# Supplementary material for: Ultrafast charge-transfer-induced spin transition in cobalt-tungstate molecular photomagnets
Source: Nat Commun. 2025 Jun 6;16:5012. doi: 10.1038/s41467-025-60401-4 (PMC12144094; doi:10.1038/s41467-025-60401-4)
Supplement: Supplementary file 5 — Source Data [file 41467_2025_60401_MOESM5_ESM.zip]

Archive with 279 entries (229 files):
- Source_Data_files/
- Source_Data_files/Calculations/
- Source_Data_files/Calculations/CoIII_LS_coordinates.txt
- Source_Data_files/Calculations/CoII_HS_coordinates.txt
- Source_Data_files/Calculations/CoII_LS_and_HS_coordinates.txt
- Source_Data_files/Characterization_CsCoW_CoW/
- Source_Data_files/Characterization_CsCoW_CoW/cMT/
- Source_Data_files/Characterization_CsCoW_CoW/cMT/CoW.dat
- Source_Data_files/Characterization_CsCoW_CoW/cMT/CsCoW.dat
- Source_Data_files/Characterization_CsCoW_CoW/IR/
- Source_Data_files/Characterization_CsCoW_CoW/IR/CoW.txt
- Source_Data_files/Characterization_CsCoW_CoW/IR/CsCoW.txt
- Source_Data_files/Characterization_CsCoW_CoW/PXRD/
- Source_Data_files/Characterization_CsCoW_CoW/PXRD/CoW.txt
- Source_Data_files/Characterization_CsCoW_CoW/PXRD/CsCoW.txt
- Source_Data_files/Characterization_CsCoW_CoW/THz/
- Source_Data_files/Characterization_CsCoW_CoW/THz/CoW.csv
- Source_Data_files/Characterization_CsCoW_CoW/THz/CsCoW.csv
- Source_Data_files/Characterization_CsCoW_CoW/UV_vis_NIR/
- Source_Data_files/Characterization_CsCoW_CoW/UV_vis_NIR/CoW.txt
- Source_Data_files/Characterization_CsCoW_CoW/UV_vis_NIR/CsCoW.txt
- Source_Data_files/outline of raw data.txt
- Source_Data_files/Photoinduced_UV_vis_NIR_spectra_CsCoW/
- Source_Data_files/Photoinduced_UV_vis_NIR_spectra_CsCoW/cooling_photo_1st/
- Source_Data_files/Photoinduced_UV_vis_NIR_spectra_CsCoW/cooling_photo_1st/File_220712_131231_300Kfirst.txt
- Source_Data_files/Photoinduced_UV_vis_NIR_spectra_CsCoW/cooling_photo_1st/File_220712_131631_330Kfirst.txt
- Source_Data_files/Photoinduced_UV_vis_NIR_spectra_CsCoW/cooling_photo_1st/File_220712_132115_350Kfirst.txt
- Source_Data_files/Photoinduced_UV_vis_NIR_spectra_CsCoW/cooling_photo_1st/File_220712_132744_360K.txt
- Source_Data_files/Photoinduced_UV_vis_NIR_spectra_CsCoW/cooling_photo_1st/File_220712_133400_350K.txt
- Source_Data_files/Photoinduced_UV_vis_NIR_spectra_CsCoW/cooling_photo_1st/File_220712_133849_340K.txt
- Source_Data_files/Photoinduced_UV_vis_NIR_spectra_CsCoW/cooling_photo_1st/File_220712_134232_330K.txt
- Source_Data_files/Photoinduced_UV_vis_NIR_spectra_CsCoW/cooling_photo_1st/File_220712_134732_320K.txt
- Source_Data_files/Photoinduced_UV_vis_NIR_spectra_CsCoW/cooling_photo_1st/File_220712_135225_310K.txt
- Source_Data_files/Photoinduced_UV_vis_NIR_spectra_CsCoW/cooling_photo_1st/File_220712_135740_300K.txt
- Source_Data_files/Photoinduced_UV_vis_NIR_spectra_CsCoW/cooling_photo_1st/File_220712_140317_290K.txt
- Source_Data_files/Photoinduced_UV_vis_NIR_spectra_CsCoW/cooling_photo_1st/File_220712_141311_285IK.txt
- Source_Data_files/Photoinduced_UV_vis_NIR_spectra_CsCoW/cooling_photo_1st/File_220712_141954_280K.txt
- Source_Data_files/Photoinduced_UV_vis_NIR_spectra_CsCoW/cooling_photo_1st/File_220712_142941_275K.txt
- Source_Data_files/Photoinduced_UV_vis_NIR_spectra_CsCoW/cooling_photo_1st/File_220712_144157_270K.txt
- Source_Data_files/Photoinduced_UV_vis_NIR_spectra_CsCoW/cooling_photo_1st/File_220712_144726_265k.txt
- Source_Data_files/Photoinduced_UV_vis_NIR_spectra_CsCoW/cooling_photo_1st/File_220712_145849_260k.txt
- Source_Data_files/Photoinduced_UV_vis_NIR_spectra_CsCoW/cooling_photo_1st/File_220712_150609_255K.txt
- Source_Data_files/Photoinduced_UV_vis_NIR_spectra_CsCoW/cooling_photo_1st/File_220712_151217_250K.txt
- Source_Data_files/Photoinduced_UV_vis_NIR_spectra_CsCoW/cooling_photo_1st/File_220712_152356_245K.txt
- Source_Data_files/Photoinduced_UV_vis_NIR_spectra_CsCoW/cooling_photo_1st/File_220712_153309_240K.txt
- Source_Data_files/Photoinduced_UV_vis_NIR_spectra_CsCoW/cooling_photo_1st/File_220712_154552_235K.txt
- Source_Data_files/Photoinduced_UV_vis_NIR_spectra_CsCoW/cooling_photo_1st/File_220712_155206_230K.txt
- Source_Data_files/Photoinduced_UV_vis_NIR_spectra_CsCoW/cooling_photo_1st/File_220712_160249_225K.txt
- Source_Data_files/Photoinduced_UV_vis_NIR_spectra_CsCoW/cooling_photo_1st/File_220712_161228_220K.txt
- Source_Data_files/Photoinduced_UV_vis_NIR_spectra_CsCoW/cooling_photo_1st/File_220712_161824_215K.txt
- Source_Data_files/Photoinduced_UV_vis_NIR_spectra_CsCoW/cooling_photo_1st/File_220712_162810_210K.txt
- Source_Data_files/Photoinduced_UV_vis_NIR_spectra_CsCoW/cooling_photo_1st/File_220712_163830_205K.txt
- Source_Data_files/Photoinduced_UV_vis_NIR_spectra_CsCoW/cooling_photo_1st/File_220712_164444_200K.txt
- Source_Data_files/Photoinduced_UV_vis_NIR_spectra_CsCoW/cooling_photo_1st/File_220712_165133_190K.txt
- Source_Data_files/Photoinduced_UV_vis_NIR_spectra_CsCoW/cooling_photo_1st/File_220712_170606_180K.txt
- Source_Data_files/Photoinduced_UV_vis_NIR_spectra_CsCoW/cooling_photo_1st/File_220712_171107_170.txt
- Source_Data_files/Photoinduced_UV_vis_NIR_spectra_CsCoW/cooling_photo_1st/File_220712_171458_160K.txt
- Source_Data_files/Photoinduced_UV_vis_NIR_spectra_CsCoW/cooling_photo_1st/File_220712_171856_150K.txt
- Source_Data_files/Photoinduced_UV_vis_NIR_spectra_CsCoW/cooling_photo_1st/File_220712_172415_140K.txt
- Source_Data_files/Photoinduced_UV_vis_NIR_spectra_CsCoW/cooling_photo_1st/File_220712_172936_130.txt
- Source_Data_files/Photoinduced_UV_vis_NIR_spectra_CsCoW/cooling_photo_1st/File_220712_173525_120K.txt
- Source_Data_files/Photoinduced_UV_vis_NIR_spectra_CsCoW/cooling_photo_1st/File_220712_174105_110K.txt
- Source_Data_files/Photoinduced_UV_vis_NIR_spectra_CsCoW/cooling_photo_1st/File_220712_175059_100K.txt
- Source_Data_files/Photoinduced_UV_vis_NIR_spectra_CsCoW/cooling_photo_1st/File_220712_175718_90K.txt
- Source_Data_files/Photoinduced_UV_vis_NIR_spectra_CsCoW/cooling_photo_1st/File_220712_180108_80K.txt
- Source_Data_files/Photoinduced_UV_vis_NIR_spectra_CsCoW/cooling_photo_1st/File_220712_180656_70K.txt
- Source_Data_files/Photoinduced_UV_vis_NIR_spectra_CsCoW/cooling_photo_1st/File_220712_181030_60K.txt
- Source_Data_files/Photoinduced_UV_vis_NIR_spectra_CsCoW/cooling_photo_1st/File_220712_181614_50K.txt
- Source_Data_files/Photoinduced_UV_vis_NIR_spectra_CsCoW/cooling_photo_1st/File_220712_182036_40K.txt
- Source_Data_files/Photoinduced_UV_vis_NIR_spectra_CsCoW/cooling_photo_1st/File_220712_182715_30K.txt
- Source_Data_files/Photoinduced_UV_vis_NIR_spectra_CsCoW/cooling_photo_1st/File_220712_183107_20K.txt
- Source_Data_files/Photoinduced_UV_vis_NIR_spectra_CsCoW/cooling_photo_1st/File_220712_184009_10K.txt
- Source_Data_files/Photoinduced_UV_vis_NIR_spectra_CsCoW/cooling_photo_1st/File_220712_185357_3.26K.txt
- Source_Data_files/Photoinduced_UV_vis_NIR_spectra_CsCoW/cooling_photo_1st/File_220712_1911493K_photo1.txt
- Source_Data_files/Photoinduced_UV_vis_NIR_spectra_CsCoW/cooling_photo_1st/File_220712_1919433Kphoto2after10min.txt
- Source_Data_files/Photoinduced_UV_vis_NIR_spectra_CsCoW/cooling_photo_1st/File_220712_192810_3Kphoto3after15min.txt
- Source_Data_files/Photoinduced_UV_vis_NIR_spectra_CsCoW/cooling_photo_1st/File_220712_194129_3Kphoto4after20min.txt
- Source_Data_files/Photoinduced_UV_vis_NIR_spectra_CsCoW/cooling_photo_2nd/
- Source_Data_files/Photoinduced_UV_vis_NIR_spectra_CsCoW/cooling_photo_2nd/File_220713_122434_150K.txt
- Source_Data_files/Photoinduced_UV_vis_NIR_spectra_CsCoW/cooling_photo_2nd/File_220713_123128_140K.txt
- Source_Data_files/Photoinduced_UV_vis_NIR_spectra_CsCoW/cooling_photo_2nd/File_220713_123605_130K.txt
- Source_Data_files/Photoinduced_UV_vis_NIR_spectra_CsCoW/cooling_photo_2nd/File_220713_124106_120K.txt
- Source_Data_files/Photoinduced_UV_vis_NIR_spectra_CsCoW/cooling_photo_2nd/File_220713_124659_110K.txt
- Source_Data_files/Photoinduced_UV_vis_NIR_spectra_CsCoW/cooling_photo_2nd/File_220713_125147_100K.txt
- Source_Data_files/Photoinduced_UV_vis_NIR_spectra_CsCoW/cooling_photo_2nd/File_220713_125651_90K.txt
- Source_Data_files/Photoinduced_UV_vis_NIR_spectra_CsCoW/cooling_photo_2nd/File_220713_130152_80K.txt
- Source_Data_files/Photoinduced_UV_vis_NIR_spectra_CsCoW/cooling_photo_2nd/File_220713_130807_70K.txt
- Source_Data_files/Photoinduced_UV_vis_NIR_spectra_CsCoW/cooling_photo_2nd/File_220713_131246_60K.txt
- Source_Data_files/Photoinduced_UV_vis_NIR_spectra_CsCoW/cooling_photo_2nd/File_220713_131949_50K.txt
- Source_Data_files/Photoinduced_UV_vis_NIR_spectra_CsCoW/cooling_photo_2nd/File_220713_132537_40K.txt
- Source_Data_files/Photoinduced_UV_vis_NIR_spectra_CsCoW/cooling_photo_2nd/File_220713_132930_30K.txt
- Source_Data_files/Photoinduced_UV_vis_NIR_spectra_CsCoW/cooling_photo_2nd/File_220713_133445_20K.txt
- Source_Data_files/Photoinduced_UV_vis_NIR_spectra_CsCoW/cooling_photo_2nd/File_220713_134001_10K.txt
- Source_Data_files/Photoinduced_UV_vis_NIR_spectra_CsCoW/cooling_photo_2nd/File_220713_135909_3.26K.txt
- Source_Data_files/Photoinduced_UV_vis_NIR_spectra_CsCoW/cooling_photo_2nd/File_220713_141001_3Kphoto1_785after5min.txt
- Source_Data_files/Photoinduced_UV_vis_NIR_spectra_CsCoW/cooling_photo_2nd/File_220713_1419253Kphoto2_785after10min.txt
- Source_Data_files/Photoinduced_UV_vis_NIR_spectra_CsCoW/cooling_photo_2nd/File_220713_1427523Kphoto3_785after15min.txt
- Source_Data_files/Photoinduced_UV_vis_NIR_spectra_CsCoW/cooling_photo_2nd/File_220713_1440143Kphoto4_785after20min.txt
- Source_Data_files/Photoinduced_UV_vis_NIR_spectra_CsCoW/cooling_photo_2nd/File_220713_145719_3Kphoto1_532after5min.txt
- Source_Data_files/Photoinduced_UV_vis_NIR_spectra_CsCoW/cooling_photo_2nd/File_220713_151037_3Kphoto1_532after10min.txt
- Source_Data_files/Photoinduced_UV_vis_NIR_spectra_CsCoW/cooling_photo_2nd/File_220713_151815_3Kphoto1_532after15min.txt
- Source_Data_files/Photoinduced_UV_vis_NIR_spectra_CsCoW/cooling_photo_2nd/File_220713_153342_3Kphoto1_532after22min.txt
- Source_Data_files/Photoinduced_UV_vis_NIR_spectra_CsCoW/cooling_photo_2nd/File_220713_154352_3Kphoto1_532after30min.txt
- Source_Data_files/Photoinduced_UV_vis_NIR_spectra_CsCoW/LTstate.JPG
- Source_Data_files/Photoinduced_UV_vis_NIR_spectra_CsCoW/photo1st_anealing/
- Source_Data_files/Photoinduced_UV_vis_NIR_spectra_CsCoW/photo1st_anealing/File_220712_194800_10K.txt
- Source_Data_files/Photoinduced_UV_vis_NIR_spectra_CsCoW/photo1st_anealing/File_220712_200046_20K.txt
- Source_Data_files/Photoinduced_UV_vis_NIR_spectra_CsCoW/photo1st_anealing/File_220712_201426_30K.txt
- Source_Data_files/Photoinduced_UV_vis_NIR_spectra_CsCoW/photo1st_anealing/File_220712_202127_40K.txt
- Source_Data_files/Photoinduced_UV_vis_NIR_spectra_CsCoW/photo1st_anealing/File_220712_203015_50K.txt
- Source_Data_files/Photoinduced_UV_vis_NIR_spectra_CsCoW/photo1st_anealing/File_220712_203423_55K.txt
- Source_Data_files/Photoinduced_UV_vis_NIR_spectra_CsCoW/photo1st_anealing/File_220712_203859_60K.txt
- Source_Data_files/Photoinduced_UV_vis_NIR_spectra_CsCoW/photo1st_anealing/File_220712_204246_65K.txt
- Source_Data_files/Photoinduced_UV_vis_NIR_spectra_CsCoW/photo1st_anealing/File_220712_204657_70K.txt
- Source_Data_files/Photoinduced_UV_vis_NIR_spectra_CsCoW/photo1st_anealing/File_220712_205706_80K.txt
- Source_Data_files/Photoinduced_UV_vis_NIR_spectra_CsCoW/photo1st_anealing/File_220712_210513_90K.txt
- Source_Data_files/Photoinduced_UV_vis_NIR_spectra_CsCoW/photo1st_anealing/File_220712_211317_100K.txt
- Source_Data_files/Photoinduced_UV_vis_NIR_spectra_CsCoW/photo1st_anealing/File_220712_211824_110K.txt
- Source_Data_files/Photoinduced_UV_vis_NIR_spectra_CsCoW/photo1st_anealing/File_220712_212700_120K.txt
- Source_Data_files/Photoinduced_UV_vis_NIR_spectra_CsCoW/photo1st_anealing/File_220712_213309_130K.txt
- Source_Data_files/Photoinduced_UV_vis_NIR_spectra_CsCoW/photo1st_anealing/File_220712_213825_140K.txt
- Source_Data_files/Photoinduced_UV_vis_NIR_spectra_CsCoW/photo1st_anealing/File_220712_214738_150K.txt
- Source_Data_files/Photoinduced_UV_vis_NIR_spectra_CsCoW/photo2nd_anealing/
- Source_Data_files/Photoinduced_UV_vis_NIR_spectra_CsCoW/photo2nd_anealing/File_220713_155653_10K.txt
- Source_Data_files/Photoinduced_UV_vis_NIR_spectra_CsCoW/photo2nd_anealing/File_220713_160534_20K.txt
- Source_Data_files/Photoinduced_UV_vis_NIR_spectra_CsCoW/photo2nd_anealing/File_220713_161032_30K.txt
- Source_Data_files/Photoinduced_UV_vis_NIR_spectra_CsCoW/photo2nd_anealing/File_220713_161410_40K.txt
- Source_Data_files/Photoinduced_UV_vis_NIR_spectra_CsCoW/photo2nd_anealing/File_220713_161816_50K.txt
- Source_Data_files/Photoinduced_UV_vis_NIR_spectra_CsCoW/photo2nd_anealing/File_220713_162245_55K.txt
- Source_Data_files/Photoinduced_UV_vis_NIR_spectra_CsCoW/photo2nd_anealing/File_220713_162844_60K.txt
- Source_Data_files/Photoinduced_UV_vis_NIR_spectra_CsCoW/photo2nd_anealing/File_220713_163355_65K.txt
- Source_Data_files/Photoinduced_UV_vis_NIR_spectra_CsCoW/photo2nd_anealing/File_220713_163732_70K.txt
- Source_Data_files/Photoinduced_UV_vis_NIR_spectra_CsCoW/photo2nd_anealing/File_220713_164341_80K.txt
- Source_Data_files/Photoinduced_UV_vis_NIR_spectra_CsCoW/photo2nd_anealing/File_220713_164804_90K.txt
- Source_Data_files/Photoinduced_UV_vis_NIR_spectra_CsCoW/photo2nd_anealing/File_220713_165402_100K.txt
- Source_Data_files/Photoinduced_UV_vis_NIR_spectra_CsCoW/photo2nd_anealing/File_220713_165859_110K.txt
- Source_Data_files/Photoinduced_UV_vis_NIR_spectra_CsCoW/photo2nd_anealing/File_220713_170406_120K.txt
- Source_Data_files/Photoinduced_UV_vis_NIR_spectra_CsCoW/photo2nd_anealing/File_220713_170802_130K.txt
- Source_Data_files/Photoinduced_UV_vis_NIR_spectra_CsCoW/photo2nd_anealing/File_220713_171342_140K.txt
- Source_Data_files/Photoinduced_UV_vis_NIR_spectra_CsCoW/photo2nd_anealing/File_220713_171822_150K.txt
- Source_Data_files/Photoinduced_UV_vis_NIR_spectra_CsCoW/photo2nd_anealing/File_220713_172254_160K.txt
- Source_Data_files/Photoinduced_UV_vis_NIR_spectra_CsCoW/photo2nd_anealing/File_220713_172810_170K.txt
- Source_Data_files/Photoinduced_UV_vis_NIR_spectra_CsCoW/photo2nd_anealing/File_220713_173259_180K.txt
- Source_Data_files/Photoinduced_UV_vis_NIR_spectra_CsCoW/photo2nd_anealing/File_220713_173810_190K.txt
- Source_Data_files/Photoinduced_UV_vis_NIR_spectra_CsCoW/photo2nd_anealing/File_220713_174500_200K.txt
- Source_Data_files/Photoinduced_UV_vis_NIR_spectra_CsCoW/photo2nd_anealing/File_220713_174909_210K.txt
- Source_Data_files/Photoinduced_UV_vis_NIR_spectra_CsCoW/photo2nd_anealing/File_220713_175324_220K.txt
- Source_Data_files/Photoinduced_UV_vis_NIR_spectra_CsCoW/photo2nd_anealing/File_220713_175849_230K.txt
- Source_Data_files/Photoinduced_UV_vis_NIR_spectra_CsCoW/photo2nd_anealing/File_220713_180400_240K.txt
- Source_Data_files/Photoinduced_UV_vis_NIR_spectra_CsCoW/photo2nd_anealing/File_220713_180844_250K.txt
- Source_Data_files/Photoinduced_UV_vis_NIR_spectra_CsCoW/photo2nd_anealing/File_220713_181417_260K.txt
- Source_Data_files/Photoinduced_UV_vis_NIR_spectra_CsCoW/photo2nd_anealing/File_220713_181844_270K.txt
- Source_Data_files/Photoinduced_UV_vis_NIR_spectra_CsCoW/photo2nd_anealing/File_220713_182342_280K.txt
- Source_Data_files/Photoinduced_UV_vis_NIR_spectra_CsCoW/photo2nd_anealing/File_220713_182757_290K.txt
- Source_Data_files/Photoinduced_UV_vis_NIR_spectra_CsCoW/photo2nd_anealing/File_220713_183356_300K.txt
- Source_Data_files/Photoinduced_UV_vis_NIR_spectra_CsCoW/photo2nd_anealing/File_220713_184124_310K.txt
- Source_Data_files/Photoinduced_UV_vis_NIR_spectra_CsCoW/photo2nd_anealing/File_220713_185125_315K.txt
- Source_Data_files/Photoinduced_UV_vis_NIR_spectra_CsCoW/photo2nd_anealing/File_220713_190104_320K.txt
- Source_Data_files/Photoinduced_UV_vis_NIR_spectra_CsCoW/photo2nd_anealing/File_220713_190740_325K.txt
- Source_Data_files/Photoinduced_UV_vis_NIR_spectra_CsCoW/photo2nd_anealing/File_220713_191943_330K.txt
- Source_Data_files/Photoinduced_UV_vis_NIR_spectra_CsCoW/photo2nd_anealing/File_220713_192915_335K.txt
- Source_Data_files/Photoinduced_UV_vis_NIR_spectra_CsCoW/photo2nd_anealing/File_220713_193415.txt
- Source_Data_files/Photoinduced_UV_vis_NIR_spectra_CsCoW/photo2nd_anealing/File_220713_193837_340K.txt
- Source_Data_files/Photoinduced_UV_vis_NIR_spectra_CsCoW/photo2nd_anealing/File_220713_194721_345K.txt
- Source_Data_files/Photoinduced_UV_vis_NIR_spectra_CsCoW/photo2nd_anealing/File_220713_195258.txt
- Source_Data_files/Photoinduced_UV_vis_NIR_spectra_CsCoW/photo2nd_anealing/File_220713_195753_350K.txt
- Source_Data_files/Photoinduced_UV_vis_NIR_spectra_CsCoW/photo2nd_anealing/File_220713_200211.txt
- Source_Data_files/Photoinduced_UV_vis_NIR_spectra_CsCoW/photo2nd_anealing/File_220713_200631_355K.txt
- Source_Data_files/Photoinduced_UV_vis_NIR_spectra_CsCoW/photo2nd_anealing/File_220713_201309_360K.txt
- Source_Data_files/Photoinduced_UV_vis_NIR_spectra_CsCoW/photo2nd_anealing/File_220713_202250_360_2K.txt
- Source_Data_files/Photoinduced_UV_vis_NIR_spectra_CsCoW/photo2nd_anealing/File_220713_204010_300K_last.txt
- Source_Data_files/Photoinduced_UV_vis_NIR_spectra_CsCoW/photo2nd_anealing/File_220713_204636.txt
- Source_Data_files/Photoinduced_UV_vis_NIR_spectra_CsCoW/PIstate.JPG
- Source_Data_files/Photomagnetism_CsCoW/
- Source_Data_files/Photomagnetism_CsCoW/before/
- Source_Data_files/Photomagnetism_CsCoW/before/FCM_100Oe.dc.dat
- Source_Data_files/Photomagnetism_CsCoW/before/FCM_20Oe.dc.dat
- Source_Data_files/Photomagnetism_CsCoW/before/FCM_20Oe_2.dc.dat
- Source_Data_files/Photomagnetism_CsCoW/before/MH_2K.dc.dat
- Source_Data_files/Photomagnetism_CsCoW/photo1_785nm/
- Source_Data_files/Photomagnetism_CsCoW/photo1_785nm/FCM_20Oeafterphoto1.dc.dat
- Source_Data_files/Photomagnetism_CsCoW/photo1_785nm/FCM_20Oeafterphoto1annealing.dc.dat
- Source_Data_files/Photomagnetism_CsCoW/photo1_785nm/MH_2Kafterphoto1.dc.dat
- Source_Data_files/Photomagnetism_CsCoW/photo1_785nm/photo1.dc.dat
- Source_Data_files/Photomagnetism_CsCoW/photo2_785nm/
- Source_Data_files/Photomagnetism_CsCoW/photo2_785nm/FCM_20Oeafterphoto2.dc.dat
- Source_Data_files/Photomagnetism_CsCoW/photo2_785nm/FCM_20Oeafterphoto2annealing.dc.dat
- Source_Data_files/Photomagnetism_CsCoW/photo2_785nm/MH_2Kafterphoto2.dc.dat
- Source_Data_files/Photomagnetism_CsCoW/photo2_785nm/MH_2Kafterphoto2annealing.dc.dat
- Source_Data_files/Photomagnetism_CsCoW/photo2_785nm/photo2.dc.dat
- Source_Data_files/Photomagnetism_CsCoW/photo3_785nm/
- Source_Data_files/Photomagnetism_CsCoW/photo3_785nm/FCM_100Oeafterphoto3.dc.dat
- Source_Data_files/Photomagnetism_CsCoW/photo3_785nm/FCM_100Oeafterphoto3annealing.dc.dat
- Source_Data_files/Photomagnetism_CsCoW/photo3_785nm/FCM_20Oeafterphoto3.dc.dat
- Source_Data_files/Photomagnetism_CsCoW/photo3_785nm/FCM_20Oeafterphoto3annealing.dc.dat
- Source_Data_files/Photomagnetism_CsCoW/photo3_785nm/photo3.dc.dat
- Source_Data_files/Photomagnetism_CsCoW/photo4_785nm_532nm/
- Source_Data_files/Photomagnetism_CsCoW/photo4_785nm_532nm/FCM_20Oeafterphoto4.dc.dat
- Source_Data_files/Photomagnetism_CsCoW/photo4_785nm_532nm/FCM_20Oeafterphoto4annealing.dc.dat
- Source_Data_files/Photomagnetism_CsCoW/photo4_785nm_532nm/MH_2Kafterphoto4.dc.dat
- Source_Data_files/Photomagnetism_CsCoW/photo4_785nm_532nm/photo4.dc.dat
- Source_Data_files/Photomagnetism_CsCoW/photo5_785nm_532nm_3times/
- Source_Data_files/Photomagnetism_CsCoW/photo5_785nm_532nm_3times/FCM_20Oeafterphoto5.dc.dat
- Source_Data_files/Photomagnetism_CsCoW/photo5_785nm_532nm_3times/photo5.dc.dat
- Source_Data_files/Photomagnetism_CsCoW/photo6_785nm/
- Source_Data_files/Photomagnetism_CsCoW/photo6_785nm/FCM_20Oeafterphoto7.dc.dat
- Source_Data_files/Photomagnetism_CsCoW/photo6_785nm/FCM_20Oeafterphoto7annealing.dc.dat
- Source_Data_files/Photomagnetism_CsCoW/photo6_785nm/photo7.dc.dat
- Source_Data_files/Pump_probe_measurements/
- Source_Data_files/Pump_probe_measurements/600nm_2Osc_fitting.py
- Source_Data_files/Pump_probe_measurements/700nm_2Osc_fitting.py
- Source_Data_files/Pump_probe_measurements/dataset/
- Source_Data_files/Pump_probe_measurements/dataset/correct/
- Source_Data_files/Pump_probe_measurements/dataset/correct/run38_dset.h5
- Source_Data_files/Pump_probe_measurements/dataset/correct/run5_dset.h5
- Source_Data_files/Pump_probe_measurements/dataset/CoW/
- Source_Data_files/Pump_probe_measurements/dataset/CoW/fluence/
- Source_Data_files/Pump_probe_measurements/dataset/CoW/fluence/10mJ/
- Source_Data_files/Pump_probe_measurements/dataset/CoW/fluence/10mJ/run30_dset.h5
- Source_Data_files/Pump_probe_measurements/dataset/CoW/fluence/2mJ/
- Source_Data_files/Pump_probe_measurements/dataset/CoW/fluence/2mJ/run25_dset.h5
- Source_Data_files/Pump_probe_measurements/dataset/CoW/fluence/4mJ/
- Source_Data_files/Pump_probe_measurements/dataset/CoW/fluence/4mJ/run27_dset.h5
- Source_Data_files/Pump_probe_measurements/dataset/CoW/fluence/6mJ/
- Source_Data_files/Pump_probe_measurements/dataset/CoW/fluence/6mJ/run28_dset.h5
- Source_Data_files/Pump_probe_measurements/dataset/CoW/fluence/8mJ/
- Source_Data_files/Pump_probe_measurements/dataset/CoW/fluence/8mJ/run29_dset.h5
- Source_Data_files/Pump_probe_measurements/dataset/CoW/long/
- Source_Data_files/Pump_probe_measurements/dataset/CoW/long/run11_dset.h5
- Source_Data_files/Pump_probe_measurements/dataset/CoW/short/
- Source_Data_files/Pump_probe_measurements/dataset/CoW/short/run2_dset.h5
- Source_Data_files/Pump_probe_measurements/dataset/CsCoW/
- Source_Data_files/Pump_probe_measurements/dataset/CsCoW/100K/
- Source_Data_files/Pump_probe_measurements/dataset/CsCoW/100K/long/
- Source_Data_files/Pump_probe_measurements/dataset/CsCoW/100K/long/run17_dset.h5
- Source_Data_files/Pump_probe_measurements/dataset/CsCoW/100K/short/
- Source_Data_files/Pump_probe_measurements/dataset/CsCoW/100K/short/run19_dset.h5
- Source_Data_files/Pump_probe_measurements/dataset/CsCoW/230K/
- Source_Data_files/Pump_probe_measurements/dataset/CsCoW/230K/long/
- Source_Data_files/Pump_probe_measurements/dataset/CsCoW/230K/long/run5_dset.h5
- Source_Data_files/Pump_probe_measurements/dataset/CsCoW/230K/short/
- Source_Data_files/Pump_probe_measurements/dataset/CsCoW/230K/short/run7_dset.h5
- Source_Data_files/Pump_probe_measurements/dataset/CsCoW/300K/
- Source_Data_files/Pump_probe_measurements/dataset/CsCoW/300K/long/
- Source_Data_files/Pump_probe_measurements/dataset/CsCoW/300K/long/run3_dset.h5
- Source_Data_files/Pump_probe_measurements/dataset/CsCoW/300K/run6_dset.h5
- Source_Data_files/Pump_probe_measurements/dataset/CsCoW/300K/short/
- Source_Data_files/Pump_probe_measurements/dataset/CsCoW/300K/short/run5_dset.h5
- Source_Data_files/Pump_probe_measurements/dataset/CsCoW/fluence/
- Source_Data_files/Pump_probe_measurements/dataset/CsCoW/fluence/10mJ/
- Source_Data_files/Pump_probe_measurements/dataset/CsCoW/fluence/10mJ/run8_dset.h5
- Source_Data_files/Pump_probe_measurements/dataset/CsCoW/fluence/2.5mJ/
- Source_Data_files/Pump_probe_measurements/dataset/CsCoW/fluence/2.5mJ/run11_dset.h5
- Source_Data_files/Pump_probe_measurements/dataset/CsCoW/fluence/5mJ/
- Source_Data_files/Pump_probe_measurements/dataset/CsCoW/fluence/5mJ/run10_dset.h5
- Source_Data_files/Pump_probe_measurements/dataset/CsCoW/fluence/7.5mJ/
- Source_Data_files/Pump_probe_measurements/dataset/CsCoW/fluence/7.5mJ/run9_dset.h5
- Source_Data_files/Pump_probe_measurements/Data_treatment_wl.py
- Source_Data_files/Pump_probe_measurements/FFT2dmap.py
- Source_Data_files/Pump_probe_measurements/residuals.py
- Source_Data_files/Pump_probe_measurements/roots/
- Source_Data_files/Pump_probe_measurements/roots/basler_camera.py
- Source_Data_files/Pump_probe_measurements/roots/cryostream_600.py
- Source_Data_files/Pump_probe_measurements/roots/lecroy.py
- Source_Data_files/Pump_probe_measurements/roots/Mono.py
- Source_Data_files/Pump_probe_measurements/roots/synchrolock.py
- Source_Data_files/Pump_probe_measurements/roots/thzsetup_model.py
- Source_Data_files/Pump_probe_measurements/roots/utilswl.py
- Source_Data_files/Pump_probe_measurements/__pycache__/
- Source_Data_files/Pump_probe_measurements/__pycache__/basler_camera.cpython-38.pyc
- Source_Data_files/Pump_probe_measurements/__pycache__/cryostream_600.cpython-38.pyc
- Source_Data_files/Pump_probe_measurements/__pycache__/Data_treatment_wl.cpython-310.pyc
- Source_Data_files/Pump_probe_measurements/__pycache__/Data_treatment_wl.cpython-312.pyc
- Source_Data_files/Pump_probe_measurements/__pycache__/lecroy.cpython-38.pyc
- Source_Data_files/Pump_probe_measurements/__pycache__/Mono.cpython-38.pyc
- Source_Data_files/Pump_probe_measurements/__pycache__/Scan_main.cpython-38.pyc
- Source_Data_files/Pump_probe_measurements/__pycache__/utils.cpython-38.pyc
- Source_Data_files/Pump_probe_measurements/__pycache__/utilswl.cpython-310.pyc
- Source_Data_files/Pump_probe_measurements/__pycache__/utilswl.cpython-312.pyc
