# Supplementary material for: Ultrafast charge-transfer-induced spin transition in cobalt-tungstate molecular photomagnets
Source: Nat Commun. 2025 Jun 6;16:5012. doi: 10.1038/s41467-025-60401-4 (PMC12144094; doi:10.1038/s41467-025-60401-4)
Supplement: Supplementary file 5 — Source Data [file 41467_2025_60401_MOESM5_ESM.zip › Source_Data_files/Calculations/CoIII_LS_coordinates.txt]

-----------------
CoIII_LS_coordinates
-----------------
---------------------------------------------------------------------
 Center     Atom      Coordinates 
 Number               X           Y           Z
---------------------------------------------------------------------
1 Co1     0.0000     0.0000    -0.0000 
2 N2    -1.9773     0.0000    -0.0000 
3 C3    -2.6549     0.8346     0.7990 
4 C4    -2.6549    -0.8346    -0.7990 
5 C5    -4.0436     0.8678     0.8310 
6 H6    -2.0610     1.4859     1.4226 
7 C7    -4.0436    -0.8678    -0.8310 
8 H8    -2.0610    -1.4859    -1.4226 
9 C9    -4.7401     0.0000    -0.0000 
10 H10    -4.5509     1.5573     1.4912 
11 H11    -4.5509    -1.5573    -1.4912 
12 N12     1.9773    -0.0000    -0.0000 
13 C13     2.6549    -0.7991     0.8345 
14 C14     2.6549     0.7991    -0.8345 
15 C15     4.0436    -0.8311     0.8677 
16 H16     2.0610    -1.4228     1.4857 
17 C17     4.0436     0.8310    -0.8677 
18 H18     2.0610     1.4227    -1.4858 
19 C19     4.7401    -0.0000    -0.0000 
20 H20     4.5509    -1.4913     1.5572 
21 H21     4.5509     1.4913    -1.5572 
22 N22     0.0001    -1.9079     0.0413 
23 N23     0.0001     1.9079    -0.0413 
24 N24    -0.0001    -0.0413    -1.9080 
25 N25    -0.0001     0.0413     1.9079 
26 Br26    -6.6201    -0.0000     0.0000 
27 Br27     6.6201     0.0000     0.0000 
28 C28     0.0003    -3.0802     0.0668 
29 C29    -0.0003    -0.0668    -3.0802 
30 C30    -0.0003     0.0668     3.0802 
31 C31     0.0003     3.0802    -0.0669 
