# Supplementary material for: Ultrafast charge-transfer-induced spin transition in cobalt-tungstate molecular photomagnets
Source: Nat Commun. 2025 Jun 6;16:5012. doi: 10.1038/s41467-025-60401-4 (PMC12144094; doi:10.1038/s41467-025-60401-4)
Supplement: Supplementary file 5 — Source Data [file 41467_2025_60401_MOESM5_ESM.zip › Source_Data_files/Calculations/CoII_HS_coordinates.txt]

-----------------
CoII_HS_coordinates
-----------------
---------------------------------------------------------------------
 Center     Atom      Coordinates 
 Number               X           Y           Z
---------------------------------------------------------------------
1 Co1     0.0000     0.0000    -0.0000
2 N2    -2.2124     0.0000    -0.0000 
3 C3    -2.8882     0.8108     0.8145 
4 C4    -2.8883    -0.8107    -0.8145 
5 C5    -4.2828     0.8501     0.8540 
6 H6    -2.2844     1.4458     1.4525 
7 C7    -4.2829    -0.8501    -0.8540 
8 H8    -2.2844    -1.4458    -1.4526 
9 C9    -4.9715     0.0001    -0.0000 
10 H10    -4.7967     1.5217     1.5288 
11 H11    -4.7967    -1.5217    -1.5288 
12 N12     2.2124    -0.0000    -0.0000 
13 C13     2.8882    -0.8146     0.8106 
14 C14     2.8883     0.8146    -0.8107 
15 C15     4.2828    -0.8541     0.8500 
16 H16     2.2844    -1.4527     1.4456 
17 C17     4.2829     0.8541    -0.8500 
18 H18     2.2844     1.4527    -1.4457 
19 C19     4.9715    -0.0001    -0.0000 
20 H20     4.7967    -1.5290     1.5216 
21 H21     4.7967     1.5290    -1.5216 
22 N22    -0.0000    -2.1207    -0.0041 
23 N23     0.0000     2.1208     0.0041 
24 N24    -0.0000     0.0041    -2.1208 
25 N25     0.0000    -0.0041     2.1207 
26 Br26    -6.8701    -0.0000     0.0001 
27 Br27     6.8701     0.0000     0.0001 
28 C28    -0.0000    -3.2947    -0.0064 
29 C29    -0.0000     0.0064    -3.2947 
30 C30    -0.0000    -0.0064     3.2946 
31 C31     0.0000     3.2947     0.0064 
