# Supplementary material for: Ultrafast charge-transfer-induced spin transition in cobalt-tungstate molecular photomagnets
Source: Nat Commun. 2025 Jun 6;16:5012. doi: 10.1038/s41467-025-60401-4 (PMC12144094; doi:10.1038/s41467-025-60401-4)
Supplement: Supplementary file 5 — Source Data [file 41467_2025_60401_MOESM5_ESM.zip › Source_Data_files/Calculations/CoII_LS_and_HS_coordinates.txt]

-----------------
CoII_LS_and_HS_coordinates
-----------------
---------------------------------------------------------------------
 Center     Atom      Coordinates 
 Number               X           Y           Z
---------------------------------------------------------------------
1 Co1     0.0000    -0.0000     0.0000 
2 N2     1.9960    -0.0000     0.0000 
3 C3     2.6736    -0.9927    -0.5944 
4 C4     2.6736     0.9927     0.5944 
5 C5     4.0686    -1.0352    -0.6221 
6 H6     2.0641    -1.7733    -1.0363 
7 C7     4.0686     1.0351     0.6221 
8 H8     2.0641     1.7733     1.0364 
9 C9     4.7549    -0.0000     0.0000 
10 H10     4.5818    -1.8542    -1.1112 
11 H11     4.5818     1.8542     1.1112 
12 N12    -1.9958     0.0000     0.0000 
13 C13    -2.6734    -0.9918     0.5960 
14 C14    -2.6734     0.9918    -0.5959 
15 C15    -4.0684    -1.0341     0.6238 
16 H16    -2.0639    -1.7716     1.0393 
17 C17    -4.0684     1.0342    -0.6237 
18 H18    -2.0639     1.7716    -1.0392 
19 C19    -4.7547     0.0000     0.0000 
20 H20    -4.5816    -1.8524     1.1142 
21 H21    -4.5816     1.8524    -1.1142 
22 N22     0.0002    -0.0018     1.9314 
23 N23     0.0002     0.0018    -1.9313 
24 N24    -0.0006     2.3564     0.0021 
25 N25    -0.0006    -2.3564    -0.0021 
26 Br26     6.6750     0.0000    -0.0000 
27 Br27    -6.6748    -0.0000    -0.0000 
28 C28     0.0004    -0.0029     3.1075 
29 C29    -0.0013     3.5362     0.0030 
30 C30    -0.0013    -3.5362    -0.0030 
31 C31     0.0004     0.0029    -3.1075 
