# Supplementary material for: Ultrafast charge-transfer-induced spin transition in cobalt-tungstate molecular photomagnets
Source: Nat Commun. 2025 Jun 6;16:5012. doi: 10.1038/s41467-025-60401-4 (PMC12144094; doi:10.1038/s41467-025-60401-4)
Supplement: Supplementary file 5 — Source Data [file 41467_2025_60401_MOESM5_ESM.zip › Source_Data_files/Characterization_CsCoW_CoW/cMT/CoW.dat]

[Header]
TITLE,MPMS DC Measurement
BYAPP,MPMS Measurement,2.1,Summary
FILEOPENTIME, 1666270332.546000 10/20/2022, 9:52:12 PM

INFO, APPNAME, MPMS MultiVu Application, Revision 1.58,  Build 076

INFO, NAME, CoW4Brpy_BG
INFO, WEIGHT, 0.000
INFO, AREA, 0.000
INFO, LENGTH, 0.000
INFO, SHAPE, 
INFO, COMMENT, BeCu,Nakamura
INFO, SEQUENCE FILE: 221019_cMT-MH_6_48_final390K_BG.seq


INFO, BACKGROUND DATA FILE:, None


STARTUPAXIS,X,4,LINEAR,AUTO,0.000000,0.000000
STARTUPAXIS,Y1,5,LINEAR,AUTO,0.000000,0.000000


STARTUPGROUP,Longitudinal
FIELDGROUP,Longitudinal,1,2,3,4,5,6,7,8,9,15,16,17,18,27,28
FIELDGROUP,Transverse,1,2,3,4,10,11,12,13,14,19,20,21,22,27,28

PLOT_APPEARANCE,ALL,HORZ_GRID_ON,VERT_GRID_ON,MARKERS_AND_LINES

[Data]
Time,Comment,Field (Oe),Temperature (K),Long Moment (emu),Long Scan Std Dev,Long Algorithm,Long Reg Fit,Long Percent Error (%),Trans Moment (emu),Trans Scan Std Dev,Trans Algorithm,Trans Reg Fit,Trans Percent Error (%),Long Moment [w/o ABS] (emu),Long Scan Std Dev [w/o ABS],Long Reg Fit [w/o ABS],Long Percent Error [w/o ABS] (%),Trans Moment [w/o ABS] (emu),Trans Scan Std Dev [w/o ABS],Trans Reg Fit [w/o ABS],Trans Percent Error [w/o ABS] (%),Points per Scan,Scans per Measurement,Scan Length (cm),Delta Temp (K),Rot Position (deg),Error,EC Comp. Running,Using ABS,
1666270332.546,,5.000000e+003,2.999747e+002,1.975755e-004,0.000000e+000,3,9.309422e-001,0.000000e+000,,,,,,,,,,,,,,48,1,6.000000e+000,1.229858e-002,0.000000e+000,0,,0,
1666270540.828,,5.000000e+003,2.988303e+002,1.966437e-004,0.000000e+000,3,9.318209e-001,0.000000e+000,,,,,,,,,,,,,,48,1,6.000000e+000,2.789001e-001,0.000000e+000,0,,0,
1666270602.484,,5.000000e+003,2.976648e+002,1.979932e-004,0.000000e+000,3,9.354163e-001,0.000000e+000,,,,,,,,,,,,,,48,1,6.000000e+000,6.015930e-001,0.000000e+000,0,,0,
1666270654.406,,5.000000e+003,2.966714e+002,1.988401e-004,0.000000e+000,3,9.331741e-001,0.000000e+000,,,,,,,,,,,,,,48,1,6.000000e+000,6.452026e-001,0.000000e+000,0,,0,
1666270711.781,,5.000000e+003,2.956176e+002,1.993145e-004,0.000000e+000,3,9.350758e-001,0.000000e+000,,,,,,,,,,,,,,48,1,6.000000e+000,5.576782e-001,0.000000e+000,0,,0,
1666270767.718,,5.000000e+003,2.947007e+002,1.993747e-004,0.000000e+000,3,9.283170e-001,0.000000e+000,,,,,,,,,,,,,,48,1,6.000000e+000,4.953003e-001,0.000000e+000,0,,0,
1666270833.265,,5.000000e+003,2.937076e+002,1.997982e-004,0.000000e+000,3,9.363813e-001,0.000000e+000,,,,,,,,,,,,,,48,1,6.000000e+000,4.803162e-001,0.000000e+000,0,,0,
1666270903.718,,5.000000e+003,2.926806e+002,2.017869e-004,0.000000e+000,3,9.357374e-001,0.000000e+000,,,,,,,,,,,,,,48,1,6.000000e+000,5.932007e-001,0.000000e+000,0,,0,
1666270970.093,,5.000000e+003,2.917240e+002,2.006810e-004,0.000000e+000,3,9.339066e-001,0.000000e+000,,,,,,,,,,,,,,48,1,6.000000e+000,4.622192e-001,0.000000e+000,0,,0,
1666271041.828,,5.000000e+003,2.906475e+002,2.035620e-004,0.000000e+000,3,9.346633e-001,0.000000e+000,,,,,,,,,,,,,,48,1,6.000000e+000,5.392151e-001,0.000000e+000,0,,0,
1666271101.109,,5.000000e+003,2.897383e+002,2.025812e-004,0.000000e+000,3,9.333639e-001,0.000000e+000,,,,,,,,,,,,,,48,1,6.000000e+000,5.016174e-001,0.000000e+000,0,,0,
1666271174.031,,5.000000e+003,2.887159e+002,2.038779e-004,0.000000e+000,3,9.332334e-001,0.000000e+000,,,,,,,,,,,,,,48,1,6.000000e+000,5.206909e-001,0.000000e+000,0,,0,
1666271246.093,,5.000000e+003,2.876557e+002,2.038633e-004,0.000000e+000,3,9.348491e-001,0.000000e+000,,,,,,,,,,,,,,48,1,6.000000e+000,5.170288e-001,0.000000e+000,0,,0,
1666271308.109,,5.000000e+003,2.867706e+002,2.037671e-004,0.000000e+000,3,9.337285e-001,0.000000e+000,,,,,,,,,,,,,,48,1,6.000000e+000,4.467773e-001,0.000000e+000,0,,0,
1666271380.125,,5.000000e+003,2.856859e+002,2.041313e-004,0.000000e+000,3,9.328418e-001,0.000000e+000,,,,,,,,,,,,,,48,1,6.000000e+000,5.653076e-001,0.000000e+000,0,,0,
1666271447.234,,5.000000e+003,2.846917e+002,2.043080e-004,0.000000e+000,3,9.326476e-001,0.000000e+000,,,,,,,,,,,,,,48,1,6.000000e+000,5.173950e-001,0.000000e+000,0,,0,
1666271513.296,,5.000000e+003,2.836826e+002,2.059663e-004,0.000000e+000,3,9.378243e-001,0.000000e+000,,,,,,,,,,,,,,48,1,6.000000e+000,4.699097e-001,0.000000e+000,0,,0,
1666271575.578,,5.000000e+003,2.827458e+002,2.058944e-004,0.000000e+000,3,9.310473e-001,0.000000e+000,,,,,,,,,,,,,,48,1,6.000000e+000,4.887085e-001,0.000000e+000,0,,0,
1666271669.625,,5.000000e+003,2.811102e+002,2.064000e-004,0.000000e+000,3,9.329281e-001,0.000000e+000,,,,,,,,,,,,,,48,1,6.000000e+000,3.005066e-001,0.000000e+000,0,,0,
1666271690.937,,5.000000e+003,2.807938e+002,2.057756e-004,0.000000e+000,3,9.348261e-001,0.000000e+000,,,,,,,,,,,,,,48,1,6.000000e+000,2.890930e-001,0.000000e+000,0,,0,
1666271777.796,,5.000000e+003,2.796583e+002,2.080175e-004,0.000000e+000,3,9.338555e-001,0.000000e+000,,,,,,,,,,,,,,48,1,6.000000e+000,6.372986e-001,0.000000e+000,0,,0,
1666271841.484,,5.000000e+003,2.786686e+002,2.081799e-004,0.000000e+000,3,9.350352e-001,0.000000e+000,,,,,,,,,,,,,,48,1,6.000000e+000,5.801086e-001,0.000000e+000,0,,0,
1666271908.734,,5.000000e+003,2.776390e+002,2.088932e-004,0.000000e+000,3,9.348860e-001,0.000000e+000,,,,,,,,,,,,,,48,1,6.000000e+000,6.387024e-001,0.000000e+000,0,,0,
1666271971.234,,5.000000e+003,2.766738e+002,2.091882e-004,0.000000e+000,3,9.330795e-001,0.000000e+000,,,,,,,,,,,,,,48,1,6.000000e+000,5.614014e-001,0.000000e+000,0,,0,
1666272033.531,,5.000000e+003,2.757052e+002,2.097059e-004,0.000000e+000,3,9.347737e-001,0.000000e+000,,,,,,,,,,,,,,48,1,6.000000e+000,5.471802e-001,0.000000e+000,0,,0,
1666272098.093,,5.000000e+003,2.746921e+002,2.097037e-004,0.000000e+000,3,9.342821e-001,0.000000e+000,,,,,,,,,,,,,,48,1,6.000000e+000,5.942993e-001,0.000000e+000,0,,0,
1666272160.937,,5.000000e+003,2.737018e+002,2.109158e-004,0.000000e+000,3,9.356590e-001,0.000000e+000,,,,,,,,,,,,,,48,1,6.000000e+000,5.900879e-001,0.000000e+000,0,,0,
1666272223.625,,5.000000e+003,2.726680e+002,2.108546e-004,0.000000e+000,3,9.347704e-001,0.000000e+000,,,,,,,,,,,,,,48,1,6.000000e+000,6.460876e-001,0.000000e+000,0,,0,
1666272292.187,,5.000000e+003,2.716870e+002,2.120125e-004,0.000000e+000,3,9.365341e-001,0.000000e+000,,,,,,,,,,,,,,48,1,6.000000e+000,5.112000e-001,0.000000e+000,0,,0,
1666272353.640,,5.000000e+003,2.706686e+002,2.131458e-004,0.000000e+000,3,9.345804e-001,0.000000e+000,,,,,,,,,,,,,,48,1,6.000000e+000,6.268005e-001,0.000000e+000,0,,0,
1666272418.078,,5.000000e+003,2.697020e+002,2.132257e-004,0.000000e+000,3,9.347394e-001,0.000000e+000,,,,,,,,,,,,,,48,1,6.000000e+000,5.135193e-001,0.000000e+000,0,,0,
1666272480.203,,5.000000e+003,2.686934e+002,2.134302e-004,0.000000e+000,3,9.339101e-001,0.000000e+000,,,,,,,,,,,,,,48,1,6.000000e+000,5.783997e-001,0.000000e+000,0,,0,
1666272547.375,,5.000000e+003,2.675952e+002,2.146340e-004,0.000000e+000,3,9.359731e-001,0.000000e+000,,,,,,,,,,,,,,48,1,6.000000e+000,6.222229e-001,0.000000e+000,0,,0,
1666272608.062,,5.000000e+003,2.666747e+002,2.157117e-004,0.000000e+000,3,9.352651e-001,0.000000e+000,,,,,,,,,,,,,,48,1,6.000000e+000,6.178894e-001,0.000000e+000,0,,0,
1666272668.375,,5.000000e+003,2.657031e+002,2.157484e-004,0.000000e+000,3,9.328157e-001,0.000000e+000,,,,,,,,,,,,,,48,1,6.000000e+000,5.750122e-001,0.000000e+000,0,,0,
1666272735.234,,5.000000e+003,2.646910e+002,2.165042e-004,0.000000e+000,3,9.351528e-001,0.000000e+000,,,,,,,,,,,,,,48,1,6.000000e+000,5.516052e-001,0.000000e+000,0,,0,
1666272795.218,,5.000000e+003,2.636962e+002,2.168197e-004,0.000000e+000,3,9.355053e-001,0.000000e+000,,,,,,,,,,,,,,48,1,6.000000e+000,5.852966e-001,0.000000e+000,0,,0,
1666272861.484,,5.000000e+003,2.627092e+002,2.156864e-004,0.000000e+000,3,9.366941e-001,0.000000e+000,,,,,,,,,,,,,,48,1,6.000000e+000,5.527039e-001,0.000000e+000,0,,0,
1666272924.812,,5.000000e+003,2.616921e+002,2.174367e-004,0.000000e+000,3,9.359196e-001,0.000000e+000,,,,,,,,,,,,,,48,1,6.000000e+000,5.486145e-001,0.000000e+000,0,,0,
1666272991.765,,5.000000e+003,2.606597e+002,2.184428e-004,0.000000e+000,3,9.339922e-001,0.000000e+000,,,,,,,,,,,,,,48,1,6.000000e+000,6.642761e-001,0.000000e+000,0,,0,
1666273052.078,,5.000000e+003,2.597446e+002,2.201241e-004,0.000000e+000,3,9.344162e-001,0.000000e+000,,,,,,,,,,,,,,48,1,6.000000e+000,4.855957e-001,0.000000e+000,0,,0,
1666273113.281,,5.000000e+003,2.587449e+002,2.185773e-004,0.000000e+000,3,9.349345e-001,0.000000e+000,,,,,,,,,,,,,,48,1,6.000000e+000,5.093994e-001,0.000000e+000,0,,0,
1666273178.437,,5.000000e+003,2.576895e+002,2.199977e-004,0.000000e+000,3,9.352871e-001,0.000000e+000,,,,,,,,,,,,,,48,1,6.000000e+000,5.865784e-001,0.000000e+000,0,,0,
1666273244.187,,5.000000e+003,2.566335e+002,2.212774e-004,0.000000e+000,3,9.356232e-001,0.000000e+000,,,,,,,,,,,,,,48,1,6.000000e+000,6.267090e-001,0.000000e+000,0,,0,
1666273303.921,,5.000000e+003,2.556655e+002,2.208489e-004,0.000000e+000,3,9.359756e-001,0.000000e+000,,,,,,,,,,,,,,48,1,6.000000e+000,5.422058e-001,0.000000e+000,0,,0,
1666273364.734,,5.000000e+003,2.547091e+002,2.225057e-004,0.000000e+000,3,9.352620e-001,0.000000e+000,,,,,,,,,,,,,,48,1,6.000000e+000,5.735016e-001,0.000000e+000,0,,0,
1666273428.281,,5.000000e+003,2.537507e+002,2.221414e-004,0.000000e+000,3,9.344427e-001,0.000000e+000,,,,,,,,,,,,,,48,1,6.000000e+000,4.642944e-001,0.000000e+000,0,,0,
1666273489.796,,5.000000e+003,2.527516e+002,2.231751e-004,0.000000e+000,3,9.344893e-001,0.000000e+000,,,,,,,,,,,,,,48,1,6.000000e+000,4.521027e-001,0.000000e+000,0,,0,
1666273553.406,,5.000000e+003,2.517213e+002,2.240647e-004,0.000000e+000,3,9.338897e-001,0.000000e+000,,,,,,,,,,,,,,48,1,6.000000e+000,4.656982e-001,0.000000e+000,0,,0,
1666273614.078,,5.000000e+003,2.506776e+002,2.249830e-004,0.000000e+000,3,9.349688e-001,0.000000e+000,,,,,,,,,,,,,,48,1,6.000000e+000,6.074982e-001,0.000000e+000,0,,0,
1666273677.000,,5.000000e+003,2.496805e+002,2.255592e-004,0.000000e+000,3,9.369825e-001,0.000000e+000,,,,,,,,,,,,,,48,1,6.000000e+000,5.689087e-001,0.000000e+000,0,,0,
1666273737.281,,5.000000e+003,2.486700e+002,2.258639e-004,0.000000e+000,3,9.349830e-001,0.000000e+000,,,,,,,,,,,,,,48,1,6.000000e+000,6.569977e-001,0.000000e+000,0,,0,
1666273797.187,,5.000000e+003,2.477089e+002,2.264113e-004,0.000000e+000,3,9.337835e-001,0.000000e+000,,,,,,,,,,,,,,48,1,6.000000e+000,5.601959e-001,0.000000e+000,0,,0,
1666273864.968,,5.000000e+003,2.466102e+002,2.260254e-004,0.000000e+000,3,9.359502e-001,0.000000e+000,,,,,,,,,,,,,,48,1,6.000000e+000,6.714020e-001,0.000000e+000,0,,0,
1666273927.265,,5.000000e+003,2.455946e+002,2.271828e-004,0.000000e+000,3,9.356636e-001,0.000000e+000,,,,,,,,,,,,,,48,1,6.000000e+000,6.331940e-001,0.000000e+000,0,,0,
1666273984.265,,5.000000e+003,2.446769e+002,2.285120e-004,0.000000e+000,3,9.370484e-001,0.000000e+000,,,,,,,,,,,,,,48,1,6.000000e+000,6.287079e-001,0.000000e+000,0,,0,
1666274048.718,,5.000000e+003,2.436281e+002,2.280790e-004,0.000000e+000,3,9.366003e-001,0.000000e+000,,,,,,,,,,,,,,48,1,6.000000e+000,6.396942e-001,0.000000e+000,0,,0,
1666274106.796,,5.000000e+003,2.426644e+002,2.289753e-004,0.000000e+000,3,9.349225e-001,0.000000e+000,,,,,,,,,,,,,,48,1,6.000000e+000,6.427002e-001,0.000000e+000,0,,0,
1666274170.718,,5.000000e+003,2.416639e+002,2.298329e-004,0.000000e+000,3,9.370012e-001,0.000000e+000,,,,,,,,,,,,,,48,1,6.000000e+000,5.898895e-001,0.000000e+000,0,,0,
1666274230.609,,5.000000e+003,2.406440e+002,2.306782e-004,0.000000e+000,3,9.402490e-001,0.000000e+000,,,,,,,,,,,,,,48,1,6.000000e+000,6.403961e-001,0.000000e+000,0,,0,
1666274291.843,,5.000000e+003,2.397301e+002,2.312908e-004,0.000000e+000,3,9.348122e-001,0.000000e+000,,,,,,,,,,,,,,48,1,6.000000e+000,4.472961e-001,0.000000e+000,0,,0,
1666274352.375,,5.000000e+003,2.387143e+002,2.330673e-004,0.000000e+000,3,9.355289e-001,0.000000e+000,,,,,,,,,,,,,,48,1,6.000000e+000,5.681000e-001,0.000000e+000,0,,0,
1666274417.359,,5.000000e+003,2.376217e+002,2.325171e-004,0.000000e+000,3,9.345279e-001,0.000000e+000,,,,,,,,,,,,,,48,1,6.000000e+000,6.094971e-001,0.000000e+000,0,,0,
1666274476.031,,5.000000e+003,2.366613e+002,2.335119e-004,0.000000e+000,3,9.337636e-001,0.000000e+000,,,,,,,,,,,,,,48,1,6.000000e+000,6.506042e-001,0.000000e+000,0,,0,
1666274534.203,,5.000000e+003,2.357233e+002,2.334662e-004,0.000000e+000,3,9.356028e-001,0.000000e+000,,,,,,,,,,,,,,48,1,6.000000e+000,5.391998e-001,0.000000e+000,0,,0,
1666274598.015,,5.000000e+003,2.346759e+002,2.345871e-004,0.000000e+000,3,9.333865e-001,0.000000e+000,,,,,,,,,,,,,,48,1,6.000000e+000,5.724030e-001,0.000000e+000,0,,0,
1666274660.609,,5.000000e+003,2.336450e+002,2.355762e-004,0.000000e+000,3,9.342901e-001,0.000000e+000,,,,,,,,,,,,,,48,1,6.000000e+000,6.197052e-001,0.000000e+000,0,,0,
1666274722.765,,5.000000e+003,2.326701e+002,2.365793e-004,0.000000e+000,3,9.362601e-001,0.000000e+000,,,,,,,,,,,,,,48,1,6.000000e+000,6.309967e-001,0.000000e+000,0,,0,
1666274788.906,,5.000000e+003,2.316442e+002,2.370975e-004,0.000000e+000,3,9.368295e-001,0.000000e+000,,,,,,,,,,,,,,48,1,6.000000e+000,5.507965e-001,0.000000e+000,0,,0,
1666274848.343,,5.000000e+003,2.306132e+002,2.364911e-004,0.000000e+000,3,9.366711e-001,0.000000e+000,,,,,,,,,,,,,,48,1,6.000000e+000,5.897980e-001,0.000000e+000,0,,0,
1666274903.890,,5.000000e+003,2.297171e+002,2.376780e-004,0.000000e+000,3,9.363150e-001,0.000000e+000,,,,,,,,,,,,,,48,1,6.000000e+000,5.494080e-001,0.000000e+000,0,,0,
1666274968.578,,5.000000e+003,2.286664e+002,2.396012e-004,0.000000e+000,3,9.356346e-001,0.000000e+000,,,,,,,,,,,,,,48,1,6.000000e+000,5.733032e-001,0.000000e+000,0,,0,
1666275029.437,,5.000000e+003,2.277063e+002,2.398666e-004,0.000000e+000,3,9.355962e-001,0.000000e+000,,,,,,,,,,,,,,48,1,6.000000e+000,5.332031e-001,0.000000e+000,0,,0,
1666275097.687,,5.000000e+003,2.265356e+002,2.407407e-004,0.000000e+000,3,9.350707e-001,0.000000e+000,,,,,,,,,,,,,,48,1,6.000000e+000,6.054993e-001,0.000000e+000,0,,0,
1666275148.296,,5.000000e+003,2.257494e+002,2.414840e-004,0.000000e+000,3,9.365260e-001,0.000000e+000,,,,,,,,,,,,,,48,1,6.000000e+000,4.756012e-001,0.000000e+000,0,,0,
1666275213.546,,5.000000e+003,2.246668e+002,2.415093e-004,0.000000e+000,3,9.363530e-001,0.000000e+000,,,,,,,,,,,,,,48,1,6.000000e+000,5.612946e-001,0.000000e+000,0,,0,
1666275274.125,,5.000000e+003,2.236902e+002,2.426854e-004,0.000000e+000,3,9.353357e-001,0.000000e+000,,,,,,,,,,,,,,48,1,6.000000e+000,6.186981e-001,0.000000e+000,0,,0,
1666275337.734,,5.000000e+003,2.226465e+002,2.433910e-004,0.000000e+000,3,9.370387e-001,0.000000e+000,,,,,,,,,,,,,,48,1,6.000000e+000,5.518951e-001,0.000000e+000,0,,0,
1666275400.718,,5.000000e+003,2.216256e+002,2.435493e-004,0.000000e+000,3,9.378745e-001,0.000000e+000,,,,,,,,,,,,,,48,1,6.000000e+000,7.024994e-001,0.000000e+000,0,,0,
1666275460.000,,5.000000e+003,2.206670e+002,2.439812e-004,0.000000e+000,3,9.359190e-001,0.000000e+000,,,,,,,,,,,,,,48,1,6.000000e+000,6.631927e-001,0.000000e+000,0,,0,
1666275521.328,,5.000000e+003,2.196298e+002,2.449806e-004,0.000000e+000,3,9.355509e-001,0.000000e+000,,,,,,,,,,,,,,48,1,6.000000e+000,6.374969e-001,0.000000e+000,0,,0,
1666275579.062,,5.000000e+003,2.187004e+002,2.446756e-004,0.000000e+000,3,9.363527e-001,0.000000e+000,,,,,,,,,,,,,,48,1,6.000000e+000,5.467072e-001,0.000000e+000,0,,0,
1666275643.593,,5.000000e+003,2.176284e+002,2.468667e-004,0.000000e+000,3,9.373229e-001,0.000000e+000,,,,,,,,,,,,,,48,1,6.000000e+000,6.134949e-001,0.000000e+000,0,,0,
1666275701.546,,5.000000e+003,2.166990e+002,2.474918e-004,0.000000e+000,3,9.350640e-001,0.000000e+000,,,,,,,,,,,,,,48,1,6.000000e+000,5.955963e-001,0.000000e+000,0,,0,
1666275765.046,,5.000000e+003,2.157030e+002,2.480715e-004,0.000000e+000,3,9.349174e-001,0.000000e+000,,,,,,,,,,,,,,48,1,6.000000e+000,5.070038e-001,0.000000e+000,0,,0,
1666275825.687,,5.000000e+003,2.146682e+002,2.489070e-004,0.000000e+000,3,9.374130e-001,0.000000e+000,,,,,,,,,,,,,,48,1,6.000000e+000,6.042023e-001,0.000000e+000,0,,0,
1666275889.687,,5.000000e+003,2.136394e+002,2.497714e-004,0.000000e+000,3,9.364176e-001,0.000000e+000,,,,,,,,,,,,,,48,1,6.000000e+000,5.671997e-001,0.000000e+000,0,,0,
1666275947.031,,5.000000e+003,2.127073e+002,2.507767e-004,0.000000e+000,3,9.364995e-001,0.000000e+000,,,,,,,,,,,,,,48,1,6.000000e+000,5.187988e-001,0.000000e+000,0,,0,
1666276005.984,,5.000000e+003,2.117581e+002,2.511559e-004,0.000000e+000,3,9.364905e-001,0.000000e+000,,,,,,,,,,,,,,48,1,6.000000e+000,4.833984e-001,0.000000e+000,0,,0,
1666276069.218,,5.000000e+003,2.106912e+002,2.520960e-004,0.000000e+000,3,9.359528e-001,0.000000e+000,,,,,,,,,,,,,,48,1,6.000000e+000,6.016998e-001,0.000000e+000,0,,0,
1666276130.062,,5.000000e+003,2.097010e+002,2.531960e-004,0.000000e+000,3,9.362271e-001,0.000000e+000,,,,,,,,,,,,,,48,1,6.000000e+000,5.355072e-001,0.000000e+000,0,,0,
1666276193.140,,5.000000e+003,2.086834e+002,2.535602e-004,0.000000e+000,3,9.361517e-001,0.000000e+000,,,,,,,,,,,,,,48,1,6.000000e+000,4.944000e-001,0.000000e+000,0,,0,
1666276255.671,,5.000000e+003,2.076455e+002,2.549231e-004,0.000000e+000,3,9.358860e-001,0.000000e+000,,,,,,,,,,,,,,48,1,6.000000e+000,6.330109e-001,0.000000e+000,0,,0,
1666276315.031,,5.000000e+003,2.066763e+002,2.552664e-004,0.000000e+000,3,9.360150e-001,0.000000e+000,,,,,,,,,,,,,,48,1,6.000000e+000,6.275024e-001,0.000000e+000,0,,0,
1666276379.046,,5.000000e+003,2.056648e+002,2.561538e-004,0.000000e+000,3,9.364573e-001,0.000000e+000,,,,,,,,,,,,,,48,1,6.000000e+000,5.747986e-001,0.000000e+000,0,,0,
1666276440.968,,5.000000e+003,2.046780e+002,2.570804e-004,0.000000e+000,3,9.358056e-001,0.000000e+000,,,,,,,,,,,,,,48,1,6.000000e+000,5.579987e-001,0.000000e+000,0,,0,
1666276499.765,,5.000000e+003,2.037259e+002,2.582305e-004,0.000000e+000,3,9.362922e-001,0.000000e+000,,,,,,,,,,,,,,48,1,6.000000e+000,5.243988e-001,0.000000e+000,0,,0,
1666276562.343,,5.000000e+003,2.027193e+002,2.591593e-004,0.000000e+000,3,9.367060e-001,0.000000e+000,,,,,,,,,,,,,,48,1,6.000000e+000,5.480042e-001,0.000000e+000,0,,0,
1666276621.968,,5.000000e+003,2.017219e+002,2.598944e-004,0.000000e+000,3,9.365840e-001,0.000000e+000,,,,,,,,,,,,,,48,1,6.000000e+000,5.373993e-001,0.000000e+000,0,,0,
1666276684.546,,5.000000e+003,2.006638e+002,2.614240e-004,0.000000e+000,3,9.364993e-001,0.000000e+000,,,,,,,,,,,,,,48,1,6.000000e+000,6.329956e-001,0.000000e+000,0,,0,
1666276747.968,,5.000000e+003,1.996545e+002,2.613457e-004,0.000000e+000,3,9.375141e-001,0.000000e+000,,,,,,,,,,,,,,48,1,6.000000e+000,5.605011e-001,0.000000e+000,0,,0,
1666276806.500,,5.000000e+003,1.986988e+002,2.624664e-004,0.000000e+000,3,9.356850e-001,0.000000e+000,,,,,,,,,,,,,,48,1,6.000000e+000,5.663910e-001,0.000000e+000,0,,0,
1666276867.984,,5.000000e+003,1.977161e+002,2.631262e-004,0.000000e+000,3,9.369900e-001,0.000000e+000,,,,,,,,,,,,,,48,1,6.000000e+000,5.121918e-001,0.000000e+000,0,,0,
1666276930.687,,5.000000e+003,1.966562e+002,2.644265e-004,0.000000e+000,3,9.365738e-001,0.000000e+000,,,,,,,,,,,,,,48,1,6.000000e+000,5.556030e-001,0.000000e+000,0,,0,
1666276993.218,,5.000000e+003,1.956390e+002,2.650535e-004,0.000000e+000,3,9.361148e-001,0.000000e+000,,,,,,,,,,,,,,48,1,6.000000e+000,6.732025e-001,0.000000e+000,0,,0,
1666277053.109,,5.000000e+003,1.947079e+002,2.660964e-004,0.000000e+000,3,9.358727e-001,0.000000e+000,,,,,,,,,,,,,,48,1,6.000000e+000,4.765930e-001,0.000000e+000,0,,0,
1666277113.468,,5.000000e+003,1.937354e+002,2.667532e-004,0.000000e+000,3,9.372249e-001,0.000000e+000,,,,,,,,,,,,,,48,1,6.000000e+000,4.983978e-001,0.000000e+000,0,,0,
1666277175.296,,5.000000e+003,1.926578e+002,2.685059e-004,0.000000e+000,3,9.360666e-001,0.000000e+000,,,,,,,,,,,,,,48,1,6.000000e+000,5.919037e-001,0.000000e+000,0,,0,
1666277234.453,,5.000000e+003,1.916939e+002,2.689149e-004,0.000000e+000,3,9.361145e-001,0.000000e+000,,,,,,,,,,,,,,48,1,6.000000e+000,5.503082e-001,0.000000e+000,0,,0,
1666277296.359,,5.000000e+003,1.906729e+002,2.699504e-004,0.000000e+000,3,9.365068e-001,0.000000e+000,,,,,,,,,,,,,,48,1,6.000000e+000,5.397949e-001,0.000000e+000,0,,0,
1666277355.656,,5.000000e+003,1.897274e+002,2.705536e-004,0.000000e+000,3,9.375740e-001,0.000000e+000,,,,,,,,,,,,,,48,1,6.000000e+000,4.591980e-001,0.000000e+000,0,,0,
1666277416.640,,5.000000e+003,1.887133e+002,2.719636e-004,0.000000e+000,3,9.365391e-001,0.000000e+000,,,,,,,,,,,,,,48,1,6.000000e+000,4.944916e-001,0.000000e+000,0,,0,
1666277477.625,,5.000000e+003,1.876895e+002,2.734685e-004,0.000000e+000,3,9.364510e-001,0.000000e+000,,,,,,,,,,,,,,48,1,6.000000e+000,5.885010e-001,0.000000e+000,0,,0,
1666277537.125,,5.000000e+003,1.867174e+002,2.741579e-004,0.000000e+000,3,9.366537e-001,0.000000e+000,,,,,,,,,,,,,,48,1,6.000000e+000,5.583038e-001,0.000000e+000,0,,0,
1666277596.937,,5.000000e+003,1.857546e+002,2.753181e-004,0.000000e+000,3,9.362127e-001,0.000000e+000,,,,,,,,,,,,,,48,1,6.000000e+000,4.510956e-001,0.000000e+000,0,,0,
1666277657.703,,5.000000e+003,1.847317e+002,2.758888e-004,0.000000e+000,3,9.368445e-001,0.000000e+000,,,,,,,,,,,,,,48,1,6.000000e+000,5.330048e-001,0.000000e+000,0,,0,
1666277722.578,,5.000000e+003,1.836620e+002,2.769834e-004,0.000000e+000,3,9.381481e-001,0.000000e+000,,,,,,,,,,,,,,48,1,6.000000e+000,5.556946e-001,0.000000e+000,0,,0,
1666277782.531,,5.000000e+003,1.827235e+002,2.784893e-004,0.000000e+000,3,9.367241e-001,0.000000e+000,,,,,,,,,,,,,,48,1,6.000000e+000,5.274048e-001,0.000000e+000,0,,0,
1666277845.437,,5.000000e+003,1.816822e+002,2.792125e-004,0.000000e+000,3,9.373315e-001,0.000000e+000,,,,,,,,,,,,,,48,1,6.000000e+000,5.818939e-001,0.000000e+000,0,,0,
1666277902.000,,5.000000e+003,1.807208e+002,2.801872e-004,0.000000e+000,3,9.372644e-001,0.000000e+000,,,,,,,,,,,,,,48,1,6.000000e+000,5.164032e-001,0.000000e+000,0,,0,
1666277965.406,,5.000000e+003,1.796660e+002,2.814567e-004,0.000000e+000,3,9.373419e-001,0.000000e+000,,,,,,,,,,,,,,48,1,6.000000e+000,5.565033e-001,0.000000e+000,0,,0,
1666278025.296,,5.000000e+003,1.787059e+002,2.823474e-004,0.000000e+000,3,9.368429e-001,0.000000e+000,,,,,,,,,,,,,,48,1,6.000000e+000,5.014038e-001,0.000000e+000,0,,0,
1666278087.015,,5.000000e+003,1.776411e+002,2.839910e-004,0.000000e+000,3,9.366312e-001,0.000000e+000,,,,,,,,,,,,,,48,1,6.000000e+000,5.585022e-001,0.000000e+000,0,,0,
1666278144.156,,5.000000e+003,1.767160e+002,2.843784e-004,0.000000e+000,3,9.374390e-001,0.000000e+000,,,,,,,,,,,,,,48,1,6.000000e+000,5.267029e-001,0.000000e+000,0,,0,
1666278208.484,,5.000000e+003,1.756617e+002,2.856110e-004,0.000000e+000,3,9.374952e-001,0.000000e+000,,,,,,,,,,,,,,48,1,6.000000e+000,5.429993e-001,0.000000e+000,0,,0,
1666278263.890,,5.000000e+003,1.747357e+002,2.868832e-004,0.000000e+000,3,9.369022e-001,0.000000e+000,,,,,,,,,,,,,,48,1,6.000000e+000,5.247040e-001,0.000000e+000,0,,0,
1666278326.796,,5.000000e+003,1.736833e+002,2.880084e-004,0.000000e+000,3,9.366179e-001,0.000000e+000,,,,,,,,,,,,,,48,1,6.000000e+000,5.534058e-001,0.000000e+000,0,,0,
1666278387.781,,5.000000e+003,1.726721e+002,2.891207e-004,0.000000e+000,3,9.368522e-001,0.000000e+000,,,,,,,,,,,,,,48,1,6.000000e+000,5.391083e-001,0.000000e+000,0,,0,
1666278447.828,,5.000000e+003,1.717155e+002,2.906060e-004,0.000000e+000,3,9.375467e-001,0.000000e+000,,,,,,,,,,,,,,48,1,6.000000e+000,5.042114e-001,0.000000e+000,0,,0,
1666278509.937,,5.000000e+003,1.706606e+002,2.913033e-004,0.000000e+000,3,9.369349e-001,0.000000e+000,,,,,,,,,,,,,,48,1,6.000000e+000,5.527039e-001,0.000000e+000,0,,0,
1666278565.390,,5.000000e+003,1.697343e+002,2.931332e-004,0.000000e+000,3,9.363386e-001,0.000000e+000,,,,,,,,,,,,,,48,1,6.000000e+000,4.978027e-001,0.000000e+000,0,,0,
1666278628.968,,5.000000e+003,1.687094e+002,2.936143e-004,0.000000e+000,3,9.369702e-001,0.000000e+000,,,,,,,,,,,,,,48,1,6.000000e+000,5.697021e-001,0.000000e+000,0,,0,
1666278687.531,,5.000000e+003,1.677336e+002,2.955993e-004,0.000000e+000,3,9.367003e-001,0.000000e+000,,,,,,,,,,,,,,48,1,6.000000e+000,4.832916e-001,0.000000e+000,0,,0,
1666278748.171,,5.000000e+003,1.667323e+002,2.967521e-004,0.000000e+000,3,9.364198e-001,0.000000e+000,,,,,,,,,,,,,,48,1,6.000000e+000,4.859924e-001,0.000000e+000,0,,0,
1666278808.375,,5.000000e+003,1.657221e+002,2.978843e-004,0.000000e+000,3,9.368653e-001,0.000000e+000,,,,,,,,,,,,,,48,1,6.000000e+000,5.279999e-001,0.000000e+000,0,,0,
1666278868.421,,5.000000e+003,1.647209e+002,2.987906e-004,0.000000e+000,3,9.370694e-001,0.000000e+000,,,,,,,,,,,,,,48,1,6.000000e+000,5.417023e-001,0.000000e+000,0,,0,
1666278929.015,,5.000000e+003,1.637133e+002,3.004909e-004,0.000000e+000,3,9.364945e-001,0.000000e+000,,,,,,,,,,,,,,48,1,6.000000e+000,5.588074e-001,0.000000e+000,0,,0,
1666278990.015,,5.000000e+003,1.626844e+002,3.015886e-004,0.000000e+000,3,9.374770e-001,0.000000e+000,,,,,,,,,,,,,,48,1,6.000000e+000,5.791931e-001,0.000000e+000,0,,0,
1666279048.968,,5.000000e+003,1.617118e+002,3.029239e-004,0.000000e+000,3,9.360921e-001,0.000000e+000,,,,,,,,,,,,,,48,1,6.000000e+000,5.399017e-001,0.000000e+000,0,,0,
1666279113.453,,5.000000e+003,1.607031e+002,3.041076e-004,0.000000e+000,3,9.375804e-001,0.000000e+000,,,,,,,,,,,,,,48,1,6.000000e+000,5.851898e-001,0.000000e+000,0,,0,
1666279172.281,,5.000000e+003,1.596803e+002,3.054765e-004,0.000000e+000,3,9.378960e-001,0.000000e+000,,,,,,,,,,,,,,48,1,6.000000e+000,5.859070e-001,0.000000e+000,0,,0,
1666279232.500,,5.000000e+003,1.587092e+002,3.069183e-004,0.000000e+000,3,9.373254e-001,0.000000e+000,,,,,,,,,,,,,,48,1,6.000000e+000,5.794067e-001,0.000000e+000,0,,0,
1666279288.015,,5.000000e+003,1.577307e+002,3.081832e-004,0.000000e+000,3,9.377453e-001,0.000000e+000,,,,,,,,,,,,,,48,1,6.000000e+000,5.370026e-001,0.000000e+000,0,,0,
1666279349.781,,5.000000e+003,1.567220e+002,3.098130e-004,0.000000e+000,3,9.372284e-001,0.000000e+000,,,,,,,,,,,,,,48,1,6.000000e+000,5.200958e-001,0.000000e+000,0,,0,
1666279412.093,,5.000000e+003,1.556775e+002,3.113202e-004,0.000000e+000,3,9.377668e-001,0.000000e+000,,,,,,,,,,,,,,48,1,6.000000e+000,5.279083e-001,0.000000e+000,0,,0,
1666279469.593,,5.000000e+003,1.547148e+002,3.120319e-004,0.000000e+000,3,9.379428e-001,0.000000e+000,,,,,,,,,,,,,,48,1,6.000000e+000,4.803009e-001,0.000000e+000,0,,0,
1666279529.640,,5.000000e+003,1.537080e+002,3.136596e-004,0.000000e+000,3,9.377728e-001,0.000000e+000,,,,,,,,,,,,,,48,1,6.000000e+000,5.160065e-001,0.000000e+000,0,,0,
1666279593.078,,5.000000e+003,1.526551e+002,3.150239e-004,0.000000e+000,3,9.376624e-001,0.000000e+000,,,,,,,,,,,,,,48,1,6.000000e+000,5.843964e-001,0.000000e+000,0,,0,
1666279649.640,,5.000000e+003,1.517073e+002,3.165837e-004,0.000000e+000,3,9.376215e-001,0.000000e+000,,,,,,,,,,,,,,48,1,6.000000e+000,5.207977e-001,0.000000e+000,0,,0,
1666279713.218,,5.000000e+003,1.507086e+002,3.182042e-004,0.000000e+000,3,9.374532e-001,0.000000e+000,,,,,,,,,,,,,,48,1,6.000000e+000,4.282990e-001,0.000000e+000,0,,0,
1666279770.484,,5.000000e+003,1.497054e+002,3.195643e-004,0.000000e+000,3,9.377980e-001,0.000000e+000,,,,,,,,,,,,,,48,1,6.000000e+000,5.675964e-001,0.000000e+000,0,,0,
1666279828.812,,5.000000e+003,1.487350e+002,3.209038e-004,0.000000e+000,3,9.378714e-001,0.000000e+000,,,,,,,,,,,,,,48,1,6.000000e+000,5.252991e-001,0.000000e+000,0,,0,
1666279892.609,,5.000000e+003,1.476878e+002,3.229852e-004,0.000000e+000,3,9.368600e-001,0.000000e+000,,,,,,,,,,,,,,48,1,6.000000e+000,4.929962e-001,0.000000e+000,0,,0,
1666279951.890,,5.000000e+003,1.466744e+002,3.237637e-004,0.000000e+000,3,9.381491e-001,0.000000e+000,,,,,,,,,,,,,,48,1,6.000000e+000,5.471954e-001,0.000000e+000,0,,0,
1666280008.750,,5.000000e+003,1.457139e+002,3.255263e-004,0.000000e+000,3,9.377089e-001,0.000000e+000,,,,,,,,,,,,,,48,1,6.000000e+000,5.187988e-001,0.000000e+000,0,,0,
1666280066.640,,5.000000e+003,1.447507e+002,3.274679e-004,0.000000e+000,3,9.375719e-001,0.000000e+000,,,,,,,,,,,,,,48,1,6.000000e+000,4.880066e-001,0.000000e+000,0,,0,
1666280129.453,,5.000000e+003,1.437090e+002,3.285978e-004,0.000000e+000,3,9.380446e-001,0.000000e+000,,,,,,,,,,,,,,48,1,6.000000e+000,5.397034e-001,0.000000e+000,0,,0,
1666280188.968,,5.000000e+003,1.426937e+002,3.303777e-004,0.000000e+000,3,9.378768e-001,0.000000e+000,,,,,,,,,,,,,,48,1,6.000000e+000,5.238037e-001,0.000000e+000,0,,0,
1666280245.859,,5.000000e+003,1.417304e+002,3.321588e-004,0.000000e+000,3,9.378617e-001,0.000000e+000,,,,,,,,,,,,,,48,1,6.000000e+000,5.352020e-001,0.000000e+000,0,,0,
1666280313.468,,5.000000e+003,1.406354e+002,3.337892e-004,0.000000e+000,3,9.380253e-001,0.000000e+000,,,,,,,,,,,,,,48,1,6.000000e+000,5.568085e-001,0.000000e+000,0,,0,
1666280367.968,,5.000000e+003,1.397106e+002,3.347643e-004,0.000000e+000,3,9.384737e-001,0.000000e+000,,,,,,,,,,,,,,48,1,6.000000e+000,5.123901e-001,0.000000e+000,0,,0,
1666280428.156,,5.000000e+003,1.387169e+002,3.371695e-004,0.000000e+000,3,9.380140e-001,0.000000e+000,,,,,,,,,,,,,,48,1,6.000000e+000,4.685974e-001,0.000000e+000,0,,0,
1666280487.656,,5.000000e+003,1.377095e+002,3.389097e-004,0.000000e+000,3,9.379131e-001,0.000000e+000,,,,,,,,,,,,,,48,1,6.000000e+000,4.960938e-001,0.000000e+000,0,,0,
1666280548.796,,5.000000e+003,1.366837e+002,3.403458e-004,0.000000e+000,3,9.376480e-001,0.000000e+000,,,,,,,,,,,,,,48,1,6.000000e+000,5.420990e-001,0.000000e+000,0,,0,
1666280606.609,,5.000000e+003,1.357253e+002,3.418426e-004,0.000000e+000,3,9.383668e-001,0.000000e+000,,,,,,,,,,,,,,48,1,6.000000e+000,5.186005e-001,0.000000e+000,0,,0,
1666280665.937,,5.000000e+003,1.347170e+002,3.439352e-004,0.000000e+000,3,9.380302e-001,0.000000e+000,,,,,,,,,,,,,,48,1,6.000000e+000,5.278015e-001,0.000000e+000,0,,0,
1666280727.281,,5.000000e+003,1.336971e+002,3.453454e-004,0.000000e+000,3,9.385863e-001,0.000000e+000,,,,,,,,,,,,,,48,1,6.000000e+000,5.390015e-001,0.000000e+000,0,,0,
1666280786.718,,5.000000e+003,1.327150e+002,3.477741e-004,0.000000e+000,3,9.374160e-001,0.000000e+000,,,,,,,,,,,,,,48,1,6.000000e+000,5.186005e-001,0.000000e+000,0,,0,
1666280846.015,,5.000000e+003,1.316995e+002,3.492541e-004,0.000000e+000,3,9.380121e-001,0.000000e+000,,,,,,,,,,,,,,48,1,6.000000e+000,5.139008e-001,0.000000e+000,0,,0,
1666280905.937,,5.000000e+003,1.307365e+002,3.513675e-004,0.000000e+000,3,9.374091e-001,0.000000e+000,,,,,,,,,,,,,,48,1,6.000000e+000,4.839935e-001,0.000000e+000,0,,0,
1666280967.421,,5.000000e+003,1.296981e+002,3.527126e-004,0.000000e+000,3,9.386743e-001,0.000000e+000,,,,,,,,,,,,,,48,1,6.000000e+000,4.844055e-001,0.000000e+000,0,,0,
1666281024.062,,5.000000e+003,1.287570e+002,3.547376e-004,0.000000e+000,3,9.385477e-001,0.000000e+000,,,,,,,,,,,,,,48,1,6.000000e+000,4.854889e-001,0.000000e+000,0,,0,
1666281085.953,,5.000000e+003,1.277130e+002,3.566887e-004,0.000000e+000,3,9.384657e-001,0.000000e+000,,,,,,,,,,,,,,48,1,6.000000e+000,5.102005e-001,0.000000e+000,0,,0,
1666281145.671,,5.000000e+003,1.267470e+002,3.590624e-004,0.000000e+000,3,9.379434e-001,0.000000e+000,,,,,,,,,,,,,,48,1,6.000000e+000,4.382019e-001,0.000000e+000,0,,0,
1666281206.796,,5.000000e+003,1.256918e+002,3.609269e-004,0.000000e+000,3,9.375830e-001,0.000000e+000,,,,,,,,,,,,,,48,1,6.000000e+000,5.578003e-001,0.000000e+000,0,,0,
1666281269.218,,5.000000e+003,1.246598e+002,3.631760e-004,0.000000e+000,3,9.380433e-001,0.000000e+000,,,,,,,,,,,,,,48,1,6.000000e+000,5.122986e-001,0.000000e+000,0,,0,
1666281324.656,,5.000000e+003,1.237233e+002,3.653282e-004,0.000000e+000,3,9.373489e-001,0.000000e+000,,,,,,,,,,,,,,48,1,6.000000e+000,4.732971e-001,0.000000e+000,0,,0,
1666281384.390,,5.000000e+003,1.227233e+002,3.674199e-004,0.000000e+000,3,9.374602e-001,0.000000e+000,,,,,,,,,,,,,,48,1,6.000000e+000,4.943008e-001,0.000000e+000,0,,0,
1666281442.062,,5.000000e+003,1.217211e+002,3.691145e-004,0.000000e+000,3,9.379525e-001,0.000000e+000,,,,,,,,,,,,,,48,1,6.000000e+000,5.100937e-001,0.000000e+000,0,,0,
1666281501.328,,5.000000e+003,1.207415e+002,3.713171e-004,0.000000e+000,3,9.375930e-001,0.000000e+000,,,,,,,,,,,,,,48,1,6.000000e+000,4.808044e-001,0.000000e+000,0,,0,
1666281560.156,,5.000000e+003,1.197206e+002,3.730537e-004,0.000000e+000,3,9.384068e-001,0.000000e+000,,,,,,,,,,,,,,48,1,6.000000e+000,5.003052e-001,0.000000e+000,0,,0,
1666281618.875,,5.000000e+003,1.187314e+002,3.755378e-004,0.000000e+000,3,9.381897e-001,0.000000e+000,,,,,,,,,,,,,,48,1,6.000000e+000,5.366058e-001,0.000000e+000,0,,0,
1666281676.312,,5.000000e+003,1.177303e+002,3.771751e-004,0.000000e+000,3,9.387394e-001,0.000000e+000,,,,,,,,,,,,,,48,1,6.000000e+000,5.289001e-001,0.000000e+000,0,,0,
1666281738.578,,5.000000e+003,1.166680e+002,3.799372e-004,0.000000e+000,3,9.383645e-001,0.000000e+000,,,,,,,,,,,,,,48,1,6.000000e+000,5.797043e-001,0.000000e+000,0,,0,
1666281795.937,,5.000000e+003,1.156960e+002,3.820017e-004,0.000000e+000,3,9.382651e-001,0.000000e+000,,,,,,,,,,,,,,48,1,6.000000e+000,5.219040e-001,0.000000e+000,0,,0,
1666281851.375,,5.000000e+003,1.147437e+002,3.844099e-004,0.000000e+000,3,9.379979e-001,0.000000e+000,,,,,,,,,,,,,,48,1,6.000000e+000,5.105972e-001,0.000000e+000,0,,0,
1666281909.156,,5.000000e+003,1.137502e+002,3.868353e-004,0.000000e+000,3,9.381646e-001,0.000000e+000,,,,,,,,,,,,,,48,1,6.000000e+000,4.791031e-001,0.000000e+000,0,,0,
1666281968.328,,5.000000e+003,1.126965e+002,3.891202e-004,0.000000e+000,3,9.383853e-001,0.000000e+000,,,,,,,,,,,,,,48,1,6.000000e+000,5.417023e-001,0.000000e+000,0,,0,
1666282028.109,,5.000000e+003,1.116552e+002,3.916584e-004,0.000000e+000,3,9.378215e-001,0.000000e+000,,,,,,,,,,,,,,48,1,6.000000e+000,4.875031e-001,0.000000e+000,0,,0,
1666282083.859,,5.000000e+003,1.107050e+002,3.935540e-004,0.000000e+000,3,9.386079e-001,0.000000e+000,,,,,,,,,,,,,,48,1,6.000000e+000,4.840012e-001,0.000000e+000,0,,0,
1666282143.796,,5.000000e+003,1.097031e+002,3.965052e-004,0.000000e+000,3,9.382256e-001,0.000000e+000,,,,,,,,,,,,,,48,1,6.000000e+000,5.441971e-001,0.000000e+000,0,,0,
1666282201.187,,5.000000e+003,1.086967e+002,3.989205e-004,0.000000e+000,3,9.379402e-001,0.000000e+000,,,,,,,,,,,,,,48,1,6.000000e+000,5.167007e-001,0.000000e+000,0,,0,
1666282258.125,,5.000000e+003,1.077177e+002,4.012986e-004,0.000000e+000,3,9.382390e-001,0.000000e+000,,,,,,,,,,,,,,48,1,6.000000e+000,5.633011e-001,0.000000e+000,0,,0,
1666282319.265,,5.000000e+003,1.066768e+002,4.043201e-004,0.000000e+000,3,9.381551e-001,0.000000e+000,,,,,,,,,,,,,,48,1,6.000000e+000,4.818039e-001,0.000000e+000,0,,0,
1666282375.625,,5.000000e+003,1.057086e+002,4.066874e-004,0.000000e+000,3,9.379478e-001,0.000000e+000,,,,,,,,,,,,,,48,1,6.000000e+000,4.988022e-001,0.000000e+000,0,,0,
1666282431.218,,5.000000e+003,1.047333e+002,4.091283e-004,0.000000e+000,3,9.382108e-001,0.000000e+000,,,,,,,,,,,,,,48,1,6.000000e+000,5.184021e-001,0.000000e+000,0,,0,
1666282488.531,,5.000000e+003,1.037583e+002,4.119644e-004,0.000000e+000,3,9.383877e-001,0.000000e+000,,,,,,,,,,,,,,48,1,6.000000e+000,4.586029e-001,0.000000e+000,0,,0,
1666282547.078,,5.000000e+003,1.027156e+002,4.147797e-004,0.000000e+000,3,9.378400e-001,0.000000e+000,,,,,,,,,,,,,,48,1,6.000000e+000,5.681000e-001,0.000000e+000,0,,0,
1666282605.468,,5.000000e+003,1.016860e+002,4.172355e-004,0.000000e+000,3,9.384138e-001,0.000000e+000,,,,,,,,,,,,,,48,1,6.000000e+000,5.316010e-001,0.000000e+000,0,,0,
1666282660.156,,5.000000e+003,1.007249e+002,4.207316e-004,0.000000e+000,3,9.380349e-001,0.000000e+000,,,,,,,,,,,,,,48,1,6.000000e+000,5.260010e-001,0.000000e+000,0,,0,
1666282717.890,,5.000000e+003,9.975793e+001,4.233453e-004,0.000000e+000,3,9.383186e-001,0.000000e+000,,,,,,,,,,,,,,48,1,6.000000e+000,4.553070e-001,0.000000e+000,0,,0,
1666282779.109,,5.000000e+003,9.867725e+001,4.265227e-004,0.000000e+000,3,9.384908e-001,0.000000e+000,,,,,,,,,,,,,,48,1,6.000000e+000,4.917984e-001,0.000000e+000,0,,0,
1666282832.828,,5.000000e+003,9.770972e+001,4.293654e-004,0.000000e+000,3,9.383013e-001,0.000000e+000,,,,,,,,,,,,,,48,1,6.000000e+000,5.113068e-001,0.000000e+000,0,,0,
1666282892.093,,5.000000e+003,9.669902e+001,4.325131e-004,0.000000e+000,3,9.383932e-001,0.000000e+000,,,,,,,,,,,,,,48,1,6.000000e+000,4.478760e-001,0.000000e+000,0,,0,
1666282946.984,,5.000000e+003,9.575667e+001,4.353970e-004,0.000000e+000,3,9.380431e-001,0.000000e+000,,,,,,,,,,,,,,48,1,6.000000e+000,4.345093e-001,0.000000e+000,0,,0,
1666283003.937,,5.000000e+003,9.474070e+001,4.386500e-004,0.000000e+000,3,9.384337e-001,0.000000e+000,,,,,,,,,,,,,,48,1,6.000000e+000,4.764252e-001,0.000000e+000,0,,0,
1666283060.375,,5.000000e+003,9.373840e+001,4.416063e-004,0.000000e+000,3,9.386501e-001,0.000000e+000,,,,,,,,,,,,,,48,1,6.000000e+000,4.277115e-001,0.000000e+000,0,,0,
1666283118.140,,5.000000e+003,9.269784e+001,4.452956e-004,0.000000e+000,3,9.381925e-001,0.000000e+000,,,,,,,,,,,,,,48,1,6.000000e+000,5.042114e-001,0.000000e+000,0,,0,
1666283172.859,,5.000000e+003,9.170131e+001,4.483373e-004,0.000000e+000,3,9.383574e-001,0.000000e+000,,,,,,,,,,,,,,48,1,6.000000e+000,4.785004e-001,0.000000e+000,0,,0,
1666283227.859,,5.000000e+003,9.069984e+001,4.516075e-004,0.000000e+000,3,9.386641e-001,0.000000e+000,,,,,,,,,,,,,,48,1,6.000000e+000,5.321503e-001,0.000000e+000,0,,0,
1666283285.078,,5.000000e+003,8.968990e+001,4.550730e-004,0.000000e+000,3,9.386092e-001,0.000000e+000,,,,,,,,,,,,,,48,1,6.000000e+000,5.302124e-001,0.000000e+000,0,,0,
1666283340.359,,5.000000e+003,8.869861e+001,4.586060e-004,0.000000e+000,3,9.385821e-001,0.000000e+000,,,,,,,,,,,,,,48,1,6.000000e+000,4.759369e-001,0.000000e+000,0,,0,
1666283390.484,,5.000000e+003,8.774396e+001,4.614838e-004,0.000000e+000,3,9.388956e-001,0.000000e+000,,,,,,,,,,,,,,48,1,6.000000e+000,5.004959e-001,0.000000e+000,0,,0,
1666283446.156,,5.000000e+003,8.673609e+001,4.653785e-004,0.000000e+000,3,9.386200e-001,0.000000e+000,,,,,,,,,,,,,,48,1,6.000000e+000,5.097961e-001,0.000000e+000,0,,0,
1666283501.656,,5.000000e+003,8.572893e+001,4.689199e-004,0.000000e+000,3,9.385264e-001,0.000000e+000,,,,,,,,,,,,,,48,1,6.000000e+000,5.109634e-001,0.000000e+000,0,,0,
1666283558.656,,5.000000e+003,8.471112e+001,4.728597e-004,0.000000e+000,3,9.384591e-001,0.000000e+000,,,,,,,,,,,,,,48,1,6.000000e+000,4.899673e-001,0.000000e+000,0,,0,
1666283614.218,,5.000000e+003,8.372302e+001,4.767521e-004,0.000000e+000,3,9.386466e-001,0.000000e+000,,,,,,,,,,,,,,48,1,6.000000e+000,5.027237e-001,0.000000e+000,0,,0,
1666283669.312,,5.000000e+003,8.273337e+001,4.804186e-004,0.000000e+000,3,9.386141e-001,0.000000e+000,,,,,,,,,,,,,,48,1,6.000000e+000,4.777756e-001,0.000000e+000,0,,0,
1666283724.875,,5.000000e+003,8.171861e+001,4.842394e-004,0.000000e+000,3,9.387444e-001,0.000000e+000,,,,,,,,,,,,,,48,1,6.000000e+000,5.296402e-001,0.000000e+000,0,,0,
1666283782.328,,5.000000e+003,8.067325e+001,4.889385e-004,0.000000e+000,3,9.386713e-001,0.000000e+000,,,,,,,,,,,,,,48,1,6.000000e+000,5.191116e-001,0.000000e+000,0,,0,
1666283832.984,,5.000000e+003,7.974268e+001,4.924148e-004,0.000000e+000,3,9.389460e-001,0.000000e+000,,,,,,,,,,,,,,48,1,6.000000e+000,4.799957e-001,0.000000e+000,0,,0,
1666283889.375,,5.000000e+003,7.872134e+001,4.972725e-004,0.000000e+000,3,9.386600e-001,0.000000e+000,,,,,,,,,,,,,,48,1,6.000000e+000,5.081863e-001,0.000000e+000,0,,0,
1666283945.718,,5.000000e+003,7.770013e+001,5.016139e-004,0.000000e+000,3,9.384599e-001,0.000000e+000,,,,,,,,,,,,,,48,1,6.000000e+000,4.755707e-001,0.000000e+000,0,,0,
1666283998.687,,5.000000e+003,7.672130e+001,5.055006e-004,0.000000e+000,3,9.387525e-001,0.000000e+000,,,,,,,,,,,,,,48,1,6.000000e+000,4.369583e-001,0.000000e+000,0,,0,
1666284050.718,,5.000000e+003,7.575088e+001,5.100632e-004,0.000000e+000,3,9.386622e-001,0.000000e+000,,,,,,,,,,,,,,48,1,6.000000e+000,4.856415e-001,0.000000e+000,0,,0,
1666284105.328,,5.000000e+003,7.475060e+001,5.147772e-004,0.000000e+000,3,9.386550e-001,0.000000e+000,,,,,,,,,,,,,,48,1,6.000000e+000,4.971313e-001,0.000000e+000,0,,0,
1666284161.156,,5.000000e+003,7.373175e+001,5.197840e-004,0.000000e+000,3,9.387183e-001,0.000000e+000,,,,,,,,,,,,,,48,1,6.000000e+000,4.869537e-001,0.000000e+000,0,,0,
1666284217.390,,5.000000e+003,7.270567e+001,5.246746e-004,0.000000e+000,3,9.386135e-001,0.000000e+000,,,,,,,,,,,,,,48,1,6.000000e+000,4.858398e-001,0.000000e+000,0,,0,
1666284271.375,,5.000000e+003,7.171090e+001,5.296653e-004,0.000000e+000,3,9.386595e-001,0.000000e+000,,,,,,,,,,,,,,48,1,6.000000e+000,4.829254e-001,0.000000e+000,0,,0,
1666284322.328,,5.000000e+003,7.075553e+001,5.342840e-004,0.000000e+000,3,9.388265e-001,0.000000e+000,,,,,,,,,,,,,,48,1,6.000000e+000,4.490967e-001,0.000000e+000,0,,0,
1666284377.187,,5.000000e+003,6.972417e+001,5.399710e-004,0.000000e+000,3,9.387504e-001,0.000000e+000,,,,,,,,,,,,,,48,1,6.000000e+000,4.914093e-001,0.000000e+000,0,,0,
1666284431.234,,5.000000e+003,6.869862e+001,5.454452e-004,0.000000e+000,3,9.387822e-001,0.000000e+000,,,,,,,,,,,,,,48,1,6.000000e+000,4.604950e-001,0.000000e+000,0,,0,
1666284481.375,,5.000000e+003,6.774957e+001,5.502990e-004,0.000000e+000,3,9.388732e-001,0.000000e+000,,,,,,,,,,,,,,48,1,6.000000e+000,4.569702e-001,0.000000e+000,0,,0,
1666284534.671,,5.000000e+003,6.673158e+001,5.561153e-004,0.000000e+000,3,9.390427e-001,0.000000e+000,,,,,,,,,,,,,,48,1,6.000000e+000,4.632034e-001,0.000000e+000,0,,0,
1666284589.187,,5.000000e+003,6.572375e+001,5.623178e-004,0.000000e+000,3,9.389278e-001,0.000000e+000,,,,,,,,,,,,,,48,1,6.000000e+000,4.792480e-001,0.000000e+000,0,,0,
1666284641.265,,5.000000e+003,6.473143e+001,5.681325e-004,0.000000e+000,3,9.389042e-001,0.000000e+000,,,,,,,,,,,,,,48,1,6.000000e+000,4.647141e-001,0.000000e+000,0,,0,
1666284694.515,,5.000000e+003,6.375015e+001,5.741796e-004,0.000000e+000,3,9.392046e-001,0.000000e+000,,,,,,,,,,,,,,48,1,6.000000e+000,4.219475e-001,0.000000e+000,0,,0,
1666284748.187,,5.000000e+003,6.272491e+001,5.805669e-004,0.000000e+000,3,9.387686e-001,0.000000e+000,,,,,,,,,,,,,,48,1,6.000000e+000,4.527473e-001,0.000000e+000,0,,0,
1666284799.546,,5.000000e+003,6.176756e+001,5.870300e-004,0.000000e+000,3,9.389211e-001,0.000000e+000,,,,,,,,,,,,,,48,1,6.000000e+000,4.483986e-001,0.000000e+000,0,,0,
1666284854.906,,5.000000e+003,6.075066e+001,5.938279e-004,0.000000e+000,3,9.389335e-001,0.000000e+000,,,,,,,,,,,,,,48,1,6.000000e+000,4.757004e-001,0.000000e+000,0,,0,
1666284908.734,,5.000000e+003,5.975263e+001,6.007429e-004,0.000000e+000,3,9.391737e-001,0.000000e+000,,,,,,,,,,,,,,48,1,6.000000e+000,4.132500e-001,0.000000e+000,0,,0,
1666284963.703,,5.000000e+003,5.876884e+001,6.075933e-004,0.000000e+000,3,9.388284e-001,0.000000e+000,,,,,,,,,,,,,,48,1,6.000000e+000,4.169998e-001,0.000000e+000,0,,0,
1666285021.734,,5.000000e+003,5.774709e+001,6.151794e-004,0.000000e+000,3,9.386831e-001,0.000000e+000,,,,,,,,,,,,,,48,1,6.000000e+000,4.146690e-001,0.000000e+000,0,,0,
1666285075.562,,5.000000e+003,5.679993e+001,6.224113e-004,0.000000e+000,3,9.386380e-001,0.000000e+000,,,,,,,,,,,,,,48,1,6.000000e+000,3.734207e-001,0.000000e+000,0,,0,
1666285134.937,,5.000000e+003,5.576497e+001,6.308155e-004,0.000000e+000,3,9.389307e-001,0.000000e+000,,,,,,,,,,,,,,48,1,6.000000e+000,3.734894e-001,0.000000e+000,0,,0,
1666285189.312,,5.000000e+003,5.479732e+001,6.386157e-004,0.000000e+000,3,9.383249e-001,0.000000e+000,,,,,,,,,,,,,,48,1,6.000000e+000,3.585701e-001,0.000000e+000,0,,0,
1666285247.515,,5.000000e+003,5.376411e+001,6.471012e-004,0.000000e+000,3,9.385517e-001,0.000000e+000,,,,,,,,,,,,,,48,1,6.000000e+000,3.967514e-001,0.000000e+000,0,,0,
1666285305.765,,5.000000e+003,5.276936e+001,6.558968e-004,0.000000e+000,3,9.385505e-001,0.000000e+000,,,,,,,,,,,,,,48,1,6.000000e+000,4.038010e-001,0.000000e+000,0,,0,
1666285364.546,,5.000000e+003,5.179657e+001,6.653550e-004,0.000000e+000,3,9.383236e-001,0.000000e+000,,,,,,,,,,,,,,48,1,6.000000e+000,3.609695e-001,0.000000e+000,0,,0,
1666285463.203,,5.000000e+003,5.004235e+001,6.812168e-004,0.000000e+000,3,9.391769e-001,0.000000e+000,,,,,,,,,,,,,,48,1,6.000000e+000,3.262329e-001,0.000000e+000,0,,0,
1666285483.468,,5.000000e+003,4.973257e+001,6.842467e-004,0.000000e+000,3,9.390811e-001,0.000000e+000,,,,,,,,,,,,,,48,1,6.000000e+000,3.080101e-001,0.000000e+000,0,,0,
1666285544.156,,5.000000e+003,4.872387e+001,6.970523e-004,0.000000e+000,3,9.379426e-001,0.000000e+000,,,,,,,,,,,,,,48,1,6.000000e+000,3.951416e-001,0.000000e+000,0,,0,
1666285597.468,,5.000000e+003,4.779011e+001,7.073705e-004,0.000000e+000,3,9.379930e-001,0.000000e+000,,,,,,,,,,,,,,48,1,6.000000e+000,3.815117e-001,0.000000e+000,0,,0,
1666285655.734,,5.000000e+003,4.678081e+001,7.189657e-004,0.000000e+000,3,9.379460e-001,0.000000e+000,,,,,,,,,,,,,,48,1,6.000000e+000,3.897591e-001,0.000000e+000,0,,0,
1666285712.234,,5.000000e+003,4.578695e+001,7.318133e-004,0.000000e+000,3,9.377401e-001,0.000000e+000,,,,,,,,,,,,,,48,1,6.000000e+000,3.889008e-001,0.000000e+000,0,,0,
1666285771.031,,5.000000e+003,4.474281e+001,7.448517e-004,0.000000e+000,3,9.377264e-001,0.000000e+000,,,,,,,,,,,,,,48,1,6.000000e+000,3.909378e-001,0.000000e+000,0,,0,
1666285823.968,,5.000000e+003,4.377316e+001,7.581834e-004,0.000000e+000,3,9.373560e-001,0.000000e+000,,,,,,,,,,,,,,48,1,6.000000e+000,4.334602e-001,0.000000e+000,0,,0,
1666285877.546,,5.000000e+003,4.279486e+001,7.721796e-004,0.000000e+000,3,9.372337e-001,0.000000e+000,,,,,,,,,,,,,,48,1,6.000000e+000,4.218788e-001,0.000000e+000,0,,0,
1666285933.484,,5.000000e+003,4.178053e+001,7.879024e-004,0.000000e+000,3,9.373797e-001,0.000000e+000,,,,,,,,,,,,,,48,1,6.000000e+000,4.261589e-001,0.000000e+000,0,,0,
1666285987.156,,5.000000e+003,4.078247e+001,8.031201e-004,0.000000e+000,3,9.371403e-001,0.000000e+000,,,,,,,,,,,,,,48,1,6.000000e+000,4.268990e-001,0.000000e+000,0,,0,
1666286040.078,,5.000000e+003,3.979873e+001,8.197723e-004,0.000000e+000,3,9.370628e-001,0.000000e+000,,,,,,,,,,,,,,48,1,6.000000e+000,3.999214e-001,0.000000e+000,0,,0,
1666286096.296,,5.000000e+003,3.874229e+001,8.386514e-004,0.000000e+000,3,9.365473e-001,0.000000e+000,,,,,,,,,,,,,,48,1,6.000000e+000,3.913498e-001,0.000000e+000,0,,0,
1666286152.890,,5.000000e+003,3.766306e+001,8.587644e-004,0.000000e+000,3,9.363670e-001,0.000000e+000,,,,,,,,,,,,,,48,1,6.000000e+000,4.499207e-001,0.000000e+000,0,,0,
1666286201.000,,5.000000e+003,3.673080e+001,8.767531e-004,0.000000e+000,3,9.364765e-001,0.000000e+000,,,,,,,,,,,,,,48,1,6.000000e+000,4.361496e-001,0.000000e+000,0,,0,
1666286250.156,,5.000000e+003,3.578302e+001,8.962055e-004,0.000000e+000,3,9.360461e-001,0.000000e+000,,,,,,,,,,,,,,48,1,6.000000e+000,4.229202e-001,0.000000e+000,0,,0,
1666286301.593,,5.000000e+003,3.476089e+001,9.187500e-004,0.000000e+000,3,9.361002e-001,0.000000e+000,,,,,,,,,,,,,,48,1,6.000000e+000,3.955307e-001,0.000000e+000,0,,0,
1666286353.468,,5.000000e+003,3.373836e+001,9.432767e-004,0.000000e+000,3,9.357054e-001,0.000000e+000,,,,,,,,,,,,,,48,1,6.000000e+000,4.564400e-001,0.000000e+000,0,,0,
1666286400.375,,5.000000e+003,3.275090e+001,9.673921e-004,0.000000e+000,3,9.353192e-001,0.000000e+000,,,,,,,,,,,,,,48,1,6.000000e+000,4.106293e-001,0.000000e+000,0,,0,
1666286449.265,,5.000000e+003,3.175294e+001,9.944427e-004,0.000000e+000,3,9.351724e-001,0.000000e+000,,,,,,,,,,,,,,48,1,6.000000e+000,3.980484e-001,0.000000e+000,0,,0,
1666286497.093,,5.000000e+003,3.076939e+001,1.022644e-003,0.000000e+000,3,9.349671e-001,0.000000e+000,,,,,,,,,,,,,,48,1,6.000000e+000,4.394989e-001,0.000000e+000,0,,0,
1666286546.703,,5.000000e+003,2.968876e+001,1.055487e-003,0.000000e+000,3,9.346021e-001,0.000000e+000,,,,,,,,,,,,,,48,1,6.000000e+000,4.421101e-001,0.000000e+000,0,,0,
1666286591.812,,5.000000e+003,2.872174e+001,1.087953e-003,0.000000e+000,3,9.343086e-001,0.000000e+000,,,,,,,,,,,,,,48,1,6.000000e+000,4.233799e-001,0.000000e+000,0,,0,
1666286638.921,,5.000000e+003,2.769807e+001,1.123867e-003,0.000000e+000,3,9.340745e-001,0.000000e+000,,,,,,,,,,,,,,48,1,6.000000e+000,4.640808e-001,0.000000e+000,0,,0,
1666286682.953,,5.000000e+003,2.674422e+001,1.160320e-003,0.000000e+000,3,9.338893e-001,0.000000e+000,,,,,,,,,,,,,,48,1,6.000000e+000,4.353008e-001,0.000000e+000,0,,0,
1666286725.640,,5.000000e+003,2.577509e+001,1.199360e-003,0.000000e+000,3,9.337038e-001,0.000000e+000,,,,,,,,,,,,,,48,1,6.000000e+000,4.475498e-001,0.000000e+000,0,,0,
1666286774.390,,5.000000e+003,2.475481e+001,1.245110e-003,0.000000e+000,3,9.334202e-001,0.000000e+000,,,,,,,,,,,,,,48,1,6.000000e+000,4.054298e-001,0.000000e+000,0,,0,
1666286853.765,,5.000000e+003,2.386733e+001,1.284588e-003,0.000000e+000,3,9.331928e-001,0.000000e+000,,,,,,,,,,,,,,48,1,6.000000e+000,2.618103e-001,0.000000e+000,0,,0,
1666286931.218,,5.000000e+003,2.280559e+001,1.336378e-003,0.000000e+000,3,9.329267e-001,0.000000e+000,,,,,,,,,,,,,,48,1,6.000000e+000,2.829399e-001,0.000000e+000,0,,0,
1666286996.765,,5.000000e+003,2.182669e+001,1.390170e-003,0.000000e+000,3,9.328681e-001,0.000000e+000,,,,,,,,,,,,,,48,1,6.000000e+000,3.294392e-001,0.000000e+000,0,,0,
1666287061.187,,5.000000e+003,2.077687e+001,1.450819e-003,0.000000e+000,3,9.327313e-001,0.000000e+000,,,,,,,,,,,,,,48,1,6.000000e+000,3.602104e-001,0.000000e+000,0,,0,
1666287119.484,,5.000000e+003,1.981451e+001,1.511400e-003,0.000000e+000,3,9.326025e-001,0.000000e+000,,,,,,,,,,,,,,48,1,6.000000e+000,3.443298e-001,0.000000e+000,0,,0,
1666287177.234,,5.000000e+003,1.881522e+001,1.578874e-003,0.000000e+000,3,9.326056e-001,0.000000e+000,,,,,,,,,,,,,,48,1,6.000000e+000,3.659000e-001,0.000000e+000,0,,0,
1666287235.968,,5.000000e+003,1.780402e+001,1.654309e-003,0.000000e+000,3,9.324789e-001,0.000000e+000,,,,,,,,,,,,,,48,1,6.000000e+000,3.525810e-001,0.000000e+000,0,,0,
1666287294.562,,5.000000e+003,1.677615e+001,1.737074e-003,0.000000e+000,3,9.327260e-001,0.000000e+000,,,,,,,,,,,,,,48,1,6.000000e+000,3.554192e-001,0.000000e+000,0,,0,
1666287350.765,,5.000000e+003,1.581630e+001,1.819832e-003,0.000000e+000,3,9.326802e-001,0.000000e+000,,,,,,,,,,,,,,48,1,6.000000e+000,3.631401e-001,0.000000e+000,0,,0,
1666287411.281,,5.000000e+003,1.478675e+001,1.921503e-003,0.000000e+000,3,9.329306e-001,0.000000e+000,,,,,,,,,,,,,,48,1,6.000000e+000,3.684998e-001,0.000000e+000,0,,0,
1666287467.390,,5.000000e+003,1.380991e+001,2.029128e-003,0.000000e+000,3,9.330388e-001,0.000000e+000,,,,,,,,,,,,,,48,1,6.000000e+000,3.320293e-001,0.000000e+000,0,,0,
1666287525.890,,5.000000e+003,1.278323e+001,2.150381e-003,0.000000e+000,3,9.333411e-001,0.000000e+000,,,,,,,,,,,,,,48,1,6.000000e+000,3.767300e-001,0.000000e+000,0,,0,
1666287583.062,,5.000000e+003,1.180992e+001,2.285066e-003,0.000000e+000,3,9.335756e-001,0.000000e+000,,,,,,,,,,,,,,48,1,6.000000e+000,3.724794e-001,0.000000e+000,0,,0,
1666287644.203,,5.000000e+003,1.078194e+001,2.447661e-003,0.000000e+000,3,9.339133e-001,0.000000e+000,,,,,,,,,,,,,,48,1,6.000000e+000,3.681498e-001,0.000000e+000,0,,0,
1666287726.859,,5.000000e+003,9.442120e+000,2.707807e-003,0.000000e+000,3,9.350963e-001,0.000000e+000,,,,,,,,,,,,,,48,1,6.000000e+000,2.892685e-001,0.000000e+000,0,,0,
1666287767.218,,5.000000e+003,8.838587e+000,2.860370e-003,0.000000e+000,3,9.349629e-001,0.000000e+000,,,,,,,,,,,,,,48,1,6.000000e+000,3.207407e-001,0.000000e+000,0,,0,
1666287836.078,,5.000000e+003,7.803868e+000,3.156482e-003,0.000000e+000,3,9.354385e-001,0.000000e+000,,,,,,,,,,,,,,48,1,6.000000e+000,3.166780e-001,0.000000e+000,0,,0,
1666287898.156,,5.000000e+003,6.923159e+000,3.486635e-003,0.000000e+000,3,9.361878e-001,0.000000e+000,,,,,,,,,,,,,,48,1,6.000000e+000,1.105318e-001,0.000000e+000,0,,0,
1666288022.546,,5.000000e+003,5.792347e+000,4.022096e-003,0.000000e+000,3,9.367329e-001,0.000000e+000,,,,,,,,,,,,,,48,1,6.000000e+000,3.274961e-001,0.000000e+000,0,,0,
1666288082.546,,5.000000e+003,4.834964e+000,4.653452e-003,0.000000e+000,3,9.376786e-001,0.000000e+000,,,,,,,,,,,,,,48,1,6.000000e+000,3.207736e-001,0.000000e+000,0,,0,
1666288142.921,,5.000000e+003,3.842686e+000,5.598517e-003,0.000000e+000,3,9.386558e-001,0.000000e+000,,,,,,,,,,,,,,48,1,6.000000e+000,2.954919e-001,0.000000e+000,0,,0,
1666288234.000,,5.000000e+003,2.970958e+000,6.768750e-003,0.000000e+000,3,9.405853e-001,0.000000e+000,,,,,,,,,,,,,,48,1,6.000000e+000,4.310608e-004,0.000000e+000,0,,0,
1666293256.765,,5.000000e+003,2.200720e+000,8.678379e-003,0.000000e+000,3,9.410069e-001,0.000000e+000,,,,,,,,,,,,,,48,1,6.000000e+000,1.413798e-002,0.000000e+000,0,,0,
1666322607.750,,5.000000e+003,2.130361e+000,8.890213e-003,0.000000e+000,3,9.412388e-001,0.000000e+000,,,,,,,,,,,,,,48,1,6.000000e+000,8.038998e-003,0.000000e+000,0,,0,
1666322671.203,,5.000000e+003,3.178538e+000,6.790388e-003,0.000000e+000,3,9.410679e-001,0.000000e+000,,,,,,,,,,,,,,48,1,6.000000e+000,1.377201e-002,0.000000e+000,0,,0,
1666322726.734,,5.000000e+003,4.089161e+000,5.474024e-003,0.000000e+000,3,9.386895e-001,0.000000e+000,,,,,,,,,,,,,,48,1,6.000000e+000,5.378294e-002,0.000000e+000,0,,0,
1666323677.343,,5.000000e+003,1.940970e+001,1.532750e-003,0.000000e+000,3,9.330656e-001,0.000000e+000,,,,,,,,,,,,,,48,1,6.000000e+000,3.213406e-001,0.000000e+000,0,,0,
1666323697.718,,5.000000e+003,1.974908e+001,1.510363e-003,0.000000e+000,3,9.331953e-001,0.000000e+000,,,,,,,,,,,,,,48,1,6.000000e+000,3.145008e-001,0.000000e+000,0,,0,
1666323718.109,,5.000000e+003,2.009974e+001,1.488752e-003,0.000000e+000,3,9.330162e-001,0.000000e+000,,,,,,,,,,,,,,48,1,6.000000e+000,3.390694e-001,0.000000e+000,0,,0,
1666323739.187,,5.000000e+003,2.044303e+001,1.466571e-003,0.000000e+000,3,9.330580e-001,0.000000e+000,,,,,,,,,,,,,,48,1,6.000000e+000,3.474998e-001,0.000000e+000,0,,0,
1666323759.890,,5.000000e+003,2.079546e+001,1.446298e-003,0.000000e+000,3,9.327957e-001,0.000000e+000,,,,,,,,,,,,,,48,1,6.000000e+000,3.117886e-001,0.000000e+000,0,,0,
1666323780.406,,5.000000e+003,2.114531e+001,1.425854e-003,0.000000e+000,3,9.330314e-001,0.000000e+000,,,,,,,,,,,,,,48,1,6.000000e+000,2.938805e-001,0.000000e+000,0,,0,
1666323801.734,,5.000000e+003,2.149361e+001,1.405454e-003,0.000000e+000,3,9.329100e-001,0.000000e+000,,,,,,,,,,,,,,48,1,6.000000e+000,3.407211e-001,0.000000e+000,0,,0,
1666323822.125,,5.000000e+003,2.184478e+001,1.386615e-003,0.000000e+000,3,9.329540e-001,0.000000e+000,,,,,,,,,,,,,,48,1,6.000000e+000,3.035488e-001,0.000000e+000,0,,0,
1666323843.562,,5.000000e+003,2.219676e+001,1.367346e-003,0.000000e+000,3,9.330596e-001,0.000000e+000,,,,,,,,,,,,,,48,1,6.000000e+000,3.117790e-001,0.000000e+000,0,,0,
1666323863.796,,5.000000e+003,2.250061e+001,1.349174e-003,0.000000e+000,3,9.331218e-001,0.000000e+000,,,,,,,,,,,,,,48,1,6.000000e+000,2.683411e-001,0.000000e+000,0,,0,
1666323883.796,,5.000000e+003,2.282346e+001,1.334062e-003,0.000000e+000,3,9.330076e-001,0.000000e+000,,,,,,,,,,,,,,48,1,6.000000e+000,3.208389e-001,0.000000e+000,0,,0,
1666323905.625,,5.000000e+003,2.316888e+001,1.316564e-003,0.000000e+000,3,9.332994e-001,0.000000e+000,,,,,,,,,,,,,,48,1,6.000000e+000,3.096294e-001,0.000000e+000,0,,0,
1666323926.703,,5.000000e+003,2.351974e+001,1.300651e-003,0.000000e+000,3,9.332967e-001,0.000000e+000,,,,,,,,,,,,,,48,1,6.000000e+000,3.138504e-001,0.000000e+000,0,,0,
1666323947.750,,5.000000e+003,2.385554e+001,1.283839e-003,0.000000e+000,3,9.331602e-001,0.000000e+000,,,,,,,,,,,,,,48,1,6.000000e+000,3.246593e-001,0.000000e+000,0,,0,
1666323967.984,,5.000000e+003,2.418916e+001,1.268790e-003,0.000000e+000,3,9.333373e-001,0.000000e+000,,,,,,,,,,,,,,48,1,6.000000e+000,3.304405e-001,0.000000e+000,0,,0,
1666323989.281,,5.000000e+003,2.453054e+001,1.253269e-003,0.000000e+000,3,9.333317e-001,0.000000e+000,,,,,,,,,,,,,,48,1,6.000000e+000,3.075008e-001,0.000000e+000,0,,0,
1666324010.500,,5.000000e+003,2.488468e+001,1.236540e-003,0.000000e+000,3,9.334030e-001,0.000000e+000,,,,,,,,,,,,,,48,1,6.000000e+000,2.755604e-001,0.000000e+000,0,,0,
1666324031.437,,5.000000e+003,2.520229e+001,1.222838e-003,0.000000e+000,3,9.334973e-001,0.000000e+000,,,,,,,,,,,,,,48,1,6.000000e+000,3.204193e-001,0.000000e+000,0,,0,
1666324052.359,,5.000000e+003,2.556173e+001,1.208332e-003,0.000000e+000,3,9.336908e-001,0.000000e+000,,,,,,,,,,,,,,48,1,6.000000e+000,3.179703e-001,0.000000e+000,0,,0,
1666324073.718,,5.000000e+003,2.587912e+001,1.193360e-003,0.000000e+000,3,9.339074e-001,0.000000e+000,,,,,,,,,,,,,,48,1,6.000000e+000,3.113308e-001,0.000000e+000,0,,0,
1666324095.125,,5.000000e+003,2.625579e+001,1.179869e-003,0.000000e+000,3,9.339191e-001,0.000000e+000,,,,,,,,,,,,,,48,1,6.000000e+000,3.011303e-001,0.000000e+000,0,,0,
1666324155.375,,5.000000e+003,2.722083e+001,1.141635e-003,0.000000e+000,3,9.332853e-001,0.000000e+000,,,,,,,,,,,,,,48,1,6.000000e+000,3.339405e-001,0.000000e+000,0,,0,
1666324212.046,,5.000000e+003,2.818826e+001,1.106260e-003,0.000000e+000,3,9.336206e-001,0.000000e+000,,,,,,,,,,,,,,48,1,6.000000e+000,3.251591e-001,0.000000e+000,0,,0,
1666324271.312,,5.000000e+003,2.918248e+001,1.072144e-003,0.000000e+000,3,9.338147e-001,0.000000e+000,,,,,,,,,,,,,,48,1,6.000000e+000,3.202209e-001,0.000000e+000,0,,0,
1666324331.921,,5.000000e+003,3.018570e+001,1.040636e-003,0.000000e+000,3,9.341407e-001,0.000000e+000,,,,,,,,,,,,,,48,1,6.000000e+000,3.384094e-001,0.000000e+000,0,,0,
1666324393.218,,5.000000e+003,3.120648e+001,1.010287e-003,0.000000e+000,3,9.345170e-001,0.000000e+000,,,,,,,,,,,,,,48,1,6.000000e+000,3.216591e-001,0.000000e+000,0,,0,
1666324473.093,,5.000000e+003,3.255169e+001,9.725913e-004,0.000000e+000,3,9.354539e-001,0.000000e+000,,,,,,,,,,,,,,48,1,6.000000e+000,2.980499e-001,0.000000e+000,0,,0,
1666324513.015,,5.000000e+003,3.314949e+001,9.570968e-004,0.000000e+000,3,9.353168e-001,0.000000e+000,,,,,,,,,,,,,,48,1,6.000000e+000,2.984085e-001,0.000000e+000,0,,0,
1666324579.687,,5.000000e+003,3.416846e+001,9.330412e-004,0.000000e+000,3,9.352818e-001,0.000000e+000,,,,,,,,,,,,,,48,1,6.000000e+000,3.161201e-001,0.000000e+000,0,,0,
1666324647.265,,5.000000e+003,3.520049e+001,9.094529e-004,0.000000e+000,3,9.355651e-001,0.000000e+000,,,,,,,,,,,,,,48,1,6.000000e+000,3.142090e-001,0.000000e+000,0,,0,
1666324709.140,,5.000000e+003,3.622034e+001,8.879316e-004,0.000000e+000,3,9.356130e-001,0.000000e+000,,,,,,,,,,,,,,48,1,6.000000e+000,3.401489e-001,0.000000e+000,0,,0,
1666324770.546,,5.000000e+003,3.718609e+001,8.683222e-004,0.000000e+000,3,9.360422e-001,0.000000e+000,,,,,,,,,,,,,,48,1,6.000000e+000,2.912788e-001,0.000000e+000,0,,0,
1666324832.109,,5.000000e+003,3.821647e+001,8.487902e-004,0.000000e+000,3,9.363747e-001,0.000000e+000,,,,,,,,,,,,,,48,1,6.000000e+000,3.038597e-001,0.000000e+000,0,,0,
1666324888.953,,5.000000e+003,3.918119e+001,8.314328e-004,0.000000e+000,3,9.367166e-001,0.000000e+000,,,,,,,,,,,,,,48,1,6.000000e+000,3.202286e-001,0.000000e+000,0,,0,
1666324950.609,,5.000000e+003,4.020258e+001,8.136761e-004,0.000000e+000,3,9.366025e-001,0.000000e+000,,,,,,,,,,,,,,48,1,6.000000e+000,3.144493e-001,0.000000e+000,0,,0,
1666325010.421,,5.000000e+003,4.119488e+001,7.961836e-004,0.000000e+000,3,9.371524e-001,0.000000e+000,,,,,,,,,,,,,,48,1,6.000000e+000,3.157387e-001,0.000000e+000,0,,0,
1666325071.062,,5.000000e+003,4.221154e+001,7.799594e-004,0.000000e+000,3,9.370485e-001,0.000000e+000,,,,,,,,,,,,,,48,1,6.000000e+000,3.097382e-001,0.000000e+000,0,,0,
1666325130.234,,5.000000e+003,4.318758e+001,7.655395e-004,0.000000e+000,3,9.374245e-001,0.000000e+000,,,,,,,,,,,,,,48,1,6.000000e+000,3.383904e-001,0.000000e+000,0,,0,
1666325190.078,,5.000000e+003,4.418361e+001,7.514277e-004,0.000000e+000,3,9.375941e-001,0.000000e+000,,,,,,,,,,,,,,48,1,6.000000e+000,3.115692e-001,0.000000e+000,0,,0,
1666325252.031,,5.000000e+003,4.519701e+001,7.380170e-004,0.000000e+000,3,9.369695e-001,0.000000e+000,,,,,,,,,,,,,,48,1,6.000000e+000,3.108978e-001,0.000000e+000,0,,0,
1666325313.015,,5.000000e+003,4.619054e+001,7.260129e-004,0.000000e+000,3,9.378166e-001,0.000000e+000,,,,,,,,,,,,,,48,1,6.000000e+000,3.043480e-001,0.000000e+000,0,,0,
1666325375.968,,5.000000e+003,4.718160e+001,7.149755e-004,0.000000e+000,3,9.387488e-001,0.000000e+000,,,,,,,,,,,,,,48,1,6.000000e+000,3.296089e-001,0.000000e+000,0,,0,
1666325437.125,,5.000000e+003,4.817606e+001,7.072532e-004,0.000000e+000,3,9.380942e-001,0.000000e+000,,,,,,,,,,,,,,48,1,6.000000e+000,3.425484e-001,0.000000e+000,0,,0,
1666325502.718,,5.000000e+003,4.925748e+001,6.964291e-004,0.000000e+000,3,9.384751e-001,0.000000e+000,,,,,,,,,,,,,,48,1,6.000000e+000,3.277702e-001,0.000000e+000,0,,0,
1666325559.640,,5.000000e+003,5.022553e+001,6.876090e-004,0.000000e+000,3,9.387301e-001,0.000000e+000,,,,,,,,,,,,,,48,1,6.000000e+000,3.617897e-001,0.000000e+000,0,,0,
1666325617.687,,5.000000e+003,5.117842e+001,6.800028e-004,0.000000e+000,3,9.386024e-001,0.000000e+000,,,,,,,,,,,,,,48,1,6.000000e+000,3.282471e-001,0.000000e+000,0,,0,
1666325679.609,,5.000000e+003,5.222041e+001,6.712677e-004,0.000000e+000,3,9.387950e-001,0.000000e+000,,,,,,,,,,,,,,48,1,6.000000e+000,3.325005e-001,0.000000e+000,0,,0,
1666325738.484,,5.000000e+003,5.319423e+001,6.634400e-004,0.000000e+000,3,9.386532e-001,0.000000e+000,,,,,,,,,,,,,,48,1,6.000000e+000,3.150215e-001,0.000000e+000,0,,0,
1666325796.531,,5.000000e+003,5.417505e+001,6.549900e-004,0.000000e+000,3,9.386357e-001,0.000000e+000,,,,,,,,,,,,,,48,1,6.000000e+000,3.320389e-001,0.000000e+000,0,,0,
1666325856.140,,5.000000e+003,5.516026e+001,6.469709e-004,0.000000e+000,3,9.389936e-001,0.000000e+000,,,,,,,,,,,,,,48,1,6.000000e+000,2.990799e-001,0.000000e+000,0,,0,
1666325917.046,,5.000000e+003,5.614226e+001,6.388565e-004,0.000000e+000,3,9.391204e-001,0.000000e+000,,,,,,,,,,,,,,48,1,6.000000e+000,2.565804e-001,0.000000e+000,0,,0,
1666325982.812,,5.000000e+003,5.718247e+001,6.305941e-004,0.000000e+000,3,9.383816e-001,0.000000e+000,,,,,,,,,,,,,,48,1,6.000000e+000,3.051796e-001,0.000000e+000,0,,0,
1666326047.453,,5.000000e+003,5.818535e+001,6.230663e-004,0.000000e+000,3,9.385374e-001,0.000000e+000,,,,,,,,,,,,,,48,1,6.000000e+000,3.222389e-001,0.000000e+000,0,,0,
1666326108.984,,5.000000e+003,5.919067e+001,6.149479e-004,0.000000e+000,3,9.389289e-001,0.000000e+000,,,,,,,,,,,,,,48,1,6.000000e+000,3.399429e-001,0.000000e+000,0,,0,
1666326172.687,,5.000000e+003,6.028978e+001,6.069473e-004,0.000000e+000,3,9.395925e-001,0.000000e+000,,,,,,,,,,,,,,48,1,6.000000e+000,2.610626e-001,0.000000e+000,0,,0,
1666326226.000,,5.000000e+003,6.116184e+001,6.005089e-004,0.000000e+000,3,9.394230e-001,0.000000e+000,,,,,,,,,,,,,,48,1,6.000000e+000,2.785912e-001,0.000000e+000,0,,0,
1666326286.531,,5.000000e+003,6.217439e+001,5.942334e-004,0.000000e+000,3,9.382087e-001,0.000000e+000,,,,,,,,,,,,,,48,1,6.000000e+000,3.170815e-001,0.000000e+000,0,,0,
1666326348.265,,5.000000e+003,6.321492e+001,5.855396e-004,0.000000e+000,3,9.401043e-001,0.000000e+000,,,,,,,,,,,,,,48,1,6.000000e+000,2.985992e-001,0.000000e+000,0,,0,
1666326406.453,,5.000000e+003,6.416288e+001,5.798244e-004,0.000000e+000,3,9.387513e-001,0.000000e+000,,,,,,,,,,,,,,48,1,6.000000e+000,3.009796e-001,0.000000e+000,0,,0,
1666326464.984,,5.000000e+003,6.515187e+001,5.733682e-004,0.000000e+000,3,9.388037e-001,0.000000e+000,,,,,,,,,,,,,,48,1,6.000000e+000,3.035202e-001,0.000000e+000,0,,0,
1666326528.171,,5.000000e+003,6.617207e+001,5.665848e-004,0.000000e+000,3,9.390477e-001,0.000000e+000,,,,,,,,,,,,,,48,1,6.000000e+000,3.428268e-001,0.000000e+000,0,,0,
1666326587.796,,5.000000e+003,6.714440e+001,5.603560e-004,0.000000e+000,3,9.387355e-001,0.000000e+000,,,,,,,,,,,,,,48,1,6.000000e+000,2.734833e-001,0.000000e+000,0,,0,
1666326645.703,,5.000000e+003,6.814322e+001,5.544488e-004,0.000000e+000,3,9.387568e-001,0.000000e+000,,,,,,,,,,,,,,48,1,6.000000e+000,2.712479e-001,0.000000e+000,0,,0,
1666326711.687,,5.000000e+003,6.918617e+001,5.481208e-004,0.000000e+000,3,9.386673e-001,0.000000e+000,,,,,,,,,,,,,,48,1,6.000000e+000,3.418503e-001,0.000000e+000,0,,0,
1666326769.171,,5.000000e+003,7.016072e+001,5.428293e-004,0.000000e+000,3,9.385642e-001,0.000000e+000,,,,,,,,,,,,,,48,1,6.000000e+000,2.960434e-001,0.000000e+000,0,,0,
1666326835.015,,5.000000e+003,7.125615e+001,5.366293e-004,0.000000e+000,3,9.386016e-001,0.000000e+000,,,,,,,,,,,,,,48,1,6.000000e+000,3.078156e-001,0.000000e+000,0,,0,
1666326892.531,,5.000000e+003,7.221535e+001,5.314969e-004,0.000000e+000,3,9.386286e-001,0.000000e+000,,,,,,,,,,,,,,48,1,6.000000e+000,2.793961e-001,0.000000e+000,0,,0,
1666326951.468,,5.000000e+003,7.319791e+001,5.262983e-004,0.000000e+000,3,9.387985e-001,0.000000e+000,,,,,,,,,,,,,,48,1,6.000000e+000,3.302231e-001,0.000000e+000,0,,0,
1666327010.906,,5.000000e+003,7.416859e+001,5.212036e-004,0.000000e+000,3,9.390345e-001,0.000000e+000,,,,,,,,,,,,,,48,1,6.000000e+000,2.591858e-001,0.000000e+000,0,,0,
1666327070.937,,5.000000e+003,7.519159e+001,5.161978e-004,0.000000e+000,3,9.387274e-001,0.000000e+000,,,,,,,,,,,,,,48,1,6.000000e+000,3.348923e-001,0.000000e+000,0,,0,
1666327133.515,,5.000000e+003,7.619250e+001,5.113413e-004,0.000000e+000,3,9.388008e-001,0.000000e+000,,,,,,,,,,,,,,48,1,6.000000e+000,2.877045e-001,0.000000e+000,0,,0,
1666327195.343,,5.000000e+003,7.719139e+001,5.070408e-004,0.000000e+000,3,9.378739e-001,0.000000e+000,,,,,,,,,,,,,,48,1,6.000000e+000,3.227234e-001,0.000000e+000,0,,0,
1666327276.796,,5.000000e+003,7.852556e+001,4.992522e-004,0.000000e+000,3,9.395428e-001,0.000000e+000,,,,,,,,,,,,,,48,1,6.000000e+000,3.163681e-001,0.000000e+000,0,,0,
1666327318.234,,5.000000e+003,7.921815e+001,4.964661e-004,0.000000e+000,3,9.388992e-001,0.000000e+000,,,,,,,,,,,,,,48,1,6.000000e+000,3.301163e-001,0.000000e+000,0,,0,
1666327381.453,,5.000000e+003,8.015750e+001,4.925114e-004,0.000000e+000,3,9.387739e-001,0.000000e+000,,,,,,,,,,,,,,48,1,6.000000e+000,3.072586e-001,0.000000e+000,0,,0,
1666327442.687,,5.000000e+003,8.121565e+001,4.882459e-004,0.000000e+000,3,9.387133e-001,0.000000e+000,,,,,,,,,,,,,,48,1,6.000000e+000,3.282700e-001,0.000000e+000,0,,0,
1666327505.203,,5.000000e+003,8.224130e+001,4.843432e-004,0.000000e+000,3,9.385365e-001,0.000000e+000,,,,,,,,,,,,,,48,1,6.000000e+000,2.952499e-001,0.000000e+000,0,,0,
1666327561.453,,5.000000e+003,8.318951e+001,4.802045e-004,0.000000e+000,3,9.385218e-001,0.000000e+000,,,,,,,,,,,,,,48,1,6.000000e+000,2.970734e-001,0.000000e+000,0,,0,
1666327617.921,,5.000000e+003,8.413715e+001,4.761512e-004,0.000000e+000,3,9.388478e-001,0.000000e+000,,,,,,,,,,,,,,48,1,6.000000e+000,2.655487e-001,0.000000e+000,0,,0,
1666327682.453,,5.000000e+003,8.520261e+001,4.720998e-004,0.000000e+000,3,9.384641e-001,0.000000e+000,,,,,,,,,,,,,,48,1,6.000000e+000,3.593369e-001,0.000000e+000,0,,0,
1666327742.187,,5.000000e+003,8.620419e+001,4.684414e-004,0.000000e+000,3,9.383320e-001,0.000000e+000,,,,,,,,,,,,,,48,1,6.000000e+000,3.474960e-001,0.000000e+000,0,,0,
1666327800.218,,5.000000e+003,8.714178e+001,4.647130e-004,0.000000e+000,3,9.385779e-001,0.000000e+000,,,,,,,,,,,,,,48,1,6.000000e+000,1.823959e-001,0.000000e+000,0,,0,
1666327866.125,,5.000000e+003,8.816507e+001,4.608670e-004,0.000000e+000,3,9.382835e-001,0.000000e+000,,,,,,,,,,,,,,48,1,6.000000e+000,2.975769e-001,0.000000e+000,0,,0,
1666327930.796,,5.000000e+003,8.922530e+001,4.574313e-004,0.000000e+000,3,9.382088e-001,0.000000e+000,,,,,,,,,,,,,,48,1,6.000000e+000,3.169174e-001,0.000000e+000,0,,0,
1666327993.265,,5.000000e+003,9.018188e+001,4.539027e-004,0.000000e+000,3,9.382614e-001,0.000000e+000,,,,,,,,,,,,,,48,1,6.000000e+000,2.446899e-001,0.000000e+000,0,,0,
1666328059.906,,5.000000e+003,9.121360e+001,4.503855e-004,0.000000e+000,3,9.382741e-001,0.000000e+000,,,,,,,,,,,,,,48,1,6.000000e+000,2.713623e-001,0.000000e+000,0,,0,
1666328118.890,,5.000000e+003,9.218996e+001,4.471279e-004,0.000000e+000,3,9.384086e-001,0.000000e+000,,,,,,,,,,,,,,48,1,6.000000e+000,2.986145e-001,0.000000e+000,0,,0,
1666328182.593,,5.000000e+003,9.326656e+001,4.438136e-004,0.000000e+000,3,9.381995e-001,0.000000e+000,,,,,,,,,,,,,,48,1,6.000000e+000,2.874603e-001,0.000000e+000,0,,0,
1666328239.671,,5.000000e+003,9.421831e+001,4.398151e-004,0.000000e+000,3,9.378565e-001,0.000000e+000,,,,,,,,,,,,,,48,1,6.000000e+000,3.648376e-001,0.000000e+000,0,,0,
1666328295.000,,5.000000e+003,9.517464e+001,4.375062e-004,0.000000e+000,3,9.391164e-001,0.000000e+000,,,,,,,,,,,,,,48,1,6.000000e+000,2.916183e-001,0.000000e+000,0,,0,
1666328357.203,,5.000000e+003,9.619112e+001,4.344321e-004,0.000000e+000,3,9.384703e-001,0.000000e+000,,,,,,,,,,,,,,48,1,6.000000e+000,2.849274e-001,0.000000e+000,0,,0,
1666328419.109,,5.000000e+003,9.721559e+001,4.309551e-004,0.000000e+000,3,9.372436e-001,0.000000e+000,,,,,,,,,,,,,,48,1,6.000000e+000,3.175888e-001,0.000000e+000,0,,0,
1666328476.546,,5.000000e+003,9.818726e+001,4.284248e-004,0.000000e+000,3,9.381070e-001,0.000000e+000,,,,,,,,,,,,,,48,1,6.000000e+000,3.385544e-001,0.000000e+000,0,,0,
1666328538.234,,5.000000e+003,9.918346e+001,4.257213e-004,0.000000e+000,3,9.380884e-001,0.000000e+000,,,,,,,,,,,,,,48,1,6.000000e+000,3.191528e-001,0.000000e+000,0,,0,
1666328596.640,,5.000000e+003,1.001333e+002,4.223668e-004,0.000000e+000,3,9.386519e-001,0.000000e+000,,,,,,,,,,,,,,48,1,6.000000e+000,2.442017e-001,0.000000e+000,0,,0,
1666328658.484,,5.000000e+003,1.011367e+002,4.192798e-004,0.000000e+000,3,9.387300e-001,0.000000e+000,,,,,,,,,,,,,,48,1,6.000000e+000,2.453003e-001,0.000000e+000,0,,0,
1666328722.171,,5.000000e+003,1.021581e+002,4.167750e-004,0.000000e+000,3,9.384958e-001,0.000000e+000,,,,,,,,,,,,,,48,1,6.000000e+000,2.996979e-001,0.000000e+000,0,,0,
1666328783.921,,5.000000e+003,1.032198e+002,4.135799e-004,0.000000e+000,3,9.380701e-001,0.000000e+000,,,,,,,,,,,,,,48,1,6.000000e+000,3.255005e-001,0.000000e+000,0,,0,
1666328844.078,,5.000000e+003,1.042150e+002,4.106324e-004,0.000000e+000,3,9.384822e-001,0.000000e+000,,,,,,,,,,,,,,48,1,6.000000e+000,3.035965e-001,0.000000e+000,0,,0,
1666328901.265,,5.000000e+003,1.051712e+002,4.081222e-004,0.000000e+000,3,9.382999e-001,0.000000e+000,,,,,,,,,,,,,,48,1,6.000000e+000,2.944946e-001,0.000000e+000,0,,0,
1666328963.875,,5.000000e+003,1.062180e+002,4.056504e-004,0.000000e+000,3,9.381840e-001,0.000000e+000,,,,,,,,,,,,,,48,1,6.000000e+000,2.854004e-001,0.000000e+000,0,,0,
1666329020.187,,5.000000e+003,1.071602e+002,4.029149e-004,0.000000e+000,3,9.382901e-001,0.000000e+000,,,,,,,,,,,,,,48,1,6.000000e+000,2.464981e-001,0.000000e+000,0,,0,
1666329084.718,,5.000000e+003,1.082039e+002,4.001461e-004,0.000000e+000,3,9.379310e-001,0.000000e+000,,,,,,,,,,,,,,48,1,6.000000e+000,3.060989e-001,0.000000e+000,0,,0,
1666329148.750,,5.000000e+003,1.091890e+002,3.977460e-004,0.000000e+000,3,9.377851e-001,0.000000e+000,,,,,,,,,,,,,,48,1,6.000000e+000,3.034973e-001,0.000000e+000,0,,0,
1666329208.531,,5.000000e+003,1.101730e+002,3.951101e-004,0.000000e+000,3,9.381768e-001,0.000000e+000,,,,,,,,,,,,,,48,1,6.000000e+000,2.664948e-001,0.000000e+000,0,,0,
1666329269.484,,5.000000e+003,1.112002e+002,3.928356e-004,0.000000e+000,3,9.379013e-001,0.000000e+000,,,,,,,,,,,,,,48,1,6.000000e+000,3.291016e-001,0.000000e+000,0,,0,
1666329329.890,,5.000000e+003,1.121599e+002,3.905316e-004,0.000000e+000,3,9.377355e-001,0.000000e+000,,,,,,,,,,,,,,48,1,6.000000e+000,2.869949e-001,0.000000e+000,0,,0,
1666329390.437,,5.000000e+003,1.132027e+002,3.876851e-004,0.000000e+000,3,9.379332e-001,0.000000e+000,,,,,,,,,,,,,,48,1,6.000000e+000,2.556000e-001,0.000000e+000,0,,0,
1666329451.968,,5.000000e+003,1.141942e+002,3.855302e-004,0.000000e+000,3,9.380783e-001,0.000000e+000,,,,,,,,,,,,,,48,1,6.000000e+000,2.875977e-001,0.000000e+000,0,,0,
1666329515.453,,5.000000e+003,1.152661e+002,3.831568e-004,0.000000e+000,3,9.376302e-001,0.000000e+000,,,,,,,,,,,,,,48,1,6.000000e+000,2.798996e-001,0.000000e+000,0,,0,
1666329570.140,,5.000000e+003,1.161736e+002,3.810066e-004,0.000000e+000,3,9.378321e-001,0.000000e+000,,,,,,,,,,,,,,48,1,6.000000e+000,2.919998e-001,0.000000e+000,0,,0,
1666329629.703,,5.000000e+003,1.171777e+002,3.785346e-004,0.000000e+000,3,9.380090e-001,0.000000e+000,,,,,,,,,,,,,,48,1,6.000000e+000,3.216019e-001,0.000000e+000,0,,0,
1666329688.500,,5.000000e+003,1.181622e+002,3.764073e-004,0.000000e+000,3,9.376479e-001,0.000000e+000,,,,,,,,,,,,,,48,1,6.000000e+000,3.090057e-001,0.000000e+000,0,,0,
1666329753.375,,5.000000e+003,1.191673e+002,3.740726e-004,0.000000e+000,3,9.373654e-001,0.000000e+000,,,,,,,,,,,,,,48,1,6.000000e+000,3.091965e-001,0.000000e+000,0,,0,
1666329816.031,,5.000000e+003,1.201870e+002,3.720219e-004,0.000000e+000,3,9.374765e-001,0.000000e+000,,,,,,,,,,,,,,48,1,6.000000e+000,3.003006e-001,0.000000e+000,0,,0,
1666329875.812,,5.000000e+003,1.211633e+002,3.699436e-004,0.000000e+000,3,9.373938e-001,0.000000e+000,,,,,,,,,,,,,,48,1,6.000000e+000,2.820969e-001,0.000000e+000,0,,0,
1666329937.156,,5.000000e+003,1.221667e+002,3.677079e-004,0.000000e+000,3,9.379125e-001,0.000000e+000,,,,,,,,,,,,,,48,1,6.000000e+000,2.633972e-001,0.000000e+000,0,,0,
1666329997.843,,5.000000e+003,1.231637e+002,3.656708e-004,0.000000e+000,3,9.378699e-001,0.000000e+000,,,,,,,,,,,,,,48,1,6.000000e+000,2.947006e-001,0.000000e+000,0,,0,
1666330060.203,,5.000000e+003,1.242002e+002,3.636170e-004,0.000000e+000,3,9.371321e-001,0.000000e+000,,,,,,,,,,,,,,48,1,6.000000e+000,2.848969e-001,0.000000e+000,0,,0,
1666330117.593,,5.000000e+003,1.251807e+002,3.615626e-004,0.000000e+000,3,9.377630e-001,0.000000e+000,,,,,,,,,,,,,,48,1,6.000000e+000,2.745972e-001,0.000000e+000,0,,0,
1666330181.187,,5.000000e+003,1.262561e+002,3.597603e-004,0.000000e+000,3,9.372055e-001,0.000000e+000,,,,,,,,,,,,,,48,1,6.000000e+000,1.968994e-001,0.000000e+000,0,,0,
1666330238.843,,5.000000e+003,1.271654e+002,3.573141e-004,0.000000e+000,3,9.378621e-001,0.000000e+000,,,,,,,,,,,,,,48,1,6.000000e+000,2.628021e-001,0.000000e+000,0,,0,
1666330298.375,,5.000000e+003,1.282000e+002,3.555704e-004,0.000000e+000,3,9.372326e-001,0.000000e+000,,,,,,,,,,,,,,48,1,6.000000e+000,2.370911e-001,0.000000e+000,0,,0,
1666330359.218,,5.000000e+003,1.291824e+002,3.540283e-004,0.000000e+000,3,9.371907e-001,0.000000e+000,,,,,,,,,,,,,,48,1,6.000000e+000,2.854919e-001,0.000000e+000,0,,0,
1666330419.078,,5.000000e+003,1.301535e+002,3.518348e-004,0.000000e+000,3,9.375004e-001,0.000000e+000,,,,,,,,,,,,,,48,1,6.000000e+000,2.843933e-001,0.000000e+000,0,,0,
1666330484.109,,5.000000e+003,1.311974e+002,3.496687e-004,0.000000e+000,3,9.371437e-001,0.000000e+000,,,,,,,,,,,,,,48,1,6.000000e+000,2.989044e-001,0.000000e+000,0,,0,
1666330543.515,,5.000000e+003,1.321496e+002,3.480627e-004,0.000000e+000,3,9.374720e-001,0.000000e+000,,,,,,,,,,,,,,48,1,6.000000e+000,2.977905e-001,0.000000e+000,0,,0,
1666330608.265,,5.000000e+003,1.331252e+002,3.464539e-004,0.000000e+000,3,9.376046e-001,0.000000e+000,,,,,,,,,,,,,,48,1,6.000000e+000,2.435913e-001,0.000000e+000,0,,0,
1666330677.828,,5.000000e+003,1.342216e+002,3.441212e-004,0.000000e+000,3,9.376836e-001,0.000000e+000,,,,,,,,,,,,,,48,1,6.000000e+000,2.419128e-001,0.000000e+000,0,,0,
1666330736.937,,5.000000e+003,1.352232e+002,3.429276e-004,0.000000e+000,3,9.370056e-001,0.000000e+000,,,,,,,,,,,,,,48,1,6.000000e+000,3.216095e-001,0.000000e+000,0,,0,
1666330797.437,,5.000000e+003,1.362108e+002,3.406744e-004,0.000000e+000,3,9.376763e-001,0.000000e+000,,,,,,,,,,,,,,48,1,6.000000e+000,2.375031e-001,0.000000e+000,0,,0,
1666330860.812,,5.000000e+003,1.372652e+002,3.391258e-004,0.000000e+000,3,9.372531e-001,0.000000e+000,,,,,,,,,,,,,,48,1,6.000000e+000,2.465973e-001,0.000000e+000,0,,0,
1666330913.484,,5.000000e+003,1.381730e+002,3.369795e-004,0.000000e+000,3,9.377093e-001,0.000000e+000,,,,,,,,,,,,,,48,1,6.000000e+000,2.949982e-001,0.000000e+000,0,,0,
1666330977.734,,5.000000e+003,1.391895e+002,3.352828e-004,0.000000e+000,3,9.380673e-001,0.000000e+000,,,,,,,,,,,,,,48,1,6.000000e+000,2.991028e-001,0.000000e+000,0,,0,
1666331030.359,,5.000000e+003,1.401326e+002,3.341098e-004,0.000000e+000,3,9.371457e-001,0.000000e+000,,,,,,,,,,,,,,48,1,6.000000e+000,2.561951e-001,0.000000e+000,0,,0,
1666331096.171,,5.000000e+003,1.411584e+002,3.322005e-004,0.000000e+000,3,9.371879e-001,0.000000e+000,,,,,,,,,,,,,,48,1,6.000000e+000,2.478027e-001,0.000000e+000,0,,0,
1666331158.781,,5.000000e+003,1.421833e+002,3.305170e-004,0.000000e+000,3,9.369965e-001,0.000000e+000,,,,,,,,,,,,,,48,1,6.000000e+000,2.690887e-001,0.000000e+000,0,,0,
1666331220.062,,5.000000e+003,1.431638e+002,3.290645e-004,0.000000e+000,3,9.375176e-001,0.000000e+000,,,,,,,,,,,,,,48,1,6.000000e+000,2.955933e-001,0.000000e+000,0,,0,
1666331284.687,,5.000000e+003,1.441902e+002,3.275764e-004,0.000000e+000,3,9.366884e-001,0.000000e+000,,,,,,,,,,,,,,48,1,6.000000e+000,2.821045e-001,0.000000e+000,0,,0,
1666331340.781,,5.000000e+003,1.451343e+002,3.250422e-004,0.000000e+000,3,9.382329e-001,0.000000e+000,,,,,,,,,,,,,,48,1,6.000000e+000,2.482147e-001,0.000000e+000,0,,0,
1666331405.218,,5.000000e+003,1.461806e+002,3.241290e-004,0.000000e+000,3,9.366705e-001,0.000000e+000,,,,,,,,,,,,,,48,1,6.000000e+000,3.081055e-001,0.000000e+000,0,,0,
1666331461.968,,5.000000e+003,1.471704e+002,3.225534e-004,0.000000e+000,3,9.372317e-001,0.000000e+000,,,,,,,,,,,,,,48,1,6.000000e+000,2.418976e-001,0.000000e+000,0,,0,
1666331527.062,,5.000000e+003,1.482659e+002,3.208960e-004,0.000000e+000,3,9.368627e-001,0.000000e+000,,,,,,,,,,,,,,48,1,6.000000e+000,2.579041e-001,0.000000e+000,0,,0,
1666331584.453,,5.000000e+003,1.492061e+002,3.196092e-004,0.000000e+000,3,9.369648e-001,0.000000e+000,,,,,,,,,,,,,,48,1,6.000000e+000,2.086945e-001,0.000000e+000,0,,0,
1666331643.312,,5.000000e+003,1.501705e+002,3.180099e-004,0.000000e+000,3,9.376296e-001,0.000000e+000,,,,,,,,,,,,,,48,1,6.000000e+000,2.770996e-001,0.000000e+000,0,,0,
1666331704.406,,5.000000e+003,1.511828e+002,3.160432e-004,0.000000e+000,3,9.374962e-001,0.000000e+000,,,,,,,,,,,,,,48,1,6.000000e+000,3.005066e-001,0.000000e+000,0,,0,
1666331764.593,,5.000000e+003,1.521736e+002,3.152199e-004,0.000000e+000,3,9.364892e-001,0.000000e+000,,,,,,,,,,,,,,48,1,6.000000e+000,2.703094e-001,0.000000e+000,0,,0,
1666331826.421,,5.000000e+003,1.531761e+002,3.138865e-004,0.000000e+000,3,9.364545e-001,0.000000e+000,,,,,,,,,,,,,,48,1,6.000000e+000,2.666931e-001,0.000000e+000,0,,0,
1666331905.765,,5.000000e+003,1.544782e+002,3.116791e-004,0.000000e+000,3,9.378415e-001,0.000000e+000,,,,,,,,,,,,,,48,1,6.000000e+000,2.151031e-001,0.000000e+000,0,,0,
1666331948.046,,5.000000e+003,1.551613e+002,3.105384e-004,0.000000e+000,3,9.367551e-001,0.000000e+000,,,,,,,,,,,,,,48,1,6.000000e+000,2.868958e-001,0.000000e+000,0,,0,
1666332011.906,,5.000000e+003,1.562209e+002,3.093682e-004,0.000000e+000,3,9.368999e-001,0.000000e+000,,,,,,,,,,,,,,48,1,6.000000e+000,3.117065e-001,0.000000e+000,0,,0,
1666332068.437,,5.000000e+003,1.571360e+002,3.078654e-004,0.000000e+000,3,9.370523e-001,0.000000e+000,,,,,,,,,,,,,,48,1,6.000000e+000,2.649078e-001,0.000000e+000,0,,0,
1666332131.140,,5.000000e+003,1.581839e+002,3.060134e-004,0.000000e+000,3,9.376462e-001,0.000000e+000,,,,,,,,,,,,,,48,1,6.000000e+000,2.897949e-001,0.000000e+000,0,,0,
1666332192.484,,5.000000e+003,1.592040e+002,3.053010e-004,0.000000e+000,3,9.368034e-001,0.000000e+000,,,,,,,,,,,,,,48,1,6.000000e+000,2.639008e-001,0.000000e+000,0,,0,
1666332247.796,,5.000000e+003,1.601583e+002,3.041749e-004,0.000000e+000,3,9.363021e-001,0.000000e+000,,,,,,,,,,,,,,48,1,6.000000e+000,2.444000e-001,0.000000e+000,0,,0,
1666332308.109,,5.000000e+003,1.611642e+002,3.026073e-004,0.000000e+000,3,9.370735e-001,0.000000e+000,,,,,,,,,,,,,,48,1,6.000000e+000,2.322998e-001,0.000000e+000,0,,0,
1666332370.906,,5.000000e+003,1.621862e+002,3.006282e-004,0.000000e+000,3,9.376167e-001,0.000000e+000,,,,,,,,,,,,,,48,1,6.000000e+000,3.334961e-001,0.000000e+000,0,,0,
1666332431.687,,5.000000e+003,1.631884e+002,2.998640e-004,0.000000e+000,3,9.362538e-001,0.000000e+000,,,,,,,,,,,,,,48,1,6.000000e+000,3.143005e-001,0.000000e+000,0,,0,
1666332491.343,,5.000000e+003,1.641515e+002,2.988419e-004,0.000000e+000,3,9.365419e-001,0.000000e+000,,,,,,,,,,,,,,48,1,6.000000e+000,2.400970e-001,0.000000e+000,0,,0,
1666332549.734,,5.000000e+003,1.651483e+002,2.973067e-004,0.000000e+000,3,9.372297e-001,0.000000e+000,,,,,,,,,,,,,,48,1,6.000000e+000,2.427063e-001,0.000000e+000,0,,0,
1666332612.453,,5.000000e+003,1.661642e+002,2.963417e-004,0.000000e+000,3,9.363357e-001,0.000000e+000,,,,,,,,,,,,,,48,1,6.000000e+000,2.613068e-001,0.000000e+000,0,,0,
1666332677.718,,5.000000e+003,1.671874e+002,2.946561e-004,0.000000e+000,3,9.365294e-001,0.000000e+000,,,,,,,,,,,,,,48,1,6.000000e+000,3.202057e-001,0.000000e+000,0,,0,
1666332733.312,,5.000000e+003,1.681573e+002,2.928968e-004,0.000000e+000,3,9.376783e-001,0.000000e+000,,,,,,,,,,,,,,48,1,6.000000e+000,2.993011e-001,0.000000e+000,0,,0,
1666332796.109,,5.000000e+003,1.691946e+002,2.927969e-004,0.000000e+000,3,9.359941e-001,0.000000e+000,,,,,,,,,,,,,,48,1,6.000000e+000,2.781982e-001,0.000000e+000,0,,0,
1666332861.640,,5.000000e+003,1.702477e+002,2.909825e-004,0.000000e+000,3,9.364489e-001,0.000000e+000,,,,,,,,,,,,,,48,1,6.000000e+000,2.978973e-001,0.000000e+000,0,,0,
1666332917.265,,5.000000e+003,1.712166e+002,2.893234e-004,0.000000e+000,3,9.372646e-001,0.000000e+000,,,,,,,,,,,,,,48,1,6.000000e+000,3.928986e-001,0.000000e+000,0,,0,
1666332977.015,,5.000000e+003,1.721955e+002,2.886947e-004,0.000000e+000,3,9.366205e-001,0.000000e+000,,,,,,,,,,,,,,48,1,6.000000e+000,3.209991e-001,0.000000e+000,0,,0,
1666333038.468,,5.000000e+003,1.731675e+002,2.872500e-004,0.000000e+000,3,9.365684e-001,0.000000e+000,,,,,,,,,,,,,,48,1,6.000000e+000,2.645111e-001,0.000000e+000,0,,0,
1666333102.750,,5.000000e+003,1.741711e+002,2.862939e-004,0.000000e+000,3,9.377585e-001,0.000000e+000,,,,,,,,,,,,,,48,1,6.000000e+000,2.500000e-001,0.000000e+000,0,,0,
1666333167.312,,5.000000e+003,1.752114e+002,2.867880e-004,0.000000e+000,3,9.353395e-001,0.000000e+000,,,,,,,,,,,,,,48,1,6.000000e+000,1.829987e-001,0.000000e+000,0,,0,
1666333229.656,,5.000000e+003,1.762191e+002,2.839164e-004,0.000000e+000,3,9.365100e-001,0.000000e+000,,,,,,,,,,,,,,48,1,6.000000e+000,3.081970e-001,0.000000e+000,0,,0,
1666333287.828,,5.000000e+003,1.771394e+002,2.823155e-004,0.000000e+000,3,9.371169e-001,0.000000e+000,,,,,,,,,,,,,,48,1,6.000000e+000,2.756042e-001,0.000000e+000,0,,0,
1666333350.203,,5.000000e+003,1.781673e+002,2.819639e-004,0.000000e+000,3,9.358774e-001,0.000000e+000,,,,,,,,,,,,,,48,1,6.000000e+000,2.785950e-001,0.000000e+000,0,,0,
1666333411.109,,5.000000e+003,1.792107e+002,2.809948e-004,0.000000e+000,3,9.356763e-001,0.000000e+000,,,,,,,,,,,,,,48,1,6.000000e+000,2.906036e-001,0.000000e+000,0,,0,
1666333470.781,,5.000000e+003,1.801826e+002,2.792370e-004,0.000000e+000,3,9.370009e-001,0.000000e+000,,,,,,,,,,,,,,48,1,6.000000e+000,3.025970e-001,0.000000e+000,0,,0,
1666333533.500,,5.000000e+003,1.812430e+002,2.787191e-004,0.000000e+000,3,9.364700e-001,0.000000e+000,,,,,,,,,,,,,,48,1,6.000000e+000,3.428955e-001,0.000000e+000,0,,0,
1666333585.562,,5.000000e+003,1.821741e+002,2.763288e-004,0.000000e+000,3,9.365307e-001,0.000000e+000,,,,,,,,,,,,,,48,1,6.000000e+000,1.777954e-001,0.000000e+000,0,,0,
1666333651.984,,5.000000e+003,1.832234e+002,2.755721e-004,0.000000e+000,3,9.358390e-001,0.000000e+000,,,,,,,,,,,,,,48,1,6.000000e+000,1.985016e-001,0.000000e+000,0,,0,
1666333711.265,,5.000000e+003,1.841545e+002,2.749219e-004,0.000000e+000,3,9.353850e-001,0.000000e+000,,,,,,,,,,,,,,48,1,6.000000e+000,2.196045e-001,0.000000e+000,0,,0,
1666333779.203,,5.000000e+003,1.851380e+002,2.737445e-004,0.000000e+000,3,9.356796e-001,0.000000e+000,,,,,,,,,,,,,,48,1,6.000000e+000,2.698975e-001,0.000000e+000,0,,0,
1666333844.421,,5.000000e+003,1.861799e+002,2.734376e-004,0.000000e+000,3,9.358861e-001,0.000000e+000,,,,,,,,,,,,,,48,1,6.000000e+000,2.825012e-001,0.000000e+000,0,,0,
1666333906.015,,5.000000e+003,1.871835e+002,2.718960e-004,0.000000e+000,3,9.355808e-001,0.000000e+000,,,,,,,,,,,,,,48,1,6.000000e+000,2.756042e-001,0.000000e+000,0,,0,
1666333966.734,,5.000000e+003,1.882221e+002,2.708115e-004,0.000000e+000,3,9.359643e-001,0.000000e+000,,,,,,,,,,,,,,48,1,6.000000e+000,2.187042e-001,0.000000e+000,0,,0,
1666334027.750,,5.000000e+003,1.891762e+002,2.703358e-004,0.000000e+000,3,9.363029e-001,0.000000e+000,,,,,,,,,,,,,,48,1,6.000000e+000,2.710114e-001,0.000000e+000,0,,0,
1666334087.109,,5.000000e+003,1.901646e+002,2.686241e-004,0.000000e+000,3,9.352055e-001,0.000000e+000,,,,,,,,,,,,,,48,1,6.000000e+000,3.141022e-001,0.000000e+000,0,,0,
1666334145.171,,5.000000e+003,1.911525e+002,2.683402e-004,0.000000e+000,3,9.347899e-001,0.000000e+000,,,,,,,,,,,,,,48,1,6.000000e+000,2.763062e-001,0.000000e+000,0,,0,
1666334207.656,,5.000000e+003,1.922223e+002,2.671315e-004,0.000000e+000,3,9.355820e-001,0.000000e+000,,,,,,,,,,,,,,48,1,6.000000e+000,3.206024e-001,0.000000e+000,0,,0,
1666334266.609,,5.000000e+003,1.932249e+002,2.659700e-004,0.000000e+000,3,9.351506e-001,0.000000e+000,,,,,,,,,,,,,,48,1,6.000000e+000,2.088013e-001,0.000000e+000,0,,0,
1666334323.734,,5.000000e+003,1.941584e+002,2.651177e-004,0.000000e+000,3,9.376127e-001,0.000000e+000,,,,,,,,,,,,,,48,1,6.000000e+000,3.161011e-001,0.000000e+000,0,,0,
1666334390.390,,5.000000e+003,1.952173e+002,2.643809e-004,0.000000e+000,3,9.356901e-001,0.000000e+000,,,,,,,,,,,,,,48,1,6.000000e+000,1.914978e-001,0.000000e+000,0,,0,
1666334447.937,,5.000000e+003,1.961420e+002,2.637911e-004,0.000000e+000,3,9.355245e-001,0.000000e+000,,,,,,,,,,,,,,48,1,6.000000e+000,2.254944e-001,0.000000e+000,0,,0,
1666334511.484,,5.000000e+003,1.971507e+002,2.624775e-004,0.000000e+000,3,9.368906e-001,0.000000e+000,,,,,,,,,,,,,,48,1,6.000000e+000,1.950989e-001,0.000000e+000,0,,0,
1666334579.640,,5.000000e+003,1.981801e+002,2.619140e-004,0.000000e+000,3,9.364883e-001,0.000000e+000,,,,,,,,,,,,,,48,1,6.000000e+000,3.175049e-001,0.000000e+000,0,,0,
1666334633.156,,5.000000e+003,1.991421e+002,2.608270e-004,0.000000e+000,3,9.366869e-001,0.000000e+000,,,,,,,,,,,,,,48,1,6.000000e+000,2.429962e-001,0.000000e+000,0,,0,
1666334699.437,,5.000000e+003,2.001743e+002,2.595143e-004,0.000000e+000,3,9.367330e-001,0.000000e+000,,,,,,,,,,,,,,48,1,6.000000e+000,2.008057e-001,0.000000e+000,0,,0,
1666334760.546,,5.000000e+003,2.011772e+002,2.589178e-004,0.000000e+000,3,9.363340e-001,0.000000e+000,,,,,,,,,,,,,,48,1,6.000000e+000,3.038940e-001,0.000000e+000,0,,0,
1666334817.718,,5.000000e+003,2.021667e+002,2.576680e-004,0.000000e+000,3,9.364299e-001,0.000000e+000,,,,,,,,,,,,,,48,1,6.000000e+000,2.726898e-001,0.000000e+000,0,,0,
1666334879.203,,5.000000e+003,2.032456e+002,2.569212e-004,0.000000e+000,3,9.372115e-001,0.000000e+000,,,,,,,,,,,,,,48,1,6.000000e+000,2.180023e-001,0.000000e+000,0,,0,
1666334938.218,,5.000000e+003,2.041732e+002,2.561958e-004,0.000000e+000,3,9.352210e-001,0.000000e+000,,,,,,,,,,,,,,48,1,6.000000e+000,3.007965e-001,0.000000e+000,0,,0,
1666334996.296,,5.000000e+003,2.051963e+002,2.550245e-004,0.000000e+000,3,9.357963e-001,0.000000e+000,,,,,,,,,,,,,,48,1,6.000000e+000,2.335968e-001,0.000000e+000,0,,0,
1666335056.687,,5.000000e+003,2.061465e+002,2.543000e-004,0.000000e+000,3,9.366536e-001,0.000000e+000,,,,,,,,,,,,,,48,1,6.000000e+000,2.828064e-001,0.000000e+000,0,,0,
1666335113.078,,5.000000e+003,2.071505e+002,2.536909e-004,0.000000e+000,3,9.364229e-001,0.000000e+000,,,,,,,,,,,,,,48,1,6.000000e+000,2.972870e-001,0.000000e+000,0,,0,
1666335182.984,,5.000000e+003,2.081960e+002,2.528885e-004,0.000000e+000,3,9.364006e-001,0.000000e+000,,,,,,,,,,,,,,48,1,6.000000e+000,2.160950e-001,0.000000e+000,0,,0,
1666335245.671,,5.000000e+003,2.091423e+002,2.520024e-004,0.000000e+000,3,9.367437e-001,0.000000e+000,,,,,,,,,,,,,,48,1,6.000000e+000,2.785034e-001,0.000000e+000,0,,0,
1666335308.437,,5.000000e+003,2.101855e+002,2.511260e-004,0.000000e+000,3,9.367753e-001,0.000000e+000,,,,,,,,,,,,,,48,1,6.000000e+000,2.994080e-001,0.000000e+000,0,,0,
1666335365.156,,5.000000e+003,2.111275e+002,2.503536e-004,0.000000e+000,3,9.358923e-001,0.000000e+000,,,,,,,,,,,,,,48,1,6.000000e+000,2.095947e-001,0.000000e+000,0,,0,
1666335424.421,,5.000000e+003,2.121895e+002,2.491953e-004,0.000000e+000,3,9.371055e-001,0.000000e+000,,,,,,,,,,,,,,48,1,6.000000e+000,2.923889e-001,0.000000e+000,0,,0,
1666335487.406,,5.000000e+003,2.132051e+002,2.487598e-004,0.000000e+000,3,9.359521e-001,0.000000e+000,,,,,,,,,,,,,,48,1,6.000000e+000,3.766937e-001,0.000000e+000,0,,0,
1666335550.265,,5.000000e+003,2.142363e+002,2.478865e-004,0.000000e+000,3,9.353408e-001,0.000000e+000,,,,,,,,,,,,,,48,1,6.000000e+000,2.597046e-001,0.000000e+000,0,,0,
1666335606.718,,5.000000e+003,2.151490e+002,2.465720e-004,0.000000e+000,3,9.366206e-001,0.000000e+000,,,,,,,,,,,,,,48,1,6.000000e+000,2.810059e-001,0.000000e+000,0,,0,
1666335665.859,,5.000000e+003,2.161465e+002,2.459590e-004,0.000000e+000,3,9.359397e-001,0.000000e+000,,,,,,,,,,,,,,48,1,6.000000e+000,2.640991e-001,0.000000e+000,0,,0,
1666335729.906,,5.000000e+003,2.171397e+002,2.454139e-004,0.000000e+000,3,9.357033e-001,0.000000e+000,,,,,,,,,,,,,,48,1,6.000000e+000,2.729034e-001,0.000000e+000,0,,0,
1666335792.609,,5.000000e+003,2.181711e+002,2.443295e-004,0.000000e+000,3,9.364582e-001,0.000000e+000,,,,,,,,,,,,,,48,1,6.000000e+000,3.017120e-001,0.000000e+000,0,,0,
1666335855.000,,5.000000e+003,2.191523e+002,2.435341e-004,0.000000e+000,3,9.366903e-001,0.000000e+000,,,,,,,,,,,,,,48,1,6.000000e+000,2.910004e-001,0.000000e+000,0,,0,
1666335916.921,,5.000000e+003,2.202052e+002,2.430096e-004,0.000000e+000,3,9.367086e-001,0.000000e+000,,,,,,,,,,,,,,48,1,6.000000e+000,2.735901e-001,0.000000e+000,0,,0,
1666335973.000,,5.000000e+003,2.211600e+002,2.424527e-004,0.000000e+000,3,9.352681e-001,0.000000e+000,,,,,,,,,,,,,,48,1,6.000000e+000,2.557068e-001,0.000000e+000,0,,0,
1666336035.453,,5.000000e+003,2.222075e+002,2.410724e-004,0.000000e+000,3,9.359668e-001,0.000000e+000,,,,,,,,,,,,,,48,1,6.000000e+000,2.035980e-001,0.000000e+000,0,,0,
1666336093.453,,5.000000e+003,2.231686e+002,2.407865e-004,0.000000e+000,3,9.356299e-001,0.000000e+000,,,,,,,,,,,,,,48,1,6.000000e+000,2.463989e-001,0.000000e+000,0,,0,
1666336157.187,,5.000000e+003,2.242411e+002,2.399033e-004,0.000000e+000,3,9.358943e-001,0.000000e+000,,,,,,,,,,,,,,48,1,6.000000e+000,2.209930e-001,0.000000e+000,0,,0,
1666336220.187,,5.000000e+003,2.252503e+002,2.387939e-004,0.000000e+000,3,9.362714e-001,0.000000e+000,,,,,,,,,,,,,,48,1,6.000000e+000,3.412018e-001,0.000000e+000,0,,0,
1666336273.640,,5.000000e+003,2.261346e+002,2.382631e-004,0.000000e+000,3,9.358005e-001,0.000000e+000,,,,,,,,,,,,,,48,1,6.000000e+000,2.666931e-001,0.000000e+000,0,,0,
1666336337.015,,5.000000e+003,2.271493e+002,2.374630e-004,0.000000e+000,3,9.358647e-001,0.000000e+000,,,,,,,,,,,,,,48,1,6.000000e+000,2.830048e-001,0.000000e+000,0,,0,
1666336400.359,,5.000000e+003,2.281904e+002,2.369247e-004,0.000000e+000,3,9.370484e-001,0.000000e+000,,,,,,,,,,,,,,48,1,6.000000e+000,2.355042e-001,0.000000e+000,0,,0,
1666336462.203,,5.000000e+003,2.291508e+002,2.366049e-004,0.000000e+000,3,9.355808e-001,0.000000e+000,,,,,,,,,,,,,,48,1,6.000000e+000,2.662048e-001,0.000000e+000,0,,0,
1666336522.437,,5.000000e+003,2.301587e+002,2.359908e-004,0.000000e+000,3,9.358818e-001,0.000000e+000,,,,,,,,,,,,,,48,1,6.000000e+000,3.047028e-001,0.000000e+000,0,,0,
1666336586.437,,5.000000e+003,2.311566e+002,2.351599e-004,0.000000e+000,3,9.351225e-001,0.000000e+000,,,,,,,,,,,,,,48,1,6.000000e+000,2.926025e-001,0.000000e+000,0,,0,
1666336645.796,,5.000000e+003,2.321591e+002,2.343715e-004,0.000000e+000,3,9.357625e-001,0.000000e+000,,,,,,,,,,,,,,48,1,6.000000e+000,3.171082e-001,0.000000e+000,0,,0,
1666336704.671,,5.000000e+003,2.331417e+002,2.333071e-004,0.000000e+000,3,9.357026e-001,0.000000e+000,,,,,,,,,,,,,,48,1,6.000000e+000,2.527924e-001,0.000000e+000,0,,0,
1666336763.125,,5.000000e+003,2.341309e+002,2.328212e-004,0.000000e+000,3,9.345861e-001,0.000000e+000,,,,,,,,,,,,,,48,1,6.000000e+000,2.324066e-001,0.000000e+000,0,,0,
1666336827.187,,5.000000e+003,2.351736e+002,2.322546e-004,0.000000e+000,3,9.357549e-001,0.000000e+000,,,,,,,,,,,,,,48,1,6.000000e+000,3.025055e-001,0.000000e+000,0,,0,
1666336891.187,,5.000000e+003,2.362444e+002,2.316218e-004,0.000000e+000,3,9.362938e-001,0.000000e+000,,,,,,,,,,,,,,48,1,6.000000e+000,2.592926e-001,0.000000e+000,0,,0,
1666336948.765,,5.000000e+003,2.371786e+002,2.306754e-004,0.000000e+000,3,9.367753e-001,0.000000e+000,,,,,,,,,,,,,,48,1,6.000000e+000,2.767029e-001,0.000000e+000,0,,0,
1666337007.984,,5.000000e+003,2.381665e+002,2.301643e-004,0.000000e+000,3,9.356196e-001,0.000000e+000,,,,,,,,,,,,,,48,1,6.000000e+000,2.169952e-001,0.000000e+000,0,,0,
1666337067.781,,5.000000e+003,2.390959e+002,2.288569e-004,0.000000e+000,3,9.364952e-001,0.000000e+000,,,,,,,,,,,,,,48,1,6.000000e+000,1.795959e-001,0.000000e+000,0,,0,
1666337136.531,,5.000000e+003,2.401623e+002,2.281344e-004,0.000000e+000,3,9.369780e-001,0.000000e+000,,,,,,,,,,,,,,48,1,6.000000e+000,1.496124e-001,0.000000e+000,0,,0,
1666354425.109,,5.000000e+003,2.400049e+002,2.332218e-004,0.000000e+000,3,9.192110e-001,0.000000e+000,,,,,,,,,,,,,,48,1,6.000000e+000,3.930664e-002,0.000000e+000,0,,0,
1666354583.640,,5.000000e+003,2.421989e+002,2.298340e-004,0.000000e+000,3,9.334294e-001,0.000000e+000,,,,,,,,,,,,,,48,1,6.000000e+000,3.361969e-001,0.000000e+000,0,,0,
1666354633.078,,5.000000e+003,2.431873e+002,2.277120e-004,0.000000e+000,3,9.341429e-001,0.000000e+000,,,,,,,,,,,,,,48,1,6.000000e+000,3.226929e-001,0.000000e+000,0,,0,
1666354685.781,,5.000000e+003,2.442040e+002,2.263124e-004,0.000000e+000,3,9.375191e-001,0.000000e+000,,,,,,,,,,,,,,48,1,6.000000e+000,3.171997e-001,0.000000e+000,0,,0,
1666354742.234,,5.000000e+003,2.452084e+002,2.255231e-004,0.000000e+000,3,9.370716e-001,0.000000e+000,,,,,,,,,,,,,,48,1,6.000000e+000,2.214050e-001,0.000000e+000,0,,0,
1666354795.890,,5.000000e+003,2.461629e+002,2.249512e-004,0.000000e+000,3,9.374393e-001,0.000000e+000,,,,,,,,,,,,,,48,1,6.000000e+000,2.890930e-001,0.000000e+000,0,,0,
1666354859.343,,5.000000e+003,2.471373e+002,2.234836e-004,0.000000e+000,3,9.390861e-001,0.000000e+000,,,,,,,,,,,,,,48,1,6.000000e+000,2.662964e-001,0.000000e+000,0,,0,
1666354919.343,,5.000000e+003,2.481359e+002,2.233953e-004,0.000000e+000,3,9.365519e-001,0.000000e+000,,,,,,,,,,,,,,48,1,6.000000e+000,2.433014e-001,0.000000e+000,0,,0,
1666354976.859,,5.000000e+003,2.491252e+002,2.236071e-004,0.000000e+000,3,9.330049e-001,0.000000e+000,,,,,,,,,,,,,,48,1,6.000000e+000,1.521912e-001,0.000000e+000,0,,0,
1666355037.546,,5.000000e+003,2.501437e+002,2.231674e-004,0.000000e+000,3,9.347520e-001,0.000000e+000,,,,,,,,,,,,,,48,1,6.000000e+000,1.703949e-001,0.000000e+000,0,,0,
1666355104.734,,5.000000e+003,2.512304e+002,2.218203e-004,0.000000e+000,3,9.355724e-001,0.000000e+000,,,,,,,,,,,,,,48,1,6.000000e+000,3.094025e-001,0.000000e+000,0,,0,
1666355157.796,,5.000000e+003,2.521487e+002,2.219294e-004,0.000000e+000,3,9.377893e-001,0.000000e+000,,,,,,,,,,,,,,48,1,6.000000e+000,1.990051e-001,0.000000e+000,0,,0,
1666355221.406,,5.000000e+003,2.532261e+002,2.203195e-004,0.000000e+000,3,9.338136e-001,0.000000e+000,,,,,,,,,,,,,,48,1,6.000000e+000,1.658020e-001,0.000000e+000,0,,0,
1666355282.500,,5.000000e+003,2.541893e+002,2.197097e-004,0.000000e+000,3,9.378681e-001,0.000000e+000,,,,,,,,,,,,,,48,1,6.000000e+000,1.846008e-001,0.000000e+000,0,,0,
1666355339.140,,5.000000e+003,2.551242e+002,2.191869e-004,0.000000e+000,3,9.357651e-001,0.000000e+000,,,,,,,,,,,,,,48,1,6.000000e+000,1.858978e-001,0.000000e+000,0,,0,
1666355400.781,,5.000000e+003,2.561595e+002,2.198365e-004,0.000000e+000,3,9.352739e-001,0.000000e+000,,,,,,,,,,,,,,48,1,6.000000e+000,1.782837e-001,0.000000e+000,0,,0,
1666355464.187,,5.000000e+003,2.571534e+002,2.192421e-004,0.000000e+000,3,9.352431e-001,0.000000e+000,,,,,,,,,,,,,,48,1,6.000000e+000,2.875977e-001,0.000000e+000,0,,0,
1666355530.218,,5.000000e+003,2.582772e+002,2.177645e-004,0.000000e+000,3,9.347815e-001,0.000000e+000,,,,,,,,,,,,,,48,1,6.000000e+000,3.896790e-001,0.000000e+000,0,,0,
1666355588.921,,5.000000e+003,2.591592e+002,2.167631e-004,0.000000e+000,3,9.369862e-001,0.000000e+000,,,,,,,,,,,,,,48,1,6.000000e+000,2.646179e-001,0.000000e+000,0,,0,
1666355649.031,,5.000000e+003,2.601666e+002,2.174291e-004,0.000000e+000,3,9.341185e-001,0.000000e+000,,,,,,,,,,,,,,48,1,6.000000e+000,3.031921e-001,0.000000e+000,0,,0,
1666355708.906,,5.000000e+003,2.611723e+002,2.171399e-004,0.000000e+000,3,9.339378e-001,0.000000e+000,,,,,,,,,,,,,,48,1,6.000000e+000,2.686157e-001,0.000000e+000,0,,0,
1666355772.046,,5.000000e+003,2.622695e+002,2.148361e-004,0.000000e+000,3,9.373123e-001,0.000000e+000,,,,,,,,,,,,,,48,1,6.000000e+000,2.705994e-001,0.000000e+000,0,,0,
1666355831.546,,5.000000e+003,2.632039e+002,2.149152e-004,0.000000e+000,3,9.328061e-001,0.000000e+000,,,,,,,,,,,,,,48,1,6.000000e+000,2.862854e-001,0.000000e+000,0,,0,
1666355888.937,,5.000000e+003,2.641830e+002,2.130439e-004,0.000000e+000,3,9.397325e-001,0.000000e+000,,,,,,,,,,,,,,48,1,6.000000e+000,3.126831e-001,0.000000e+000,0,,0,
1666355951.781,,5.000000e+003,2.652054e+002,2.125650e-004,0.000000e+000,3,9.378456e-001,0.000000e+000,,,,,,,,,,,,,,48,1,6.000000e+000,2.864075e-001,0.000000e+000,0,,0,
1666356015.906,,5.000000e+003,2.661879e+002,2.113205e-004,0.000000e+000,3,9.394658e-001,0.000000e+000,,,,,,,,,,,,,,48,1,6.000000e+000,3.174744e-001,0.000000e+000,0,,0,
1666356082.078,,5.000000e+003,2.672455e+002,2.137089e-004,0.000000e+000,3,9.369519e-001,0.000000e+000,,,,,,,,,,,,,,48,1,6.000000e+000,4.072876e-001,0.000000e+000,0,,0,
1666356135.156,,5.000000e+003,2.680916e+002,2.117637e-004,0.000000e+000,3,9.348306e-001,0.000000e+000,,,,,,,,,,,,,,48,1,6.000000e+000,1.562195e-001,0.000000e+000,0,,0,
1666356201.734,,5.000000e+003,2.691597e+002,2.113703e-004,0.000000e+000,3,9.375934e-001,0.000000e+000,,,,,,,,,,,,,,48,1,6.000000e+000,2.361145e-001,0.000000e+000,0,,0,
1666356262.296,,5.000000e+003,2.701718e+002,2.115790e-004,0.000000e+000,3,9.372962e-001,0.000000e+000,,,,,,,,,,,,,,48,1,6.000000e+000,3.072205e-001,0.000000e+000,0,,0,
1666356319.093,,5.000000e+003,2.711466e+002,2.096363e-004,0.000000e+000,3,9.393123e-001,0.000000e+000,,,,,,,,,,,,,,48,1,6.000000e+000,1.896973e-001,0.000000e+000,0,,0,
1666356380.375,,5.000000e+003,2.722040e+002,2.096101e-004,0.000000e+000,3,9.382624e-001,0.000000e+000,,,,,,,,,,,,,,48,1,6.000000e+000,1.609802e-001,0.000000e+000,0,,0,
1666356444.000,,5.000000e+003,2.732292e+002,2.101695e-004,0.000000e+000,3,9.366316e-001,0.000000e+000,,,,,,,,,,,,,,48,1,6.000000e+000,3.143005e-001,0.000000e+000,0,,0,
1666356500.750,,5.000000e+003,2.741855e+002,2.092652e-004,0.000000e+000,3,9.345440e-001,0.000000e+000,,,,,,,,,,,,,,48,1,6.000000e+000,2.756958e-001,0.000000e+000,0,,0,
1666356560.593,,5.000000e+003,2.751743e+002,2.074397e-004,0.000000e+000,3,9.353668e-001,0.000000e+000,,,,,,,,,,,,,,48,1,6.000000e+000,2.674255e-001,0.000000e+000,0,,0,
1666356622.437,,5.000000e+003,2.761703e+002,2.068431e-004,0.000000e+000,3,9.372787e-001,0.000000e+000,,,,,,,,,,,,,,48,1,6.000000e+000,3.004761e-001,0.000000e+000,0,,0,
1666356678.359,,5.000000e+003,2.771109e+002,2.073784e-004,0.000000e+000,3,9.368596e-001,0.000000e+000,,,,,,,,,,,,,,48,1,6.000000e+000,1.251831e-001,0.000000e+000,0,,0,
1666356749.953,,5.000000e+003,2.782314e+002,2.074615e-004,0.000000e+000,3,9.365332e-001,0.000000e+000,,,,,,,,,,,,,,48,1,6.000000e+000,3.784790e-001,0.000000e+000,0,,0,
1666356809.640,,5.000000e+003,2.791121e+002,2.069908e-004,0.000000e+000,3,9.328663e-001,0.000000e+000,,,,,,,,,,,,,,48,1,6.000000e+000,2.221069e-001,0.000000e+000,0,,0,
1666356874.765,,5.000000e+003,2.802009e+002,2.062603e-004,0.000000e+000,3,9.339206e-001,0.000000e+000,,,,,,,,,,,,,,48,1,6.000000e+000,3.199158e-001,0.000000e+000,0,,0,
1666356936.312,,5.000000e+003,2.812390e+002,2.053527e-004,0.000000e+000,3,9.357359e-001,0.000000e+000,,,,,,,,,,,,,,48,1,6.000000e+000,3.008118e-001,0.000000e+000,0,,0,
1666356987.531,,5.000000e+003,2.821010e+002,2.032356e-004,0.000000e+000,3,9.405957e-001,0.000000e+000,,,,,,,,,,,,,,48,1,6.000000e+000,1.729126e-001,0.000000e+000,0,,0,
1666357052.890,,5.000000e+003,2.831696e+002,2.044589e-004,0.000000e+000,3,9.347951e-001,0.000000e+000,,,,,,,,,,,,,,48,1,6.000000e+000,2.722778e-001,0.000000e+000,0,,0,
1666357116.203,,5.000000e+003,2.842629e+002,2.040328e-004,0.000000e+000,3,9.352595e-001,0.000000e+000,,,,,,,,,,,,,,48,1,6.000000e+000,2.743835e-001,0.000000e+000,0,,0,
1666357172.296,,5.000000e+003,2.851988e+002,2.039410e-004,0.000000e+000,3,9.358912e-001,0.000000e+000,,,,,,,,,,,,,,48,1,6.000000e+000,3.645935e-001,0.000000e+000,0,,0,
1666357237.750,,5.000000e+003,2.862355e+002,2.025584e-004,0.000000e+000,3,9.360725e-001,0.000000e+000,,,,,,,,,,,,,,48,1,6.000000e+000,3.114929e-001,0.000000e+000,0,,0,
1666357299.703,,5.000000e+003,2.871508e+002,2.019941e-004,0.000000e+000,3,9.382399e-001,0.000000e+000,,,,,,,,,,,,,,48,1,6.000000e+000,2.911072e-001,0.000000e+000,0,,0,
1666357362.750,,5.000000e+003,2.882355e+002,2.021398e-004,0.000000e+000,3,9.344301e-001,0.000000e+000,,,,,,,,,,,,,,48,1,6.000000e+000,2.594910e-001,0.000000e+000,0,,0,
1666357437.515,,5.000000e+003,2.891807e+002,2.019415e-004,0.000000e+000,3,9.331408e-001,0.000000e+000,,,,,,,,,,,,,,48,1,6.000000e+000,3.179016e-001,0.000000e+000,0,,0,
1666357491.625,,5.000000e+003,2.901663e+002,2.011735e-004,0.000000e+000,3,9.341617e-001,0.000000e+000,,,,,,,,,,,,,,48,1,6.000000e+000,2.173157e-001,0.000000e+000,0,,0,
1666357551.671,,5.000000e+003,2.912162e+002,2.010625e-004,0.000000e+000,3,9.340763e-001,0.000000e+000,,,,,,,,,,,,,,48,1,6.000000e+000,1.841736e-001,0.000000e+000,0,,0,
1666357606.390,,5.000000e+003,2.921636e+002,2.007202e-004,0.000000e+000,3,9.351418e-001,0.000000e+000,,,,,,,,,,,,,,48,1,6.000000e+000,3.244934e-001,0.000000e+000,0,,0,
1666357666.687,,5.000000e+003,2.932689e+002,1.981880e-004,0.000000e+000,3,9.349129e-001,0.000000e+000,,,,,,,,,,,,,,48,1,6.000000e+000,1.867981e-001,0.000000e+000,0,,0,
1666357718.750,,5.000000e+003,2.941239e+002,1.999678e-004,0.000000e+000,3,9.363722e-001,0.000000e+000,,,,,,,,,,,,,,48,1,6.000000e+000,2.114258e-001,0.000000e+000,0,,0,
1666357787.171,,5.000000e+003,2.952617e+002,2.006078e-004,0.000000e+000,3,9.366211e-001,0.000000e+000,,,,,,,,,,,,,,48,1,6.000000e+000,2.484741e-001,0.000000e+000,0,,0,
1666357843.781,,5.000000e+003,2.961701e+002,1.966346e-004,0.000000e+000,3,9.370554e-001,0.000000e+000,,,,,,,,,,,,,,48,1,6.000000e+000,2.857971e-001,0.000000e+000,0,,0,
1666357902.484,,5.000000e+003,2.971190e+002,1.986771e-004,0.000000e+000,3,9.351178e-001,0.000000e+000,,,,,,,,,,,,,,48,1,6.000000e+000,2.259827e-001,0.000000e+000,0,,0,
1666357960.828,,5.000000e+003,2.981949e+002,1.983171e-004,0.000000e+000,3,9.328427e-001,0.000000e+000,,,,,,,,,,,,,,48,1,6.000000e+000,2.898254e-001,0.000000e+000,0,,0,
1666358013.078,,5.000000e+003,2.991337e+002,1.974365e-004,0.000000e+000,3,9.334814e-001,0.000000e+000,,,,,,,,,,,,,,48,1,6.000000e+000,1.093750e-001,0.000000e+000,0,,0,
1666358089.828,,5.000000e+003,3.000847e+002,1.949476e-004,0.000000e+000,3,9.377015e-001,0.000000e+000,,,,,,,,,,,,,,48,1,6.000000e+000,1.590271e-001,0.000000e+000,0,,0,
1666358167.984,,5.000000e+003,3.012206e+002,1.968529e-004,0.000000e+000,3,9.366755e-001,0.000000e+000,,,,,,,,,,,,,,48,1,6.000000e+000,3.204956e-001,0.000000e+000,0,,0,
1666358225.125,,5.000000e+003,3.021913e+002,1.957766e-004,0.000000e+000,3,9.367721e-001,0.000000e+000,,,,,,,,,,,,,,48,1,6.000000e+000,2.852783e-001,0.000000e+000,0,,0,
1666358270.296,,5.000000e+003,3.030684e+002,1.960500e-004,0.000000e+000,3,9.390426e-001,0.000000e+000,,,,,,,,,,,,,,48,1,6.000000e+000,1.247864e-001,0.000000e+000,0,,0,
1666358332.781,,5.000000e+003,3.042587e+002,1.959911e-004,0.000000e+000,3,9.343215e-001,0.000000e+000,,,,,,,,,,,,,,48,1,6.000000e+000,2.767029e-001,0.000000e+000,0,,0,
1666358382.484,,5.000000e+003,3.051862e+002,1.946272e-004,0.000000e+000,3,9.318793e-001,0.000000e+000,,,,,,,,,,,,,,48,1,6.000000e+000,3.417053e-001,0.000000e+000,0,,0,
1666358448.468,,5.000000e+003,3.062593e+002,1.941422e-004,0.000000e+000,3,9.383517e-001,0.000000e+000,,,,,,,,,,,,,,48,1,6.000000e+000,1.019897e-001,0.000000e+000,0,,0,
1666358514.812,,5.000000e+003,3.071671e+002,1.932973e-004,0.000000e+000,3,9.403259e-001,0.000000e+000,,,,,,,,,,,,,,48,1,6.000000e+000,2.308044e-001,0.000000e+000,0,,0,
1666358583.187,,5.000000e+003,3.081512e+002,1.933915e-004,0.000000e+000,3,9.334622e-001,0.000000e+000,,,,,,,,,,,,,,48,1,6.000000e+000,2.193909e-001,0.000000e+000,0,,0,
1666358641.812,,5.000000e+003,3.091418e+002,1.939510e-004,0.000000e+000,3,9.340817e-001,0.000000e+000,,,,,,,,,,,,,,48,1,6.000000e+000,1.558838e-001,0.000000e+000,0,,0,
1666358708.890,,5.000000e+003,3.101388e+002,1.929658e-004,0.000000e+000,3,9.348813e-001,0.000000e+000,,,,,,,,,,,,,,48,1,6.000000e+000,2.484131e-001,0.000000e+000,0,,0,
1666358765.078,,5.000000e+003,3.111292e+002,1.919490e-004,0.000000e+000,3,9.361502e-001,0.000000e+000,,,,,,,,,,,,,,48,1,6.000000e+000,1.843262e-001,0.000000e+000,0,,0,
1666358822.953,,5.000000e+003,3.121126e+002,1.917361e-004,0.000000e+000,3,9.317995e-001,0.000000e+000,,,,,,,,,,,,,,48,1,6.000000e+000,1.986084e-001,0.000000e+000,0,,0,
1666358885.437,,5.000000e+003,3.131291e+002,1.919966e-004,0.000000e+000,3,9.336145e-001,0.000000e+000,,,,,,,,,,,,,,48,1,6.000000e+000,2.131958e-001,0.000000e+000,0,,0,
1666358952.578,,5.000000e+003,3.142664e+002,1.908901e-004,0.000000e+000,3,9.324785e-001,0.000000e+000,,,,,,,,,,,,,,48,1,6.000000e+000,1.611023e-001,0.000000e+000,0,,0,
1666359006.312,,5.000000e+003,3.152160e+002,1.912050e-004,0.000000e+000,3,9.336984e-001,0.000000e+000,,,,,,,,,,,,,,48,1,6.000000e+000,3.648071e-001,0.000000e+000,0,,0,
1666359074.250,,5.000000e+003,3.163073e+002,1.896866e-004,0.000000e+000,3,9.319200e-001,0.000000e+000,,,,,,,,,,,,,,48,1,6.000000e+000,1.632996e-001,0.000000e+000,0,,0,
1666359134.671,,5.000000e+003,3.172557e+002,1.896037e-004,0.000000e+000,3,9.345136e-001,0.000000e+000,,,,,,,,,,,,,,48,1,6.000000e+000,2.875061e-001,0.000000e+000,0,,0,
1666359187.265,,5.000000e+003,3.180927e+002,1.894097e-004,0.000000e+000,3,9.359034e-001,0.000000e+000,,,,,,,,,,,,,,48,1,6.000000e+000,9.640503e-002,0.000000e+000,0,,0,
1666359252.921,,5.000000e+003,3.192112e+002,1.892117e-004,0.000000e+000,3,9.322554e-001,0.000000e+000,,,,,,,,,,,,,,48,1,6.000000e+000,1.524048e-001,0.000000e+000,0,,0,
1666359314.546,,5.000000e+003,3.202120e+002,1.871698e-004,0.000000e+000,3,9.375417e-001,0.000000e+000,,,,,,,,,,,,,,48,1,6.000000e+000,3.764954e-001,0.000000e+000,0,,0,
1666359378.296,,5.000000e+003,3.212402e+002,1.889878e-004,0.000000e+000,3,9.344941e-001,0.000000e+000,,,,,,,,,,,,,,48,1,6.000000e+000,1.402893e-001,0.000000e+000,0,,0,
1666359442.093,,5.000000e+003,3.222822e+002,1.867043e-004,0.000000e+000,3,9.343511e-001,0.000000e+000,,,,,,,,,,,,,,48,1,6.000000e+000,3.672791e-001,0.000000e+000,0,,0,
1666359504.953,,5.000000e+003,3.232100e+002,1.879691e-004,0.000000e+000,3,9.362881e-001,0.000000e+000,,,,,,,,,,,,,,48,1,6.000000e+000,3.551941e-001,0.000000e+000,0,,0,
1666359565.703,,5.000000e+003,3.241719e+002,1.886707e-004,0.000000e+000,3,9.277530e-001,0.000000e+000,,,,,,,,,,,,,,48,1,6.000000e+000,3.430176e-001,0.000000e+000,0,,0,
1666359614.328,,5.000000e+003,3.251034e+002,1.874205e-004,0.000000e+000,3,9.401458e-001,0.000000e+000,,,,,,,,,,,,,,48,1,6.000000e+000,1.149902e-001,0.000000e+000,0,,0,
1666359682.015,,5.000000e+003,3.261924e+002,1.878675e-004,0.000000e+000,3,9.376341e-001,0.000000e+000,,,,,,,,,,,,,,48,1,6.000000e+000,3.327942e-001,0.000000e+000,0,,0,
1666359736.890,,5.000000e+003,3.271794e+002,1.865640e-004,0.000000e+000,3,9.390321e-001,0.000000e+000,,,,,,,,,,,,,,48,1,6.000000e+000,1.310120e-001,0.000000e+000,0,,0,
1666359796.296,,5.000000e+003,3.281870e+002,1.871869e-004,0.000000e+000,3,9.412658e-001,0.000000e+000,,,,,,,,,,,,,,48,1,6.000000e+000,1.318970e-001,0.000000e+000,0,,0,
1666359857.437,,5.000000e+003,3.291273e+002,1.872713e-004,0.000000e+000,3,9.349195e-001,0.000000e+000,,,,,,,,,,,,,,48,1,6.000000e+000,2.208862e-001,0.000000e+000,0,,0,
1666359914.921,,5.000000e+003,3.301024e+002,1.881816e-004,0.000000e+000,3,9.310257e-001,0.000000e+000,,,,,,,,,,,,,,48,1,6.000000e+000,1.036987e-001,0.000000e+000,0,,0,
1666359984.343,,5.000000e+003,3.312178e+002,1.865880e-004,0.000000e+000,3,9.343466e-001,0.000000e+000,,,,,,,,,,,,,,48,1,6.000000e+000,1.343079e-001,0.000000e+000,0,,0,
1666360045.062,,5.000000e+003,3.322203e+002,1.864621e-004,0.000000e+000,3,9.316471e-001,0.000000e+000,,,,,,,,,,,,,,48,1,6.000000e+000,1.351013e-001,0.000000e+000,0,,0,
1666360111.171,,5.000000e+003,3.331688e+002,1.865708e-004,0.000000e+000,3,9.357006e-001,0.000000e+000,,,,,,,,,,,,,,48,1,6.000000e+000,2.868042e-001,0.000000e+000,0,,0,
1666360170.546,,5.000000e+003,3.341681e+002,1.880167e-004,0.000000e+000,3,9.356000e-001,0.000000e+000,,,,,,,,,,,,,,48,1,6.000000e+000,2.279053e-001,0.000000e+000,0,,0,
1666360228.843,,5.000000e+003,3.351964e+002,1.866284e-004,0.000000e+000,3,9.379002e-001,0.000000e+000,,,,,,,,,,,,,,48,1,6.000000e+000,2.750854e-001,0.000000e+000,0,,0,
1666360294.312,,5.000000e+003,3.361702e+002,1.862843e-004,0.000000e+000,3,9.338811e-001,0.000000e+000,,,,,,,,,,,,,,48,1,6.000000e+000,2.922058e-001,0.000000e+000,0,,0,
1666360352.265,,5.000000e+003,3.371652e+002,1.884338e-004,0.000000e+000,3,9.357983e-001,0.000000e+000,,,,,,,,,,,,,,48,1,6.000000e+000,2.474976e-001,0.000000e+000,0,,0,
1666360405.156,,5.000000e+003,3.381353e+002,1.870515e-004,0.000000e+000,3,9.315943e-001,0.000000e+000,,,,,,,,,,,,,,48,1,6.000000e+000,1.712952e-001,0.000000e+000,0,,0,
1666360473.671,,5.000000e+003,3.392288e+002,1.845036e-004,0.000000e+000,3,9.343501e-001,0.000000e+000,,,,,,,,,,,,,,48,1,6.000000e+000,2.663879e-001,0.000000e+000,0,,0,
1666360522.234,,5.000000e+003,3.401248e+002,1.869231e-004,0.000000e+000,3,9.321142e-001,0.000000e+000,,,,,,,,,,,,,,48,1,6.000000e+000,2.048950e-001,0.000000e+000,0,,0,
1666360593.218,,5.000000e+003,3.412160e+002,1.864085e-004,0.000000e+000,3,9.258606e-001,0.000000e+000,,,,,,,,,,,,,,48,1,6.000000e+000,1.428223e-001,0.000000e+000,0,,0,
1666360648.218,,5.000000e+003,3.421312e+002,1.857836e-004,0.000000e+000,3,9.338223e-001,0.000000e+000,,,,,,,,,,,,,,48,1,6.000000e+000,2.552795e-001,0.000000e+000,0,,0,
1666360721.562,,5.000000e+003,3.432119e+002,1.860567e-004,0.000000e+000,3,9.376539e-001,0.000000e+000,,,,,,,,,,,,,,48,1,6.000000e+000,2.409058e-001,0.000000e+000,0,,0,
1666360780.375,,5.000000e+003,3.441545e+002,1.886231e-004,0.000000e+000,3,9.293531e-001,0.000000e+000,,,,,,,,,,,,,,48,1,6.000000e+000,2.586060e-001,0.000000e+000,0,,0,
1666360837.546,,5.000000e+003,3.451918e+002,1.882153e-004,0.000000e+000,3,9.376587e-001,0.000000e+000,,,,,,,,,,,,,,48,1,6.000000e+000,6.509399e-002,0.000000e+000,0,,0,
1666360898.750,,5.000000e+003,3.462277e+002,1.864609e-004,0.000000e+000,3,9.404246e-001,0.000000e+000,,,,,,,,,,,,,,48,1,6.000000e+000,4.416809e-001,0.000000e+000,0,,0,
1666360958.062,,5.000000e+003,3.472122e+002,1.893119e-004,0.000000e+000,3,9.359656e-001,0.000000e+000,,,,,,,,,,,,,,48,1,6.000000e+000,1.480713e-001,0.000000e+000,0,,0,
1666361021.000,,5.000000e+003,3.482774e+002,1.896684e-004,0.000000e+000,3,9.340218e-001,0.000000e+000,,,,,,,,,,,,,,48,1,6.000000e+000,4.307861e-001,0.000000e+000,0,,0,
1666361082.859,,5.000000e+003,3.492828e+002,1.873285e-004,0.000000e+000,3,9.406845e-001,0.000000e+000,,,,,,,,,,,,,,48,1,6.000000e+000,5.166931e-001,0.000000e+000,0,,0,
1666361145.437,,5.000000e+003,3.502437e+002,1.903521e-004,0.000000e+000,3,9.331645e-001,0.000000e+000,,,,,,,,,,,,,,48,1,6.000000e+000,2.683105e-001,0.000000e+000,0,,0,
1666361201.171,,5.000000e+003,3.512609e+002,1.931860e-004,0.000000e+000,3,9.448523e-001,0.000000e+000,,,,,,,,,,,,,,48,1,6.000000e+000,4.552917e-001,0.000000e+000,0,,0,
1666361261.687,,5.000000e+003,3.521569e+002,1.927875e-004,0.000000e+000,3,9.345772e-001,0.000000e+000,,,,,,,,,,,,,,48,1,6.000000e+000,2.543030e-001,0.000000e+000,0,,0,
1666361325.578,,5.000000e+003,3.532711e+002,1.940517e-004,0.000000e+000,3,9.347371e-001,0.000000e+000,,,,,,,,,,,,,,48,1,6.000000e+000,1.023865e-001,0.000000e+000,0,,0,
1666361371.000,,5.000000e+003,3.540750e+002,1.952708e-004,0.000000e+000,3,9.375001e-001,0.000000e+000,,,,,,,,,,,,,,48,1,6.000000e+000,1.028137e-001,0.000000e+000,0,,0,
1666361445.796,,5.000000e+003,3.553143e+002,1.977262e-004,0.000000e+000,3,9.372419e-001,0.000000e+000,,,,,,,,,,,,,,48,1,6.000000e+000,4.145203e-001,0.000000e+000,0,,0,
1666361493.734,,5.000000e+003,3.560671e+002,1.986589e-004,0.000000e+000,3,9.397948e-001,0.000000e+000,,,,,,,,,,,,,,48,1,6.000000e+000,1.730347e-002,0.000000e+000,0,,0,
1666361556.593,,5.000000e+003,3.572072e+002,2.051414e-004,0.000000e+000,3,9.383687e-001,0.000000e+000,,,,,,,,,,,,,,48,1,6.000000e+000,3.492126e-001,0.000000e+000,0,,0,
1666361620.687,,5.000000e+003,3.581703e+002,2.089158e-004,0.000000e+000,3,9.419281e-001,0.000000e+000,,,,,,,,,,,,,,48,1,6.000000e+000,2.107849e-001,0.000000e+000,0,,0,
1666361683.437,,5.000000e+003,3.591565e+002,2.177835e-004,0.000000e+000,3,9.360763e-001,0.000000e+000,,,,,,,,,,,,,,48,1,6.000000e+000,1.060181e-001,0.000000e+000,0,,0,
1666361740.687,,5.000000e+003,3.601928e+002,2.258406e-004,0.000000e+000,3,9.374835e-001,0.000000e+000,,,,,,,,,,,,,,48,1,6.000000e+000,1.243896e-001,0.000000e+000,0,,0,
1666361805.437,,5.000000e+003,3.612532e+002,2.363960e-004,0.000000e+000,3,9.405552e-001,0.000000e+000,,,,,,,,,,,,,,48,1,6.000000e+000,1.430054e-001,0.000000e+000,0,,0,
1666361864.078,,5.000000e+003,3.622932e+002,2.475293e-004,0.000000e+000,3,9.463607e-001,0.000000e+000,,,,,,,,,,,,,,48,1,6.000000e+000,2.877197e-001,0.000000e+000,0,,0,
1666361923.031,,5.000000e+003,3.631584e+002,2.609707e-004,0.000000e+000,3,9.429293e-001,0.000000e+000,,,,,,,,,,,,,,48,1,6.000000e+000,3.622437e-002,0.000000e+000,0,,0,
1666361994.078,,5.000000e+003,3.642188e+002,2.801969e-004,0.000000e+000,3,9.408215e-001,0.000000e+000,,,,,,,,,,,,,,48,1,6.000000e+000,2.727051e-001,0.000000e+000,0,,0,
1666362054.046,,5.000000e+003,3.651667e+002,2.960355e-004,0.000000e+000,3,9.464562e-001,0.000000e+000,,,,,,,,,,,,,,48,1,6.000000e+000,2.741089e-001,0.000000e+000,0,,0,
1666362116.593,,5.000000e+003,3.662209e+002,3.158544e-004,0.000000e+000,3,9.492975e-001,0.000000e+000,,,,,,,,,,,,,,48,1,6.000000e+000,2.207031e-001,0.000000e+000,0,,0,
1666362175.031,,5.000000e+003,3.672166e+002,3.365164e-004,0.000000e+000,3,9.489020e-001,0.000000e+000,,,,,,,,,,,,,,48,1,6.000000e+000,3.327942e-001,0.000000e+000,0,,0,
1666362237.562,,5.000000e+003,3.681714e+002,3.572819e-004,0.000000e+000,3,9.512559e-001,0.000000e+000,,,,,,,,,,,,,,48,1,6.000000e+000,2.789001e-001,0.000000e+000,0,,0,
1666362297.750,,5.000000e+003,3.692716e+002,3.759328e-004,0.000000e+000,3,9.527720e-001,0.000000e+000,,,,,,,,,,,,,,48,1,6.000000e+000,2.806091e-001,0.000000e+000,0,,0,
1666362358.125,,5.000000e+003,3.701904e+002,3.951773e-004,0.000000e+000,3,9.540551e-001,0.000000e+000,,,,,,,,,,,,,,48,1,6.000000e+000,3.195801e-001,0.000000e+000,0,,0,
1666362416.593,,5.000000e+003,3.711517e+002,4.125288e-004,0.000000e+000,3,9.551212e-001,0.000000e+000,,,,,,,,,,,,,,48,1,6.000000e+000,2.456970e-001,0.000000e+000,0,,0,
1666362479.828,,5.000000e+003,3.722228e+002,4.293669e-004,0.000000e+000,3,9.573773e-001,0.000000e+000,,,,,,,,,,,,,,48,1,6.000000e+000,2.281189e-001,0.000000e+000,0,,0,
1666362536.437,,5.000000e+003,3.732524e+002,4.421550e-004,0.000000e+000,3,9.570934e-001,0.000000e+000,,,,,,,,,,,,,,48,1,6.000000e+000,1.913147e-001,0.000000e+000,0,,0,
1666362598.859,,5.000000e+003,3.741918e+002,4.572165e-004,0.000000e+000,3,9.588238e-001,0.000000e+000,,,,,,,,,,,,,,48,1,6.000000e+000,1.921997e-001,0.000000e+000,0,,0,
1666362663.140,,5.000000e+003,3.752423e+002,4.705392e-004,0.000000e+000,3,9.594577e-001,0.000000e+000,,,,,,,,,,,,,,48,1,6.000000e+000,2.514038e-001,0.000000e+000,0,,0,
1666362718.703,,5.000000e+003,3.761434e+002,4.823248e-004,0.000000e+000,3,9.598014e-001,0.000000e+000,,,,,,,,,,,,,,48,1,6.000000e+000,1.942139e-001,0.000000e+000,0,,0,
1666362784.843,,5.000000e+003,3.772051e+002,4.930205e-004,0.000000e+000,3,9.616202e-001,0.000000e+000,,,,,,,,,,,,,,48,1,6.000000e+000,2.931213e-001,0.000000e+000,0,,0,
1666362837.828,,5.000000e+003,3.781552e+002,5.061741e-004,0.000000e+000,3,9.604591e-001,0.000000e+000,,,,,,,,,,,,,,48,1,6.000000e+000,2.355957e-001,0.000000e+000,0,,0,
1666362904.421,,5.000000e+003,3.792681e+002,5.182877e-004,0.000000e+000,3,9.619240e-001,0.000000e+000,,,,,,,,,,,,,,48,1,6.000000e+000,1.778870e-001,0.000000e+000,0,,0,
1666362960.656,,5.000000e+003,3.801494e+002,5.270489e-004,0.000000e+000,3,9.631444e-001,0.000000e+000,,,,,,,,,,,,,,48,1,6.000000e+000,2.778931e-001,0.000000e+000,0,,0,
1666363019.296,,5.000000e+003,3.812045e+002,5.366015e-004,0.000000e+000,3,9.645753e-001,0.000000e+000,,,,,,,,,,,,,,48,1,6.000000e+000,3.997803e-002,0.000000e+000,0,,0,
1666363080.765,,5.000000e+003,3.822455e+002,5.460223e-004,0.000000e+000,3,9.633041e-001,0.000000e+000,,,,,,,,,,,,,,48,1,6.000000e+000,1.204834e-001,0.000000e+000,0,,0,
1666363148.859,,5.000000e+003,3.832520e+002,5.577661e-004,0.000000e+000,3,9.635708e-001,0.000000e+000,,,,,,,,,,,,,,48,1,6.000000e+000,2.826233e-001,0.000000e+000,0,,0,
1666363196.187,,5.000000e+003,3.841016e+002,5.637152e-004,0.000000e+000,3,9.645237e-001,0.000000e+000,,,,,,,,,,,,,,48,1,6.000000e+000,0.000000e+000,0.000000e+000,0,,0,
1666363263.484,,5.000000e+003,3.851486e+002,5.761553e-004,0.000000e+000,3,9.641346e-001,0.000000e+000,,,,,,,,,,,,,,48,1,6.000000e+000,1.019897e-001,0.000000e+000,0,,0,
1666363328.828,,5.000000e+003,3.861502e+002,5.827097e-004,0.000000e+000,3,9.630825e-001,0.000000e+000,,,,,,,,,,,,,,48,1,6.000000e+000,2.254028e-001,0.000000e+000,0,,0,
1666363379.406,,5.000000e+003,3.870026e+002,5.918516e-004,0.000000e+000,3,9.632863e-001,0.000000e+000,,,,,,,,,,,,,,48,1,6.000000e+000,0.000000e+000,0.000000e+000,0,,0,
1666363452.328,,5.000000e+003,3.881487e+002,5.984223e-004,0.000000e+000,3,9.632123e-001,0.000000e+000,,,,,,,,,,,,,,48,1,6.000000e+000,2.069092e-002,0.000000e+000,0,,0,
1666363505.093,,5.000000e+003,3.891350e+002,6.057318e-004,0.000000e+000,3,9.646344e-001,0.000000e+000,,,,,,,,,,,,,,48,1,6.000000e+000,2.497864e-001,0.000000e+000,0,,0,
1666363882.000,,5.000000e+003,3.899067e+002,6.334939e-004,0.000000e+000,3,9.631411e-001,0.000000e+000,,,,,,,,,,,,,,48,1,6.000000e+000,4.171753e-002,0.000000e+000,0,,0,
