# Supplementary material for: Ultrafast charge-transfer-induced spin transition in cobalt-tungstate molecular photomagnets
Source: Nat Commun. 2025 Jun 6;16:5012. doi: 10.1038/s41467-025-60401-4 (PMC12144094; doi:10.1038/s41467-025-60401-4)
Supplement: Supplementary file 5 — Source Data [file 41467_2025_60401_MOESM5_ESM.zip › Source_Data_files/Characterization_CsCoW_CoW/cMT/CsCoW.dat]

[Header]
TITLE,MPMS DC Measurement
BYAPP,MPMS Measurement,2.1,Summary
FILEOPENTIME, 1634040338.884000 10/12/2021, 9:05:38 PM

INFO, APPNAME, MPMS MultiVu Application, Revision 1.60,  Build 081

INFO, NAME, CsCoW4Brpy_3_sample
INFO, WEIGHT, 15.220
INFO, AREA, 0.000
INFO, LENGTH, 0.000
INFO, SHAPE, samplepowderCuBe
INFO, COMMENT, Nakamura
INFO, SEQUENCE FILE: 211011_cMT-ZFCM-FCM_RM_MH_cMT_6_48_final360K_BG.seq


INFO, BACKGROUND DATA FILE:, None


STARTUPAXIS,X,4,LINEAR,AUTO,0.000000,0.000000
STARTUPAXIS,Y1,5,LINEAR,AUTO,0.000000,0.000000


STARTUPGROUP,Longitudinal
FIELDGROUP,Longitudinal,1,2,3,4,5,6,7,8,9,15,16,17,18,27,28
FIELDGROUP,Transverse,1,2,3,4,10,11,12,13,14,19,20,21,22,27,28

PLOT_APPEARANCE,ALL,HORZ_GRID_ON,VERT_GRID_ON,MARKERS_AND_LINES

[Data]
Time,Comment,Field (Oe),Temperature (K),Long Moment (emu),Long Scan Std Dev,Long Algorithm,Long Reg Fit,Long Percent Error (%),Trans Moment (emu),Trans Scan Std Dev,Trans Algorithm,Trans Reg Fit,Trans Percent Error (%),Long Moment [w/o ABS] (emu),Long Scan Std Dev [w/o ABS],Long Reg Fit [w/o ABS],Long Percent Error [w/o ABS] (%),Trans Moment [w/o ABS] (emu),Trans Scan Std Dev [w/o ABS],Trans Reg Fit [w/o ABS],Trans Percent Error [w/o ABS] (%),Points per Scan,Scans per Measurement,Scan Length (cm),Delta Temp (K),Rot Position (deg),Error,EC Comp. Running,Using ABS,
1634040338.884,,1.000000e+003,2.999625e+002,2.246802e-004,0.000000e+000,3,9.576903e-001,0.000000e+000,,,,,,,,,,,,,,48,1,6.000000e+000,7.620239e-002,0.000000e+000,0,,0,
1634040421.164,,1.000000e+003,3.017609e+002,2.233424e-004,0.000000e+000,3,9.585655e-001,0.000000e+000,,,,,,,,,,,,,,48,1,6.000000e+000,1.208618e+000,0.000000e+000,0,,0,
1634040445.124,,1.000000e+003,3.033177e+002,2.227354e-004,0.000000e+000,3,9.577278e-001,0.000000e+000,,,,,,,,,,,,,,48,1,6.000000e+000,1.646729e+000,0.000000e+000,0,,0,
1634040468.804,,1.000000e+003,3.052422e+002,2.210678e-004,0.000000e+000,3,9.585314e-001,0.000000e+000,,,,,,,,,,,,,,48,1,6.000000e+000,1.835876e+000,0.000000e+000,0,,0,
1634040492.534,,1.000000e+003,3.071887e+002,2.202821e-004,0.000000e+000,3,9.569262e-001,0.000000e+000,,,,,,,,,,,,,,48,1,6.000000e+000,2.057007e+000,0.000000e+000,0,,0,
1634040516.594,,1.000000e+003,3.095094e+002,2.182688e-004,0.000000e+000,3,9.560919e-001,0.000000e+000,,,,,,,,,,,,,,48,1,6.000000e+000,2.153625e+000,0.000000e+000,0,,0,
1634040540.484,,1.000000e+003,3.118760e+002,2.157717e-004,0.000000e+000,3,9.575619e-001,0.000000e+000,,,,,,,,,,,,,,48,1,6.000000e+000,1.958984e+000,0.000000e+000,0,,0,
1634040564.004,,1.000000e+003,3.140918e+002,2.140383e-004,0.000000e+000,3,9.570396e-001,0.000000e+000,,,,,,,,,,,,,,48,1,6.000000e+000,2.250183e+000,0.000000e+000,0,,0,
1634040587.794,,1.000000e+003,3.163920e+002,2.119306e-004,0.000000e+000,3,9.573210e-001,0.000000e+000,,,,,,,,,,,,,,48,1,6.000000e+000,2.143097e+000,0.000000e+000,0,,0,
1634040611.024,,1.000000e+003,3.186760e+002,2.098123e-004,0.000000e+000,3,9.583091e-001,0.000000e+000,,,,,,,,,,,,,,48,1,6.000000e+000,2.214691e+000,0.000000e+000,0,,0,
1634040635.725,,1.000000e+003,3.209844e+002,2.083301e-004,0.000000e+000,3,9.574262e-001,0.000000e+000,,,,,,,,,,,,,,48,1,6.000000e+000,1.975098e+000,0.000000e+000,0,,0,
1634040660.055,,1.000000e+003,3.232065e+002,2.064834e-004,0.000000e+000,3,9.572967e-001,0.000000e+000,,,,,,,,,,,,,,48,1,6.000000e+000,2.252319e+000,0.000000e+000,0,,0,
1634040683.915,,1.000000e+003,3.255244e+002,2.061559e-004,0.000000e+000,3,9.557545e-001,0.000000e+000,,,,,,,,,,,,,,48,1,6.000000e+000,1.803284e+000,0.000000e+000,0,,0,
1634040708.565,,1.000000e+003,3.277465e+002,2.048553e-004,0.000000e+000,3,9.560537e-001,0.000000e+000,,,,,,,,,,,,,,48,1,6.000000e+000,1.849792e+000,0.000000e+000,0,,0,
1634040731.775,,1.000000e+003,3.297266e+002,2.034067e-004,0.000000e+000,3,9.563850e-001,0.000000e+000,,,,,,,,,,,,,,48,1,6.000000e+000,1.925323e+000,0.000000e+000,0,,0,
1634040754.985,,1.000000e+003,3.317734e+002,2.029980e-004,0.000000e+000,3,9.543753e-001,0.000000e+000,,,,,,,,,,,,,,48,1,6.000000e+000,1.793304e+000,0.000000e+000,0,,0,
1634040778.065,,1.000000e+003,3.337466e+002,2.012734e-004,0.000000e+000,3,9.566191e-001,0.000000e+000,,,,,,,,,,,,,,48,1,6.000000e+000,1.752197e+000,0.000000e+000,0,,0,
1634040801.945,,1.000000e+003,3.356819e+002,2.000533e-004,0.000000e+000,3,9.569421e-001,0.000000e+000,,,,,,,,,,,,,,48,1,6.000000e+000,1.883392e+000,0.000000e+000,0,,0,
1634040825.445,,1.000000e+003,3.377444e+002,1.989133e-004,0.000000e+000,3,9.562808e-001,0.000000e+000,,,,,,,,,,,,,,48,1,6.000000e+000,1.830292e+000,0.000000e+000,0,,0,
1634040849.415,,1.000000e+003,3.397015e+002,1.975350e-004,0.000000e+000,3,9.556066e-001,0.000000e+000,,,,,,,,,,,,,,48,1,6.000000e+000,1.930389e+000,0.000000e+000,0,,0,
1634040873.415,,1.000000e+003,3.417045e+002,1.959654e-004,0.000000e+000,3,9.568312e-001,0.000000e+000,,,,,,,,,,,,,,48,1,6.000000e+000,1.675690e+000,0.000000e+000,0,,0,
1634040897.385,,1.000000e+003,3.437006e+002,1.942453e-004,0.000000e+000,3,9.567667e-001,0.000000e+000,,,,,,,,,,,,,,48,1,6.000000e+000,1.889099e+000,0.000000e+000,0,,0,
1634040920.985,,1.000000e+003,3.457324e+002,1.933548e-004,0.000000e+000,3,9.561809e-001,0.000000e+000,,,,,,,,,,,,,,48,1,6.000000e+000,1.810089e+000,0.000000e+000,0,,0,
1634040944.315,,1.000000e+003,3.476683e+002,1.922994e-004,0.000000e+000,3,9.556606e-001,0.000000e+000,,,,,,,,,,,,,,48,1,6.000000e+000,1.716003e+000,0.000000e+000,0,,0,
1634040967.725,,1.000000e+003,3.496514e+002,1.901467e-004,0.000000e+000,3,9.568966e-001,0.000000e+000,,,,,,,,,,,,,,48,1,6.000000e+000,1.690186e+000,0.000000e+000,0,,0,
1634040991.565,,1.000000e+003,3.516174e+002,1.893295e-004,0.000000e+000,3,9.571367e-001,0.000000e+000,,,,,,,,,,,,,,48,1,6.000000e+000,1.698700e+000,0.000000e+000,0,,0,
1634041014.735,,1.000000e+003,3.535170e+002,1.886785e-004,0.000000e+000,3,9.558348e-001,0.000000e+000,,,,,,,,,,,,,,48,1,6.000000e+000,1.694305e+000,0.000000e+000,0,,0,
1634041038.595,,1.000000e+003,3.554207e+002,1.872619e-004,0.000000e+000,3,9.578452e-001,0.000000e+000,,,,,,,,,,,,,,48,1,6.000000e+000,1.774719e+000,0.000000e+000,0,,0,
1634041062.575,,1.000000e+003,3.574263e+002,1.862785e-004,0.000000e+000,3,9.569747e-001,0.000000e+000,,,,,,,,,,,,,,48,1,6.000000e+000,1.869904e+000,0.000000e+000,0,,0,
1634041086.945,,1.000000e+003,3.594808e+002,1.861398e-004,0.000000e+000,3,9.573178e-001,0.000000e+000,,,,,,,,,,,,,,48,1,6.000000e+000,1.818207e+000,0.000000e+000,0,,0,
1634041304.175,,1.000000e+003,3.598961e+002,1.849022e-004,0.000000e+000,3,9.629520e-001,0.000000e+000,,,,,,,,,,,,,,48,1,6.000000e+000,8.740234e-002,0.000000e+000,0,,0,
1634041328.135,,1.000000e+003,3.598586e+002,1.851599e-004,0.000000e+000,3,9.586629e-001,0.000000e+000,,,,,,,,,,,,,,48,1,6.000000e+000,1.242065e-002,0.000000e+000,0,,0,
1634041352.266,,1.000000e+003,3.599148e+002,1.863852e-004,0.000000e+000,3,9.525251e-001,0.000000e+000,,,,,,,,,,,,,,48,1,6.000000e+000,4.998779e-002,0.000000e+000,0,,0,
1634041375.046,,1.000000e+003,3.599647e+002,1.832518e-004,0.000000e+000,3,9.619929e-001,0.000000e+000,,,,,,,,,,,,,,48,1,6.000000e+000,4.989624e-002,0.000000e+000,0,,0,
1634041398.766,,1.000000e+003,3.599960e+002,1.828319e-004,0.000000e+000,3,9.616383e-001,0.000000e+000,,,,,,,,,,,,,,48,1,6.000000e+000,3.750610e-002,0.000000e+000,0,,0,
1634041423.046,,1.000000e+003,3.600084e+002,1.808576e-004,0.000000e+000,3,9.655881e-001,0.000000e+000,,,,,,,,,,,,,,48,1,6.000000e+000,3.750610e-002,0.000000e+000,0,,0,
1634041446.146,,1.000000e+003,3.600085e+002,1.803060e-004,0.000000e+000,3,9.679047e-001,0.000000e+000,,,,,,,,,,,,,,48,1,6.000000e+000,1.251221e-002,0.000000e+000,0,,0,
1634041469.026,,1.000000e+003,3.599959e+002,1.797661e-004,0.000000e+000,3,9.700862e-001,0.000000e+000,,,,,,,,,,,,,,48,1,6.000000e+000,1.251221e-002,0.000000e+000,0,,0,
1634041492.886,,1.000000e+003,3.600022e+002,1.817295e-004,0.000000e+000,3,9.667549e-001,0.000000e+000,,,,,,,,,,,,,,48,1,6.000000e+000,2.502441e-002,0.000000e+000,0,,0,
1634041516.376,,1.000000e+003,3.600209e+002,1.796226e-004,0.000000e+000,3,9.718655e-001,0.000000e+000,,,,,,,,,,,,,,48,1,6.000000e+000,1.248169e-002,0.000000e+000,0,,0,
1634041538.496,,1.000000e+003,3.600147e+002,1.795383e-004,0.000000e+000,3,9.726425e-001,0.000000e+000,,,,,,,,,,,,,,48,1,6.000000e+000,2.499390e-002,0.000000e+000,0,,0,
1634041561.916,,1.000000e+003,3.600022e+002,1.805622e-004,0.000000e+000,3,9.710995e-001,0.000000e+000,,,,,,,,,,,,,,48,1,6.000000e+000,0.000000e+000,0.000000e+000,0,,0,
1634041584.416,,1.000000e+003,3.599959e+002,1.807310e-004,0.000000e+000,3,9.704521e-001,0.000000e+000,,,,,,,,,,,,,,48,1,6.000000e+000,1.251221e-002,0.000000e+000,0,,0,
1634041607.576,,1.000000e+003,3.600022e+002,1.817164e-004,0.000000e+000,3,9.696676e-001,0.000000e+000,,,,,,,,,,,,,,48,1,6.000000e+000,0.000000e+000,0.000000e+000,0,,0,
1634041632.246,,1.000000e+003,3.600022e+002,1.816980e-004,0.000000e+000,3,9.704538e-001,0.000000e+000,,,,,,,,,,,,,,48,1,6.000000e+000,2.502441e-002,0.000000e+000,0,,0,
1634041655.716,,1.000000e+003,3.600022e+002,1.814893e-004,0.000000e+000,3,9.693949e-001,0.000000e+000,,,,,,,,,,,,,,48,1,6.000000e+000,2.502441e-002,0.000000e+000,0,,0,
1634041679.566,,1.000000e+003,3.599897e+002,1.820433e-004,0.000000e+000,3,9.690191e-001,0.000000e+000,,,,,,,,,,,,,,48,1,6.000000e+000,0.000000e+000,0.000000e+000,0,,0,
1634041702.736,,1.000000e+003,3.600022e+002,1.813914e-004,0.000000e+000,3,9.701093e-001,0.000000e+000,,,,,,,,,,,,,,48,1,6.000000e+000,2.502441e-002,0.000000e+000,0,,0,
1634041725.666,,1.000000e+003,3.600022e+002,1.817436e-004,0.000000e+000,3,9.701241e-001,0.000000e+000,,,,,,,,,,,,,,48,1,6.000000e+000,0.000000e+000,0.000000e+000,0,,0,
1634041749.256,,1.000000e+003,3.599897e+002,1.829208e-004,0.000000e+000,3,9.663515e-001,0.000000e+000,,,,,,,,,,,,,,48,1,6.000000e+000,0.000000e+000,0.000000e+000,0,,0,
1634041772.696,,1.000000e+003,3.600084e+002,1.820349e-004,0.000000e+000,3,9.682533e-001,0.000000e+000,,,,,,,,,,,,,,48,1,6.000000e+000,3.750610e-002,0.000000e+000,0,,0,
1634041796.286,,1.000000e+003,3.599897e+002,1.820497e-004,0.000000e+000,3,9.696948e-001,0.000000e+000,,,,,,,,,,,,,,48,1,6.000000e+000,2.499390e-002,0.000000e+000,0,,0,
1634041819.766,,1.000000e+003,3.600022e+002,1.914777e-004,0.000000e+000,3,8.225400e-001,0.000000e+000,,,,,,,,,,,,,,48,1,6.000000e+000,2.502441e-002,0.000000e+000,0,,0,
1634041845.166,,1.000000e+003,3.599772e+002,1.826070e-004,0.000000e+000,3,9.675497e-001,0.000000e+000,,,,,,,,,,,,,,48,1,6.000000e+000,0.000000e+000,0.000000e+000,0,,0,
1634041868.746,,1.000000e+003,3.599897e+002,1.823716e-004,0.000000e+000,3,9.689087e-001,0.000000e+000,,,,,,,,,,,,,,48,1,6.000000e+000,2.499390e-002,0.000000e+000,0,,0,
1634041892.426,,1.000000e+003,3.599897e+002,1.820776e-004,0.000000e+000,3,9.680992e-001,0.000000e+000,,,,,,,,,,,,,,48,1,6.000000e+000,2.499390e-002,0.000000e+000,0,,0,
1634041917.536,,1.000000e+003,3.599772e+002,1.817360e-004,0.000000e+000,3,9.700925e-001,0.000000e+000,,,,,,,,,,,,,,48,1,6.000000e+000,0.000000e+000,0.000000e+000,0,,0,
1634041942.346,,1.000000e+003,3.599772e+002,1.825414e-004,0.000000e+000,3,9.680685e-001,0.000000e+000,,,,,,,,,,,,,,48,1,6.000000e+000,0.000000e+000,0.000000e+000,0,,0,
1634041965.886,,1.000000e+003,3.599647e+002,1.831651e-004,0.000000e+000,3,9.657365e-001,0.000000e+000,,,,,,,,,,,,,,48,1,6.000000e+000,2.499390e-002,0.000000e+000,0,,0,
1634041989.466,,1.000000e+003,3.599835e+002,1.830907e-004,0.000000e+000,3,9.649575e-001,0.000000e+000,,,,,,,,,,,,,,48,1,6.000000e+000,1.248169e-002,0.000000e+000,0,,0,
1634042012.976,,1.000000e+003,3.599897e+002,1.828807e-004,0.000000e+000,3,9.660435e-001,0.000000e+000,,,,,,,,,,,,,,48,1,6.000000e+000,0.000000e+000,0.000000e+000,0,,0,
1634042752.027,,1.000000e+003,3.599710e+002,1.830453e-004,0.000000e+000,3,9.642254e-001,0.000000e+000,,,,,,,,,,,,,,48,1,6.000000e+000,6.240845e-002,0.000000e+000,0,,0,
1634042872.738,,1.000000e+003,3.587577e+002,1.841716e-004,0.000000e+000,3,9.631515e-001,0.000000e+000,,,,,,,,,,,,,,48,1,6.000000e+000,4.216003e-001,0.000000e+000,0,,0,
1634042934.028,,1.000000e+003,3.575165e+002,1.852272e-004,0.000000e+000,3,9.612653e-001,0.000000e+000,,,,,,,,,,,,,,48,1,6.000000e+000,8.739014e-001,0.000000e+000,0,,0,
1634042959.178,,1.000000e+003,3.565286e+002,1.850528e-004,0.000000e+000,3,9.648341e-001,0.000000e+000,,,,,,,,,,,,,,48,1,6.000000e+000,8.321228e-001,0.000000e+000,0,,0,
1634042984.558,,1.000000e+003,3.555405e+002,1.858461e-004,0.000000e+000,3,9.625912e-001,0.000000e+000,,,,,,,,,,,,,,48,1,6.000000e+000,9.001160e-001,0.000000e+000,0,,0,
1634043010.598,,1.000000e+003,3.544916e+002,1.862933e-004,0.000000e+000,3,9.643564e-001,0.000000e+000,,,,,,,,,,,,,,48,1,6.000000e+000,9.306946e-001,0.000000e+000,0,,0,
1634043036.478,,1.000000e+003,3.534193e+002,1.866027e-004,0.000000e+000,3,9.644372e-001,0.000000e+000,,,,,,,,,,,,,,48,1,6.000000e+000,9.006958e-001,0.000000e+000,0,,0,
1634043061.018,,1.000000e+003,3.524194e+002,1.872683e-004,0.000000e+000,3,9.645596e-001,0.000000e+000,,,,,,,,,,,,,,48,1,6.000000e+000,8.356018e-001,0.000000e+000,0,,0,
1634043086.798,,1.000000e+003,3.515681e+002,1.871638e-004,0.000000e+000,3,9.671830e-001,0.000000e+000,,,,,,,,,,,,,,48,1,6.000000e+000,7.243958e-001,0.000000e+000,0,,0,
1634043125.018,,1.000000e+003,3.505207e+002,1.876514e-004,0.000000e+000,3,9.696548e-001,0.000000e+000,,,,,,,,,,,,,,48,1,6.000000e+000,9.204102e-001,0.000000e+000,0,,0,
1634043162.248,,1.000000e+003,3.495969e+002,1.884295e-004,0.000000e+000,3,9.674301e-001,0.000000e+000,,,,,,,,,,,,,,48,1,6.000000e+000,7.626953e-001,0.000000e+000,0,,0,
1634043222.948,,1.000000e+003,3.487307e+002,1.881285e-004,0.000000e+000,3,9.682773e-001,0.000000e+000,,,,,,,,,,,,,,48,1,6.000000e+000,5.252991e-001,0.000000e+000,0,,0,
1634043404.708,,1.000000e+003,3.477996e+002,1.884438e-004,0.000000e+000,3,9.683232e-001,0.000000e+000,,,,,,,,,,,,,,48,1,6.000000e+000,3.829956e-001,0.000000e+000,0,,0,
1634043505.859,,1.000000e+003,3.467010e+002,1.889259e-004,0.000000e+000,3,9.703386e-001,0.000000e+000,,,,,,,,,,,,,,48,1,6.000000e+000,5.186768e-001,0.000000e+000,0,,0,
1634043581.039,,1.000000e+003,3.457072e+002,1.890993e-004,0.000000e+000,3,9.707417e-001,0.000000e+000,,,,,,,,,,,,,,48,1,6.000000e+000,5.727844e-001,0.000000e+000,0,,0,
1634043653.269,,1.000000e+003,3.447079e+002,1.897389e-004,0.000000e+000,3,9.699313e-001,0.000000e+000,,,,,,,,,,,,,,48,1,6.000000e+000,5.350952e-001,0.000000e+000,0,,0,
1634043720.699,,1.000000e+003,3.437263e+002,1.908546e-004,0.000000e+000,3,9.702486e-001,0.000000e+000,,,,,,,,,,,,,,48,1,6.000000e+000,5.430908e-001,0.000000e+000,0,,0,
1634043787.729,,1.000000e+003,3.426719e+002,1.911976e-004,0.000000e+000,3,9.704420e-001,0.000000e+000,,,,,,,,,,,,,,48,1,6.000000e+000,5.955811e-001,0.000000e+000,0,,0,
1634043852.919,,1.000000e+003,3.416635e+002,1.922814e-004,0.000000e+000,3,9.691944e-001,0.000000e+000,,,,,,,,,,,,,,48,1,6.000000e+000,6.365967e-001,0.000000e+000,0,,0,
1634043918.119,,1.000000e+003,3.406338e+002,1.929021e-004,0.000000e+000,3,9.701846e-001,0.000000e+000,,,,,,,,,,,,,,48,1,6.000000e+000,6.435852e-001,0.000000e+000,0,,0,
1634043982.529,,1.000000e+003,3.396327e+002,1.938907e-004,0.000000e+000,3,9.689612e-001,0.000000e+000,,,,,,,,,,,,,,48,1,6.000000e+000,6.064148e-001,0.000000e+000,0,,0,
1634044042.439,,1.000000e+003,3.386982e+002,1.943067e-004,0.000000e+000,3,9.695038e-001,0.000000e+000,,,,,,,,,,,,,,48,1,6.000000e+000,6.029053e-001,0.000000e+000,0,,0,
1634044107.729,,1.000000e+003,3.376822e+002,1.957050e-004,0.000000e+000,3,9.697880e-001,0.000000e+000,,,,,,,,,,,,,,48,1,6.000000e+000,6.208191e-001,0.000000e+000,0,,0,
1634044171.589,,1.000000e+003,3.366671e+002,1.968355e-004,0.000000e+000,3,9.684903e-001,0.000000e+000,,,,,,,,,,,,,,48,1,6.000000e+000,5.842896e-001,0.000000e+000,0,,0,
1634044234.310,,1.000000e+003,3.356740e+002,1.969201e-004,0.000000e+000,3,9.683473e-001,0.000000e+000,,,,,,,,,,,,,,48,1,6.000000e+000,5.825195e-001,0.000000e+000,0,,0,
1634044298.260,,1.000000e+003,3.346337e+002,1.972778e-004,0.000000e+000,3,9.695525e-001,0.000000e+000,,,,,,,,,,,,,,48,1,6.000000e+000,6.407166e-001,0.000000e+000,0,,0,
1634044361.090,,1.000000e+003,3.336172e+002,1.990004e-004,0.000000e+000,3,9.684459e-001,0.000000e+000,,,,,,,,,,,,,,48,1,6.000000e+000,7.108765e-001,0.000000e+000,0,,0,
1634044420.680,,1.000000e+003,3.326387e+002,1.986097e-004,0.000000e+000,3,9.687417e-001,0.000000e+000,,,,,,,,,,,,,,48,1,6.000000e+000,6.748962e-001,0.000000e+000,0,,0,
1634044479.800,,1.000000e+003,3.316768e+002,1.984788e-004,0.000000e+000,3,9.699053e-001,0.000000e+000,,,,,,,,,,,,,,48,1,6.000000e+000,6.394043e-001,0.000000e+000,0,,0,
1634044545.850,,1.000000e+003,3.306166e+002,2.006930e-004,0.000000e+000,3,9.686838e-001,0.000000e+000,,,,,,,,,,,,,,48,1,6.000000e+000,6.870117e-001,0.000000e+000,0,,0,
1634044607.350,,1.000000e+003,3.296153e+002,2.008396e-004,0.000000e+000,3,9.681047e-001,0.000000e+000,,,,,,,,,,,,,,48,1,6.000000e+000,6.516113e-001,0.000000e+000,0,,0,
1634044669.460,,1.000000e+003,3.286306e+002,2.022183e-004,0.000000e+000,3,9.671140e-001,0.000000e+000,,,,,,,,,,,,,,48,1,6.000000e+000,6.578064e-001,0.000000e+000,0,,0,
1634044731.220,,1.000000e+003,3.276470e+002,2.022310e-004,0.000000e+000,3,9.679422e-001,0.000000e+000,,,,,,,,,,,,,,48,1,6.000000e+000,6.535950e-001,0.000000e+000,0,,0,
1634044793.020,,1.000000e+003,3.266849e+002,2.032187e-004,0.000000e+000,3,9.674646e-001,0.000000e+000,,,,,,,,,,,,,,48,1,6.000000e+000,5.989075e-001,0.000000e+000,0,,0,
1634044856.350,,1.000000e+003,3.256531e+002,2.037132e-004,0.000000e+000,3,9.665694e-001,0.000000e+000,,,,,,,,,,,,,,48,1,6.000000e+000,6.553040e-001,0.000000e+000,0,,0,
1634044917.631,,1.000000e+003,3.246431e+002,2.041186e-004,0.000000e+000,3,9.671530e-001,0.000000e+000,,,,,,,,,,,,,,48,1,6.000000e+000,6.611023e-001,0.000000e+000,0,,0,
1634044979.361,,1.000000e+003,3.236448e+002,2.054587e-004,0.000000e+000,3,9.657865e-001,0.000000e+000,,,,,,,,,,,,,,48,1,6.000000e+000,6.766968e-001,0.000000e+000,0,,0,
1634045042.481,,1.000000e+003,3.226135e+002,2.061485e-004,0.000000e+000,3,9.644798e-001,0.000000e+000,,,,,,,,,,,,,,48,1,6.000000e+000,6.720886e-001,0.000000e+000,0,,0,
1634045102.361,,1.000000e+003,3.216234e+002,2.073306e-004,0.000000e+000,3,9.646951e-001,0.000000e+000,,,,,,,,,,,,,,48,1,6.000000e+000,6.774902e-001,0.000000e+000,0,,0,
1634045164.371,,1.000000e+003,3.206592e+002,2.075061e-004,0.000000e+000,3,9.655375e-001,0.000000e+000,,,,,,,,,,,,,,48,1,6.000000e+000,6.244202e-001,0.000000e+000,0,,0,
1634045229.681,,1.000000e+003,3.195995e+002,2.084547e-004,0.000000e+000,3,9.654610e-001,0.000000e+000,,,,,,,,,,,,,,48,1,6.000000e+000,6.976013e-001,0.000000e+000,0,,0,
1634045291.341,,1.000000e+003,3.186433e+002,2.096491e-004,0.000000e+000,3,9.649588e-001,0.000000e+000,,,,,,,,,,,,,,48,1,6.000000e+000,6.160889e-001,0.000000e+000,0,,0,
1634045353.561,,1.000000e+003,3.176646e+002,2.098945e-004,0.000000e+000,3,9.643731e-001,0.000000e+000,,,,,,,,,,,,,,48,1,6.000000e+000,6.501770e-001,0.000000e+000,0,,0,
1634045418.721,,1.000000e+003,3.166353e+002,2.098113e-004,0.000000e+000,3,9.645841e-001,0.000000e+000,,,,,,,,,,,,,,48,1,6.000000e+000,6.459045e-001,0.000000e+000,0,,0,
1634045481.771,,1.000000e+003,3.156129e+002,2.110370e-004,0.000000e+000,3,9.630525e-001,0.000000e+000,,,,,,,,,,,,,,48,1,6.000000e+000,6.792297e-001,0.000000e+000,0,,0,
1634045540.931,,1.000000e+003,3.146678e+002,2.127057e-004,0.000000e+000,3,9.638949e-001,0.000000e+000,,,,,,,,,,,,,,48,1,6.000000e+000,6.469116e-001,0.000000e+000,0,,0,
1634045604.331,,1.000000e+003,3.136265e+002,2.138484e-004,0.000000e+000,3,9.618760e-001,0.000000e+000,,,,,,,,,,,,,,48,1,6.000000e+000,7.260132e-001,0.000000e+000,0,,0,
1634045663.402,,1.000000e+003,3.126524e+002,2.141255e-004,0.000000e+000,3,9.626164e-001,0.000000e+000,,,,,,,,,,,,,,48,1,6.000000e+000,6.842041e-001,0.000000e+000,0,,0,
1634045725.912,,1.000000e+003,3.116342e+002,2.153724e-004,0.000000e+000,3,9.627015e-001,0.000000e+000,,,,,,,,,,,,,,48,1,6.000000e+000,6.702881e-001,0.000000e+000,0,,0,
1634045788.102,,1.000000e+003,3.106504e+002,2.163893e-004,0.000000e+000,3,9.602876e-001,0.000000e+000,,,,,,,,,,,,,,48,1,6.000000e+000,6.019897e-001,0.000000e+000,0,,0,
1634045852.422,,1.000000e+003,3.096144e+002,2.171165e-004,0.000000e+000,3,9.624054e-001,0.000000e+000,,,,,,,,,,,,,,48,1,6.000000e+000,6.701050e-001,0.000000e+000,0,,0,
1634045911.182,,1.000000e+003,3.086577e+002,2.174825e-004,0.000000e+000,3,9.627962e-001,0.000000e+000,,,,,,,,,,,,,,48,1,6.000000e+000,6.658020e-001,0.000000e+000,0,,0,
1634045974.002,,1.000000e+003,3.076492e+002,2.195163e-004,0.000000e+000,3,9.608153e-001,0.000000e+000,,,,,,,,,,,,,,48,1,6.000000e+000,6.878967e-001,0.000000e+000,0,,0,
1634046035.902,,1.000000e+003,3.066743e+002,2.205735e-004,0.000000e+000,3,9.603385e-001,0.000000e+000,,,,,,,,,,,,,,48,1,6.000000e+000,6.034241e-001,0.000000e+000,0,,0,
1634046100.682,,1.000000e+003,3.056355e+002,2.216776e-004,0.000000e+000,3,9.592194e-001,0.000000e+000,,,,,,,,,,,,,,48,1,6.000000e+000,6.253967e-001,0.000000e+000,0,,0,
1634046158.922,,1.000000e+003,3.046436e+002,2.218420e-004,0.000000e+000,3,9.602765e-001,0.000000e+000,,,,,,,,,,,,,,48,1,6.000000e+000,6.910095e-001,0.000000e+000,0,,0,
1634046221.462,,1.000000e+003,3.036367e+002,2.233479e-004,0.000000e+000,3,9.591895e-001,0.000000e+000,,,,,,,,,,,,,,48,1,6.000000e+000,6.600952e-001,0.000000e+000,0,,0,
1634046283.742,,1.000000e+003,3.025983e+002,2.242343e-004,0.000000e+000,3,9.598126e-001,0.000000e+000,,,,,,,,,,,,,,48,1,6.000000e+000,7.243958e-001,0.000000e+000,0,,0,
1634046342.413,,1.000000e+003,3.016572e+002,2.252099e-004,0.000000e+000,3,9.575531e-001,0.000000e+000,,,,,,,,,,,,,,48,1,6.000000e+000,6.081238e-001,0.000000e+000,0,,0,
1634046403.793,,1.000000e+003,3.006500e+002,2.262509e-004,0.000000e+000,3,9.588945e-001,0.000000e+000,,,,,,,,,,,,,,48,1,6.000000e+000,6.037903e-001,0.000000e+000,0,,0,
1634046462.683,,1.000000e+003,2.996671e+002,2.265804e-004,0.000000e+000,3,9.586591e-001,0.000000e+000,,,,,,,,,,,,,,48,1,6.000000e+000,6.502991e-001,0.000000e+000,0,,0,
1634046525.423,,1.000000e+003,2.986573e+002,2.274868e-004,0.000000e+000,3,9.587481e-001,0.000000e+000,,,,,,,,,,,,,,48,1,6.000000e+000,6.455994e-001,0.000000e+000,0,,0,
1634046586.633,,1.000000e+003,2.976465e+002,2.280187e-004,0.000000e+000,3,9.594110e-001,0.000000e+000,,,,,,,,,,,,,,48,1,6.000000e+000,6.408997e-001,0.000000e+000,0,,0,
1634046653.283,,1.000000e+003,2.966519e+002,2.285867e-004,0.000000e+000,3,9.598674e-001,0.000000e+000,,,,,,,,,,,,,,48,1,6.000000e+000,6.196899e-001,0.000000e+000,0,,0,
1634046715.283,,1.000000e+003,2.956432e+002,2.296470e-004,0.000000e+000,3,9.585970e-001,0.000000e+000,,,,,,,,,,,,,,48,1,6.000000e+000,6.234741e-001,0.000000e+000,0,,0,
1634046777.813,,1.000000e+003,2.946215e+002,2.299260e-004,0.000000e+000,3,9.598759e-001,0.000000e+000,,,,,,,,,,,,,,48,1,6.000000e+000,7.005005e-001,0.000000e+000,0,,0,
1634046836.723,,1.000000e+003,2.936554e+002,2.304703e-004,0.000000e+000,3,9.577035e-001,0.000000e+000,,,,,,,,,,,,,,48,1,6.000000e+000,6.795959e-001,0.000000e+000,0,,0,
1634046896.973,,1.000000e+003,2.926758e+002,2.314293e-004,0.000000e+000,3,9.585664e-001,0.000000e+000,,,,,,,,,,,,,,48,1,6.000000e+000,6.347961e-001,0.000000e+000,0,,0,
1634046959.583,,1.000000e+003,2.916471e+002,2.324525e-004,0.000000e+000,3,9.576947e-001,0.000000e+000,,,,,,,,,,,,,,48,1,6.000000e+000,6.380005e-001,0.000000e+000,0,,0,
1634047021.933,,1.000000e+003,2.906457e+002,2.329674e-004,0.000000e+000,3,9.574386e-001,0.000000e+000,,,,,,,,,,,,,,48,1,6.000000e+000,6.336060e-001,0.000000e+000,0,,0,
1634047081.014,,1.000000e+003,2.896592e+002,2.335601e-004,0.000000e+000,3,9.581987e-001,0.000000e+000,,,,,,,,,,,,,,48,1,6.000000e+000,6.290894e-001,0.000000e+000,0,,0,
1634047142.724,,1.000000e+003,2.886640e+002,2.331728e-004,0.000000e+000,3,9.583622e-001,0.000000e+000,,,,,,,,,,,,,,48,1,6.000000e+000,6.245728e-001,0.000000e+000,0,,0,
1634047204.724,,1.000000e+003,2.876450e+002,2.322956e-004,0.000000e+000,3,9.580179e-001,0.000000e+000,,,,,,,,,,,,,,48,1,6.000000e+000,6.199951e-001,0.000000e+000,0,,0,
1634047265.364,,1.000000e+003,2.866718e+002,2.301976e-004,0.000000e+000,3,9.579415e-001,0.000000e+000,,,,,,,,,,,,,,48,1,6.000000e+000,6.464844e-001,0.000000e+000,0,,0,
1634047327.884,,1.000000e+003,2.856748e+002,2.242677e-004,0.000000e+000,3,9.581332e-001,0.000000e+000,,,,,,,,,,,,,,48,1,6.000000e+000,5.960083e-001,0.000000e+000,0,,0,
1634047390.754,,1.000000e+003,2.846396e+002,2.134575e-004,0.000000e+000,3,9.581273e-001,0.000000e+000,,,,,,,,,,,,,,48,1,6.000000e+000,6.369934e-001,0.000000e+000,0,,0,
1634047449.504,,1.000000e+003,2.836536e+002,2.000766e-004,0.000000e+000,3,9.554526e-001,0.000000e+000,,,,,,,,,,,,,,48,1,6.000000e+000,6.551208e-001,0.000000e+000,0,,0,
1634047512.004,,1.000000e+003,2.826707e+002,1.816698e-004,0.000000e+000,3,9.553092e-001,0.000000e+000,,,,,,,,,,,,,,48,1,6.000000e+000,5.905151e-001,0.000000e+000,0,,0,
1634047570.114,,1.000000e+003,2.816654e+002,1.669670e-004,0.000000e+000,3,9.562421e-001,0.000000e+000,,,,,,,,,,,,,,48,1,6.000000e+000,6.604004e-001,0.000000e+000,0,,0,
1634047630.764,,1.000000e+003,2.807115e+002,1.538422e-004,0.000000e+000,3,9.549209e-001,0.000000e+000,,,,,,,,,,,,,,48,1,6.000000e+000,5.673218e-001,0.000000e+000,0,,0,
1634047693.594,,1.000000e+003,2.796694e+002,1.425345e-004,0.000000e+000,3,9.560979e-001,0.000000e+000,,,,,,,,,,,,,,48,1,6.000000e+000,6.213989e-001,0.000000e+000,0,,0,
1634047753.624,,1.000000e+003,2.786970e+002,1.333459e-004,0.000000e+000,3,9.529603e-001,0.000000e+000,,,,,,,,,,,,,,48,1,6.000000e+000,5.950928e-001,0.000000e+000,0,,0,
1634047819.435,,1.000000e+003,2.776198e+002,1.250967e-004,0.000000e+000,3,9.523640e-001,0.000000e+000,,,,,,,,,,,,,,48,1,6.000000e+000,6.478882e-001,0.000000e+000,0,,0,
1634047879.375,,1.000000e+003,2.766371e+002,1.175029e-004,0.000000e+000,3,9.528508e-001,0.000000e+000,,,,,,,,,,,,,,48,1,6.000000e+000,6.289063e-001,0.000000e+000,0,,0,
1634047941.285,,1.000000e+003,2.756686e+002,1.113527e-004,0.000000e+000,3,9.481615e-001,0.000000e+000,,,,,,,,,,,,,,48,1,6.000000e+000,5.534973e-001,0.000000e+000,0,,0,
1634048003.395,,1.000000e+003,2.746579e+002,1.053638e-004,0.000000e+000,3,9.507627e-001,0.000000e+000,,,,,,,,,,,,,,48,1,6.000000e+000,6.195984e-001,0.000000e+000,0,,0,
1634048063.805,,1.000000e+003,2.737108e+002,1.006388e-004,0.000000e+000,3,9.484197e-001,0.000000e+000,,,,,,,,,,,,,,48,1,6.000000e+000,5.732117e-001,0.000000e+000,0,,0,
1634048126.025,,1.000000e+003,2.726838e+002,9.547503e-005,0.000000e+000,3,9.468632e-001,0.000000e+000,,,,,,,,,,,,,,48,1,6.000000e+000,5.895996e-001,0.000000e+000,0,,0,
1634048189.335,,1.000000e+003,2.716338e+002,9.126928e-005,0.000000e+000,3,9.469764e-001,0.000000e+000,,,,,,,,,,,,,,48,1,6.000000e+000,6.260986e-001,0.000000e+000,0,,0,
1634048249.475,,1.000000e+003,2.706536e+002,8.823901e-005,0.000000e+000,3,9.437181e-001,0.000000e+000,,,,,,,,,,,,,,48,1,6.000000e+000,5.939941e-001,0.000000e+000,0,,0,
1634048308.325,,1.000000e+003,2.697011e+002,8.507430e-005,0.000000e+000,3,9.423349e-001,0.000000e+000,,,,,,,,,,,,,,48,1,6.000000e+000,5.625916e-001,0.000000e+000,0,,0,
1634048370.445,,1.000000e+003,2.686648e+002,8.189706e-005,0.000000e+000,3,9.438266e-001,0.000000e+000,,,,,,,,,,,,,,48,1,6.000000e+000,5.917969e-001,0.000000e+000,0,,0,
1634048430.635,,1.000000e+003,2.676967e+002,8.022319e-005,0.000000e+000,3,9.369687e-001,0.000000e+000,,,,,,,,,,,,,,48,1,6.000000e+000,5.673218e-001,0.000000e+000,0,,0,
1634048492.816,,1.000000e+003,2.667029e+002,7.744067e-005,0.000000e+000,3,9.393741e-001,0.000000e+000,,,,,,,,,,,,,,48,1,6.000000e+000,5.694885e-001,0.000000e+000,0,,0,
1634048557.116,,1.000000e+003,2.656478e+002,7.523411e-005,0.000000e+000,3,9.424204e-001,0.000000e+000,,,,,,,,,,,,,,48,1,6.000000e+000,6.437073e-001,0.000000e+000,0,,0,
1634048617.266,,1.000000e+003,2.646794e+002,7.373522e-005,0.000000e+000,3,9.443080e-001,0.000000e+000,,,,,,,,,,,,,,48,1,6.000000e+000,6.257019e-001,0.000000e+000,0,,0,
1634048682.746,,1.000000e+003,2.636377e+002,7.307887e-005,0.000000e+000,3,9.387931e-001,0.000000e+000,,,,,,,,,,,,,,48,1,6.000000e+000,6.270142e-001,0.000000e+000,0,,0,
1634048745.466,,1.000000e+003,2.626609e+002,7.117460e-005,0.000000e+000,3,9.379019e-001,0.000000e+000,,,,,,,,,,,,,,48,1,6.000000e+000,5.964966e-001,0.000000e+000,0,,0,
1634048806.166,,1.000000e+003,2.616485e+002,7.059140e-005,0.000000e+000,3,9.364206e-001,0.000000e+000,,,,,,,,,,,,,,48,1,6.000000e+000,6.618042e-001,0.000000e+000,0,,0,
1634048866.846,,1.000000e+003,2.606595e+002,6.948707e-005,0.000000e+000,3,9.362916e-001,0.000000e+000,,,,,,,,,,,,,,48,1,6.000000e+000,6.313782e-001,0.000000e+000,0,,0,
1634048926.896,,1.000000e+003,2.596655e+002,6.885136e-005,0.000000e+000,3,9.355364e-001,0.000000e+000,,,,,,,,,,,,,,48,1,6.000000e+000,6.141052e-001,0.000000e+000,0,,0,
1634048986.966,,1.000000e+003,2.586761e+002,6.779686e-005,0.000000e+000,3,9.388080e-001,0.000000e+000,,,,,,,,,,,,,,48,1,6.000000e+000,6.154785e-001,0.000000e+000,0,,0,
1634049052.276,,1.000000e+003,2.576235e+002,6.769799e-005,0.000000e+000,3,9.368124e-001,0.000000e+000,,,,,,,,,,,,,,48,1,6.000000e+000,6.474915e-001,0.000000e+000,0,,0,
1634049133.676,,1.000000e+003,2.561729e+002,6.686137e-005,0.000000e+000,3,9.373653e-001,0.000000e+000,,,,,,,,,,,,,,48,1,6.000000e+000,2.926025e-001,0.000000e+000,0,,0,
1634049157.826,,1.000000e+003,2.557803e+002,6.709374e-005,0.000000e+000,3,9.323958e-001,0.000000e+000,,,,,,,,,,,,,,48,1,6.000000e+000,3.099976e-001,0.000000e+000,0,,0,
1634049240.547,,1.000000e+003,2.546731e+002,6.654555e-005,0.000000e+000,3,9.349218e-001,0.000000e+000,,,,,,,,,,,,,,48,1,6.000000e+000,6.206055e-001,0.000000e+000,0,,0,
1634049300.927,,1.000000e+003,2.536560e+002,6.603755e-005,0.000000e+000,3,9.382457e-001,0.000000e+000,,,,,,,,,,,,,,48,1,6.000000e+000,6.215973e-001,0.000000e+000,0,,0,
1634049364.197,,1.000000e+003,2.526619e+002,6.580104e-005,0.000000e+000,3,9.381443e-001,0.000000e+000,,,,,,,,,,,,,,48,1,6.000000e+000,6.286011e-001,0.000000e+000,0,,0,
1634049425.177,,1.000000e+003,2.516580e+002,6.587926e-005,0.000000e+000,3,9.330155e-001,0.000000e+000,,,,,,,,,,,,,,48,1,6.000000e+000,5.998993e-001,0.000000e+000,0,,0,
1634049486.797,,1.000000e+003,2.506358e+002,6.569170e-005,0.000000e+000,3,9.360653e-001,0.000000e+000,,,,,,,,,,,,,,48,1,6.000000e+000,6.358948e-001,0.000000e+000,0,,0,
1634049548.587,,1.000000e+003,2.496424e+002,6.553293e-005,0.000000e+000,3,9.371974e-001,0.000000e+000,,,,,,,,,,,,,,48,1,6.000000e+000,6.192017e-001,0.000000e+000,0,,0,
1634049606.437,,1.000000e+003,2.486826e+002,6.605264e-005,0.000000e+000,3,9.301232e-001,0.000000e+000,,,,,,,,,,,,,,48,1,6.000000e+000,6.202087e-001,0.000000e+000,0,,0,
1634049669.367,,1.000000e+003,2.476393e+002,6.567532e-005,0.000000e+000,3,9.376416e-001,0.000000e+000,,,,,,,,,,,,,,48,1,6.000000e+000,6.433105e-001,0.000000e+000,0,,0,
1634049728.707,,1.000000e+003,2.466723e+002,6.595472e-005,0.000000e+000,3,9.350167e-001,0.000000e+000,,,,,,,,,,,,,,48,1,6.000000e+000,5.986938e-001,0.000000e+000,0,,0,
1634049792.437,,1.000000e+003,2.456208e+002,6.531440e-005,0.000000e+000,3,9.349657e-001,0.000000e+000,,,,,,,,,,,,,,48,1,6.000000e+000,6.495972e-001,0.000000e+000,0,,0,
1634049849.217,,1.000000e+003,2.446947e+002,6.569058e-005,0.000000e+000,3,9.351544e-001,0.000000e+000,,,,,,,,,,,,,,48,1,6.000000e+000,6.000977e-001,0.000000e+000,0,,0,
1634049912.978,,1.000000e+003,2.436739e+002,6.581247e-005,0.000000e+000,3,9.373450e-001,0.000000e+000,,,,,,,,,,,,,,48,1,6.000000e+000,6.446075e-001,0.000000e+000,0,,0,
1634049974.538,,1.000000e+003,2.426752e+002,6.603709e-005,0.000000e+000,3,9.346781e-001,0.000000e+000,,,,,,,,,,,,,,48,1,6.000000e+000,6.284027e-001,0.000000e+000,0,,0,
1634050036.748,,1.000000e+003,2.416902e+002,6.577301e-005,0.000000e+000,3,9.369228e-001,0.000000e+000,,,,,,,,,,,,,,48,1,6.000000e+000,5.906982e-001,0.000000e+000,0,,0,
1634050096.488,,1.000000e+003,2.406891e+002,6.563894e-005,0.000000e+000,3,9.376367e-001,0.000000e+000,,,,,,,,,,,,,,48,1,6.000000e+000,6.018982e-001,0.000000e+000,0,,0,
1634050159.028,,1.000000e+003,2.396538e+002,6.629196e-005,0.000000e+000,3,9.328992e-001,0.000000e+000,,,,,,,,,,,,,,48,1,6.000000e+000,6.446991e-001,0.000000e+000,0,,0,
1634050216.348,,1.000000e+003,2.387172e+002,6.583334e-005,0.000000e+000,3,9.380519e-001,0.000000e+000,,,,,,,,,,,,,,48,1,6.000000e+000,5.601959e-001,0.000000e+000,0,,0,
1634050280.448,,1.000000e+003,2.376545e+002,6.605520e-005,0.000000e+000,3,9.378183e-001,0.000000e+000,,,,,,,,,,,,,,48,1,6.000000e+000,6.179962e-001,0.000000e+000,0,,0,
1634050342.408,,1.000000e+003,2.366323e+002,6.615990e-005,0.000000e+000,3,9.369964e-001,0.000000e+000,,,,,,,,,,,,,,48,1,6.000000e+000,5.503998e-001,0.000000e+000,0,,0,
1634050401.418,,1.000000e+003,2.356655e+002,6.714254e-005,0.000000e+000,3,9.338387e-001,0.000000e+000,,,,,,,,,,,,,,48,1,6.000000e+000,6.282043e-001,0.000000e+000,0,,0,
1634050463.208,,1.000000e+003,2.346505e+002,6.669691e-005,0.000000e+000,3,9.344981e-001,0.000000e+000,,,,,,,,,,,,,,48,1,6.000000e+000,6.022949e-001,0.000000e+000,0,,0,
1634050524.688,,1.000000e+003,2.336593e+002,6.698276e-005,0.000000e+000,3,9.344009e-001,0.000000e+000,,,,,,,,,,,,,,48,1,6.000000e+000,5.870972e-001,0.000000e+000,0,,0,
1634050584.818,,1.000000e+003,2.326982e+002,6.655321e-005,0.000000e+000,3,9.383630e-001,0.000000e+000,,,,,,,,,,,,,,48,1,6.000000e+000,5.920868e-001,0.000000e+000,0,,0,
1634050647.919,,1.000000e+003,2.316666e+002,6.688639e-005,0.000000e+000,3,9.335774e-001,0.000000e+000,,,,,,,,,,,,,,48,1,6.000000e+000,5.820007e-001,0.000000e+000,0,,0,
1634050710.839,,1.000000e+003,2.306317e+002,6.678861e-005,0.000000e+000,3,9.325472e-001,0.000000e+000,,,,,,,,,,,,,,48,1,6.000000e+000,6.359100e-001,0.000000e+000,0,,0,
1634050769.189,,1.000000e+003,2.296670e+002,6.731210e-005,0.000000e+000,3,9.333546e-001,0.000000e+000,,,,,,,,,,,,,,48,1,6.000000e+000,5.670013e-001,0.000000e+000,0,,0,
1634050830.509,,1.000000e+003,2.286910e+002,6.698474e-005,0.000000e+000,3,9.348536e-001,0.000000e+000,,,,,,,,,,,,,,48,1,6.000000e+000,5.962067e-001,0.000000e+000,0,,0,
1634050890.989,,1.000000e+003,2.276751e+002,6.732469e-005,0.000000e+000,3,9.373991e-001,0.000000e+000,,,,,,,,,,,,,,48,1,6.000000e+000,6.150055e-001,0.000000e+000,0,,0,
1634050954.339,,1.000000e+003,2.266277e+002,6.772274e-005,0.000000e+000,3,9.332023e-001,0.000000e+000,,,,,,,,,,,,,,48,1,6.000000e+000,6.283875e-001,0.000000e+000,0,,0,
1634051012.469,,1.000000e+003,2.256653e+002,6.739499e-005,0.000000e+000,3,9.400318e-001,0.000000e+000,,,,,,,,,,,,,,48,1,6.000000e+000,6.136932e-001,0.000000e+000,0,,0,
1634051075.039,,1.000000e+003,2.246502e+002,6.796237e-005,0.000000e+000,3,9.342270e-001,0.000000e+000,,,,,,,,,,,,,,48,1,6.000000e+000,6.175995e-001,0.000000e+000,0,,0,
1634051134.989,,1.000000e+003,2.237021e+002,6.852776e-005,0.000000e+000,3,9.337891e-001,0.000000e+000,,,,,,,,,,,,,,48,1,6.000000e+000,5.800018e-001,0.000000e+000,0,,0,
1634051197.229,,1.000000e+003,2.226792e+002,6.855234e-005,0.000000e+000,3,9.303363e-001,0.000000e+000,,,,,,,,,,,,,,48,1,6.000000e+000,6.068115e-001,0.000000e+000,0,,0,
1634051259.009,,1.000000e+003,2.216815e+002,6.838659e-005,0.000000e+000,3,9.377333e-001,0.000000e+000,,,,,,,,,,,,,,48,1,6.000000e+000,5.923004e-001,0.000000e+000,0,,0,
1634051319.469,,1.000000e+003,2.206791e+002,6.857613e-005,0.000000e+000,3,9.369245e-001,0.000000e+000,,,,,,,,,,,,,,48,1,6.000000e+000,6.139984e-001,0.000000e+000,0,,0,
1634051381.610,,1.000000e+003,2.196812e+002,6.855407e-005,0.000000e+000,3,9.356790e-001,0.000000e+000,,,,,,,,,,,,,,48,1,6.000000e+000,5.458984e-001,0.000000e+000,0,,0,
1634051439.490,,1.000000e+003,2.187055e+002,6.914406e-005,0.000000e+000,3,9.348106e-001,0.000000e+000,,,,,,,,,,,,,,48,1,6.000000e+000,5.765991e-001,0.000000e+000,0,,0,
1634051499.770,,1.000000e+003,2.177033e+002,6.901237e-005,0.000000e+000,3,9.368009e-001,0.000000e+000,,,,,,,,,,,,,,48,1,6.000000e+000,5.890045e-001,0.000000e+000,0,,0,
1634051562.380,,1.000000e+003,2.166602e+002,6.933387e-005,0.000000e+000,3,9.376230e-001,0.000000e+000,,,,,,,,,,,,,,48,1,6.000000e+000,6.224976e-001,0.000000e+000,0,,0,
1634051621.950,,1.000000e+003,2.156958e+002,6.972105e-005,0.000000e+000,3,9.361703e-001,0.000000e+000,,,,,,,,,,,,,,48,1,6.000000e+000,5.867004e-001,0.000000e+000,0,,0,
1634051683.930,,1.000000e+003,2.146653e+002,6.990921e-005,0.000000e+000,3,9.370645e-001,0.000000e+000,,,,,,,,,,,,,,48,1,6.000000e+000,5.812988e-001,0.000000e+000,0,,0,
1634051742.510,,1.000000e+003,2.136910e+002,7.049619e-005,0.000000e+000,3,9.364544e-001,0.000000e+000,,,,,,,,,,,,,,48,1,6.000000e+000,5.843964e-001,0.000000e+000,0,,0,
1634051807.150,,1.000000e+003,2.126312e+002,7.031522e-005,0.000000e+000,3,9.374290e-001,0.000000e+000,,,,,,,,,,,,,,48,1,6.000000e+000,6.164093e-001,0.000000e+000,0,,0,
1634051866.690,,1.000000e+003,2.116398e+002,7.031046e-005,0.000000e+000,3,9.387165e-001,0.000000e+000,,,,,,,,,,,,,,48,1,6.000000e+000,6.065063e-001,0.000000e+000,0,,0,
1634051931.400,,1.000000e+003,2.106021e+002,7.106367e-005,0.000000e+000,3,9.379521e-001,0.000000e+000,,,,,,,,,,,,,,48,1,6.000000e+000,6.089020e-001,0.000000e+000,0,,0,
1634051984.470,,1.000000e+003,2.097273e+002,7.118747e-005,0.000000e+000,3,9.380777e-001,0.000000e+000,,,,,,,,,,,,,,48,1,6.000000e+000,5.345917e-001,0.000000e+000,0,,0,
1634052051.721,,1.000000e+003,2.086577e+002,7.162218e-005,0.000000e+000,3,9.336190e-001,0.000000e+000,,,,,,,,,,,,,,48,1,6.000000e+000,5.655060e-001,0.000000e+000,0,,0,
1634052110.901,,1.000000e+003,2.076529e+002,7.198039e-005,0.000000e+000,3,9.369440e-001,0.000000e+000,,,,,,,,,,,,,,48,1,6.000000e+000,6.161041e-001,0.000000e+000,0,,0,
1634052171.361,,1.000000e+003,2.066852e+002,7.206232e-005,0.000000e+000,3,9.382114e-001,0.000000e+000,,,,,,,,,,,,,,48,1,6.000000e+000,5.628052e-001,0.000000e+000,0,,0,
1634052231.651,,1.000000e+003,2.056993e+002,7.233308e-005,0.000000e+000,3,9.365686e-001,0.000000e+000,,,,,,,,,,,,,,48,1,6.000000e+000,5.652924e-001,0.000000e+000,0,,0,
1634052294.881,,1.000000e+003,2.046447e+002,7.247490e-005,0.000000e+000,3,9.373551e-001,0.000000e+000,,,,,,,,,,,,,,48,1,6.000000e+000,5.907898e-001,0.000000e+000,0,,0,
1634052355.061,,1.000000e+003,2.036967e+002,7.296300e-005,0.000000e+000,3,9.365823e-001,0.000000e+000,,,,,,,,,,,,,,48,1,6.000000e+000,5.238037e-001,0.000000e+000,0,,0,
1634052416.101,,1.000000e+003,2.026867e+002,7.371161e-005,0.000000e+000,3,9.333706e-001,0.000000e+000,,,,,,,,,,,,,,48,1,6.000000e+000,5.608063e-001,0.000000e+000,0,,0,
1634052479.001,,1.000000e+003,2.016447e+002,7.350659e-005,0.000000e+000,3,9.346521e-001,0.000000e+000,,,,,,,,,,,,,,48,1,6.000000e+000,5.892029e-001,0.000000e+000,0,,0,
1634052540.491,,1.000000e+003,2.006935e+002,7.389335e-005,0.000000e+000,3,9.345567e-001,0.000000e+000,,,,,,,,,,,,,,48,1,6.000000e+000,5.614014e-001,0.000000e+000,0,,0,
1634052600.131,,1.000000e+003,1.997177e+002,7.398857e-005,0.000000e+000,3,9.371939e-001,0.000000e+000,,,,,,,,,,,,,,48,1,6.000000e+000,5.635071e-001,0.000000e+000,0,,0,
1634052663.211,,1.000000e+003,1.986609e+002,7.400112e-005,0.000000e+000,3,9.383099e-001,0.000000e+000,,,,,,,,,,,,,,48,1,6.000000e+000,5.614014e-001,0.000000e+000,0,,0,
1634052722.831,,1.000000e+003,1.977040e+002,7.423988e-005,0.000000e+000,3,9.373565e-001,0.000000e+000,,,,,,,,,,,,,,48,1,6.000000e+000,5.708008e-001,0.000000e+000,0,,0,
1634052787.342,,1.000000e+003,1.966462e+002,7.462855e-005,0.000000e+000,3,9.359030e-001,0.000000e+000,,,,,,,,,,,,,,48,1,6.000000e+000,5.828094e-001,0.000000e+000,0,,0,
1634052843.772,,1.000000e+003,1.957257e+002,7.474649e-005,0.000000e+000,3,9.365440e-001,0.000000e+000,,,,,,,,,,,,,,48,1,6.000000e+000,4.991913e-001,0.000000e+000,0,,0,
1634052906.012,,1.000000e+003,1.946954e+002,7.552284e-005,0.000000e+000,3,9.368151e-001,0.000000e+000,,,,,,,,,,,,,,48,1,6.000000e+000,5.821991e-001,0.000000e+000,0,,0,
1634052970.032,,1.000000e+003,1.936562e+002,7.541067e-005,0.000000e+000,3,9.375673e-001,0.000000e+000,,,,,,,,,,,,,,48,1,6.000000e+000,5.413055e-001,0.000000e+000,0,,0,
1634053028.362,,1.000000e+003,1.926881e+002,7.511418e-005,0.000000e+000,3,9.396855e-001,0.000000e+000,,,,,,,,,,,,,,48,1,6.000000e+000,5.189056e-001,0.000000e+000,0,,0,
1634053091.402,,1.000000e+003,1.916953e+002,7.568037e-005,0.000000e+000,3,9.382092e-001,0.000000e+000,,,,,,,,,,,,,,48,1,6.000000e+000,5.307922e-001,0.000000e+000,0,,0,
1634053152.532,,1.000000e+003,1.906649e+002,7.650702e-005,0.000000e+000,3,9.360799e-001,0.000000e+000,,,,,,,,,,,,,,48,1,6.000000e+000,5.964050e-001,0.000000e+000,0,,0,
1634053214.402,,1.000000e+003,1.896535e+002,7.643068e-005,0.000000e+000,3,9.386585e-001,0.000000e+000,,,,,,,,,,,,,,48,1,6.000000e+000,6.372986e-001,0.000000e+000,0,,0,
1634053276.422,,1.000000e+003,1.886556e+002,7.629670e-005,0.000000e+000,3,9.426872e-001,0.000000e+000,,,,,,,,,,,,,,48,1,6.000000e+000,5.976105e-001,0.000000e+000,0,,0,
1634053336.412,,1.000000e+003,1.876926e+002,7.734191e-005,0.000000e+000,3,9.362612e-001,0.000000e+000,,,,,,,,,,,,,,48,1,6.000000e+000,5.819092e-001,0.000000e+000,0,,0,
1634053401.422,,1.000000e+003,1.866121e+002,7.762164e-005,0.000000e+000,3,9.352436e-001,0.000000e+000,,,,,,,,,,,,,,48,1,6.000000e+000,5.981903e-001,0.000000e+000,0,,0,
1634053459.472,,1.000000e+003,1.856385e+002,7.776815e-005,0.000000e+000,3,9.375452e-001,0.000000e+000,,,,,,,,,,,,,,48,1,6.000000e+000,6.115112e-001,0.000000e+000,0,,0,
1634053520.403,,1.000000e+003,1.846507e+002,7.863968e-005,0.000000e+000,3,9.383695e-001,0.000000e+000,,,,,,,,,,,,,,48,1,6.000000e+000,5.955963e-001,0.000000e+000,0,,0,
1634053579.213,,1.000000e+003,1.836810e+002,7.853371e-005,0.000000e+000,3,9.384177e-001,0.000000e+000,,,,,,,,,,,,,,48,1,6.000000e+000,5.581055e-001,0.000000e+000,0,,0,
1634053640.463,,1.000000e+003,1.826737e+002,7.929307e-005,0.000000e+000,3,9.360130e-001,0.000000e+000,,,,,,,,,,,,,,48,1,6.000000e+000,5.717926e-001,0.000000e+000,0,,0,
1634053699.353,,1.000000e+003,1.817264e+002,7.953161e-005,0.000000e+000,3,9.362217e-001,0.000000e+000,,,,,,,,,,,,,,48,1,6.000000e+000,5.467072e-001,0.000000e+000,0,,0,
1634053763.543,,1.000000e+003,1.806546e+002,7.971238e-005,0.000000e+000,3,9.378346e-001,0.000000e+000,,,,,,,,,,,,,,48,1,6.000000e+000,5.955963e-001,0.000000e+000,0,,0,
1634053821.223,,1.000000e+003,1.797017e+002,8.043918e-005,0.000000e+000,3,9.370776e-001,0.000000e+000,,,,,,,,,,,,,,48,1,6.000000e+000,5.685883e-001,0.000000e+000,0,,0,
1634053886.413,,1.000000e+003,1.786432e+002,8.027927e-005,0.000000e+000,3,9.400376e-001,0.000000e+000,,,,,,,,,,,,,,48,1,6.000000e+000,6.100922e-001,0.000000e+000,0,,0,
1634053944.893,,1.000000e+003,1.776821e+002,8.085199e-005,0.000000e+000,3,9.398542e-001,0.000000e+000,,,,,,,,,,,,,,48,1,6.000000e+000,5.860901e-001,0.000000e+000,0,,0,
1634054005.003,,1.000000e+003,1.767101e+002,8.138170e-005,0.000000e+000,3,9.388310e-001,0.000000e+000,,,,,,,,,,,,,,48,1,6.000000e+000,5.448914e-001,0.000000e+000,0,,0,
1634054070.233,,1.000000e+003,1.756237e+002,8.166044e-005,0.000000e+000,3,9.399655e-001,0.000000e+000,,,,,,,,,,,,,,48,1,6.000000e+000,6.487122e-001,0.000000e+000,0,,0,
1634054125.253,,1.000000e+003,1.746957e+002,8.219577e-005,0.000000e+000,3,9.383376e-001,0.000000e+000,,,,,,,,,,,,,,48,1,6.000000e+000,5.850067e-001,0.000000e+000,0,,0,
1634054188.173,,1.000000e+003,1.736975e+002,8.273072e-005,0.000000e+000,3,9.382871e-001,0.000000e+000,,,,,,,,,,,,,,48,1,6.000000e+000,6.013031e-001,0.000000e+000,0,,0,
1634054249.214,,1.000000e+003,1.726709e+002,8.289004e-005,0.000000e+000,3,9.379158e-001,0.000000e+000,,,,,,,,,,,,,,48,1,6.000000e+000,6.058960e-001,0.000000e+000,0,,0,
1634054311.474,,1.000000e+003,1.716776e+002,8.336569e-005,0.000000e+000,3,9.391978e-001,0.000000e+000,,,,,,,,,,,,,,48,1,6.000000e+000,5.771942e-001,0.000000e+000,0,,0,
1634054371.594,,1.000000e+003,1.706814e+002,8.398426e-005,0.000000e+000,3,9.379773e-001,0.000000e+000,,,,,,,,,,,,,,48,1,6.000000e+000,6.094055e-001,0.000000e+000,0,,0,
1634054432.124,,1.000000e+003,1.697014e+002,8.416667e-005,0.000000e+000,3,9.391410e-001,0.000000e+000,,,,,,,,,,,,,,48,1,6.000000e+000,5.755920e-001,0.000000e+000,0,,0,
1634054494.004,,1.000000e+003,1.686837e+002,8.458670e-005,0.000000e+000,3,9.385465e-001,0.000000e+000,,,,,,,,,,,,,,48,1,6.000000e+000,6.175079e-001,0.000000e+000,0,,0,
1634054556.544,,1.000000e+003,1.676931e+002,8.495423e-005,0.000000e+000,3,9.389629e-001,0.000000e+000,,,,,,,,,,,,,,48,1,6.000000e+000,5.415955e-001,0.000000e+000,0,,0,
1634054619.374,,1.000000e+003,1.666689e+002,8.517579e-005,0.000000e+000,3,9.395936e-001,0.000000e+000,,,,,,,,,,,,,,48,1,6.000000e+000,5.879059e-001,0.000000e+000,0,,0,
1634054677.234,,1.000000e+003,1.657006e+002,8.557029e-005,0.000000e+000,3,9.385187e-001,0.000000e+000,,,,,,,,,,,,,,48,1,6.000000e+000,5.659027e-001,0.000000e+000,0,,0,
1634054739.314,,1.000000e+003,1.646862e+002,8.600383e-005,0.000000e+000,3,9.385397e-001,0.000000e+000,,,,,,,,,,,,,,48,1,6.000000e+000,5.644989e-001,0.000000e+000,0,,0,
1634054799.524,,1.000000e+003,1.636986e+002,8.633509e-005,0.000000e+000,3,9.391357e-001,0.000000e+000,,,,,,,,,,,,,,48,1,6.000000e+000,5.532074e-001,0.000000e+000,0,,0,
1634054860.434,,1.000000e+003,1.626920e+002,8.683103e-005,0.000000e+000,3,9.392624e-001,0.000000e+000,,,,,,,,,,,,,,48,1,6.000000e+000,5.619049e-001,0.000000e+000,0,,0,
1634054920.835,,1.000000e+003,1.616880e+002,8.722051e-005,0.000000e+000,3,9.392254e-001,0.000000e+000,,,,,,,,,,,,,,48,1,6.000000e+000,5.684052e-001,0.000000e+000,0,,0,
1634054981.005,,1.000000e+003,1.607102e+002,8.764400e-005,0.000000e+000,3,9.388906e-001,0.000000e+000,,,,,,,,,,,,,,48,1,6.000000e+000,5.590057e-001,0.000000e+000,0,,0,
1634055044.585,,1.000000e+003,1.596747e+002,8.810414e-005,0.000000e+000,3,9.388318e-001,0.000000e+000,,,,,,,,,,,,,,48,1,6.000000e+000,5.957947e-001,0.000000e+000,0,,0,
1634055107.025,,1.000000e+003,1.586563e+002,8.847767e-005,0.000000e+000,3,9.391484e-001,0.000000e+000,,,,,,,,,,,,,,48,1,6.000000e+000,5.839081e-001,0.000000e+000,0,,0,
1634055166.305,,1.000000e+003,1.577021e+002,8.891553e-005,0.000000e+000,3,9.395840e-001,0.000000e+000,,,,,,,,,,,,,,48,1,6.000000e+000,5.536957e-001,0.000000e+000,0,,0,
1634055226.875,,1.000000e+003,1.567046e+002,8.939909e-005,0.000000e+000,3,9.397849e-001,0.000000e+000,,,,,,,,,,,,,,48,1,6.000000e+000,5.565948e-001,0.000000e+000,0,,0,
1634055287.645,,1.000000e+003,1.557073e+002,8.986794e-005,0.000000e+000,3,9.396288e-001,0.000000e+000,,,,,,,,,,,,,,48,1,6.000000e+000,5.546112e-001,0.000000e+000,0,,0,
1634055348.515,,1.000000e+003,1.546671e+002,9.037854e-005,0.000000e+000,3,9.396795e-001,0.000000e+000,,,,,,,,,,,,,,48,1,6.000000e+000,6.161041e-001,0.000000e+000,0,,0,
1634055409.145,,1.000000e+003,1.536803e+002,9.084799e-005,0.000000e+000,3,9.402214e-001,0.000000e+000,,,,,,,,,,,,,,48,1,6.000000e+000,5.682983e-001,0.000000e+000,0,,0,
1634055468.535,,1.000000e+003,1.527073e+002,9.137107e-005,0.000000e+000,3,9.401639e-001,0.000000e+000,,,,,,,,,,,,,,48,1,6.000000e+000,5.615997e-001,0.000000e+000,0,,0,
1634055531.905,,1.000000e+003,1.516577e+002,9.195194e-005,0.000000e+000,3,9.399594e-001,0.000000e+000,,,,,,,,,,,,,,48,1,6.000000e+000,5.719910e-001,0.000000e+000,0,,0,
1634055589.725,,1.000000e+003,1.507040e+002,9.245023e-005,0.000000e+000,3,9.400382e-001,0.000000e+000,,,,,,,,,,,,,,48,1,6.000000e+000,5.565948e-001,0.000000e+000,0,,0,
1634055652.706,,1.000000e+003,1.496669e+002,9.310530e-005,0.000000e+000,3,9.399251e-001,0.000000e+000,,,,,,,,,,,,,,48,1,6.000000e+000,5.924988e-001,0.000000e+000,0,,0,
1634055712.336,,1.000000e+003,1.486897e+002,9.365887e-005,0.000000e+000,3,9.398826e-001,0.000000e+000,,,,,,,,,,,,,,48,1,6.000000e+000,5.684052e-001,0.000000e+000,0,,0,
1634055775.836,,1.000000e+003,1.476698e+002,9.425995e-005,0.000000e+000,3,9.399562e-001,0.000000e+000,,,,,,,,,,,,,,48,1,6.000000e+000,5.610962e-001,0.000000e+000,0,,0,
1634055834.346,,1.000000e+003,1.466957e+002,9.483536e-005,0.000000e+000,3,9.399474e-001,0.000000e+000,,,,,,,,,,,,,,48,1,6.000000e+000,5.377045e-001,0.000000e+000,0,,0,
1634055895.746,,1.000000e+003,1.456806e+002,9.546757e-005,0.000000e+000,3,9.401152e-001,0.000000e+000,,,,,,,,,,,,,,48,1,6.000000e+000,5.635071e-001,0.000000e+000,0,,0,
1634055955.056,,1.000000e+003,1.446825e+002,9.607891e-005,0.000000e+000,3,9.400655e-001,0.000000e+000,,,,,,,,,,,,,,48,1,6.000000e+000,5.726013e-001,0.000000e+000,0,,0,
1634056014.966,,1.000000e+003,1.437048e+002,9.669085e-005,0.000000e+000,3,9.403669e-001,0.000000e+000,,,,,,,,,,,,,,48,1,6.000000e+000,5.415039e-001,0.000000e+000,0,,0,
1634056077.286,,1.000000e+003,1.426725e+002,9.740074e-005,0.000000e+000,3,9.402132e-001,0.000000e+000,,,,,,,,,,,,,,48,1,6.000000e+000,5.420990e-001,0.000000e+000,0,,0,
1634056136.746,,1.000000e+003,1.416713e+002,9.798726e-005,0.000000e+000,3,9.404880e-001,0.000000e+000,,,,,,,,,,,,,,48,1,6.000000e+000,5.778046e-001,0.000000e+000,0,,0,
1634056195.776,,1.000000e+003,1.407192e+002,9.862384e-005,0.000000e+000,3,9.406180e-001,0.000000e+000,,,,,,,,,,,,,,48,1,6.000000e+000,5.323944e-001,0.000000e+000,0,,0,
1634056256.806,,1.000000e+003,1.397147e+002,9.928022e-005,0.000000e+000,3,9.407318e-001,0.000000e+000,,,,,,,,,,,,,,48,1,6.000000e+000,5.633087e-001,0.000000e+000,0,,0,
1634056320.266,,1.000000e+003,1.386933e+002,9.996105e-005,0.000000e+000,3,9.409541e-001,0.000000e+000,,,,,,,,,,,,,,48,1,6.000000e+000,5.632019e-001,0.000000e+000,0,,0,
1634056380.007,,1.000000e+003,1.377057e+002,1.005736e-004,0.000000e+000,3,9.410446e-001,0.000000e+000,,,,,,,,,,,,,,48,1,6.000000e+000,5.668945e-001,0.000000e+000,0,,0,
1634056443.367,,1.000000e+003,1.366911e+002,1.012538e-004,0.000000e+000,3,9.410759e-001,0.000000e+000,,,,,,,,,,,,,,48,1,6.000000e+000,5.628967e-001,0.000000e+000,0,,0,
1634056504.287,,1.000000e+003,1.356917e+002,1.018934e-004,0.000000e+000,3,9.410639e-001,0.000000e+000,,,,,,,,,,,,,,48,1,6.000000e+000,5.410919e-001,0.000000e+000,0,,0,
1634056565.337,,1.000000e+003,1.346952e+002,1.025174e-004,0.000000e+000,3,9.411060e-001,0.000000e+000,,,,,,,,,,,,,,48,1,6.000000e+000,5.409088e-001,0.000000e+000,0,,0,
1634056626.657,,1.000000e+003,1.336823e+002,1.032097e-004,0.000000e+000,3,9.411403e-001,0.000000e+000,,,,,,,,,,,,,,48,1,6.000000e+000,5.578918e-001,0.000000e+000,0,,0,
1634056689.167,,1.000000e+003,1.326608e+002,1.038647e-004,0.000000e+000,3,9.413154e-001,0.000000e+000,,,,,,,,,,,,,,48,1,6.000000e+000,5.708008e-001,0.000000e+000,0,,0,
1634056748.737,,1.000000e+003,1.316790e+002,1.045284e-004,0.000000e+000,3,9.412519e-001,0.000000e+000,,,,,,,,,,,,,,48,1,6.000000e+000,5.460968e-001,0.000000e+000,0,,0,
1634056808.957,,1.000000e+003,1.306752e+002,1.051522e-004,0.000000e+000,3,9.413603e-001,0.000000e+000,,,,,,,,,,,,,,48,1,6.000000e+000,5.585938e-001,0.000000e+000,0,,0,
1634056868.547,,1.000000e+003,1.297231e+002,1.058567e-004,0.000000e+000,3,9.412000e-001,0.000000e+000,,,,,,,,,,,,,,48,1,6.000000e+000,5.083008e-001,0.000000e+000,0,,0,
1634056928.857,,1.000000e+003,1.287057e+002,1.065059e-004,0.000000e+000,3,9.413103e-001,0.000000e+000,,,,,,,,,,,,,,48,1,6.000000e+000,5.823059e-001,0.000000e+000,0,,0,
1634056990.357,,1.000000e+003,1.277170e+002,1.072064e-004,0.000000e+000,3,9.413834e-001,0.000000e+000,,,,,,,,,,,,,,48,1,6.000000e+000,5.166016e-001,0.000000e+000,0,,0,
1634057052.138,,1.000000e+003,1.266989e+002,1.079372e-004,0.000000e+000,3,9.415040e-001,0.000000e+000,,,,,,,,,,,,,,48,1,6.000000e+000,5.448990e-001,0.000000e+000,0,,0,
1634057111.388,,1.000000e+003,1.257297e+002,1.086729e-004,0.000000e+000,3,9.415838e-001,0.000000e+000,,,,,,,,,,,,,,48,1,6.000000e+000,5.207977e-001,0.000000e+000,0,,0,
1634057173.578,,1.000000e+003,1.247114e+002,1.094290e-004,0.000000e+000,3,9.416375e-001,0.000000e+000,,,,,,,,,,,,,,48,1,6.000000e+000,5.562057e-001,0.000000e+000,0,,0,
1634057234.578,,1.000000e+003,1.237078e+002,1.101714e-004,0.000000e+000,3,9.417604e-001,0.000000e+000,,,,,,,,,,,,,,48,1,6.000000e+000,5.238037e-001,0.000000e+000,0,,0,
1634057294.428,,1.000000e+003,1.227025e+002,1.110101e-004,0.000000e+000,3,9.420050e-001,0.000000e+000,,,,,,,,,,,,,,48,1,6.000000e+000,5.609055e-001,0.000000e+000,0,,0,
1634057356.108,,1.000000e+003,1.216880e+002,1.118405e-004,0.000000e+000,3,9.420552e-001,0.000000e+000,,,,,,,,,,,,,,48,1,6.000000e+000,5.202942e-001,0.000000e+000,0,,0,
1634057414.778,,1.000000e+003,1.206859e+002,1.126620e-004,0.000000e+000,3,9.420421e-001,0.000000e+000,,,,,,,,,,,,,,48,1,6.000000e+000,5.617981e-001,0.000000e+000,0,,0,
1634057475.928,,1.000000e+003,1.196642e+002,1.135918e-004,0.000000e+000,3,9.421530e-001,0.000000e+000,,,,,,,,,,,,,,48,1,6.000000e+000,5.618973e-001,0.000000e+000,0,,0,
1634057533.798,,1.000000e+003,1.187044e+002,1.144342e-004,0.000000e+000,3,9.421651e-001,0.000000e+000,,,,,,,,,,,,,,48,1,6.000000e+000,5.594025e-001,0.000000e+000,0,,0,
1634057593.988,,1.000000e+003,1.177251e+002,1.153681e-004,0.000000e+000,3,9.420696e-001,0.000000e+000,,,,,,,,,,,,,,48,1,6.000000e+000,5.289001e-001,0.000000e+000,0,,0,
1634057657.108,,1.000000e+003,1.166784e+002,1.163532e-004,0.000000e+000,3,9.422275e-001,0.000000e+000,,,,,,,,,,,,,,48,1,6.000000e+000,5.314026e-001,0.000000e+000,0,,0,
1634057714.898,,1.000000e+003,1.157100e+002,1.172959e-004,0.000000e+000,3,9.422291e-001,0.000000e+000,,,,,,,,,,,,,,48,1,6.000000e+000,5.449982e-001,0.000000e+000,0,,0,
1634057773.359,,1.000000e+003,1.147281e+002,1.182078e-004,0.000000e+000,3,9.423450e-001,0.000000e+000,,,,,,,,,,,,,,48,1,6.000000e+000,5.341034e-001,0.000000e+000,0,,0,
1634057834.989,,1.000000e+003,1.136949e+002,1.193117e-004,0.000000e+000,3,9.423409e-001,0.000000e+000,,,,,,,,,,,,,,48,1,6.000000e+000,5.724030e-001,0.000000e+000,0,,0,
1634057894.589,,1.000000e+003,1.126952e+002,1.204039e-004,0.000000e+000,3,9.425077e-001,0.000000e+000,,,,,,,,,,,,,,48,1,6.000000e+000,5.496979e-001,0.000000e+000,0,,0,
1634057953.169,,1.000000e+003,1.117036e+002,1.214812e-004,0.000000e+000,3,9.423971e-001,0.000000e+000,,,,,,,,,,,,,,48,1,6.000000e+000,5.696030e-001,0.000000e+000,0,,0,
1634058013.459,,1.000000e+003,1.106973e+002,1.226055e-004,0.000000e+000,3,9.424025e-001,0.000000e+000,,,,,,,,,,,,,,48,1,6.000000e+000,5.430069e-001,0.000000e+000,0,,0,
1634058074.839,,1.000000e+003,1.096634e+002,1.238799e-004,0.000000e+000,3,9.420379e-001,0.000000e+000,,,,,,,,,,,,,,48,1,6.000000e+000,5.120010e-001,0.000000e+000,0,,0,
1634058131.739,,1.000000e+003,1.087127e+002,1.250219e-004,0.000000e+000,3,9.421409e-001,0.000000e+000,,,,,,,,,,,,,,48,1,6.000000e+000,4.703979e-001,0.000000e+000,0,,0,
1634058188.469,,1.000000e+003,1.077273e+002,1.261230e-004,0.000000e+000,3,9.426089e-001,0.000000e+000,,,,,,,,,,,,,,48,1,6.000000e+000,5.099030e-001,0.000000e+000,0,,0,
1634058250.279,,1.000000e+003,1.067057e+002,1.273731e-004,0.000000e+000,3,9.426040e-001,0.000000e+000,,,,,,,,,,,,,,48,1,6.000000e+000,5.083008e-001,0.000000e+000,0,,0,
1634058310.219,,1.000000e+003,1.057036e+002,1.286496e-004,0.000000e+000,3,9.426261e-001,0.000000e+000,,,,,,,,,,,,,,48,1,6.000000e+000,5.065002e-001,0.000000e+000,0,,0,
1634058371.989,,1.000000e+003,1.047036e+002,1.299308e-004,0.000000e+000,3,9.428781e-001,0.000000e+000,,,,,,,,,,,,,,48,1,6.000000e+000,5.024033e-001,0.000000e+000,0,,0,
1634058428.959,,1.000000e+003,1.037305e+002,1.311257e-004,0.000000e+000,3,9.431948e-001,0.000000e+000,,,,,,,,,,,,,,48,1,6.000000e+000,5.094986e-001,0.000000e+000,0,,0,
1634058491.320,,1.000000e+003,1.026965e+002,1.325910e-004,0.000000e+000,3,9.431682e-001,0.000000e+000,,,,,,,,,,,,,,48,1,6.000000e+000,5.135040e-001,0.000000e+000,0,,0,
1634058552.820,,1.000000e+003,1.016682e+002,1.338962e-004,0.000000e+000,3,9.435187e-001,0.000000e+000,,,,,,,,,,,,,,48,1,6.000000e+000,5.426025e-001,0.000000e+000,0,,0,
1634058609.900,,1.000000e+003,1.006779e+002,1.352204e-004,0.000000e+000,3,9.436452e-001,0.000000e+000,,,,,,,,,,,,,,48,1,6.000000e+000,5.226974e-001,0.000000e+000,0,,0,
1634058668.330,,1.000000e+003,9.968317e+001,1.366424e-004,0.000000e+000,3,9.436374e-001,0.000000e+000,,,,,,,,,,,,,,48,1,6.000000e+000,5.548630e-001,0.000000e+000,0,,0,
1634058726.070,,1.000000e+003,9.871074e+001,1.379988e-004,0.000000e+000,3,9.439816e-001,0.000000e+000,,,,,,,,,,,,,,48,1,6.000000e+000,5.186768e-001,0.000000e+000,0,,0,
1634058786.800,,1.000000e+003,9.768221e+001,1.395129e-004,0.000000e+000,3,9.440259e-001,0.000000e+000,,,,,,,,,,,,,,48,1,6.000000e+000,5.545502e-001,0.000000e+000,0,,0,
1634058846.070,,1.000000e+003,9.666096e+001,1.409191e-004,0.000000e+000,3,9.441884e-001,0.000000e+000,,,,,,,,,,,,,,48,1,6.000000e+000,5.305939e-001,0.000000e+000,0,,0,
1634058905.270,,1.000000e+003,9.567022e+001,1.424233e-004,0.000000e+000,3,9.442747e-001,0.000000e+000,,,,,,,,,,,,,,48,1,6.000000e+000,5.304260e-001,0.000000e+000,0,,0,
1634058964.320,,1.000000e+003,9.467589e+001,1.439654e-004,0.000000e+000,3,9.445712e-001,0.000000e+000,,,,,,,,,,,,,,48,1,6.000000e+000,4.868774e-001,0.000000e+000,0,,0,
1634059048.370,,1.000000e+003,9.314930e+001,1.454847e-004,0.000000e+000,3,9.453154e-001,0.000000e+000,,,,,,,,,,,,,,48,1,6.000000e+000,3.128662e-001,0.000000e+000,0,,0,
1634059071.490,,1.000000e+003,9.277593e+001,1.460284e-004,0.000000e+000,3,9.455101e-001,0.000000e+000,,,,,,,,,,,,,,48,1,6.000000e+000,2.997589e-001,0.000000e+000,0,,0,
1634059142.270,,1.000000e+003,9.166077e+001,1.488127e-004,0.000000e+000,3,9.444996e-001,0.000000e+000,,,,,,,,,,,,,,48,1,6.000000e+000,5.496521e-001,0.000000e+000,0,,0,
1634059198.931,,1.000000e+003,9.070894e+001,1.503915e-004,0.000000e+000,3,9.447453e-001,0.000000e+000,,,,,,,,,,,,,,48,1,6.000000e+000,4.683762e-001,0.000000e+000,0,,0,
1634059256.391,,1.000000e+003,8.971606e+001,1.521275e-004,0.000000e+000,3,9.448008e-001,0.000000e+000,,,,,,,,,,,,,,48,1,6.000000e+000,4.729004e-001,0.000000e+000,0,,0,
1634059316.121,,1.000000e+003,8.867494e+001,1.539544e-004,0.000000e+000,3,9.448528e-001,0.000000e+000,,,,,,,,,,,,,,48,1,6.000000e+000,5.114899e-001,0.000000e+000,0,,0,
1634059370.991,,1.000000e+003,8.771772e+001,1.557127e-004,0.000000e+000,3,9.449991e-001,0.000000e+000,,,,,,,,,,,,,,48,1,6.000000e+000,5.393066e-001,0.000000e+000,0,,0,
1634059428.131,,1.000000e+003,8.670683e+001,1.576249e-004,0.000000e+000,3,9.451219e-001,0.000000e+000,,,,,,,,,,,,,,48,1,6.000000e+000,5.442886e-001,0.000000e+000,0,,0,
1634059485.851,,1.000000e+003,8.571643e+001,1.595684e-004,0.000000e+000,3,9.452695e-001,0.000000e+000,,,,,,,,,,,,,,48,1,6.000000e+000,5.176010e-001,0.000000e+000,0,,0,
1634059546.401,,1.000000e+003,8.464326e+001,1.617150e-004,0.000000e+000,3,9.454776e-001,0.000000e+000,,,,,,,,,,,,,,48,1,6.000000e+000,5.551987e-001,0.000000e+000,0,,0,
1634059602.711,,1.000000e+003,8.371484e+001,1.637482e-004,0.000000e+000,3,9.454468e-001,0.000000e+000,,,,,,,,,,,,,,48,1,6.000000e+000,5.475082e-001,0.000000e+000,0,,0,
1634059662.681,,1.000000e+003,8.268376e+001,1.659630e-004,0.000000e+000,3,9.457263e-001,0.000000e+000,,,,,,,,,,,,,,48,1,6.000000e+000,5.032501e-001,0.000000e+000,0,,0,
1634059719.721,,1.000000e+003,8.168666e+001,1.681730e-004,0.000000e+000,3,9.458647e-001,0.000000e+000,,,,,,,,,,,,,,48,1,6.000000e+000,5.299911e-001,0.000000e+000,0,,0,
1634059774.021,,1.000000e+003,8.073160e+001,1.704831e-004,0.000000e+000,3,9.461307e-001,0.000000e+000,,,,,,,,,,,,,,48,1,6.000000e+000,4.852295e-001,0.000000e+000,0,,0,
1634059834.411,,1.000000e+003,7.966937e+001,1.730222e-004,0.000000e+000,3,9.463297e-001,0.000000e+000,,,,,,,,,,,,,,48,1,6.000000e+000,5.346603e-001,0.000000e+000,0,,0,
1634059887.611,,1.000000e+003,7.872972e+001,1.754237e-004,0.000000e+000,3,9.463202e-001,0.000000e+000,,,,,,,,,,,,,,48,1,6.000000e+000,5.046921e-001,0.000000e+000,0,,0,
1634059945.632,,1.000000e+003,7.767105e+001,1.781508e-004,0.000000e+000,3,9.468102e-001,0.000000e+000,,,,,,,,,,,,,,48,1,6.000000e+000,5.533676e-001,0.000000e+000,0,,0,
1634060001.122,,1.000000e+003,7.670551e+001,1.808439e-004,0.000000e+000,3,9.469136e-001,0.000000e+000,,,,,,,,,,,,,,48,1,6.000000e+000,5.334244e-001,0.000000e+000,0,,0,
1634060055.412,,1.000000e+003,7.571217e+001,1.836759e-004,0.000000e+000,3,9.470326e-001,0.000000e+000,,,,,,,,,,,,,,48,1,6.000000e+000,5.463486e-001,0.000000e+000,0,,0,
1634060113.822,,1.000000e+003,7.469098e+001,1.867986e-004,0.000000e+000,3,9.473211e-001,0.000000e+000,,,,,,,,,,,,,,48,1,6.000000e+000,5.160904e-001,0.000000e+000,0,,0,
1634060168.612,,1.000000e+003,7.371217e+001,1.898243e-004,0.000000e+000,3,9.472993e-001,0.000000e+000,,,,,,,,,,,,,,48,1,6.000000e+000,5.281448e-001,0.000000e+000,0,,0,
1634060224.992,,1.000000e+003,7.271118e+001,1.931821e-004,0.000000e+000,3,9.475876e-001,0.000000e+000,,,,,,,,,,,,,,48,1,6.000000e+000,4.779816e-001,0.000000e+000,0,,0,
1634060280.452,,1.000000e+003,7.169205e+001,1.965332e-004,0.000000e+000,3,9.477494e-001,0.000000e+000,,,,,,,,,,,,,,48,1,6.000000e+000,5.232849e-001,0.000000e+000,0,,0,
1634060335.892,,1.000000e+003,7.070670e+001,2.000828e-004,0.000000e+000,3,9.478422e-001,0.000000e+000,,,,,,,,,,,,,,48,1,6.000000e+000,5.128860e-001,0.000000e+000,0,,0,
1634060391.262,,1.000000e+003,6.972667e+001,2.037766e-004,0.000000e+000,3,9.477328e-001,0.000000e+000,,,,,,,,,,,,,,48,1,6.000000e+000,5.351791e-001,0.000000e+000,0,,0,
1634060447.702,,1.000000e+003,6.871839e+001,2.078092e-004,0.000000e+000,3,9.481335e-001,0.000000e+000,,,,,,,,,,,,,,48,1,6.000000e+000,5.130615e-001,0.000000e+000,0,,0,
1634060502.812,,1.000000e+003,6.770688e+001,2.119819e-004,0.000000e+000,3,9.484200e-001,0.000000e+000,,,,,,,,,,,,,,48,1,6.000000e+000,5.182266e-001,0.000000e+000,0,,0,
1634060558.532,,1.000000e+003,6.668137e+001,2.164430e-004,0.000000e+000,3,9.483145e-001,0.000000e+000,,,,,,,,,,,,,,48,1,6.000000e+000,5.103378e-001,0.000000e+000,0,,0,
1634060610.482,,1.000000e+003,6.570296e+001,2.208547e-004,0.000000e+000,3,9.484025e-001,0.000000e+000,,,,,,,,,,,,,,48,1,6.000000e+000,5.538483e-001,0.000000e+000,0,,0,
1634060665.663,,1.000000e+003,6.469337e+001,2.259012e-004,0.000000e+000,3,9.486171e-001,0.000000e+000,,,,,,,,,,,,,,48,1,6.000000e+000,5.349884e-001,0.000000e+000,0,,0,
1634060720.333,,1.000000e+003,6.368320e+001,2.311555e-004,0.000000e+000,3,9.487858e-001,0.000000e+000,,,,,,,,,,,,,,48,1,6.000000e+000,5.128708e-001,0.000000e+000,0,,0,
1634060772.333,,1.000000e+003,6.271780e+001,2.363452e-004,0.000000e+000,3,9.488487e-001,0.000000e+000,,,,,,,,,,,,,,48,1,6.000000e+000,4.973717e-001,0.000000e+000,0,,0,
1634060827.013,,1.000000e+003,6.171497e+001,2.421826e-004,0.000000e+000,3,9.491189e-001,0.000000e+000,,,,,,,,,,,,,,48,1,6.000000e+000,4.991608e-001,0.000000e+000,0,,0,
1634060879.503,,1.000000e+003,6.075365e+001,2.482591e-004,0.000000e+000,3,9.492793e-001,0.000000e+000,,,,,,,,,,,,,,48,1,6.000000e+000,4.667091e-001,0.000000e+000,0,,0,
1634060937.563,,1.000000e+003,5.967678e+001,2.552868e-004,0.000000e+000,3,9.494990e-001,0.000000e+000,,,,,,,,,,,,,,48,1,6.000000e+000,5.296593e-001,0.000000e+000,0,,0,
1634060991.333,,1.000000e+003,5.868672e+001,2.624351e-004,0.000000e+000,3,9.498122e-001,0.000000e+000,,,,,,,,,,,,,,48,1,6.000000e+000,5.302010e-001,0.000000e+000,0,,0,
1634061042.763,,1.000000e+003,5.772311e+001,2.699107e-004,0.000000e+000,3,9.501552e-001,0.000000e+000,,,,,,,,,,,,,,48,1,6.000000e+000,5.382309e-001,0.000000e+000,0,,0,
1634061095.803,,1.000000e+003,5.671302e+001,2.785704e-004,0.000000e+000,3,9.503464e-001,0.000000e+000,,,,,,,,,,,,,,48,1,6.000000e+000,5.111389e-001,0.000000e+000,0,,0,
1634061149.113,,1.000000e+003,5.569668e+001,2.880434e-004,0.000000e+000,3,9.506765e-001,0.000000e+000,,,,,,,,,,,,,,48,1,6.000000e+000,5.388985e-001,0.000000e+000,0,,0,
1634061202.623,,1.000000e+003,5.468208e+001,2.987065e-004,0.000000e+000,3,9.511039e-001,0.000000e+000,,,,,,,,,,,,,,48,1,6.000000e+000,5.075607e-001,0.000000e+000,0,,0,
1634061252.133,,1.000000e+003,5.370318e+001,3.097980e-004,0.000000e+000,3,9.514741e-001,0.000000e+000,,,,,,,,,,,,,,48,1,6.000000e+000,5.342293e-001,0.000000e+000,0,,0,
1634061304.793,,1.000000e+003,5.267357e+001,3.232576e-004,0.000000e+000,3,9.518332e-001,0.000000e+000,,,,,,,,,,,,,,48,1,6.000000e+000,5.256805e-001,0.000000e+000,0,,0,
1634061353.524,,1.000000e+003,5.173677e+001,3.375446e-004,0.000000e+000,3,9.522724e-001,0.000000e+000,,,,,,,,,,,,,,48,1,6.000000e+000,4.645195e-001,0.000000e+000,0,,0,
1634061405.374,,1.000000e+003,5.072666e+001,3.548776e-004,0.000000e+000,3,9.527049e-001,0.000000e+000,,,,,,,,,,,,,,48,1,6.000000e+000,5.133018e-001,0.000000e+000,0,,0,
1634061457.334,,1.000000e+003,4.974243e+001,3.750392e-004,0.000000e+000,3,9.532400e-001,0.000000e+000,,,,,,,,,,,,,,48,1,6.000000e+000,5.140800e-001,0.000000e+000,0,,0,
1634061510.524,,1.000000e+003,4.872248e+001,4.000832e-004,0.000000e+000,3,9.537616e-001,0.000000e+000,,,,,,,,,,,,,,48,1,6.000000e+000,4.785690e-001,0.000000e+000,0,,0,
1634061563.964,,1.000000e+003,4.771424e+001,4.293495e-004,0.000000e+000,3,9.543464e-001,0.000000e+000,,,,,,,,,,,,,,48,1,6.000000e+000,4.926414e-001,0.000000e+000,0,,0,
1634061617.434,,1.000000e+003,4.671844e+001,4.634296e-004,0.000000e+000,3,9.548458e-001,0.000000e+000,,,,,,,,,,,,,,48,1,6.000000e+000,4.468079e-001,0.000000e+000,0,,0,
1634061669.294,,1.000000e+003,4.573609e+001,5.018504e-004,0.000000e+000,3,9.552726e-001,0.000000e+000,,,,,,,,,,,,,,48,1,6.000000e+000,4.801292e-001,0.000000e+000,0,,0,
1634061745.344,,1.000000e+003,4.423568e+001,5.675896e-004,0.000000e+000,3,9.569044e-001,0.000000e+000,,,,,,,,,,,,,,48,1,6.000000e+000,3.875580e-001,0.000000e+000,0,,0,
1634061771.234,,1.000000e+003,4.375801e+001,5.960825e-004,0.000000e+000,3,9.569563e-001,0.000000e+000,,,,,,,,,,,,,,48,1,6.000000e+000,3.975525e-001,0.000000e+000,0,,0,
1634061826.674,,1.000000e+003,4.274260e+001,6.679801e-004,0.000000e+000,3,9.568371e-001,0.000000e+000,,,,,,,,,,,,,,48,1,6.000000e+000,4.759216e-001,0.000000e+000,0,,0,
1634061882.894,,1.000000e+003,4.167337e+001,7.668136e-004,0.000000e+000,3,9.575804e-001,0.000000e+000,,,,,,,,,,,,,,48,1,6.000000e+000,4.680176e-001,0.000000e+000,0,,0,
1634061930.194,,1.000000e+003,4.074398e+001,8.830104e-004,0.000000e+000,3,9.582279e-001,0.000000e+000,,,,,,,,,,,,,,48,1,6.000000e+000,4.676971e-001,0.000000e+000,0,,0,
1634061983.324,,1.000000e+003,3.972384e+001,1.067664e-003,0.000000e+000,3,9.590216e-001,0.000000e+000,,,,,,,,,,,,,,48,1,6.000000e+000,4.426613e-001,0.000000e+000,0,,0,
1634062085.785,,1.000000e+003,3.779644e+001,1.590511e-003,0.000000e+000,3,9.612917e-001,0.000000e+000,,,,,,,,,,,,,,48,1,6.000000e+000,3.727112e-001,0.000000e+000,0,,0,
1634062108.885,,1.000000e+003,3.735286e+001,1.730535e-003,0.000000e+000,3,9.617341e-001,0.000000e+000,,,,,,,,,,,,,,48,1,6.000000e+000,3.528214e-001,0.000000e+000,0,,0,
1634062142.345,,1.000000e+003,3.676094e+001,1.941770e-003,0.000000e+000,3,9.613203e-001,0.000000e+000,,,,,,,,,,,,,,48,1,6.000000e+000,4.388123e-001,0.000000e+000,0,,0,
1634062198.295,,1.000000e+003,3.569671e+001,2.262268e-003,0.000000e+000,3,9.615102e-001,0.000000e+000,,,,,,,,,,,,,,48,1,6.000000e+000,4.845390e-001,0.000000e+000,0,,0,
1634062251.165,,1.000000e+003,3.471742e+001,2.500653e-003,0.000000e+000,3,9.617386e-001,0.000000e+000,,,,,,,,,,,,,,48,1,6.000000e+000,4.556313e-001,0.000000e+000,0,,0,
1634062302.535,,1.000000e+003,3.377242e+001,2.688615e-003,0.000000e+000,3,9.618954e-001,0.000000e+000,,,,,,,,,,,,,,48,1,6.000000e+000,4.439583e-001,0.000000e+000,0,,0,
1634062357.365,,1.000000e+003,3.277221e+001,2.866575e-003,0.000000e+000,3,9.619580e-001,0.000000e+000,,,,,,,,,,,,,,48,1,6.000000e+000,4.412613e-001,0.000000e+000,0,,0,
1634062413.465,,1.000000e+003,3.176559e+001,3.032756e-003,0.000000e+000,3,9.620081e-001,0.000000e+000,,,,,,,,,,,,,,48,1,6.000000e+000,4.532795e-001,0.000000e+000,0,,0,
1634062469.805,,1.000000e+003,3.071543e+001,3.194857e-003,0.000000e+000,3,9.620194e-001,0.000000e+000,,,,,,,,,,,,,,48,1,6.000000e+000,4.336796e-001,0.000000e+000,0,,0,
1634062525.045,,1.000000e+003,2.974221e+001,3.350541e-003,0.000000e+000,3,9.619377e-001,0.000000e+000,,,,,,,,,,,,,,48,1,6.000000e+000,3.977604e-001,0.000000e+000,0,,0,
1634062583.205,,1.000000e+003,2.870777e+001,3.510253e-003,0.000000e+000,3,9.619945e-001,0.000000e+000,,,,,,,,,,,,,,48,1,6.000000e+000,4.324207e-001,0.000000e+000,0,,0,
1634062637.525,,1.000000e+003,2.776419e+001,3.661334e-003,0.000000e+000,3,9.619141e-001,0.000000e+000,,,,,,,,,,,,,,48,1,6.000000e+000,4.208908e-001,0.000000e+000,0,,0,
1634062696.075,,1.000000e+003,2.676034e+001,3.831472e-003,0.000000e+000,3,9.619117e-001,0.000000e+000,,,,,,,,,,,,,,48,1,6.000000e+000,4.108391e-001,0.000000e+000,0,,0,
1634062753.725,,1.000000e+003,2.576004e+001,4.009859e-003,0.000000e+000,3,9.618031e-001,0.000000e+000,,,,,,,,,,,,,,48,1,6.000000e+000,4.004917e-001,0.000000e+000,0,,0,
1634062815.436,,1.000000e+003,2.454105e+001,4.237886e-003,0.000000e+000,3,9.615516e-001,0.000000e+000,,,,,,,,,,,,,,48,1,6.000000e+000,7.727394e-001,0.000000e+000,0,,0,
1634062847.226,,1.000000e+003,2.385879e+001,4.387403e-003,0.000000e+000,3,9.618582e-001,0.000000e+000,,,,,,,,,,,,,,48,1,6.000000e+000,2.721405e-001,0.000000e+000,0,,0,
1634062913.376,,1.000000e+003,2.278877e+001,4.673339e-003,0.000000e+000,3,9.615560e-001,0.000000e+000,,,,,,,,,,,,,,48,1,6.000000e+000,4.068813e-001,0.000000e+000,0,,0,
1634062972.476,,1.000000e+003,2.179418e+001,5.003892e-003,0.000000e+000,3,9.615327e-001,0.000000e+000,,,,,,,,,,,,,,48,1,6.000000e+000,3.963814e-001,0.000000e+000,0,,0,
1634063030.576,,1.000000e+003,2.080301e+001,5.445240e-003,0.000000e+000,3,9.614462e-001,0.000000e+000,,,,,,,,,,,,,,48,1,6.000000e+000,3.778496e-001,0.000000e+000,0,,0,
1634063138.366,,1.000000e+003,1.899731e+001,6.766543e-003,0.000000e+000,3,9.620073e-001,0.000000e+000,,,,,,,,,,,,,,48,1,6.000000e+000,3.587093e-001,0.000000e+000,0,,0,
1634063161.246,,1.000000e+003,1.860695e+001,7.169704e-003,0.000000e+000,3,9.620600e-001,0.000000e+000,,,,,,,,,,,,,,48,1,6.000000e+000,3.374710e-001,0.000000e+000,0,,0,
1634063215.376,,1.000000e+003,1.774220e+001,8.279467e-003,0.000000e+000,3,9.616064e-001,0.000000e+000,,,,,,,,,,,,,,48,1,6.000000e+000,3.938904e-001,0.000000e+000,0,,0,
1634063270.336,,1.000000e+003,1.680983e+001,9.479652e-003,0.000000e+000,3,9.618302e-001,0.000000e+000,,,,,,,,,,,,,,48,1,6.000000e+000,3.688107e-001,0.000000e+000,0,,0,
1634063332.676,,1.000000e+003,1.581293e+001,1.070332e-002,0.000000e+000,3,9.620312e-001,0.000000e+000,,,,,,,,,,,,,,48,1,6.000000e+000,3.633804e-001,0.000000e+000,0,,0,
1634063395.486,,1.000000e+003,1.480001e+001,1.178637e-002,0.000000e+000,3,9.621996e-001,0.000000e+000,,,,,,,,,,,,,,48,1,6.000000e+000,3.896704e-001,0.000000e+000,0,,0,
1634063459.086,,1.000000e+003,1.377394e+001,1.268575e-002,0.000000e+000,3,9.623080e-001,0.000000e+000,,,,,,,,,,,,,,48,1,6.000000e+000,3.857002e-001,0.000000e+000,0,,0,
1634063523.207,,1.000000e+003,1.275606e+001,1.338376e-002,0.000000e+000,3,9.623235e-001,0.000000e+000,,,,,,,,,,,,,,48,1,6.000000e+000,3.880205e-001,0.000000e+000,0,,0,
1634063583.637,,1.000000e+003,1.178774e+001,1.394963e-002,0.000000e+000,3,9.623822e-001,0.000000e+000,,,,,,,,,,,,,,48,1,6.000000e+000,3.854399e-001,0.000000e+000,0,,0,
1634063645.537,,1.000000e+003,1.077632e+001,1.448609e-002,0.000000e+000,3,9.622923e-001,0.000000e+000,,,,,,,,,,,,,,48,1,6.000000e+000,3.853197e-001,0.000000e+000,0,,0,
1634063702.157,,1.000000e+003,9.818367e+000,1.491285e-002,0.000000e+000,3,9.623066e-001,0.000000e+000,,,,,,,,,,,,,,48,1,6.000000e+000,3.438654e-001,0.000000e+000,0,,0,
1634063764.557,,1.000000e+003,8.787006e+000,1.535387e-002,0.000000e+000,3,9.622402e-001,0.000000e+000,,,,,,,,,,,,,,48,1,6.000000e+000,3.384695e-001,0.000000e+000,0,,0,
1634063828.317,,1.000000e+003,7.775354e+000,1.575362e-002,0.000000e+000,3,9.621338e-001,0.000000e+000,,,,,,,,,,,,,,48,1,6.000000e+000,3.801999e-001,0.000000e+000,0,,0,
1634063890.937,,1.000000e+003,6.831222e+000,1.610578e-002,0.000000e+000,3,9.619979e-001,0.000000e+000,,,,,,,,,,,,,,48,1,6.000000e+000,2.725382e-001,0.000000e+000,0,,0,
1634063971.147,,1.000000e+003,5.794422e+000,1.647117e-002,0.000000e+000,3,9.618761e-001,0.000000e+000,,,,,,,,,,,,,,48,1,6.000000e+000,4.018250e-001,0.000000e+000,0,,0,
1634064033.257,,1.000000e+003,4.789842e+000,1.680525e-002,0.000000e+000,3,9.616755e-001,0.000000e+000,,,,,,,,,,,,,,48,1,6.000000e+000,3.852057e-001,0.000000e+000,0,,0,
1634064094.507,,1.000000e+003,3.796494e+000,1.712980e-002,0.000000e+000,3,9.614166e-001,0.000000e+000,,,,,,,,,,,,,,48,1,6.000000e+000,3.604388e-001,0.000000e+000,0,,0,
1634064192.648,,1.000000e+003,2.879489e+000,1.754223e-002,0.000000e+000,3,9.610021e-001,0.000000e+000,,,,,,,,,,,,,,48,1,6.000000e+000,3.282568e-001,0.000000e+000,0,,0,
1634064270.488,,1.000000e+003,2.337729e+000,1.776038e-002,0.000000e+000,3,9.615304e-001,0.000000e+000,,,,,,,,,,,,,,48,1,6.000000e+000,4.368191e-001,0.000000e+000,0,,0,
1634073124.030,,1.000000e+001,2.014411e+000,-3.010926e-003,0.000000e+000,3,9.678102e-001,0.000000e+000,,,,,,,,,,,,,,48,1,6.000000e+000,7.711887e-003,0.000000e+000,0,,0,
1634073228.380,,1.000000e+001,3.167893e+000,-2.980630e-003,0.000000e+000,3,9.672940e-001,0.000000e+000,,,,,,,,,,,,,,48,1,6.000000e+000,2.945940e-001,0.000000e+000,0,,0,
1634073297.010,,1.000000e+001,4.403971e+000,-2.945535e-003,0.000000e+000,3,9.671826e-001,0.000000e+000,,,,,,,,,,,,,,48,1,6.000000e+000,3.777118e-001,0.000000e+000,0,,0,
1634073345.790,,1.000000e+001,5.233832e+000,-2.917315e-003,0.000000e+000,3,9.671645e-001,0.000000e+000,,,,,,,,,,,,,,48,1,6.000000e+000,2.738981e-001,0.000000e+000,0,,0,
1634073407.330,,1.000000e+001,6.234266e+000,-2.877072e-003,0.000000e+000,3,9.673898e-001,0.000000e+000,,,,,,,,,,,,,,48,1,6.000000e+000,4.223266e-001,0.000000e+000,0,,0,
1634073464.000,,1.000000e+001,7.203557e+000,-2.834481e-003,0.000000e+000,3,9.671869e-001,0.000000e+000,,,,,,,,,,,,,,48,1,6.000000e+000,3.727779e-001,0.000000e+000,0,,0,
1634073526.311,,1.000000e+001,8.227039e+000,-2.782089e-003,0.000000e+000,3,9.672439e-001,0.000000e+000,,,,,,,,,,,,,,48,1,6.000000e+000,3.664274e-001,0.000000e+000,0,,0,
1634073587.641,,1.000000e+001,9.253473e+000,-2.719335e-003,0.000000e+000,3,9.673806e-001,0.000000e+000,,,,,,,,,,,,,,48,1,6.000000e+000,3.894882e-001,0.000000e+000,0,,0,
1634073644.441,,1.000000e+001,1.019005e+001,-2.650376e-003,0.000000e+000,3,9.673848e-001,0.000000e+000,,,,,,,,,,,,,,48,1,6.000000e+000,3.511696e-001,0.000000e+000,0,,0,
1634073707.981,,1.000000e+001,1.119239e+001,-2.557059e-003,0.000000e+000,3,9.673232e-001,0.000000e+000,,,,,,,,,,,,,,48,1,6.000000e+000,3.560801e-001,0.000000e+000,0,,0,
1634073772.371,,1.000000e+001,1.218319e+001,-2.446351e-003,0.000000e+000,3,9.675013e-001,0.000000e+000,,,,,,,,,,,,,,48,1,6.000000e+000,3.418703e-001,0.000000e+000,0,,0,
1634073840.381,,1.000000e+001,1.326907e+001,-2.299064e-003,0.000000e+000,3,9.675052e-001,0.000000e+000,,,,,,,,,,,,,,48,1,6.000000e+000,3.595600e-001,0.000000e+000,0,,0,
1634073900.771,,1.000000e+001,1.422960e+001,-2.153355e-003,0.000000e+000,3,9.674520e-001,0.000000e+000,,,,,,,,,,,,,,48,1,6.000000e+000,3.847103e-001,0.000000e+000,0,,0,
1634073959.681,,1.000000e+001,1.519299e+001,-1.977164e-003,0.000000e+000,3,9.674505e-001,0.000000e+000,,,,,,,,,,,,,,48,1,6.000000e+000,3.766298e-001,0.000000e+000,0,,0,
1634074047.481,,1.000000e+001,1.666537e+001,-1.732128e-003,0.000000e+000,3,9.682708e-001,0.000000e+000,,,,,,,,,,,,,,48,1,6.000000e+000,3.377018e-001,0.000000e+000,0,,0,
1634074081.951,,1.000000e+001,1.724152e+001,-1.691104e-003,0.000000e+000,3,9.675463e-001,0.000000e+000,,,,,,,,,,,,,,48,1,6.000000e+000,3.681889e-001,0.000000e+000,0,,0,
1634074142.421,,1.000000e+001,1.824617e+001,-1.656908e-003,0.000000e+000,3,9.675629e-001,0.000000e+000,,,,,,,,,,,,,,48,1,6.000000e+000,3.904991e-001,0.000000e+000,0,,0,
1634074199.672,,1.000000e+001,1.920114e+001,-1.632786e-003,0.000000e+000,3,9.673685e-001,0.000000e+000,,,,,,,,,,,,,,48,1,6.000000e+000,3.649902e-001,0.000000e+000,0,,0,
1634074260.712,,1.000000e+001,2.021070e+001,-1.606156e-003,0.000000e+000,3,9.675733e-001,0.000000e+000,,,,,,,,,,,,,,48,1,6.000000e+000,3.758793e-001,0.000000e+000,0,,0,
1634074321.702,,1.000000e+001,2.121517e+001,-1.578946e-003,0.000000e+000,3,9.674584e-001,0.000000e+000,,,,,,,,,,,,,,48,1,6.000000e+000,3.912601e-001,0.000000e+000,0,,0,
1634074382.222,,1.000000e+001,2.222305e+001,-1.548732e-003,0.000000e+000,3,9.675928e-001,0.000000e+000,,,,,,,,,,,,,,48,1,6.000000e+000,3.677902e-001,0.000000e+000,0,,0,
1634074442.412,,1.000000e+001,2.321259e+001,-1.515149e-003,0.000000e+000,3,9.677619e-001,0.000000e+000,,,,,,,,,,,,,,48,1,6.000000e+000,3.649387e-001,0.000000e+000,0,,0,
1634074507.932,,1.000000e+001,2.427027e+001,-1.475512e-003,0.000000e+000,3,9.678885e-001,0.000000e+000,,,,,,,,,,,,,,48,1,6.000000e+000,3.752193e-001,0.000000e+000,0,,0,
1634074565.412,,1.000000e+001,2.519268e+001,-1.437536e-003,0.000000e+000,3,9.680541e-001,0.000000e+000,,,,,,,,,,,,,,48,1,6.000000e+000,3.557796e-001,0.000000e+000,0,,0,
1634074625.882,,1.000000e+001,2.619189e+001,-1.394343e-003,0.000000e+000,3,9.678829e-001,0.000000e+000,,,,,,,,,,,,,,48,1,6.000000e+000,3.637505e-001,0.000000e+000,0,,0,
1634074688.822,,1.000000e+001,2.720811e+001,-1.347565e-003,0.000000e+000,3,9.681198e-001,0.000000e+000,,,,,,,,,,,,,,48,1,6.000000e+000,3.869095e-001,0.000000e+000,0,,0,
1634074751.122,,1.000000e+001,2.824444e+001,-1.294393e-003,0.000000e+000,3,9.682502e-001,0.000000e+000,,,,,,,,,,,,,,48,1,6.000000e+000,3.646812e-001,0.000000e+000,0,,0,
1634074811.022,,1.000000e+001,2.923124e+001,-1.237326e-003,0.000000e+000,3,9.682504e-001,0.000000e+000,,,,,,,,,,,,,,48,1,6.000000e+000,3.613605e-001,0.000000e+000,0,,0,
1634074871.242,,1.000000e+001,3.023321e+001,-1.175297e-003,0.000000e+000,3,9.683002e-001,0.000000e+000,,,,,,,,,,,,,,48,1,6.000000e+000,3.802299e-001,0.000000e+000,0,,0,
1634074928.473,,1.000000e+001,3.119005e+001,-1.108257e-003,0.000000e+000,3,9.680232e-001,0.000000e+000,,,,,,,,,,,,,,48,1,6.000000e+000,3.737202e-001,0.000000e+000,0,,0,
1634074991.493,,1.000000e+001,3.223058e+001,-1.024112e-003,0.000000e+000,3,9.682808e-001,0.000000e+000,,,,,,,,,,,,,,48,1,6.000000e+000,3.875580e-001,0.000000e+000,0,,0,
1634075049.003,,1.000000e+001,3.319831e+001,-9.258179e-004,0.000000e+000,3,9.687881e-001,0.000000e+000,,,,,,,,,,,,,,48,1,6.000000e+000,3.698006e-001,0.000000e+000,0,,0,
1634075137.583,,1.000000e+001,3.465127e+001,-6.776168e-004,0.000000e+000,3,9.699189e-001,0.000000e+000,,,,,,,,,,,,,,48,1,6.000000e+000,3.582191e-001,0.000000e+000,0,,0,
1634075171.883,,1.000000e+001,3.519092e+001,-5.112523e-004,0.000000e+000,3,9.673762e-001,0.000000e+000,,,,,,,,,,,,,,48,1,6.000000e+000,3.776398e-001,0.000000e+000,0,,0,
1634075265.963,,1.000000e+001,3.672417e+001,-1.426584e-004,0.000000e+000,3,9.693016e-001,0.000000e+000,,,,,,,,,,,,,,48,1,6.000000e+000,3.197098e-001,0.000000e+000,0,,0,
1634075296.963,,1.000000e+001,3.722649e+001,-8.947318e-005,0.000000e+000,3,9.673523e-001,0.000000e+000,,,,,,,,,,,,,,48,1,6.000000e+000,3.562012e-001,0.000000e+000,0,,0,
1634075379.463,,1.000000e+001,3.861174e+001,-1.280246e-005,0.000000e+000,3,9.631544e-001,0.000000e+000,,,,,,,,,,,,,,48,1,6.000000e+000,3.389587e-001,0.000000e+000,0,,0,
1634075415.093,,1.000000e+001,3.919720e+001,-9.878129e-006,0.000000e+000,3,9.406375e-001,0.000000e+000,,,,,,,,,,,,,,48,1,6.000000e+000,3.716316e-001,0.000000e+000,0,,0,
1634075476.023,,1.000000e+001,4.021380e+001,-6.910608e-006,0.000000e+000,3,9.500235e-001,0.000000e+000,,,,,,,,,,,,,,48,1,6.000000e+000,3.596001e-001,0.000000e+000,0,,0,
1634075537.583,,1.000000e+001,4.123730e+001,-4.831995e-006,0.000000e+000,3,8.851604e-001,0.000000e+000,,,,,,,,,,,,,,48,1,6.000000e+000,3.649292e-001,0.000000e+000,0,,0,
1634075595.433,,1.000000e+001,4.221146e+001,-2.714725e-006,0.000000e+000,3,8.209211e-001,0.000000e+000,,,,,,,,,,,,,,48,1,6.000000e+000,3.891296e-001,0.000000e+000,0,,0,
1634075654.964,,1.000000e+001,4.321613e+001,-1.538584e-006,0.000000e+000,3,7.511914e-001,0.000000e+000,,,,,,,,,,,,,,48,1,6.000000e+000,3.726196e-001,0.000000e+000,0,,0,
1634075715.774,,1.000000e+001,4.420924e+001,-2.361683e-007,0.000000e+000,3,0.000000e+000,0.000000e+000,,,,,,,,,,,,,,48,1,6.000000e+000,3.608284e-001,0.000000e+000,0,,0,
1634075777.614,,1.000000e+001,4.523651e+001,6.537256e-007,0.000000e+000,3,4.138833e-001,0.000000e+000,,,,,,,,,,,,,,48,1,6.000000e+000,3.603592e-001,0.000000e+000,0,,0,
1634075838.854,,1.000000e+001,4.620512e+001,1.800916e-006,0.000000e+000,3,7.043806e-001,0.000000e+000,,,,,,,,,,,,,,48,1,6.000000e+000,3.460503e-001,0.000000e+000,0,,0,
1634075902.564,,1.000000e+001,4.723907e+001,1.287518e-006,0.000000e+000,3,3.995778e-001,0.000000e+000,,,,,,,,,,,,,,48,1,6.000000e+000,3.143005e-001,0.000000e+000,0,,0,
1634075961.194,,1.000000e+001,4.819054e+001,1.684588e-006,0.000000e+000,3,7.888483e-001,0.000000e+000,,,,,,,,,,,,,,48,1,6.000000e+000,3.428688e-001,0.000000e+000,0,,0,
1634076024.614,,1.000000e+001,4.923119e+001,2.076774e-006,0.000000e+000,3,8.018802e-001,0.000000e+000,,,,,,,,,,,,,,48,1,6.000000e+000,3.613396e-001,0.000000e+000,0,,0,
1634076084.374,,1.000000e+001,5.022704e+001,1.304678e-006,0.000000e+000,3,5.657935e-001,0.000000e+000,,,,,,,,,,,,,,48,1,6.000000e+000,3.631706e-001,0.000000e+000,0,,0,
1634076143.314,,1.000000e+001,5.120931e+001,1.519589e-006,0.000000e+000,3,5.667837e-001,0.000000e+000,,,,,,,,,,,,,,48,1,6.000000e+000,3.844490e-001,0.000000e+000,0,,0,
1634076201.864,,1.000000e+001,5.219548e+001,1.482885e-006,0.000000e+000,3,6.210836e-001,0.000000e+000,,,,,,,,,,,,,,48,1,6.000000e+000,3.648911e-001,0.000000e+000,0,,0,
1634076265.164,,1.000000e+001,5.324311e+001,2.215068e-006,0.000000e+000,3,7.955852e-001,0.000000e+000,,,,,,,,,,,,,,48,1,6.000000e+000,3.859024e-001,0.000000e+000,0,,0,
1634076324.504,,1.000000e+001,5.423730e+001,1.631578e-006,0.000000e+000,3,7.814533e-001,0.000000e+000,,,,,,,,,,,,,,48,1,6.000000e+000,3.679810e-001,0.000000e+000,0,,0,
1634076383.165,,1.000000e+001,5.518903e+001,2.150845e-006,0.000000e+000,3,6.928691e-001,0.000000e+000,,,,,,,,,,,,,,48,1,6.000000e+000,3.693390e-001,0.000000e+000,0,,0,
1634076446.465,,1.000000e+001,5.622542e+001,1.016817e-006,0.000000e+000,3,5.221430e-001,0.000000e+000,,,,,,,,,,,,,,48,1,6.000000e+000,3.445168e-001,0.000000e+000,0,,0,
1634076503.505,,1.000000e+001,5.716950e+001,1.742512e-006,0.000000e+000,3,7.780491e-001,0.000000e+000,,,,,,,,,,,,,,48,1,6.000000e+000,3.349190e-001,0.000000e+000,0,,0,
1634076569.705,,1.000000e+001,5.825175e+001,1.628326e-006,0.000000e+000,3,7.329894e-001,0.000000e+000,,,,,,,,,,,,,,48,1,6.000000e+000,3.651810e-001,0.000000e+000,0,,0,
1634076629.595,,1.000000e+001,5.921976e+001,1.717794e-006,0.000000e+000,3,7.112195e-001,0.000000e+000,,,,,,,,,,,,,,48,1,6.000000e+000,3.418312e-001,0.000000e+000,0,,0,
1634076845.865,,1.000000e+001,5.998654e+001,2.121265e-006,0.000000e+000,3,7.003529e-001,0.000000e+000,,,,,,,,,,,,,,48,1,6.000000e+000,2.000046e-002,0.000000e+000,0,,0,
1634077076.226,,1.000000e+001,5.999070e+001,2.007432e-006,0.000000e+000,3,7.336392e-001,0.000000e+000,,,,,,,,,,,,,,48,1,6.000000e+000,1.499939e-002,0.000000e+000,0,,0,
1634077171.986,,1.000000e+001,5.867904e+001,1.515184e-006,0.000000e+000,3,7.160223e-001,0.000000e+000,,,,,,,,,,,,,,48,1,6.000000e+000,6.069412e-001,0.000000e+000,0,,0,
1634077216.406,,1.000000e+001,5.774453e+001,1.956984e-006,0.000000e+000,3,6.915297e-001,0.000000e+000,,,,,,,,,,,,,,48,1,6.000000e+000,4.420624e-001,0.000000e+000,0,,0,
1634077272.746,,1.000000e+001,5.673998e+001,1.334411e-006,0.000000e+000,3,8.242469e-001,0.000000e+000,,,,,,,,,,,,,,48,1,6.000000e+000,4.602623e-001,0.000000e+000,0,,0,
1634077329.926,,1.000000e+001,5.574749e+001,1.523585e-006,0.000000e+000,3,8.235029e-001,0.000000e+000,,,,,,,,,,,,,,48,1,6.000000e+000,4.490814e-001,0.000000e+000,0,,0,
1634077390.486,,1.000000e+001,5.472144e+001,2.131159e-006,0.000000e+000,3,6.822118e-001,0.000000e+000,,,,,,,,,,,,,,48,1,6.000000e+000,4.402618e-001,0.000000e+000,0,,0,
1634077447.266,,1.000000e+001,5.374533e+001,1.318113e-006,0.000000e+000,3,8.263922e-001,0.000000e+000,,,,,,,,,,,,,,48,1,6.000000e+000,4.499207e-001,0.000000e+000,0,,0,
1634077503.356,,1.000000e+001,5.275874e+001,2.125059e-006,0.000000e+000,3,7.449616e-001,0.000000e+000,,,,,,,,,,,,,,48,1,6.000000e+000,4.355507e-001,0.000000e+000,0,,0,
1634077560.686,,1.000000e+001,5.174957e+001,2.106921e-006,0.000000e+000,3,6.911129e-001,0.000000e+000,,,,,,,,,,,,,,48,1,6.000000e+000,4.570198e-001,0.000000e+000,0,,0,
1634077618.696,,1.000000e+001,5.075188e+001,2.400618e-006,0.000000e+000,3,6.729401e-001,0.000000e+000,,,,,,,,,,,,,,48,1,6.000000e+000,4.628716e-001,0.000000e+000,0,,0,
1634077675.186,,1.000000e+001,4.975589e+001,2.126362e-006,0.000000e+000,3,7.156408e-001,0.000000e+000,,,,,,,,,,,,,,48,1,6.000000e+000,4.363785e-001,0.000000e+000,0,,0,
1634077731.726,,1.000000e+001,4.875231e+001,1.662355e-006,0.000000e+000,3,7.603879e-001,0.000000e+000,,,,,,,,,,,,,,48,1,6.000000e+000,4.189110e-001,0.000000e+000,0,,0,
1634077789.877,,1.000000e+001,4.775800e+001,2.128952e-006,0.000000e+000,3,7.258115e-001,0.000000e+000,,,,,,,,,,,,,,48,1,6.000000e+000,4.208603e-001,0.000000e+000,0,,0,
1634077852.217,,1.000000e+001,4.669912e+001,2.335968e-006,0.000000e+000,3,7.705171e-001,0.000000e+000,,,,,,,,,,,,,,48,1,6.000000e+000,4.464798e-001,0.000000e+000,0,,0,
1634077907.167,,1.000000e+001,4.575183e+001,1.446347e-006,0.000000e+000,3,8.095633e-001,0.000000e+000,,,,,,,,,,,,,,48,1,6.000000e+000,4.068985e-001,0.000000e+000,0,,0,
1634077965.527,,1.000000e+001,4.475649e+001,9.529019e-007,0.000000e+000,3,5.380532e-001,0.000000e+000,,,,,,,,,,,,,,48,1,6.000000e+000,4.095001e-001,0.000000e+000,0,,0,
1634078022.767,,1.000000e+001,4.375032e+001,7.888470e-007,0.000000e+000,3,3.658420e-001,0.000000e+000,,,,,,,,,,,,,,48,1,6.000000e+000,3.897705e-001,0.000000e+000,0,,0,
1634078080.737,,1.000000e+001,4.273446e+001,8.633901e-007,0.000000e+000,3,3.328895e-001,0.000000e+000,,,,,,,,,,,,,,48,1,6.000000e+000,4.031410e-001,0.000000e+000,0,,0,
1634078160.587,,1.000000e+001,4.131664e+001,7.722577e-007,0.000000e+000,3,2.516345e-001,0.000000e+000,,,,,,,,,,,,,,48,1,6.000000e+000,3.535919e-001,0.000000e+000,0,,0,
1634078194.697,,1.000000e+001,4.075343e+001,4.309541e-007,0.000000e+000,3,0.000000e+000,0.000000e+000,,,,,,,,,,,,,,48,1,6.000000e+000,4.078293e-001,0.000000e+000,0,,0,
1634078253.867,,1.000000e+001,3.975504e+001,2.682032e-007,0.000000e+000,2,0.000000e+000,0.000000e+000,,,,,,,,,,,,,,48,1,6.000000e+000,4.473114e-001,0.000000e+000,0,,0,
1634078310.627,,1.000000e+001,3.872807e+001,-2.084049e-006,0.000000e+000,3,5.914061e-001,0.000000e+000,,,,,,,,,,,,,,48,1,6.000000e+000,4.483490e-001,0.000000e+000,0,,0,
1634078367.007,,1.000000e+001,3.772217e+001,-4.614201e-006,0.000000e+000,3,6.524928e-001,0.000000e+000,,,,,,,,,,,,,,48,1,6.000000e+000,4.165688e-001,0.000000e+000,0,,0,
1634078424.447,,1.000000e+001,3.673699e+001,-6.332124e-006,0.000000e+000,3,1.914908e-001,0.000000e+000,,,,,,,,,,,,,,48,1,6.000000e+000,4.223976e-001,0.000000e+000,0,,0,
1634078482.260,,1.000000e+001,3.579739e+001,4.717594e-006,0.000000e+000,2,0.000000e+000,0.000000e+000,,,,,,,,,,,,,,48,1,6.000000e+000,3.888283e-001,0.000000e+000,0,,0,
1634078540.040,,1.000000e+001,3.479433e+001,3.134401e-005,0.000000e+000,3,8.958484e-001,0.000000e+000,,,,,,,,,,,,,,48,1,6.000000e+000,4.090576e-001,0.000000e+000,0,,0,
1634078598.280,,1.000000e+001,3.380045e+001,4.163520e-005,0.000000e+000,3,9.009261e-001,0.000000e+000,,,,,,,,,,,,,,48,1,6.000000e+000,3.848305e-001,0.000000e+000,0,,0,
1634078658.270,,1.000000e+001,3.278505e+001,5.130750e-005,0.000000e+000,3,9.115270e-001,0.000000e+000,,,,,,,,,,,,,,48,1,6.000000e+000,4.009094e-001,0.000000e+000,0,,0,
1634078716.980,,1.000000e+001,3.179472e+001,5.881544e-005,0.000000e+000,3,9.101543e-001,0.000000e+000,,,,,,,,,,,,,,48,1,6.000000e+000,3.811092e-001,0.000000e+000,0,,0,
1634078776.880,,1.000000e+001,3.078149e+001,6.546254e-005,0.000000e+000,3,9.087710e-001,0.000000e+000,,,,,,,,,,,,,,48,1,6.000000e+000,4.197292e-001,0.000000e+000,0,,0,
1634078883.260,,1.000000e+001,2.895301e+001,7.398621e-005,0.000000e+000,3,9.063181e-001,0.000000e+000,,,,,,,,,,,,,,48,1,6.000000e+000,3.696308e-001,0.000000e+000,0,,0,
1634078907.620,,1.000000e+001,2.854262e+001,7.623401e-005,0.000000e+000,3,9.096357e-001,0.000000e+000,,,,,,,,,,,,,,48,1,6.000000e+000,3.471794e-001,0.000000e+000,0,,0,
1634078954.150,,1.000000e+001,2.775964e+001,7.960640e-005,0.000000e+000,3,9.082031e-001,0.000000e+000,,,,,,,,,,,,,,48,1,6.000000e+000,3.902588e-001,0.000000e+000,0,,0,
1634079010.710,,1.000000e+001,2.681298e+001,8.342398e-005,0.000000e+000,3,9.135627e-001,0.000000e+000,,,,,,,,,,,,,,48,1,6.000000e+000,3.679409e-001,0.000000e+000,0,,0,
1634079072.620,,1.000000e+001,2.577176e+001,8.663604e-005,0.000000e+000,3,9.102084e-001,0.000000e+000,,,,,,,,,,,,,,48,1,6.000000e+000,3.537006e-001,0.000000e+000,0,,0,
1634079136.180,,1.000000e+001,2.448032e+001,8.982860e-005,0.000000e+000,3,9.087268e-001,0.000000e+000,,,,,,,,,,,,,,48,1,6.000000e+000,9.505196e-001,0.000000e+000,0,,0,
1634079159.490,,1.000000e+001,2.395376e+001,9.042591e-005,0.000000e+000,3,9.059280e-001,0.000000e+000,,,,,,,,,,,,,,48,1,6.000000e+000,7.709885e-002,0.000000e+000,0,,0,
1634079243.641,,1.000000e+001,2.277265e+001,9.347207e-005,0.000000e+000,3,9.077075e-001,0.000000e+000,,,,,,,,,,,,,,48,1,6.000000e+000,3.792400e-001,0.000000e+000,0,,0,
1634079301.241,,1.000000e+001,2.180802e+001,9.480307e-005,0.000000e+000,3,9.051912e-001,0.000000e+000,,,,,,,,,,,,,,48,1,6.000000e+000,3.745403e-001,0.000000e+000,0,,0,
1634079362.381,,1.000000e+001,2.077442e+001,9.686544e-005,0.000000e+000,3,9.085326e-001,0.000000e+000,,,,,,,,,,,,,,48,1,6.000000e+000,3.973808e-001,0.000000e+000,0,,0,
1634079422.181,,1.000000e+001,1.976301e+001,9.781186e-005,0.000000e+000,3,9.074298e-001,0.000000e+000,,,,,,,,,,,,,,48,1,6.000000e+000,3.630219e-001,0.000000e+000,0,,0,
1634079479.991,,1.000000e+001,1.879440e+001,9.832696e-005,0.000000e+000,3,9.065338e-001,0.000000e+000,,,,,,,,,,,,,,48,1,6.000000e+000,3.831291e-001,0.000000e+000,0,,0,
1634079543.831,,1.000000e+001,1.773690e+001,9.697535e-005,0.000000e+000,3,8.984379e-001,0.000000e+000,,,,,,,,,,,,,,48,1,6.000000e+000,4.115696e-001,0.000000e+000,0,,0,
1634079625.301,,1.000000e+001,1.635032e+001,-9.024021e-005,0.000000e+000,3,5.418056e-001,0.000000e+000,,,,,,,,,,,,,,48,1,6.000000e+000,3.578110e-001,0.000000e+000,0,,0,
1634079661.781,,1.000000e+001,1.580890e+001,2.429696e-005,0.000000e+000,2,0.000000e+000,0.000000e+000,,,,,,,,,,,,,,48,1,6.000000e+000,3.812895e-001,0.000000e+000,0,,0,
1634079723.121,,1.000000e+001,1.481968e+001,2.557550e-005,0.000000e+000,2,0.000000e+000,0.000000e+000,,,,,,,,,,,,,,48,1,6.000000e+000,3.561697e-001,0.000000e+000,0,,0,
1634079785.511,,1.000000e+001,1.375079e+001,-1.002261e-004,0.000000e+000,3,5.398116e-001,0.000000e+000,,,,,,,,,,,,,,48,1,6.000000e+000,3.309603e-001,0.000000e+000,0,,0,
1634079843.761,,1.000000e+001,1.281414e+001,-1.038478e-004,0.000000e+000,3,5.391153e-001,0.000000e+000,,,,,,,,,,,,,,48,1,6.000000e+000,3.664198e-001,0.000000e+000,0,,0,
1634079905.272,,1.000000e+001,1.181005e+001,-1.071106e-004,0.000000e+000,3,5.375491e-001,0.000000e+000,,,,,,,,,,,,,,48,1,6.000000e+000,3.408298e-001,0.000000e+000,0,,0,
1634079975.012,,1.000000e+001,1.073985e+001,-1.115357e-004,0.000000e+000,3,5.462321e-001,0.000000e+000,,,,,,,,,,,,,,48,1,6.000000e+000,4.162703e-001,0.000000e+000,0,,0,
1634080031.342,,1.000000e+001,9.802710e+000,-1.144391e-004,0.000000e+000,3,5.456716e-001,0.000000e+000,,,,,,,,,,,,,,48,1,6.000000e+000,3.507166e-001,0.000000e+000,0,,0,
1634080095.122,,1.000000e+001,8.767960e+000,-1.163986e-004,0.000000e+000,3,5.473132e-001,0.000000e+000,,,,,,,,,,,,,,48,1,6.000000e+000,3.793468e-001,0.000000e+000,0,,0,
1634080155.752,,1.000000e+001,7.788408e+000,1.152421e-004,0.000000e+000,3,8.794154e-001,0.000000e+000,,,,,,,,,,,,,,48,1,6.000000e+000,3.857160e-001,0.000000e+000,0,,0,
1634080217.462,,1.000000e+001,6.873645e+000,1.163726e-004,0.000000e+000,3,8.762203e-001,0.000000e+000,,,,,,,,,,,,,,48,1,6.000000e+000,2.518010e-001,0.000000e+000,0,,0,
1634080299.562,,1.000000e+001,5.808302e+000,-1.221858e-004,0.000000e+000,3,5.518781e-001,0.000000e+000,,,,,,,,,,,,,,48,1,6.000000e+000,3.679190e-001,0.000000e+000,0,,0,
1634080357.732,,1.000000e+001,4.807633e+000,-1.246944e-004,0.000000e+000,3,5.595325e-001,0.000000e+000,,,,,,,,,,,,,,48,1,6.000000e+000,3.668327e-001,0.000000e+000,0,,0,
1634080423.882,,1.000000e+001,3.736366e+000,-1.254242e-004,0.000000e+000,3,5.571319e-001,0.000000e+000,,,,,,,,,,,,,,48,1,6.000000e+000,3.773041e-001,0.000000e+000,0,,0,
1634080481.382,,1.000000e+001,2.820648e+000,1.218041e-004,0.000000e+000,3,8.812223e-001,0.000000e+000,,,,,,,,,,,,,,48,1,6.000000e+000,2.937081e-001,0.000000e+000,0,,0,
1634080595.882,,1.000000e+001,2.160712e+000,1.229709e-004,0.000000e+000,3,8.853683e-001,0.000000e+000,,,,,,,,,,,,,,48,1,6.000000e+000,3.099389e-001,0.000000e+000,0,,0,
1634080950.473,,0.000000e+000,1.959533e+000,-2.432322e-005,0.000000e+000,2,0.000000e+000,0.000000e+000,,,,,,,,,,,,,,48,1,6.000000e+000,1.294804e-002,0.000000e+000,0,,0,
1634081029.473,,0.000000e+000,3.326215e+000,-9.894390e-005,0.000000e+000,3,6.331182e-001,0.000000e+000,,,,,,,,,,,,,,48,1,6.000000e+000,4.317660e-001,0.000000e+000,0,,0,
1634081060.173,,0.000000e+000,3.996022e+000,-1.012208e-004,0.000000e+000,3,6.506267e-001,0.000000e+000,,,,,,,,,,,,,,48,1,6.000000e+000,6.863790e-001,0.000000e+000,0,,0,
1634081159.223,,0.000000e+000,4.931211e+000,-1.106917e-004,0.000000e+000,3,7.195028e-001,0.000000e+000,,,,,,,,,,,,,,48,1,6.000000e+000,5.679250e-001,0.000000e+000,0,,0,
1634081203.003,,0.000000e+000,5.994705e+000,-1.275433e-004,0.000000e+000,3,7.978458e-001,0.000000e+000,,,,,,,,,,,,,,48,1,6.000000e+000,9.339108e-001,0.000000e+000,0,,0,
1634081324.393,,0.000000e+000,7.190291e+000,-1.356483e-004,0.000000e+000,3,8.277761e-001,0.000000e+000,,,,,,,,,,,,,,48,1,6.000000e+000,3.777661e-001,0.000000e+000,0,,0,
1634081384.864,,0.000000e+000,8.227309e+000,-1.556529e-004,0.000000e+000,3,8.733592e-001,0.000000e+000,,,,,,,,,,,,,,48,1,6.000000e+000,3.629436e-001,0.000000e+000,0,,0,
1634081446.444,,0.000000e+000,9.231298e+000,-1.805466e-004,0.000000e+000,3,9.103741e-001,0.000000e+000,,,,,,,,,,,,,,48,1,6.000000e+000,3.695965e-001,0.000000e+000,0,,0,
1634081505.274,,0.000000e+000,1.021538e+001,-2.117839e-004,0.000000e+000,3,9.411027e-001,0.000000e+000,,,,,,,,,,,,,,48,1,6.000000e+000,3.562803e-001,0.000000e+000,0,,0,
1634081589.294,,0.000000e+000,1.157765e+001,-2.655963e-004,0.000000e+000,3,9.710342e-001,0.000000e+000,,,,,,,,,,,,,,48,1,6.000000e+000,3.386898e-001,0.000000e+000,0,,0,
1634081627.894,,0.000000e+000,1.217617e+001,-2.926127e-004,0.000000e+000,3,9.789289e-001,0.000000e+000,,,,,,,,,,,,,,48,1,6.000000e+000,3.365602e-001,0.000000e+000,0,,0,
1634081699.494,,0.000000e+000,1.333332e+001,-3.515219e-004,0.000000e+000,3,9.897647e-001,0.000000e+000,,,,,,,,,,,,,,48,1,6.000000e+000,3.443804e-001,0.000000e+000,0,,0,
1634081754.284,,0.000000e+000,1.418707e+001,-3.948989e-004,0.000000e+000,3,9.901432e-001,0.000000e+000,,,,,,,,,,,,,,48,1,6.000000e+000,3.527098e-001,0.000000e+000,0,,0,
1634081818.054,,0.000000e+000,1.519931e+001,-4.361086e-004,0.000000e+000,3,9.872538e-001,0.000000e+000,,,,,,,,,,,,,,48,1,6.000000e+000,3.410997e-001,0.000000e+000,0,,0,
1634081882.514,,0.000000e+000,1.623277e+001,-3.902383e-004,0.000000e+000,3,9.875752e-001,0.000000e+000,,,,,,,,,,,,,,48,1,6.000000e+000,3.749409e-001,0.000000e+000,0,,0,
1634081941.494,,0.000000e+000,1.718742e+001,-1.788320e-004,0.000000e+000,3,9.498029e-001,0.000000e+000,,,,,,,,,,,,,,48,1,6.000000e+000,3.688908e-001,0.000000e+000,0,,0,
1634082025.944,,0.000000e+000,1.861452e+001,-7.359740e-005,0.000000e+000,3,6.379080e-001,0.000000e+000,,,,,,,,,,,,,,48,1,6.000000e+000,3.333702e-001,0.000000e+000,0,,0,
1634082061.735,,0.000000e+000,1.920013e+001,-6.818536e-005,0.000000e+000,3,5.665767e-001,0.000000e+000,,,,,,,,,,,,,,48,1,6.000000e+000,3.810196e-001,0.000000e+000,0,,0,
1634082123.515,,0.000000e+000,2.023006e+001,4.680749e-005,0.000000e+000,3,0.000000e+000,0.000000e+000,,,,,,,,,,,,,,48,1,6.000000e+000,3.588810e-001,0.000000e+000,0,,0,
1634082182.855,,0.000000e+000,2.121401e+001,4.468192e-005,0.000000e+000,3,0.000000e+000,0.000000e+000,,,,,,,,,,,,,,48,1,6.000000e+000,3.740997e-001,0.000000e+000,0,,0,
1634082244.685,,0.000000e+000,2.224403e+001,4.521800e-005,0.000000e+000,3,0.000000e+000,0.000000e+000,,,,,,,,,,,,,,48,1,6.000000e+000,3.892307e-001,0.000000e+000,0,,0,
1634082307.825,,0.000000e+000,2.321288e+001,-2.333626e-005,0.000000e+000,2,0.000000e+000,0.000000e+000,,,,,,,,,,,,,,48,1,6.000000e+000,3.481102e-001,0.000000e+000,0,,0,
1634082370.915,,0.000000e+000,2.429783e+001,4.674440e-005,0.000000e+000,3,4.815654e-003,0.000000e+000,,,,,,,,,,,,,,48,1,6.000000e+000,3.446999e-001,0.000000e+000,0,,0,
1634082428.425,,0.000000e+000,2.520287e+001,-6.138298e-005,0.000000e+000,3,5.712358e-001,0.000000e+000,,,,,,,,,,,,,,48,1,6.000000e+000,3.578892e-001,0.000000e+000,0,,0,
1634082492.215,,0.000000e+000,2.617632e+001,-6.016578e-005,0.000000e+000,3,5.781578e-001,0.000000e+000,,,,,,,,,,,,,,48,1,6.000000e+000,3.189507e-001,0.000000e+000,0,,0,
1634082556.945,,0.000000e+000,2.721051e+001,-5.988963e-005,0.000000e+000,3,6.040352e-001,0.000000e+000,,,,,,,,,,,,,,48,1,6.000000e+000,3.458500e-001,0.000000e+000,0,,0,
1634082617.365,,0.000000e+000,2.820923e+001,-6.099894e-005,0.000000e+000,3,6.508347e-001,0.000000e+000,,,,,,,,,,,,,,48,1,6.000000e+000,3.829594e-001,0.000000e+000,0,,0,
1634082678.595,,0.000000e+000,2.923857e+001,-6.292076e-005,0.000000e+000,3,6.916571e-001,0.000000e+000,,,,,,,,,,,,,,48,1,6.000000e+000,3.971806e-001,0.000000e+000,0,,0,
1634082736.775,,0.000000e+000,3.021740e+001,-6.693942e-005,0.000000e+000,3,7.627779e-001,0.000000e+000,,,,,,,,,,,,,,48,1,6.000000e+000,3.660488e-001,0.000000e+000,0,,0,
1634082798.716,,0.000000e+000,3.124934e+001,-7.386584e-005,0.000000e+000,3,8.273130e-001,0.000000e+000,,,,,,,,,,,,,,48,1,6.000000e+000,3.763103e-001,0.000000e+000,0,,0,
1634082857.126,,0.000000e+000,3.221429e+001,-8.273674e-005,0.000000e+000,3,8.892336e-001,0.000000e+000,,,,,,,,,,,,,,48,1,6.000000e+000,3.689194e-001,0.000000e+000,0,,0,
1634082916.496,,0.000000e+000,3.319014e+001,-9.550981e-005,0.000000e+000,3,9.361525e-001,0.000000e+000,,,,,,,,,,,,,,48,1,6.000000e+000,3.681488e-001,0.000000e+000,0,,0,
1634082982.886,,0.000000e+000,3.422323e+001,-1.218374e-004,0.000000e+000,3,9.835599e-001,0.000000e+000,,,,,,,,,,,,,,48,1,6.000000e+000,3.491402e-001,0.000000e+000,0,,0,
1634083048.026,,0.000000e+000,3.526490e+001,-1.816787e-004,0.000000e+000,3,9.716230e-001,0.000000e+000,,,,,,,,,,,,,,48,1,6.000000e+000,3.691101e-001,0.000000e+000,0,,0,
1634083106.136,,0.000000e+000,3.620692e+001,-2.077066e-004,0.000000e+000,3,9.700580e-001,0.000000e+000,,,,,,,,,,,,,,48,1,6.000000e+000,3.516693e-001,0.000000e+000,0,,0,
1634083167.486,,0.000000e+000,3.719931e+001,-1.855581e-004,0.000000e+000,3,9.660214e-001,0.000000e+000,,,,,,,,,,,,,,48,1,6.000000e+000,3.413086e-001,0.000000e+000,0,,0,
1634083230.976,,0.000000e+000,3.822818e+001,-1.006090e-004,0.000000e+000,3,9.595737e-001,0.000000e+000,,,,,,,,,,,,,,48,1,6.000000e+000,3.670502e-001,0.000000e+000,0,,0,
1634083291.636,,0.000000e+000,3.924865e+001,-4.184952e-005,0.000000e+000,3,9.671482e-001,0.000000e+000,,,,,,,,,,,,,,48,1,6.000000e+000,3.724823e-001,0.000000e+000,0,,0,
1634083350.906,,0.000000e+000,4.024384e+001,-3.315905e-005,0.000000e+000,3,9.659802e-001,0.000000e+000,,,,,,,,,,,,,,48,1,6.000000e+000,3.745689e-001,0.000000e+000,0,,0,
1634083411.006,,0.000000e+000,4.122963e+001,-2.808005e-005,0.000000e+000,3,9.682112e-001,0.000000e+000,,,,,,,,,,,,,,48,1,6.000000e+000,3.324203e-001,0.000000e+000,0,,0,
1634083470.486,,0.000000e+000,4.221814e+001,-2.424821e-005,0.000000e+000,3,9.596064e-001,0.000000e+000,,,,,,,,,,,,,,48,1,6.000000e+000,3.712387e-001,0.000000e+000,0,,0,
1634083531.757,,0.000000e+000,4.324776e+001,-1.911450e-005,0.000000e+000,3,9.726895e-001,0.000000e+000,,,,,,,,,,,,,,48,1,6.000000e+000,3.660507e-001,0.000000e+000,0,,0,
1634083589.897,,0.000000e+000,4.419336e+001,-1.480841e-005,0.000000e+000,3,9.640434e-001,0.000000e+000,,,,,,,,,,,,,,48,1,6.000000e+000,3.484192e-001,0.000000e+000,0,,0,
1634083653.927,,0.000000e+000,4.522128e+001,-1.021640e-005,0.000000e+000,3,9.784286e-001,0.000000e+000,,,,,,,,,,,,,,48,1,6.000000e+000,3.601494e-001,0.000000e+000,0,,0,
1634083719.867,,0.000000e+000,4.625172e+001,-6.573855e-006,0.000000e+000,3,9.389894e-001,0.000000e+000,,,,,,,,,,,,,,48,1,6.000000e+000,3.292503e-001,0.000000e+000,0,,0,
1634083779.207,,0.000000e+000,4.718728e+001,-3.887133e-006,0.000000e+000,3,8.806090e-001,0.000000e+000,,,,,,,,,,,,,,48,1,6.000000e+000,3.694420e-001,0.000000e+000,0,,0,
1634083843.627,,0.000000e+000,4.823322e+001,-2.881457e-006,0.000000e+000,3,8.312740e-001,0.000000e+000,,,,,,,,,,,,,,48,1,6.000000e+000,3.808708e-001,0.000000e+000,0,,0,
1634083905.687,,0.000000e+000,4.922006e+001,-2.682790e-006,0.000000e+000,3,8.076696e-001,0.000000e+000,,,,,,,,,,,,,,48,1,6.000000e+000,3.788490e-001,0.000000e+000,0,,0,
1634083966.707,,0.000000e+000,5.025023e+001,-1.971455e-006,0.000000e+000,3,7.737793e-001,0.000000e+000,,,,,,,,,,,,,,48,1,6.000000e+000,3.707733e-001,0.000000e+000,0,,0,
1634084022.847,,0.000000e+000,5.118340e+001,-1.537948e-006,0.000000e+000,3,6.765407e-001,0.000000e+000,,,,,,,,,,,,,,48,1,6.000000e+000,3.551407e-001,0.000000e+000,0,,0,
1634084083.627,,0.000000e+000,5.220203e+001,-1.718738e-006,0.000000e+000,3,7.526535e-001,0.000000e+000,,,,,,,,,,,,,,48,1,6.000000e+000,3.727913e-001,0.000000e+000,0,,0,
1634084143.707,,0.000000e+000,5.320061e+001,-1.383487e-006,0.000000e+000,3,5.936748e-001,0.000000e+000,,,,,,,,,,,,,,48,1,6.000000e+000,3.786316e-001,0.000000e+000,0,,0,
1634084205.698,,0.000000e+000,5.423029e+001,-7.798885e-007,0.000000e+000,3,2.879732e-001,0.000000e+000,,,,,,,,,,,,,,48,1,6.000000e+000,3.511696e-001,0.000000e+000,0,,0,
1634084264.208,,0.000000e+000,5.522559e+001,-1.156411e-006,0.000000e+000,3,5.129566e-001,0.000000e+000,,,,,,,,,,,,,,48,1,6.000000e+000,3.280411e-001,0.000000e+000,0,,0,
1634084324.398,,0.000000e+000,5.618836e+001,-1.307805e-006,0.000000e+000,3,6.508122e-001,0.000000e+000,,,,,,,,,,,,,,48,1,6.000000e+000,3.619118e-001,0.000000e+000,0,,0,
1634084390.098,,0.000000e+000,5.726984e+001,-1.089891e-006,0.000000e+000,3,6.831105e-001,0.000000e+000,,,,,,,,,,,,,,48,1,6.000000e+000,3.405609e-001,0.000000e+000,0,,0,
1634084448.388,,0.000000e+000,5.821298e+001,-6.529848e-007,0.000000e+000,3,3.117596e-001,0.000000e+000,,,,,,,,,,,,,,48,1,6.000000e+000,3.442192e-001,0.000000e+000,0,,0,
1634084509.438,,0.000000e+000,5.922058e+001,-8.202152e-007,0.000000e+000,3,6.284692e-001,0.000000e+000,,,,,,,,,,,,,,48,1,6.000000e+000,3.499680e-001,0.000000e+000,0,,0,
1634084724.908,,0.000000e+000,5.998821e+001,-5.050807e-007,0.000000e+000,3,6.342746e-002,0.000000e+000,,,,,,,,,,,,,,48,1,6.000000e+000,1.332092e-002,0.000000e+000,0,,0,
1634088041.783,,0.000000e+000,2.001999e+000,-3.157802e-003,2.872901e-007,3,9.677621e-001,9.097787e-003,,,,,,,,,,,,,,48,2,6.000000e+000,1.248085e-002,0.000000e+000,0,,0,
1634088264.543,,2.000000e+002,2.017552e+000,-1.573345e-003,8.828860e-006,3,9.789204e-001,5.611521e-001,,,,,,,,,,,,,,48,2,6.000000e+000,1.361704e-002,0.000000e+000,0,,0,
1634088493.604,,4.000000e+002,2.010884e+000,7.181329e-004,3.532087e-005,3,9.233931e-001,4.918431e+000,,,,,,,,,,,,,,48,2,6.000000e+000,1.919293e-002,0.000000e+000,0,,0,
1634088724.284,,6.000000e+002,2.009759e+000,4.281969e-003,4.385347e-005,3,9.553690e-001,1.024143e+000,,,,,,,,,,,,,,48,2,6.000000e+000,9.052992e-003,0.000000e+000,0,,0,
1634088924.404,,8.000001e+002,2.008035e+000,7.969871e-003,4.171089e-005,3,9.581509e-001,5.233572e-001,,,,,,,,,,,,,,48,2,6.000000e+000,1.245213e-002,0.000000e+000,0,,0,
1634089128.514,,1.000000e+003,2.007529e+000,1.038220e-002,2.389068e-005,3,9.584829e-001,2.301120e-001,,,,,,,,,,,,,,48,2,6.000000e+000,1.198101e-002,0.000000e+000,0,,0,
1634089339.205,,1.500000e+003,2.006649e+000,1.333039e-002,9.059597e-006,3,9.578930e-001,6.796197e-002,,,,,,,,,,,,,,48,2,6.000000e+000,9.581089e-003,0.000000e+000,0,,0,
1634089545.765,,2.000000e+003,2.006118e+000,1.505269e-002,7.860387e-006,3,9.571484e-001,5.221915e-002,,,,,,,,,,,,,,48,2,6.000000e+000,8.656025e-003,0.000000e+000,0,,0,
1634089755.185,,2.500000e+003,2.005757e+000,1.645362e-002,9.226208e-006,3,9.567094e-001,5.607405e-002,,,,,,,,,,,,,,48,2,6.000000e+000,8.002043e-003,0.000000e+000,0,,0,
1634089964.966,,3.000000e+003,2.005255e+000,1.772651e-002,4.758643e-006,3,9.558923e-001,2.684478e-002,,,,,,,,,,,,,,48,2,6.000000e+000,7.104874e-003,0.000000e+000,0,,0,
1634090177.366,,4.000000e+003,2.004754e+000,2.003117e-002,1.171682e-005,3,9.546611e-001,5.849295e-002,,,,,,,,,,,,,,48,2,6.000000e+000,6.588936e-003,0.000000e+000,0,,0,
1634090393.116,,5.000000e+003,2.004665e+000,2.211311e-002,7.550871e-006,3,9.538060e-001,3.414659e-002,,,,,,,,,,,,,,48,2,6.000000e+000,6.589174e-003,0.000000e+000,0,,0,
1634090641.737,,6.000000e+003,2.002656e+000,2.402015e-002,1.024168e-005,3,9.535388e-001,4.263788e-002,,,,,,,,,,,,,,48,2,6.000000e+000,3.991127e-003,0.000000e+000,0,,0,
1634090845.107,,7.000000e+003,2.003663e+000,2.578565e-002,4.912742e-006,3,9.525738e-001,1.905224e-002,,,,,,,,,,,,,,48,2,6.000000e+000,4.369020e-003,0.000000e+000,0,,0,
1634091049.927,,8.000000e+003,2.003278e+000,2.747773e-002,5.807045e-006,3,9.519783e-001,2.113364e-002,,,,,,,,,,,,,,48,2,6.000000e+000,4.178047e-003,0.000000e+000,0,,0,
1634091254.617,,9.000000e+003,2.003353e+000,2.910651e-002,7.330917e-006,3,9.516191e-001,2.518652e-002,,,,,,,,,,,,,,48,2,6.000000e+000,4.528046e-003,0.000000e+000,0,,0,
1634091458.808,,1.000000e+004,2.003076e+000,3.069152e-002,3.922291e-006,3,9.513494e-001,1.277972e-002,,,,,,,,,,,,,,48,2,6.000000e+000,4.420042e-003,0.000000e+000,0,,0,
1634091679.188,,1.500000e+004,2.002664e+000,3.722293e-002,2.692130e-006,3,9.506545e-001,7.232451e-003,,,,,,,,,,,,,,48,2,6.000000e+000,3.528118e-003,0.000000e+000,0,,0,
1634091895.418,,2.000000e+004,2.002515e+000,4.118622e-002,4.594006e-006,3,9.499955e-001,1.115423e-002,,,,,,,,,,,,,,48,2,6.000000e+000,3.445864e-003,0.000000e+000,0,,0,
1634092116.059,,2.500000e+004,2.002576e+000,4.373030e-002,3.408626e-006,3,9.494706e-001,7.794656e-003,,,,,,,,,,,,,,48,2,6.000000e+000,3.637075e-003,0.000000e+000,0,,0,
1634092334.109,,3.000000e+004,2.002225e+000,4.551864e-002,1.701679e-006,3,9.489282e-001,3.738423e-003,,,,,,,,,,,,,,48,2,6.000000e+000,3.633976e-003,0.000000e+000,0,,0,
1634092557.909,,3.500000e+004,2.002198e+000,4.686993e-002,7.702337e-006,3,9.484954e-001,1.643343e-002,,,,,,,,,,,,,,48,2,6.000000e+000,3.661036e-003,0.000000e+000,0,,0,
1634092787.440,,4.000000e+004,2.002084e+000,4.795279e-002,5.486993e-006,3,9.481571e-001,1.144249e-002,,,,,,,,,,,,,,48,2,6.000000e+000,3.337026e-003,0.000000e+000,0,,0,
1634093009.890,,4.500000e+004,2.002050e+000,4.885282e-002,2.710570e-006,3,9.478618e-001,5.548443e-003,,,,,,,,,,,,,,48,2,6.000000e+000,3.687024e-003,0.000000e+000,0,,0,
1634093240.590,,5.000000e+004,2.002145e+000,4.962187e-002,3.790583e-006,3,9.474512e-001,7.638936e-003,,,,,,,,,,,,,,48,2,6.000000e+000,3.284097e-003,0.000000e+000,0,,0,
1634093477.491,,4.500000e+004,2.001996e+000,4.884539e-002,2.397247e-007,3,9.477008e-001,4.907826e-004,,,,,,,,,,,,,,48,2,6.000000e+000,3.149986e-003,0.000000e+000,0,,0,
1634093712.301,,4.000000e+004,2.002070e+000,4.796579e-002,1.991439e-006,3,9.480361e-001,4.151789e-003,,,,,,,,,,,,,,48,2,6.000000e+000,3.499031e-003,0.000000e+000,0,,0,
1634093942.621,,3.500000e+004,2.002090e+000,4.692204e-002,4.040829e-006,3,9.483321e-001,8.611794e-003,,,,,,,,,,,,,,48,2,6.000000e+000,3.498912e-003,0.000000e+000,0,,0,
1634094173.581,,3.000000e+004,2.001976e+000,4.563720e-002,7.465261e-006,3,9.487461e-001,1.635784e-002,,,,,,,,,,,,,,48,2,6.000000e+000,3.471017e-003,0.000000e+000,0,,0,
1634094398.152,,2.500000e+004,2.001868e+000,4.398070e-002,7.694434e-006,3,9.492183e-001,1.749503e-002,,,,,,,,,,,,,,48,2,6.000000e+000,3.713965e-003,0.000000e+000,0,,0,
1634094619.612,,2.000000e+004,2.001700e+000,4.173779e-002,8.705959e-006,3,9.498896e-001,2.085870e-002,,,,,,,,,,,,,,48,2,6.000000e+000,3.766060e-003,0.000000e+000,0,,0,
1634094846.072,,1.500000e+004,2.001956e+000,3.857790e-002,6.209812e-005,3,9.503186e-001,1.609681e-001,,,,,,,,,,,,,,48,2,6.000000e+000,3.659844e-003,0.000000e+000,0,,0,
1634095063.093,,1.000000e+004,2.001646e+000,3.387308e-002,1.092657e-005,3,9.523554e-001,3.225739e-002,,,,,,,,,,,,,,48,2,6.000000e+000,3.795028e-003,0.000000e+000,0,,0,
1634095222.133,,8.000000e+003,2.000469e+000,3.143670e-002,9.443529e-006,3,9.532354e-001,3.003983e-002,,,,,,,,,,,,,,48,2,6.000000e+000,3.383994e-003,0.000000e+000,0,,0,
1634095374.233,,6.000000e+003,2.000610e+000,2.856803e-002,7.726044e-006,3,9.547021e-001,2.704437e-002,,,,,,,,,,,,,,48,2,6.000000e+000,2.876043e-003,0.000000e+000,0,,0,
1634095537.033,,4.000000e+003,2.000623e+000,2.519918e-002,1.496476e-005,3,9.563910e-001,5.938592e-002,,,,,,,,,,,,,,48,2,6.000000e+000,3.063917e-003,0.000000e+000,0,,0,
1634095749.744,,3.000000e+003,2.001384e+000,2.323078e-002,3.250576e-006,3,9.575432e-001,1.399254e-002,,,,,,,,,,,,,,48,2,6.000000e+000,3.200889e-003,0.000000e+000,0,,0,
1634095961.594,,2.000000e+003,2.001216e+000,2.098124e-002,4.799472e-006,3,9.589739e-001,2.287507e-002,,,,,,,,,,,,,,48,2,6.000000e+000,3.602982e-003,0.000000e+000,0,,0,
1634096169.724,,1.000000e+003,2.001155e+000,1.820176e-002,4.356930e-006,3,9.607264e-001,2.393686e-002,,,,,,,,,,,,,,48,2,6.000000e+000,3.658056e-003,0.000000e+000,0,,0,
1634096369.735,,9.000000e+002,2.001061e+000,1.785907e-002,2.985841e-006,3,9.606445e-001,1.671891e-002,,,,,,,,,,,,,,48,2,6.000000e+000,3.655910e-003,0.000000e+000,0,,0,
1634096572.205,,8.000001e+002,2.000953e+000,1.750155e-002,6.848863e-008,3,9.611233e-001,3.913290e-004,,,,,,,,,,,,,,48,2,6.000000e+000,3.360987e-003,0.000000e+000,0,,0,
1634096773.715,,7.000000e+002,2.001081e+000,1.712322e-002,1.639908e-005,3,9.613820e-001,9.577098e-002,,,,,,,,,,,,,,48,2,6.000000e+000,3.575921e-003,0.000000e+000,0,,0,
1634096979.325,,6.000000e+002,2.001121e+000,1.673211e-002,7.996047e-006,3,9.615860e-001,4.778863e-002,,,,,,,,,,,,,,48,2,6.000000e+000,3.361106e-003,0.000000e+000,0,,0,
1634097183.756,,5.000000e+002,2.001047e+000,1.630338e-002,3.704972e-006,3,9.619297e-001,2.272518e-002,,,,,,,,,,,,,,48,2,6.000000e+000,3.441095e-003,0.000000e+000,0,,0,
1634097384.036,,4.000000e+002,2.001027e+000,1.585896e-002,5.637141e-007,3,9.619108e-001,3.554546e-003,,,,,,,,,,,,,,48,2,6.000000e+000,3.440976e-003,0.000000e+000,0,,0,
1634097582.856,,3.000000e+002,2.000933e+000,1.535185e-002,3.323674e-006,3,9.623125e-001,2.164999e-002,,,,,,,,,,,,,,48,2,6.000000e+000,3.360987e-003,0.000000e+000,0,,0,
1634097783.807,,2.000000e+002,2.000980e+000,1.480501e-002,4.431346e-006,3,9.624238e-001,2.993140e-002,,,,,,,,,,,,,,48,2,6.000000e+000,3.439903e-003,0.000000e+000,0,,0,
1634097987.247,,1.000000e+002,2.001202e+000,1.418152e-002,1.569970e-006,3,9.628683e-001,1.107053e-002,,,,,,,,,,,,,,48,2,6.000000e+000,3.253102e-003,0.000000e+000,0,,0,
1634098185.557,,0.000000e+000,2.000993e+000,1.341514e-002,1.887125e-005,3,9.637532e-001,1.406713e-001,,,,,,,,,,,,,,48,2,6.000000e+000,3.549099e-003,0.000000e+000,0,,0,
1634098387.247,,-1.000000e+002,2.000987e+000,1.223755e-002,3.004478e-005,3,9.661443e-001,2.455130e-001,,,,,,,,,,,,,,48,2,6.000000e+000,3.360152e-003,0.000000e+000,0,,0,
1634098590.558,,-2.000000e+002,2.001054e+000,1.114159e-002,1.463418e-005,3,9.677145e-001,1.313473e-001,,,,,,,,,,,,,,48,2,6.000000e+000,3.468037e-003,0.000000e+000,0,,0,
1634098786.178,,-3.000000e+002,2.000886e+000,9.789621e-003,2.867303e-005,3,9.693774e-001,2.928921e-001,,,,,,,,,,,,,,48,2,6.000000e+000,3.575087e-003,0.000000e+000,0,,0,
1634099008.278,,-4.000000e+002,2.002305e+000,7.841609e-003,2.868225e-005,3,9.711283e-001,3.657699e-001,,,,,,,,,,,,,,48,2,6.000000e+000,1.212120e-003,0.000000e+000,0,,0,
1634099204.659,,-5.000000e+002,2.000658e+000,5.213289e-003,8.221665e-005,3,9.731599e-001,1.577059e+000,,,,,,,,,,,,,,48,2,6.000000e+000,3.841996e-003,0.000000e+000,0,,0,
1634099429.979,,-6.000000e+002,2.002366e+000,1.578187e-003,7.519632e-005,3,9.850458e-001,4.764729e+000,,,,,,,,,,,,,,48,2,6.000000e+000,1.536131e-003,0.000000e+000,0,,0,
1634099623.819,,-7.000000e+002,2.000557e+000,-1.594199e-003,7.661671e-005,3,9.361217e-001,4.805971e+000,,,,,,,,,,,,,,48,2,6.000000e+000,3.788948e-003,0.000000e+000,0,,0,
1634099823.369,,-8.000001e+002,2.001074e+000,-4.141450e-003,5.579090e-005,3,9.516394e-001,1.347135e+000,,,,,,,,,,,,,,48,2,6.000000e+000,3.253102e-003,0.000000e+000,0,,0,
1634100070.540,,-9.000000e+002,2.003228e+000,-6.118824e-003,3.327296e-005,3,9.553783e-001,5.437803e-001,,,,,,,,,,,,,,48,2,6.000000e+000,4.580021e-004,0.000000e+000,0,,0,
1634100272.190,,-1.000000e+003,2.000779e+000,-7.438216e-003,5.835363e-006,3,9.522005e-001,7.845110e-002,,,,,,,,,,,,,,48,2,6.000000e+000,4.487991e-003,0.000000e+000,0,,0,
1634100483.160,,-2.000000e+003,2.001411e+000,-1.287753e-002,2.738031e-005,3,9.550877e-001,2.126208e-001,,,,,,,,,,,,,,48,2,6.000000e+000,3.577113e-003,0.000000e+000,0,,0,
1634100695.001,,-3.000000e+003,2.001451e+000,-1.553886e-002,2.250247e-005,3,9.550751e-001,1.448141e-001,,,,,,,,,,,,,,48,2,6.000000e+000,3.549933e-003,0.000000e+000,0,,0,
1634100905.161,,-4.000000e+003,2.001600e+000,-1.772194e-002,1.052091e-005,3,9.537520e-001,5.936657e-002,,,,,,,,,,,,,,48,2,6.000000e+000,4.359007e-003,0.000000e+000,0,,0,
1634101105.901,,-6.000000e+003,2.001769e+000,-2.141369e-002,1.658216e-006,3,9.522365e-001,7.743718e-003,,,,,,,,,,,,,,48,2,6.000000e+000,4.869938e-003,0.000000e+000,0,,0,
1634101353.552,,-8.000000e+003,2.007297e+000,-2.480639e-002,1.597761e-005,3,9.515268e-001,6.440923e-002,,,,,,,,,,,,,,48,2,6.000000e+000,3.092051e-003,0.000000e+000,0,,0,
1634101567.092,,-1.000000e+004,2.002514e+000,-2.842661e-002,1.515970e-006,3,9.504626e-001,5.332925e-003,,,,,,,,,,,,,,48,2,6.000000e+000,9.083986e-003,0.000000e+000,0,,0,
1634101782.982,,-1.500000e+004,1.999549e+000,-3.621869e-002,1.483045e-006,3,9.502653e-001,4.094694e-003,,,,,,,,,,,,,,48,2,6.000000e+000,8.530021e-003,0.000000e+000,0,,0,
1634102002.232,,-2.000000e+004,2.000985e+000,-4.073179e-002,9.909778e-006,3,9.497726e-001,2.432935e-002,,,,,,,,,,,,,,48,2,6.000000e+000,8.008957e-003,0.000000e+000,0,,0,
1634102223.813,,-2.500000e+004,2.003898e+000,-4.350837e-002,1.756733e-005,3,9.492670e-001,4.037691e-002,,,,,,,,,,,,,,48,2,6.000000e+000,1.236713e-002,0.000000e+000,0,,0,
1634102446.463,,-3.000000e+004,2.001550e+000,-4.541539e-002,1.161146e-005,3,9.488994e-001,2.556723e-002,,,,,,,,,,,,,,48,2,6.000000e+000,1.165807e-002,0.000000e+000,0,,0,
1634102671.613,,-3.500000e+004,2.001242e+000,-4.683310e-002,1.722489e-005,3,9.485335e-001,3.677931e-002,,,,,,,,,,,,,,48,2,6.000000e+000,1.219308e-002,0.000000e+000,0,,0,
1634102897.024,,-4.000000e+004,2.002301e+000,-4.793306e-002,1.319196e-005,3,9.482005e-001,2.752164e-002,,,,,,,,,,,,,,48,2,6.000000e+000,1.315105e-002,0.000000e+000,0,,0,
1634103121.864,,-4.500000e+004,2.001402e+000,-4.886111e-002,1.523872e-005,3,9.479542e-001,3.118783e-002,,,,,,,,,,,,,,48,2,6.000000e+000,1.172900e-002,0.000000e+000,0,,0,
1634103347.054,,-5.000000e+004,2.001255e+000,-4.963261e-002,1.074481e-005,3,9.475908e-001,2.164870e-002,,,,,,,,,,,,,,48,2,6.000000e+000,1.221704e-002,0.000000e+000,0,,0,
1634103586.495,,-4.500000e+004,2.003535e+000,-4.886866e-002,9.390845e-006,3,9.478819e-001,1.921650e-002,,,,,,,,,,,,,,48,2,6.000000e+000,1.523209e-002,0.000000e+000,0,,0,
1634103822.335,,-4.000000e+004,2.001284e+000,-4.799431e-002,1.232268e-005,3,9.481850e-001,2.567530e-002,,,,,,,,,,,,,,48,2,6.000000e+000,9.811044e-003,0.000000e+000,0,,0,
1634104051.213,,-3.500000e+004,2.002904e+000,-4.693876e-002,2.023312e-005,3,9.485353e-001,4.310536e-002,,,,,,,,,,,,,,48,2,6.000000e+000,1.426899e-002,0.000000e+000,0,,0,
1634104287.446,,-3.000000e+004,2.002478e+000,-4.564212e-002,2.202963e-005,3,9.489006e-001,4.826601e-002,,,,,,,,,,,,,,48,2,6.000000e+000,1.391506e-002,0.000000e+000,0,,0,
1634104508.876,,-2.500000e+004,2.000831e+000,-4.398502e-002,2.544616e-005,3,9.493717e-001,5.785188e-002,,,,,,,,,,,,,,48,2,6.000000e+000,1.180100e-002,0.000000e+000,0,,0,
1634104734.776,,-2.000000e+004,2.002785e+000,-4.173528e-002,3.024827e-005,3,9.500194e-001,7.247648e-002,,,,,,,,,,,,,,48,2,6.000000e+000,1.522112e-002,0.000000e+000,0,,0,
1634104953.867,,-1.500000e+004,2.000062e+000,-3.854372e-002,2.724794e-005,3,9.509020e-001,7.069357e-002,,,,,,,,,,,,,,48,2,6.000000e+000,1.025093e-002,0.000000e+000,0,,0,
1634105175.647,,-1.000000e+004,2.003253e+000,-3.385183e-002,3.330128e-005,3,9.524856e-001,9.837364e-002,,,,,,,,,,,,,,48,2,6.000000e+000,1.369011e-002,0.000000e+000,0,,0,
1634105381.797,,-8.000000e+003,1.999228e+000,-3.141963e-002,2.807507e-005,3,9.534914e-001,8.935519e-002,,,,,,,,,,,,,,48,2,6.000000e+000,9.112954e-003,0.000000e+000,0,,0,
1634105585.317,,-6.000000e+003,2.001934e+000,-2.855132e-002,1.988278e-005,3,9.548244e-001,6.963873e-002,,,,,,,,,,,,,,48,2,6.000000e+000,7.806897e-003,0.000000e+000,0,,0,
1634105799.258,,-4.000000e+003,2.004575e+000,-2.518152e-002,1.971419e-005,3,9.565372e-001,7.828831e-002,,,,,,,,,,,,,,48,2,6.000000e+000,1.578903e-002,0.000000e+000,0,,0,
1634106012.768,,-3.000000e+003,1.998806e+000,-2.323696e-002,1.737109e-005,3,9.575937e-001,7.475626e-002,,,,,,,,,,,,,,48,2,6.000000e+000,9.214997e-003,0.000000e+000,0,,0,
1634106220.718,,-2.000000e+003,2.004961e+000,-2.098303e-002,1.729865e-005,3,9.589152e-001,8.244112e-002,,,,,,,,,,,,,,48,2,6.000000e+000,1.046586e-002,0.000000e+000,0,,0,
1634106429.549,,-1.000000e+003,2.000398e+000,-1.820318e-002,6.912083e-006,3,9.607854e-001,3.797184e-002,,,,,,,,,,,,,,48,2,6.000000e+000,1.079583e-002,0.000000e+000,0,,0,
1634106622.349,,-9.000000e+002,1.999395e+000,-1.785899e-002,2.064537e-005,3,9.610324e-001,1.156021e-001,,,,,,,,,,,,,,48,2,6.000000e+000,9.089947e-003,0.000000e+000,0,,0,
1634106820.459,,-8.000001e+002,2.001249e+000,-1.751164e-002,7.870924e-006,3,9.606993e-001,4.494682e-002,,,,,,,,,,,,,,48,2,6.000000e+000,1.237702e-002,0.000000e+000,0,,0,
1634107022.389,,-7.000000e+002,2.000130e+000,-1.713102e-002,1.403358e-005,3,9.616132e-001,8.191913e-002,,,,,,,,,,,,,,48,2,6.000000e+000,1.111603e-002,0.000000e+000,0,,0,
1634107219.520,,-6.000000e+002,1.999828e+000,-1.674003e-002,1.289167e-005,3,9.614267e-001,7.701103e-002,,,,,,,,,,,,,,48,2,6.000000e+000,1.089799e-002,0.000000e+000,0,,0,
1634107418.540,,-5.000000e+002,1.999875e+000,-1.631057e-002,2.196904e-006,3,9.619571e-001,1.346921e-002,,,,,,,,,,,,,,48,2,6.000000e+000,1.095808e-002,0.000000e+000,0,,0,
1634107620.250,,-4.000000e+002,1.999962e+000,-1.586441e-002,2.020415e-006,3,9.618806e-001,1.273552e-002,,,,,,,,,,,,,,48,2,6.000000e+000,1.071107e-002,0.000000e+000,0,,0,
1634107823.411,,-3.000000e+002,2.000355e+000,-1.536216e-002,6.126440e-006,3,9.622905e-001,3.988006e-002,,,,,,,,,,,,,,48,2,6.000000e+000,1.217604e-002,0.000000e+000,0,,0,
1634108023.111,,-2.000000e+002,1.999829e+000,-1.481340e-002,1.164702e-005,3,9.623065e-001,7.862490e-002,,,,,,,,,,,,,,48,2,6.000000e+000,1.136196e-002,0.000000e+000,0,,0,
1634108224.191,,-1.000000e+002,1.999638e+000,-1.418334e-002,1.443464e-005,3,9.631481e-001,1.017718e-001,,,,,,,,,,,,,,48,2,6.000000e+000,9.899139e-003,0.000000e+000,0,,0,
1634108423.551,,0.000000e+000,2.000791e+000,-1.334683e-002,2.930523e-005,3,9.646680e-001,2.195669e-001,,,,,,,,,,,,,,48,2,6.000000e+000,1.188409e-002,0.000000e+000,0,,0,
1634108619.722,,1.000000e+002,1.998979e+000,-1.216450e-002,2.231544e-005,3,9.674349e-001,1.834472e-001,,,,,,,,,,,,,,48,2,6.000000e+000,8.758903e-003,0.000000e+000,0,,0,
1634108818.892,,2.000000e+002,2.001223e+000,-1.106288e-002,1.553506e-005,3,9.690137e-001,1.404251e-001,,,,,,,,,,,,,,48,2,6.000000e+000,9.522080e-003,0.000000e+000,0,,0,
1634109015.082,,3.000000e+002,2.001128e+000,-9.723826e-003,2.968192e-005,3,9.704515e-001,3.052494e-001,,,,,,,,,,,,,,48,2,6.000000e+000,1.234400e-002,0.000000e+000,0,,0,
1634109237.723,,4.000000e+002,2.003227e+000,-7.789999e-003,3.372209e-005,3,9.706348e-001,4.328895e-001,,,,,,,,,,,,,,48,2,6.000000e+000,7.479072e-003,0.000000e+000,0,,0,
1634109440.033,,5.000000e+002,2.000602e+000,-5.130315e-003,1.302423e-004,3,9.618096e-001,2.538681e+000,,,,,,,,,,,,,,48,2,6.000000e+000,1.161301e-002,0.000000e+000,0,,0,
1634109664.463,,6.000000e+002,2.002950e+000,-1.496082e-003,7.493784e-005,3,9.827625e-001,5.008939e+000,,,,,,,,,,,,,,48,2,6.000000e+000,7.096887e-003,0.000000e+000,0,,0,
1634109864.033,,7.000000e+002,2.000404e+000,1.666455e-003,7.062445e-005,3,9.317331e-001,4.238007e+000,,,,,,,,,,,,,,48,2,6.000000e+000,1.033902e-002,0.000000e+000,0,,0,
1634110064.254,,8.000001e+002,1.998918e+000,4.185370e-003,5.919228e-005,3,9.497421e-001,1.414266e+000,,,,,,,,,,,,,,48,2,6.000000e+000,8.604050e-003,0.000000e+000,0,,0,
1634110311.684,,9.000000e+002,2.008629e+000,6.160062e-003,3.510898e-005,3,9.540729e-001,5.699453e-001,,,,,,,,,,,,,,48,2,6.000000e+000,3.262997e-003,0.000000e+000,0,,0,
1634110513.694,,1.000000e+003,2.001142e+000,7.435347e-003,2.956766e-005,3,9.546657e-001,3.976635e-001,,,,,,,,,,,,,,48,2,6.000000e+000,9.432077e-003,0.000000e+000,0,,0,
1634110727.045,,2.000000e+003,2.000284e+000,1.290487e-002,4.068817e-005,3,9.542632e-001,3.152931e-001,,,,,,,,,,,,,,48,2,6.000000e+000,1.093602e-002,0.000000e+000,0,,0,
1634110938.105,,3.000000e+003,2.000567e+000,1.554420e-002,2.669015e-005,3,9.544196e-001,1.717049e-001,,,,,,,,,,,,,,48,2,6.000000e+000,1.107001e-002,0.000000e+000,0,,0,
1634111148.525,,4.000000e+003,1.999645e+000,1.772367e-002,1.584063e-005,3,9.536091e-001,8.937557e-002,,,,,,,,,,,,,,48,2,6.000000e+000,9.871960e-003,0.000000e+000,0,,0,
1634111349.756,,6.000000e+003,2.000013e+000,2.141945e-002,1.047876e-005,3,9.518849e-001,4.892170e-002,,,,,,,,,,,,,,48,2,6.000000e+000,9.533048e-003,0.000000e+000,0,,0,
1634111598.726,,8.000000e+003,2.011085e+000,2.478737e-002,1.209088e-005,3,9.510949e-001,4.877838e-002,,,,,,,,,,,,,,48,2,6.000000e+000,6.462812e-003,0.000000e+000,0,,0,
1634111811.826,,1.000000e+004,2.000663e+000,2.842856e-002,8.923278e-006,3,9.501202e-001,3.138842e-002,,,,,,,,,,,,,,48,2,6.000000e+000,8.353114e-003,0.000000e+000,0,,0,
1634112026.796,,1.500000e+004,2.002398e+000,3.619402e-002,1.617385e-006,3,9.499475e-001,4.468653e-003,,,,,,,,,,,,,,48,2,6.000000e+000,7.219076e-003,0.000000e+000,0,,0,
1634112248.377,,2.000000e+004,2.005334e+000,4.069503e-002,2.102864e-005,3,9.495238e-001,5.167374e-002,,,,,,,,,,,,,,48,2,6.000000e+000,1.569891e-002,0.000000e+000,0,,0,
1634112474.057,,2.500000e+004,1.999529e+000,4.348896e-002,8.263417e-006,3,9.490136e-001,1.900118e-002,,,,,,,,,,,,,,48,2,6.000000e+000,8.875012e-003,0.000000e+000,0,,0,
1634112691.247,,3.000000e+004,2.004250e+000,4.538105e-002,1.123477e-005,3,9.486992e-001,2.475652e-002,,,,,,,,,,,,,,48,2,6.000000e+000,9.322882e-003,0.000000e+000,0,,0,
1634112915.708,,3.500000e+004,2.002549e+000,4.679903e-002,9.396113e-006,3,9.483607e-001,2.007758e-002,,,,,,,,,,,,,,48,2,6.000000e+000,1.250792e-002,0.000000e+000,0,,0,
1634113140.788,,4.000000e+004,2.000323e+000,4.790004e-002,9.838655e-006,3,9.479746e-001,2.053997e-002,,,,,,,,,,,,,,48,2,6.000000e+000,1.003897e-002,0.000000e+000,0,,0,
1634113365.688,,4.500000e+004,2.003022e+000,4.881322e-002,1.044188e-005,3,9.475713e-001,2.139150e-002,,,,,,,,,,,,,,48,2,6.000000e+000,1.302600e-002,0.000000e+000,0,,0,
1634113593.029,,5.000000e+004,2.001293e+000,4.959577e-002,6.461639e-006,3,9.472558e-001,1.302861e-002,,,,,,,,,,,,,,48,2,6.000000e+000,1.073110e-002,0.000000e+000,0,,0,
1634114473.880,,1.000000e+003,2.003502e+000,1.804422e-002,0.000000e+000,3,9.599454e-001,0.000000e+000,,,,,,,,,,,,,,48,1,6.000000e+000,4.750967e-003,0.000000e+000,0,,0,
1634114598.900,,1.000000e+003,3.199198e+000,1.746068e-002,0.000000e+000,3,9.606537e-001,0.000000e+000,,,,,,,,,,,,,,48,1,6.000000e+000,2.590241e-001,0.000000e+000,0,,0,
1634114698.750,,1.000000e+003,4.035674e+000,1.713573e-002,0.000000e+000,3,9.609297e-001,0.000000e+000,,,,,,,,,,,,,,48,1,6.000000e+000,3.692913e-002,0.000000e+000,0,,0,
1634114891.160,,1.000000e+003,5.147193e+000,1.677248e-002,0.000000e+000,3,9.624075e-001,0.000000e+000,,,,,,,,,,,,,,48,1,6.000000e+000,2.302060e-001,0.000000e+000,0,,0,
1634114952.491,,1.000000e+003,6.191945e+000,1.647233e-002,0.000000e+000,3,9.622055e-001,0.000000e+000,,,,,,,,,,,,,,48,1,6.000000e+000,3.716297e-001,0.000000e+000,0,,0,
1634115013.541,,1.000000e+003,7.204066e+000,1.610039e-002,0.000000e+000,3,9.622168e-001,0.000000e+000,,,,,,,,,,,,,,48,1,6.000000e+000,3.665509e-001,0.000000e+000,0,,0,
1634115075.161,,1.000000e+003,8.219614e+000,1.555414e-002,0.000000e+000,3,9.645340e-001,0.000000e+000,,,,,,,,,,,,,,48,1,6.000000e+000,3.636465e-001,0.000000e+000,0,,0,
1634115137.261,,1.000000e+003,9.236771e+000,1.530623e-002,0.000000e+000,3,9.622785e-001,0.000000e+000,,,,,,,,,,,,,,48,1,6.000000e+000,3.697424e-001,0.000000e+000,0,,0,
1634115200.381,,1.000000e+003,1.019918e+001,1.487106e-002,0.000000e+000,3,9.622580e-001,0.000000e+000,,,,,,,,,,,,,,48,1,6.000000e+000,3.062401e-001,0.000000e+000,0,,0,
1634115270.311,,1.000000e+003,1.123799e+001,1.433513e-002,0.000000e+000,3,9.622437e-001,0.000000e+000,,,,,,,,,,,,,,48,1,6.000000e+000,3.821001e-001,0.000000e+000,0,,0,
1634115333.931,,1.000000e+003,1.220860e+001,1.374813e-002,0.000000e+000,3,9.623782e-001,0.000000e+000,,,,,,,,,,,,,,48,1,6.000000e+000,3.146000e-001,0.000000e+000,0,,0,
1634115402.421,,1.000000e+003,1.333680e+001,1.293754e-002,0.000000e+000,3,9.622075e-001,0.000000e+000,,,,,,,,,,,,,,48,1,6.000000e+000,3.867006e-001,0.000000e+000,0,,0,
1634115455.101,,1.000000e+003,1.423969e+001,1.224520e-002,0.000000e+000,3,9.621721e-001,0.000000e+000,,,,,,,,,,,,,,48,1,6.000000e+000,3.456297e-001,0.000000e+000,0,,0,
1634115515.501,,1.000000e+003,1.525289e+001,1.127674e-002,0.000000e+000,3,9.619948e-001,0.000000e+000,,,,,,,,,,,,,,48,1,6.000000e+000,3.794203e-001,0.000000e+000,0,,0,
1634115574.121,,1.000000e+003,1.621584e+001,1.016227e-002,0.000000e+000,3,9.618390e-001,0.000000e+000,,,,,,,,,,,,,,48,1,6.000000e+000,3.691597e-001,0.000000e+000,0,,0,
1634115632.672,,1.000000e+003,1.720794e+001,9.029225e-003,0.000000e+000,3,9.609255e-001,0.000000e+000,,,,,,,,,,,,,,48,1,6.000000e+000,3.546486e-001,0.000000e+000,0,,0,
1634115721.642,,1.000000e+003,1.866526e+001,7.077435e-003,0.000000e+000,3,9.619124e-001,0.000000e+000,,,,,,,,,,,,,,48,1,6.000000e+000,3.663883e-001,0.000000e+000,0,,0,
1634115755.112,,1.000000e+003,1.918681e+001,6.553074e-003,0.000000e+000,3,9.614954e-001,0.000000e+000,,,,,,,,,,,,,,48,1,6.000000e+000,3.656502e-001,0.000000e+000,0,,0,
1634115820.362,,1.000000e+003,2.022438e+001,5.729513e-003,0.000000e+000,3,9.611442e-001,0.000000e+000,,,,,,,,,,,,,,48,1,6.000000e+000,3.574505e-001,0.000000e+000,0,,0,
1634115880.572,,1.000000e+003,2.117340e+001,5.232814e-003,0.000000e+000,3,9.611349e-001,0.000000e+000,,,,,,,,,,,,,,48,1,6.000000e+000,3.387299e-001,0.000000e+000,0,,0,
1634115946.602,,1.000000e+003,2.222602e+001,4.830539e-003,0.000000e+000,3,9.611520e-001,0.000000e+000,,,,,,,,,,,,,,48,1,6.000000e+000,3.678703e-001,0.000000e+000,0,,0,
1634116008.952,,1.000000e+003,2.319712e+001,4.548311e-003,0.000000e+000,3,9.612610e-001,0.000000e+000,,,,,,,,,,,,,,48,1,6.000000e+000,3.292694e-001,0.000000e+000,0,,0,
1634116073.462,,1.000000e+003,2.427637e+001,4.295057e-003,0.000000e+000,3,9.612945e-001,0.000000e+000,,,,,,,,,,,,,,48,1,6.000000e+000,3.805885e-001,0.000000e+000,0,,0,
1634116131.352,,1.000000e+003,2.523409e+001,4.102172e-003,0.000000e+000,3,9.613369e-001,0.000000e+000,,,,,,,,,,,,,,48,1,6.000000e+000,3.929291e-001,0.000000e+000,0,,0,
1634116191.632,,1.000000e+003,2.624701e+001,3.916325e-003,0.000000e+000,3,9.614470e-001,0.000000e+000,,,,,,,,,,,,,,48,1,6.000000e+000,3.898907e-001,0.000000e+000,0,,0,
1634116250.482,,1.000000e+003,2.723078e+001,3.750950e-003,0.000000e+000,3,9.614964e-001,0.000000e+000,,,,,,,,,,,,,,48,1,6.000000e+000,3.864002e-001,0.000000e+000,0,,0,
1634116311.612,,1.000000e+003,2.824231e+001,3.582083e-003,0.000000e+000,3,9.616036e-001,0.000000e+000,,,,,,,,,,,,,,48,1,6.000000e+000,3.848400e-001,0.000000e+000,0,,0,
1634116395.933,,1.000000e+003,2.962618e+001,3.368917e-003,0.000000e+000,3,9.623257e-001,0.000000e+000,,,,,,,,,,,,,,48,1,6.000000e+000,3.708305e-001,0.000000e+000,0,,0,
1634116429.823,,1.000000e+003,3.018454e+001,3.281719e-003,0.000000e+000,3,9.620124e-001,0.000000e+000,,,,,,,,,,,,,,48,1,6.000000e+000,3.504791e-001,0.000000e+000,0,,0,
1634116493.333,,1.000000e+003,3.121265e+001,3.121287e-003,0.000000e+000,3,9.614592e-001,0.000000e+000,,,,,,,,,,,,,,48,1,6.000000e+000,3.688812e-001,0.000000e+000,0,,0,
1634116554.533,,1.000000e+003,3.219093e+001,2.964526e-003,0.000000e+000,3,9.615926e-001,0.000000e+000,,,,,,,,,,,,,,48,1,6.000000e+000,3.389091e-001,0.000000e+000,0,,0,
1634116618.173,,1.000000e+003,3.321025e+001,2.794596e-003,0.000000e+000,3,9.616719e-001,0.000000e+000,,,,,,,,,,,,,,48,1,6.000000e+000,3.819275e-001,0.000000e+000,0,,0,
1634116676.883,,1.000000e+003,3.420150e+001,2.613936e-003,0.000000e+000,3,9.615804e-001,0.000000e+000,,,,,,,,,,,,,,48,1,6.000000e+000,3.862915e-001,0.000000e+000,0,,0,
1634116744.633,,1.000000e+003,3.532096e+001,2.360926e-003,0.000000e+000,3,9.613312e-001,0.000000e+000,,,,,,,,,,,,,,48,1,6.000000e+000,3.601990e-001,0.000000e+000,0,,0,
1634116798.743,,1.000000e+003,3.622938e+001,2.110720e-003,0.000000e+000,3,9.610842e-001,0.000000e+000,,,,,,,,,,,,,,48,1,6.000000e+000,3.589516e-001,0.000000e+000,0,,0,
1634116857.363,,1.000000e+003,3.720668e+001,1.789327e-003,0.000000e+000,3,9.604554e-001,0.000000e+000,,,,,,,,,,,,,,48,1,6.000000e+000,3.739395e-001,0.000000e+000,0,,0,
1634116942.233,,1.000000e+003,3.861855e+001,1.335947e-003,0.000000e+000,3,9.604326e-001,0.000000e+000,,,,,,,,,,,,,,48,1,6.000000e+000,3.563995e-001,0.000000e+000,0,,0,
1634116981.053,,1.000000e+003,3.926553e+001,1.170156e-003,0.000000e+000,3,9.593365e-001,0.000000e+000,,,,,,,,,,,,,,48,1,6.000000e+000,3.826714e-001,0.000000e+000,0,,0,
1634117041.133,,1.000000e+003,4.023238e+001,9.667207e-004,0.000000e+000,3,9.580832e-001,0.000000e+000,,,,,,,,,,,,,,48,1,6.000000e+000,3.516312e-001,0.000000e+000,0,,0,
1634117123.654,,1.000000e+003,4.160401e+001,7.731352e-004,0.000000e+000,3,9.580458e-001,0.000000e+000,,,,,,,,,,,,,,48,1,6.000000e+000,3.771782e-001,0.000000e+000,0,,0,
1634117158.824,,1.000000e+003,4.218996e+001,7.156045e-004,0.000000e+000,3,9.571275e-001,0.000000e+000,,,,,,,,,,,,,,48,1,6.000000e+000,3.505783e-001,0.000000e+000,0,,0,
1634117224.794,,1.000000e+003,4.319965e+001,6.359523e-004,0.000000e+000,3,9.560962e-001,0.000000e+000,,,,,,,,,,,,,,48,1,6.000000e+000,3.489609e-001,0.000000e+000,0,,0,
1634117287.924,,1.000000e+003,4.419941e+001,4.939315e-004,0.000000e+000,3,9.058113e-001,0.000000e+000,,,,,,,,,,,,,,48,1,6.000000e+000,3.363190e-001,0.000000e+000,0,,0,
1634117349.564,,1.000000e+003,4.523018e+001,7.640501e-004,0.000000e+000,3,7.769973e-001,0.000000e+000,,,,,,,,,,,,,,48,1,6.000000e+000,3.628082e-001,0.000000e+000,0,,0,
1634117414.694,,1.000000e+003,4.630898e+001,4.804865e-004,0.000000e+000,3,9.549705e-001,0.000000e+000,,,,,,,,,,,,,,48,1,6.000000e+000,3.913078e-001,0.000000e+000,0,,0,
1634117470.534,,1.000000e+003,4.723048e+001,4.464794e-004,0.000000e+000,3,9.545044e-001,0.000000e+000,,,,,,,,,,,,,,48,1,6.000000e+000,3.645706e-001,0.000000e+000,0,,0,
1634117528.084,,1.000000e+003,4.820423e+001,4.163325e-004,0.000000e+000,3,9.551167e-001,0.000000e+000,,,,,,,,,,,,,,48,1,6.000000e+000,3.680000e-001,0.000000e+000,0,,0,
1634117587.534,,1.000000e+003,4.918942e+001,3.902722e-004,0.000000e+000,3,9.545917e-001,0.000000e+000,,,,,,,,,,,,,,48,1,6.000000e+000,3.549385e-001,0.000000e+000,0,,0,
1634117651.374,,1.000000e+003,5.023663e+001,3.707802e-004,0.000000e+000,3,8.365698e-001,0.000000e+000,,,,,,,,,,,,,,48,1,6.000000e+000,3.072090e-001,0.000000e+000,0,,0,
1634117714.414,,1.000000e+003,5.122931e+001,3.491754e-004,0.000000e+000,3,9.522911e-001,0.000000e+000,,,,,,,,,,,,,,48,1,6.000000e+000,3.216476e-001,0.000000e+000,0,,0,
1634117778.005,,1.000000e+003,5.219273e+001,3.331506e-004,0.000000e+000,3,9.524894e-001,0.000000e+000,,,,,,,,,,,,,,48,1,6.000000e+000,3.127365e-001,0.000000e+000,0,,0,
1634117864.155,,1.000000e+003,5.358295e+001,3.132191e-004,0.000000e+000,3,9.530342e-001,0.000000e+000,,,,,,,,,,,,,,48,1,6.000000e+000,3.697701e-001,0.000000e+000,0,,0,
1634117902.865,,1.000000e+003,5.421429e+001,3.068271e-004,0.000000e+000,3,9.513192e-001,0.000000e+000,,,,,,,,,,,,,,48,1,6.000000e+000,3.607407e-001,0.000000e+000,0,,0,
1634117964.145,,1.000000e+003,5.518826e+001,2.956523e-004,0.000000e+000,3,9.522037e-001,0.000000e+000,,,,,,,,,,,,,,48,1,6.000000e+000,3.506508e-001,0.000000e+000,0,,0,
1634118024.135,,1.000000e+003,5.618239e+001,2.860918e-004,0.000000e+000,3,9.517612e-001,0.000000e+000,,,,,,,,,,,,,,48,1,6.000000e+000,3.470192e-001,0.000000e+000,0,,0,
1634118091.435,,1.000000e+003,5.731207e+001,2.757881e-004,0.000000e+000,3,9.505679e-001,0.000000e+000,,,,,,,,,,,,,,48,1,6.000000e+000,3.456116e-001,0.000000e+000,0,,0,
1634118146.435,,1.000000e+003,5.822012e+001,2.682671e-004,0.000000e+000,3,9.498071e-001,0.000000e+000,,,,,,,,,,,,,,48,1,6.000000e+000,3.585091e-001,0.000000e+000,0,,0,
1634118204.925,,1.000000e+003,5.919054e+001,2.604865e-004,0.000000e+000,3,9.513400e-001,0.000000e+000,,,,,,,,,,,,,,48,1,6.000000e+000,3.707886e-001,0.000000e+000,0,,0,
1634118263.015,,1.000000e+003,6.018153e+001,2.529862e-004,0.000000e+000,3,9.510879e-001,0.000000e+000,,,,,,,,,,,,,,48,1,6.000000e+000,3.366623e-001,0.000000e+000,0,,0,
1634118328.285,,1.000000e+003,6.123970e+001,2.468474e-004,0.000000e+000,3,9.485269e-001,0.000000e+000,,,,,,,,,,,,,,48,1,6.000000e+000,3.749008e-001,0.000000e+000,0,,0,
1634118389.585,,1.000000e+003,6.222607e+001,2.405188e-004,0.000000e+000,3,9.492562e-001,0.000000e+000,,,,,,,,,,,,,,48,1,6.000000e+000,3.216629e-001,0.000000e+000,0,,0,
1634118450.785,,1.000000e+003,6.320636e+001,2.349456e-004,0.000000e+000,3,9.491714e-001,0.000000e+000,,,,,,,,,,,,,,48,1,6.000000e+000,3.452988e-001,0.000000e+000,0,,0,
1634118513.346,,1.000000e+003,6.423314e+001,2.291264e-004,0.000000e+000,3,9.494271e-001,0.000000e+000,,,,,,,,,,,,,,48,1,6.000000e+000,3.741150e-001,0.000000e+000,0,,0,
1634118572.856,,1.000000e+003,6.520371e+001,2.243950e-004,0.000000e+000,3,9.489067e-001,0.000000e+000,,,,,,,,,,,,,,48,1,6.000000e+000,3.359375e-001,0.000000e+000,0,,0,
1634118633.226,,1.000000e+003,6.619976e+001,2.196168e-004,0.000000e+000,3,9.492466e-001,0.000000e+000,,,,,,,,,,,,,,48,1,6.000000e+000,3.332214e-001,0.000000e+000,0,,0,
1634118693.716,,1.000000e+003,6.721725e+001,2.148966e-004,0.000000e+000,3,9.490436e-001,0.000000e+000,,,,,,,,,,,,,,48,1,6.000000e+000,3.953857e-001,0.000000e+000,0,,0,
1634118756.396,,1.000000e+003,6.825331e+001,2.106630e-004,0.000000e+000,3,9.480037e-001,0.000000e+000,,,,,,,,,,,,,,48,1,6.000000e+000,3.581619e-001,0.000000e+000,0,,0,
1634118813.486,,1.000000e+003,6.922630e+001,2.066860e-004,0.000000e+000,3,9.494243e-001,0.000000e+000,,,,,,,,,,,,,,48,1,6.000000e+000,3.489532e-001,0.000000e+000,0,,0,
1634118873.666,,1.000000e+003,7.022528e+001,2.025605e-004,0.000000e+000,3,9.482248e-001,0.000000e+000,,,,,,,,,,,,,,48,1,6.000000e+000,3.436966e-001,0.000000e+000,0,,0,
1634118935.006,,1.000000e+003,7.123150e+001,1.990459e-004,0.000000e+000,3,9.477689e-001,0.000000e+000,,,,,,,,,,,,,,48,1,6.000000e+000,3.614807e-001,0.000000e+000,0,,0,
1634118994.796,,1.000000e+003,7.223330e+001,1.953624e-004,0.000000e+000,3,9.463415e-001,0.000000e+000,,,,,,,,,,,,,,48,1,6.000000e+000,3.288422e-001,0.000000e+000,0,,0,
1634119056.326,,1.000000e+003,7.320586e+001,1.922512e-004,0.000000e+000,3,9.478198e-001,0.000000e+000,,,,,,,,,,,,,,48,1,6.000000e+000,3.367462e-001,0.000000e+000,0,,0,
1634119118.006,,1.000000e+003,7.417151e+001,1.884346e-004,0.000000e+000,3,9.479346e-001,0.000000e+000,,,,,,,,,,,,,,48,1,6.000000e+000,3.325424e-001,0.000000e+000,0,,0,
1634119180.236,,1.000000e+003,7.516997e+001,1.859186e-004,0.000000e+000,3,9.482254e-001,0.000000e+000,,,,,,,,,,,,,,48,1,6.000000e+000,3.132019e-001,0.000000e+000,0,,0,
1634119242.337,,1.000000e+003,7.617999e+001,1.834057e-004,0.000000e+000,3,9.455451e-001,0.000000e+000,,,,,,,,,,,,,,48,1,6.000000e+000,3.436432e-001,0.000000e+000,0,,0,
1634119304.107,,1.000000e+003,7.719740e+001,1.803505e-004,0.000000e+000,3,9.459544e-001,0.000000e+000,,,,,,,,,,,,,,48,1,6.000000e+000,3.258286e-001,0.000000e+000,0,,0,
1634119364.277,,1.000000e+003,7.819476e+001,1.774365e-004,0.000000e+000,3,9.460210e-001,0.000000e+000,,,,,,,,,,,,,,48,1,6.000000e+000,3.454285e-001,0.000000e+000,0,,0,
1634119427.637,,1.000000e+003,7.927649e+001,1.749837e-004,0.000000e+000,3,9.458282e-001,0.000000e+000,,,,,,,,,,,,,,48,1,6.000000e+000,3.333206e-001,0.000000e+000,0,,0,
1634119482.017,,1.000000e+003,8.016769e+001,1.725876e-004,0.000000e+000,3,9.448459e-001,0.000000e+000,,,,,,,,,,,,,,48,1,6.000000e+000,3.288116e-001,0.000000e+000,0,,0,
1634119541.957,,1.000000e+003,8.117206e+001,1.701290e-004,0.000000e+000,3,9.449480e-001,0.000000e+000,,,,,,,,,,,,,,48,1,6.000000e+000,3.389816e-001,0.000000e+000,0,,0,
1634119602.647,,1.000000e+003,8.218291e+001,1.675120e-004,0.000000e+000,3,9.463035e-001,0.000000e+000,,,,,,,,,,,,,,48,1,6.000000e+000,3.639297e-001,0.000000e+000,0,,0,
1634119664.187,,1.000000e+003,8.316399e+001,1.649188e-004,0.000000e+000,3,9.470808e-001,0.000000e+000,,,,,,,,,,,,,,48,1,6.000000e+000,2.913742e-001,0.000000e+000,0,,0,
1634119728.997,,1.000000e+003,8.421024e+001,1.634432e-004,0.000000e+000,3,9.457723e-001,0.000000e+000,,,,,,,,,,,,,,48,1,6.000000e+000,2.979202e-001,0.000000e+000,0,,0,
1634119791.897,,1.000000e+003,8.519615e+001,1.610712e-004,0.000000e+000,3,9.454316e-001,0.000000e+000,,,,,,,,,,,,,,48,1,6.000000e+000,2.855148e-001,0.000000e+000,0,,0,
1634119849.847,,1.000000e+003,8.616483e+001,1.586053e-004,0.000000e+000,3,9.442382e-001,0.000000e+000,,,,,,,,,,,,,,48,1,6.000000e+000,3.039780e-001,0.000000e+000,0,,0,
1634119912.128,,1.000000e+003,8.717587e+001,1.567945e-004,0.000000e+000,3,9.467300e-001,0.000000e+000,,,,,,,,,,,,,,48,1,6.000000e+000,3.103638e-001,0.000000e+000,0,,0,
1634119975.678,,1.000000e+003,8.820377e+001,1.551215e-004,0.000000e+000,3,9.445919e-001,0.000000e+000,,,,,,,,,,,,,,48,1,6.000000e+000,2.816696e-001,0.000000e+000,0,,0,
1634120034.608,,1.000000e+003,8.920805e+001,1.534116e-004,0.000000e+000,3,9.431685e-001,0.000000e+000,,,,,,,,,,,,,,48,1,6.000000e+000,3.334503e-001,0.000000e+000,0,,0,
1634120100.518,,1.000000e+003,9.029761e+001,1.515642e-004,0.000000e+000,3,9.444758e-001,0.000000e+000,,,,,,,,,,,,,,48,1,6.000000e+000,3.476334e-001,0.000000e+000,0,,0,
1634120155.588,,1.000000e+003,9.121968e+001,1.497957e-004,0.000000e+000,3,9.441175e-001,0.000000e+000,,,,,,,,,,,,,,48,1,6.000000e+000,3.364487e-001,0.000000e+000,0,,0,
1634120214.968,,1.000000e+003,9.219980e+001,1.478370e-004,0.000000e+000,3,9.448276e-001,0.000000e+000,,,,,,,,,,,,,,48,1,6.000000e+000,3.572235e-001,0.000000e+000,0,,0,
1634120274.608,,1.000000e+003,9.318242e+001,1.463404e-004,0.000000e+000,3,9.436517e-001,0.000000e+000,,,,,,,,,,,,,,48,1,6.000000e+000,3.240128e-001,0.000000e+000,0,,0,
1634120335.958,,1.000000e+003,9.417654e+001,1.450146e-004,0.000000e+000,3,9.441745e-001,0.000000e+000,,,,,,,,,,,,,,48,1,6.000000e+000,3.190536e-001,0.000000e+000,0,,0,
1634120402.618,,1.000000e+003,9.522571e+001,1.432408e-004,0.000000e+000,3,9.431902e-001,0.000000e+000,,,,,,,,,,,,,,48,1,6.000000e+000,2.951965e-001,0.000000e+000,0,,0,
1634120463.588,,1.000000e+003,9.621310e+001,1.416696e-004,0.000000e+000,3,9.431504e-001,0.000000e+000,,,,,,,,,,,,,,48,1,6.000000e+000,3.122635e-001,0.000000e+000,0,,0,
1634120523.398,,1.000000e+003,9.721712e+001,1.402113e-004,0.000000e+000,3,9.436538e-001,0.000000e+000,,,,,,,,,,,,,,48,1,6.000000e+000,3.495483e-001,0.000000e+000,0,,0,
1634120583.508,,1.000000e+003,9.820198e+001,1.387452e-004,0.000000e+000,3,9.431313e-001,0.000000e+000,,,,,,,,,,,,,,48,1,6.000000e+000,3.359451e-001,0.000000e+000,0,,0,
1634120644.159,,1.000000e+003,9.923351e+001,1.371085e-004,0.000000e+000,3,9.433750e-001,0.000000e+000,,,,,,,,,,,,,,48,1,6.000000e+000,3.463974e-001,0.000000e+000,0,,0,
1634120702.799,,1.000000e+003,1.002060e+002,1.357153e-004,0.000000e+000,3,9.451832e-001,0.000000e+000,,,,,,,,,,,,,,48,1,6.000000e+000,3.275986e-001,0.000000e+000,0,,0,
1634120767.639,,1.000000e+003,1.012629e+002,1.341631e-004,0.000000e+000,3,9.446658e-001,0.000000e+000,,,,,,,,,,,,,,48,1,6.000000e+000,2.957993e-001,0.000000e+000,0,,0,
1634120821.629,,1.000000e+003,1.021917e+002,1.333928e-004,0.000000e+000,3,9.435676e-001,0.000000e+000,,,,,,,,,,,,,,48,1,6.000000e+000,3.349991e-001,0.000000e+000,0,,0,
1634120880.579,,1.000000e+003,1.031707e+002,1.313441e-004,0.000000e+000,3,9.449080e-001,0.000000e+000,,,,,,,,,,,,,,48,1,6.000000e+000,3.146057e-001,0.000000e+000,0,,0,
1634120941.249,,1.000000e+003,1.041600e+002,1.304741e-004,0.000000e+000,3,9.436609e-001,0.000000e+000,,,,,,,,,,,,,,48,1,6.000000e+000,3.067017e-001,0.000000e+000,0,,0,
1634121006.429,,1.000000e+003,1.052433e+002,1.289236e-004,0.000000e+000,3,9.419850e-001,0.000000e+000,,,,,,,,,,,,,,48,1,6.000000e+000,3.078995e-001,0.000000e+000,0,,0,
1634121064.079,,1.000000e+003,1.061998e+002,1.274101e-004,0.000000e+000,3,9.435818e-001,0.000000e+000,,,,,,,,,,,,,,48,1,6.000000e+000,3.451996e-001,0.000000e+000,0,,0,
1634121125.959,,1.000000e+003,1.071929e+002,1.262861e-004,0.000000e+000,3,9.433740e-001,0.000000e+000,,,,,,,,,,,,,,48,1,6.000000e+000,3.228989e-001,0.000000e+000,0,,0,
1634121188.629,,1.000000e+003,1.081887e+002,1.245875e-004,0.000000e+000,3,9.452139e-001,0.000000e+000,,,,,,,,,,,,,,48,1,6.000000e+000,2.997971e-001,0.000000e+000,0,,0,
1634121249.979,,1.000000e+003,1.091649e+002,1.239856e-004,0.000000e+000,3,9.424074e-001,0.000000e+000,,,,,,,,,,,,,,48,1,6.000000e+000,2.901993e-001,0.000000e+000,0,,0,
1634121311.299,,1.000000e+003,1.101621e+002,1.232885e-004,0.000000e+000,3,9.416959e-001,0.000000e+000,,,,,,,,,,,,,,48,1,6.000000e+000,3.196030e-001,0.000000e+000,0,,0,
1634121372.380,,1.000000e+003,1.111933e+002,1.213821e-004,0.000000e+000,3,9.420618e-001,0.000000e+000,,,,,,,,,,,,,,48,1,6.000000e+000,3.149033e-001,0.000000e+000,0,,0,
1634121438.130,,1.000000e+003,1.122702e+002,1.202676e-004,0.000000e+000,3,9.434598e-001,0.000000e+000,,,,,,,,,,,,,,48,1,6.000000e+000,3.358002e-001,0.000000e+000,0,,0,
1634121493.180,,1.000000e+003,1.132020e+002,1.195141e-004,0.000000e+000,3,9.441605e-001,0.000000e+000,,,,,,,,,,,,,,48,1,6.000000e+000,3.511047e-001,0.000000e+000,0,,0,
1634121552.250,,1.000000e+003,1.141985e+002,1.183553e-004,0.000000e+000,3,9.424354e-001,0.000000e+000,,,,,,,,,,,,,,48,1,6.000000e+000,3.409042e-001,0.000000e+000,0,,0,
1634121616.330,,1.000000e+003,1.152350e+002,1.176839e-004,0.000000e+000,3,9.412163e-001,0.000000e+000,,,,,,,,,,,,,,48,1,6.000000e+000,3.358994e-001,0.000000e+000,0,,0,
1634121675.540,,1.000000e+003,1.162179e+002,1.167562e-004,0.000000e+000,3,9.396430e-001,0.000000e+000,,,,,,,,,,,,,,48,1,6.000000e+000,3.194046e-001,0.000000e+000,0,,0,
1634121759.880,,1.000000e+003,1.175715e+002,1.148234e-004,0.000000e+000,3,9.447364e-001,0.000000e+000,,,,,,,,,,,,,,48,1,6.000000e+000,3.425980e-001,0.000000e+000,0,,0,
1634121797.680,,1.000000e+003,1.181962e+002,1.140404e-004,0.000000e+000,3,9.432153e-001,0.000000e+000,,,,,,,,,,,,,,48,1,6.000000e+000,3.626022e-001,0.000000e+000,0,,0,
1634121860.910,,1.000000e+003,1.192308e+002,1.134563e-004,0.000000e+000,3,9.417778e-001,0.000000e+000,,,,,,,,,,,,,,48,1,6.000000e+000,3.344040e-001,0.000000e+000,0,,0,
1634121921.450,,1.000000e+003,1.201955e+002,1.125449e-004,0.000000e+000,3,9.427573e-001,0.000000e+000,,,,,,,,,,,,,,48,1,6.000000e+000,2.932053e-001,0.000000e+000,0,,0,
1634121982.680,,1.000000e+003,1.212153e+002,1.115930e-004,0.000000e+000,3,9.418214e-001,0.000000e+000,,,,,,,,,,,,,,48,1,6.000000e+000,3.210983e-001,0.000000e+000,0,,0,
1634122041.390,,1.000000e+003,1.221826e+002,1.110719e-004,0.000000e+000,3,9.409546e-001,0.000000e+000,,,,,,,,,,,,,,48,1,6.000000e+000,3.079987e-001,0.000000e+000,0,,0,
1634122103.661,,1.000000e+003,1.232299e+002,1.107492e-004,0.000000e+000,3,9.393992e-001,0.000000e+000,,,,,,,,,,,,,,48,1,6.000000e+000,2.345963e-001,0.000000e+000,0,,0,
1634122159.321,,1.000000e+003,1.241748e+002,1.094545e-004,0.000000e+000,3,9.413061e-001,0.000000e+000,,,,,,,,,,,,,,48,1,6.000000e+000,3.476028e-001,0.000000e+000,0,,0,
1634122222.571,,1.000000e+003,1.252317e+002,1.082042e-004,0.000000e+000,3,9.418362e-001,0.000000e+000,,,,,,,,,,,,,,48,1,6.000000e+000,3.158035e-001,0.000000e+000,0,,0,
1634122280.891,,1.000000e+003,1.261794e+002,1.075361e-004,0.000000e+000,3,9.419463e-001,0.000000e+000,,,,,,,,,,,,,,48,1,6.000000e+000,2.825012e-001,0.000000e+000,0,,0,
1634122345.381,,1.000000e+003,1.272240e+002,1.071030e-004,0.000000e+000,3,9.436878e-001,0.000000e+000,,,,,,,,,,,,,,48,1,6.000000e+000,3.441010e-001,0.000000e+000,0,,0,
1634122403.941,,1.000000e+003,1.282090e+002,1.059307e-004,0.000000e+000,3,9.414907e-001,0.000000e+000,,,,,,,,,,,,,,48,1,6.000000e+000,3.294983e-001,0.000000e+000,0,,0,
1634122467.881,,1.000000e+003,1.291948e+002,1.053208e-004,0.000000e+000,3,9.417210e-001,0.000000e+000,,,,,,,,,,,,,,48,1,6.000000e+000,3.275909e-001,0.000000e+000,0,,0,
1634122529.071,,1.000000e+003,1.301745e+002,1.047142e-004,0.000000e+000,3,9.406925e-001,0.000000e+000,,,,,,,,,,,,,,48,1,6.000000e+000,2.590942e-001,0.000000e+000,0,,0,
1634122590.801,,1.000000e+003,1.311816e+002,1.043221e-004,0.000000e+000,3,9.414992e-001,0.000000e+000,,,,,,,,,,,,,,48,1,6.000000e+000,3.368988e-001,0.000000e+000,0,,0,
1634122650.831,,1.000000e+003,1.321507e+002,1.037905e-004,0.000000e+000,3,9.392105e-001,0.000000e+000,,,,,,,,,,,,,,48,1,6.000000e+000,2.442017e-001,0.000000e+000,0,,0,
1634122712.261,,1.000000e+003,1.331919e+002,1.026602e-004,0.000000e+000,3,9.414166e-001,0.000000e+000,,,,,,,,,,,,,,48,1,6.000000e+000,3.394012e-001,0.000000e+000,0,,0,
1634122776.622,,1.000000e+003,1.342999e+002,1.023321e-004,0.000000e+000,3,9.397743e-001,0.000000e+000,,,,,,,,,,,,,,48,1,6.000000e+000,3.269958e-001,0.000000e+000,0,,0,
1634122831.112,,1.000000e+003,1.352199e+002,1.014094e-004,0.000000e+000,3,9.422320e-001,0.000000e+000,,,,,,,,,,,,,,48,1,6.000000e+000,3.453979e-001,0.000000e+000,0,,0,
1634122890.602,,1.000000e+003,1.362056e+002,1.007332e-004,0.000000e+000,3,9.403728e-001,0.000000e+000,,,,,,,,,,,,,,48,1,6.000000e+000,3.283997e-001,0.000000e+000,0,,0,
1634122949.822,,1.000000e+003,1.371844e+002,9.997374e-005,0.000000e+000,3,9.396359e-001,0.000000e+000,,,,,,,,,,,,,,48,1,6.000000e+000,3.143921e-001,0.000000e+000,0,,0,
1634123015.082,,1.000000e+003,1.382299e+002,9.923866e-005,0.000000e+000,3,9.406133e-001,0.000000e+000,,,,,,,,,,,,,,48,1,6.000000e+000,3.410950e-001,0.000000e+000,0,,0,
1634123074.272,,1.000000e+003,1.391718e+002,9.903756e-005,0.000000e+000,3,9.409855e-001,0.000000e+000,,,,,,,,,,,,,,48,1,6.000000e+000,3.264923e-001,0.000000e+000,0,,0,
1634123136.532,,1.000000e+003,1.401655e+002,9.870853e-005,0.000000e+000,3,9.386524e-001,0.000000e+000,,,,,,,,,,,,,,48,1,6.000000e+000,3.003998e-001,0.000000e+000,0,,0,
1634123202.212,,1.000000e+003,1.411935e+002,9.689965e-005,0.000000e+000,3,9.438650e-001,0.000000e+000,,,,,,,,,,,,,,48,1,6.000000e+000,3.237000e-001,0.000000e+000,0,,0,
1634123263.572,,1.000000e+003,1.422100e+002,9.690857e-005,0.000000e+000,3,9.408802e-001,0.000000e+000,,,,,,,,,,,,,,48,1,6.000000e+000,3.202972e-001,0.000000e+000,0,,0,
1634123325.682,,1.000000e+003,1.432361e+002,9.621643e-005,0.000000e+000,3,9.394475e-001,0.000000e+000,,,,,,,,,,,,,,48,1,6.000000e+000,3.641968e-001,0.000000e+000,0,,0,
1634123381.602,,1.000000e+003,1.441918e+002,9.611234e-005,0.000000e+000,3,9.366308e-001,0.000000e+000,,,,,,,,,,,,,,48,1,6.000000e+000,3.446045e-001,0.000000e+000,0,,0,
1634123447.062,,1.000000e+003,1.452953e+002,9.495178e-005,0.000000e+000,3,9.415414e-001,0.000000e+000,,,,,,,,,,,,,,48,1,6.000000e+000,3.128967e-001,0.000000e+000,0,,0,
1634123500.303,,1.000000e+003,1.461719e+002,9.444683e-005,0.000000e+000,3,9.381474e-001,0.000000e+000,,,,,,,,,,,,,,48,1,6.000000e+000,3.369904e-001,0.000000e+000,0,,0,
1634123559.903,,1.000000e+003,1.471768e+002,9.379481e-005,0.000000e+000,3,9.404935e-001,0.000000e+000,,,,,,,,,,,,,,48,1,6.000000e+000,3.079987e-001,0.000000e+000,0,,0,
1634123624.533,,1.000000e+003,1.481924e+002,9.303593e-005,0.000000e+000,3,9.408227e-001,0.000000e+000,,,,,,,,,,,,,,48,1,6.000000e+000,3.076935e-001,0.000000e+000,0,,0,
1634123687.643,,1.000000e+003,1.491700e+002,9.286944e-005,0.000000e+000,3,9.366356e-001,0.000000e+000,,,,,,,,,,,,,,48,1,6.000000e+000,3.156891e-001,0.000000e+000,0,,0,
1634123753.603,,1.000000e+003,1.501942e+002,9.288325e-005,0.000000e+000,3,9.377021e-001,0.000000e+000,,,,,,,,,,,,,,48,1,6.000000e+000,2.981110e-001,0.000000e+000,0,,0,
1634123817.543,,1.000000e+003,1.511922e+002,9.218448e-005,0.000000e+000,3,9.402010e-001,0.000000e+000,,,,,,,,,,,,,,48,1,6.000000e+000,3.150024e-001,0.000000e+000,0,,0,
1634123878.253,,1.000000e+003,1.521826e+002,9.093210e-005,0.000000e+000,3,9.405295e-001,0.000000e+000,,,,,,,,,,,,,,48,1,6.000000e+000,3.189087e-001,0.000000e+000,0,,0,
1634123941.933,,1.000000e+003,1.532413e+002,9.071094e-005,0.000000e+000,3,9.397413e-001,0.000000e+000,,,,,,,,,,,,,,48,1,6.000000e+000,3.096008e-001,0.000000e+000,0,,0,
1634123999.623,,1.000000e+003,1.541980e+002,8.947661e-005,0.000000e+000,3,9.414226e-001,0.000000e+000,,,,,,,,,,,,,,48,1,6.000000e+000,3.312988e-001,0.000000e+000,0,,0,
1634124058.933,,1.000000e+003,1.552003e+002,8.919805e-005,0.000000e+000,3,9.395580e-001,0.000000e+000,,,,,,,,,,,,,,48,1,6.000000e+000,3.582916e-001,0.000000e+000,0,,0,
1634124123.473,,1.000000e+003,1.563147e+002,8.894846e-005,0.000000e+000,3,9.405811e-001,0.000000e+000,,,,,,,,,,,,,,48,1,6.000000e+000,2.886963e-001,0.000000e+000,0,,0,
1634124176.723,,1.000000e+003,1.571898e+002,8.837089e-005,0.000000e+000,3,9.414743e-001,0.000000e+000,,,,,,,,,,,,,,48,1,6.000000e+000,3.480072e-001,0.000000e+000,0,,0,
1634124237.914,,1.000000e+003,1.581835e+002,8.780163e-005,0.000000e+000,3,9.417719e-001,0.000000e+000,,,,,,,,,,,,,,48,1,6.000000e+000,3.237000e-001,0.000000e+000,0,,0,
1634124300.974,,1.000000e+003,1.591913e+002,8.733069e-005,0.000000e+000,3,9.397715e-001,0.000000e+000,,,,,,,,,,,,,,48,1,6.000000e+000,2.937927e-001,0.000000e+000,0,,0,
1634124365.514,,1.000000e+003,1.602112e+002,8.717913e-005,0.000000e+000,3,9.373734e-001,0.000000e+000,,,,,,,,,,,,,,48,1,6.000000e+000,3.217010e-001,0.000000e+000,0,,0,
1634124427.254,,1.000000e+003,1.611966e+002,8.639692e-005,0.000000e+000,3,9.405701e-001,0.000000e+000,,,,,,,,,,,,,,48,1,6.000000e+000,3.253937e-001,0.000000e+000,0,,0,
1634124487.464,,1.000000e+003,1.621865e+002,8.653626e-005,0.000000e+000,3,9.384732e-001,0.000000e+000,,,,,,,,,,,,,,48,1,6.000000e+000,3.091888e-001,0.000000e+000,0,,0,
1634124548.294,,1.000000e+003,1.631924e+002,8.572887e-005,0.000000e+000,3,9.437013e-001,0.000000e+000,,,,,,,,,,,,,,48,1,6.000000e+000,3.480988e-001,0.000000e+000,0,,0,
1634124608.174,,1.000000e+003,1.642047e+002,8.553584e-005,0.000000e+000,3,9.383065e-001,0.000000e+000,,,,,,,,,,,,,,48,1,6.000000e+000,3.368988e-001,0.000000e+000,0,,0,
1634124668.064,,1.000000e+003,1.652110e+002,8.540785e-005,0.000000e+000,3,9.389443e-001,0.000000e+000,,,,,,,,,,,,,,48,1,6.000000e+000,3.200989e-001,0.000000e+000,0,,0,
1634124726.374,,1.000000e+003,1.661765e+002,8.471241e-005,0.000000e+000,3,9.391268e-001,0.000000e+000,,,,,,,,,,,,,,48,1,6.000000e+000,3.340912e-001,0.000000e+000,0,,0,
1634124794.384,,1.000000e+003,1.673034e+002,8.371786e-005,0.000000e+000,3,9.418100e-001,0.000000e+000,,,,,,,,,,,,,,48,1,6.000000e+000,3.435974e-001,0.000000e+000,0,,0,
1634124845.384,,1.000000e+003,1.681773e+002,8.404240e-005,0.000000e+000,3,9.379950e-001,0.000000e+000,,,,,,,,,,,,,,48,1,6.000000e+000,3.310089e-001,0.000000e+000,0,,0,
1634124906.805,,1.000000e+003,1.691786e+002,8.375407e-005,0.000000e+000,3,9.355535e-001,0.000000e+000,,,,,,,,,,,,,,48,1,6.000000e+000,3.076935e-001,0.000000e+000,0,,0,
1634124972.475,,1.000000e+003,1.701992e+002,8.351568e-005,0.000000e+000,3,9.367827e-001,0.000000e+000,,,,,,,,,,,,,,48,1,6.000000e+000,3.221130e-001,0.000000e+000,0,,0,
1634125032.615,,1.000000e+003,1.711570e+002,8.243636e-005,0.000000e+000,3,9.409029e-001,0.000000e+000,,,,,,,,,,,,,,48,1,6.000000e+000,2.978973e-001,0.000000e+000,0,,0,
1634125097.415,,1.000000e+003,1.721781e+002,8.242462e-005,0.000000e+000,3,9.394253e-001,0.000000e+000,,,,,,,,,,,,,,48,1,6.000000e+000,3.013000e-001,0.000000e+000,0,,0,
1634125160.615,,1.000000e+003,1.731682e+002,8.207995e-005,0.000000e+000,3,9.387391e-001,0.000000e+000,,,,,,,,,,,,,,48,1,6.000000e+000,2.989044e-001,0.000000e+000,0,,0,
1634125225.225,,1.000000e+003,1.741978e+002,8.121040e-005,0.000000e+000,3,9.406824e-001,0.000000e+000,,,,,,,,,,,,,,48,1,6.000000e+000,3.308105e-001,0.000000e+000,0,,0,
1634125285.955,,1.000000e+003,1.752072e+002,8.147410e-005,0.000000e+000,3,9.362173e-001,0.000000e+000,,,,,,,,,,,,,,48,1,6.000000e+000,3.114014e-001,0.000000e+000,0,,0,
1634125346.045,,1.000000e+003,1.762072e+002,8.101760e-005,0.000000e+000,3,9.363414e-001,0.000000e+000,,,,,,,,,,,,,,48,1,6.000000e+000,3.089905e-001,0.000000e+000,0,,0,
1634125405.895,,1.000000e+003,1.772240e+002,8.011147e-005,0.000000e+000,3,9.402409e-001,0.000000e+000,,,,,,,,,,,,,,48,1,6.000000e+000,3.417969e-001,0.000000e+000,0,,0,
1634125470.625,,1.000000e+003,1.783203e+002,8.050985e-005,0.000000e+000,3,9.338920e-001,0.000000e+000,,,,,,,,,,,,,,48,1,6.000000e+000,2.860870e-001,0.000000e+000,0,,0,
1634125525.525,,1.000000e+003,1.792188e+002,7.973731e-005,0.000000e+000,3,9.384977e-001,0.000000e+000,,,,,,,,,,,,,,48,1,6.000000e+000,3.489990e-001,0.000000e+000,0,,0,
1634125584.215,,1.000000e+003,1.801987e+002,7.905028e-005,0.000000e+000,3,9.358674e-001,0.000000e+000,,,,,,,,,,,,,,48,1,6.000000e+000,3.526001e-001,0.000000e+000,0,,0,
1634125645.316,,1.000000e+003,1.812225e+002,7.883196e-005,0.000000e+000,3,9.377457e-001,0.000000e+000,,,,,,,,,,,,,,48,1,6.000000e+000,3.257141e-001,0.000000e+000,0,,0,
1634125703.346,,1.000000e+003,1.821798e+002,7.827293e-005,0.000000e+000,3,9.386876e-001,0.000000e+000,,,,,,,,,,,,,,48,1,6.000000e+000,3.041992e-001,0.000000e+000,0,,0,
1634125765.906,,1.000000e+003,1.831759e+002,7.793059e-005,0.000000e+000,3,9.388306e-001,0.000000e+000,,,,,,,,,,,,,,48,1,6.000000e+000,3.073120e-001,0.000000e+000,0,,0,
1634125828.946,,1.000000e+003,1.841944e+002,7.757451e-005,0.000000e+000,3,9.375548e-001,0.000000e+000,,,,,,,,,,,,,,48,1,6.000000e+000,3.170013e-001,0.000000e+000,0,,0,
1634125889.196,,1.000000e+003,1.851886e+002,7.709749e-005,0.000000e+000,3,9.385725e-001,0.000000e+000,,,,,,,,,,,,,,48,1,6.000000e+000,3.330994e-001,0.000000e+000,0,,0,
1634125950.416,,1.000000e+003,1.862192e+002,7.664434e-005,0.000000e+000,3,9.389883e-001,0.000000e+000,,,,,,,,,,,,,,48,1,6.000000e+000,3.238068e-001,0.000000e+000,0,,0,
1634126007.756,,1.000000e+003,1.871791e+002,7.590777e-005,0.000000e+000,3,9.399065e-001,0.000000e+000,,,,,,,,,,,,,,48,1,6.000000e+000,3.203888e-001,0.000000e+000,0,,0,
1634126067.436,,1.000000e+003,1.881850e+002,7.616036e-005,0.000000e+000,3,9.364053e-001,0.000000e+000,,,,,,,,,,,,,,48,1,6.000000e+000,3.370972e-001,0.000000e+000,0,,0,
1634126135.056,,1.000000e+003,1.892982e+002,7.587727e-005,0.000000e+000,3,9.366097e-001,0.000000e+000,,,,,,,,,,,,,,48,1,6.000000e+000,3.341980e-001,0.000000e+000,0,,0,
1634126187.026,,1.000000e+003,1.901879e+002,7.547479e-005,0.000000e+000,3,9.384338e-001,0.000000e+000,,,,,,,,,,,,,,48,1,6.000000e+000,3.170013e-001,0.000000e+000,0,,0,
1634126250.156,,1.000000e+003,1.912083e+002,7.482860e-005,0.000000e+000,3,9.385282e-001,0.000000e+000,,,,,,,,,,,,,,48,1,6.000000e+000,3.272095e-001,0.000000e+000,0,,0,
1634126313.316,,1.000000e+003,1.922118e+002,7.486545e-005,0.000000e+000,3,9.373243e-001,0.000000e+000,,,,,,,,,,,,,,48,1,6.000000e+000,3.373871e-001,0.000000e+000,0,,0,
1634126374.057,,1.000000e+003,1.932116e+002,7.403010e-005,0.000000e+000,3,9.397377e-001,0.000000e+000,,,,,,,,,,,,,,48,1,6.000000e+000,3.059998e-001,0.000000e+000,0,,0,
1634126435.667,,1.000000e+003,1.942040e+002,7.440693e-005,0.000000e+000,3,9.400418e-001,0.000000e+000,,,,,,,,,,,,,,48,1,6.000000e+000,3.090057e-001,0.000000e+000,0,,0,
1634126494.467,,1.000000e+003,1.951709e+002,7.463444e-005,0.000000e+000,3,9.363405e-001,0.000000e+000,,,,,,,,,,,,,,48,1,6.000000e+000,3.262024e-001,0.000000e+000,0,,0,
1634126556.637,,1.000000e+003,1.961900e+002,7.374831e-005,0.000000e+000,3,9.343531e-001,0.000000e+000,,,,,,,,,,,,,,48,1,6.000000e+000,3.150940e-001,0.000000e+000,0,,0,
1634126617.467,,1.000000e+003,1.972087e+002,7.344992e-005,0.000000e+000,3,9.389833e-001,0.000000e+000,,,,,,,,,,,,,,48,1,6.000000e+000,3.401031e-001,0.000000e+000,0,,0,
1634126674.667,,1.000000e+003,1.981793e+002,7.369191e-005,0.000000e+000,3,9.385206e-001,0.000000e+000,,,,,,,,,,,,,,48,1,6.000000e+000,3.213043e-001,0.000000e+000,0,,0,
1634126733.597,,1.000000e+003,1.991664e+002,7.309748e-005,0.000000e+000,3,9.399677e-001,0.000000e+000,,,,,,,,,,,,,,48,1,6.000000e+000,3.170929e-001,0.000000e+000,0,,0,
1634126799.507,,1.000000e+003,2.002675e+002,7.283244e-005,0.000000e+000,3,9.384035e-001,0.000000e+000,,,,,,,,,,,,,,48,1,6.000000e+000,3.130951e-001,0.000000e+000,0,,0,
1634126856.517,,1.000000e+003,2.012072e+002,7.218873e-005,0.000000e+000,3,9.375352e-001,0.000000e+000,,,,,,,,,,,,,,48,1,6.000000e+000,3.235016e-001,0.000000e+000,0,,0,
1634126913.567,,1.000000e+003,2.021632e+002,1.281595e-004,0.000000e+000,3,6.873366e-001,0.000000e+000,,,,,,,,,,,,,,48,1,6.000000e+000,3.188019e-001,0.000000e+000,0,,0,
1634126978.407,,1.000000e+003,2.032314e+002,7.210991e-005,0.000000e+000,3,9.374865e-001,0.000000e+000,,,,,,,,,,,,,,48,1,6.000000e+000,3.067932e-001,0.000000e+000,0,,0,
1634127040.377,,1.000000e+003,2.042177e+002,7.188966e-005,0.000000e+000,3,9.370753e-001,0.000000e+000,,,,,,,,,,,,,,48,1,6.000000e+000,3.097076e-001,0.000000e+000,0,,0,
1634127100.608,,1.000000e+003,2.051548e+002,7.100449e-005,0.000000e+000,3,9.398076e-001,0.000000e+000,,,,,,,,,,,,,,48,1,6.000000e+000,2.890015e-001,0.000000e+000,0,,0,
1634127165.918,,1.000000e+003,2.061909e+002,7.189353e-005,0.000000e+000,3,9.306723e-001,0.000000e+000,,,,,,,,,,,,,,48,1,6.000000e+000,3.076019e-001,0.000000e+000,0,,0,
1634127229.128,,1.000000e+003,2.072294e+002,7.108363e-005,0.000000e+000,3,9.368362e-001,0.000000e+000,,,,,,,,,,,,,,48,1,6.000000e+000,3.506012e-001,0.000000e+000,0,,0,
1634127283.668,,1.000000e+003,2.081699e+002,7.089878e-005,0.000000e+000,3,9.358329e-001,0.000000e+000,,,,,,,,,,,,,,48,1,6.000000e+000,3.296967e-001,0.000000e+000,0,,0,
1634127347.638,,1.000000e+003,2.092366e+002,7.076967e-005,0.000000e+000,3,9.337748e-001,0.000000e+000,,,,,,,,,,,,,,48,1,6.000000e+000,3.491974e-001,0.000000e+000,0,,0,
1634127404.578,,1.000000e+003,2.101953e+002,7.028702e-005,0.000000e+000,3,9.377347e-001,0.000000e+000,,,,,,,,,,,,,,48,1,6.000000e+000,3.278046e-001,0.000000e+000,0,,0,
1634127470.208,,1.000000e+003,2.112953e+002,7.033726e-005,0.000000e+000,3,9.348329e-001,0.000000e+000,,,,,,,,,,,,,,48,1,6.000000e+000,2.733002e-001,0.000000e+000,0,,0,
1634127527.818,,1.000000e+003,2.122270e+002,7.003450e-005,0.000000e+000,3,9.381179e-001,0.000000e+000,,,,,,,,,,,,,,48,1,6.000000e+000,3.090973e-001,0.000000e+000,0,,0,
1634127585.698,,1.000000e+003,2.131879e+002,6.908968e-005,0.000000e+000,3,9.355233e-001,0.000000e+000,,,,,,,,,,,,,,48,1,6.000000e+000,3.204041e-001,0.000000e+000,0,,0,
1634127646.428,,1.000000e+003,2.141661e+002,6.863138e-005,0.000000e+000,3,9.370968e-001,0.000000e+000,,,,,,,,,,,,,,48,1,6.000000e+000,3.148041e-001,0.000000e+000,0,,0,
1634127709.918,,1.000000e+003,2.152177e+002,6.801245e-005,0.000000e+000,3,9.398687e-001,0.000000e+000,,,,,,,,,,,,,,48,1,6.000000e+000,3.006897e-001,0.000000e+000,0,,0,
1634127768.099,,1.000000e+003,2.161625e+002,6.811098e-005,0.000000e+000,3,9.352475e-001,0.000000e+000,,,,,,,,,,,,,,48,1,6.000000e+000,3.119965e-001,0.000000e+000,0,,0,
1634127829.789,,1.000000e+003,2.171725e+002,6.797240e-005,0.000000e+000,3,9.343801e-001,0.000000e+000,,,,,,,,,,,,,,48,1,6.000000e+000,3.325043e-001,0.000000e+000,0,,0,
1634127892.679,,1.000000e+003,2.182141e+002,6.755068e-005,0.000000e+000,3,9.384376e-001,0.000000e+000,,,,,,,,,,,,,,48,1,6.000000e+000,3.266907e-001,0.000000e+000,0,,0,
1634127953.419,,1.000000e+003,2.192209e+002,6.771240e-005,0.000000e+000,3,9.314777e-001,0.000000e+000,,,,,,,,,,,,,,48,1,6.000000e+000,3.208923e-001,0.000000e+000,0,,0,
1634128011.329,,1.000000e+003,2.202012e+002,6.754296e-005,0.000000e+000,3,9.365575e-001,0.000000e+000,,,,,,,,,,,,,,48,1,6.000000e+000,3.327026e-001,0.000000e+000,0,,0,
1634128072.299,,1.000000e+003,2.212083e+002,6.750910e-005,0.000000e+000,3,9.344985e-001,0.000000e+000,,,,,,,,,,,,,,48,1,6.000000e+000,3.267059e-001,0.000000e+000,0,,0,
1634128136.979,,1.000000e+003,2.222979e+002,6.742461e-005,0.000000e+000,3,9.331464e-001,0.000000e+000,,,,,,,,,,,,,,48,1,6.000000e+000,3.206940e-001,0.000000e+000,0,,0,
1634128190.329,,1.000000e+003,2.231858e+002,6.680995e-005,0.000000e+000,3,9.354399e-001,0.000000e+000,,,,,,,,,,,,,,48,1,6.000000e+000,3.325043e-001,0.000000e+000,0,,0,
1634128250.529,,1.000000e+003,2.241597e+002,6.623827e-005,0.000000e+000,3,9.378053e-001,0.000000e+000,,,,,,,,,,,,,,48,1,6.000000e+000,3.168030e-001,0.000000e+000,0,,0,
1634128313.029,,1.000000e+003,2.251893e+002,6.655273e-005,0.000000e+000,3,9.318092e-001,0.000000e+000,,,,,,,,,,,,,,48,1,6.000000e+000,3.197021e-001,0.000000e+000,0,,0,
1634128375.279,,1.000000e+003,2.262140e+002,6.547527e-005,0.000000e+000,3,9.402530e-001,0.000000e+000,,,,,,,,,,,,,,48,1,6.000000e+000,3.130951e-001,0.000000e+000,0,,0,
1634128434.829,,1.000000e+003,2.271666e+002,6.548755e-005,0.000000e+000,3,9.368978e-001,0.000000e+000,,,,,,,,,,,,,,48,1,6.000000e+000,2.966003e-001,0.000000e+000,0,,0,
1634128495.510,,1.000000e+003,2.281660e+002,6.575840e-005,0.000000e+000,3,9.371077e-001,0.000000e+000,,,,,,,,,,,,,,48,1,6.000000e+000,3.184967e-001,0.000000e+000,0,,0,
1634128557.500,,1.000000e+003,2.291935e+002,6.560933e-005,0.000000e+000,3,9.364051e-001,0.000000e+000,,,,,,,,,,,,,,48,1,6.000000e+000,3.213043e-001,0.000000e+000,0,,0,
1634128616.010,,1.000000e+003,2.301714e+002,6.514946e-005,0.000000e+000,3,9.354920e-001,0.000000e+000,,,,,,,,,,,,,,48,1,6.000000e+000,3.240967e-001,0.000000e+000,0,,0,
1634128677.150,,1.000000e+003,2.312022e+002,6.511324e-005,0.000000e+000,3,9.356699e-001,0.000000e+000,,,,,,,,,,,,,,48,1,6.000000e+000,3.170013e-001,0.000000e+000,0,,0,
1634128736.570,,1.000000e+003,2.322023e+002,6.511717e-005,0.000000e+000,3,9.345652e-001,0.000000e+000,,,,,,,,,,,,,,48,1,6.000000e+000,3.497925e-001,0.000000e+000,0,,0,
1634128800.670,,1.000000e+003,2.332448e+002,6.455776e-005,0.000000e+000,3,9.372771e-001,0.000000e+000,,,,,,,,,,,,,,48,1,6.000000e+000,3.227081e-001,0.000000e+000,0,,0,
1634128856.990,,1.000000e+003,2.341815e+002,6.445101e-005,0.000000e+000,3,9.363723e-001,0.000000e+000,,,,,,,,,,,,,,48,1,6.000000e+000,3.152008e-001,0.000000e+000,0,,0,
1634128921.420,,1.000000e+003,2.351873e+002,6.464616e-005,0.000000e+000,3,9.321741e-001,0.000000e+000,,,,,,,,,,,,,,48,1,6.000000e+000,3.282013e-001,0.000000e+000,0,,0,
1634128982.650,,1.000000e+003,2.362020e+002,6.462646e-005,0.000000e+000,3,9.363959e-001,0.000000e+000,,,,,,,,,,,,,,48,1,6.000000e+000,3.207092e-001,0.000000e+000,0,,0,
1634129046.540,,1.000000e+003,2.372255e+002,6.409247e-005,0.000000e+000,3,9.362718e-001,0.000000e+000,,,,,,,,,,,,,,48,1,6.000000e+000,3.339996e-001,0.000000e+000,0,,0,
1634129103.810,,1.000000e+003,2.381949e+002,6.415102e-005,0.000000e+000,3,9.342825e-001,0.000000e+000,,,,,,,,,,,,,,48,1,6.000000e+000,3.052063e-001,0.000000e+000,0,,0,
1634129165.630,,1.000000e+003,2.392095e+002,6.349709e-005,0.000000e+000,3,9.396889e-001,0.000000e+000,,,,,,,,,,,,,,48,1,6.000000e+000,3.291016e-001,0.000000e+000,0,,0,
1634129224.111,,1.000000e+003,2.401901e+002,6.321232e-005,0.000000e+000,3,9.401127e-001,0.000000e+000,,,,,,,,,,,,,,48,1,6.000000e+000,3.104095e-001,0.000000e+000,0,,0,
1634129283.761,,1.000000e+003,2.411898e+002,6.288020e-005,0.000000e+000,3,9.400976e-001,0.000000e+000,,,,,,,,,,,,,,48,1,6.000000e+000,3.130951e-001,0.000000e+000,0,,0,
1634129345.441,,1.000000e+003,2.422250e+002,6.324906e-005,0.000000e+000,3,9.382190e-001,0.000000e+000,,,,,,,,,,,,,,48,1,6.000000e+000,3.265991e-001,0.000000e+000,0,,0,
1634129404.331,,1.000000e+003,2.431924e+002,6.317082e-005,0.000000e+000,3,9.322189e-001,0.000000e+000,,,,,,,,,,,,,,48,1,6.000000e+000,3.403015e-001,0.000000e+000,0,,0,
1634129468.561,,1.000000e+003,2.442563e+002,6.283557e-005,0.000000e+000,3,9.374090e-001,0.000000e+000,,,,,,,,,,,,,,48,1,6.000000e+000,2.657013e-001,0.000000e+000,0,,0,
1634129527.831,,1.000000e+003,2.452012e+002,6.253016e-005,0.000000e+000,3,9.365234e-001,0.000000e+000,,,,,,,,,,,,,,48,1,6.000000e+000,3.125000e-001,0.000000e+000,0,,0,
1634129589.331,,1.000000e+003,2.462042e+002,6.241077e-005,0.000000e+000,3,9.326046e-001,0.000000e+000,,,,,,,,,,,,,,48,1,6.000000e+000,3.037872e-001,0.000000e+000,0,,0,
1634129653.011,,1.000000e+003,2.471815e+002,6.178662e-005,0.000000e+000,3,9.380077e-001,0.000000e+000,,,,,,,,,,,,,,48,1,6.000000e+000,2.949066e-001,0.000000e+000,0,,0,
1634129716.121,,1.000000e+003,2.481723e+002,6.225090e-005,0.000000e+000,3,9.326712e-001,0.000000e+000,,,,,,,,,,,,,,48,1,6.000000e+000,2.973022e-001,0.000000e+000,0,,0,
1634129780.421,,1.000000e+003,2.492175e+002,6.154329e-005,0.000000e+000,3,9.357941e-001,0.000000e+000,,,,,,,,,,,,,,48,1,6.000000e+000,3.229065e-001,0.000000e+000,0,,0,
1634129836.231,,1.000000e+003,2.501552e+002,6.244511e-005,0.000000e+000,3,9.320784e-001,0.000000e+000,,,,,,,,,,,,,,48,1,6.000000e+000,3.022003e-001,0.000000e+000,0,,0,
1634129896.771,,1.000000e+003,2.511822e+002,6.168764e-005,0.000000e+000,3,9.330108e-001,0.000000e+000,,,,,,,,,,,,,,48,1,6.000000e+000,3.045959e-001,0.000000e+000,0,,0,
1634129958.212,,1.000000e+003,2.521941e+002,6.128079e-005,0.000000e+000,3,9.356325e-001,0.000000e+000,,,,,,,,,,,,,,48,1,6.000000e+000,3.544006e-001,0.000000e+000,0,,0,
1634130017.462,,1.000000e+003,2.532083e+002,6.131211e-005,0.000000e+000,3,9.307122e-001,0.000000e+000,,,,,,,,,,,,,,48,1,6.000000e+000,2.976990e-001,0.000000e+000,0,,0,
1634130077.282,,1.000000e+003,2.541947e+002,6.030332e-005,0.000000e+000,3,9.403153e-001,0.000000e+000,,,,,,,,,,,,,,48,1,6.000000e+000,3.121033e-001,0.000000e+000,0,,0,
1634130140.932,,1.000000e+003,2.552556e+002,6.045685e-005,0.000000e+000,3,9.367853e-001,0.000000e+000,,,,,,,,,,,,,,48,1,6.000000e+000,2.905884e-001,0.000000e+000,0,,0,
1634130197.462,,1.000000e+003,2.561729e+002,6.028101e-005,0.000000e+000,3,9.342862e-001,0.000000e+000,,,,,,,,,,,,,,48,1,6.000000e+000,3.292847e-001,0.000000e+000,0,,0,
1634130262.222,,1.000000e+003,2.572014e+002,6.034099e-005,0.000000e+000,3,9.366436e-001,0.000000e+000,,,,,,,,,,,,,,48,1,6.000000e+000,2.828064e-001,0.000000e+000,0,,0,
1634130325.582,,1.000000e+003,2.582135e+002,6.008449e-005,0.000000e+000,3,9.349190e-001,0.000000e+000,,,,,,,,,,,,,,48,1,6.000000e+000,3.098145e-001,0.000000e+000,0,,0,
1634130385.932,,1.000000e+003,2.591899e+002,6.064748e-005,0.000000e+000,3,9.311776e-001,0.000000e+000,,,,,,,,,,,,,,48,1,6.000000e+000,3.247070e-001,0.000000e+000,0,,0,
1634130447.892,,1.000000e+003,2.601802e+002,5.967107e-005,0.000000e+000,3,9.390364e-001,0.000000e+000,,,,,,,,,,,,,,48,1,6.000000e+000,3.020935e-001,0.000000e+000,0,,0,
1634130509.562,,1.000000e+003,2.611718e+002,6.016312e-005,0.000000e+000,3,9.342145e-001,0.000000e+000,,,,,,,,,,,,,,48,1,6.000000e+000,3.170776e-001,0.000000e+000,0,,0,
1634130566.972,,1.000000e+003,2.621582e+002,5.972405e-005,0.000000e+000,3,9.336943e-001,0.000000e+000,,,,,,,,,,,,,,48,1,6.000000e+000,3.065796e-001,0.000000e+000,0,,0,
1634130630.593,,1.000000e+003,2.631996e+002,6.009638e-005,0.000000e+000,3,9.350744e-001,0.000000e+000,,,,,,,,,,,,,,48,1,6.000000e+000,3.137207e-001,0.000000e+000,0,,0,
1634130691.283,,1.000000e+003,2.642173e+002,5.921774e-005,0.000000e+000,3,9.352030e-001,0.000000e+000,,,,,,,,,,,,,,48,1,6.000000e+000,3.506165e-001,0.000000e+000,0,,0,
1634130746.553,,1.000000e+003,2.651690e+002,5.951124e-005,0.000000e+000,3,9.341086e-001,0.000000e+000,,,,,,,,,,,,,,48,1,6.000000e+000,3.272095e-001,0.000000e+000,0,,0,
1634130813.933,,1.000000e+003,2.662795e+002,5.952860e-005,0.000000e+000,3,9.336369e-001,0.000000e+000,,,,,,,,,,,,,,48,1,6.000000e+000,2.904053e-001,0.000000e+000,0,,0,
1634130871.613,,1.000000e+003,2.672069e+002,5.925195e-005,0.000000e+000,3,9.341506e-001,0.000000e+000,,,,,,,,,,,,,,48,1,6.000000e+000,3.457031e-001,0.000000e+000,0,,0,
1634130931.563,,1.000000e+003,2.681880e+002,5.865777e-005,0.000000e+000,3,9.415051e-001,0.000000e+000,,,,,,,,,,,,,,48,1,6.000000e+000,3.348999e-001,0.000000e+000,0,,0,
1634130991.833,,1.000000e+003,2.691564e+002,5.907812e-005,0.000000e+000,3,9.337097e-001,0.000000e+000,,,,,,,,,,,,,,48,1,6.000000e+000,3.105164e-001,0.000000e+000,0,,0,
1634131057.193,,1.000000e+003,2.702068e+002,5.868455e-005,0.000000e+000,3,9.387426e-001,0.000000e+000,,,,,,,,,,,,,,48,1,6.000000e+000,2.994995e-001,0.000000e+000,0,,0,
1634131117.073,,1.000000e+003,2.711700e+002,5.846002e-005,0.000000e+000,3,9.340875e-001,0.000000e+000,,,,,,,,,,,,,,48,1,6.000000e+000,3.153076e-001,0.000000e+000,0,,0,
1634131176.643,,1.000000e+003,2.721609e+002,5.880005e-005,0.000000e+000,3,9.322652e-001,0.000000e+000,,,,,,,,,,,,,,48,1,6.000000e+000,3.176880e-001,0.000000e+000,0,,0,
1634131239.183,,1.000000e+003,2.731873e+002,5.848209e-005,0.000000e+000,3,9.397455e-001,0.000000e+000,,,,,,,,,,,,,,48,1,6.000000e+000,3.203125e-001,0.000000e+000,0,,0,
1634131297.853,,1.000000e+003,2.741657e+002,5.826243e-005,0.000000e+000,3,9.348010e-001,0.000000e+000,,,,,,,,,,,,,,48,1,6.000000e+000,3.226929e-001,0.000000e+000,0,,0,
1634131357.614,,1.000000e+003,2.751797e+002,5.773879e-005,0.000000e+000,3,9.371057e-001,0.000000e+000,,,,,,,,,,,,,,48,1,6.000000e+000,2.968750e-001,0.000000e+000,0,,0,
1634131417.894,,1.000000e+003,2.761730e+002,5.771051e-005,0.000000e+000,3,9.365331e-001,0.000000e+000,,,,,,,,,,,,,,48,1,6.000000e+000,2.705994e-001,0.000000e+000,0,,0,
1634131483.784,,1.000000e+003,2.772493e+002,5.765585e-005,0.000000e+000,3,9.332026e-001,0.000000e+000,,,,,,,,,,,,,,48,1,6.000000e+000,3.518066e-001,0.000000e+000,0,,0,
1634131538.774,,1.000000e+003,2.781679e+002,5.727283e-005,0.000000e+000,3,9.323059e-001,0.000000e+000,,,,,,,,,,,,,,48,1,6.000000e+000,3.035889e-001,0.000000e+000,0,,0,
1634131602.684,,1.000000e+003,2.791874e+002,5.769521e-005,0.000000e+000,3,9.355046e-001,0.000000e+000,,,,,,,,,,,,,,48,1,6.000000e+000,2.840881e-001,0.000000e+000,0,,0,
1634131665.804,,1.000000e+003,2.801635e+002,5.718565e-005,0.000000e+000,3,9.320988e-001,0.000000e+000,,,,,,,,,,,,,,48,1,6.000000e+000,2.787781e-001,0.000000e+000,0,,0,
1634131730.404,,1.000000e+003,2.811725e+002,5.704024e-005,0.000000e+000,3,9.336761e-001,0.000000e+000,,,,,,,,,,,,,,48,1,6.000000e+000,2.808838e-001,0.000000e+000,0,,0,
1634131791.754,,1.000000e+003,2.821929e+002,5.705859e-005,0.000000e+000,3,9.353364e-001,0.000000e+000,,,,,,,,,,,,,,48,1,6.000000e+000,2.904053e-001,0.000000e+000,0,,0,
1634131853.754,,1.000000e+003,2.832098e+002,5.626422e-005,0.000000e+000,3,9.366601e-001,0.000000e+000,,,,,,,,,,,,,,48,1,6.000000e+000,3.376160e-001,0.000000e+000,0,,0,
1634131911.694,,1.000000e+003,2.841964e+002,5.683425e-005,0.000000e+000,3,9.352892e-001,0.000000e+000,,,,,,,,,,,,,,48,1,6.000000e+000,2.947998e-001,0.000000e+000,0,,0,
1634131969.864,,1.000000e+003,2.851674e+002,5.598088e-005,0.000000e+000,3,9.379343e-001,0.000000e+000,,,,,,,,,,,,,,48,1,6.000000e+000,2.968750e-001,0.000000e+000,0,,0,
1634132029.454,,1.000000e+003,2.861837e+002,5.656486e-005,0.000000e+000,3,9.338294e-001,0.000000e+000,,,,,,,,,,,,,,48,1,6.000000e+000,2.991028e-001,0.000000e+000,0,,0,
1634132092.165,,1.000000e+003,2.871998e+002,5.618226e-005,0.000000e+000,3,9.356300e-001,0.000000e+000,,,,,,,,,,,,,,48,1,6.000000e+000,3.167725e-001,0.000000e+000,0,,0,
1634132155.525,,1.000000e+003,2.882467e+002,5.597079e-005,0.000000e+000,3,9.356815e-001,0.000000e+000,,,,,,,,,,,,,,48,1,6.000000e+000,2.723999e-001,0.000000e+000,0,,0,
1634132215.365,,1.000000e+003,2.891722e+002,5.585744e-005,0.000000e+000,3,9.350005e-001,0.000000e+000,,,,,,,,,,,,,,48,1,6.000000e+000,2.665100e-001,0.000000e+000,0,,0,
1634132279.665,,1.000000e+003,2.901513e+002,5.635463e-005,0.000000e+000,3,9.293133e-001,0.000000e+000,,,,,,,,,,,,,,48,1,6.000000e+000,2.604065e-001,0.000000e+000,0,,0,
1634132342.655,,1.000000e+003,2.911373e+002,5.516878e-005,0.000000e+000,3,9.400873e-001,0.000000e+000,,,,,,,,,,,,,,48,1,6.000000e+000,2.543030e-001,0.000000e+000,0,,0,
1634132406.965,,1.000000e+003,2.921462e+002,5.578933e-005,0.000000e+000,3,9.327526e-001,0.000000e+000,,,,,,,,,,,,,,48,1,6.000000e+000,2.801819e-001,0.000000e+000,0,,0,
1634132470.455,,1.000000e+003,2.931907e+002,5.636361e-005,0.000000e+000,3,9.347523e-001,0.000000e+000,,,,,,,,,,,,,,48,1,6.000000e+000,2.821960e-001,0.000000e+000,0,,0,
1634132527.985,,1.000000e+003,2.941535e+002,5.582899e-005,0.000000e+000,3,9.343934e-001,0.000000e+000,,,,,,,,,,,,,,48,1,6.000000e+000,3.004150e-001,0.000000e+000,0,,0,
1634132587.565,,1.000000e+003,2.951557e+002,5.618063e-005,0.000000e+000,3,9.298366e-001,0.000000e+000,,,,,,,,,,,,,,48,1,6.000000e+000,2.697754e-001,0.000000e+000,0,,0,
1634132649.225,,1.000000e+003,2.961813e+002,5.567347e-005,0.000000e+000,3,9.340504e-001,0.000000e+000,,,,,,,,,,,,,,48,1,6.000000e+000,2.552795e-001,0.000000e+000,0,,0,
1634132706.175,,1.000000e+003,2.971399e+002,5.591226e-005,0.000000e+000,3,9.360054e-001,0.000000e+000,,,,,,,,,,,,,,48,1,6.000000e+000,2.735901e-001,0.000000e+000,0,,0,
1634132770.356,,1.000000e+003,2.981674e+002,5.613725e-005,0.000000e+000,3,9.309793e-001,0.000000e+000,,,,,,,,,,,,,,48,1,6.000000e+000,3.008118e-001,0.000000e+000,0,,0,
1634132834.756,,1.000000e+003,2.992494e+002,5.536770e-005,0.000000e+000,3,9.380748e-001,0.000000e+000,,,,,,,,,,,,,,48,1,6.000000e+000,3.031006e-001,0.000000e+000,0,,0,
1634132890.506,,1.000000e+003,3.001743e+002,5.534946e-005,0.000000e+000,3,9.385088e-001,0.000000e+000,,,,,,,,,,,,,,48,1,6.000000e+000,2.966003e-001,0.000000e+000,0,,0,
1634132948.876,,1.000000e+003,3.011268e+002,5.473916e-005,0.000000e+000,3,9.356144e-001,0.000000e+000,,,,,,,,,,,,,,48,1,6.000000e+000,2.473755e-001,0.000000e+000,0,,0,
1634133011.486,,1.000000e+003,3.021503e+002,5.568624e-005,0.000000e+000,3,9.346146e-001,0.000000e+000,,,,,,,,,,,,,,48,1,6.000000e+000,2.579041e-001,0.000000e+000,0,,0,
1634133075.216,,1.000000e+003,3.031768e+002,5.521915e-005,0.000000e+000,3,9.367602e-001,0.000000e+000,,,,,,,,,,,,,,48,1,6.000000e+000,2.597961e-001,0.000000e+000,0,,0,
1634133136.216,,1.000000e+003,3.041890e+002,5.489809e-005,0.000000e+000,3,9.428309e-001,0.000000e+000,,,,,,,,,,,,,,48,1,6.000000e+000,2.876892e-001,0.000000e+000,0,,0,
1634133196.396,,1.000000e+003,3.051866e+002,5.505368e-005,0.000000e+000,3,9.428720e-001,0.000000e+000,,,,,,,,,,,,,,48,1,6.000000e+000,2.898254e-001,0.000000e+000,0,,0,
1634133254.376,,1.000000e+003,3.061736e+002,5.556368e-005,0.000000e+000,3,9.399226e-001,0.000000e+000,,,,,,,,,,,,,,48,1,6.000000e+000,3.095093e-001,0.000000e+000,0,,0,
1634133313.146,,1.000000e+003,3.071584e+002,5.559541e-005,0.000000e+000,3,9.390462e-001,0.000000e+000,,,,,,,,,,,,,,48,1,6.000000e+000,2.760010e-001,0.000000e+000,0,,0,
1634133373.346,,1.000000e+003,3.081545e+002,5.490615e-005,0.000000e+000,3,9.463637e-001,0.000000e+000,,,,,,,,,,,,,,48,1,6.000000e+000,3.047791e-001,0.000000e+000,0,,0,
1634133435.936,,1.000000e+003,3.091575e+002,5.630368e-005,0.000000e+000,3,9.373406e-001,0.000000e+000,,,,,,,,,,,,,,48,1,6.000000e+000,2.437744e-001,0.000000e+000,0,,0,
1634133505.217,,1.000000e+003,3.102540e+002,5.570127e-005,0.000000e+000,3,9.395351e-001,0.000000e+000,,,,,,,,,,,,,,48,1,6.000000e+000,2.273254e-001,0.000000e+000,0,,0,
1634133561.897,,1.000000e+003,3.111526e+002,5.519717e-005,0.000000e+000,3,9.494085e-001,0.000000e+000,,,,,,,,,,,,,,48,1,6.000000e+000,2.562866e-001,0.000000e+000,0,,0,
1634133624.307,,1.000000e+003,3.121537e+002,5.554350e-005,0.000000e+000,3,9.507073e-001,0.000000e+000,,,,,,,,,,,,,,48,1,6.000000e+000,2.764893e-001,0.000000e+000,0,,0,
1634133688.297,,1.000000e+003,3.131986e+002,5.646453e-005,0.000000e+000,3,9.422099e-001,0.000000e+000,,,,,,,,,,,,,,48,1,6.000000e+000,2.597961e-001,0.000000e+000,0,,0,
1634133750.427,,1.000000e+003,3.141996e+002,5.641296e-005,0.000000e+000,3,9.531302e-001,0.000000e+000,,,,,,,,,,,,,,48,1,6.000000e+000,2.895813e-001,0.000000e+000,0,,0,
1634133809.167,,1.000000e+003,3.151746e+002,5.772363e-005,0.000000e+000,3,9.460537e-001,0.000000e+000,,,,,,,,,,,,,,48,1,6.000000e+000,2.915955e-001,0.000000e+000,0,,0,
1634133870.027,,1.000000e+003,3.161939e+002,5.963707e-005,0.000000e+000,3,9.471583e-001,0.000000e+000,,,,,,,,,,,,,,48,1,6.000000e+000,2.745972e-001,0.000000e+000,0,,0,
1634133925.787,,1.000000e+003,3.171487e+002,6.004772e-005,0.000000e+000,3,9.507462e-001,0.000000e+000,,,,,,,,,,,,,,48,1,6.000000e+000,2.859802e-001,0.000000e+000,0,,0,
1634133987.047,,1.000000e+003,3.181721e+002,6.294875e-005,0.000000e+000,3,9.501737e-001,0.000000e+000,,,,,,,,,,,,,,48,1,6.000000e+000,2.687988e-001,0.000000e+000,0,,0,
1634134047.467,,1.000000e+003,3.191542e+002,6.565926e-005,0.000000e+000,3,9.438210e-001,0.000000e+000,,,,,,,,,,,,,,48,1,6.000000e+000,2.897949e-001,0.000000e+000,0,,0,
1634134111.767,,1.000000e+003,3.201768e+002,6.759136e-005,0.000000e+000,3,9.528797e-001,0.000000e+000,,,,,,,,,,,,,,48,1,6.000000e+000,2.625122e-001,0.000000e+000,0,,0,
1634134176.907,,1.000000e+003,3.212504e+002,7.228896e-005,0.000000e+000,3,9.546378e-001,0.000000e+000,,,,,,,,,,,,,,48,1,6.000000e+000,2.644043e-001,0.000000e+000,0,,0,
1634134235.518,,1.000000e+003,3.221937e+002,7.607093e-005,0.000000e+000,3,9.536237e-001,0.000000e+000,,,,,,,,,,,,,,48,1,6.000000e+000,2.857971e-001,0.000000e+000,0,,0,
1634134296.128,,1.000000e+003,3.231726e+002,8.159949e-005,0.000000e+000,3,9.584386e-001,0.000000e+000,,,,,,,,,,,,,,48,1,6.000000e+000,2.677917e-001,0.000000e+000,0,,0,
1634134361.558,,1.000000e+003,3.241529e+002,8.875563e-005,0.000000e+000,3,9.549556e-001,0.000000e+000,,,,,,,,,,,,,,48,1,6.000000e+000,2.596130e-001,0.000000e+000,0,,0,
1634134423.998,,1.000000e+003,3.251696e+002,9.636442e-005,0.000000e+000,3,9.556419e-001,0.000000e+000,,,,,,,,,,,,,,48,1,6.000000e+000,2.512817e-001,0.000000e+000,0,,0,
1634134482.988,,1.000000e+003,3.261425e+002,1.058206e-004,0.000000e+000,3,9.568861e-001,0.000000e+000,,,,,,,,,,,,,,48,1,6.000000e+000,2.833252e-001,0.000000e+000,0,,0,
1634134546.628,,1.000000e+003,3.272082e+002,1.169603e-004,0.000000e+000,3,9.541432e-001,0.000000e+000,,,,,,,,,,,,,,48,1,6.000000e+000,2.851868e-001,0.000000e+000,0,,0,
1634134602.408,,1.000000e+003,3.281531e+002,1.285014e-004,0.000000e+000,3,9.557810e-001,0.000000e+000,,,,,,,,,,,,,,48,1,6.000000e+000,2.766113e-001,0.000000e+000,0,,0,
1634134686.508,,1.000000e+003,3.295064e+002,1.434516e-004,0.000000e+000,3,9.603950e-001,0.000000e+000,,,,,,,,,,,,,,48,1,6.000000e+000,3.515015e-001,0.000000e+000,0,,0,
1634134725.928,,1.000000e+003,3.302057e+002,1.512219e-004,0.000000e+000,3,9.609941e-001,0.000000e+000,,,,,,,,,,,,,,48,1,6.000000e+000,3.218079e-001,0.000000e+000,0,,0,
1634134785.338,,1.000000e+003,3.311638e+002,1.577547e-004,0.000000e+000,3,9.614142e-001,0.000000e+000,,,,,,,,,,,,,,48,1,6.000000e+000,2.611084e-001,0.000000e+000,0,,0,
1634134853.898,,1.000000e+003,3.321909e+002,1.630994e-004,0.000000e+000,3,9.631230e-001,0.000000e+000,,,,,,,,,,,,,,48,1,6.000000e+000,2.417908e-001,0.000000e+000,0,,0,
1634134918.619,,1.000000e+003,3.331719e+002,1.684690e-004,0.000000e+000,3,9.632105e-001,0.000000e+000,,,,,,,,,,,,,,48,1,6.000000e+000,2.644958e-001,0.000000e+000,0,,0,
1634134981.339,,1.000000e+003,3.341802e+002,1.730650e-004,0.000000e+000,3,9.633959e-001,0.000000e+000,,,,,,,,,,,,,,48,1,6.000000e+000,2.662964e-001,0.000000e+000,0,,0,
1634135041.489,,1.000000e+003,3.351736e+002,1.770584e-004,0.000000e+000,3,9.640816e-001,0.000000e+000,,,,,,,,,,,,,,48,1,6.000000e+000,3.106995e-001,0.000000e+000,0,,0,
1634135102.109,,1.000000e+003,3.361916e+002,1.814546e-004,0.000000e+000,3,9.622216e-001,0.000000e+000,,,,,,,,,,,,,,48,1,6.000000e+000,3.020020e-001,0.000000e+000,0,,0,
1634135160.299,,1.000000e+003,3.371818e+002,1.837603e-004,0.000000e+000,3,9.639285e-001,0.000000e+000,,,,,,,,,,,,,,48,1,6.000000e+000,2.931213e-001,0.000000e+000,0,,0,
1634135216.979,,1.000000e+003,3.381400e+002,1.860571e-004,0.000000e+000,3,9.620475e-001,0.000000e+000,,,,,,,,,,,,,,48,1,6.000000e+000,2.294922e-001,0.000000e+000,0,,0,
1634135279.179,,1.000000e+003,3.391866e+002,1.871471e-004,0.000000e+000,3,9.634874e-001,0.000000e+000,,,,,,,,,,,,,,48,1,6.000000e+000,2.858887e-001,0.000000e+000,0,,0,
1634135338.589,,1.000000e+003,3.401793e+002,1.877443e-004,0.000000e+000,3,9.636452e-001,0.000000e+000,,,,,,,,,,,,,,48,1,6.000000e+000,2.876892e-001,0.000000e+000,0,,0,
1634135397.229,,1.000000e+003,3.411615e+002,1.883809e-004,0.000000e+000,3,9.643809e-001,0.000000e+000,,,,,,,,,,,,,,48,1,6.000000e+000,2.783813e-001,0.000000e+000,0,,0,
1634135460.949,,1.000000e+003,3.421947e+002,1.878906e-004,0.000000e+000,3,9.654537e-001,0.000000e+000,,,,,,,,,,,,,,48,1,6.000000e+000,2.689819e-001,0.000000e+000,0,,0,
1634135527.939,,1.000000e+003,3.432628e+002,1.884072e-004,0.000000e+000,3,9.648923e-001,0.000000e+000,,,,,,,,,,,,,,48,1,6.000000e+000,2.706909e-001,0.000000e+000,0,,0,
1634135584.759,,1.000000e+003,3.441736e+002,1.884834e-004,0.000000e+000,3,9.651173e-001,0.000000e+000,,,,,,,,,,,,,,48,1,6.000000e+000,2.836914e-001,0.000000e+000,0,,0,
1634135648.140,,1.000000e+003,3.452037e+002,1.884213e-004,0.000000e+000,3,9.654606e-001,0.000000e+000,,,,,,,,,,,,,,48,1,6.000000e+000,2.740784e-001,0.000000e+000,0,,0,
1634135707.730,,1.000000e+003,3.462003e+002,1.871783e-004,0.000000e+000,3,9.666923e-001,0.000000e+000,,,,,,,,,,,,,,48,1,6.000000e+000,2.987976e-001,0.000000e+000,0,,0,
1634135767.800,,1.000000e+003,3.472145e+002,1.864437e-004,0.000000e+000,3,9.666867e-001,0.000000e+000,,,,,,,,,,,,,,48,1,6.000000e+000,2.774963e-001,0.000000e+000,0,,0,
1634135826.180,,1.000000e+003,3.481771e+002,1.858745e-004,0.000000e+000,3,9.689831e-001,0.000000e+000,,,,,,,,,,,,,,48,1,6.000000e+000,3.023987e-001,0.000000e+000,0,,0,
1634135886.150,,1.000000e+003,3.491629e+002,1.852492e-004,0.000000e+000,3,9.678696e-001,0.000000e+000,,,,,,,,,,,,,,48,1,6.000000e+000,2.457886e-001,0.000000e+000,0,,0,
1634135943.960,,1.000000e+003,3.501547e+002,1.858700e-004,0.000000e+000,3,9.667459e-001,0.000000e+000,,,,,,,,,,,,,,48,1,6.000000e+000,2.590027e-001,0.000000e+000,0,,0,
1634136002.790,,1.000000e+003,3.511289e+002,1.847161e-004,0.000000e+000,3,9.672151e-001,0.000000e+000,,,,,,,,,,,,,,48,1,6.000000e+000,2.488098e-001,0.000000e+000,0,,0,
1634136066.330,,1.000000e+003,3.521566e+002,1.842540e-004,0.000000e+000,3,9.666196e-001,0.000000e+000,,,,,,,,,,,,,,48,1,6.000000e+000,2.621765e-001,0.000000e+000,0,,0,
1634136130.270,,1.000000e+003,3.531487e+002,1.838311e-004,0.000000e+000,3,9.674693e-001,0.000000e+000,,,,,,,,,,,,,,48,1,6.000000e+000,2.637024e-001,0.000000e+000,0,,0,
1634136198.880,,1.000000e+003,3.542495e+002,1.834696e-004,0.000000e+000,3,9.668158e-001,0.000000e+000,,,,,,,,,,,,,,48,1,6.000000e+000,2.534790e-001,0.000000e+000,0,,0,
1634136253.420,,1.000000e+003,3.551633e+002,1.831176e-004,0.000000e+000,3,9.668957e-001,0.000000e+000,,,,,,,,,,,,,,48,1,6.000000e+000,2.671204e-001,0.000000e+000,0,,0,
1634136313.630,,1.000000e+003,3.561553e+002,1.827416e-004,0.000000e+000,3,9.663733e-001,0.000000e+000,,,,,,,,,,,,,,48,1,6.000000e+000,2.807922e-001,0.000000e+000,0,,0,
1634136372.391,,1.000000e+003,3.571349e+002,1.827681e-004,0.000000e+000,3,9.658619e-001,0.000000e+000,,,,,,,,,,,,,,48,1,6.000000e+000,2.333984e-001,0.000000e+000,0,,0,
1634136432.371,,1.000000e+003,3.581388e+002,1.824208e-004,0.000000e+000,3,9.662173e-001,0.000000e+000,,,,,,,,,,,,,,48,1,6.000000e+000,2.717896e-001,0.000000e+000,0,,0,
1634136492.881,,1.000000e+003,3.591798e+002,1.821170e-004,0.000000e+000,3,9.668888e-001,0.000000e+000,,,,,,,,,,,,,,48,1,6.000000e+000,3.232117e-001,0.000000e+000,0,,0,
1634136821.411,,1.000000e+003,3.599210e+002,1.811306e-004,0.000000e+000,3,9.650012e-001,0.000000e+000,,,,,,,,,,,,,,48,1,6.000000e+000,1.123962e-001,0.000000e+000,0,,0,
