# Supplementary material for: Ultrafast charge-transfer-induced spin transition in cobalt-tungstate molecular photomagnets
Source: Nat Commun. 2025 Jun 6;16:5012. doi: 10.1038/s41467-025-60401-4 (PMC12144094; doi:10.1038/s41467-025-60401-4)
Supplement: Supplementary file 5 — Source Data [file 41467_2025_60401_MOESM5_ESM.zip › Source_Data_files/Characterization_CsCoW_CoW/IR/CoW.txt]

TITLE	CoW4Brpycrystal
DATA TYPE	INFRARED SPECTRUM
ORIGIN	JASCO
OWNER
DATE	22/10/22
TIME	16:34:56
SPECTROMETER/DATA SYSTEM
RESOLUTION
DELTAX	0.241058
XUNITS	1/CM
YUNITS	ABSORBANCE
FIRSTX	399.9158
LASTX	4000.1226
NPOINTS	14936
FIRSTY	-0.04987
MAXY	1.28243
MINY	-0.10350
XYDATA
399.9158	-0.0498709
400.1569	-0.085042
400.3979	-0.103499
400.6390	-0.0991582
400.8801	-0.0795187
401.1211	-0.0620631
401.3622	-0.0553495
401.6032	-0.0557675
401.8443	-0.0532006
402.0854	-0.0344125
402.3264	0.00852052
402.5675	0.0644264
402.8085	0.108203
403.0496	0.124696
403.2906	0.117126
403.5317	0.0992641
403.7728	0.0849054
404.0138	0.0792995
404.2549	0.079605
404.4959	0.0814928
404.7370	0.0828144
404.9781	0.0832283
405.2191	0.0825614
405.4602	0.0810356
405.7012	0.081199
405.9423	0.0877096
406.1833	0.103675
406.4244	0.125893
406.6655	0.145801
406.9065	0.156736
407.1476	0.15816
407.3886	0.154083
407.6297	0.148202
407.8708	0.137936
408.1118	0.115281
408.3529	0.076196
408.5939	0.0284176
408.8350	-0.00955833
409.0760	-0.0219563
409.3171	-0.00933148
409.5582	0.0151017
409.7992	0.0365041
410.0403	0.0445404
410.2813	0.0371745
410.5224	0.0210758
410.7635	0.00585752
411.0045	-0.00179358
411.2456	-0.00107578
411.4866	0.00122617
411.7277	-0.00508819
411.9688	-0.0238134
412.2098	-0.0481318
412.4509	-0.0638366
412.6919	-0.0577593
412.9330	-0.0307029
413.1740	-2.23167E-005
413.4151	0.0157329
413.6562	0.0114773
413.8972	-0.00287101
414.1383	-0.0118825
414.3793	-0.00684468
414.6204	0.00974741
414.8615	0.0278881
415.1025	0.0364409
415.3436	0.0312356
415.5846	0.0182149
415.8257	0.00580121
416.0667	-0.00146262
416.3078	-0.0022895
416.5489	0.00268259
416.7899	0.0109737
417.0310	0.0197892
417.2720	0.0286803
417.5131	0.0405122
417.7542	0.0607178
417.9952	0.0955936
418.2363	0.147772
418.4773	0.203579
418.7184	0.223056
418.9594	0.188045
419.2005	0.134502
419.4416	0.0886032
419.6826	0.0526641
419.9237	0.0270201
420.1647	0.0163247
420.4058	0.0187057
420.6469	0.0253772
420.8879	0.031142
421.1290	0.0356466
421.3700	0.0400886
421.6111	0.0443027
421.8521	0.045729
422.0932	0.0412681
422.3343	0.0291122
422.5753	0.00989341
422.8164	-0.00919249
423.0574	-0.0129935
423.2985	0.00102798
423.5396	0.0164444
423.7806	0.0247101
424.0217	0.0288348
424.2627	0.0344361
424.5038	0.044487
424.7448	0.0579289
424.9859	0.0716369
425.2270	0.0829186
425.4680	0.09096
425.7091	0.0971583
425.9501	0.102962
426.1912	0.107725
426.4323	0.108872
426.6733	0.103083
426.9144	0.089352
427.1554	0.0721295
427.3965	0.0590726
427.6375	0.0564583
427.8786	0.0670388
428.1197	0.0867118
428.3607	0.103062
428.6018	0.105602
428.8428	0.0952159
429.0839	0.0800361
429.3250	0.0691592
429.5660	0.0684108
429.8071	0.0766421
430.0481	0.0880876
430.2892	0.0985889
430.5302	0.106681
430.7713	0.110342
431.0124	0.105402
431.2534	0.0892892
431.4945	0.065836
431.7355	0.043702
431.9766	0.0301889
432.2177	0.0267737
432.4587	0.0300398
432.6998	0.0364154
432.9408	0.0453208
433.1819	0.0576352
433.4229	0.0712496
433.6640	0.0802381
433.9051	0.0802825
434.1461	0.0731526
434.3872	0.0658905
434.6282	0.0652327
434.8693	0.0698255
435.1104	0.0703926
435.3514	0.0597587
435.5925	0.0395433
435.8335	0.019373
436.0746	0.0111003
436.3156	0.0181091
436.5567	0.0294688
436.7978	0.0318487
437.0388	0.024953
437.2799	0.0200115
437.5209	0.0283404
437.7620	0.053567
438.0031	0.0892599
438.2441	0.121155
438.4852	0.13618
438.7262	0.132155
438.9673	0.116388
439.2083	0.0979179
439.4494	0.0836244
439.6905	0.0773017
439.9315	0.0790526
440.1726	0.0864198
440.4136	0.0965505
440.6547	0.10678
440.8958	0.114194
441.1368	0.116098
441.3779	0.11107
441.6189	0.0996153
441.8600	0.0858198
442.1010	0.0783209
442.3421	0.0825897
442.5832	0.0936879
442.8242	0.102956
443.0653	0.10317
443.3063	0.0881873
443.5474	0.0583594
443.7885	0.0295162
444.0295	0.0198977
444.2706	0.0303824
444.5116	0.0515075
444.7527	0.0735695
444.9937	0.088968
445.2348	0.0948515
445.4759	0.0948815
445.7169	0.0957778
445.9580	0.101293
446.1990	0.108452
446.4401	0.109475
446.6812	0.0989197
446.9222	0.0794507
447.1633	0.0606604
447.4043	0.050821
447.6454	0.0497607
447.8864	0.0518303
448.1275	0.0528648
448.3686	0.0531129
448.6096	0.0560247
448.8507	0.0637091
449.0917	0.0733688
449.3328	0.0797553
449.5739	0.0790895
449.8149	0.0708717
450.0560	0.0587992
450.2970	0.0489407
450.5381	0.0460491
450.7791	0.0526472
451.0202	0.0686163
451.2613	0.0879523
451.5023	0.0995158
451.7434	0.0970259
451.9844	0.0838345
452.2255	0.0674367
452.4666	0.0545966
452.7076	0.0478531
452.9487	0.042499
453.1897	0.0327975
453.4308	0.0216063
453.6718	0.016945
453.9129	0.0228384
454.1540	0.035391
454.3950	0.0457434
454.6361	0.0467903
454.8771	0.0389715
455.1182	0.0298178
455.3593	0.0255714
455.6003	0.0255132
455.8414	0.0256183
456.0824	0.0237562
456.3235	0.0212737
456.5645	0.020587
456.8056	0.0210961
457.0467	0.0195988
457.2877	0.0144579
457.5288	0.00886929
457.7698	0.0104826
458.0109	0.0175117
458.2520	0.0185474
458.4930	0.0150574
458.7341	0.0158567
458.9751	0.0274612
459.2162	0.0491155
459.4572	0.0707191
459.6983	0.0798812
459.9394	0.0737777
460.1804	0.0618052
460.4215	0.0563075
460.6625	0.0616739
460.9036	0.0723463
461.1447	0.0800535
461.3857	0.0822718
461.6268	0.0845692
461.8678	0.0930912
462.1089	0.106223
462.3499	0.117448
462.5910	0.122198
462.8321	0.12007
463.0731	0.113299
463.3142	0.10398
463.5552	0.0931826
463.7963	0.0832726
464.0374	0.0799434
464.2784	0.0892779
464.5195	0.110781
464.7605	0.135639
465.0016	0.153715
465.2426	0.160372
465.4837	0.157335
465.7248	0.1492
465.9658	0.139467
466.2069	0.129745
466.4479	0.121968
466.6890	0.119177
466.9301	0.122637
467.1711	0.129539
467.4122	0.134837
467.6532	0.135489
467.8943	0.13446
468.1353	0.139084
468.3764	0.151327
468.6175	0.163777
468.8585	0.166684
469.0996	0.155408
469.3406	0.134449
469.5817	0.115265
469.8228	0.107429
470.0638	0.112742
470.3049	0.126742
470.5459	0.142416
470.7870	0.154048
471.0280	0.160539
471.2691	0.164692
471.5102	0.169948
471.7512	0.178427
471.9923	0.189265
472.2333	0.196057
472.4744	0.189802
472.7155	0.173102
472.9565	0.161688
473.1976	0.16532
473.4386	0.181891
473.6797	0.204352
473.9207	0.224969
474.1618	0.23645
474.4029	0.234521
474.6439	0.221495
474.8850	0.204353
475.1260	0.188765
475.3671	0.177157
475.6082	0.169993
475.8492	0.165615
476.0903	0.159455
476.3313	0.146358
476.5724	0.125507
476.8134	0.103305
477.0545	0.0896429
477.2956	0.0884651
477.5366	0.0934412
477.7777	0.0944627
478.0187	0.0865787
478.2598	0.0736371
478.5009	0.0641975
478.7419	0.0628617
478.9830	0.0660362
479.2240	0.0657934
479.4651	0.0569137
479.7061	0.040782
479.9472	0.0223715
480.1883	0.00505201
480.4293	-0.0089649
480.6704	-0.0141771
480.9114	-0.00234248
481.1525	0.0271711
481.3936	0.0615952
481.6346	0.0851521
481.8757	0.0901826
482.1167	0.0800167
482.3578	0.0664251
482.5988	0.0616148
482.8399	0.0694897
483.0810	0.0849713
483.3220	0.0998195
483.5631	0.10763
483.8041	0.106061
484.0452	0.0972535
484.2863	0.0864402
484.5273	0.0792385
484.7684	0.0789825
485.0094	0.0848871
485.2505	0.091829
485.4915	0.0928712
485.7326	0.0845037
485.9737	0.071121
486.2147	0.0628147
486.4558	0.0665684
486.6968	0.0797508
486.9379	0.0924708
487.1790	0.096319
487.4200	0.0916112
487.6611	0.085918
487.9021	0.0855104
488.1432	0.0889241
488.3842	0.0888283
488.6253	0.0800825
488.8664	0.0649674
489.1074	0.0501786
489.3485	0.0406959
489.5895	0.0367148
489.8306	0.0349707
490.0717	0.0326722
490.3127	0.0296063
490.5538	0.0264398
490.7948	0.0226791
491.0359	0.0170454
491.2769	0.00946476
491.5180	0.00228584
491.7591	-0.000909285
492.0001	0.00180895
492.2412	0.00889281
492.4822	0.0171887
492.7233	0.0254261
492.9644	0.0343196
493.2054	0.0437321
493.4465	0.0508075
493.6875	0.0514933
493.9286	0.0449433
494.1696	0.035774
494.4107	0.0308326
494.6518	0.0342292
494.8928	0.0445397
495.1339	0.0554275
495.3749	0.0600776
495.6160	0.0562117
495.8571	0.0468951
496.0981	0.037457
496.3392	0.0319866
496.5802	0.0314447
496.8213	0.0340951
497.0623	0.0377235
497.3034	0.0417597
497.5445	0.0475324
497.7855	0.0565722
498.0266	0.0686149
498.2676	0.0809106
498.5087	0.0893834
498.7498	0.0915388
498.9908	0.0891878
499.2319	0.0876453
499.4729	0.0915957
499.7140	0.101493
499.9550	0.113121
500.1961	0.120843
500.4372	0.122394
500.6782	0.120457
500.9193	0.119677
501.1603	0.123018
501.4014	0.130719
501.6425	0.141572
501.8835	0.15429
502.1246	0.167176
502.3656	0.177217
502.6067	0.182523
502.8477	0.185158
503.0888	0.188383
503.3299	0.193487
503.5709	0.199127
503.8120	0.201866
504.0530	0.198615
504.2941	0.189642
504.5352	0.177673
504.7762	0.164791
505.0173	0.152134
505.2583	0.141492
505.4994	0.135171
505.7404	0.133897
505.9815	0.135472
506.2226	0.134921
506.4636	0.126431
506.7047	0.108493
506.9457	0.0878253
507.1868	0.0738854
507.4279	0.0698983
507.6689	0.0715268
507.9100	0.0719602
508.1510	0.0674164
508.3921	0.059367
508.6331	0.0528264
508.8742	0.0521154
509.1153	0.0567969
509.3563	0.0617478
509.5974	0.0615408
509.8384	0.0543702
510.0795	0.0432116
510.3206	0.0342345
510.5616	0.0319679
510.8027	0.0352637
511.0437	0.0391451
511.2848	0.0390994
511.5258	0.0335078
511.7669	0.0242725
512.0080	0.0154561
512.2490	0.0103609
512.4901	0.00966264
512.7311	0.0115083
512.9722	0.0126403
513.2133	0.0103918
513.4543	0.00483426
513.6954	-0.000710196
513.9365	-0.00138656
514.1775	0.00579345
514.4186	0.0187309
514.6596	0.0307747
514.9007	0.0354319
515.1417	0.0309286
515.3828	0.021102
515.6238	0.0121007
515.8649	0.00778111
516.1060	0.00813977
516.3470	0.0110905
516.5881	0.0149414
516.8292	0.01983
517.0702	0.0269875
517.3113	0.0364569
517.5523	0.045776
517.7934	0.0505277
518.0344	0.0472696
518.2755	0.0371008
518.5165	0.0246023
518.7576	0.0139837
518.9987	0.00797678
519.2397	0.0081936
519.4808	0.0134388
519.7219	0.0180742
519.9629	0.0167317
520.2040	0.00955785
520.4450	0.000583323
520.6861	-0.00554983
520.9271	-0.00586515
521.1682	-0.000743101
521.4092	0.0064579
521.6503	0.0119717
521.8914	0.0140917
522.1324	0.0138306
522.3735	0.0134991
522.6146	0.0145488
522.8556	0.0166735
523.0967	0.0184837
523.3377	0.0187977
523.5788	0.0175447
523.8198	0.0155976
524.0609	0.0138976
524.3019	0.0127827
524.5430	0.0119309
524.7841	0.0108627
525.0251	0.00945843
525.2662	0.00800969
525.5073	0.0070564
525.7483	0.00723908
525.9894	0.0088325
526.2304	0.0112691
526.4715	0.0138417
526.7125	0.0163439
526.9536	0.0186344
527.1946	0.0203571
527.4357	0.0213479
527.6768	0.0221861
527.9178	0.0238661
528.1589	0.0265435
528.4000	0.0287395
528.6410	0.0282405
528.8821	0.0243121
529.1231	0.0188642
529.3642	0.0150154
529.6052	0.0146023
529.8463	0.016907
530.0873	0.0195838
530.3284	0.021012
530.5695	0.021664
530.8105	0.023033
531.0516	0.0254807
531.2927	0.0274542
531.5337	0.0269372
531.7748	0.0235201
532.0158	0.0189749
532.2569	0.0158491
532.4979	0.0153883
532.7390	0.0169319
532.9800	0.0191939
533.2211	0.0214172
533.4622	0.0231493
533.7032	0.0235597
533.9443	0.021778
534.1854	0.0182104
534.4264	0.0150236
534.6675	0.01471
534.9085	0.0178309
535.1496	0.0222143
535.3906	0.0248277
535.6317	0.0245616
535.8727	0.0230601
536.1138	0.0227863
536.3549	0.0240584
536.5959	0.024332
536.8370	0.0209174
537.0781	0.01396
537.3191	0.00660045
537.5602	0.00252432
537.8012	0.00314373
538.0423	0.00694434
538.2833	0.0113615
538.5244	0.0148749
538.7654	0.0174049
539.0065	0.0193667
539.2476	0.020934
539.4886	0.022296
539.7297	0.0241452
539.9708	0.0272983
540.2118	0.0316394
540.4529	0.0358429
540.6939	0.0385261
540.9350	0.0395994
541.1760	0.0402896
541.4171	0.0416565
541.6581	0.0431583
541.8992	0.0430381
542.1403	0.0401848
542.3813	0.0355663
542.6224	0.0317751
542.8635	0.0307535
543.1045	0.0318901
543.3456	0.032664
543.5866	0.0310574
543.8277	0.0273022
544.0687	0.0235257
544.3098	0.0217984
544.5508	0.0224972
544.7919	0.0243045
545.0330	0.0254962
545.2740	0.0253106
545.5151	0.0243667
545.7562	0.0241077
545.9972	0.0259508
546.2383	0.0303805
546.4793	0.0362117
546.7204	0.0410491
546.9614	0.042989
547.2025	0.0418743
547.4435	0.0393715
547.6846	0.0381861
547.9257	0.0403683
548.1667	0.0456026
548.4078	0.0513878
548.6489	0.0548935
548.8899	0.0545308
549.1310	0.0504052
549.3720	0.0439249
549.6131	0.0371199
549.8541	0.0321543
550.0952	0.0307994
550.3362	0.0334055
550.5773	0.0382579
550.8184	0.0425141
551.0594	0.0438176
551.3005	0.0413115
551.5416	0.0360483
551.7826	0.0305779
552.0237	0.0274503
552.2647	0.0277875
552.5058	0.0310368
552.7468	0.035496
552.9879	0.0391653
553.2289	0.0408707
553.4700	0.0409296
553.7111	0.040734
553.9521	0.041658
554.1932	0.0438814
554.4343	0.0458743
554.6753	0.0454637
554.9164	0.0417662
555.1574	0.0360816
555.3985	0.0312246
555.6395	0.0298624
555.8806	0.0327928
556.1216	0.0385201
556.3627	0.044424
556.6038	0.0483273
556.8448	0.0494799
557.0859	0.0486857
557.3270	0.0475555
557.5680	0.0473371
557.8091	0.0481288
558.0501	0.0489433
558.2912	0.0485039
558.5322	0.0461963
558.7733	0.0425483
559.0143	0.0390182
559.2554	0.0372054
559.4965	0.0378927
559.7375	0.0406546
559.9786	0.0443059
560.2197	0.0475662
560.4607	0.0494488
560.7018	0.0495185
560.9428	0.0481435
561.1839	0.046467
561.4249	0.0459119
561.6660	0.0474071
561.9070	0.0507551
562.1481	0.0546752
562.3892	0.0576417
562.6302	0.0588346
562.8713	0.0584451
563.1124	0.0572267
563.3534	0.0557639
563.5945	0.054186
563.8355	0.0525671
564.0766	0.0514397
564.3176	0.0517753
564.5587	0.0543489
564.7997	0.0590598
565.0408	0.0649239
565.2819	0.0706922
565.5229	0.0754557
565.7640	0.0788602
566.0051	0.0809447
566.2461	0.0817855
566.4872	0.0812598
566.7282	0.0792011
566.9693	0.0759812
567.2103	0.0730014
567.4514	0.0722065
567.6924	0.0747581
567.9335	0.0801678
568.1746	0.0865172
568.4156	0.0915134
568.6567	0.0939106
568.8978	0.09441
569.1388	0.0951192
569.3799	0.0977098
569.6209	0.101923
569.8620	0.106172
570.1030	0.109503
570.3441	0.112503
570.5851	0.116367
570.8262	0.121193
571.0673	0.125271
571.3083	0.126567
571.5494	0.125053
571.7905	0.123138
572.0315	0.123677
572.2726	0.127484
572.5136	0.132654
572.7547	0.136343
572.9957	0.137197
573.2368	0.136235
573.4778	0.135513
573.7189	0.135965
573.9600	0.136708
574.2010	0.136458
574.4421	0.13528
574.6832	0.134687
574.9242	0.135857
575.1653	0.138081
575.4063	0.139146
575.6474	0.137061
575.8884	0.132088
576.1295	0.127513
576.3705	0.126739
576.6116	0.129537
576.8527	0.132953
577.0938	0.134435
577.3348	0.133322
577.5759	0.130663
577.8169	0.12793
578.0580	0.12565
578.2990	0.123392
578.5401	0.120856
578.7811	0.118552
579.0222	0.117225
579.2632	0.116659
579.5043	0.115412
579.7454	0.111977
579.9865	0.106221
580.2275	0.0997919
580.4686	0.0950856
580.7096	0.0933491
580.9507	0.0935789
581.1917	0.0936022
581.4328	0.0921571
581.6738	0.0896787
581.9149	0.0874549
582.1559	0.0863281
582.3970	0.0859896
582.6381	0.085373
582.8792	0.0837722
583.1202	0.0815373
583.3613	0.0796737
583.6023	0.078816
583.8434	0.0786156
584.0844	0.0781516
584.3255	0.0769086
584.5665	0.0753194
584.8076	0.0742788
585.0486	0.0740057
585.2897	0.0735956
585.5308	0.0719275
585.7719	0.0688525
586.0129	0.0655237
586.2540	0.0635751
586.4950	0.0636044
586.7361	0.0644567
586.9771	0.0642543
587.2182	0.0619818
587.4592	0.0581583
587.7003	0.0542848
587.9413	0.0516032
588.1824	0.0503275
588.4235	0.0499722
588.6646	0.0500265
588.9056	0.0500996
589.1467	0.049662
589.3877	0.0480846
589.6288	0.0452047
589.8698	0.0418305
590.1109	0.0394448
590.3519	0.0390328
590.5930	0.0401253
590.8340	0.0412163
591.0751	0.0410457
591.3162	0.0395199
591.5573	0.0377549
591.7983	0.037082
592.0394	0.0376399
592.2804	0.0383157
592.5215	0.0380607
592.7625	0.0366498
593.0036	0.0344152
593.2446	0.0317723
593.4857	0.0290363
593.7267	0.0264923
593.9678	0.0244312
594.2089	0.0230221
594.4500	0.0222339
594.6910	0.0219986
594.9321	0.0224212
595.1731	0.0236657
595.4142	0.0255186
595.6552	0.0272099
595.8963	0.0279211
596.1373	0.0275476
596.3784	0.026894
596.6194	0.0269699
596.8605	0.0279473
597.1016	0.0288702
597.3427	0.0285802
597.5837	0.0269671
597.8248	0.0251792
598.0658	0.0244831
598.3069	0.0249834
598.5479	0.0256276
598.7890	0.0254803
599.0300	0.0248393
599.2711	0.0249532
599.5121	0.0266452
599.7532	0.029246
599.9943	0.0309099
600.2354	0.0303
600.4764	0.0280368
600.7175	0.0259658
600.9585	0.0251719
601.1996	0.0252006
601.4406	0.0248722
601.6817	0.0236181
601.9227	0.0221408
602.1638	0.0217009
602.4048	0.0228411
602.6459	0.0249174
602.8870	0.026666
603.1281	0.0271512
603.3691	0.026293
603.6102	0.0246251
603.8512	0.0228318
604.0923	0.0216591
604.3333	0.0219373
604.5744	0.0241458
604.8154	0.0277304
605.0565	0.0310246
605.2975	0.0320852
605.5386	0.029982
605.7797	0.025689
606.0208	0.0216361
606.2618	0.019989
606.5029	0.0211215
606.7439	0.0235243
606.9850	0.025088
607.2260	0.0246858
607.4671	0.0228074
607.7081	0.0209183
607.9492	0.020278
608.1902	0.0210911
608.4313	0.0225174
608.6724	0.0234433
608.9135	0.0232672
609.1545	0.0221229
609.3956	0.0206225
609.6366	0.0194274
609.8777	0.0189126
610.1187	0.0191005
610.3598	0.0197814
610.6008	0.0206191
610.8419	0.0212307
611.0829	0.0213643
611.3240	0.0211289
611.5651	0.0210375
611.8062	0.0217048
612.0472	0.0233093
612.2883	0.0252026
612.5293	0.0261197
612.7704	0.024998
613.0114	0.0218385
613.2525	0.0179348
613.4935	0.015173
613.7346	0.014868
613.9756	0.0170707
614.2167	0.0207451
614.4578	0.0244943
614.6989	0.0273639
614.9399	0.0292188
615.1810	0.0304068
615.4220	0.0311114
615.6631	0.0310661
615.9041	0.0298935
616.1452	0.0277803
616.3862	0.0256826
616.6273	0.024669
616.8683	0.0251133
617.1094	0.0264075
617.3505	0.0272156
617.5916	0.0263016
617.8326	0.0236647
618.0737	0.0207791
618.3147	0.0193602
618.5558	0.0200302
618.7968	0.0220765
619.0379	0.0240487
619.2789	0.0246435
619.5200	0.0235117
619.7610	0.0215004
620.0021	0.020067
620.2432	0.0203177
620.4843	0.022322
620.7253	0.0250116
620.9664	0.0268283
621.2074	0.0268762
621.4485	0.0255953
621.6895	0.0243508
621.9306	0.0244192
622.1716	0.0260412
622.4127	0.0281002
622.6537	0.0288922
622.8948	0.0274838
623.1359	0.0244303
623.3770	0.0214096
623.6180	0.0201671
623.8591	0.0214204
624.1001	0.0245371
624.3412	0.0281783
624.5822	0.0311237
624.8233	0.0326462
625.0643	0.0325378
625.3054	0.0310488
625.5464	0.0287877
625.7875	0.0265446
626.0286	0.0250444
626.2697	0.0246645
626.5107	0.0252529
626.7518	0.0262453
626.9928	0.0270671
627.2339	0.0275223
627.4749	0.0278554
627.7160	0.0284274
627.9570	0.0292692
628.1981	0.0299015
628.4391	0.0296122
628.6802	0.0280623
628.9213	0.0257919
629.1624	0.0240962
629.4034	0.0242031
629.6445	0.0263468
629.8855	0.0294614
630.1266	0.0318091
630.3676	0.0321966
630.6087	0.0308529
630.8497	0.0292189
631.0908	0.0287672
631.3318	0.0297904
631.5729	0.0312392
631.8140	0.0317173
632.0551	0.0305893
632.2961	0.0283054
632.5372	0.0258857
632.7782	0.0240815
633.0193	0.0230128
633.2603	0.0225781
633.5014	0.0229852
633.7424	0.0246667
633.9835	0.0276515
634.2245	0.0312344
634.4656	0.03444
634.7067	0.0366495
634.9478	0.0377416
635.1888	0.0378938
635.4299	0.0374
635.6709	0.036604
635.9120	0.0358448
636.1530	0.0353487
636.3941	0.0351156
636.6351	0.0348884
636.8762	0.0343642
637.1172	0.033608
637.3583	0.0331249
637.5994	0.0333419
637.8405	0.0340679
638.0815	0.0344516
638.3226	0.0336282
638.5636	0.0317119
638.8047	0.0298689
639.0457	0.0291831
639.2868	0.0297757
639.5278	0.0308639
639.7689	0.0314517
640.0099	0.0313117
640.2510	0.0312034
640.4921	0.0318409
640.7332	0.0331053
640.9742	0.0342499
641.2153	0.0345767
641.4563	0.0341586
641.6974	0.033783
641.9384	0.0339474
642.1795	0.0344113
642.4205	0.0346989
642.6616	0.0347258
642.9026	0.03497
643.1437	0.0358158
643.3848	0.0368541
643.6259	0.0372361
643.8669	0.0364658
644.1080	0.0349941
644.3490	0.0342796
644.5901	0.0354883
644.8311	0.0381369
645.0722	0.0408611
645.3132	0.0426529
645.5543	0.0431106
645.7953	0.0424094
646.0364	0.0412366
646.2775	0.0402587
646.5186	0.0396998
646.7596	0.0395585
647.0007	0.0397845
647.2417	0.0400543
647.4828	0.0396512
647.7238	0.0381558
647.9649	0.0360042
648.2059	0.0340326
648.4470	0.0330997
648.6880	0.0339213
648.9291	0.0363044
649.1702	0.0387199
649.4113	0.039916
649.6523	0.0398648
649.8934	0.0388755
650.1344	0.0371315
650.3755	0.0352197
650.6165	0.0344789
650.8576	0.0358789
651.0986	0.0392689
651.3397	0.0438619
651.5807	0.0481604
651.8218	0.0497335
652.0629	0.0472514
652.3040	0.0427813
652.5450	0.0391971
652.7861	0.0374813
653.0271	0.0372162
653.2682	0.0374652
653.5092	0.0373917
653.7503	0.0369763
653.9913	0.0368067
654.2324	0.0372685
654.4734	0.038444
654.7145	0.0402964
654.9556	0.0425757
655.1967	0.0447476
655.4377	0.0464542
655.6788	0.0477773
655.9198	0.048878
656.1609	0.0496416
656.4019	0.0495453
656.6430	0.0480435
656.8840	0.045312
657.1251	0.0419876
657.3661	0.038448
657.6072	0.0350014
657.8483	0.0325579
658.0894	0.0325683
658.3304	0.0353398
658.5715	0.0394213
658.8125	0.0434644
659.0536	0.046986
659.2946	0.0496952
659.5357	0.0511096
659.7767	0.0511964
660.0178	0.0508153
660.2589	0.0507426
660.4999	0.0510297
660.7410	0.0512753
660.9821	0.051127
661.2231	0.0508081
661.4642	0.0509941
661.7052	0.0519447
661.9463	0.0532094
662.1873	0.0540526
662.4284	0.0540052
662.6694	0.0533519
662.9105	0.0529526
663.1516	0.0532132
663.3926	0.0536587
663.6337	0.0536361
663.8748	0.0530751
664.1158	0.0526439
664.3569	0.0531217
664.5979	0.0544415
664.8390	0.0556549
665.0800	0.0559191
665.3211	0.0552088
665.5621	0.0542545
665.8032	0.0539633
666.0443	0.0546774
666.2853	0.0560268
666.5264	0.057559
666.7675	0.0592032
667.0085	0.0611527
667.2496	0.0634229
667.4906	0.0646957
667.7317	0.0557907
667.9727	0.00480305
668.2138	0.0290705
668.4548	0.0530262
668.6959	0.0594212
668.9370	0.0591925
669.1780	0.0571282
669.4191	0.0561624
669.6602	0.0574795
669.9012	0.0602568
670.1423	0.0626576
670.3833	0.0634512
670.6244	0.0627041
670.8654	0.0614824
671.1065	0.0611933
671.3475	0.0625445
671.5886	0.0647952
671.8297	0.0667043
672.0707	0.0677891
672.3118	0.0681883
672.5529	0.0680613
672.7939	0.0674404
673.0350	0.0665433
673.2760	0.0658441
673.5171	0.0655853
673.7581	0.0655262
673.9992	0.0650883
674.2402	0.0637837
674.4813	0.0620798
674.7224	0.0613947
674.9634	0.062418
675.2045	0.0646329
675.4456	0.0671682
675.6866	0.06916
675.9277	0.0699629
676.1687	0.0698516
676.4098	0.0698644
676.6508	0.0704201
676.8919	0.0710715
677.1329	0.0710624
677.3740	0.0698582
677.6151	0.0680693
677.8561	0.0674848
678.0972	0.0690184
678.3383	0.0721663
678.5793	0.0761053
678.8204	0.0797514
679.0614	0.0812728
679.3025	0.0793914
679.5435	0.0755451
679.7846	0.0718896
680.0256	0.0690634
680.2667	0.0669962
680.5078	0.0660903
680.7488	0.0673305
680.9899	0.0706569
681.2310	0.0742597
681.4720	0.0765609
681.7131	0.0769737
681.9541	0.0754281
682.1952	0.0726991
682.4362	0.0709422
682.6773	0.07169
682.9183	0.073969
683.1594	0.076223
683.4005	0.0776893
683.6415	0.0782027
683.8826	0.0780682
684.1237	0.077972
684.3647	0.0782545
684.6058	0.0785445
684.8468	0.0781673
685.0879	0.0763725
685.3289	0.0727758
685.5700	0.0686069
685.8110	0.066546
686.0521	0.0678219
686.2932	0.0716456
686.5342	0.0768327
686.7753	0.0820698
687.0164	0.0854164
687.2574	0.0853298
687.4985	0.0828438
687.7395	0.0803814
687.9806	0.0790941
688.2216	0.0787645
688.4627	0.0786202
688.7037	0.0779426
688.9448	0.0767838
689.1859	0.0759265
689.4269	0.0758491
689.6680	0.0764872
689.9091	0.0776045
690.1501	0.0788618
690.3912	0.0797426
690.6322	0.0798741
690.8733	0.0793856
691.1143	0.0785553
691.3554	0.0773874
691.5964	0.0756185
691.8375	0.0731085
692.0786	0.0704367
692.3196	0.0687425
692.5607	0.068737
692.8018	0.0704382
693.0428	0.0734814
693.2839	0.0770525
693.5249	0.0797457
693.7660	0.0803778
694.0070	0.0791918
694.2481	0.0773871
694.4891	0.0758417
694.7302	0.0747707
694.9713	0.0740039
695.2123	0.0733298
695.4534	0.0727666
695.6945	0.072554
695.9355	0.0728981
696.1766	0.0737881
696.4176	0.0748987
696.6587	0.0755612
696.8997	0.0751501
697.1408	0.0738302
697.3818	0.0725928
697.6229	0.0724369
697.8640	0.0737472
698.1050	0.0760748
698.3461	0.0782331
698.5872	0.0790865
698.8282	0.0785667
699.0693	0.0775627
699.3103	0.0769396
699.5514	0.076958
699.7924	0.0773647
700.0335	0.0778271
700.2745	0.0782978
700.5156	0.0789213
700.7567	0.0796488
700.9977	0.0801277
701.2388	0.0799938
701.4799	0.0792623
701.7209	0.0784188
701.9620	0.0779989
702.2030	0.0780526
702.4441	0.0781573
702.6851	0.0779172
702.9262	0.0773843
703.1672	0.077076
703.4083	0.0775577
703.6494	0.0789225
703.8904	0.0807207
704.1315	0.0823325
704.3726	0.0832815
704.6136	0.0833363
704.8547	0.0825852
705.0957	0.0815035
705.3368	0.0808076
705.5778	0.0810608
705.8189	0.0823272
706.0599	0.0841591
706.3010	0.0859312
706.5421	0.0872783
706.7831	0.0883015
707.0242	0.0893678
707.2653	0.0907054
707.5063	0.0922069
707.7474	0.0935931
707.9884	0.0947001
708.2295	0.0955923
708.4705	0.0964517
708.7116	0.0974274
708.9526	0.0986319
709.1937	0.100239
709.4348	0.102477
709.6758	0.10543
709.9169	0.108822
710.1580	0.112074
710.3990	0.114641
710.6401	0.116352
710.8811	0.117478
711.1222	0.11859
711.3632	0.120288
711.6043	0.122955
711.8453	0.126656
712.0864	0.131248
712.3275	0.136614
712.5685	0.142821
712.8096	0.150026
713.0507	0.15809
713.2917	0.166181
713.5328	0.172878
713.7738	0.177025
714.0149	0.178672
714.2559	0.179077
714.4970	0.179781
714.7380	0.181694
714.9791	0.184814
715.2202	0.188605
715.4612	0.192537
715.7023	0.196216
715.9434	0.199093
716.1844	0.200355
716.4255	0.199372
716.6665	0.196269
716.9076	0.191847
717.1486	0.186814
717.3897	0.1811
717.6307	0.173939
717.8718	0.164722
718.1129	0.153764
718.3539	0.142263
718.5950	0.131575
718.8361	0.122457
719.0771	0.114858
719.3182	0.108361
719.5592	0.102807
719.8003	0.0984687
720.0413	0.0956103
720.2824	0.0938275
720.5234	0.092001
720.7645	0.0892425
721.0056	0.085747
721.2466	0.082491
721.4877	0.0803043
721.7288	0.0792515
721.9698	0.078661
722.2109	0.0777112
722.4519	0.076102
722.6930	0.0742017
722.9340	0.0725826
723.1751	0.0714927
723.4161	0.0707549
723.6572	0.0700777
723.8983	0.0693904
724.1393	0.0688399
724.3804	0.0684874
724.6215	0.0680771
724.8625	0.067166
725.1036	0.065536
725.3446	0.0635137
725.5857	0.061857
725.8267	0.0612454
726.0678	0.0617746
726.3088	0.0628449
726.5499	0.063551
726.7910	0.0632978
727.0320	0.0621437
727.2731	0.0606071
727.5142	0.0591592
727.7552	0.0578746
727.9963	0.0565292
728.2373	0.055005
728.4784	0.0535576
728.7194	0.0526357
728.9605	0.0524126
729.2015	0.0525333
729.4426	0.0523835
729.6837	0.0516417
729.9247	0.0506073
730.1658	0.0499838
730.4069	0.0502679
730.6479	0.0513044
730.8890	0.0524245
731.1300	0.0529655
731.3711	0.0526894
731.6121	0.0518451
731.8532	0.0509219
732.0942	0.050324
732.3353	0.0502022
732.5764	0.0504744
732.8174	0.0509123
733.0585	0.0512301
733.2996	0.0511858
733.5406	0.0506787
733.7817	0.04978
734.0227	0.0486819
734.2638	0.0476208
734.5048	0.0468361
734.7459	0.0465435
734.9869	0.0468517
735.2280	0.0476161
735.4691	0.0483727
735.7101	0.0485163
735.9512	0.0476874
736.1923	0.0460883
736.4333	0.0444183
736.6744	0.0433973
736.9154	0.0432556
737.1565	0.0436366
737.3975	0.0439448
737.6386	0.0437749
737.8796	0.0430967
738.1207	0.0421342
738.3618	0.0411368
738.6028	0.0402888
738.8439	0.0397853
739.0850	0.0398696
739.3260	0.0406868
739.5671	0.0420717
739.8081	0.0435222
740.0492	0.0444353
740.2902	0.0444469
740.5313	0.0436722
740.7723	0.0426719
741.0134	0.0420987
741.2545	0.0422533
741.4955	0.0428812
741.7366	0.0433346
741.9777	0.0430178
742.2187	0.0418566
742.4598	0.0404147
742.7008	0.0394948
742.9419	0.0395421
743.1829	0.0403466
743.4240	0.0412805
743.6650	0.0418455
743.9061	0.0420192
744.1472	0.0420999
744.3882	0.0422557
744.6293	0.0422629
744.8704	0.0417047
745.1114	0.040409
745.3525	0.0386571
745.5935	0.036975
745.8346	0.0357712
746.0756	0.0351784
746.3167	0.0351592
746.5577	0.0356382
746.7988	0.0364672
747.0399	0.037342
747.2809	0.0379133
747.5220	0.0380635
747.7631	0.0380235
748.0041	0.0381309
748.2452	0.0384214
748.4862	0.0384907
748.7273	0.0378742
748.9683	0.0365991
749.2094	0.0352893
749.4504	0.0346629
749.6915	0.0349036
749.9326	0.0355175
750.1736	0.0358153
750.4147	0.0355167
750.6558	0.0348832
750.8968	0.0343288
751.1379	0.0339949
751.3789	0.0337514
751.6200	0.0335314
751.8610	0.0335126
752.1021	0.0338871
752.3431	0.0345059
752.5842	0.034869
752.8253	0.0345419
753.0663	0.0335592
753.3074	0.0323765
753.5485	0.0314375
753.7895	0.0308355
754.0306	0.0304106
754.2716	0.0300882
754.5127	0.0300046
754.7537	0.0302722
754.9948	0.0307158
755.2358	0.0309746
755.4769	0.0308926
755.7180	0.0307164
755.9590	0.030819
756.2001	0.0312259
756.4412	0.0315065
756.6822	0.0312125
756.9233	0.0304149
757.1643	0.0297296
757.4054	0.0297211
757.6464	0.0302732
757.8875	0.0306302
758.1285	0.0300976
758.3696	0.0287116
758.6107	0.0272615
758.8517	0.0266496
759.0928	0.0271811
759.3339	0.0284108
759.5749	0.0295857
759.8160	0.03019
760.0570	0.0301549
760.2981	0.0297056
760.5391	0.0291225
760.7802	0.0286355
761.0212	0.028417
761.2623	0.0285415
761.5034	0.028916
761.7444	0.029306
761.9855	0.0294918
762.2266	0.0294269
762.4676	0.0292503
762.7087	0.0291362
762.9497	0.0291186
763.1908	0.0290545
763.4318	0.0287453
763.6729	0.0280946
763.9139	0.0271757
764.1550	0.026181
764.3961	0.025324
764.6371	0.0247687
764.8782	0.0245966
765.1193	0.0247958
765.3603	0.0252762
765.6014	0.0259129
765.8424	0.0265868
766.0835	0.0271977
766.3245	0.0276635
766.5656	0.0279342
766.8066	0.0280064
767.0477	0.0279018
767.2888	0.0276206
767.5298	0.0271392
767.7709	0.0264917
768.0120	0.0258593
768.2530	0.0255285
768.4941	0.0256898
768.7351	0.0262332
768.9762	0.0267575
769.2172	0.0268548
769.4583	0.0264348
769.6993	0.0257581
769.9404	0.0251418
770.1815	0.0246582
770.4225	0.0241604
770.6636	0.0235897
770.9047	0.0231844
771.1457	0.0233035
771.3868	0.0240126
771.6278	0.0248945
771.8689	0.0253615
772.1099	0.0251725
772.3510	0.0246009
772.5920	0.024101
772.8331	0.0238526
773.0742	0.0236697
773.3152	0.0233405
773.5563	0.0229551
773.7974	0.0228039
774.0384	0.022965
774.2795	0.0231081
774.5205	0.0228239
774.7616	0.0221459
775.0026	0.0216577
775.2437	0.0219946
775.4847	0.0231951
775.7258	0.0245895
775.9669	0.025396
776.2079	0.0254156
776.4490	0.025139
776.6901	0.0252144
776.9311	0.0258348
777.1722	0.0266107
777.4132	0.0269728
777.6543	0.0266558
777.8953	0.0258431
778.1364	0.02495
778.3774	0.0243348
778.6185	0.0241688
778.8596	0.024423
779.1006	0.0248597
779.3417	0.0250778
779.5828	0.0247251
779.8238	0.0237829
780.0649	0.0226359
780.3059	0.0217941
780.5470	0.0214874
780.7880	0.0215318
781.0291	0.0216074
781.2701	0.0216419
781.5112	0.0218705
781.7523	0.0225015
781.9933	0.0233694
782.2344	0.024001
782.4755	0.0240527
782.7165	0.023641
782.9576	0.023222
783.1986	0.0231655
783.4397	0.0234692
783.6807	0.0238746
783.9218	0.0241889
784.1628	0.0244255
784.4039	0.0246411
784.6450	0.0247215
784.8860	0.0244117
785.1271	0.023562
785.3682	0.02231
785.6092	0.0210168
785.8503	0.0200487
786.0913	0.0196338
786.3324	0.0198702
786.5734	0.020737
786.8145	0.0220086
787.0555	0.0232234
787.2966	0.0239185
787.5377	0.0240276
787.7787	0.0240373
788.0198	0.024622
788.2609	0.0259684
788.5019	0.0274178
788.7430	0.0278583
788.9840	0.0265793
789.2251	0.0238673
789.4661	0.0208677
789.7072	0.0188325
789.9482	0.0183657
790.1893	0.0192381
790.4304	0.0207679
790.6714	0.0223266
790.9125	0.0236011
791.1536	0.0245616
791.3946	0.0252866
791.6357	0.0258001
791.8767	0.0260032
792.1178	0.0257454
792.3588	0.0250271
792.5999	0.0241852
792.8409	0.0238377
793.0820	0.024509
793.3231	0.026158
793.5641	0.0280382
793.8052	0.0291301
794.0463	0.02886
794.2873	0.027518
794.5284	0.0260141
794.7694	0.0251614
795.0105	0.0251115
795.2515	0.0254059
795.4926	0.0254754
795.7336	0.0250909
795.9747	0.0244637
796.2158	0.0240217
796.4568	0.0240996
796.6979	0.0247619
796.9390	0.0257917
797.1800	0.0267893
797.4211	0.0273704
797.6621	0.0274151
797.9032	0.0271899
798.1442	0.0271824
798.3853	0.0277264
798.6263	0.0287319
798.8674	0.0297942
799.1085	0.0305747
799.3495	0.0310408
799.5906	0.0313284
799.8317	0.031442
800.0727	0.0311954
800.3138	0.0305093
800.5548	0.0297215
800.7959	0.029477
801.0369	0.0301963
801.2780	0.0316256
801.5190	0.0329609
801.7601	0.0334761
802.0012	0.033075
802.2422	0.0322839
802.4833	0.0317482
802.7244	0.031746
802.9654	0.0321345
803.2065	0.0326459
803.4475	0.0331432
803.6886	0.0336251
803.9296	0.034109
804.1707	0.0346035
804.4117	0.0351669
804.6528	0.0358872
804.8939	0.0367412
805.1349	0.0375301
805.3760	0.0380684
805.6171	0.0384735
805.8581	0.0392075
806.0992	0.0407264
806.3402	0.0430104
806.5813	0.0454561
806.8223	0.047297
807.0634	0.0481864
807.3044	0.0484216
807.5455	0.0486543
807.7866	0.0494183
808.0276	0.0509072
808.2687	0.0530782
808.5098	0.0558156
808.7508	0.0589514
808.9919	0.0622286
809.2329	0.0653954
809.4740	0.0684038
809.7150	0.0714971
809.9561	0.075055
810.1971	0.0793255
810.4382	0.0843162
810.6793	0.089935
810.9203	0.0961796
811.1614	0.103152
811.4025	0.110942
811.6435	0.119613
811.8846	0.129351
812.1256	0.140597
812.3667	0.153919
812.6077	0.169742
812.8488	0.188236
813.0898	0.209486
813.3309	0.233586
813.5720	0.260132
813.8130	0.287246
814.0541	0.31105
814.2952	0.326655
814.5362	0.330498
814.7773	0.322376
815.0183	0.305558
815.2594	0.285005
815.5004	0.265094
815.7415	0.248424
815.9825	0.236096
816.2236	0.228634
816.4647	0.226526
816.7057	0.230121
816.9468	0.239333
817.1879	0.253622
817.4289	0.272174
817.6700	0.293852
817.9110	0.31674
818.1521	0.337613
818.3931	0.351956
818.6342	0.355188
818.8752	0.344902
819.1163	0.322427
819.3574	0.291846
819.5984	0.257392
819.8395	0.221958
820.0806	0.187463
820.3216	0.155674
820.5627	0.128254
820.8037	0.106168
821.0448	0.0892852
821.2858	0.0766015
821.5269	0.066829
821.7679	0.0588973
822.0090	0.0521444
822.2501	0.0462674
822.4911	0.0412055
822.7322	0.0370203
822.9733	0.0337502
823.2143	0.031291
823.4554	0.0294066
823.6964	0.0278631
823.9375	0.0265269
824.1785	0.0253191
824.4196	0.0241054
824.6606	0.0226975
824.9017	0.0210007
825.1428	0.0191428
825.3839	0.0174082
825.6249	0.0160134
825.8660	0.0149715
826.1070	0.0142025
826.3481	0.0137298
826.5891	0.0136771
826.8302	0.0140302
827.0712	0.0144502
827.3123	0.0144383
827.5533	0.0137659
827.7944	0.012741
828.0355	0.011982
828.2766	0.0118721
828.5176	0.0122214
828.7587	0.0124565
828.9997	0.0121357
829.2408	0.0113177
829.4818	0.010481
829.7229	0.0101241
829.9639	0.0104445
830.2050	0.0113093
830.4460	0.0123981
830.6871	0.0133452
830.9282	0.0138604
831.1693	0.0138731
831.4103	0.0136414
831.6514	0.0136754
831.8924	0.0144222
832.1335	0.015925
832.3745	0.0177929
832.6156	0.0195475
832.8566	0.0210206
833.0977	0.0224373
833.3387	0.0241367
833.5798	0.026251
833.8209	0.0287021
834.0620	0.0315034
834.3030	0.0349955
834.5441	0.0397166
834.7851	0.0459982
835.0262	0.0536677
835.2672	0.06211
835.5083	0.0705903
835.7493	0.078554
835.9904	0.0856922
836.2314	0.0917689
836.4725	0.0964133
836.7136	0.0990987
836.9547	0.0993536
837.1957	0.0970358
837.4368	0.0924451
837.6778	0.0862225
837.9189	0.0791539
838.1599	0.0719764
838.4010	0.0652032
838.6420	0.0590365
838.8831	0.053461
839.1241	0.0484614
839.3652	0.0441523
839.6063	0.0406758
839.8474	0.0379839
840.0884	0.0357945
840.3295	0.0338132
840.5705	0.0319809
840.8116	0.0304708
841.0526	0.0294387
841.2937	0.0288244
841.5347	0.0284554
841.7758	0.0283308
842.0168	0.0287128
842.2579	0.0298589
842.4990	0.0316724
842.7401	0.0337119
842.9811	0.03561
843.2222	0.0374641
843.4632	0.0397429
843.7043	0.0427076
843.9453	0.0458945
844.1864	0.0482397
844.4274	0.0488238
844.6685	0.0475973
844.9095	0.0454184
845.1506	0.0433496
845.3917	0.0418634
845.6328	0.040646
845.8738	0.0390725
846.1149	0.0368429
846.3559	0.0341986
846.5970	0.0316112
846.8380	0.029359
847.0791	0.0274038
847.3201	0.0255837
847.5612	0.023846
847.8022	0.0222838
848.0433	0.0209943
848.2844	0.0199616
848.5255	0.0190986
848.7665	0.0183893
849.0076	0.0179574
849.2486	0.0179563
849.4897	0.0183601
849.7307	0.0188437
849.9718	0.0189135
850.2128	0.0182482
850.4539	0.0169741
850.6949	0.0156084
850.9360	0.0146865
851.1771	0.0143601
851.4182	0.0142938
851.6592	0.0139789
851.9003	0.0132127
852.1413	0.0123178
852.3824	0.0118878
852.6234	0.0122631
852.8645	0.0132025
853.1055	0.0140488
853.3466	0.0142174
853.5876	0.0135808
853.8287	0.012471
854.0698	0.0113654
854.3109	0.0105666
854.5519	0.0101227
854.7930	0.00995325
855.0340	0.0099809
855.2751	0.0101611
855.5161	0.0104584
855.7572	0.0108572
855.9982	0.011393
856.2393	0.0121246
856.4803	0.0130272
856.7214	0.0139119
856.9625	0.0144854
857.2036	0.0145301
857.4446	0.0140621
857.6857	0.01334
857.9267	0.0127148
858.1678	0.0124446
858.4088	0.012606
858.6499	0.0131152
858.8909	0.0137853
859.1320	0.0143796
859.3730	0.0146774
859.6141	0.0145716
859.8552	0.0141557
860.0963	0.0137106
860.3373	0.0135377
860.5784	0.0137307
860.8194	0.0140823
861.0605	0.0142282
861.3015	0.0139355
861.5426	0.0133167
861.7836	0.0127824
862.0247	0.0127403
862.2657	0.0132766
862.5068	0.0140743
862.7479	0.0146513
862.9890	0.014739
863.2300	0.0144755
863.4711	0.014233
863.7121	0.0142523
863.9532	0.0144258
864.1942	0.0144258
864.4353	0.0140524
864.6763	0.0134389
864.9174	0.0128949
865.1584	0.0125487
865.3995	0.0121733
865.6406	0.0114134
865.8817	0.010212
866.1227	0.00899435
866.3638	0.00839461
866.6048	0.00874913
866.8459	0.00981846
867.0869	0.0109952
867.3280	0.0117832
867.5690	0.0121039
867.8101	0.0122183
868.0511	0.0124291
868.2922	0.0128679
868.5333	0.0135036
868.7744	0.0142522
869.0154	0.0150282
869.2565	0.0157351
869.4975	0.0162918
869.7386	0.0167
869.9796	0.0170401
870.2207	0.0173377
870.4617	0.0174313
870.7028	0.0170434
870.9438	0.0160677
871.1849	0.0147947
871.4260	0.0137989
871.6671	0.0135308
871.9081	0.0139815
872.1492	0.0147514
872.3902	0.0154447
872.6313	0.0159725
872.8723	0.0164696
873.1134	0.0169633
873.3544	0.01721
873.5955	0.0169095
873.8365	0.0160524
874.0776	0.0150021
874.3187	0.0142039
874.5598	0.0138052
874.8008	0.0135851
875.0419	0.0132554
875.2829	0.0127831
875.5240	0.0123992
875.7650	0.0123335
876.0061	0.0126008
876.2471	0.0130506
876.4882	0.0135529
876.7292	0.0140539
876.9703	0.014458
877.2114	0.0145545
877.4525	0.0141657
[truncated: 12,954 more rows]
