# Supplementary material for: Ultrafast charge-transfer-induced spin transition in cobalt-tungstate molecular photomagnets
Source: Nat Commun. 2025 Jun 6;16:5012. doi: 10.1038/s41467-025-60401-4 (PMC12144094; doi:10.1038/s41467-025-60401-4)
Supplement: Supplementary file 5 — Source Data [file 41467_2025_60401_MOESM5_ESM.zip › Source_Data_files/Characterization_CsCoW_CoW/IR/CsCoW.txt]

TITLE	CsCoW2LT
DATA TYPE	INFRARED SPECTRUM
ORIGIN	JASCO
OWNER
DATE	21/08/18
TIME	19:08:04
SPECTROMETER/DATA SYSTEM
RESOLUTION
DELTAX	0.964233
XUNITS	1/CM
YUNITS	ABSORBANCE
FIRSTX	349.0525
LASTX	7800.6488
NPOINTS	7729
FIRSTY	-0.49399
MAXY	0.70281
MINY	-0.83589
XYDATA
349.0525	-0.49399
350.0168	-0.556765
350.9810	-0.653621
351.9452	-0.768389
352.9095	-0.835888
353.8737	-0.788511
354.8379	-0.657916
355.8022	-0.500468
356.7664	-0.340828
357.7306	-0.200224
358.6949	-0.111527
359.6591	-0.0916832
360.6233	-0.115296
361.5876	-0.143665
362.5518	-0.155415
363.5160	-0.146812
364.4803	-0.123119
365.4445	-0.0922965
366.4087	-0.0617423
367.3730	-0.0369535
368.3372	-0.020741
369.3014	-0.0120777
370.2657	-0.00582285
371.2299	0.00389692
372.1941	0.0186838
373.1584	0.0347505
374.1226	0.0451633
375.0868	0.0432099
376.0511	0.0280557
377.0153	0.00808815
377.9795	-0.0065349
378.9438	-0.0128742
379.9080	-0.0141856
380.8722	-0.0150001
381.8365	-0.0181475
382.8007	-0.0228133
383.7649	-0.0231043
384.7292	-0.0109731
385.6934	0.014996
386.6576	0.0466054
387.6219	0.0739609
388.5861	0.0916674
389.5503	0.0989476
390.5146	0.098237
391.4788	0.0941225
392.4430	0.0919434
393.4073	0.0957958
394.3715	0.106835
395.3357	0.122546
396.3000	0.136665
397.2642	0.140741
398.2284	0.130688
399.1927	0.112647
400.1569	0.0958115
401.1211	0.0837593
402.0854	0.0759452
403.0496	0.0714485
404.0138	0.0701816
404.9781	0.0724088
405.9423	0.0777291
406.9065	0.0843767
407.8708	0.0895241
408.8350	0.0905435
409.7992	0.0863939
410.7635	0.0782373
411.7277	0.0687546
412.6919	0.0604549
413.6562	0.054364
414.6204	0.050148
415.5846	0.0471765
416.5489	0.0456063
417.5131	0.0470131
418.4773	0.053492
419.4416	0.0641894
420.4058	0.0740981
421.3700	0.0791782
422.3343	0.0793079
423.2985	0.0764874
424.2627	0.0731748
425.2270	0.071569
426.1912	0.0729213
427.1554	0.0770437
428.1197	0.0825459
429.0839	0.0875825
430.0481	0.0905698
431.0124	0.090716
431.9766	0.0883458
432.9408	0.0848223
433.9051	0.0819214
434.8693	0.0808929
435.8335	0.0817523
436.7978	0.0833258
437.7620	0.084056
438.7262	0.0829171
439.6905	0.0798248
440.6547	0.0755592
441.6189	0.0714993
442.5832	0.0692107
443.5474	0.0697728
444.5116	0.0731107
445.4759	0.077973
446.4401	0.0826629
447.4043	0.0858596
448.3686	0.0870222
449.3328	0.086408
450.2970	0.0848562
451.2613	0.0833838
452.2255	0.0827096
453.1897	0.0829681
454.1540	0.0838037
455.1182	0.0847522
456.0824	0.085654
457.0467	0.0868386
458.0109	0.0888645
458.9751	0.0919136
459.9394	0.0954885
460.9036	0.0988094
461.8678	0.101418
462.8321	0.103463
463.7963	0.105654
464.7605	0.108986
465.7248	0.114295
466.6890	0.121836
467.6532	0.131212
468.6175	0.1417
469.5817	0.152623
470.5459	0.163355
471.5102	0.172915
472.4744	0.17966
473.4386	0.18175
474.4029	0.178284
475.3671	0.169924
476.3313	0.15846
477.2956	0.145984
478.2598	0.134321
479.2240	0.124752
480.1883	0.117907
481.1525	0.113817
482.1167	0.112075
483.0810	0.111987
484.0452	0.112685
485.0094	0.113298
485.9737	0.113262
486.9379	0.112565
487.9021	0.111698
488.8664	0.111339
489.8306	0.11195
490.7948	0.113446
491.7591	0.115068
492.7233	0.115683
493.6875	0.114431
494.6518	0.111279
495.6160	0.107026
496.5802	0.102832
497.5445	0.0997233
498.5087	0.0983461
499.4729	0.0989622
500.4372	0.101501
501.4014	0.105575
502.3656	0.110491
503.3299	0.115351
504.2941	0.119211
505.2583	0.121167
506.2226	0.120394
507.1868	0.116319
508.1510	0.108978
509.1153	0.0992897
510.0795	0.0888477
511.0437	0.0792561
512.0080	0.0715144
512.9722	0.0658712
513.9365	0.0620832
514.9007	0.0597742
515.8649	0.0586648
516.8292	0.0585878
517.7934	0.0593365
518.7576	0.0605376
519.7219	0.0617368
520.6861	0.0626177
521.6503	0.0631064
522.6146	0.0633033
523.5788	0.0633621
524.5430	0.0634096
525.5073	0.0635224
526.4715	0.0637419
527.4357	0.0640945
528.4000	0.0645964
529.3642	0.0652445
530.3284	0.0660148
531.2927	0.0668732
532.2569	0.067783
533.2211	0.0686975
534.1854	0.0695421
535.1496	0.0702142
536.1138	0.0706243
537.0781	0.0707614
538.0423	0.0707305
539.0065	0.0707148
539.9708	0.0708736
540.9350	0.0712484
541.8992	0.0717522
542.8635	0.0722543
543.8277	0.0726956
544.7919	0.0731501
545.7562	0.0737891
546.7204	0.0747758
547.6846	0.0761749
548.6489	0.0779435
549.6131	0.0799918
550.5773	0.0822404
551.5416	0.0846225
552.5058	0.0870472
553.4700	0.089382
554.4343	0.0914889
555.3985	0.0932951
556.3627	0.0948387
557.3270	0.0962435
558.2912	0.0976315
559.2554	0.0990312
560.2197	0.10034
561.1839	0.10136
562.1481	0.101884
563.1124	0.101792
564.0766	0.101107
565.0408	0.100015
566.0051	0.0988155
566.9693	0.0978431
567.9335	0.0973442
568.8978	0.0973649
569.8620	0.0977145
570.8262	0.0980562
571.7905	0.0980699
572.7547	0.0975805
573.7189	0.0965909
574.6832	0.0952262
575.6474	0.0936269
576.6116	0.0918534
577.5759	0.0898642
578.5401	0.0875902
579.5043	0.0850438
580.4686	0.0823789
581.4328	0.0798586
582.3970	0.0777478
583.3613	0.0761935
584.3255	0.0751679
585.2897	0.0745068
586.2540	0.0740035
587.2182	0.0734886
588.1824	0.0728542
589.1467	0.0720375
590.1109	0.0710011
591.0751	0.0697378
592.0394	0.068294
593.0036	0.0667794
593.9678	0.0653411
594.9321	0.0641159
595.8963	0.0631998
596.8605	0.0626451
597.8248	0.0624686
598.7890	0.062652
599.7532	0.0631323
600.7175	0.0637963
601.6817	0.0644903
602.6459	0.0650465
603.6102	0.0653184
604.5744	0.0652211
605.5386	0.0647679
606.5029	0.0640871
607.4671	0.0634017
608.4313	0.0629675
609.3956	0.0629855
610.3598	0.0635217
611.3240	0.0644718
612.2883	0.0655933
613.2525	0.0665939
614.2167	0.0672366
615.1810	0.0674275
616.1452	0.0672615
617.1094	0.066991
618.0737	0.0668961
619.0379	0.0671167
620.0021	0.0675808
620.9664	0.0680816
621.9306	0.0684276
622.8948	0.0685578
623.8591	0.0685718
624.8233	0.0686668
625.7875	0.0690099
626.7518	0.0696249
627.7160	0.0703762
628.6802	0.0710554
629.6445	0.0715022
630.6087	0.0716855
631.5729	0.0717145
632.5372	0.0717819
633.5014	0.0720708
634.4656	0.0726678
635.4299	0.0735294
636.3941	0.0745244
637.3583	0.075523
638.3226	0.0764726
639.2868	0.077406
640.2510	0.0783784
641.2153	0.0793808
642.1795	0.0802938
643.1437	0.0809254
644.1080	0.0811137
645.0722	0.0808284
646.0364	0.0802082
647.0007	0.0795144
647.9649	0.0790272
648.9291	0.0789331
649.8934	0.0792555
650.8576	0.0798638
651.8218	0.0805495
652.7861	0.0811194
653.7503	0.081461
654.7145	0.0815681
655.6788	0.081527
656.6430	0.0814605
657.6072	0.0814514
658.5715	0.0814907
659.5357	0.0814856
660.4999	0.0813309
661.4642	0.0809963
662.4284	0.0805531
663.3926	0.0801214
664.3569	0.0798095
665.3211	0.0797129
666.2853	0.0799577
667.2496	0.0807039
668.2138	0.0819331
669.1780	0.083144
670.1423	0.083763
671.1065	0.083767
672.0707	0.0834237
673.0350	0.0829427
673.9992	0.0824515
674.9634	0.082051
675.9277	0.0818302
676.8919	0.0818373
677.8561	0.0820585
678.8204	0.0824428
679.7846	0.0829508
680.7488	0.0835781
681.7131	0.0843407
682.6773	0.0852413
683.6415	0.0862437
684.6058	0.0872703
685.5700	0.0882239
686.5342	0.0890259
687.4985	0.0896579
688.4627	0.0901854
689.4269	0.0907385
690.3912	0.0914521
691.3554	0.0924008
692.3196	0.0935697
693.2839	0.0948714
694.2481	0.0961883
695.2123	0.097408
696.1766	0.0984354
697.1408	0.0991919
698.1050	0.0996234
699.0693	0.0997295
700.0335	0.0995931
700.9977	0.099379
701.9620	0.099279
702.9262	0.099425
703.8904	0.0998225
704.8547	0.100364
705.8189	0.100934
706.7831	0.101556
707.7474	0.10247
708.7116	0.104073
709.6758	0.106736
710.6401	0.11059
711.6043	0.115381
712.5685	0.120458
713.5328	0.124936
714.4970	0.127951
715.4612	0.128884
716.4255	0.127435
717.3897	0.123598
718.3539	0.117647
719.3182	0.11019
720.2824	0.102143
721.2466	0.0945064
722.2109	0.0880114
723.1751	0.0829364
724.1393	0.0791837
725.1036	0.0764881
726.0678	0.0745781
727.0320	0.0732361
727.9963	0.0722943
728.9605	0.0716255
729.9247	0.0711564
730.8890	0.0708849
731.8532	0.0708643
732.8174	0.0711463
733.7817	0.071713
734.7459	0.07245
735.7101	0.0731883
736.6744	0.0737905
737.6386	0.074222
738.6028	0.0745568
739.5671	0.0749169
740.5313	0.0753865
741.4955	0.0759608
742.4598	0.0765578
743.4240	0.0770831
744.3882	0.0774967
745.3525	0.0778396
746.3167	0.0782072
747.2809	0.078695
748.2452	0.0793525
749.2094	0.0801675
750.1736	0.0810791
751.1379	0.0820025
752.1021	0.0828485
753.0663	0.0835381
754.0306	0.0840147
754.9948	0.0842607
755.9590	0.0843068
756.9233	0.0842263
757.8875	0.0841076
758.8517	0.0840218
759.8160	0.0840021
760.7802	0.0840487
761.7444	0.0841499
762.7087	0.0842998
763.6729	0.0844958
764.6371	0.0847191
765.6014	0.0849188
766.5656	0.0850179
767.5298	0.0849421
768.4941	0.0846517
769.4583	0.0841533
770.4225	0.0834882
771.3868	0.0827094
772.3510	0.0818699
773.3152	0.081028
774.2795	0.0802568
775.2437	0.0796381
776.2079	0.0792355
777.1722	0.0790618
778.1364	0.0790645
779.1006	0.0791436
780.0649	0.0791928
781.0291	0.0791391
781.9933	0.078961
782.9576	0.0786818
783.9218	0.0783496
784.8860	0.0780196
785.8503	0.0777443
786.8145	0.0775702
787.7787	0.0775326
788.7430	0.0776484
789.7072	0.0779113
790.6714	0.0782974
791.6357	0.0787831
792.5999	0.0793626
793.5641	0.0800495
794.5284	0.0808582
795.4926	0.0817808
796.4568	0.0827877
797.4211	0.0838691
798.3853	0.0851003
799.3495	0.0866883
800.3138	0.0889709
801.2780	0.0923811
802.2422	0.0974203
803.2065	0.104659
804.1707	0.114716
805.1349	0.128114
806.0992	0.144948
807.0634	0.164432
808.0276	0.184584
808.9919	0.2024
809.9561	0.214774
810.9203	0.219859
811.8846	0.217951
812.8488	0.211088
813.8130	0.201664
814.7773	0.19114
815.7415	0.179691
816.7057	0.16682
817.6700	0.152346
818.6342	0.136987
819.5984	0.122156
820.5627	0.109248
821.5269	0.098996
822.4911	0.0912887
823.4554	0.0854497
824.4196	0.0807231
825.3839	0.076632
826.3481	0.0730375
827.3123	0.0699681
828.2766	0.0674328
829.2408	0.0653829
830.2050	0.0638123
831.1693	0.0628575
832.1335	0.0627674
833.0977	0.0637327
834.0620	0.0656833
835.0262	0.0681963
835.9904	0.0705936
836.9547	0.0722054
837.9189	0.0726751
838.8831	0.0721426
839.8474	0.0711971
840.8116	0.0706083
841.7758	0.0709586
842.7401	0.0723485
843.7043	0.0743138
844.6685	0.0760081
845.6328	0.0765838
846.5970	0.0755919
847.5612	0.0731833
848.5255	0.0700056
849.4897	0.0668729
850.4539	0.0644124
851.4182	0.0628632
852.3824	0.0620877
853.3466	0.0617428
854.3109	0.0614929
855.2751	0.0611505
856.2393	0.0606959
857.2036	0.0601996
858.1678	0.0597244
859.1320	0.0592707
860.0963	0.0587846
861.0605	0.0582051
862.0247	0.0575084
862.9890	0.0567214
863.9532	0.055904
864.9174	0.0551185
865.8817	0.0544109
866.8459	0.0538099
867.8101	0.0533389
868.7744	0.0530259
869.7386	0.0528982
870.7028	0.0529639
871.6671	0.0531924
872.6313	0.0535086
873.5955	0.0538084
874.5598	0.0539902
875.5240	0.0539847
876.4882	0.0537697
877.4525	0.0533654
878.4167	0.0528201
879.3809	0.0521968
880.3452	0.0515699
881.3094	0.0510238
882.2736	0.0506458
883.2379	0.050506
884.2021	0.0506312
885.1663	0.0509873
886.1306	0.0514842
887.0948	0.0520042
888.0590	0.0524417
889.0233	0.0527345
889.9875	0.0528737
890.9517	0.0528897
891.9160	0.0528272
892.8802	0.0527234
893.8444	0.0526013
894.8087	0.0524776
895.7729	0.0523754
896.7371	0.0523315
897.7014	0.0523917
898.6656	0.0525931
899.6298	0.0529437
900.5941	0.0534079
901.5583	0.0539081
902.5225	0.054342
903.4868	0.0546127
904.4510	0.0546587
905.4152	0.0544755
906.3795	0.0541191
907.3437	0.0536923
908.3079	0.0533171
909.2722	0.053101
910.2364	0.0531078
911.2006	0.0533412
912.1649	0.053748
913.1291	0.0542385
914.0933	0.0547176
915.0576	0.0551111
916.0218	0.0553786
916.9860	0.0555079
917.9503	0.0555017
918.9145	0.0553685
919.8787	0.0551261
920.8430	0.0548119
921.8072	0.0544877
922.7714	0.054226
923.7357	0.0540839
924.6999	0.0540808
925.6641	0.0541957
926.6284	0.0543862
927.5926	0.0546137
928.5568	0.0548556
929.5211	0.0550965
930.4853	0.0553108
931.4495	0.0554553
932.4138	0.0554835
933.3780	0.0553738
934.3422	0.0551519
935.3065	0.0548907
936.2707	0.0546856
937.2349	0.0546177
938.1992	0.0547248
939.1634	0.0549915
940.1276	0.055363
941.0919	0.0557766
942.0561	0.0561981
943.0203	0.0566454
943.9846	0.0571844
944.9488	0.0578917
945.9130	0.0588011
946.8773	0.059863
947.8415	0.0609442
948.8057	0.061876
949.7700	0.062523
950.7342	0.062836
951.6984	0.0628552
952.6627	0.0626704
953.6269	0.0623705
954.5911	0.0620158
955.5554	0.0616448
956.5196	0.0612945
957.4838	0.0610094
958.4481	0.060827
959.4123	0.0607555
960.3765	0.0607667
961.3408	0.0608178
962.3050	0.0608875
963.2692	0.061001
964.2335	0.061222
965.1977	0.0616142
966.1619	0.0621942
967.1262	0.0629065
968.0904	0.0636322
969.0546	0.0642262
970.0189	0.0645628
970.9831	0.0645723
971.9473	0.0642551
972.9116	0.0636776
973.8758	0.0629523
974.8400	0.0622102
975.8043	0.0615715
976.7685	0.0611227
977.7327	0.060904
978.6970	0.060911
979.6612	0.0611068
980.6254	0.0614375
981.5897	0.0618438
982.5539	0.0622669
983.5181	0.062652
984.4824	0.0629546
985.4466	0.0631517
986.4108	0.0632511
987.3751	0.0632911
988.3393	0.0633263
989.3035	0.0634047
990.2678	0.0635481
991.2320	0.0637474
992.1962	0.0639749
993.1605	0.0642034
994.1247	0.0644193
995.0889	0.0646208
996.0532	0.0648053
997.0174	0.0649585
997.9816	0.065055
998.9459	0.0650718
999.9101	0.0650038
1000.8743	0.0648706
1001.8386	0.0647083
1002.8028	0.0645544
1003.7670	0.0644353
1004.7313	0.0643651
1005.6955	0.0643536
1006.6597	0.064415
1007.6240	0.0645684
1008.5882	0.0648279
1009.5524	0.0651867
1010.5167	0.0656051
1011.4809	0.0660099
1012.4451	0.066312
1013.4094	0.0664389
1014.3736	0.0663707
1015.3378	0.0661614
1016.3021	0.0659273
1017.2663	0.0657996
1018.2305	0.065858
1019.1948	0.0660798
1020.1590	0.0663362
1021.1232	0.0664463
1022.0875	0.0662626
1023.0517	0.0657446
1024.0160	0.0649778
1024.9802	0.064131
1025.9445	0.063379
1026.9087	0.0628348
1027.8729	0.0625255
1028.8372	0.0624159
1029.8014	0.0624575
1030.7656	0.0626286
1031.7299	0.0629438
1032.6941	0.0634315
1033.6583	0.064099
1034.6226	0.0649119
1035.5868	0.0657999
1036.5510	0.0666857
1037.5153	0.0675146
1038.4795	0.06827
1039.4437	0.0689696
1040.4080	0.0696552
1041.3722	0.070387
1042.3364	0.071242
1043.3007	0.0723113
1044.2649	0.0737021
1045.2291	0.0755645
1046.1934	0.0781558
1047.1576	0.081913
1048.1218	0.0874468
1049.0861	0.0953652
1050.0503	0.105907
1051.0145	0.118497
1051.9788	0.13146
1052.9430	0.142202
1053.9072	0.148025
1054.8715	0.147323
1055.8357	0.140424
1056.7999	0.129403
1057.7642	0.117003
1058.7284	0.105464
1059.6926	0.0959004
1060.6569	0.0883696
1061.6211	0.0823466
1062.5853	0.077264
1063.5496	0.0728277
1064.5138	0.0690306
1065.4780	0.0659786
1066.4423	0.0637166
1067.4065	0.0621726
1068.3707	0.0612081
1069.3350	0.060692
1070.2992	0.0605296
1071.2634	0.0606423
1072.2277	0.0609412
1073.1919	0.0613307
1074.1561	0.0617403
1075.1204	0.0621545
1076.0846	0.0626135
1077.0488	0.0631853
1078.0131	0.0639312
1078.9773	0.0648846
1079.9415	0.0660492
1080.9058	0.067409
1081.8700	0.0689414
1082.8342	0.0706301
1083.7985	0.0724769
1084.7627	0.0745109
1085.7269	0.0767863
1086.6912	0.0793657
1087.6554	0.0822881
1088.6196	0.085534
1089.5839	0.088998
1090.5481	0.0924825
1091.5123	0.0957196
1092.4766	0.0984189
1093.4408	0.100334
1094.4050	0.101327
1095.3693	0.101409
1096.3335	0.100745
1097.2977	0.0996076
1098.2620	0.0983009
1099.2262	0.0970734
1100.1904	0.0960414
1101.1547	0.0951539
1102.1189	0.0942131
1103.0831	0.0929504
1104.0474	0.0911336
1105.0116	0.0886627
1105.9758	0.0856124
1106.9401	0.0822035
1107.9043	0.0787212
1108.8685	0.0754243
1109.8328	0.0724851
1110.7970	0.0699777
1111.7612	0.0679011
1112.7255	0.0662152
1113.6897	0.0648659
1114.6539	0.0637986
1115.6182	0.0629628
1116.5824	0.062316
1117.5466	0.0618269
1118.5109	0.0614738
1119.4751	0.061236
1120.4393	0.0610824
1121.4036	0.060966
1122.3678	0.0608318
1123.3320	0.0606349
1124.2963	0.0603591
1125.2605	0.0600241
1126.2247	0.0596758
1127.1890	0.0593652
1128.1532	0.0591264
1129.1174	0.0589652
1130.0817	0.0588638
1131.0459	0.0587962
1132.0101	0.0587455
1132.9744	0.0587109
1133.9386	0.0587027
1134.9028	0.0587289
1135.8671	0.0587823
1136.8313	0.0588373
1137.7955	0.0588593
1138.7598	0.0588206
1139.7240	0.058714
1140.6882	0.0585567
1141.6525	0.058382
1142.6167	0.0582246
1143.5809	0.0581074
1144.5452	0.0580362
1145.5094	0.0580043
1146.4736	0.058002
1147.4379	0.0580232
1148.4021	0.0580662
1149.3663	0.0581281
1150.3306	0.0582003
1151.2948	0.0582682
1152.2590	0.0583162
1153.2233	0.0583339
1154.1875	0.0583182
1155.1517	0.0582711
1156.1160	0.0581972
1157.0802	0.0581035
1158.0444	0.0580031
1159.0087	0.0579162
1159.9729	0.0578668
1160.9371	0.0578717
1161.9014	0.0579322
1162.8656	0.0580312
1163.8298	0.0581419
1164.7941	0.0582396
1165.7583	0.0583114
1166.7225	0.0583564
1167.6868	0.058381
1168.6510	0.0583936
1169.6152	0.0584032
1170.5795	0.0584228
1171.5437	0.0584701
1172.5079	0.0585628
1173.4722	0.058711
1174.4364	0.0589101
1175.4006	0.0591405
1176.3649	0.0593743
1177.3291	0.0595846
1178.2933	0.0597526
1179.2576	0.0598723
1180.2218	0.0599511
1181.1860	0.0600097
1182.1503	0.0600777
1183.1145	0.0601872
1184.0787	0.0603635
1185.0430	0.0606197
1186.0072	0.0609566
1186.9714	0.0613665
1187.9357	0.0618385
1188.8999	0.0623589
1189.8641	0.0629114
1190.8284	0.0634791
1191.7926	0.064054
1192.7568	0.0646494
1193.7211	0.0653048
1194.6853	0.0660755
1195.6495	0.0670047
1196.6138	0.0680909
1197.5780	0.0692664
1198.5422	0.0704005
1199.5065	0.0713315
1200.4707	0.0719168
1201.4349	0.0720843
1202.3992	0.0718638
1203.3634	0.0713851
1204.3276	0.07084
1205.2919	0.0704232
1206.2561	0.0702752
1207.2203	0.0704546
1208.1846	0.0709504
1209.1488	0.0717201
1210.1130	0.0727267
1211.0773	0.0739501
1212.0415	0.0753713
1213.0057	0.0769493
1213.9700	0.0786163
1214.9342	0.080297
1215.8984	0.0819323
1216.8627	0.0834836
1217.8269	0.0849087
1218.7911	0.0861311
1219.7554	0.0870303
1220.7196	0.0874732
1221.6838	0.087373
1222.6481	0.0867467
1223.6123	0.0857422
1224.5765	0.0846227
1225.5408	0.0837144
1226.5050	0.0833334
1227.4692	0.0837083
1228.4335	0.0849169
1229.3977	0.0868517
1230.3619	0.0892251
1231.3262	0.0916233
1232.2904	0.0935984
1233.2546	0.0947712
1234.2189	0.0949023
1235.1831	0.093913
1236.1473	0.0918665
1237.1116	0.0889396
1238.0758	0.0854001
1239.0400	0.0815823
1240.0043	0.0778465
1240.9685	0.0745208
1241.9327	0.0718416
1242.8970	0.0699159
1243.8612	0.0687188
1244.8254	0.0681254
1245.7897	0.0679615
1246.7539	0.0680541
1247.7181	0.0682702
1248.6824	0.0685383
1249.6466	0.0688535
1250.6108	0.0692596
1251.5751	0.069807
1252.5393	0.0704956
1253.5035	0.0712294
1254.4678	0.0718144
1255.4320	0.0720103
1256.3962	0.07162
1257.3605	0.0705735
1258.3247	0.0689675
1259.2889	0.0670404
1260.2532	0.0650887
1261.2174	0.063362
1262.1816	0.0619914
1263.1459	0.0609815
1264.1101	0.0602594
1265.0743	0.0597379
1266.0386	0.0593578
1267.0028	0.0590968
1267.9670	0.0589526
1268.9313	0.0589193
1269.8955	0.0589735
1270.8597	0.0590745
1271.8240	0.0591763
1272.7882	0.0592418
1273.7524	0.0592514
1274.7167	0.0592014
1275.6809	0.0590993
1276.6451	0.0589585
1277.6094	0.0587978
1278.5736	0.0586423
1279.5378	0.0585218
1280.5021	0.0584642
1281.4663	0.0584855
1282.4305	0.0585841
1283.3948	0.0587428
1284.3590	0.0589367
1285.3232	0.0591406
1286.2875	0.0593327
1287.2517	0.0594933
1288.2159	0.059604
1289.1802	0.0596517
1290.1444	0.0596359
1291.1086	0.059575
1292.0729	0.0595039
1293.0371	0.0594651
1294.0013	0.0594967
1294.9656	0.0596221
1295.9298	0.0598448
1296.8940	0.0601499
1297.8583	0.0605101
1298.8225	0.0608948
1299.7867	0.0612763
1300.7510	0.0616358
1301.7152	0.0619668
1302.6794	0.062281
1303.6437	0.0626161
1304.6079	0.0630402
1305.5721	0.0636447
1306.5364	0.0645159
1307.5006	0.0656922
1308.4648	0.0671279
1309.4291	0.0686887
1310.3933	0.0701868
1311.3575	0.0714473
1312.3218	0.0723767
1313.2860	0.0729917
1314.2502	0.073375
1315.2145	0.0735766
1316.1787	0.0735305
1317.1429	0.0730597
1318.1072	0.0719855
1319.0714	0.0702843
1320.0356	0.0681713
1320.9999	0.0660252
1321.9641	0.0642047
1322.9283	0.0629039
1323.8926	0.0621244
1324.8568	0.0617354
1325.8210	0.0615586
1326.7853	0.0614404
1327.7495	0.0612911
1328.7137	0.061088
1329.6780	0.060853
1330.6422	0.0606248
1331.6064	0.0604368
1332.5707	0.0603064
1333.5349	0.0602337
1334.4991	0.0602085
1335.4634	0.0602227
1336.4276	0.0602823
1337.3918	0.0604129
1338.3561	0.0606476
1339.3203	0.0609966
1340.2845	0.0614218
1341.2488	0.0618546
1342.2130	0.0622387
1343.1772	0.0625505
1344.1415	0.0627896
1345.1057	0.0629641
1346.0699	0.0630843
1347.0342	0.0631655
1347.9984	0.0632299
1348.9626	0.0633039
1349.9269	0.063408
1350.8911	0.0635504
1351.8553	0.0637264
1352.8196	0.0639252
1353.7838	0.0641337
1354.7480	0.0643355
1355.7123	0.064509
1356.6765	0.0646312
1357.6407	0.0646872
1358.6050	0.0646805
1359.5692	0.0646373
1360.5334	0.0646058
1361.4977	0.0646421
1362.4619	0.0647778
1363.4261	0.0649921
1364.3904	0.0652306
1365.3546	0.0654523
1366.3188	0.0656477
1367.2831	0.0658239
1368.2473	0.0659836
1369.2115	0.0661161
1370.1758	0.0662043
1371.1400	0.0662389
1372.1042	0.0662301
1373.0685	0.0662078
1374.0327	0.0662087
1374.9969	0.0662544
1375.9612	0.0663406
1376.9254	0.0664555
1377.8896	0.0666085
1378.8539	0.066836
1379.8181	0.0671765
1380.7823	0.0676319
1381.7466	0.0681439
1382.7108	0.0686113
1383.6750	0.0689349
1384.6393	0.0690562
1385.6035	0.0689776
1386.5677	0.0687714
1387.5320	0.0685563
1388.4962	0.0684285
1389.4604	0.068414
1390.4247	0.0684984
1391.3889	0.0686768
1392.3531	0.0689672
1393.3174	0.0693933
1394.2816	0.0699679
1395.2458	0.0707023
1396.2101	0.0716425
1397.1743	0.0728724
1398.1385	0.0744496
1399.1028	0.0763597
1400.0670	0.0785773
1401.0313	0.0811902
1401.9955	0.0844643
1402.9597	0.0887831
1403.9240	0.0944571
1404.8882	0.101492
1405.8524	0.109561
1406.8167	0.118363
1407.7809	0.128027
1408.7451	0.138994
1409.7094	0.151336
1410.6736	0.164047
1411.6378	0.175012
1412.6021	0.182162
1413.5663	0.184894
1414.5305	0.184164
1415.4948	0.181212
1416.4590	0.176199
1417.4232	0.167705
1418.3875	0.154008
1419.3517	0.135864
1420.3159	0.116788
1421.2802	0.0998579
1422.2444	0.0861054
1423.2086	0.0754477
1424.1729	0.067636
1425.1371	0.0624216
1426.1013	0.0594036
1427.0656	0.0580047
1428.0298	0.0576167
1428.9940	0.0577468
1429.9583	0.0580728
1430.9225	0.0584262
1431.8867	0.0587442
1432.8510	0.0590227
1433.8152	0.0592897
1434.7794	0.0595961
1435.7437	0.059999
1436.7079	0.0605119
1437.6721	0.0610693
1438.6364	0.0615882
1439.6006	0.0620507
1440.5648	0.0624954
1441.5291	0.0629688
1442.4933	0.0634954
1443.4575	0.0640736
1444.4218	0.0646891
1445.3860	0.0653341
1446.3502	0.0660134
1447.3145	0.0667241
1448.2787	0.0674244
1449.2429	0.0680361
1450.2072	0.0684919
1451.1714	0.068776
1452.1356	0.0689128
1453.0999	0.0689343
1454.0641	0.0688628
1455.0283	0.0687374
1455.9926	0.0686971
1456.9568	0.0690229
1457.9210	0.0698106
1458.8853	0.0707113
1459.8495	0.0714265
1460.8137	0.071954
1461.7780	0.0724334
1462.7422	0.0730627
1463.7064	0.0740636
1464.6707	0.0755555
1465.6349	0.0773828
1466.5991	0.0792046
1467.5634	0.0808289
1468.5276	0.0823491
1469.4918	0.0840649
1470.4561	0.0864436
1471.4203	0.0901309
1472.3845	0.0956967
1473.3488	0.102838
1474.3130	0.110129
1475.2772	0.116468
1476.2415	0.121953
1477.2057	0.127252
1478.1699	0.133033
1479.1342	0.139797
1480.0984	0.147693
1481.0626	0.156233
1482.0269	0.164174
1482.9911	0.169916
1483.9553	0.172173
1484.9196	0.170308
1485.8838	0.164013
1486.8480	0.152805
1487.8123	0.136313
1488.7765	0.116185
1489.7407	0.0973165
1490.7050	0.0841397
1491.6692	0.0768047
1492.6334	0.073069
1493.5977	0.0710246
1494.5619	0.069692
1495.5261	0.068714
1496.4904	0.0680571
1497.4546	0.0678028
1498.4188	0.0679439
1499.3831	0.0683136
1500.3473	0.0687267
1501.3115	0.0690871
1502.2758	0.0693685
1503.2400	0.0695784
1504.2042	0.0697646
1505.1685	0.0700785
1506.1327	0.0708759
1507.0969	0.0725167
1508.0612	0.074539
1509.0254	0.0760668
1509.9896	0.0770359
1510.9539	0.0777455
1511.9181	0.0783641
1512.8823	0.0789127
1513.8466	0.0793224
1514.8108	0.0794796
1515.7750	0.0792806
1516.7393	0.0786858
1517.7035	0.077718
1518.6677	0.0763995
1519.6320	0.0747287
1520.5962	0.0727781
1521.5604	0.070815
1522.5247	0.0692205
1523.4889	0.0682378
1524.4531	0.0678693
1525.4174	0.0679704
1526.3816	0.0683472
1527.3458	0.0688101
1528.3101	0.0692265
1529.2743	0.0695592
1530.2385	0.0698627
1531.2028	0.0702504
1532.1670	0.0708314
1533.1312	0.0716049
1534.0955	0.0724057
1535.0597	0.0730386
1536.0239	0.0734495
1536.9882	0.0737192
1537.9524	0.0739803
1538.9166	0.0744055
1539.8809	0.0752844
1540.8451	0.07701
1541.8093	0.0796531
1542.7736	0.0828619
1543.7378	0.0864445
1544.7020	0.0903954
1545.6663	0.0946799
1546.6305	0.0992083
1547.5947	0.103875
1548.5590	0.108543
1549.5232	0.112961
1550.4874	0.116706
1551.4517	0.119316
1552.4159	0.12061
1553.3801	0.120875
1554.3444	0.120646
1555.3086	0.120236
1556.2728	0.119199
1557.2371	0.115722
1558.2013	0.10745
1559.1655	0.0965363
1560.1298	0.0890389
1561.0940	0.0861049
1562.0582	0.0855944
1563.0225	0.0859537
1563.9867	0.0865188
1564.9509	0.0870735
1565.9152	0.0876296
1566.8794	0.0883717
1567.8436	0.0896034
1568.8079	0.0915286
1569.7721	0.0939379
1570.7363	0.0962838
1571.7006	0.0981969
1572.6648	0.0997942
1573.6290	0.101654
1574.5933	0.104754
1575.5575	0.110189
1576.5217	0.118127
1577.4860	0.127019
1578.4502	0.135134
1579.4144	0.14224
1580.3787	0.149032
1581.3429	0.156048
1582.3071	0.163221
1583.2714	0.169915
1584.2356	0.175331
1585.1998	0.179048
1586.1641	0.181195
1587.1283	0.18218
1588.0925	0.18236
1589.0568	0.181978
1590.0210	0.181306
1590.9852	0.180776
1591.9495	0.180991
1592.9137	0.182628
1593.8779	0.186264
1594.8422	0.192094
1595.8064	0.199637
1596.7706	0.207591
1597.7349	0.214
1598.6991	0.21667
1599.6633	0.213762
1600.6276	0.20455
1601.5918	0.190056
1602.5560	0.172977
1603.5203	0.156603
1604.4845	0.143393
1605.4487	0.134295
1606.4130	0.12904
1607.3772	0.126844
1608.3414	0.126902
1609.3057	0.128526
1610.2699	0.131084
1611.2341	0.134018
1612.1984	0.136964
1613.1626	0.139806
1614.1268	0.142618
1615.0911	0.145507
1616.0553	0.148337
1617.0195	0.150602
1617.9838	0.151856
1618.9480	0.152145
1619.9122	0.151764
1620.8765	0.15089
1621.8407	0.149524
1622.8049	0.147602
1623.7692	0.145112
1624.7334	0.142062
1625.6976	0.138318
1626.6619	0.133623
1627.6261	0.127914
1628.5903	0.121633
1629.5546	0.115607
1630.5188	0.110521
1631.4830	0.106561
1632.4473	0.103451
1633.4115	0.100698
1634.3757	0.0978209
1635.3400	0.0947121
1636.3042	0.0919555
1637.2684	0.0902151
1638.2327	0.0893612
1639.1969	0.0888882
1640.1611	0.0884954
1641.1254	0.0881085
1642.0896	0.0877392
1643.0538	0.0873959
1644.0181	0.0870464
1644.9823	0.0866174
1645.9465	0.0860454
1646.9108	0.0853801
1647.8750	0.0847778
1648.8392	0.0843147
1649.8035	0.0839327
1650.7677	0.0835378
1651.7319	0.0830744
1652.6962	0.0826064
1653.6604	0.0823585
1654.6246	0.0824148
1655.5889	0.0825633
1656.5531	0.0826401
1657.5173	0.0826159
1658.4816	0.0825042
1659.4458	0.0823223
1660.4100	0.0820935
1661.3743	0.0818603
1662.3385	0.0816773
1663.3027	0.0815705
1664.2670	0.0815157
1665.2312	0.081474
1666.1954	0.0814335
1667.1597	0.0814235
1668.1239	0.0815089
1669.0881	0.081753
1670.0524	0.082137
1671.0166	0.0825334
1671.9808	0.0828186
1672.9451	0.0829633
1673.9093	0.0829994
1674.8735	0.082964
1675.8378	0.0828769
1676.8020	0.0827444
1677.7662	0.0825714
1678.7305	0.0823661
1679.6947	0.0821396
1680.6589	0.0819076
1681.6232	0.0817026
1682.5874	0.081588
1683.5516	0.0816331
1684.5159	0.0818043
1685.4801	0.0819454
1686.4443	0.0819471
1687.4086	0.0818026
1688.3728	0.0815418
1689.3370	0.0811966
1690.3013	0.0807974
1691.2655	0.0803693
1692.2297	0.0799265
1693.1940	0.0794721
1694.1582	0.0790084
1695.1224	0.0785531
1696.0867	0.0781513
1697.0509	0.0778592
1698.0151	0.0776911
1698.9794	0.0775809
1699.9436	0.0774378
1700.9078	0.0772338
1701.8721	0.0770054
1702.8363	0.0767974
1703.8005	0.0766343
1704.7648	0.0765244
1705.7290	0.0764707
1706.6932	0.0764703
1707.6575	0.0765074
1708.6217	0.0765533
1709.5859	0.0765762
1710.5502	0.0765496
1711.5144	0.0764545
1712.4786	0.0762804
1713.4429	0.0760257
1714.4071	0.075705
1715.3713	0.0753672
1716.3356	0.0751132
1717.2998	0.075039
1718.2640	0.0751143
1719.2283	0.0752204
1720.1925	0.075288
1721.1567	0.0753135
1722.1210	0.075316
1723.0852	0.0753114
1724.0494	0.0753024
1725.0137	0.0752753
1725.9779	0.0752071
1726.9421	0.0750765
1727.9064	0.0748748
1728.8706	0.0746097
1729.8348	0.0743055
1730.7991	0.0740075
1731.7633	0.0737895
1732.7275	0.073742
1733.6918	0.0738951
1734.6560	0.0741442
1735.6202	0.0743424
1736.5845	0.0744326
1737.5487	0.0744368
1738.5129	0.0743949
1739.4772	0.0743337
1740.4414	0.0742599
1741.4056	0.0741618
1742.3699	0.0740231
1743.3341	0.0738385
1744.2983	0.0736188
1745.2626	0.0733864
1746.2268	0.0731733
1747.1910	0.0730236
1748.1553	0.0729923
1749.1195	0.0731158
1750.0837	0.0733616
1751.0480	0.0736274
1752.0122	0.0738196
1752.9764	0.0739049
1753.9407	0.0738911
1754.9049	0.0737951
1755.8691	0.0736321
1756.8334	0.0734193
1757.7976	0.0731829
1758.7618	0.0729584
1759.7261	0.0727839
1760.6903	0.0726893
1761.6545	0.0726824
1762.6188	0.0727406
1763.5830	0.0728213
1764.5472	0.0728857
1765.5115	0.0729126
1766.4757	0.0728956
1767.4399	0.0728338
1768.4042	0.0727266
1769.3684	0.0725775
1770.3326	0.0724048
1771.2969	0.0722511
1772.2611	0.0721677
1773.2253	0.0721711
1774.1896	0.0722268
1775.1538	0.0722886
1776.1180	0.0723346
1777.0823	0.072369
1778.0465	0.0724084
1779.0107	0.0724669
1779.9750	0.0725447
1780.9392	0.0726239
1781.9034	0.0726775
1782.8677	0.0726846
1783.8319	0.0726373
1784.7961	0.0725374
1785.7604	0.072391
1786.7246	0.0722047
1787.6888	0.071985
1788.6531	0.071741
1789.6173	0.0714926
1790.5815	0.0712811
1791.5458	0.0711663
1792.5100	0.0711855
1793.4742	0.0713018
1794.4385	0.0714299
1795.4027	0.0715095
1796.3669	0.0715295
1797.3312	0.071507
1798.2954	0.0714684
1799.2596	0.0714372
1800.2239	0.0714256
1801.1881	0.0714294
1802.1523	0.0714337
1803.1166	0.0714267
1804.0808	0.0714067
1805.0450	0.0713794
1806.0093	0.0713517
1806.9735	0.0713296
1807.9377	0.0713187
1808.9020	0.0713265
1809.8662	0.0713593
1810.8304	0.071417
1811.7947	0.0714873
1812.7589	0.0715507
1813.7231	0.0715896
1814.6874	0.0715948
1815.6516	0.0715651
1816.6158	0.0715043
1817.5801	0.0714191
1818.5443	0.0713188
1819.5085	0.0712151
1820.4728	0.0711214
1821.4370	0.0710522
1822.4012	0.0710189
1823.3655	0.0710225
1824.3297	0.0710467
1825.2939	0.0710619
1826.2582	0.0710434
1827.2224	0.0709887
1828.1866	0.0709209
1829.1509	0.0708752
1830.1151	0.0708744
1831.0793	0.0709091
1832.0436	0.0709478
1833.0078	0.0709657
1833.9720	0.0709586
1834.9363	0.0709387
1835.9005	0.0709225
1836.8647	0.0709193
1837.8290	0.0709245
1838.7932	0.070923
1839.7574	0.0708997
1840.7217	0.0708482
1841.6859	0.0707718
1842.6501	0.070683
1843.6144	0.070603
1844.5786	0.0705522
1845.5428	0.0705359
1846.5071	0.0705423
1847.4713	0.070557
1848.4355	0.0705745
1849.3998	0.0705971
1850.3640	0.0706306
1851.3282	0.0706785
1852.2925	0.0707385
1853.2567	0.0708021
1854.2209	0.070856
1855.1852	0.0708861
1856.1494	0.0708825
1857.1136	0.0708439
1858.0779	0.0707795
1859.0421	0.070707
1860.0063	0.0706454
1860.9706	0.070606
1861.9348	0.0705867
1862.8990	0.0705745
1863.8633	0.0705549
1864.8275	0.0705227
1865.7917	0.070488
1866.7560	0.0704787
1867.7202	0.0705282
1868.6844	0.0706475
1869.6487	0.0708034
1870.6129	0.0709423
1871.5771	0.0710331
1872.5414	0.0710772
1873.5056	0.071094
1874.4698	0.0711061
1875.4341	0.0711329
1876.3983	0.071187
1877.3625	0.0712726
1878.3268	0.0713869
1879.2910	0.0715226
1880.2552	0.07167
1881.2195	0.071817
1882.1837	0.0719495
1883.1479	0.072055
1884.1122	0.0721278
1885.0764	0.0721734
1886.0406	0.0722085
1887.0049	0.0722566
1887.9691	0.0723388
1888.9333	0.072464
1889.8976	0.0726213
1890.8618	0.0727869
1891.8260	0.0729404
1892.7903	0.0730744
1893.7545	0.073192
1894.7188	0.0732954
1895.6830	0.0733787
1896.6472	0.0734291
1897.6115	0.0734375
1898.5757	0.0734076
1899.5399	0.0733577
1900.5042	0.0733139
1901.4684	0.0733003
1902.4326	0.07333
1903.3969	0.0733996
1904.3611	0.0734937
1905.3253	0.0735934
1906.2896	0.0736861
1907.2538	0.0737687
1908.2180	0.0738445
1909.1823	0.0739161
1910.1465	0.0739792
1911.1107	0.0740237
1912.0750	0.0740423
1913.0392	0.0740403
1914.0034	0.0740398
1914.9677	0.0740771
1915.9319	0.0741926
1916.8961	0.0744119
1917.8604	0.0747269
1918.8246	0.0750962
1919.7888	0.0754712
1920.7531	0.0758197
1921.7173	0.0761242
1922.6815	0.0763664
1923.6458	0.0765189
1924.6100	0.0765583
1925.5742	0.0764869
1926.5385	0.07634
1927.5027	0.0761747
1928.4669	0.0760516
1929.4312	0.0760164
1930.3954	0.0760873
1931.3596	0.0762514
1932.3239	0.0764748
1933.2881	0.0767197
1934.2523	0.0769555
1935.2166	0.077161
1936.1808	0.0773232
1937.1450	0.0774367
1938.1093	0.0775061
1939.0735	0.0775464
1940.0377	0.0775796
1941.0020	0.0776283
1941.9662	0.077705
1942.9304	0.0778054
1943.8947	0.0779122
1944.8589	0.0780104
1945.8231	0.078098
1946.7874	0.078184
1947.7516	0.0782783
1948.7158	0.0783819
1949.6801	0.0784843
1950.6443	0.078568
1951.6085	0.0786168
1952.5728	0.0786232
1953.5370	0.0785909
1954.5012	0.0785335
1955.4655	0.078471
1956.4297	0.0784259
1957.3939	0.0784193
1958.3582	0.0784658
1959.3224	0.0785686
1960.2866	0.0787168
1961.2509	0.0788869
1962.2151	0.0790514
1963.1793	0.0791887
1964.1436	0.07929
1965.1078	0.0793603
1966.0720	0.0794146
1967.0363	0.0794713
1968.0005	0.0795444
1968.9647	0.0796394
1969.9290	0.0797547
1970.8932	0.0798873
1971.8574	0.080037
1972.8217	0.0802064
1973.7859	0.0803975
1974.7501	0.0806074
1975.7144	0.0808252
1976.6786	0.0810342
1977.6428	0.0812165
1978.6071	0.0813597
1979.5713	0.081461
1980.5355	0.0815292
1981.4998	0.0815825
1982.4640	0.0816437
1983.4282	0.0817341
1984.3925	0.081868
1985.3567	0.0820482
1986.3209	0.0822659
1987.2852	0.082504
1988.2494	0.0827441
1989.2136	0.0829722
1990.1779	0.0831807
1991.1421	0.0833661
1992.1063	0.0835262
1993.0706	0.0836599
1994.0348	0.0837706
1994.9990	0.08387
1995.9633	0.0839774
1996.9275	0.0841147
1997.8917	0.0842984
1998.8560	0.0845323
1999.8202	0.084805
2000.7844	0.0850947
2001.7487	0.0853797
2002.7129	0.085646
2003.6771	0.0858882
2004.6414	0.0861065
2005.6056	0.0863041
2006.5698	0.0864859
2007.5341	0.0866598
2008.4983	0.0868358
2009.4625	0.087024
2010.4268	0.0872307
2011.3910	0.087458
2012.3552	0.0877055
2013.3195	0.0879737
2014.2837	0.0882632
2015.2479	0.0885721
2016.2122	0.0888901
2017.1764	0.0891976
2018.1406	0.0894724
2019.1049	0.0897008
2020.0691	0.0898845
2021.0333	0.0900393
2021.9976	0.0901883
2022.9618	0.090354
2023.9260	0.0905548
2024.8903	0.0908024
2025.8545	0.0911011
2026.8187	0.0914465
2027.7830	0.0918236
2028.7472	0.092208
2029.7114	0.0925714
2030.6757	0.0928903
2031.6399	0.0931551
2032.6041	0.0933723
2033.5684	0.0935601
2034.5326	0.0937401
2035.4968	0.0939301
2036.4611	0.0941427
2037.4253	0.094388
2038.3895	0.0946761
2039.3538	0.095015
2040.3180	0.0954048
2041.2822	0.0958323
2042.2465	0.0962738
2043.2107	0.0967031
2044.1749	0.0971031
2045.1392	0.0974702
2046.1034	0.0978119
2047.0676	0.0981405
2048.0320	0.0984681
2048.9961	0.0988057
2049.9604	0.0991645
2050.9246	0.0995561
2051.8889	0.0999894
2052.8530	0.100467
2053.8174	0.100984
2054.7815	0.101528
2055.7458	0.102085
2056.7100	0.102641
2057.6743	0.103187
2058.6384	0.103718
2059.6028	0.104229
2060.5669	0.104724
2061.5313	0.105214
2062.4954	0.105716
2063.4597	0.10625
2064.4238	0.106831
2065.3882	0.107463
2066.3523	0.10814
2067.3167	0.108848
2068.2808	0.109578
2069.2451	0.110325
2070.2092	0.111088
2071.1736	0.111866
2072.1377	0.112654
2073.1021	0.113446
2074.0662	0.11424
2075.0305	0.115037
2075.9946	0.115841
2076.9590	0.116661
2077.9231	0.117502
2078.8875	0.118372
2079.8516	0.119279
2080.8159	0.120226
2081.7800	0.121218
2082.7444	0.122253
2083.7085	0.123326
2084.6729	0.12443
2085.6370	0.125557
2086.6013	0.126698
2087.5654	0.12785
2088.5298	0.129013
2089.4939	0.130194
2090.4583	0.131407
2091.4224	0.132665
2092.3867	0.133976
2093.3508	0.135341
2094.3152	0.136756
2095.2793	0.138218
2096.2437	0.139735
2097.2078	0.141325
2098.1721	0.143014
2099.1362	0.144825
2100.1006	0.146778
2101.0647	0.148879
2102.0291	0.151133
2102.9932	0.153553
2103.9575	0.156163
2104.9216	0.159001
2105.8860	0.162104
2106.8501	0.165501
2107.8145	0.169201
2108.7786	0.173202
2109.7429	0.177499
2110.7070	0.182098
2111.6714	0.187023
2112.6355	0.192323
2113.5999	0.198084
2114.5640	0.204432
2115.5283	0.21153
2116.4924	0.219538
2117.4568	0.228552
2118.4209	0.238531
2119.3853	0.249262
2120.3494	0.260376
2121.3137	0.27141
2122.2778	0.281891
2123.2422	0.291398
2124.2063	0.299612
2125.1707	0.306368
2126.1348	0.311766
2127.0991	0.316266
2128.0632	0.320692
2129.0276	0.326063
2129.9917	0.33325
2130.9561	0.342617
2131.9202	0.353803
2132.8845	0.365788
2133.8486	0.377241
2134.8130	0.387046
2135.7771	0.394743
2136.7415	0.400665
2137.7056	0.405736
2138.6699	0.411105
2139.6340	0.417849
2140.5984	0.426851
2141.5625	0.43881
2142.5269	0.454252
2143.4910	0.473456
2144.4553	0.496299
2145.4194	0.522106
2146.3838	0.549616
2147.3479	0.577157
2148.3123	0.603033
2149.2764	0.625975
2150.2407	0.645435
2151.2048	0.661545
2152.1692	0.674786
2153.1333	0.685573
2154.0977	0.694006
2155.0618	0.699867
2156.0261	0.702806
2156.9902	0.70255
2157.9546	0.699012
2158.9187	0.692248
2159.8831	0.68234
2160.8472	0.669254
2161.8115	0.652766
2162.7756	0.63247
2163.7400	0.607912
2164.7041	0.578829
2165.6685	0.545439
2166.6326	0.508619
2167.5969	0.46986
2168.5610	0.430986
2169.5254	0.393767
2170.4895	0.35958
2171.4539	0.32923
2172.4180	0.302922
2173.3823	0.28037
2174.3464	0.260953
2175.3108	0.243911
2176.2749	0.22851
2177.2393	0.214182
2178.2034	0.200588
2179.1677	0.187628
2180.1318	0.175371
2181.0962	0.163971
2182.0603	0.153572
2183.0247	0.144252
2183.9888	0.136008
2184.9531	0.12876
2185.9172	0.12239
2186.8816	0.116761
2187.8457	0.111737
2188.8101	0.107188
2189.7742	0.103003
2190.7385	0.0990887
2191.7026	0.0953788
2192.6670	0.0918365
2193.6311	0.0884524
2194.5955	0.0852375
2195.5596	0.0822123
2196.5239	0.0793981
2197.4880	0.0768103
2198.4524	0.0744579
2199.4165	0.0723444
2200.3809	0.0704697
2201.3450	0.0688305
2202.3093	0.0674197
2203.2734	0.0662256
2204.2378	0.0652321
2205.2019	0.0644206
2206.1663	0.0637713
2207.1304	0.0632645
2208.0947	0.0628802
2209.0588	0.0625977
2210.0232	0.0623948
2210.9873	0.0622486
2211.9517	0.0621363
2212.9158	0.0620377
2213.8801	0.0619371
2214.8442	0.0618263
2215.8086	0.0617058
2216.7727	0.0615847
2217.7371	0.0614785
2218.7012	0.0614036
2219.6655	0.0613727
2220.6296	0.0613906
2221.5940	0.0614538
2222.5581	0.0615529
2223.5225	0.0616755
2224.4866	0.0618085
2225.4509	0.0619389
2226.4150	0.0620541
2227.3794	0.0621429
2228.3435	0.0621986
2229.3079	0.062222
2230.2720	0.0622222
2231.2363	0.0622146
2232.2004	0.0622153
2233.1648	0.062236
2234.1289	0.0622815
2235.0933	0.06235
2236.0574	0.0624363
2237.0217	0.0625336
2237.9858	0.0626354
2238.9502	0.0627343
2239.9143	0.0628226
2240.8787	0.0628938
2241.8428	0.062945
2242.8071	0.0629788
2243.7712	0.0630029
2244.7356	0.0630274
2245.6997	0.0630611
2246.6641	0.06311
2247.6282	0.0631767
2248.5925	0.0632622
2249.5566	0.0633676
2250.5210	0.0634935
2251.4851	0.0636382
2252.4495	0.0637956
2253.4136	0.0639542
2254.3779	0.0640994
2255.3420	0.0642181
2256.3064	0.0643041
2257.2705	0.0643606
2258.2349	0.0643991
2259.1990	0.0644355
[truncated: 5,747 more rows]
