# Supplementary material for: Ultrafast charge-transfer-induced spin transition in cobalt-tungstate molecular photomagnets
Source: Nat Commun. 2025 Jun 6;16:5012. doi: 10.1038/s41467-025-60401-4 (PMC12144094; doi:10.1038/s41467-025-60401-4)
Supplement: Supplementary file 5 — Source Data [file 41467_2025_60401_MOESM5_ESM.zip › Source_Data_files/Characterization_CsCoW_CoW/PXRD/CoW.txt]

#����f�[�^-1
#Intensity_unit=counts
#Attenuator_coefficient=1.000000
5	3499
5.02	3499
5.04	3385
5.06	3313
5.08	3336
5.1	3339
5.12	3363
5.14	3314
5.16	3340
5.18	3364
5.2	3343
5.22	3292
5.24	3291
5.26	3350
5.28	3361
5.3	3394
5.32	3455
5.34	3416
5.36	3417
5.38	3427
5.4	3447
5.42	3471
5.44	3431
5.46	3449
5.48	3448
5.5	3391
5.52	3404
5.54	3399
5.56	3388
5.58	3429
5.6	3462
5.62	3424
5.64	3413
5.66	3452
5.68	3474
5.7	3479
5.72	3492
5.74	3466
5.76	3527
5.78	3495
5.8	3465
5.82	3450
5.84	3501
5.86	3463
5.88	3456
5.9	3561
5.92	3517
5.94	3467
5.96	3474
5.98	3529
6	3541
6.02	3562
6.04	3595
6.06	3599
6.08	3595
6.1	3628
6.12	3649
6.14	3652
6.16	3638
6.18	3627
6.2	3615
6.22	3673
6.24	3671
6.26	3612
6.28	3600
6.3	3698
6.32	3702
6.34	3700
6.36	3704
6.38	3698
6.4	3704
6.42	3704
6.44	3706
6.46	3685
6.48	3692
6.5	3667
6.52	3687
6.54	3737
6.56	3797
6.58	3797
6.6	3804
6.62	3905
6.64	3881
6.66	3910
6.68	3971
6.7	3952
6.72	3965
6.74	4020
6.76	4159
6.78	4404
6.8	4498
6.82	4696
6.84	4922
6.86	5163
6.88	5524
6.9	6113
6.92	6820
6.94	7713
6.96	8996
6.98	10616
7	11713
7.02	11770
7.04	10622
7.06	8810
7.08	7158
7.1	5862
7.12	5084
7.14	4735
7.16	4459
7.18	4363
7.2	4260
7.22	4182
7.24	4115
7.26	4050
7.28	4039
7.3	4029
7.32	3988
7.34	4000
7.36	3992
7.38	3946
7.4	4020
7.42	3957
7.44	3935
7.46	3954
7.48	3950
7.5	3956
7.52	3861
7.54	3869
7.56	3879
7.58	3858
7.6	3845
7.62	3913
7.64	3936
7.66	3882
7.68	3876
7.7	3866
7.72	3882
7.74	3910
7.76	3888
7.78	3893
7.8	3929
7.82	3947
7.84	3905
7.86	3925
7.88	3923
7.9	3930
7.92	3911
7.94	3837
7.96	3851
7.98	3885
8	3898
8.02	3829
8.04	3858
8.06	3904
8.08	3915
8.1	3876
8.12	3877
8.14	3926
8.16	3874
8.18	3846
8.2	3899
8.22	3888
8.24	3849
8.26	3799
8.28	3807
8.3	3873
8.32	3850
8.34	3837
8.36	3918
8.38	3906
8.4	3856
8.42	3845
8.44	3897
8.46	3905
8.48	3907
8.5	3917
8.52	3927
8.54	3952
8.56	3985
8.58	3975
8.6	3964
8.62	3956
8.64	3944
8.66	3996
8.68	3994
8.7	3905
8.72	3967
8.74	3999
8.76	3983
8.78	3967
8.8	3922
8.82	3937
8.84	3864
8.86	3886
8.88	3922
8.9	3939
8.92	3917
8.94	3896
8.96	3864
8.98	3917
9	3890
9.02	3936
9.04	3985
9.06	3973
9.08	3962
9.1	3945
9.12	3993
9.14	3979
9.16	4007
9.18	4041
9.2	4047
9.22	4068
9.24	4056
9.26	4153
9.28	4137
9.3	4159
9.32	4221
9.34	4334
9.36	4507
9.38	4673
9.4	4852
9.42	5074
9.44	5473
9.46	6061
9.48	6982
9.5	8006
9.52	8846
9.54	9109
9.56	8685
9.58	7614
9.6	6400
9.62	5590
9.64	5072
9.66	4633
9.68	4377
9.7	4343
9.72	4265
9.74	4151
9.76	4155
9.78	4197
9.8	4163
9.82	4085
9.84	4057
9.86	4043
9.88	4047
9.9	4046
9.92	3982
9.94	3978
9.96	4026
9.98	4031
10	3953
10.02	3922
10.04	3951
10.06	3958
10.08	3994
10.1	4005
10.12	3957
10.14	3960
10.16	3964
10.18	3977
10.2	3928
10.22	4011
10.24	4088
10.26	3978
10.28	3941
10.3	3991
10.32	4041
10.34	4012
10.36	3973
10.38	3953
10.4	3941
10.42	3939
10.44	3909
10.46	3913
10.48	3939
10.5	3934
10.52	3925
10.54	3937
10.56	3977
10.58	3932
10.6	3921
10.62	3941
10.64	3943
10.66	3950
10.68	3978
10.7	3964
10.72	3901
10.74	3944
10.76	3965
10.78	3956
10.8	3927
10.82	3998
10.84	4008
10.86	3996
10.88	3978
10.9	3960
10.92	3971
10.94	3988
10.96	4040
10.98	3997
11	3931
11.02	3898
11.04	3936
11.06	3968
11.08	3962
11.1	3944
11.12	3961
11.14	3986
11.16	3985
11.18	4015
11.2	4008
11.22	3979
11.24	3975
11.26	3994
11.28	3947
11.3	3987
11.32	4050
11.34	4006
11.36	3935
11.38	3946
11.4	4061
11.42	4089
11.44	4068
11.46	4100
11.48	4203
11.5	4334
11.52	4484
11.54	4567
11.56	4390
11.58	4194
11.6	4110
11.62	3981
11.64	3968
11.66	4017
11.68	4021
11.7	4000
11.72	4007
11.74	3988
11.76	3961
11.78	3932
11.8	3926
11.82	3928
11.84	3969
11.86	3990
11.88	4019
11.9	3974
11.92	3987
11.94	4031
11.96	3996
11.98	4037
12	4015
12.02	3972
12.04	3946
12.06	3979
12.08	4018
12.1	4029
12.12	4051
12.14	4024
12.16	4038
12.18	4053
12.2	4073
12.22	4052
12.24	4028
12.26	4105
12.28	4120
12.3	4044
12.32	4105
12.34	4244
12.36	4353
12.38	4495
12.4	4558
12.42	4685
12.44	4902
12.46	5076
12.48	5349
12.5	5707
12.52	6076
12.54	6187
12.56	5803
12.58	5291
12.6	4835
12.62	4507
12.64	4423
12.66	4336
12.68	4193
12.7	4148
12.72	4184
12.74	4201
12.76	4220
12.78	4229
12.8	4161
12.82	4167
12.84	4206
12.86	4101
12.88	4092
12.9	4153
12.92	4159
12.94	4142
12.96	4184
12.98	4174
13	4144
13.02	4123
13.04	4126
13.06	4111
13.08	4110
13.1	4120
13.12	4044
13.14	4031
13.16	4099
13.18	4127
13.2	4086
13.22	4047
13.24	4073
13.26	4104
13.28	4082
13.3	3999
13.32	4050
13.34	4130
13.36	4137
13.38	4158
13.4	4128
13.42	4100
13.44	4101
13.46	4087
13.48	4083
13.5	4165
13.52	4201
13.54	4178
13.56	4184
13.58	4165
13.6	4169
13.62	4296
13.64	4389
13.66	4432
13.68	4500
13.7	4529
13.72	4526
13.74	4550
13.76	4559
13.78	4619
13.8	4783
13.82	4819
13.84	4908
13.86	5117
13.88	5348
13.9	5742
13.92	6219
13.94	6853
13.96	7864
13.98	9516
14	11762
14.02	14547
14.04	17706
14.06	20331
14.08	22151
14.1	23018
14.12	21938
14.14	18809
14.16	14815
14.18	11086
14.2	8386
14.22	6853
14.24	6110
14.26	5572
14.28	5193
14.3	5011
14.32	4871
14.34	4786
14.36	4704
14.38	4715
14.4	4680
14.42	4582
14.44	4576
14.46	4549
14.48	4516
14.5	4539
14.52	4527
14.54	4513
14.56	4568
14.58	4628
14.6	4723
14.62	4890
14.64	5089
14.66	5294
14.68	5543
14.7	5852
14.72	6134
14.74	6244
14.76	6061
14.78	5798
14.8	5518
14.82	5173
14.84	4907
14.86	4747
14.88	4620
14.9	4501
14.92	4476
14.94	4484
14.96	4532
14.98	4539
15	4485
15.02	4542
15.04	4558
15.06	4499
15.08	4452
15.1	4478
15.12	4578
15.14	4551
15.16	4590
15.18	4805
15.2	4945
15.22	5014
15.24	5017
15.26	4986
15.28	5011
15.3	5075
15.32	5257
15.34	5515
15.36	5922
15.38	6617
15.4	7616
15.42	9014
15.44	10786
15.46	12384
15.48	13297
15.5	13183
15.52	11957
15.54	10262
15.56	8762
15.58	7578
15.6	6577
15.62	5919
15.64	5462
15.66	5172
15.68	5004
15.7	4785
15.72	4738
15.74	4660
15.76	4576
15.78	4550
15.8	4507
15.82	4555
15.84	4605
15.86	4617
15.88	4606
15.9	4650
15.92	4738
15.94	4873
15.96	5082
15.98	5251
16	5374
16.02	5518
16.04	5475
16.06	5301
16.08	5081
16.1	4817
16.12	4633
16.14	4571
16.16	4575
16.18	4493
16.2	4469
16.22	4526
16.24	4557
16.26	4581
16.28	4567
16.3	4636
16.32	4699
16.34	4635
16.36	4637
16.38	4674
16.4	4758
16.42	5038
16.44	5255
16.46	5247
16.48	5113
16.5	4859
16.52	4605
16.54	4504
16.56	4432
16.58	4339
16.6	4416
16.62	4425
16.64	4364
16.66	4421
16.68	4439
16.7	4395
16.72	4383
16.74	4390
16.76	4455
16.78	4494
16.8	4428
16.82	4414
16.84	4440
16.86	4451
16.88	4494
16.9	4548
16.92	4641
16.94	4808
16.96	4988
16.98	5125
17	5214
17.02	5232
17.04	5142
17.06	4913
17.08	4685
17.1	4650
17.12	4695
17.14	4829
17.16	4969
17.18	5182
17.2	5581
17.22	6041
17.24	6640
17.26	7372
17.28	8017
17.3	8157
17.32	7684
17.34	7037
17.36	6399
17.38	5746
17.4	5309
17.42	5136
17.44	5024
17.46	4945
17.48	4925
17.5	4885
17.52	4854
17.54	4874
17.56	4927
17.58	4957
17.6	4943
17.62	4934
17.64	4955
17.66	5009
17.68	5015
17.7	5055
17.72	5169
17.74	5282
17.76	5384
17.78	5428
17.8	5463
17.82	5630
17.84	5877
17.86	6198
17.88	6726
17.9	7419
17.92	8243
17.94	9518
17.96	11705
17.98	15490
18	21575
18.02	29931
18.04	38772
18.06	44087
18.08	43202
18.1	37364
18.12	29358
18.14	21409
18.16	15128
18.18	11111
18.2	8759
18.22	7413
18.24	6576
18.26	6085
18.28	5887
18.3	5702
18.32	5507
18.34	5382
18.36	5341
18.38	5332
18.4	5209
18.42	5094
18.44	5047
18.46	4950
18.48	4939
18.5	4994
18.52	5034
18.54	4973
18.56	4893
18.58	4957
18.6	4925
18.62	4926
18.64	4982
18.66	5080
18.68	5216
18.7	5452
18.72	5748
18.74	5946
18.76	5926
18.78	5622
18.8	5332
18.82	5125
18.84	4989
18.86	4973
18.88	4924
18.9	4915
18.92	4899
18.94	4843
18.96	4765
18.98	4761
19	4844
19.02	4897
19.04	4977
19.06	4977
19.08	4916
19.1	4942
19.12	5034
19.14	5080
19.16	5082
19.18	5170
19.2	5293
19.22	5462
19.24	5573
19.26	5618
19.28	5692
19.3	5717
19.32	5623
19.34	5543
19.36	5492
19.38	5488
19.4	5465
19.42	5341
19.44	5236
19.46	5255
19.48	5246
19.5	5150
19.52	5124
19.54	5163
19.56	5217
19.58	5112
19.6	5044
19.62	5155
19.64	5183
19.66	5203
19.68	5235
19.7	5269
19.72	5384
19.74	5391
19.76	5344
19.78	5262
19.8	5141
19.82	5072
19.84	5017
19.86	5001
19.88	4998
19.9	4985
19.92	4997
19.94	4965
19.96	4994
19.98	5010
20	5004
20.02	5072
20.04	5069
20.06	4984
20.08	5012
20.1	5078
20.12	5117
20.14	5137
20.16	5202
20.18	5198
20.2	5157
20.22	5189
20.24	5235
20.26	5255
20.28	5261
20.3	5233
20.32	5232
20.34	5231
20.36	5313
20.38	5413
20.4	5503
20.42	5636
20.44	5769
20.46	5882
20.48	6059
20.5	6433
20.52	6914
20.54	7619
20.56	8725
20.58	10424
20.6	12650
20.62	15107
20.64	17317
20.66	18588
20.68	18662
20.7	17785
20.72	16207
20.74	14288
20.76	12249
20.78	10435
20.8	9199
20.82	8220
20.84	7371
20.86	6778
20.88	6445
20.9	6245
20.92	5994
20.94	5846
20.96	5785
20.98	5678
21	5688
21.02	5740
21.04	5770
21.06	5851
21.08	6070
21.1	6387
21.12	6747
21.14	7098
21.16	7141
21.18	6927
21.2	6618
21.22	6319
21.24	6028
21.26	5923
21.28	5847
21.3	5793
21.32	5908
21.34	6080
21.36	6184
21.38	6213
21.4	6226
21.42	6149
21.44	6024
21.46	5921
21.48	5774
21.5	5597
21.52	5553
21.54	5512
21.56	5438
21.58	5422
21.6	5400
21.62	5381
21.64	5305
21.66	5337
21.68	5451
21.7	5420
21.72	5436
21.74	5506
21.76	5557
21.78	5610
21.8	5527
21.82	5564
21.84	5641
21.86	5661
21.88	5669
21.9	5707
21.92	5805
21.94	5975
21.96	6034
21.98	6210
22	6586
22.02	7006
22.04	7540
22.06	8331
22.08	9318
22.1	10473
22.12	11492
22.14	12191
22.16	12440
22.18	12206
22.2	11688
22.22	11348
22.24	11415
22.26	11835
22.28	13138
22.3	15213
22.32	17618
22.34	19764
22.36	20752
22.38	20191
22.4	18595
22.42	16543
22.44	14225
22.46	11958
22.48	10148
22.5	8816
22.52	7963
22.54	7293
22.56	6777
22.58	6485
22.6	6247
22.62	6099
22.64	5930
22.66	5890
22.68	5776
22.7	5669
22.72	5654
22.74	5636
22.76	5657
22.78	5613
22.8	5603
22.82	5593
22.84	5544
22.86	5575
22.88	5593
22.9	5564
22.92	5546
22.94	5533
22.96	5502
22.98	5448
23	5483
23.02	5552
23.04	5501
23.06	5501
23.08	5678
23.1	5895
23.12	6169
23.14	6548
23.16	7223
23.18	8151
23.2	8881
23.22	9370
23.24	9533
23.26	9213
23.28	8729
23.3	8155
23.32	7478
23.34	6859
23.36	6452
23.38	6192
23.4	5953
23.42	5700
23.44	5657
23.46	5619
23.48	5519
23.5	5482
23.52	5470
23.54	5557
23.56	5536
23.58	5512
23.6	5553
23.62	5526
23.64	5511
23.66	5558
23.68	5629
23.7	5697
23.72	5703
23.74	5816
23.76	6097
23.78	6461
23.8	6898
23.82	6992
23.84	6845
23.86	6739
23.88	6582
23.9	6281
23.92	6019
23.94	5934
23.96	5924
23.98	6000
24	6065
24.02	6280
24.04	6587
24.06	6950
24.08	7405
24.1	7953
24.12	8826
24.14	10111
24.16	11875
24.18	13881
24.2	15492
24.22	15854
24.24	14861
24.26	13234
24.28	11446
24.3	9644
24.32	8246
24.34	7384
24.36	6900
24.38	6605
24.4	6409
24.42	6314
24.44	6143
24.46	6007
24.48	5964
24.5	5806
24.52	5779
24.54	5802
24.56	5796
24.58	5788
24.6	5824
24.62	5949
24.64	5895
24.66	5798
24.68	5794
24.7	5854
24.72	5816
24.74	5831
24.76	5804
24.78	5821
24.8	5969
24.82	6072
24.84	6140
24.86	6253
24.88	6322
24.9	6334
24.92	6333
24.94	6340
24.96	6376
24.98	6392
25	6574
25.02	6607
25.04	6802
25.06	6969
25.08	6982
25.1	6941
25.12	6994
25.14	6995
25.16	6978
25.18	7254
25.2	7736
25.22	8373
25.24	9468
25.26	10954
25.28	12478
25.3	13852
25.32	14531
25.34	14404
25.36	13803
25.38	12882
25.4	11822
25.42	10724
25.44	9648
25.46	8778
25.48	8088
25.5	7498
25.52	7105
25.54	6773
25.56	6543
25.58	6395
25.6	6244
25.62	6134
25.64	6092
25.66	5966
25.68	5951
25.7	5976
25.72	5904
25.74	5859
25.76	5877
25.78	5802
25.8	5768
25.82	5811
25.84	5726
25.86	5759
25.88	5795
25.9	5731
25.92	5770
25.94	5949
25.96	5919
25.98	5870
26	5931
26.02	6110
26.04	6150
26.06	6168
26.08	6245
26.1	6182
26.12	6103
26.14	6081
26.16	6037
26.18	6020
26.2	5858
26.22	5792
26.24	5890
26.26	5810
26.28	5704
26.3	5790
26.32	5822
26.34	5813
26.36	5780
26.38	5740
26.4	5714
26.42	5755
26.44	5747
26.46	5709
26.48	5781
26.5	5832
26.52	5808
26.54	5772
26.56	5838
26.58	5886
26.6	5885
26.62	5971
26.64	6046
26.66	6176
26.68	6200
26.7	6150
26.72	6177
26.74	6266
26.76	6372
26.78	6439
26.8	6553
26.82	6711
26.84	6805
26.86	6935
26.88	7261
26.9	7551
26.92	8076
26.94	8838
26.96	9605
26.98	10254
27	10909
27.02	11373
27.04	11395
27.06	10990
27.08	10329
27.1	9789
27.12	9132
27.14	8572
27.16	8101
27.18	7686
27.2	7384
27.22	7195
27.24	7002
27.26	6808
27.28	6631
27.3	6538
27.32	6374
27.34	6335
27.36	6304
27.38	6233
27.4	6198
27.42	6251
27.44	6304
27.46	6468
27.48	6607
27.5	6852
27.52	7250
27.54	7791
27.56	8284
27.58	8723
27.6	8943
27.62	8979
27.64	8715
27.66	8348
27.68	7965
27.7	7566
27.72	7272
27.74	7042
27.76	6753
27.78	6521
27.8	6379
27.82	6262
27.84	6232
27.86	6156
27.88	6074
27.9	6105
27.92	6219
27.94	6175
27.96	6091
27.98	6153
28	6284
28.02	6384
28.04	6579
28.06	6831
28.08	7037
28.1	7168
28.12	7177
28.14	7164
28.16	7097
28.18	7007
28.2	6912
28.22	6844
28.24	6915
28.26	6941
28.28	7147
28.3	7489
28.32	7874
28.34	8074
28.36	8149
28.38	8265
28.4	8380
28.42	8645
28.44	8880
28.46	9004
28.48	8860
28.5	8459
28.52	8035
28.54	7754
28.56	7473
28.58	7197
28.6	6853
28.62	6708
28.64	6668
28.66	6589
28.68	6550
28.7	6555
28.72	6656
28.74	6722
28.76	6762
28.78	7057
28.8	7496
28.82	7946
28.84	8482
28.86	9001
28.88	9301
28.9	9386
28.92	9405
28.94	9362
28.96	9276
28.98	9334
29	9466
29.02	9593
29.04	9796
29.06	9783
29.08	9808
29.1	9712
29.12	9355
29.14	8935
29.16	8369
29.18	8112
29.2	7750
29.22	7241
29.24	6878
29.26	6880
29.28	6761
29.3	6524
29.32	6389
29.34	6331
29.36	6168
29.38	6088
29.4	6082
29.42	6113
29.44	6061
29.46	6017
29.48	5984
29.5	5999
29.52	6038
29.54	5992
29.56	6105
29.58	6167
29.6	6230
29.62	6252
29.64	6293
29.66	6465
29.68	6640
29.7	6831
29.72	7018
29.74	7147
29.76	7002
29.78	6887
29.8	6727
29.82	6586
29.84	6398
29.86	6328
29.88	6294
29.9	6229
29.92	6162
29.94	6071
29.96	5931
29.98	6011
30	6057
30.02	5961
30.04	5975
30.06	5919
30.08	5960
30.1	5989
30.12	5933
30.14	5965
30.16	5945
30.18	5862
30.2	5930
30.22	5925
30.24	5857
30.26	5920
30.28	5867
30.3	5856
30.32	5855
30.34	5924
30.36	5914
30.38	5917
30.4	5977
30.42	6090
30.44	6124
30.46	6121
30.48	6202
30.5	6192
30.52	6293
30.54	6237
30.56	6273
30.58	6296
30.6	6332
30.62	6291
30.64	6436
30.66	6475
30.68	6483
30.7	6445
30.72	6417
30.74	6430
30.76	6464
30.78	6438
30.8	6507
30.82	6534
30.84	6500
30.86	6576
30.88	6571
30.9	6460
30.92	6430
30.94	6446
30.96	6484
30.98	6607
31	6677
31.02	6830
31.04	6905
31.06	7040
31.08	7144
31.1	7198
31.12	7184
31.14	7217
31.16	7322
31.18	7627
31.2	7925
31.22	8295
31.24	8889
31.26	9292
31.28	9269
31.3	9119
31.32	8850
31.34	8679
31.36	8444
31.38	8053
31.4	7688
31.42	7475
31.44	7316
31.46	7089
31.48	6951
31.5	6836
31.52	6639
31.54	6602
31.56	6581
31.58	6440
31.6	6472
31.62	6407
31.64	6325
31.66	6360
31.68	6345
31.7	6405
31.72	6386
31.74	6405
31.76	6408
31.78	6430
31.8	6308
31.82	6357
31.84	6357
31.86	6246
31.88	6148
31.9	6175
31.92	6205
31.94	6242
31.96	6239
31.98	6266
32	6361
32.02	6318
32.04	6389
32.06	6475
32.08	6427
32.1	6442
32.12	6471
32.14	6426
32.16	6305
32.18	6315
32.2	6399
32.22	6355
32.24	6361
32.26	6528
32.28	6709
32.3	6998
32.32	7260
32.34	7588
32.36	7828
32.38	7918
32.4	7937
32.42	7743
32.44	7588
32.46	7493
32.48	7364
32.5	7060
32.52	6780
32.54	6641
32.56	6530
32.58	6490
32.6	6371
32.62	6395
32.64	6257
32.66	6264
32.68	6252
32.7	6256
32.72	6260
32.74	6289
32.76	6325
32.78	6306
32.8	6339
32.82	6319
32.84	6408
32.86	6451
32.88	6424
32.9	6610
32.92	6819
32.94	6978
32.96	7266
32.98	7732
33	8190
33.02	8658
33.04	9103
33.06	9204
33.08	9121
33.1	8882
33.12	8615
33.14	8189
33.16	7982
33.18	7632
33.2	7391
33.22	7122
33.24	6943
33.26	6908
33.28	6924
33.3	6810
33.32	6795
33.34	6806
33.36	6842
33.38	6782
33.4	6761
33.42	6800
33.44	6804
33.46	6785
33.48	6849
33.5	6969
33.52	6873
33.54	6829
33.56	6957
33.58	7032
33.6	6888
33.62	6860
33.64	6891
33.66	6892
33.68	6878
33.7	6856
33.72	6875
33.74	7000
33.76	7105
33.78	7163
33.8	7379
33.82	7658
33.84	7774
33.86	8029
33.88	8604
33.9	9234
33.92	10080
33.94	11238
33.96	12204
33.98	13079
34	13444
34.02	13428
34.04	13110
34.06	12610
34.08	12103
34.1	11586
34.12	10957
34.14	10291
34.16	9754
34.18	9220
34.2	9093
34.22	9086
34.24	8936
34.26	8973
34.28	8999
34.3	9011
34.32	9003
34.34	9222
34.36	9499
34.38	9883
34.4	10214
34.42	10513
34.44	10603
34.46	10461
34.48	10413
34.5	10418
34.52	10126
34.54	9520
34.56	9067
34.58	8704
34.6	8460
34.62	8190
34.64	8017
34.66	7755
34.68	7633
34.7	7450
34.72	7401
34.74	7519
34.76	7459
34.78	7373
34.8	7406
34.82	7635
34.84	7971
34.86	8365
34.88	8945
34.9	9236
34.92	9428
34.94	9613
34.96	9583
34.98	9417
35	9392
35.02	9342
35.04	9264
35.06	9111
35.08	8980
35.1	8846
35.12	8452
35.14	8233
35.16	8034
35.18	7809
35.2	7596
35.22	7196
35.24	7069
35.26	6905
35.28	6809
35.3	6861
35.32	6793
35.34	6719
35.36	6843
35.38	6758
35.4	6694
35.42	6712
35.44	6638
35.46	6735
35.48	6730
35.5	6665
35.52	6693
35.54	6904
35.56	6962
35.58	7283
35.6	7547
35.62	7735
35.64	7821
35.66	7885
35.68	7843
35.7	7767
35.72	7723
35.74	7612
35.76	7554
35.78	7682
35.8	7932
35.82	8142
35.84	8441
35.86	8665
35.88	8852
35.9	8880
35.92	8600
35.94	8399
35.96	8133
35.98	7995
36	7737
36.02	7539
36.04	7468
36.06	7223
36.08	7085
36.1	7156
36.12	7022
36.14	7041
36.16	7268
36.18	7541
36.2	7720
36.22	8198
36.24	8480
36.26	8501
36.28	8546
36.3	8390
36.32	8296
36.34	8293
36.36	8268
36.38	8342
36.4	8402
36.42	8410
36.44	8602
36.46	8751
36.48	9081
36.5	9804
36.52	10846
36.54	12126
36.56	13642
36.58	15245
36.6	16561
36.62	17100
36.64	16793
36.66	16256
36.68	15934
36.7	15514
36.72	14859
36.74	14009
36.76	13226
36.78	12770
36.8	12386
36.82	11957
36.84	11411
36.86	10879
36.88	10521
36.9	10121
36.92	9727
36.94	9278
36.96	8916
36.98	8468
37	8171
37.02	7856
37.04	7612
37.06	7463
37.08	7335
37.1	7121
37.12	7127
37.14	7217
37.16	7218
37.18	7120
37.2	6996
37.22	6913
37.24	6895
37.26	6887
37.28	6860
37.3	6845
37.32	6708
37.34	6850
37.36	6919
37.38	6929
37.4	6889
37.42	6857
37.44	6979
37.46	7074
37.48	7022
37.5	7145
37.52	7110
37.54	7102
37.56	7112
37.58	7136
37.6	7351
37.62	7411
37.64	7375
37.66	7366
37.68	7373
37.7	7362
37.72	7424
37.74	7438
37.76	7462
37.78	7445
37.8	7523
37.82	7509
37.84	7554
37.86	7739
37.88	7848
37.9	7928
37.92	8221
37.94	8698
37.96	9088
37.98	9745
38	10670
38.02	11479
38.04	12229
38.06	12680
38.08	12845
38.1	12923
38.12	12430
38.14	11980
38.16	11556
38.18	11286
38.2	10759
38.22	10016
38.24	9593
38.26	9394
38.28	9157
38.3	8870
38.32	8618
38.34	8420
38.36	8235
38.38	8146
38.4	7949
38.42	7754
38.44	7706
38.46	7541
38.48	7452
38.5	7273
38.52	7254
38.54	7411
38.56	7403
38.58	7285
38.6	7433
38.62	7499
38.64	7664
38.66	7650
38.68	7800
38.7	7962
38.72	8111
38.74	8122
38.76	8028
38.78	8248
38.8	8524
38.82	8887
38.84	8824
38.86	8782
38.88	8725
38.9	8707
38.92	8454
38.94	8284
38.96	8207
38.98	7971
39	7780
39.02	7711
39.04	7575
39.06	7597
39.08	7626
39.1	7727
39.12	7720
39.14	8039
39.16	8523
39.18	8898
39.2	9411
39.22	9654
39.24	9853
39.26	9548
39.28	9202
39.3	9004
39.32	8952
39.34	8695
39.36	8423
39.38	8134
39.4	8017
39.42	7844
39.44	7898
39.46	7913
39.48	7992
39.5	7872
39.52	7776
39.54	7841
39.56	7773
39.58	7632
39.6	7477
39.62	7396
39.64	7386
39.66	7428
39.68	7333
39.7	7147
39.72	7172
39.74	7243
39.76	7266
39.78	7216
39.8	7355
39.82	7567
39.84	7697
39.86	8069
39.88	8327
39.9	8672
39.92	9097
39.94	9323
39.96	9503
39.98	9611
40	9473
40.02	9350
40.04	9263
40.06	9031
40.08	8832
40.1	8644
40.12	8248
40.14	7912
40.16	7745
40.18	7588
40.2	7452
40.22	7402
40.24	7356
40.26	7186
40.28	7004
40.3	6963
40.32	6861
40.34	6810
40.36	6911
40.38	6958
40.4	6966
40.42	6979
40.44	6997
40.46	7121
40.48	7436
40.5	7617
40.52	7909
40.54	8140
40.56	8256
40.58	8307
40.6	8228
40.62	8093
40.64	7989
40.66	7888
40.68	7939
40.7	7706
40.72	7444
40.74	7351
40.76	7224
40.78	7269
40.8	7246
40.82	7115
40.84	7089
40.86	7107
40.88	7060
40.9	7147
40.92	7093
40.94	7106
40.96	7063
40.98	7192
41	7192
41.02	7141
41.04	7164
41.06	7080
41.08	7146
41.1	7215
41.12	7294
41.14	7340
41.16	7497
41.18	7698
41.2	8113
41.22	8437
41.24	8876
41.26	9244
41.28	9544
41.3	9832
41.32	9735
41.34	9588
41.36	9433
41.38	9417
41.4	9506
41.42	9405
41.44	9331
41.46	9419
41.48	9631
41.5	9632
41.52	9811
41.54	9645
41.56	9532
41.58	9674
41.6	9522
41.62	9472
41.64	9371
41.66	9314
41.68	9045
41.7	8989
41.72	8829
41.74	8694
41.76	8553
41.78	8554
41.8	8711
41.82	8710
41.84	8469
41.86	8397
41.88	8290
41.9	8221
41.92	8012
41.94	8035
41.96	7883
41.98	7872
42	7927
42.02	7726
42.04	7627
42.06	7670
42.08	7520
42.1	7422
42.12	7290
42.14	7348
42.16	7218
42.18	7140
42.2	7183
42.22	7196
42.24	7039
42.26	7099
42.28	6998
42.3	6951
42.32	6990
42.34	6888
42.36	6821
42.38	6849
42.4	6862
42.42	6858
42.44	6919
42.46	6838
42.48	6794
42.5	6828
42.52	6853
42.54	6957
42.56	7071
42.58	7193
42.6	7149
42.62	7265
42.64	7481
42.66	7633
42.68	7642
42.7	7810
42.72	7889
42.74	7898
42.76	7963
42.78	7839
42.8	7966
42.82	8131
42.84	8018
42.86	7972
42.88	7936
42.9	7845
42.92	7840
42.94	7764
42.96	7765
42.98	7828
43	7730
43.02	7692
43.04	7646
43.06	7627
43.08	7692
43.1	7659
43.12	7598
43.14	7673
43.16	7696
43.18	7823
43.2	7829
43.22	7926
43.24	8147
43.26	8334
43.28	8572
43.3	8867
43.32	8976
43.34	8929
43.36	8975
43.38	8940
43.4	8793
43.42	8765
43.44	8744
43.46	8825
43.48	8918
43.5	9031
43.52	9115
43.54	9376
43.56	9478
43.58	9665
43.6	9679
43.62	9735
43.64	9518
43.66	9501
43.68	9503
43.7	9369
43.72	9263
43.74	9025
43.76	8849
43.78	8564
43.8	8325
43.82	8239
43.84	8209
43.86	7908
43.88	7869
43.9	7794
43.92	7628
43.94	7611
43.96	7514
43.98	7413
44	7348
44.02	7315
44.04	7226
44.06	7204
44.08	7195
44.1	7145
44.12	7160
44.14	6937
44.16	7081
44.18	7071
44.2	7128
44.22	7204
44.24	7142
44.26	7106
44.28	7072
44.3	7040
44.32	7287
44.34	7259
44.36	7199
44.38	7160
44.4	7079
44.42	7024
44.44	7082
44.46	7118
44.48	7050
44.5	6811
44.52	7008
44.54	7064
44.56	7210
44.58	7333
44.6	7291
44.62	7199
44.64	7029
44.66	7158
44.68	7120
44.7	7205
44.72	7260
44.74	7407
44.76	7427
44.78	7351
44.8	7235
44.82	7145
44.84	7191
44.86	7247
44.88	7142
44.9	7246
44.92	7164
[truncated: 754 more rows]
