# Supplementary material for: Ultrafast charge-transfer-induced spin transition in cobalt-tungstate molecular photomagnets
Source: Nat Commun. 2025 Jun 6;16:5012. doi: 10.1038/s41467-025-60401-4 (PMC12144094; doi:10.1038/s41467-025-60401-4)
Supplement: Supplementary file 5 — Source Data [file 41467_2025_60401_MOESM5_ESM.zip › Source_Data_files/Characterization_CsCoW_CoW/PXRD/CsCoW.txt]

#����f�[�^-1
#Intensity_unit=counts
#Attenuator_coefficient=1.000000
5.0000 3345.0000
5.0200 3345.0000
5.0400 3385.0000
5.0600 3455.0000
5.0800 3447.0000
5.1000 3425.0000
5.1200 3444.0000
5.1400 3443.0000
5.1600 3444.0000
5.1800 3377.0000
5.2000 3349.0000
5.2200 3447.0000
5.2400 3502.0000
5.2600 3441.0000
5.2800 3395.0000
5.3000 3459.0000
5.3200 3474.0000
5.3400 3463.0000
5.3600 3468.0000
5.3800 3462.0000
5.4000 3474.0000
5.4200 3453.0000
5.4400 3442.0000
5.4600 3460.0000
5.4800 3471.0000
5.5000 3455.0000
5.5200 3519.0000
5.5400 3528.0000
5.5600 3490.0000
5.5800 3495.0000
5.6000 3526.0000
5.6200 3535.0000
5.6400 3518.0000
5.6600 3528.0000
5.6800 3533.0000
5.7000 3546.0000
5.7200 3539.0000
5.7400 3539.0000
5.7600 3540.0000
5.7800 3489.0000
5.8000 3478.0000
5.8200 3523.0000
5.8400 3505.0000
5.8600 3455.0000
5.8800 3536.0000
5.9000 3529.0000
5.9200 3491.0000
5.9400 3528.0000
5.9600 3503.0000
5.9800 3524.0000
6.0000 3548.0000
6.0200 3537.0000
6.0400 3586.0000
6.0600 3581.0000
6.0800 3519.0000
6.1000 3579.0000
6.1200 3650.0000
6.1400 3607.0000
6.1600 3573.0000
6.1800 3603.0000
6.2000 3620.0000
6.2200 3650.0000
6.2400 3708.0000
6.2600 3735.0000
6.2800 3731.0000
6.3000 3718.0000
6.3200 3756.0000
6.3400 3795.0000
6.3600 3753.0000
6.3800 3730.0000
6.4000 3694.0000
6.4200 3739.0000
6.4400 3736.0000
6.4600 3713.0000
6.4800 3769.0000
6.5000 3787.0000
6.5200 3831.0000
6.5400 3874.0000
6.5600 3908.0000
6.5800 3958.0000
6.6000 4006.0000
6.6200 4096.0000
6.6400 4239.0000
6.6600 4315.0000
6.6800 4353.0000
6.7000 4441.0000
6.7200 4527.0000
6.7400 4627.0000
6.7600 4802.0000
6.7800 5015.0000
6.8000 5252.0000
6.8200 5617.0000
6.8400 6197.0000
6.8600 7271.0000
6.8800 9064.0000
6.9000 11526.0000
6.9200 14464.0000
6.9400 17100.0000
6.9600 17687.0000
6.9800 15331.0000
7.0000 11519.0000
7.0200 8204.0000
7.0400 6141.0000
7.0600 5141.0000
7.0800 4696.0000
7.1000 4432.0000
7.1200 4268.0000
7.1400 4236.0000
7.1600 4221.0000
7.1800 4121.0000
7.2000 4105.0000
7.2200 4102.0000
7.2400 4066.0000
7.2600 4073.0000
7.2800 3976.0000
7.3000 3952.0000
7.3200 3979.0000
7.3400 3975.0000
7.3600 4019.0000
7.3800 4053.0000
7.4000 4029.0000
7.4200 4008.0000
7.4400 3983.0000
7.4600 3975.0000
7.4800 4042.0000
7.5000 4002.0000
7.5200 3939.0000
7.5400 3943.0000
7.5600 3970.0000
7.5800 3969.0000
7.6000 3983.0000
7.6200 3954.0000
7.6400 3910.0000
7.6600 3949.0000
7.6800 4061.0000
7.7000 4054.0000
7.7200 3994.0000
7.7400 4024.0000
7.7600 3956.0000
7.7800 3868.0000
7.8000 3895.0000
7.8200 3957.0000
7.8400 3925.0000
7.8600 3902.0000
7.8800 3964.0000
7.9000 3952.0000
7.9200 3940.0000
7.9400 3955.0000
7.9600 3947.0000
7.9800 3951.0000
8.0000 3988.0000
8.0200 3957.0000
8.0400 3850.0000
8.0600 3867.0000
8.0800 3931.0000
8.1000 3875.0000
8.1200 3902.0000
8.1400 3960.0000
8.1600 3949.0000
8.1800 3947.0000
8.2000 3970.0000
8.2200 3949.0000
8.2400 3926.0000
8.2600 3967.0000
8.2800 3954.0000
8.3000 3943.0000
8.3200 3935.0000
8.3400 3972.0000
8.3600 3973.0000
8.3800 3957.0000
8.4000 4036.0000
8.4200 4014.0000
8.4400 3903.0000
8.4600 3866.0000
8.4800 3896.0000
8.5000 3935.0000
8.5200 3950.0000
8.5400 3956.0000
8.5600 3958.0000
8.5800 3934.0000
8.6000 4020.0000
8.6200 3994.0000
8.6400 3872.0000
8.6600 3859.0000
8.6800 3817.0000
8.7000 3848.0000
8.7200 3972.0000
8.7400 4015.0000
8.7600 3995.0000
8.7800 3984.0000
8.8000 3940.0000
8.8200 3906.0000
8.8400 3918.0000
8.8600 3953.0000
8.8800 3942.0000
8.9000 3951.0000
8.9200 3981.0000
8.9400 3981.0000
8.9600 3937.0000
8.9800 3982.0000
9.0000 3983.0000
9.0200 4004.0000
9.0400 4059.0000
9.0600 4091.0000
9.0800 4145.0000
9.1000 4232.0000
9.1200 4278.0000
9.1400 4348.0000
9.1600 4458.0000
9.1800 4615.0000
9.2000 4841.0000
9.2200 5155.0000
9.2400 5686.0000
9.2600 6439.0000
9.2800 7407.0000
9.3000 8429.0000
9.3200 9218.0000
9.3400 9059.0000
9.3600 7826.0000
9.3800 6352.0000
9.4000 5293.0000
9.4200 4706.0000
9.4400 4370.0000
9.4600 4187.0000
9.4800 4130.0000
9.5000 4161.0000
9.5200 4132.0000
9.5400 4066.0000
9.5600 3992.0000
9.5800 3995.0000
9.6000 4045.0000
9.6200 4044.0000
9.6400 4021.0000
9.6600 4002.0000
9.6800 3988.0000
9.7000 3991.0000
9.7200 3960.0000
9.7400 3930.0000
9.7600 3901.0000
9.7800 3898.0000
9.8000 3925.0000
9.8200 3945.0000
9.8400 3951.0000
9.8600 3937.0000
9.8800 3945.0000
9.9000 3931.0000
9.9200 3973.0000
9.9400 3992.0000
9.9600 3971.0000
9.9800 3957.0000
10.0000 3982.0000
10.0200 3932.0000
10.0400 3943.0000
10.0600 3998.0000
10.0800 3956.0000
10.1000 4004.0000
10.1200 4009.0000
10.1400 4004.0000
10.1600 3938.0000
10.1800 3942.0000
10.2000 3986.0000
10.2200 3913.0000
10.2400 3913.0000
10.2600 3928.0000
10.2800 3939.0000
10.3000 3908.0000
10.3200 3890.0000
10.3400 3955.0000
10.3600 3942.0000
10.3800 3884.0000
10.4000 3896.0000
10.4200 3944.0000
10.4400 3907.0000
10.4600 3909.0000
10.4800 3919.0000
10.5000 3926.0000
10.5200 3967.0000
10.5400 3978.0000
10.5600 3929.0000
10.5800 3916.0000
10.6000 3929.0000
10.6200 3939.0000
10.6400 3918.0000
10.6600 3941.0000
10.6800 3939.0000
10.7000 3927.0000
10.7200 3909.0000
10.7400 3912.0000
10.7600 3923.0000
10.7800 3875.0000
10.8000 3859.0000
10.8200 3881.0000
10.8400 3937.0000
10.8600 3967.0000
10.8800 3960.0000
10.9000 3989.0000
10.9200 3979.0000
10.9400 3893.0000
10.9600 3898.0000
10.9800 3910.0000
11.0000 3892.0000
11.0200 3929.0000
11.0400 3939.0000
11.0600 3982.0000
11.0800 3977.0000
11.1000 3933.0000
11.1200 3923.0000
11.1400 3995.0000
11.1600 3955.0000
11.1800 3879.0000
11.2000 3889.0000
11.2200 3976.0000
11.2400 4047.0000
11.2600 4017.0000
11.2800 3985.0000
11.3000 4010.0000
11.3200 3979.0000
11.3400 4005.0000
11.3600 3967.0000
11.3800 4001.0000
11.4000 4024.0000
11.4200 4024.0000
11.4400 3988.0000
11.4600 3972.0000
11.4800 3913.0000
11.5000 3892.0000
11.5200 3872.0000
11.5400 3905.0000
11.5600 3923.0000
11.5800 3934.0000
11.6000 4005.0000
11.6200 3958.0000
11.6400 3953.0000
11.6600 4005.0000
11.6800 3992.0000
11.7000 4007.0000
11.7200 4068.0000
11.7400 4103.0000
11.7600 4078.0000
11.7800 4016.0000
11.8000 4032.0000
11.8200 4087.0000
11.8400 4108.0000
11.8600 4238.0000
11.8800 4392.0000
11.9000 4505.0000
11.9200 4676.0000
11.9400 4918.0000
11.9600 5383.0000
11.9800 6016.0000
12.0000 6638.0000
12.0200 7152.0000
12.0400 7304.0000
12.0600 6958.0000
12.0800 6289.0000
12.1000 5493.0000
12.1200 4815.0000
12.1400 4440.0000
12.1600 4308.0000
12.1800 4181.0000
12.2000 4096.0000
12.2200 4110.0000
12.2400 4157.0000
12.2600 4143.0000
12.2800 4094.0000
12.3000 4139.0000
12.3200 4192.0000
12.3400 4152.0000
12.3600 4127.0000
12.3800 4110.0000
12.4000 4072.0000
12.4200 4137.0000
12.4400 4153.0000
12.4600 4107.0000
12.4800 4161.0000
12.5000 4141.0000
12.5200 4132.0000
12.5400 4134.0000
12.5600 4141.0000
12.5800 4140.0000
12.6000 4095.0000
12.6200 4061.0000
12.6400 3988.0000
12.6600 3979.0000
12.6800 4060.0000
12.7000 4042.0000
12.7200 4028.0000
12.7400 3987.0000
12.7600 3979.0000
12.7800 3995.0000
12.8000 4060.0000
12.8200 3990.0000
12.8400 4008.0000
12.8600 3996.0000
12.8800 4012.0000
12.9000 4039.0000
12.9200 4037.0000
12.9400 4022.0000
12.9600 4065.0000
12.9800 4081.0000
13.0000 4088.0000
13.0200 4030.0000
13.0400 3959.0000
13.0600 4020.0000
13.0800 4063.0000
13.1000 4037.0000
13.1200 4065.0000
13.1400 4118.0000
13.1600 4151.0000
13.1800 4211.0000
13.2000 4206.0000
13.2200 4145.0000
13.2400 4142.0000
13.2600 4189.0000
13.2800 4200.0000
13.3000 4307.0000
13.3200 4433.0000
13.3400 4548.0000
13.3600 4586.0000
13.3800 4692.0000
13.4000 4823.0000
13.4200 5053.0000
13.4400 5409.0000
13.4600 5913.0000
13.4800 6648.0000
13.5000 7741.0000
13.5200 9185.0000
13.5400 10508.0000
13.5600 11266.0000
13.5800 10853.0000
13.6000 9342.0000
13.6200 7631.0000
13.6400 6413.0000
13.6600 5723.0000
13.6800 5431.0000
13.7000 5425.0000
13.7200 5639.0000
13.7400 5960.0000
13.7600 6552.0000
13.7800 7353.0000
13.8000 8463.0000
13.8200 10153.0000
13.8400 12380.0000
13.8600 15621.0000
13.8800 19677.0000
13.9000 23802.0000
13.9200 26373.0000
13.9400 25764.0000
13.9600 22166.0000
13.9800 16982.0000
14.0000 12310.0000
14.0200 9150.0000
14.0400 7268.0000
14.0600 6167.0000
14.0800 5594.0000
14.1000 5371.0000
14.1200 5224.0000
14.1400 5096.0000
14.1600 5091.0000
14.1800 5237.0000
14.2000 5486.0000
14.2200 5835.0000
14.2400 6225.0000
14.2600 6698.0000
14.2800 6908.0000
14.3000 6616.0000
14.3200 6076.0000
14.3400 5444.0000
14.3600 4952.0000
14.3800 4631.0000
14.4000 4436.0000
14.4200 4399.0000
14.4400 4380.0000
14.4600 4282.0000
14.4800 4268.0000
14.5000 4319.0000
14.5200 4319.0000
14.5400 4286.0000
14.5600 4302.0000
14.5800 4342.0000
14.6000 4370.0000
14.6200 4482.0000
14.6400 4636.0000
14.6600 4649.0000
14.6800 4556.0000
14.7000 4506.0000
14.7200 4479.0000
14.7400 4409.0000
14.7600 4406.0000
14.7800 4368.0000
14.8000 4391.0000
14.8200 4392.0000
14.8400 4380.0000
14.8600 4356.0000
14.8800 4361.0000
14.9000 4432.0000
14.9200 4427.0000
14.9400 4437.0000
14.9600 4475.0000
14.9800 4571.0000
15.0000 4633.0000
15.0200 4683.0000
15.0400 4857.0000
15.0600 5032.0000
15.0800 5397.0000
15.1000 5908.0000
15.1200 6535.0000
15.1400 7403.0000
15.1600 8590.0000
15.1800 10100.0000
15.2000 11877.0000
15.2200 13898.0000
15.2400 15552.0000
15.2600 15886.0000
15.2800 14488.0000
15.3000 11838.0000
15.3200 9196.0000
15.3400 7276.0000
15.3600 6048.0000
15.3800 5457.0000
15.4000 5178.0000
15.4200 5078.0000
15.4400 5107.0000
15.4600 5205.0000
15.4800 5220.0000
15.5000 5180.0000
15.5200 5103.0000
15.5400 4951.0000
15.5600 4880.0000
15.5800 4790.0000
15.6000 4653.0000
15.6200 4639.0000
15.6400 4661.0000
15.6600 4557.0000
15.6800 4440.0000
15.7000 4342.0000
15.7200 4250.0000
15.7400 4190.0000
15.7600 4280.0000
15.7800 4333.0000
15.8000 4302.0000
15.8200 4246.0000
15.8400 4225.0000
15.8600 4242.0000
15.8800 4233.0000
15.9000 4299.0000
15.9200 4265.0000
15.9400 4237.0000
15.9600 4316.0000
15.9800 4265.0000
16.0000 4229.0000
16.0200 4257.0000
16.0400 4282.0000
16.0600 4252.0000
16.0800 4202.0000
16.1000 4225.0000
16.1200 4279.0000
16.1400 4244.0000
16.1600 4296.0000
16.1800 4282.0000
16.2000 4299.0000
16.2200 4299.0000
16.2400 4266.0000
16.2600 4282.0000
16.2800 4369.0000
16.3000 4440.0000
16.3200 4470.0000
16.3400 4364.0000
16.3600 4304.0000
16.3800 4409.0000
16.4000 4426.0000
16.4200 4398.0000
16.4400 4406.0000
16.4600 4375.0000
16.4800 4327.0000
16.5000 4310.0000
16.5200 4291.0000
16.5400 4383.0000
16.5600 4534.0000
16.5800 4623.0000
16.6000 4710.0000
16.6200 4876.0000
16.6400 5057.0000
16.6600 5412.0000
16.6800 5833.0000
16.7000 6365.0000
16.7200 7072.0000
16.7400 7712.0000
16.7600 8025.0000
16.7800 7925.0000
16.8000 7556.0000
16.8200 6973.0000
16.8400 6306.0000
16.8600 5758.0000
16.8800 5380.0000
16.9000 5223.0000
16.9200 5113.0000
16.9400 5014.0000
16.9600 4958.0000
16.9800 4919.0000
17.0000 4901.0000
17.0200 4947.0000
17.0400 4931.0000
17.0600 4919.0000
17.0800 4943.0000
17.1000 4996.0000
17.1200 5047.0000
17.1400 5106.0000
17.1600 5275.0000
17.1800 5530.0000
17.2000 5861.0000
17.2200 6399.0000
17.2400 7428.0000
17.2600 9157.0000
17.2800 11959.0000
17.3000 16693.0000
17.3200 23538.0000
17.3400 30846.0000
17.3600 34684.0000
17.3800 32268.0000
17.4000 25837.0000
17.4200 18734.0000
17.4400 12562.0000
17.4600 8626.0000
17.4800 6806.0000
17.5000 5928.0000
17.5200 5466.0000
17.5400 5322.0000
17.5600 5285.0000
17.5800 5272.0000
17.6000 5420.0000
17.6200 5612.0000
17.6400 5703.0000
17.6600 5655.0000
17.6800 5538.0000
17.7000 5313.0000
17.7200 5054.0000
17.7400 4875.0000
17.7600 4797.0000
17.7800 4788.0000
17.8000 4812.0000
17.8200 4770.0000
17.8400 4728.0000
17.8600 4616.0000
17.8800 4588.0000
17.9000 4637.0000
17.9200 4624.0000
17.9400 4589.0000
17.9600 4678.0000
17.9800 4763.0000
18.0000 4781.0000
18.0200 4742.0000
18.0400 4632.0000
18.0600 4594.0000
18.0800 4673.0000
18.1000 4706.0000
18.1200 4639.0000
18.1400 4607.0000
18.1600 4577.0000
18.1800 4530.0000
18.2000 4569.0000
18.2200 4632.0000
18.2400 4621.0000
18.2600 4646.0000
18.2800 4698.0000
18.3000 4731.0000
18.3200 4780.0000
18.3400 4792.0000
18.3600 4847.0000
18.3800 4995.0000
18.4000 5107.0000
18.4200 5224.0000
18.4400 5217.0000
18.4600 5086.0000
18.4800 5050.0000
18.5000 4949.0000
18.5200 4853.0000
18.5400 4856.0000
18.5600 4890.0000
18.5800 4876.0000
18.6000 4861.0000
18.6200 4944.0000
18.6400 5007.0000
18.6600 5014.0000
18.6800 5061.0000
18.7000 5070.0000
18.7200 5092.0000
18.7400 5132.0000
18.7600 5097.0000
18.7800 4989.0000
18.8000 4871.0000
18.8200 4782.0000
18.8400 4728.0000
18.8600 4802.0000
18.8800 4881.0000
18.9000 5004.0000
18.9200 5177.0000
18.9400 5303.0000
18.9600 5362.0000
18.9800 5262.0000
19.0000 5100.0000
19.0200 4981.0000
19.0400 4874.0000
19.0600 4802.0000
19.0800 4823.0000
19.1000 4872.0000
19.1200 4884.0000
19.1400 4835.0000
19.1600 4771.0000
19.1800 4751.0000
19.2000 4749.0000
19.2200 4738.0000
19.2400 4772.0000
19.2600 4819.0000
19.2800 4811.0000
19.3000 4833.0000
19.3200 4859.0000
19.3400 4859.0000
19.3600 4868.0000
19.3800 4836.0000
19.4000 4790.0000
19.4200 4752.0000
19.4400 4800.0000
19.4600 4892.0000
19.4800 4924.0000
19.5000 4853.0000
19.5200 4893.0000
19.5400 5053.0000
19.5600 5149.0000
19.5800 5311.0000
19.6000 5428.0000
19.6200 5578.0000
19.6400 5736.0000
19.6600 5773.0000
19.6800 5778.0000
19.7000 5797.0000
19.7200 5824.0000
19.7400 5860.0000
19.7600 5921.0000
19.7800 6046.0000
19.8000 6201.0000
19.8200 6344.0000
19.8400 6745.0000
19.8600 7426.0000
19.8800 8546.0000
19.9000 10136.0000
19.9200 12267.0000
19.9400 14919.0000
19.9600 17347.0000
19.9800 19037.0000
20.0000 19469.0000
20.0200 18334.0000
20.0400 16147.0000
20.0600 13332.0000
20.0800 10684.0000
20.1000 8928.0000
20.1200 7750.0000
20.1400 7020.0000
20.1600 6684.0000
20.1800 6589.0000
20.2000 6469.0000
20.2200 6300.0000
20.2400 6198.0000
20.2600 6015.0000
20.2800 5795.0000
20.3000 5589.0000
20.3200 5454.0000
20.3400 5379.0000
20.3600 5363.0000
20.3800 5275.0000
20.4000 5202.0000
20.4200 5251.0000
20.4400 5196.0000
20.4600 5135.0000
20.4800 5150.0000
20.5000 5188.0000
20.5200 5242.0000
20.5400 5302.0000
20.5600 5243.0000
20.5800 5221.0000
20.6000 5233.0000
20.6200 5214.0000
20.6400 5237.0000
20.6600 5247.0000
20.6800 5225.0000
20.7000 5229.0000
20.7200 5284.0000
20.7400 5358.0000
20.7600 5500.0000
20.7800 5626.0000
20.8000 5686.0000
20.8200 5739.0000
20.8400 5846.0000
20.8600 6048.0000
20.8800 6314.0000
20.9000 6556.0000
20.9200 6736.0000
20.9400 6880.0000
20.9600 6937.0000
20.9800 6739.0000
21.0000 6343.0000
21.0200 5948.0000
21.0400 5686.0000
21.0600 5541.0000
21.0800 5358.0000
21.1000 5172.0000
21.1200 5096.0000
21.1400 5144.0000
21.1600 5098.0000
21.1800 5090.0000
21.2000 5092.0000
21.2200 5067.0000
21.2400 5132.0000
21.2600 5137.0000
21.2800 5109.0000
21.3000 5193.0000
21.3200 5258.0000
21.3400 5232.0000
21.3600 5220.0000
21.3800 5215.0000
21.4000 5233.0000
21.4200 5227.0000
21.4400 5235.0000
21.4600 5308.0000
21.4800 5331.0000
21.5000 5397.0000
21.5200 5492.0000
21.5400 5507.0000
21.5600 5540.0000
21.5800 5606.0000
21.6000 5784.0000
21.6200 6060.0000
21.6400 6468.0000
21.6600 6929.0000
21.6800 7511.0000
21.7000 8442.0000
21.7200 9694.0000
21.7400 11401.0000
21.7600 13636.0000
21.7800 16231.0000
21.8000 18803.0000
21.8200 21237.0000
21.8400 22893.0000
21.8600 23390.0000
21.8800 22689.0000
21.9000 20775.0000
21.9200 18085.0000
21.9400 15358.0000
21.9600 12879.0000
21.9800 10779.0000
22.0000 9270.0000
22.0200 8171.0000
22.0400 7434.0000
22.0600 6857.0000
22.0800 6552.0000
22.1000 6278.0000
22.1200 6193.0000
22.1400 6263.0000
22.1600 6278.0000
22.1800 6329.0000
22.2000 6383.0000
22.2200 6296.0000
22.2400 6251.0000
22.2600 6376.0000
22.2800 6615.0000
22.3000 6979.0000
22.3200 7442.0000
22.3400 7585.0000
22.3600 7183.0000
22.3800 6704.0000
22.4000 6375.0000
22.4200 6041.0000
22.4400 5626.0000
22.4600 5435.0000
22.4800 5338.0000
22.5000 5337.0000
22.5200 5323.0000
22.5400 5271.0000
22.5600 5327.0000
22.5800 5345.0000
22.6000 5272.0000
22.6200 5237.0000
22.6400 5280.0000
22.6600 5339.0000
22.6800 5327.0000
22.7000 5346.0000
22.7200 5379.0000
22.7400 5434.0000
22.7600 5465.0000
22.7800 5413.0000
22.8000 5422.0000
22.8200 5473.0000
22.8400 5460.0000
22.8600 5363.0000
22.8800 5381.0000
22.9000 5384.0000
22.9200 5382.0000
22.9400 5442.0000
22.9600 5545.0000
22.9800 5638.0000
23.0000 5739.0000
23.0200 5917.0000
23.0400 6254.0000
23.0600 6906.0000
23.0800 7904.0000
23.1000 9172.0000
23.1200 10398.0000
23.1400 11248.0000
23.1600 11510.0000
23.1800 11288.0000
23.2000 10669.0000
23.2200 9804.0000
23.2400 8922.0000
23.2600 8170.0000
23.2800 7537.0000
23.3000 7061.0000
23.3200 6709.0000
23.3400 6537.0000
23.3600 6412.0000
23.3800 6293.0000
23.4000 6213.0000
23.4200 6194.0000
23.4400 6142.0000
23.4600 6094.0000
23.4800 5963.0000
23.5000 5779.0000
23.5200 5589.0000
23.5400 5477.0000
23.5600 5483.0000
23.5800 5536.0000
23.6000 5620.0000
23.6200 5705.0000
23.6400 5797.0000
23.6600 5724.0000
23.6800 5662.0000
23.7000 5669.0000
23.7200 5647.0000
23.7400 5644.0000
23.7600 5656.0000
23.7800 5791.0000
23.8000 5897.0000
23.8200 5961.0000
23.8400 6003.0000
23.8600 6017.0000
23.8800 5950.0000
23.9000 5873.0000
23.9200 5755.0000
23.9400 5660.0000
23.9600 5635.0000
23.9800 5515.0000
24.0000 5492.0000
24.0200 5519.0000
24.0400 5563.0000
24.0600 5568.0000
24.0800 5631.0000
24.1000 5494.0000
24.1200 5478.0000
24.1400 5503.0000
24.1600 5523.0000
24.1800 5613.0000
24.2000 5631.0000
24.2200 5622.0000
24.2400 5758.0000
24.2600 5899.0000
24.2800 6086.0000
24.3000 6391.0000
24.3200 6768.0000
24.3400 7346.0000
24.3600 8294.0000
24.3800 9511.0000
24.4000 11009.0000
24.4200 12424.0000
24.4400 13290.0000
24.4600 13476.0000
24.4800 12849.0000
24.5000 11741.0000
24.5200 10437.0000
24.5400 9093.0000
24.5600 7903.0000
24.5800 7113.0000
24.6000 6487.0000
24.6200 6120.0000
24.6400 5858.0000
24.6600 5605.0000
24.6800 5546.0000
24.7000 5506.0000
24.7200 5531.0000
24.7400 5506.0000
24.7600 5447.0000
24.7800 5476.0000
24.8000 5437.0000
24.8200 5454.0000
24.8400 5488.0000
24.8600 5545.0000
24.8800 5598.0000
24.9000 5720.0000
24.9200 5759.0000
24.9400 5831.0000
24.9600 5816.0000
24.9800 5924.0000
25.0000 5970.0000
25.0200 6002.0000
25.0400 6000.0000
25.0600 5987.0000
25.0800 5977.0000
25.1000 5832.0000
25.1200 5813.0000
25.1400 5748.0000
25.1600 5725.0000
25.1800 5698.0000
25.2000 5559.0000
25.2200 5554.0000
25.2400 5642.0000
25.2600 5653.0000
25.2800 5571.0000
25.3000 5548.0000
25.3200 5575.0000
25.3400 5650.0000
25.3600 5678.0000
25.3800 5628.0000
25.4000 5625.0000
25.4200 5592.0000
25.4400 5590.0000
25.4600 5678.0000
25.4800 5808.0000
25.5000 5909.0000
25.5200 6147.0000
25.5400 6246.0000
25.5600 6264.0000
25.5800 6487.0000
25.6000 6791.0000
25.6200 7051.0000
25.6400 7104.0000
25.6600 6871.0000
25.6800 6808.0000
25.7000 6687.0000
25.7200 6382.0000
25.7400 6262.0000
25.7600 6215.0000
25.7800 6125.0000
25.8000 6034.0000
25.8200 5906.0000
25.8400 5935.0000
25.8600 6019.0000
25.8800 6106.0000
25.9000 6395.0000
25.9200 6599.0000
25.9400 6956.0000
25.9600 7343.0000
25.9800 7992.0000
26.0000 8834.0000
26.0200 9809.0000
26.0400 10937.0000
26.0600 11522.0000
26.0800 11213.0000
26.1000 10471.0000
26.1200 9463.0000
26.1400 8555.0000
26.1600 7733.0000
26.1800 6916.0000
26.2000 6369.0000
26.2200 6208.0000
26.2400 6130.0000
26.2600 5990.0000
26.2800 6082.0000
26.3000 6002.0000
26.3200 5957.0000
26.3400 6052.0000
26.3600 6004.0000
26.3800 6009.0000
26.4000 6021.0000
26.4200 6005.0000
26.4400 5929.0000
26.4600 5933.0000
26.4800 5954.0000
26.5000 5929.0000
26.5200 5860.0000
26.5400 5952.0000
26.5600 6079.0000
26.5800 6208.0000
26.6000 6319.0000
26.6200 6270.0000
26.6400 6208.0000
26.6600 6143.0000
26.6800 6010.0000
26.7000 5929.0000
26.7200 5833.0000
26.7400 5777.0000
26.7600 5787.0000
26.7800 5743.0000
26.8000 5780.0000
26.8200 5802.0000
26.8400 5843.0000
26.8600 5908.0000
26.8800 5971.0000
26.9000 5941.0000
26.9200 6050.0000
26.9400 6356.0000
26.9600 6468.0000
26.9800 6688.0000
27.0000 7219.0000
27.0200 7681.0000
27.0400 8205.0000
27.0600 8488.0000
27.0800 8651.0000
27.1000 8783.0000
27.1200 8893.0000
27.1400 8858.0000
27.1600 8730.0000
27.1800 8483.0000
27.2000 8163.0000
27.2200 7940.0000
27.2400 7889.0000
27.2600 7859.0000
27.2800 7803.0000
27.3000 7777.0000
27.3200 7606.0000
27.3400 7466.0000
27.3600 7375.0000
27.3800 7102.0000
27.4000 6797.0000
27.4200 6564.0000
27.4400 6426.0000
27.4600 6220.0000
27.4800 6263.0000
27.5000 6132.0000
27.5200 5992.0000
27.5400 6017.0000
27.5600 6028.0000
27.5800 5991.0000
27.6000 6120.0000
27.6200 6108.0000
27.6400 6058.0000
27.6600 6093.0000
27.6800 6275.0000
27.7000 6479.0000
27.7200 6644.0000
27.7400 6855.0000
27.7600 7089.0000
27.7800 7354.0000
27.8000 7920.0000
27.8200 8271.0000
27.8400 8778.0000
27.8600 9158.0000
27.8800 9708.0000
27.9000 10098.0000
27.9200 9963.0000
27.9400 9635.0000
27.9600 9297.0000
27.9800 9108.0000
28.0000 8998.0000
28.0200 8826.0000
28.0400 8782.0000
28.0600 8712.0000
28.0800 8630.0000
28.1000 8521.0000
28.1200 8037.0000
28.1400 7675.0000
28.1600 7270.0000
28.1800 6894.0000
28.2000 6675.0000
28.2200 6579.0000
28.2400 6337.0000
28.2600 6329.0000
28.2800 6328.0000
28.3000 6278.0000
28.3200 6194.0000
28.3400 6247.0000
28.3600 6324.0000
28.3800 6311.0000
28.4000 6163.0000
28.4200 6019.0000
28.4400 5950.0000
28.4600 6001.0000
28.4800 5979.0000
28.5000 5988.0000
28.5200 6043.0000
28.5400 5985.0000
28.5600 5995.0000
28.5800 6040.0000
28.6000 6277.0000
28.6200 6378.0000
28.6400 6622.0000
28.6600 6694.0000
28.6800 7097.0000
28.7000 7356.0000
28.7200 7681.0000
28.7400 8152.0000
28.7600 8774.0000
28.7800 9111.0000
28.8000 9225.0000
28.8200 9001.0000
28.8400 8609.0000
28.8600 8072.0000
28.8800 7530.0000
28.9000 7098.0000
28.9200 6616.0000
28.9400 6385.0000
28.9600 6142.0000
28.9800 6033.0000
29.0000 5971.0000
29.0200 5958.0000
29.0400 6060.0000
29.0600 6067.0000
29.0800 5965.0000
29.1000 5935.0000
29.1200 5852.0000
29.1400 5926.0000
29.1600 5963.0000
29.1800 5951.0000
29.2000 5979.0000
29.2200 6074.0000
29.2400 5962.0000
29.2600 6025.0000
29.2800 6070.0000
29.3000 6020.0000
29.3200 6015.0000
29.3400 6039.0000
29.3600 6185.0000
29.3800 6114.0000
29.4000 6079.0000
29.4200 6005.0000
29.4400 6006.0000
29.4600 5984.0000
29.4800 5937.0000
29.5000 5884.0000
29.5200 5846.0000
29.5400 5829.0000
29.5600 5925.0000
29.5800 6098.0000
29.6000 6097.0000
29.6200 6209.0000
29.6400 6228.0000
29.6600 6340.0000
29.6800 6383.0000
29.7000 6376.0000
29.7200 6252.0000
29.7400 6292.0000
29.7600 6349.0000
29.7800 6414.0000
29.8000 6372.0000
29.8200 6497.0000
29.8400 6688.0000
29.8600 6749.0000
29.8800 6884.0000
29.9000 7008.0000
29.9200 7164.0000
29.9400 7197.0000
29.9600 7224.0000
29.9800 7289.0000
30.0000 7206.0000
30.0200 7236.0000
30.0400 7024.0000
30.0600 6762.0000
30.0800 6592.0000
30.1000 6388.0000
30.1200 6394.0000
30.1400 6455.0000
30.1600 6176.0000
30.1800 6169.0000
30.2000 6225.0000
30.2200 6329.0000
30.2400 6368.0000
30.2600 6539.0000
30.2800 6628.0000
30.3000 6539.0000
30.3200 6447.0000
30.3400 6310.0000
30.3600 6328.0000
30.3800 6211.0000
30.4000 6191.0000
30.4200 6209.0000
30.4400 6179.0000
30.4600 6180.0000
30.4800 6375.0000
30.5000 6124.0000
30.5200 6262.0000
30.5400 6504.0000
30.5600 6535.0000
30.5800 6650.0000
30.6000 6621.0000
30.6200 6828.0000
30.6400 6857.0000
30.6600 7043.0000
30.6800 7345.0000
30.7000 7655.0000
30.7200 8124.0000
30.7400 8679.0000
30.7600 9026.0000
30.7800 9678.0000
30.8000 10018.0000
30.8200 10025.0000
30.8400 9751.0000
30.8600 9075.0000
30.8800 8409.0000
30.9000 8041.0000
30.9200 7678.0000
30.9400 7104.0000
30.9600 6743.0000
30.9800 6418.0000
31.0000 6484.0000
31.0200 6424.0000
31.0400 6302.0000
31.0600 6228.0000
31.0800 6179.0000
31.1000 6211.0000
31.1200 6184.0000
31.1400 6177.0000
31.1600 6154.0000
31.1800 6248.0000
31.2000 6365.0000
31.2200 6292.0000
31.2400 6347.0000
31.2600 6649.0000
31.2800 6541.0000
31.3000 6794.0000
31.3200 6915.0000
31.3400 6996.0000
31.3600 7050.0000
31.3800 7102.0000
31.4000 7122.0000
31.4200 7178.0000
31.4400 6955.0000
31.4600 6978.0000
31.4800 6917.0000
31.5000 6974.0000
31.5200 6725.0000
31.5400 6487.0000
31.5600 6633.0000
31.5800 6503.0000
31.6000 6420.0000
31.6200 6318.0000
31.6400 6294.0000
31.6600 6161.0000
31.6800 6174.0000
31.7000 6325.0000
31.7200 6177.0000
31.7400 6096.0000
31.7600 6236.0000
31.7800 6284.0000
31.8000 6244.0000
31.8200 6234.0000
31.8400 6413.0000
31.8600 6393.0000
31.8800 6743.0000
31.9000 6815.0000
31.9200 6884.0000
31.9400 7077.0000
31.9600 7228.0000
31.9800 7515.0000
32.0000 7740.0000
32.0200 8097.0000
32.0400 8256.0000
32.0600 8377.0000
32.0800 8377.0000
32.1000 8296.0000
32.1200 8275.0000
32.1400 8061.0000
32.1600 7912.0000
32.1800 7721.0000
32.2000 7442.0000
32.2200 7422.0000
32.2400 7338.0000
32.2600 7245.0000
32.2800 7200.0000
32.3000 7250.0000
32.3200 7164.0000
32.3400 7056.0000
32.3600 7116.0000
32.3800 7165.0000
32.4000 6990.0000
32.4200 6884.0000
32.4400 6978.0000
32.4600 6839.0000
32.4800 6839.0000
32.5000 6912.0000
32.5200 6885.0000
32.5400 6830.0000
32.5600 6696.0000
32.5800 6657.0000
32.6000 6635.0000
32.6200 6617.0000
32.6400 6515.0000
32.6600 6663.0000
32.6800 6621.0000
32.7000 6591.0000
32.7200 6672.0000
32.7400 6554.0000
32.7600 6701.0000
32.7800 6727.0000
32.8000 7043.0000
32.8200 7310.0000
32.8400 7326.0000
32.8600 7533.0000
32.8800 7908.0000
32.9000 7906.0000
32.9200 8093.0000
32.9400 8194.0000
32.9600 8391.0000
32.9800 8352.0000
33.0000 8632.0000
33.0200 8644.0000
33.0400 9143.0000
33.0600 9569.0000
33.0800 10082.0000
33.1000 10923.0000
33.1200 11723.0000
33.1400 12332.0000
33.1600 12978.0000
33.1800 13260.0000
33.2000 13276.0000
33.2200 12920.0000
33.2400 12460.0000
33.2600 11740.0000
33.2800 11102.0000
33.3000 10239.0000
33.3200 9529.0000
33.3400 8971.0000
33.3600 8565.0000
33.3800 7756.0000
33.4000 7546.0000
33.4200 7321.0000
33.4400 7256.0000
33.4600 7115.0000
33.4800 7104.0000
33.5000 7072.0000
33.5200 7156.0000
33.5400 7150.0000
33.5600 7063.0000
33.5800 7192.0000
33.6000 7173.0000
33.6200 7238.0000
33.6400 7304.0000
33.6600 7516.0000
33.6800 7587.0000
33.7000 7644.0000
33.7200 7911.0000
33.7400 7919.0000
33.7600 8104.0000
33.7800 8096.0000
33.8000 8234.0000
33.8200 8225.0000
33.8400 8159.0000
33.8600 8099.0000
33.8800 8068.0000
33.9000 8058.0000
33.9200 8117.0000
33.9400 8073.0000
33.9600 8112.0000
33.9800 7947.0000
34.0000 7920.0000
34.0200 7725.0000
34.0400 7559.0000
34.0600 7290.0000
34.0800 7261.0000
34.1000 7204.0000
34.1200 7023.0000
34.1400 7040.0000
34.1600 6964.0000
34.1800 7123.0000
34.2000 7153.0000
34.2200 7294.0000
34.2400 7462.0000
34.2600 7736.0000
34.2800 7869.0000
34.3000 8060.0000
34.3200 8237.0000
34.3400 8626.0000
34.3600 9420.0000
34.3800 9891.0000
34.4000 10026.0000
34.4200 10127.0000
34.4400 9605.0000
34.4600 9176.0000
34.4800 8970.0000
34.5000 8774.0000
34.5200 8151.0000
34.5400 7607.0000
34.5600 7445.0000
34.5800 7112.0000
34.6000 6912.0000
34.6200 6847.0000
34.6400 6877.0000
34.6600 6798.0000
34.6800 6706.0000
34.7000 6758.0000
34.7200 6772.0000
34.7400 6890.0000
34.7600 7001.0000
34.7800 7060.0000
34.8000 7318.0000
34.8200 7364.0000
34.8400 7314.0000
34.8600 7375.0000
34.8800 7542.0000
34.9000 7646.0000
34.9200 7762.0000
34.9400 7901.0000
34.9600 8174.0000
34.9800 8233.0000
35.0000 8564.0000
35.0200 8702.0000
35.0400 9415.0000
35.0600 10197.0000
35.0800 11552.0000
35.1000 12815.0000
35.1200 14183.0000
35.1400 14998.0000
35.1600 14844.0000
35.1800 14256.0000
35.2000 13690.0000
35.2200 13219.0000
35.2400 12770.0000
35.2600 12170.0000
35.2800 11469.0000
35.3000 10903.0000
35.3200 10240.0000
35.3400 9594.0000
35.3600 9064.0000
35.3800 8722.0000
35.4000 8248.0000
35.4200 7979.0000
35.4400 7722.0000
35.4600 7381.0000
35.4800 7155.0000
35.5000 7061.0000
35.5200 7101.0000
35.5400 6743.0000
35.5600 6774.0000
35.5800 6833.0000
35.6000 6815.0000
35.6200 6928.0000
35.6400 6973.0000
35.6600 6961.0000
35.6800 7114.0000
35.7000 7341.0000
35.7200 7524.0000
35.7400 7537.0000
35.7600 7723.0000
35.7800 8016.0000
35.8000 8090.0000
35.8200 8428.0000
35.8400 8646.0000
35.8600 8673.0000
35.8800 8727.0000
35.9000 8716.0000
35.9200 8488.0000
35.9400 8272.0000
35.9600 8210.0000
35.9800 8110.0000
36.0000 8107.0000
36.0200 8229.0000
36.0400 8232.0000
36.0600 8156.0000
36.0800 8377.0000
36.1000 8560.0000
36.1200 8656.0000
36.1400 8860.0000
36.1600 8796.0000
36.1800 9025.0000
36.2000 8919.0000
36.2200 8742.0000
36.2400 8501.0000
36.2600 8333.0000
36.2800 8090.0000
36.3000 7957.0000
36.3200 7700.0000
36.3400 7508.0000
36.3600 7306.0000
36.3800 7253.0000
36.4000 7216.0000
36.4200 7191.0000
36.4400 7039.0000
36.4600 7009.0000
36.4800 7061.0000
36.5000 7077.0000
36.5200 7120.0000
36.5400 7165.0000
36.5600 7164.0000
36.5800 7212.0000
36.6000 7223.0000
36.6200 7301.0000
36.6400 7308.0000
36.6600 7459.0000
36.6800 7659.0000
36.7000 7913.0000
36.7200 8061.0000
36.7400 8293.0000
36.7600 8487.0000
36.7800 8751.0000
36.8000 8876.0000
36.8200 8844.0000
36.8400 8925.0000
36.8600 8821.0000
36.8800 8619.0000
36.9000 8557.0000
36.9200 8363.0000
36.9400 8240.0000
36.9600 8031.0000
36.9800 7819.0000
37.0000 7669.0000
37.0200 7502.0000
37.0400 7393.0000
37.0600 7375.0000
37.0800 7449.0000
37.1000 7505.0000
37.1200 7522.0000
37.1400 7615.0000
37.1600 7780.0000
37.1800 7766.0000
37.2000 7975.0000
37.2200 8249.0000
37.2400 8309.0000
37.2600 8454.0000
37.2800 8369.0000
37.3000 8435.0000
37.3200 8437.0000
37.3400 8591.0000
37.3600 8766.0000
37.3800 8698.0000
37.4000 8746.0000
37.4200 9027.0000
37.4400 9407.0000
37.4600 9856.0000
37.4800 10331.0000
37.5000 10733.0000
37.5200 11024.0000
37.5400 11410.0000
37.5600 11495.0000
37.5800 11562.0000
37.6000 10949.0000
37.6200 10333.0000
37.6400 9706.0000
37.6600 9192.0000
37.6800 8848.0000
37.7000 8363.0000
37.7200 7884.0000
37.7400 7611.0000
37.7600 7458.0000
37.7800 7225.0000
37.8000 7168.0000
37.8200 7072.0000
37.8400 7157.0000
37.8600 7113.0000
37.8800 7153.0000
37.9000 7199.0000
37.9200 7230.0000
37.9400 7306.0000
37.9600 7511.0000
37.9800 7656.0000
38.0000 7699.0000
38.0200 7674.0000
38.0400 7693.0000
38.0600 7712.0000
38.0800 7616.0000
38.1000 7662.0000
38.1200 7600.0000
38.1400 7663.0000
38.1600 7423.0000
38.1800 7292.0000
38.2000 7201.0000
38.2200 7150.0000
38.2400 7145.0000
38.2600 6929.0000
38.2800 6820.0000
38.3000 6789.0000
38.3200 6734.0000
38.3400 6657.0000
38.3600 6587.0000
38.3800 6689.0000
38.4000 6731.0000
38.4200 6709.0000
38.4400 6681.0000
38.4600 6662.0000
38.4800 6674.0000
38.5000 6710.0000
38.5200 6745.0000
38.5400 6788.0000
38.5600 6795.0000
38.5800 6874.0000
38.6000 7022.0000
38.6200 7041.0000
38.6400 7132.0000
38.6600 7257.0000
38.6800 7360.0000
38.7000 7672.0000
38.7200 7999.0000
38.7400 8209.0000
38.7600 8472.0000
38.7800 8903.0000
38.8000 9066.0000
38.8200 9309.0000
38.8400 9490.0000
38.8600 9819.0000
38.8800 9752.0000
38.9000 9631.0000
38.9200 9591.0000
38.9400 9489.0000
38.9600 9295.0000
38.9800 9086.0000
39.0000 8817.0000
39.0200 8469.0000
39.0400 8352.0000
39.0600 7952.0000
39.0800 7880.0000
39.1000 7681.0000
39.1200 7488.0000
39.1400 7338.0000
39.1600 7177.0000
39.1800 7150.0000
39.2000 7001.0000
39.2200 6950.0000
39.2400 7022.0000
39.2600 6899.0000
39.2800 6891.0000
39.3000 6878.0000
39.3200 6810.0000
39.3400 6721.0000
39.3600 6698.0000
39.3800 6615.0000
39.4000 6695.0000
39.4200 6616.0000
39.4400 6623.0000
39.4600 6660.0000
39.4800 6673.0000
39.5000 6757.0000
39.5200 6802.0000
39.5400 6681.0000
39.5600 6828.0000
39.5800 6823.0000
39.6000 6700.0000
39.6200 6725.0000
39.6400 6878.0000
39.6600 6910.0000
39.6800 6845.0000
39.7000 6860.0000
39.7200 6996.0000
39.7400 7020.0000
39.7600 7164.0000
39.7800 7250.0000
39.8000 7288.0000
39.8200 7265.0000
39.8400 7282.0000
39.8600 7530.0000
39.8800 7486.0000
39.9000 7504.0000
39.9200 7665.0000
39.9400 7735.0000
39.9600 7918.0000
39.9800 8071.0000
40.0000 8216.0000
40.0200 8354.0000
40.0400 8396.0000
40.0600 8280.0000
40.0800 8136.0000
40.1000 8031.0000
40.1200 7893.0000
40.1400 7817.0000
40.1600 7670.0000
40.1800 7505.0000
40.2000 7345.0000
40.2200 7191.0000
40.2400 7263.0000
40.2600 7322.0000
40.2800 7364.0000
40.3000 7212.0000
40.3200 7179.0000
40.3400 7136.0000
40.3600 7090.0000
40.3800 7103.0000
40.4000 7065.0000
40.4200 7006.0000
40.4400 7165.0000
40.4600 7174.0000
40.4800 7068.0000
40.5000 7152.0000
40.5200 7277.0000
40.5400 7501.0000
40.5600 7744.0000
40.5800 7880.0000
40.6000 8176.0000
40.6200 8344.0000
40.6400 8469.0000
40.6600 8729.0000
40.6800 8914.0000
40.7000 9114.0000
40.7200 9301.0000
40.7400 9218.0000
40.7600 9212.0000
40.7800 9188.0000
40.8000 9086.0000
40.8200 8979.0000
40.8400 8761.0000
40.8600 8483.0000
40.8800 8279.0000
40.9000 8177.0000
40.9200 8054.0000
40.9400 7792.0000
40.9600 7605.0000
40.9800 7416.0000
41.0000 7282.0000
41.0200 7355.0000
41.0400 7371.0000
41.0600 7297.0000
41.0800 7314.0000
41.1000 7325.0000
41.1200 7307.0000
41.1400 7407.0000
41.1600 7374.0000
41.1800 7488.0000
41.2000 7437.0000
41.2200 7704.0000
41.2400 7794.0000
41.2600 7964.0000
41.2800 8012.0000
41.3000 8033.0000
41.3200 8140.0000
41.3400 8081.0000
41.3600 8006.0000
41.3800 8003.0000
41.4000 8043.0000
41.4200 8032.0000
41.4400 8028.0000
41.4600 7990.0000
41.4800 7945.0000
41.5000 7857.0000
41.5200 7877.0000
41.5400 7789.0000
41.5600 7574.0000
41.5800 7529.0000
41.6000 7460.0000
41.6200 7348.0000
41.6400 7365.0000
41.6600 7239.0000
41.6800 7190.0000
41.7000 7142.0000
41.7200 7136.0000
41.7400 7075.0000
41.7600 7003.0000
41.7800 6988.0000
41.8000 6906.0000
41.8200 6839.0000
41.8400 6851.0000
41.8600 6903.0000
41.8800 6969.0000
41.9000 6986.0000
41.9200 7097.0000
41.9400 7307.0000
41.9600 7373.0000
41.9800 7580.0000
42.0000 7661.0000
42.0200 7781.0000
42.0400 7794.0000
42.0600 7921.0000
42.0800 8012.0000
42.1000 7839.0000
42.1200 7800.0000
42.1400 7826.0000
42.1600 7711.0000
42.1800 7584.0000
42.2000 7587.0000
42.2200 7513.0000
42.2400 7407.0000
42.2600 7278.0000
42.2800 7137.0000
42.3000 7204.0000
42.3200 7221.0000
42.3400 7150.0000
42.3600 7317.0000
42.3800 7441.0000
42.4000 7516.0000
42.4200 7652.0000
42.4400 7889.0000
42.4600 7927.0000
42.4800 7953.0000
42.5000 8080.0000
42.5200 8195.0000
42.5400 8288.0000
42.5600 8352.0000
42.5800 8309.0000
42.6000 8252.0000
42.6200 8303.0000
42.6400 8198.0000
42.6600 8073.0000
42.6800 8020.0000
42.7000 7844.0000
42.7200 7673.0000
42.7400 7651.0000
42.7600 7622.0000
42.7800 7438.0000
42.8000 7203.0000
42.8200 7187.0000
42.8400 7220.0000
42.8600 7215.0000
42.8800 7119.0000
42.9000 7137.0000
42.9200 7033.0000
42.9400 7032.0000
42.9600 7059.0000
42.9800 7118.0000
43.0000 7131.0000
43.0200 7069.0000
43.0400 7208.0000
43.0600 7304.0000
43.0800 7227.0000
43.1000 7184.0000
43.1200 7405.0000
43.1400 7374.0000
43.1600 7405.0000
43.1800 7441.0000
43.2000 7499.0000
43.2200 7407.0000
43.2400 7255.0000
43.2600 7200.0000
43.2800 7242.0000
43.3000 7321.0000
43.3200 7146.0000
43.3400 7071.0000
43.3600 7038.0000
43.3800 6978.0000
43.4000 7017.0000
43.4200 7130.0000
43.4400 7079.0000
43.4600 7086.0000
43.4800 7100.0000
43.5000 7045.0000
43.5200 7160.0000
43.5400 7220.0000
43.5600 7322.0000
43.5800 7429.0000
43.6000 7434.0000
43.6200 7375.0000
43.6400 7472.0000
43.6600 7531.0000
43.6800 7668.0000
43.7000 7910.0000
43.7200 7889.0000
43.7400 7918.0000
43.7600 7974.0000
43.7800 7968.0000
43.8000 8020.0000
43.8200 7996.0000
43.8400 7888.0000
43.8600 7852.0000
43.8800 7853.0000
43.9000 7772.0000
43.9200 7650.0000
43.9400 7691.0000
43.9600 7561.0000
43.9800 7492.0000
44.0000 7396.0000
44.0200 7442.0000
44.0400 7490.0000
44.0600 7462.0000
44.0800 7392.0000
44.1000 7339.0000
44.1200 7200.0000
44.1400 7216.0000
44.1600 7254.0000
44.1800 7269.0000
44.2000 7254.0000
44.2200 7206.0000
44.2400 7299.0000
44.2600 7279.0000
44.2800 7335.0000
44.3000 7386.0000
44.3200 7405.0000
44.3400 7520.0000
44.3600 7726.0000
44.3800 7832.0000
44.4000 7984.0000
44.4200 8206.0000
44.4400 8283.0000
44.4600 8421.0000
44.4800 8670.0000
44.5000 8903.0000
44.5200 9092.0000
44.5400 9094.0000
44.5600 9159.0000
44.5800 9215.0000
44.6000 9174.0000
44.6200 9369.0000
44.6400 9399.0000
44.6600 9189.0000
44.6800 8871.0000
44.7000 8677.0000
44.7200 8451.0000
44.7400 8319.0000
44.7600 8200.0000
44.7800 8060.0000
44.8000 7860.0000
44.8200 7695.0000
44.8400 7607.0000
44.8600 7606.0000
44.8800 7636.0000
44.9000 7667.0000
44.9200 7639.0000
44.9400 7745.0000
44.9600 7719.0000
44.9800 7790.0000
45.0000 7862.0000
45.0200 8005.0000
45.0400 8028.0000
45.0600 8098.0000
45.0800 8095.0000
45.1000 8256.0000
45.1200 8332.0000
45.1400 8444.0000
45.1600 8377.0000
45.1800 8399.0000
45.2000 8321.0000
45.2200 8179.0000
45.2400 8194.0000
45.2600 8120.0000
45.2800 8076.0000
45.3000 7901.0000
45.3200 7864.0000
45.3400 7770.0000
45.3600 7567.0000
45.3800 7509.0000
45.4000 7488.0000
45.4200 7381.0000
45.4400 7484.0000
45.4600 7384.0000
45.4800 7300.0000
45.5000 7288.0000
45.5200 7268.0000
45.5400 7306.0000
45.5600 7232.0000
45.5800 7167.0000
45.6000 7114.0000
45.6200 7194.0000
45.6400 7169.0000
45.6600 7081.0000
45.6800 7070.0000
45.7000 7033.0000
45.7200 7038.0000
45.7400 7069.0000
45.7600 6968.0000
45.7800 7001.0000
45.8000 6959.0000
45.8200 6995.0000
45.8400 6967.0000
45.8600 6872.0000
45.8800 6877.0000
45.9000 6840.0000
45.9200 6931.0000
45.9400 6868.0000
45.9600 6934.0000
45.9800 6942.0000
46.0000 6969.0000
46.0200 6967.0000
46.0400 6849.0000
46.0600 6932.0000
46.0800 7016.0000
46.1000 6978.0000
46.1200 7056.0000
46.1400 7021.0000
46.1600 6953.0000
46.1800 7065.0000
46.2000 7061.0000
46.2200 7096.0000
46.2400 7146.0000
46.2600 7137.0000
46.2800 7067.0000
46.3000 7003.0000
46.3200 7076.0000
46.3400 7147.0000
46.3600 7209.0000
46.3800 7166.0000
46.4000 7305.0000
46.4200 7290.0000
46.4400 7328.0000
46.4600 7386.0000
46.4800 7455.0000
46.5000 7360.0000
46.5200 7169.0000
46.5400 7190.0000
46.5600 7106.0000
46.5800 7128.0000
46.6000 7156.0000
46.6200 7174.0000
46.6400 7060.0000
46.6600 7083.0000
46.6800 7059.0000
46.7000 7112.0000
46.7200 6991.0000
46.7400 7144.0000
46.7600 7105.0000
46.7800 7064.0000
46.8000 7078.0000
46.8200 6985.0000
46.8400 7051.0000
46.8600 7120.0000
46.8800 7078.0000
46.9000 7023.0000
46.9200 7028.0000
46.9400 7109.0000
46.9600 7086.0000
46.9800 7144.0000
47.0000 7122.0000
47.0200 7090.0000
47.0400 7099.0000
47.0600 7092.0000
47.0800 7092.0000
47.1000 7178.0000
47.1200 7118.0000
47.1400 7163.0000
47.1600 7157.0000
47.1800 7209.0000
47.2000 7187.0000
47.2200 7312.0000
47.2400 7409.0000
47.2600 7480.0000
47.2800 7537.0000
47.3000 7632.0000
47.3200 7707.0000
47.3400 7778.0000
47.3600 7754.0000
47.3800 7786.0000
47.4000 7829.0000
47.4200 7829.0000
47.4400 7778.0000
47.4600 7888.0000
47.4800 7727.0000
47.5000 7612.0000
47.5200 7544.0000
47.5400 7647.0000
47.5600 7647.0000
47.5800 7567.0000
47.6000 7599.0000
47.6200 7503.0000
47.6400 7567.0000
47.6600 7697.0000
47.6800 7581.0000
47.7000 7662.0000
47.7200 7647.0000
47.7400 7601.0000
47.7600 7660.0000
47.7800 7734.0000
47.8000 7815.0000
47.8200 7848.0000
47.8400 8010.0000
47.8600 8136.0000
47.8800 8190.0000
47.9000 8327.0000
47.9200 8237.0000
47.9400 8337.0000
47.9600 8368.0000
47.9800 8182.0000
48.0000 8106.0000
48.0200 7981.0000
48.0400 7972.0000
48.0600 8013.0000
48.0800 7951.0000
48.1000 7771.0000
48.1200 7711.0000
48.1400 7706.0000
48.1600 7698.0000
48.1800 7691.0000
48.2000 7756.0000
48.2200 7809.0000
48.2400 7775.0000
48.2600 7962.0000
48.2800 8036.0000
48.3000 8020.0000
48.3200 8172.0000
48.3400 8137.0000
48.3600 8168.0000
48.3800 8196.0000
48.4000 8249.0000
48.4200 8262.0000
48.4400 8335.0000
48.4600 8238.0000
48.4800 8162.0000
48.5000 8070.0000
48.5200 8038.0000
48.5400 7998.0000
48.5600 7823.0000
48.5800 7718.0000
48.6000 7681.0000
48.6200 7641.0000
48.6400 7655.0000
48.6600 7517.0000
48.6800 7462.0000
48.7000 7544.0000
48.7200 7561.0000
48.7400 7553.0000
48.7600 7406.0000
48.7800 7408.0000
48.8000 7309.0000
48.8200 7366.0000
48.8400 7398.0000
48.8600 7426.0000
48.8800 7218.0000
48.9000 7239.0000
48.9200 7302.0000
48.9400 7331.0000
48.9600 7256.0000
48.9800 7424.0000
49.0000 7368.0000
49.0200 7539.0000
49.0400 7656.0000
49.0600 7613.0000
49.0800 7732.0000
49.1000 7790.0000
49.1200 7838.0000
49.1400 7841.0000
49.1600 7734.0000
49.1800 7779.0000
49.2000 7761.0000
49.2200 7769.0000
49.2400 7777.0000
49.2600 7753.0000
49.2800 7842.0000
49.3000 7705.0000
49.3200 7642.0000
49.3400 7759.0000
49.3600 7767.0000
49.3800 7741.0000
49.4000 7799.0000
49.4200 7853.0000
49.4400 7771.0000
49.4600 7788.0000
49.4800 7804.0000
49.5000 8022.0000
49.5200 7948.0000
49.5400 8002.0000
49.5600 7875.0000
49.5800 8036.0000
49.6000 8149.0000
49.6200 8169.0000
49.6400 8176.0000
49.6600 8097.0000
49.6800 8193.0000
49.7000 8207.0000
49.7200 8270.0000
49.7400 8284.0000
49.7600 8274.0000
49.7800 8471.0000
49.8000 8493.0000
49.8200 8491.0000
49.8400 8600.0000
49.8600 8482.0000
49.8800 8277.0000
49.9000 8220.0000
49.9200 8328.0000
49.9400 8343.0000
49.9600 8401.0000
49.9800 8288.0000
50.0000 8357.0000
50.0200 8352.0000
50.0400 8342.0000
50.0600 8498.0000
50.0800 8530.0000
50.1000 8576.0000
50.1200 8732.0000
50.1400 8642.0000
50.1600 8691.0000
50.1800 8729.0000
50.2000 8616.0000
50.2200 8550.0000
50.2400 8466.0000
50.2600 8370.0000
50.2800 8213.0000
50.3000 8034.0000
50.3200 7975.0000
50.3400 7810.0000
50.3600 7814.0000
50.3800 7967.0000
50.4000 7705.0000
50.4200 7730.0000
50.4400 7619.0000
50.4600 7656.0000
50.4800 7547.0000
50.5000 7669.0000
50.5200 7552.0000
50.5400 7725.0000
50.5600 7791.0000
50.5800 7799.0000
50.6000 7876.0000
50.6200 7817.0000
50.6400 7769.0000
50.6600 7814.0000
50.6800 7802.0000
50.7000 7822.0000
50.7200 7786.0000
50.7400 7942.0000
50.7600 7955.0000
50.7800 7916.0000
50.8000 7794.0000
50.8200 7775.0000
50.8400 7825.0000
50.8600 7808.0000
50.8800 7731.0000
50.9000 7690.0000
50.9200 7763.0000
50.9400 7738.0000
50.9600 7614.0000
50.9800 7670.0000
51.0000 7594.0000
51.0200 7593.0000
51.0400 7569.0000
51.0600 7600.0000
51.0800 7497.0000
51.1000 7538.0000
51.1200 7504.0000
51.1400 7515.0000
51.1600 7676.0000
51.1800 7642.0000
51.2000 7679.0000
51.2200 7805.0000
51.2400 7724.0000
51.2600 7821.0000
51.2800 7860.0000
51.3000 7819.0000
51.3200 7781.0000
51.3400 7774.0000
51.3600 7802.0000
51.3800 7686.0000
51.4000 7739.0000
51.4200 7704.0000
51.4400 7788.0000
51.4600 7727.0000
51.4800 7794.0000
51.5000 7679.0000
51.5200 7693.0000
51.5400 7603.0000
51.5600 7506.0000
51.5800 7447.0000
51.6000 7538.0000
51.6200 7526.0000
51.6400 7432.0000
51.6600 7567.0000
51.6800 7552.0000
51.7000 7582.0000
51.7200 7546.0000
51.7400 7574.0000
51.7600 7638.0000
51.7800 7686.0000
51.8000 7580.0000
51.8200 7996.0000
51.8400 8098.0000
51.8600 8143.0000
51.8800 8196.0000
51.9000 8159.0000
51.9200 8256.0000
51.9400 8292.0000
51.9600 8217.0000
51.9800 8222.0000
52.0000 8189.0000
52.0200 8162.0000
52.0400 8065.0000
52.0600 7971.0000
52.0800 7856.0000
52.1000 7894.0000
52.1200 7691.0000
52.1400 7707.0000
52.1600 7620.0000
52.1800 7583.0000
52.2000 7449.0000
52.2200 7406.0000
52.2400 7332.0000
52.2600 7268.0000
52.2800 7379.0000
52.3000 7314.0000
52.3200 7326.0000
52.3400 7225.0000
52.3600 7342.0000
52.3800 7286.0000
52.4000 7187.0000
52.4200 7489.0000
52.4400 7454.0000
52.4600 7395.0000
52.4800 7467.0000
52.5000 7512.0000
52.5200 7456.0000
52.5400 7542.0000
52.5600 7533.0000
52.5800 7559.0000
52.6000 7666.0000
52.6200 7656.0000
52.6400 7862.0000
52.6600 7887.0000
52.6800 8089.0000
52.7000 8208.0000
52.7200 8268.0000
52.7400 8358.0000
52.7600 8643.0000
52.7800 8752.0000
52.8000 8679.0000
52.8200 8780.0000
52.8400 8776.0000
52.8600 8476.0000
52.8800 8433.0000
52.9000 8230.0000
52.9200 8253.0000
52.9400 8096.0000
52.9600 8199.0000
52.9800 8113.0000
53.0000 7934.0000
53.0200 7973.0000
53.0400 7913.0000
53.0600 7753.0000
53.0800 7803.0000
53.1000 7842.0000
53.1200 7940.0000
53.1400 8077.0000
53.1600 7913.0000
53.1800 7849.0000
53.2000 7994.0000
53.2200 7892.0000
53.2400 8060.0000
53.2600 8041.0000
53.2800 7970.0000
53.3000 7937.0000
53.3200 8023.0000
53.3400 7788.0000
53.3600 7864.0000
53.3800 7967.0000
53.4000 7937.0000
53.4200 7843.0000
53.4400 7932.0000
53.4600 7851.0000
53.4800 7839.0000
53.5000 7953.0000
53.5200 7859.0000
53.5400 7922.0000
53.5600 7830.0000
53.5800 7869.0000
53.6000 7861.0000
53.6200 7877.0000
53.6400 7859.0000
53.6600 7865.0000
53.6800 8068.0000
53.7000 8080.0000
53.7200 8214.0000
53.7400 8151.0000
53.7600 8261.0000
53.7800 8192.0000
53.8000 8414.0000
53.8200 8404.0000
53.8400 8577.0000
53.8600 8562.0000
53.8800 8570.0000
53.9000 8702.0000
53.9200 8526.0000
53.9400 8586.0000
53.9600 8683.0000
53.9800 8749.0000
54.0000 8559.0000
54.0200 8647.0000
54.0400 8720.0000
54.0600 8615.0000
54.0800 8681.0000
54.1000 8752.0000
54.1200 8660.0000
54.1400 8574.0000
54.1600 8550.0000
54.1800 8583.0000
54.2000 8709.0000
54.2200 8893.0000
54.2400 8889.0000
54.2600 8857.0000
54.2800 8710.0000
54.3000 8829.0000
54.3200 8759.0000
54.3400 8627.0000
54.3600 8717.0000
54.3800 8656.0000
54.4000 8685.0000
54.4200 8444.0000
54.4400 8582.0000
54.4600 8523.0000
54.4800 8511.0000
54.5000 8404.0000
54.5200 8231.0000
54.5400 8240.0000
54.5600 8060.0000
54.5800 8232.0000
54.6000 8096.0000
54.6200 8167.0000
54.6400 8332.0000
54.6600 8272.0000
54.6800 8308.0000
54.7000 8309.0000
54.7200 8537.0000
54.7400 8559.0000
54.7600 8654.0000
54.7800 8675.0000
54.8000 8797.0000
54.8200 8866.0000
54.8400 8872.0000
54.8600 9029.0000
54.8800 8958.0000
54.9000 9008.0000
54.9200 8873.0000
54.9400 8623.0000
54.9600 8793.0000
54.9800 8747.0000
55.0000 8682.0000
55.0200 8669.0000
55.0400 8598.0000
55.0600 8492.0000
55.0800 8412.0000
55.1000 8092.0000
55.1200 8041.0000
55.1400 8127.0000
55.1600 8068.0000
55.1800 8037.0000
55.2000 8018.0000
55.2200 7995.0000
55.2400 8034.0000
55.2600 7888.0000
55.2800 7985.0000
55.3000 8041.0000
55.3200 7970.0000
55.3400 7899.0000
55.3600 7920.0000
55.3800 7955.0000
55.4000 7967.0000
55.4200 7879.0000
55.4400 7835.0000
55.4600 7965.0000
55.4800 8069.0000
55.5000 7951.0000
55.5200 8005.0000
55.5400 8088.0000
55.5600 8051.0000
55.5800 8051.0000
55.6000 7924.0000
55.6200 8097.0000
55.6400 8161.0000
55.6600 8215.0000
55.6800 8242.0000
55.7000 8123.0000
55.7200 8152.0000
55.7400 8387.0000
55.7600 8373.0000
55.7800 8575.0000
55.8000 8604.0000
55.8200 8684.0000
55.8400 8765.0000
55.8600 8683.0000
55.8800 8758.0000
55.9000 8822.0000
55.9200 8679.0000
55.9400 8645.0000
55.9600 8683.0000
55.9800 8646.0000
56.0000 8456.0000
56.0200 8519.0000
56.0400 8596.0000
56.0600 8432.0000
56.0800 8267.0000
56.1000 8407.0000
56.1200 8304.0000
56.1400 8350.0000
56.1600 8190.0000
56.1800 8195.0000
56.2000 8240.0000
56.2200 8273.0000
56.2400 8109.0000
56.2600 8078.0000
56.2800 8086.0000
56.3000 8116.0000
56.3200 7992.0000
56.3400 7979.0000
56.3600 7936.0000
56.3800 7967.0000
56.4000 8082.0000
56.4200 7894.0000
56.4400 7931.0000
56.4600 7900.0000
56.4800 7845.0000
56.5000 7819.0000
56.5200 7736.0000
56.5400 7885.0000
56.5600 7755.0000
56.5800 7643.0000
56.6000 7493.0000
56.6200 7665.0000
56.6400 7695.0000
56.6600 7657.0000
56.6800 7527.0000
56.7000 7643.0000
56.7200 7590.0000
56.7400 7712.0000
56.7600 7716.0000
56.7800 7621.0000
56.8000 7565.0000
56.8200 7736.0000
56.8400 7644.0000
56.8600 7644.0000
56.8800 7625.0000
56.9000 7645.0000
56.9200 7705.0000
56.9400 7629.0000
56.9600 7651.0000
56.9800 7719.0000
57.0000 7651.0000
57.0200 7696.0000
57.0400 7639.0000
57.0600 7652.0000
57.0800 7636.0000
57.1000 7720.0000
57.1200 7650.0000
57.1400 7665.0000
57.1600 7696.0000
57.1800 7683.0000
57.2000 7516.0000
57.2200 7672.0000
57.2400 7624.0000
57.2600 7541.0000
57.2800 7507.0000
57.3000 7615.0000
57.3200 7664.0000
57.3400 7638.0000
57.3600 7567.0000
57.3800 7636.0000
57.4000 7757.0000
57.4200 7708.0000
57.4400 7836.0000
57.4600 7833.0000
57.4800 7736.0000
57.5000 7705.0000
57.5200 7800.0000
57.5400 7795.0000
57.5600 7781.0000
57.5800 7742.0000
57.6000 7737.0000
57.6200 7735.0000
57.6400 7782.0000
57.6600 7783.0000
57.6800 7739.0000
57.7000 7688.0000
57.7200 7782.0000
57.7400 7713.0000
57.7600 7726.0000
57.7800 7702.0000
57.8000 7599.0000
57.8200 7442.0000
57.8400 7524.0000
57.8600 7628.0000
57.8800 7565.0000
57.9000 7569.0000
57.9200 7658.0000
57.9400 7521.0000
57.9600 7528.0000
57.9800 7617.0000
58.0000 7441.0000
58.0200 7527.0000
58.0400 7523.0000
58.0600 7464.0000
58.0800 7488.0000
58.1000 7357.0000
58.1200 7488.0000
58.1400 7463.0000
58.1600 7602.0000
58.1800 7651.0000
58.2000 7750.0000
58.2200 7696.0000
58.2400 7764.0000
58.2600 7677.0000
58.2800 7821.0000
58.3000 7730.0000
58.3200 7840.0000
58.3400 7893.0000
58.3600 7866.0000
58.3800 7899.0000
58.4000 8018.0000
58.4200 8109.0000
58.4400 8045.0000
58.4600 8110.0000
58.4800 7972.0000
58.5000 7978.0000
58.5200 7921.0000
58.5400 7807.0000
58.5600 7887.0000
58.5800 7954.0000
58.6000 7884.0000
58.6200 7768.0000
58.6400 7851.0000
58.6600 7780.0000
58.6800 7550.0000
58.7000 7735.0000
58.7200 7636.0000
58.7400 7595.0000
58.7600 7494.0000
58.7800 7572.0000
58.8000 7584.0000
58.8200 7703.0000
58.8400 7632.0000
58.8600 7577.0000
58.8800 7609.0000
58.9000 7660.0000
58.9200 7644.0000
58.9400 7769.0000
58.9600 7706.0000
58.9800 7817.0000
59.0000 7880.0000
59.0200 7836.0000
59.0400 7807.0000
59.0600 7700.0000
59.0800 7894.0000
59.1000 7897.0000
59.1200 7938.0000
59.1400 7909.0000
59.1600 7831.0000
59.1800 8045.0000
59.2000 7779.0000
59.2200 7786.0000
59.2400 7840.0000
59.2600 7845.0000
59.2800 7915.0000
59.3000 7939.0000
59.3200 7829.0000
59.3400 7746.0000
59.3600 7821.0000
59.3800 7859.0000
59.4000 7829.0000
59.4200 7827.0000
59.4400 7748.0000
59.4600 7840.0000
59.4800 7745.0000
59.5000 7849.0000
59.5200 7930.0000
59.5400 7883.0000
59.5600 7905.0000
59.5800 7914.0000
59.6000 7963.0000
59.6200 7913.0000
59.6400 7959.0000
59.6600 7876.0000
59.6800 7899.0000
59.7000 8060.0000
59.7200 7943.0000
59.7400 7886.0000
59.7600 7829.0000
59.7800 7867.0000
59.8000 8023.0000
59.8200 7838.0000
59.8400 7882.0000
59.8600 7895.0000
59.8800 7818.0000
59.9000 7756.0000
59.9200 7619.0000
59.9400 7670.0000
59.9600 7771.0000
59.9800 7699.0000
60.0000 7610.0000
