# Supplementary material for: Ultrafast charge-transfer-induced spin transition in cobalt-tungstate molecular photomagnets
Source: Nat Commun. 2025 Jun 6;16:5012. doi: 10.1038/s41467-025-60401-4 (PMC12144094; doi:10.1038/s41467-025-60401-4)
Supplement: Supplementary file 5 — Source Data [file 41467_2025_60401_MOESM5_ESM.zip › Source_Data_files/Characterization_CsCoW_CoW/THz/CoW.csv]

TAS7x00 Report File
Report Date Time:	2023/11/09 20:31:13 GMT +09:00
++++++ Data Information ++++++
Data Name:	231109_CoW4Brpy_0.142cm
Date of measurement:	2023/11/09 20:31:12 GMT +09:00
Date of update:	2023/11/09 20:31:13 GMT +09:00
Comment:
FilePath:	Z:\Personal\Nakamura\231109\231109_CoW4Brpy_0.142cm.pnt
FileName:	231109_CoW4Brpy_0.142cm.pnt
Vertical axis:	Absorbance
Horizontal axis:	Frequency [THz]
++++++ Measurement Environment ++++++
Product:	TAS7x00 R8.01
Main system:	8.0.7398.29465
Firmware:	6.0.7398.29738
SerialNo:	311018842
Instrument:	UT3@TAS7400TS
FPGARev:	a010
++++++ Point Measurement Condition ++++++
channel:	Channel BB
Measurement function:	Spectroscopy(SU)
Measurement mode:	Transmission
FPGA mode:	2
Frequency resolution:	1.9GHz
DeltaTime:	0.002
Cumulated number:	2048
Master seed laser [A]:	0.195
Slave seed laser [A]:	0.195
Bias voltage [V]:	5
Bias gain [MOhm]:	28
Emitter CH1:	NC
Emitter CH2:	Broad(S/N 180101201) Emitter
Detector CH1:	NC Sub-Detector
Detector CH2:	Standard(S/N 180101401) Detector
Fiber Info:	Fiber_0.5m
Wave Polarity:	Negative Peak
++++++ Calculation List ++++++
Num	Calc Type	Calc Name	Calc Parameter List
1	1	Time Domain [V]
2	1	Power(Linear)
3	1	Power(Log) [dB]
4	1	Transmittance(Log) [dB]
5	1	Absorbance
++++++ Wave Annotation List ++++++
(1) [Peak]
Num	X	Value	comment
(2) [Area]
Num	X	Value	BaseLine Start	BaseLine Start	Calculate Start	Calculate End	comment
(3) [Height]
Num	X	Value	BaseLine Start	BaseLine Start	comment
(4) [BandWidth]
Num	X	Value	Calculate Start	Calculate End	comment
++++++ Axis Calculation Parameter ++++++
(0)General
Sample thickness [mm]	1e-005
Number of multiple reflection	0
Polarization state	P-Polarization
(1)Apodization
Enabled	true
Window order	8
md	1e-006
div	8
(2)FFT calculation settings
Start time (Sample) [psec]	0
Stop time (Sample) [psec]	528
Start time (Background) [psec]	0
Stop time (Background) [psec]	528
(3)Valid data range
Start frequency [THz]	0
Stop frequency [THz]	8
Multiplying	false
(4)Phase unwrap settings
Threshold angle [deg]	210
Start frequency [THz]	0.2
Initial value	0
(5)Absolute phase shift prediction settings
Prediction frequency [THz]	0.2
Available range	0.2
(6)Refractive index calculation condition
Re initial value	1
Im initial value	0.001
Repeat count	10
(7)Reflection measurement condition
Incident angle [deg]	10
n_1 (air)	1
(8)ATR measurement condition
Incident angle [deg]	56.1
n_1 (prism)	3.42
n_air	1
++++++ Result Data Information ++++++
Result data size:	4195
XMIN:	0
XMAX:	7.99942
YMIN:	-3.2041
YMAX:	4.44667
FIRSTX:	0
LASTX:	7.99942
Multiple Reflection Removed:	false
++++++ Result Data ++++++
Index	XAxis	Result
0	0	-0.04745118
1	0.001907349	-0.3727194
2	0.003814697	-0.1771055
3	0.005722046	-0.3457512
4	0.007629395	1.583042
5	0.009536743	1.016819
6	0.01144409	0.7929825
7	0.01335144	0.7398768
8	0.01525879	0.8706815
9	0.01716614	0.6665173
10	0.01907349	0.8971206
11	0.02098083	1.217514
12	0.02288818	1.100793
13	0.02479553	0.9771346
14	0.02670288	1.075662
15	0.02861023	0.9703204
16	0.03051758	0.9738547
17	0.03242493	1.087412
18	0.03433228	0.9445743
19	0.03623962	0.8694477
20	0.03814697	0.8254512
21	0.04005432	0.9565723
22	0.04196167	0.7777072
23	0.04386902	0.8263088
24	0.04577637	0.797433
25	0.04768372	0.9383314
26	0.04959106	0.9544301
27	0.05149841	0.9787297
28	0.05340576	0.9797651
29	0.05531311	0.8628945
30	0.05722046	1.191609
31	0.05912781	0.8987365
32	0.06103516	0.8438326
33	0.0629425	0.9924603
34	0.06484985	0.6822635
35	0.0667572	1.135136
36	0.06866455	0.9951991
37	0.0705719	0.8976345
38	0.07247925	0.9610036
39	0.0743866	1.151028
40	0.07629395	0.9291227
41	0.07820129	0.9605221
42	0.08010864	1.076234
43	0.08201599	0.8123342
44	0.08392334	0.6800057
45	0.08583069	0.8556437
46	0.08773804	0.6524633
47	0.08964539	0.6834407
48	0.09155273	0.7181536
49	0.09346008	0.7151472
50	0.09536743	0.7784906
51	0.09727478	0.9515526
52	0.09918213	0.9735678
53	0.1010895	0.6469673
54	0.1029968	1.134964
55	0.1049042	0.7131018
56	0.1068115	1.060897
57	0.1087189	0.918625
58	0.1106262	0.8881473
59	0.1125336	0.9549558
60	0.1144409	0.8714375
61	0.1163483	1.072201
62	0.1182556	0.9288763
63	0.120163	0.9099582
64	0.1220703	1.065427
65	0.1239777	0.9722137
66	0.125885	0.9706149
67	0.1277924	0.7911341
68	0.1296997	0.8549816
69	0.1316071	0.8555526
70	0.1335144	0.8125366
71	0.1354218	0.8077161
72	0.1373291	1.045993
73	0.1392365	0.8680801
74	0.1411438	0.6600542
75	0.1430511	0.8587418
76	0.1449585	1.075353
77	0.1468658	0.5177831
78	0.1487732	0.8300802
79	0.1506805	0.7524135
80	0.1525879	1.022427
81	0.1544952	0.8672519
82	0.1564026	0.9398246
83	0.1583099	0.8564053
84	0.1602173	1.159441
85	0.1621246	0.7977373
86	0.164032	0.8107962
87	0.1659393	1.052654
88	0.1678467	0.945508
89	0.169754	1.224513
90	0.1716614	0.9989292
91	0.1735687	0.8698881
92	0.1754761	1.102835
93	0.1773834	0.8275926
94	0.1792908	1.003192
95	0.1811981	0.719166
96	0.1831055	0.9440276
97	0.1850128	1.093354
98	0.1869202	0.9568057
99	0.1888275	1.043712
100	0.1907349	0.881358
101	0.1926422	0.9170434
102	0.1945496	0.7376282
103	0.1964569	0.9352955
104	0.1983643	1.195751
105	0.2002716	0.9282871
106	0.202179	1.071665
107	0.2040863	1.088282
108	0.2059937	1.082053
109	0.207901	1.30089
110	0.2098083	0.8703624
111	0.2117157	1.335083
112	0.213623	0.9282611
113	0.2155304	1.431105
114	0.2174377	0.9394468
115	0.2193451	0.9860833
116	0.2212524	0.937608
117	0.2231598	0.8964588
118	0.2250671	1.074726
119	0.2269745	0.9877325
120	0.2288818	1.430996
121	0.2307892	1.273121
122	0.2326965	3.521727
123	0.2346039	1.067135
124	0.2365112	1.303242
125	0.2384186	0.7419822
126	0.2403259	1.420199
127	0.2422333	1.175741
128	0.2441406	1.6015
129	0.246048	0.9841385
130	0.2479553	0.8224684
131	0.2498627	1.27459
132	0.25177	1.128103
133	0.2536774	1.600586
134	0.2555847	1.105946
135	0.2574921	0.869352
136	0.2593994	1.187134
137	0.2613068	0.9546964
138	0.2632141	0.9344135
139	0.2651215	0.8414892
140	0.2670288	1.638126
141	0.2689362	1.192878
142	0.2708435	1.407398
143	0.2727509	1.096881
144	0.2746582	1.1506
145	0.2765656	1.71053
146	0.2784729	0.6404484
147	0.2803802	0.8646344
148	0.2822876	0.8113857
149	0.2841949	0.8924753
150	0.2861023	0.6019806
151	0.2880096	0.796804
152	0.289917	0.5738265
153	0.2918243	0.5282347
154	0.2937317	0.6759159
155	0.295639	0.1338411
156	0.2975464	-0.05850656
157	0.2994537	0.4654259
158	0.3013611	-0.1504169
159	0.3032684	-0.1751471
160	0.3051758	0.1894442
161	0.3070831	-0.4061339
162	0.3089905	0.2903388
163	0.3108978	-0.3214783
164	0.3128052	0.0711232
165	0.3147125	0.2871628
166	0.3166199	-0.03505328
167	0.3185272	0.1133268
168	0.3204346	0.2845612
169	0.3223419	-0.1382619
170	0.3242493	-0.08387795
171	0.3261566	-0.03407034
172	0.328064	-0.2296688
173	0.3299713	-0.007947533
174	0.3318787	0.04364857
175	0.333786	-0.5772022
176	0.3356934	0.3297059
177	0.3376007	-0.2379201
178	0.3395081	0.00523749
179	0.3414154	-0.200694
180	0.3433228	-0.3323285
181	0.3452301	-0.002456319
182	0.3471375	-0.4198098
183	0.3490448	-0.2266268
184	0.3509521	0.07090432
185	0.3528595	-0.2819604
186	0.3547668	-0.19146
187	0.3566742	-0.1545212
188	0.3585815	-0.08249498
189	0.3604889	-0.1182134
190	0.3623962	0.002320187
191	0.3643036	-0.1273039
192	0.3662109	-0.3609248
193	0.3681183	-0.3288964
194	0.3700256	-0.2759246
195	0.371933	-0.1749388
196	0.3738403	-0.2050718
197	0.3757477	-0.1414048
198	0.377655	-0.1179018
199	0.3795624	-0.1822314
200	0.3814697	-0.1459681
201	0.3833771	-0.2373894
202	0.3852844	-0.09405777
203	0.3871918	-0.1724642
204	0.3890991	-0.2006768
205	0.3910065	-0.2061954
206	0.3929138	-0.1626311
207	0.3948212	-0.06944129
208	0.3967285	-0.1653048
209	0.3986359	-0.3128342
210	0.4005432	-0.04286786
211	0.4024506	-0.1692917
212	0.4043579	-0.1646653
213	0.4062653	0.07809827
214	0.4081726	-0.07072048
215	0.41008	0.00292794
216	0.4119873	-0.06149447
217	0.4138947	-0.04624789
218	0.415802	-0.1165688
219	0.4177094	-0.09589939
220	0.4196167	-0.039944
221	0.421524	-0.2919086
222	0.4234314	-0.144985
223	0.4253387	-0.004166518
224	0.4272461	-0.07628325
225	0.4291534	-0.1802917
226	0.4310608	0.06067749
227	0.4329681	-0.06892264
228	0.4348755	-0.1264362
229	0.4367828	-0.0785577
230	0.4386902	-0.02113897
231	0.4405975	-0.1787143
232	0.4425049	-0.0678997
233	0.4444122	-0.09154804
234	0.4463196	-0.08516724
235	0.4482269	-0.06562628
236	0.4501343	0.006479102
237	0.4520416	-0.06997707
238	0.453949	-0.08351186
239	0.4558563	0.05323569
240	0.4577637	-0.04746552
241	0.459671	0.02921922
242	0.4615784	-0.07693328
243	0.4634857	-0.02193591
244	0.4653931	-0.1206941
245	0.4673004	0.08391067
246	0.4692078	-0.09444239
247	0.4711151	-0.05134889
248	0.4730225	-0.07245473
249	0.4749298	0.00129792
250	0.4768372	-0.01104236
251	0.4787445	-0.112712
252	0.4806519	0.0002789874
253	0.4825592	-0.03624087
254	0.4844666	-0.02980575
255	0.4863739	-0.01940011
256	0.4882812	-0.002050197
257	0.4901886	-0.06251379
258	0.4920959	-0.1348111
259	0.4940033	-0.07928868
260	0.4959106	-0.09043673
261	0.497818	-0.03034518
262	0.4997253	-0.002710861
263	0.5016327	-0.04644477
264	0.50354	-0.0410846
265	0.5054474	0.02444502
266	0.5073547	-0.06539931
267	0.5092621	-0.05345361
268	0.5111694	0.0712194
269	0.5130768	-0.09889873
270	0.5149841	-0.03239651
271	0.5168915	-0.02140923
272	0.5187988	-0.09976711
273	0.5207062	-0.05700714
274	0.5226135	-0.044811
275	0.5245209	-0.01744631
276	0.5264282	0.08397435
277	0.5283356	0.02934032
278	0.5302429	0.01567203
279	0.5321503	-0.02122103
280	0.5340576	-0.02712836
281	0.535965	-0.1075597
282	0.5378723	-0.05941026
283	0.5397797	-0.1037975
284	0.541687	-0.0567644
285	0.5435944	-0.00743357
286	0.5455017	-0.04790702
287	0.5474091	-0.02845672
288	0.5493164	-0.03553675
289	0.5512238	-0.05999021
290	0.5531311	-0.03877365
291	0.5550385	-0.01758185
292	0.5569458	-0.05141292
293	0.5588531	-0.01979909
294	0.5607605	0.0125174
295	0.5626678	-0.0366072
296	0.5645752	-0.006504912
297	0.5664825	-0.0274446
298	0.5683899	0.006510441
299	0.5702972	-0.0505374
300	0.5722046	0.006127491
301	0.5741119	-0.0438838
302	0.5760193	-0.03059253
303	0.5779266	0.006424383
304	0.579834	-0.03021513
305	0.5817413	-0.02526978
306	0.5836487	0.0612807
307	0.585556	-0.07359022
308	0.5874634	0.00901754
309	0.5893707	-0.0006372548
310	0.5912781	0.002626442
311	0.5931854	0.04051755
312	0.5950928	-0.04505766
313	0.5970001	0.004241854
314	0.5989075	-0.01224313
315	0.6008148	-0.0109153
316	0.6027222	-0.006204722
317	0.6046295	0.03364521
318	0.6065369	0.01551394
319	0.6084442	0.004541028
320	0.6103516	-0.024416
321	0.6122589	0.04011842
322	0.6141663	0.01372647
323	0.6160736	0.005840748
324	0.617981	0.03588838
325	0.6198883	0.003759603
326	0.6217957	-0.02154478
327	0.623703	-0.02962516
328	0.6256104	-0.0002141837
329	0.6275177	-0.02930027
330	0.629425	0.01428882
331	0.6313324	0.0006718532
332	0.6332397	0.02143674
333	0.6351471	-0.02419904
334	0.6370544	-0.01529441
335	0.6389618	0.01048827
336	0.6408691	0.03378687
337	0.6427765	0.01660457
338	0.6446838	0.0280827
339	0.6465912	0.02311135
340	0.6484985	-0.007735472
341	0.6504059	-0.007335868
342	0.6523132	0.01722502
343	0.6542206	0.006846089
344	0.6561279	0.004736533
345	0.6580353	-0.02276292
346	0.6599426	-0.006890481
347	0.66185	0.04134868
348	0.6637573	-0.03081791
349	0.6656647	0.03980185
350	0.667572	0.008183295
351	0.6694794	0.0577276
352	0.6713867	-0.006881205
353	0.6732941	0.02651567
354	0.6752014	0.04984762
355	0.6771088	0.03969544
356	0.6790161	0.05347236
357	0.6809235	0.05842593
358	0.6828308	0.01859378
359	0.6847382	0.06018285
360	0.6866455	0.04272874
361	0.6885529	0.00665689
362	0.6904602	0.008183451
363	0.6923676	0.02051858
364	0.6942749	0.06596399
365	0.6961823	0.02593931
366	0.6980896	0.0664078
367	0.6999969	0.05554602
368	0.7019043	0.02870936
369	0.7038116	0.01096223
370	0.705719	0.0007857278
371	0.7076263	0.08481555
372	0.7095337	0.06243034
373	0.711441	0.05394075
374	0.7133484	0.02700651
375	0.7152557	0.05469482
376	0.7171631	0.06411652
377	0.7190704	0.05300196
378	0.7209778	0.04878885
379	0.7228851	0.05091681
380	0.7247925	0.05055123
381	0.7266998	0.005504747
382	0.7286072	0.06534172
383	0.7305145	0.05776477
384	0.7324219	0.04568213
385	0.7343292	0.1039215
386	0.7362366	0.06590183
387	0.7381439	0.07529226
388	0.7400513	0.08638926
389	0.7419586	0.1037873
390	0.743866	0.06915206
391	0.7457733	0.08200396
392	0.7476807	0.06120452
393	0.749588	0.0326476
394	0.7514954	0.03887659
395	0.7534027	0.04705953
396	0.7553101	0.07087915
397	0.7572174	0.06881764
398	0.7591248	0.08196236
399	0.7610321	0.06939343
400	0.7629395	0.09146265
401	0.7648468	0.04011809
402	0.7667542	0.1048604
403	0.7686615	0.04463685
404	0.7705688	0.1111208
405	0.7724762	0.05476747
406	0.7743835	0.080567
407	0.7762909	0.08556365
408	0.7781982	0.08192289
409	0.7801056	0.09483283
410	0.7820129	0.09233512
411	0.7839203	0.1001599
412	0.7858276	0.08858061
413	0.787735	0.09958103
414	0.7896423	0.09862558
415	0.7915497	0.09710298
416	0.793457	0.08176282
417	0.7953644	0.09835097
418	0.7972717	0.06946279
419	0.7991791	0.07735125
420	0.8010864	0.07966497
421	0.8029938	0.08853409
422	0.8049011	0.06962016
423	0.8068085	0.0592965
424	0.8087158	0.08961694
425	0.8106232	0.09029833
426	0.8125305	0.09413822
427	0.8144379	0.08399563
428	0.8163452	0.1071469
429	0.8182526	0.1041498
430	0.8201599	0.09759763
431	0.8220673	0.1003825
432	0.8239746	0.08716684
433	0.825882	0.09109132
434	0.8277893	0.07927315
435	0.8296967	0.07651261
436	0.831604	0.1095347
437	0.8335114	0.07832565
438	0.8354187	0.1147115
439	0.837326	0.09446262
440	0.8392334	0.08064092
441	0.8411407	0.1075782
442	0.8430481	0.0907387
443	0.8449554	0.09267328
444	0.8468628	0.1003217
445	0.8487701	0.110837
446	0.8506775	0.08968533
447	0.8525848	0.1029774
448	0.8544922	0.1108068
449	0.8563995	0.1320703
450	0.8583069	0.1238662
451	0.8602142	0.1290211
452	0.8621216	0.1233826
453	0.8640289	0.1211805
454	0.8659363	0.1208594
455	0.8678436	0.1188625
456	0.869751	0.119977
457	0.8716583	0.1403095
458	0.8735657	0.1013923
459	0.875473	0.1343668
460	0.8773804	0.11452
461	0.8792877	0.09435891
462	0.8811951	0.1299985
463	0.8831024	0.1571752
464	0.8850098	0.1338914
465	0.8869171	0.1214083
466	0.8888245	0.1108811
467	0.8907318	0.1544021
468	0.8926392	0.1081036
469	0.8945465	0.1165087
470	0.8964539	0.121518
471	0.8983612	0.1305081
472	0.9002686	0.116516
473	0.9021759	0.1198379
474	0.9040833	0.1575438
475	0.9059906	0.1234799
476	0.9078979	0.1035953
477	0.9098053	0.1093558
478	0.9117126	0.1410245
479	0.91362	0.1156897
480	0.9155273	0.1465546
481	0.9174347	0.1125702
482	0.919342	0.1324924
483	0.9212494	0.1099656
484	0.9231567	0.1134252
485	0.9250641	0.1210853
486	0.9269714	0.1364651
487	0.9288788	0.1316229
488	0.9307861	0.1147819
489	0.9326935	0.1408539
490	0.9346008	0.12807
491	0.9365082	0.1428239
492	0.9384155	0.1194905
493	0.9403229	0.1245019
494	0.9422302	0.1370493
495	0.9441376	0.1252983
496	0.9460449	0.1393926
497	0.9479523	0.1295754
498	0.9498596	0.1396992
499	0.951767	0.1294457
500	0.9536743	0.151653
501	0.9555817	0.1432603
502	0.957489	0.1517884
503	0.9593964	0.1701744
504	0.9613037	0.1633985
505	0.9632111	0.1636459
506	0.9651184	0.1664022
507	0.9670258	0.1853964
508	0.9689331	0.1460033
509	0.9708405	0.1525152
510	0.9727478	0.1508593
511	0.9746552	0.1681554
512	0.9765625	0.1482908
513	0.9784698	0.1748455
514	0.9803772	0.1727567
515	0.9822845	0.158024
516	0.9841919	0.1546531
517	0.9860992	0.1577583
518	0.9880066	0.145673
519	0.9899139	0.1541274
520	0.9918213	0.1840279
521	0.9937286	0.1570251
522	0.995636	0.1780371
523	0.9975433	0.1583569
524	0.9994507	0.1815718
525	1.001358	0.1569276
526	1.003265	0.1713753
527	1.005173	0.153578
528	1.00708	0.161424
529	1.008987	0.1578841
530	1.010895	0.1772128
531	1.012802	0.1740053
532	1.014709	0.1830359
533	1.016617	0.1612053
534	1.018524	0.1727481
535	1.020432	0.174316
536	1.022339	0.1747868
537	1.024246	0.1734643
538	1.026154	0.1876345
539	1.028061	0.1776015
540	1.029968	0.1797042
541	1.031876	0.1760431
542	1.033783	0.1905576
543	1.03569	0.1955849
544	1.037598	0.1799098
545	1.039505	0.1934803
546	1.041412	0.1782667
547	1.04332	0.173256
548	1.045227	0.1642877
549	1.047134	0.1662507
550	1.049042	0.1881789
551	1.050949	0.1694234
552	1.052856	0.180933
553	1.054764	0.1758337
554	1.056671	0.1744216
555	1.058578	0.1795791
556	1.060486	0.1958762
557	1.062393	0.1781518
558	1.064301	0.1874675
559	1.066208	0.1805326
560	1.068115	0.1861444
561	1.070023	0.1886941
562	1.07193	0.1817819
563	1.073837	0.1899858
564	1.075745	0.16178
565	1.077652	0.178906
566	1.079559	0.161804
567	1.081467	0.1818202
568	1.083374	0.1803944
569	1.085281	0.1742345
570	1.087189	0.1897298
571	1.089096	0.1929614
572	1.091003	0.2030915
573	1.092911	0.2035111
574	1.094818	0.1841529
575	1.096725	0.2056268
576	1.098633	0.2065908
577	1.10054	0.1780823
578	1.102448	0.1822292
579	1.104355	0.1775684
580	1.106262	0.1850544
581	1.10817	0.1853744
582	1.110077	0.1871087
583	1.111984	0.1728236
584	1.113892	0.190816
585	1.115799	0.1720489
586	1.117706	0.1752744
587	1.119614	0.1740979
588	1.121521	0.1776457
589	1.123428	0.2095074
590	1.125336	0.1559937
591	1.127243	0.1934292
592	1.12915	0.1715781
593	1.131058	0.1749631
594	1.132965	0.1818963
595	1.134872	0.1691793
596	1.13678	0.1555997
597	1.138687	0.1832035
598	1.140594	0.1650241
599	1.142502	0.1836493
600	1.144409	0.1767375
601	1.146317	0.1685009
602	1.148224	0.1651144
603	1.150131	0.1754362
604	1.152039	0.1651829
605	1.153946	0.1755833
606	1.155853	0.1819136
607	1.157761	0.1815559
608	1.159668	0.1672431
609	1.161575	0.1881472
610	1.163483	0.1797701
611	1.16539	0.178855
612	1.167297	0.1717641
613	1.169205	0.1701322
614	1.171112	0.1727109
615	1.173019	0.1910853
616	1.174927	0.1734541
617	1.176834	0.1854766
618	1.178741	0.1674059
619	1.180649	0.1714144
620	1.182556	0.1735354
621	1.184464	0.1527148
622	1.186371	0.1759111
623	1.188278	0.1677635
624	1.190186	0.1816117
625	1.192093	0.1712707
626	1.194	0.1510498
627	1.195908	0.1796531
628	1.197815	0.1822017
629	1.199722	0.1701663
630	1.20163	0.1854567
631	1.203537	0.1830108
632	1.205444	0.1828291
633	1.207352	0.1719184
634	1.209259	0.1736027
635	1.211166	0.1783366
636	1.213074	0.1694094
637	1.214981	0.1653604
638	1.216888	0.1760697
639	1.218796	0.1756046
640	1.220703	0.1666894
641	1.22261	0.1702545
642	1.224518	0.1708293
643	1.226425	0.1667894
644	1.228333	0.1776673
645	1.23024	0.1649827
646	1.232147	0.1689367
647	1.234055	0.1528637
648	1.235962	0.1757488
649	1.237869	0.1575059
650	1.239777	0.164541
651	1.241684	0.1686629
652	1.243591	0.1417128
653	1.245499	0.1675592
654	1.247406	0.166655
655	1.249313	0.1532412
656	1.251221	0.1590135
657	1.253128	0.1492012
658	1.255035	0.144887
659	1.256943	0.1741236
660	1.25885	0.1497736
661	1.260757	0.1654193
662	1.262665	0.15485
663	1.264572	0.151131
664	1.266479	0.1491234
665	1.268387	0.1505629
666	1.270294	0.1640454
667	1.272202	0.1588928
668	1.274109	0.154921
669	1.276016	0.1467623
670	1.277924	0.1589868
671	1.279831	0.1483042
672	1.281738	0.1544369
673	1.283646	0.1598372
674	1.285553	0.155283
675	1.28746	0.163056
676	1.289368	0.135518
677	1.291275	0.1561694
678	1.293182	0.1532023
679	1.29509	0.1559669
680	1.296997	0.1636578
681	1.298904	0.1510209
682	1.300812	0.1386687
683	1.302719	0.1581663
684	1.304626	0.147855
685	1.306534	0.1533665
686	1.308441	0.1509761
687	1.310349	0.149022
688	1.312256	0.147476
689	1.314163	0.1440903
690	1.316071	0.1542652
691	1.317978	0.1694382
692	1.319885	0.1547102
693	1.321793	0.1654773
694	1.3237	0.1609549
695	1.325607	0.1469748
696	1.327515	0.1597792
697	1.329422	0.1508797
698	1.331329	0.1553839
699	1.333237	0.1506271
700	1.335144	0.1486818
701	1.337051	0.1353738
702	1.338959	0.1579934
703	1.340866	0.141074
704	1.342773	0.1556216
705	1.344681	0.1582713
706	1.346588	0.1543234
707	1.348495	0.1540161
708	1.350403	0.1506183
709	1.35231	0.1613352
710	1.354218	0.1597331
711	1.356125	0.1646089
712	1.358032	0.1532548
713	1.35994	0.1487796
714	1.361847	0.1484291
715	1.363754	0.1681914
716	1.365662	0.1430462
717	1.367569	0.1548362
718	1.369476	0.1591323
719	1.371384	0.1526222
720	1.373291	0.1458477
721	1.375198	0.1605173
722	1.377106	0.170827
723	1.379013	0.1536074
724	1.38092	0.1588295
725	1.382828	0.1691602
726	1.384735	0.154479
727	1.386642	0.1727679
728	1.38855	0.1420296
729	1.390457	0.1789712
730	1.392365	0.1646724
731	1.394272	0.1621215
732	1.396179	0.1576532
733	1.398087	0.1762826
734	1.399994	0.1659597
735	1.401901	0.1722947
736	1.403809	0.1668515
737	1.405716	0.1649345
738	1.407623	0.1627487
739	1.409531	0.1653447
740	1.411438	0.1606699
741	1.413345	0.1704355
742	1.415253	0.1533569
743	1.41716	0.1737721
744	1.419067	0.1736273
745	1.420975	0.1662186
746	1.422882	0.1667041
747	1.424789	0.1753365
748	1.426697	0.1586054
749	1.428604	0.1568588
750	1.430511	0.1585698
751	1.432419	0.1777551
752	1.434326	0.1691709
753	1.436234	0.1858126
754	1.438141	0.1668098
755	1.440048	0.1714778
756	1.441956	0.1694788
757	1.443863	0.1845144
758	1.44577	0.1822866
759	1.447678	0.1812272
760	1.449585	0.1683149
761	1.451492	0.1916322
762	1.4534	0.1721593
763	1.455307	0.1852061
764	1.457214	0.1801009
765	1.459122	0.1943021
766	1.461029	0.1627239
767	1.462936	0.1806723
768	1.464844	0.1766822
769	1.466751	0.1929735
770	1.468658	0.1843942
771	1.470566	0.1864917
772	1.472473	0.1862208
773	1.47438	0.1954423
774	1.476288	0.1961607
775	1.478195	0.1765561
776	1.480103	0.1891353
777	1.48201	0.1947993
778	1.483917	0.1894017
779	1.485825	0.2066283
780	1.487732	0.1962258
781	1.489639	0.1890339
782	1.491547	0.1929279
783	1.493454	0.1828541
784	1.495361	0.2065331
785	1.497269	0.1964081
786	1.499176	0.2039125
787	1.501083	0.1870523
788	1.502991	0.1936226
789	1.504898	0.1970431
790	1.506805	0.1898729
791	1.508713	0.1967362
792	1.51062	0.1855295
793	1.512527	0.1872833
794	1.514435	0.2005704
795	1.516342	0.1923885
796	1.51825	0.2068907
797	1.520157	0.1964773
798	1.522064	0.195819
799	1.523972	0.198121
800	1.525879	0.2011827
801	1.527786	0.2096474
802	1.529694	0.1994144
803	1.531601	0.1978674
804	1.533508	0.2135458
805	1.535416	0.214058
806	1.537323	0.1933486
807	1.53923	0.2132531
808	1.541138	0.2126976
809	1.543045	0.1972856
810	1.544952	0.2173196
811	1.54686	0.2133478
812	1.548767	0.2064514
813	1.550674	0.2083764
814	1.552582	0.2039058
815	1.554489	0.2090837
816	1.556396	0.2167926
817	1.558304	0.2159302
818	1.560211	0.2128214
819	1.562119	0.2233866
820	1.564026	0.2018063
821	1.565933	0.216258
822	1.567841	0.2190908
823	1.569748	0.2252434
824	1.571655	0.2234231
825	1.573563	0.2232637
826	1.57547	0.2215568
827	1.577377	0.2235624
828	1.579285	0.2222666
829	1.581192	0.2168506
830	1.583099	0.2180421
831	1.585007	0.2348989
832	1.586914	0.2213178
833	1.588821	0.2314335
834	1.590729	0.2184296
835	1.592636	0.2314301
836	1.594543	0.2189865
837	1.596451	0.2224302
838	1.598358	0.2196433
839	1.600266	0.2267292
840	1.602173	0.2274022
841	1.60408	0.2405372
842	1.605988	0.2180599
843	1.607895	0.2326377
844	1.609802	0.232376
845	1.61171	0.2343002
846	1.613617	0.2394959
847	1.615524	0.2287369
848	1.617432	0.2319703
849	1.619339	0.2344313
850	1.621246	0.2283453
851	1.623154	0.2286479
852	1.625061	0.2287465
853	1.626968	0.2287029
854	1.628876	0.2386376
855	1.630783	0.2351869
856	1.63269	0.232858
857	1.634598	0.2425661
858	1.636505	0.2405943
859	1.638412	0.243534
860	1.64032	0.2424904
861	1.642227	0.2410644
862	1.644135	0.2500363
863	1.646042	0.2326635
864	1.647949	0.2406859
865	1.649857	0.2471909
866	1.651764	0.2351234
867	1.653671	0.2467981
868	1.655579	0.2320353
869	1.657486	0.2331337
870	1.659393	0.2463104
871	1.661301	0.2392411
872	1.663208	0.2513716
873	1.665115	0.2463949
874	1.667023	0.2442834
875	1.66893	0.2532341
876	1.670837	0.2513474
877	1.672745	0.2528707
878	1.674652	0.2524556
879	1.676559	0.2363823
880	1.678467	0.2432683
881	1.680374	0.2596524
882	1.682281	0.2465724
883	1.684189	0.253473
884	1.686096	0.2549895
885	1.688004	0.2402251
886	1.689911	0.2469452
887	1.691818	0.2571877
888	1.693726	0.2518802
889	1.695633	0.2493824
890	1.69754	0.2514697
891	1.699448	0.2517836
892	1.701355	0.2434882
893	1.703262	0.2548959
894	1.70517	0.2525966
895	1.707077	0.2488015
896	1.708984	0.2460102
897	1.710892	0.2487852
898	1.712799	0.2584062
899	1.714706	0.2552275
900	1.716614	0.2520151
901	1.718521	0.258628
902	1.720428	0.2517955
903	1.722336	0.2505064
904	1.724243	0.2576965
905	1.726151	0.2585252
906	1.728058	0.2628214
907	1.729965	0.2550818
908	1.731873	0.2579588
909	1.73378	0.2588758
910	1.735687	0.2573232
911	1.737595	0.2596041
912	1.739502	0.258046
913	1.741409	0.2475887
914	1.743317	0.2631061
915	1.745224	0.2570627
916	1.747131	0.2380265
917	1.749039	0.2711359
918	1.750946	0.2549695
919	1.752853	0.2750119
920	1.754761	0.2489618
921	1.756668	0.2653508
922	1.758575	0.2460152
923	1.760483	0.2650483
924	1.76239	0.2521073
925	1.764297	0.2582408
926	1.766205	0.2466149
927	1.768112	0.2683657
928	1.77002	0.2548299
929	1.771927	0.2584268
930	1.773834	0.2557315
931	1.775742	0.2579731
932	1.777649	0.257193
933	1.779556	0.2645573
934	1.781464	0.2706118
935	1.783371	0.2642118
936	1.785278	0.2674927
937	1.787186	0.2514196
938	1.789093	0.2640713
939	1.791	0.2539415
940	1.792908	0.2602878
941	1.794815	0.2765977
942	1.796722	0.2615027
943	1.79863	0.266595
944	1.800537	0.2672126
945	1.802444	0.2661491
946	1.804352	0.268216
947	1.806259	0.2601492
948	1.808167	0.2684672
949	1.810074	0.2647685
950	1.811981	0.2712797
951	1.813889	0.2719343
952	1.815796	0.2585904
953	1.817703	0.2775734
954	1.819611	0.2676658
955	1.821518	0.269655
956	1.823425	0.2763699
957	1.825333	0.277447
958	1.82724	0.276304
959	1.829147	0.278197
960	1.831055	0.273689
961	1.832962	0.2708414
962	1.834869	0.2706821
963	1.836777	0.2727504
964	1.838684	0.2826125
965	1.840591	0.2783785
966	1.842499	0.2778636
967	1.844406	0.2726815
968	1.846313	0.2789725
969	1.848221	0.279806
970	1.850128	0.294128
971	1.852036	0.2661608
972	1.853943	0.2710759
973	1.85585	0.2796976
974	1.857758	0.2787659
975	1.859665	0.2860133
976	1.861572	0.2754629
977	1.86348	0.2793844
978	1.865387	0.2843249
979	1.867294	0.2777106
980	1.869202	0.2804945
981	1.871109	0.2794879
982	1.873016	0.280249
983	1.874924	0.2809246
984	1.876831	0.2844354
985	1.878738	0.2913453
986	1.880646	0.2840194
987	1.882553	0.2928088
988	1.88446	0.2932429
989	1.886368	0.2851018
990	1.888275	0.2893608
991	1.890182	0.2877203
992	1.89209	0.276242
993	1.893997	0.2987396
994	1.895905	0.2858779
995	1.897812	0.2886777
996	1.899719	0.2955367
997	1.901627	0.2919836
998	1.903534	0.2958917
999	1.905441	0.286421
1000	1.907349	0.2791437
1001	1.909256	0.2994769
1002	1.911163	0.2926627
1003	1.913071	0.2858755
1004	1.914978	0.295644
1005	1.916885	0.2908991
1006	1.918793	0.2970983
1007	1.9207	0.2926074
1008	1.922607	0.298266
1009	1.924515	0.2941665
1010	1.926422	0.2941738
1011	1.928329	0.2941339
1012	1.930237	0.3028381
1013	1.932144	0.2931979
1014	1.934052	0.2962405
1015	1.935959	0.2938953
1016	1.937866	0.3051474
1017	1.939774	0.292466
1018	1.941681	0.3053411
1019	1.943588	0.2964159
1020	1.945496	0.2976819
1021	1.947403	0.3005605
1022	1.94931	0.2927499
1023	1.951218	0.3017186
1024	1.953125	0.3000308
1025	1.955032	0.2790655
1026	1.95694	0.2894271
1027	1.958847	0.2902934
1028	1.960754	0.2877524
1029	1.962662	0.3084126
1030	1.964569	0.2858305
1031	1.966476	0.305377
1032	1.968384	0.2976599
1033	1.970291	0.2938181
1034	1.972198	0.2974779
1035	1.974106	0.2939668
1036	1.976013	0.2901097
1037	1.977921	0.2875874
1038	1.979828	0.2937207
1039	1.981735	0.2944383
1040	1.983643	0.2963466
1041	1.98555	0.3039345
1042	1.987457	0.307266
1043	1.989365	0.3038052
1044	1.991272	0.3047867
1045	1.993179	0.3121925
1046	1.995087	0.2982478
1047	1.996994	0.3050092
1048	1.998901	0.3031073
1049	2.000809	0.3044356
1050	2.002716	0.2988591
1051	2.004623	0.3115541
1052	2.006531	0.3033356
1053	2.008438	0.297257
1054	2.010345	0.3049064
1055	2.012253	0.3037211
1056	2.01416	0.3058156
1057	2.016068	0.3116054
1058	2.017975	0.308305
1059	2.019882	0.3212066
1060	2.02179	0.309353
1061	2.023697	0.3128044
1062	2.025604	0.3087739
1063	2.027512	0.3097886
1064	2.029419	0.3079479
1065	2.031326	0.3067868
1066	2.033234	0.3141273
1067	2.035141	0.3106054
1068	2.037048	0.3041473
1069	2.038956	0.3087145
1070	2.040863	0.3123447
1071	2.04277	0.3107395
1072	2.044678	0.3177808
1073	2.046585	0.3096021
1074	2.048492	0.323374
1075	2.0504	0.3270446
1076	2.052307	0.3104334
1077	2.054214	0.3105213
1078	2.056122	0.3204356
1079	2.058029	0.3161489
1080	2.059937	0.323989
1081	2.061844	0.3249374
1082	2.063751	0.3247401
1083	2.065659	0.3250259
1084	2.067566	0.3250056
1085	2.069473	0.3211372
1086	2.071381	0.317537
1087	2.073288	0.3255189
1088	2.075195	0.3274971
1089	2.077103	0.3242688
1090	2.07901	0.3168698
1091	2.080917	0.3154796
1092	2.082825	0.3218357
1093	2.084732	0.3196824
1094	2.086639	0.3221102
1095	2.088547	0.3170804
1096	2.090454	0.3318468
1097	2.092361	0.3258206
1098	2.094269	0.3259067
1099	2.096176	0.3367211
1100	2.098083	0.3291984
1101	2.099991	0.3258805
1102	2.101898	0.3318782
1103	2.103806	0.3389223
1104	2.105713	0.3278677
1105	2.10762	0.3378325
1106	2.109528	0.33355
1107	2.111435	0.3484665
1108	2.113342	0.3352554
1109	2.11525	0.3364575
1110	2.117157	0.3390168
1111	2.119064	0.3362724
1112	2.120972	0.3428706
1113	2.122879	0.334954
1114	2.124786	0.3361645
1115	2.126694	0.3425035
1116	2.128601	0.3387373
1117	2.130508	0.3462169
1118	2.132416	0.3358909
1119	2.134323	0.3337522
1120	2.13623	0.3448256
1121	2.138138	0.3508012
1122	2.140045	0.3520493
1123	2.141953	0.3484081
1124	2.14386	0.3481766
1125	2.145767	0.3461748
1126	2.147675	0.3482725
1127	2.149582	0.3492391
1128	2.151489	0.3500807
1129	2.153397	0.3473584
1130	2.155304	0.3497395
1131	2.157211	0.3439675
1132	2.159119	0.3386042
1133	2.161026	0.3550295
1134	2.162933	0.3475392
1135	2.164841	0.3521348
1136	2.166748	0.344678
1137	2.168655	0.3461781
1138	2.170563	0.3563959
1139	2.17247	0.3462381
1140	2.174377	0.3539545
1141	2.176285	0.3532331
1142	2.178192	0.3555019
1143	2.180099	0.3502889
1144	2.182007	0.3495365
1145	2.183914	0.3567845
1146	2.185822	0.3431308
1147	2.187729	0.3593726
1148	2.189636	0.3512681
1149	2.191544	0.3518374
1150	2.193451	0.3628787
1151	2.195358	0.349747
1152	2.197266	0.3579793
1153	2.199173	0.3640244
1154	2.20108	0.3554791
1155	2.202988	0.3493053
1156	2.204895	0.3600037
1157	2.206802	0.3613942
1158	2.20871	0.3669917
1159	2.210617	0.3509204
1160	2.212524	0.3574517
1161	2.214432	0.3674369
1162	2.216339	0.36689
1163	2.218246	0.3751929
1164	2.220154	0.3582106
1165	2.222061	0.3649508
1166	2.223969	0.3639638
1167	2.225876	0.3629886
1168	2.227783	0.3651883
1169	2.229691	0.3709991
1170	2.231598	0.3665508
1171	2.233505	0.3629466
1172	2.235413	0.3663473
1173	2.23732	0.3628085
1174	2.239227	0.3500684
1175	2.241135	0.3657136
1176	2.243042	0.3584207
1177	2.244949	0.3714364
1178	2.246857	0.3632774
1179	2.248764	0.3585297
1180	2.250671	0.36819
1181	2.252579	0.3724089
1182	2.254486	0.3684168
1183	2.256393	0.3683023
1184	2.258301	0.3698798
1185	2.260208	0.3771217
1186	2.262115	0.3656045
1187	2.264023	0.3758832
1188	2.26593	0.3798767
1189	2.267838	0.3790259
1190	2.269745	0.3684405
1191	2.271652	0.3717697
1192	2.27356	0.3785982
1193	2.275467	0.3732174
1194	2.277374	0.3660633
1195	2.279282	0.3696063
1196	2.281189	0.3720809
1197	2.283096	0.3762307
1198	2.285004	0.3691217
1199	2.286911	0.3807388
1200	2.288818	0.3729964
1201	2.290726	0.3635754
1202	2.292633	0.3847808
1203	2.29454	0.3754843
1204	2.296448	0.3775768
1205	2.298355	0.3738818
1206	2.300262	0.3818588
1207	2.30217	0.380041
1208	2.304077	0.3740083
1209	2.305984	0.37682
1210	2.307892	0.3690432
1211	2.309799	0.3719819
1212	2.311707	0.3788545
1213	2.313614	0.3790227
1214	2.315521	0.3757723
1215	2.317429	0.3787769
1216	2.319336	0.3829901
1217	2.321243	0.3801768
1218	2.323151	0.3784654
1219	2.325058	0.3809194
1220	2.326965	0.3857908
1221	2.328873	0.3875847
1222	2.33078	0.3823993
1223	2.332687	0.385057
1224	2.334595	0.3787932
1225	2.336502	0.384813
1226	2.338409	0.3786711
1227	2.340317	0.389026
1228	2.342224	0.3980341
1229	2.344131	0.3862244
1230	2.346039	0.3925876
1231	2.347946	0.3996257
1232	2.349854	0.3937738
1233	2.351761	0.3942664
1234	2.353668	0.3958372
1235	2.355576	0.393093
1236	2.357483	0.3950116
1237	2.35939	0.389177
1238	2.361298	0.4052875
1239	2.363205	0.3876962
1240	2.365112	0.3901376
1241	2.36702	0.3854182
1242	2.368927	0.393059
1243	2.370834	0.3856394
1244	2.372742	0.4021319
1245	2.374649	0.3981279
1246	2.376556	0.3922599
1247	2.378464	0.4013164
1248	2.380371	0.3938661
1249	2.382278	0.4013933
1250	2.384186	0.4058671
1251	2.386093	0.3950193
1252	2.388	0.3914832
1253	2.389908	0.3998471
1254	2.391815	0.3956068
1255	2.393723	0.3983905
1256	2.39563	0.3896478
1257	2.397537	0.3992384
1258	2.399445	0.3952838
1259	2.401352	0.3980355
1260	2.403259	0.4018241
1261	2.405167	0.3951582
1262	2.407074	0.4075931
1263	2.408981	0.4053705
1264	2.410889	0.4076101
1265	2.412796	0.4037999
1266	2.414703	0.4133233
1267	2.416611	0.4059923
1268	2.418518	0.4236235
1269	2.420425	0.4055061
1270	2.422333	0.4063905
1271	2.42424	0.417821
1272	2.426147	0.412719
1273	2.428055	0.4099068
1274	2.429962	0.4165464
1275	2.43187	0.4037856
1276	2.433777	0.4127401
1277	2.435684	0.407698
1278	2.437592	0.418285
1279	2.439499	0.4112206
1280	2.441406	0.416179
1281	2.443314	0.410828
1282	2.445221	0.4161917
1283	2.447128	0.4127041
1284	2.449036	0.4317961
1285	2.450943	0.4137462
1286	2.45285	0.4123012
1287	2.454758	0.426883
1288	2.456665	0.4142135
1289	2.458572	0.4222295
1290	2.46048	0.421412
1291	2.462387	0.416166
1292	2.464294	0.4201961
1293	2.466202	0.413935
1294	2.468109	0.4209749
1295	2.470016	0.419276
1296	2.471924	0.4185973
1297	2.473831	0.4275887
1298	2.475739	0.4251839
1299	2.477646	0.4323021
1300	2.479553	0.4278428
1301	2.481461	0.425544
1302	2.483368	0.4297907
1303	2.485275	0.429246
1304	2.487183	0.426181
1305	2.48909	0.4271427
1306	2.490997	0.4324979
1307	2.492905	0.4391272
1308	2.494812	0.4362677
1309	2.496719	0.4305591
1310	2.498627	0.4379763
1311	2.500534	0.4400439
1312	2.502441	0.4228091
1313	2.504349	0.4331508
1314	2.506256	0.4305739
1315	2.508163	0.4395756
1316	2.510071	0.4404674
1317	2.511978	0.429476
1318	2.513885	0.4407434
1319	2.515793	0.4416059
1320	2.5177	0.4410374
1321	2.519608	0.4303972
1322	2.521515	0.4479057
1323	2.523422	0.4425954
1324	2.52533	0.4483501
1325	2.527237	0.4452649
1326	2.529144	0.4454672
1327	2.531052	0.4480498
1328	2.532959	0.4483967
1329	2.534866	0.4591656
1330	2.536774	0.4582532
1331	2.538681	0.4378621
1332	2.540588	0.4445594
1333	2.542496	0.4569956
1334	2.544403	0.4438077
1335	2.54631	0.4516437
1336	2.548218	0.4541842
1337	2.550125	0.4556323
1338	2.552032	0.4555722
1339	2.55394	0.4559373
1340	2.555847	0.459874
1341	2.557755	0.4567329
1342	2.559662	0.4529001
1343	2.561569	0.4619099
1344	2.563477	0.4667231
1345	2.565384	0.4556115
1346	2.567291	0.4589052
1347	2.569199	0.4601954
1348	2.571106	0.4638671
1349	2.573013	0.4696516
1350	2.574921	0.4615664
1351	2.576828	0.4668476
1352	2.578735	0.4565358
1353	2.580643	0.471569
1354	2.58255	0.4568544
1355	2.584457	0.4629416
1356	2.586365	0.4718986
1357	2.588272	0.4682999
1358	2.590179	0.471743
1359	2.592087	0.4703113
1360	2.593994	0.4741375
1361	2.595901	0.4705988
1362	2.597809	0.4818681
1363	2.599716	0.4691572
1364	2.601624	0.4746143
1365	2.603531	0.4761378
1366	2.605438	0.4720144
1367	2.607346	0.4801301
1368	2.609253	0.4784509
1369	2.61116	0.4850597
1370	2.613068	0.4858524
1371	2.614975	0.4996618
1372	2.616882	0.4770527
1373	2.61879	0.4906501
1374	2.620697	0.4850342
1375	2.622604	0.4747095
1376	2.624512	0.4908854
1377	2.626419	0.4917511
1378	2.628326	0.4931782
1379	2.630234	0.4837908
1380	2.632141	0.4884081
1381	2.634048	0.4791058
1382	2.635956	0.4875324
1383	2.637863	0.4904805
1384	2.639771	0.4885339
1385	2.641678	0.4951861
1386	2.643585	0.4940812
1387	2.645493	0.4940246
1388	2.6474	0.4922431
1389	2.649307	0.4928739
1390	2.651215	0.4922236
1391	2.653122	0.4981111
1392	2.655029	0.5028749
1393	2.656937	0.4989302
1394	2.658844	0.5029269
1395	2.660751	0.5063974
1396	2.662659	0.5050818
1397	2.664566	0.4999167
1398	2.666473	0.5074416
1399	2.668381	0.5012295
1400	2.670288	0.5012379
1401	2.672195	0.505333
1402	2.674103	0.5131901
1403	2.67601	0.4981967
1404	2.677917	0.5106381
1405	2.679825	0.5040886
1406	2.681732	0.5089278
1407	2.68364	0.5213529
1408	2.685547	0.5098619
1409	2.687454	0.5194888
1410	2.689362	0.5154999
1411	2.691269	0.524578
1412	2.693176	0.5129357
1413	2.695084	0.5180601
1414	2.696991	0.5148935
1415	2.698898	0.5126783
1416	2.700806	0.5151402
1417	2.702713	0.5180317
1418	2.70462	0.5209923
1419	2.706528	0.5194833
1420	2.708435	0.5176714
1421	2.710342	0.5205435
1422	2.71225	0.5189542
1423	2.714157	0.5208988
1424	2.716064	0.5277747
1425	2.717972	0.5335546
1426	2.719879	0.5242482
1427	2.721786	0.5308886
1428	2.723694	0.5263139
1429	2.725601	0.539023
1430	2.727509	0.5299306
1431	2.729416	0.5301746
1432	2.731323	0.5499685
1433	2.733231	0.5409107
1434	2.735138	0.5363302
1435	2.737045	0.5402127
1436	2.738953	0.5477159
1437	2.74086	0.5539545
1438	2.742767	0.547304
1439	2.744675	0.5472359
1440	2.746582	0.5534366
1441	2.748489	0.5472794
1442	2.750397	0.540706
1443	2.752304	0.5536573
1444	2.754211	0.5533069
1445	2.756119	0.5520047
1446	2.758026	0.5536822
1447	2.759933	0.553676
1448	2.761841	0.5466744
1449	2.763748	0.5604889
1450	2.765656	0.554861
1451	2.767563	0.5659555
1452	2.76947	0.5654219
1453	2.771378	0.5751439
1454	2.773285	0.5641647
1455	2.775192	0.5679737
1456	2.7771	0.5807187
1457	2.779007	0.574548
1458	2.780914	0.5827818
1459	2.782822	0.5769007
1460	2.784729	0.5722743
1461	2.786636	0.5828718
1462	2.788544	0.5884745
1463	2.790451	0.5734954
1464	2.792358	0.5964171
1465	2.794266	0.5951805
1466	2.796173	0.5955151
1467	2.79808	0.5900869
1468	2.799988	0.5885652
1469	2.801895	0.5982581
1470	2.803802	0.5947159
1471	2.80571	0.5889356
1472	2.807617	0.5974803
1473	2.809525	0.5992956
1474	2.811432	0.5897965
1475	2.813339	0.604594
1476	2.815247	0.6049587
1477	2.817154	0.6041488
1478	2.819061	0.5987304
1479	2.820969	0.6200004
1480	2.822876	0.6020322
1481	2.824783	0.608448
1482	2.826691	0.61618
1483	2.828598	0.6147123
1484	2.830505	0.6229572
1485	2.832413	0.6192701
1486	2.83432	0.6254032
1487	2.836227	0.6188501
1488	2.838135	0.6211247
1489	2.840042	0.6159284
1490	2.841949	0.6256036
1491	2.843857	0.6169235
1492	2.845764	0.6245698
1493	2.847672	0.6249907
1494	2.849579	0.6317753
1495	2.851486	0.6242758
1496	2.853394	0.6319912
1497	2.855301	0.6407273
1498	2.857208	0.6308496
1499	2.859116	0.6429483
1500	2.861023	0.6360986
1501	2.86293	0.638439
1502	2.864838	0.6479243
1503	2.866745	0.6501734
1504	2.868652	0.6452177
1505	2.87056	0.6415167
1506	2.872467	0.6521281
1507	2.874374	0.6502968
1508	2.876282	0.6559661
1509	2.878189	0.6584992
1510	2.880096	0.6540465
1511	2.882004	0.6655009
1512	2.883911	0.6679478
1513	2.885818	0.6564779
1514	2.887726	0.6556939
1515	2.889633	0.6644804
1516	2.891541	0.6569401
1517	2.893448	0.6664085
1518	2.895355	0.6593544
1519	2.897263	0.6548572
1520	2.89917	0.6561307
1521	2.901077	0.6707597
1522	2.902985	0.6724098
1523	2.904892	0.679583
1524	2.906799	0.67276
1525	2.908707	0.6783715
1526	2.910614	0.6869681
1527	2.912521	0.674928
1528	2.914429	0.673799
1529	2.916336	0.681861
1530	2.918243	0.6673042
1531	2.920151	0.6727269
1532	2.922058	0.6811481
1533	2.923965	0.6789425
1534	2.925873	0.6868647
1535	2.92778	0.671968
1536	2.929687	0.6880457
1537	2.931595	0.6850005
1538	2.933502	0.6821097
1539	2.93541	0.691932
1540	2.937317	0.6957497
1541	2.939224	0.6872645
1542	2.941132	0.6901237
1543	2.943039	0.684844
1544	2.944946	0.6938646
1545	2.946854	0.6820111
1546	2.948761	0.7015983
1547	2.950668	0.6901035
1548	2.952576	0.7179655
1549	2.954483	0.705071
1550	2.95639	0.7013113
1551	2.958298	0.7122427
1552	2.960205	0.7214861
1553	2.962112	0.7082604
1554	2.96402	0.7257404
1555	2.965927	0.7094776
1556	2.967834	0.7132767
1557	2.969742	0.7094509
1558	2.971649	0.7183155
1559	2.973557	0.7110096
1560	2.975464	0.729893
1561	2.977371	0.7158415
1562	2.979279	0.7336974
1563	2.981186	0.720929
1564	2.983093	0.7313813
1565	2.985001	0.7219636
1566	2.986908	0.7126479
1567	2.988815	0.725379
1568	2.990723	0.7221138
1569	2.99263	0.7269757
1570	2.994537	0.7446882
1571	2.996445	0.7428111
1572	2.998352	0.7382394
1573	3.000259	0.7365902
1574	3.002167	0.7369789
1575	3.004074	0.7396075
1576	3.005981	0.7371913
1577	3.007889	0.730814
1578	3.009796	0.7312017
1579	3.011703	0.7386508
1580	3.013611	0.7357864
1581	3.015518	0.7233561
1582	3.017426	0.7451717
1583	3.019333	0.7388131
1584	3.02124	0.7408891
1585	3.023148	0.746185
1586	3.025055	0.7590366
1587	3.026962	0.7468389
1588	3.02887	0.7543862
1589	3.030777	0.7567265
1590	3.032684	0.7653012
1591	3.034592	0.7415893
1592	3.036499	0.7590142
1593	3.038406	0.7528777
1594	3.040314	0.7533992
1595	3.042221	0.7534675
1596	3.044128	0.7605286
1597	3.046036	0.7609006
1598	3.047943	0.7628856
1599	3.04985	0.7638551
1600	3.051758	0.7551522
1601	3.053665	0.7669242
1602	3.055573	0.7606239
1603	3.05748	0.7586885
1604	3.059387	0.781085
1605	3.061295	0.7672551
1606	3.063202	0.7695975
1607	3.065109	0.7650303
1608	3.067017	0.7852003
1609	3.068924	0.7922316
1610	3.070831	0.7941824
1611	3.072739	0.7752626
1612	3.074646	0.771034
1613	3.076553	0.7738673
1614	3.078461	0.7804262
1615	3.080368	0.770515
1616	3.082275	0.7883141
1617	3.084183	0.7780709
1618	3.08609	0.7833834
1619	3.087997	0.786956
1620	3.089905	0.7915911
1621	3.091812	0.8095542
1622	3.093719	0.7913006
1623	3.095627	0.7940498
1624	3.097534	0.7988
1625	3.099442	0.8071925
1626	3.101349	0.7956903
1627	3.103256	0.8031203
1628	3.105164	0.7936581
1629	3.107071	0.8005492
1630	3.108978	0.8024444
1631	3.110886	0.8143929
1632	3.112793	0.8100696
1633	3.1147	0.8047202
1634	3.116608	0.8090611
1635	3.118515	0.8180798
1636	3.120422	0.8035812
1637	3.12233	0.8031911
1638	3.124237	0.8001444
1639	3.126144	0.809219
1640	3.128052	0.8037235
1641	3.129959	0.8356589
1642	3.131866	0.8115714
1643	3.133774	0.8334519
1644	3.135681	0.8151949
1645	3.137589	0.851472
1646	3.139496	0.8329032
1647	3.141403	0.8339227
1648	3.143311	0.8341926
1649	3.145218	0.8324697
1650	3.147125	0.8318628
1651	3.149033	0.838036
1652	3.15094	0.8502927
1653	3.152847	0.8452923
1654	3.154755	0.8387544
1655	3.156662	0.8427565
1656	3.158569	0.8513145
1657	3.160477	0.8513261
1658	3.162384	0.8577762
1659	3.164291	0.8658632
1660	3.166199	0.8428106
1661	3.168106	0.8545828
1662	3.170013	0.8582906
1663	3.171921	0.8599217
1664	3.173828	0.8718203
1665	3.175735	0.8547558
1666	3.177643	0.8624352
1667	3.17955	0.8724374
1668	3.181458	0.8456074
1669	3.183365	0.8904274
1670	3.185272	0.8881901
1671	3.18718	0.8696886
1672	3.189087	0.8720378
1673	3.190994	0.886724
1674	3.192902	0.8526082
1675	3.194809	0.8750136
1676	3.196716	0.8754246
1677	3.198624	0.8763935
1678	3.200531	0.880038
1679	3.202438	0.8800112
1680	3.204346	0.8959229
1681	3.206253	0.8947774
1682	3.20816	0.8990861
1683	3.210068	0.8940121
1684	3.211975	0.8947846
1685	3.213882	0.9107659
1686	3.21579	0.9002221
1687	3.217697	0.9018799
1688	3.219604	0.8998245
1689	3.221512	0.8977491
1690	3.223419	0.9192233
1691	3.225327	0.9050812
1692	3.227234	0.9254613
1693	3.229141	0.9253784
1694	3.231049	0.9218081
1695	3.232956	0.9337509
1696	3.234863	0.9458753
1697	3.236771	0.9356091
1698	3.238678	0.927346
1699	3.240585	0.9544687
1700	3.242493	0.9231041
1701	3.2444	0.9401202
1702	3.246307	0.9598066
1703	3.248215	0.9116871
1704	3.250122	0.9299597
1705	3.252029	0.9356853
1706	3.253937	0.9364508
1707	3.255844	0.9471806
1708	3.257751	0.9462442
1709	3.259659	0.9550734
1710	3.261566	0.9563309
1711	3.263474	0.940011
1712	3.265381	0.9495481
1713	3.267288	0.9430352
1714	3.269196	0.9458228
1715	3.271103	0.9560629
1716	3.27301	0.9766242
1717	3.274918	0.9681293
1718	3.276825	0.9639092
1719	3.278732	0.9757354
1720	3.28064	0.9585608
1721	3.282547	0.975959
1722	3.284454	0.9724424
1723	3.286362	0.9748461
1724	3.288269	0.976365
1725	3.290176	1.001345
1726	3.292084	0.9756628
1727	3.293991	0.9993609
1728	3.295898	0.9953447
1729	3.297806	0.984003
1730	3.299713	0.9853477
1731	3.30162	0.9849948
1732	3.303528	0.989293
1733	3.305435	1.003859
1734	3.307343	1.001457
1735	3.30925	1.003347
1736	3.311157	1.012882
1737	3.313065	1.012566
1738	3.314972	0.990068
1739	3.316879	1.018411
1740	3.318787	1.016934
1741	3.320694	1.017715
1742	3.322601	1.01729
1743	3.324509	1.019021
1744	3.326416	1.015906
1745	3.328323	1.003104
1746	3.330231	1.016874
1747	3.332138	1.03755
1748	3.334045	1.039179
1749	3.335953	1.044208
1750	3.33786	1.057779
1751	3.339767	1.028149
1752	3.341675	1.031954
1753	3.343582	1.026902
1754	3.34549	1.036243
1755	3.347397	1.011986
1756	3.349304	1.070424
1757	3.351212	1.040051
1758	3.353119	1.048023
1759	3.355026	1.067621
1760	3.356934	1.044154
1761	3.358841	1.037978
1762	3.360748	1.05005
1763	3.362656	1.068984
1764	3.364563	1.050022
1765	3.36647	1.065599
1766	3.368378	1.070904
1767	3.370285	1.045889
1768	3.372192	1.069486
1769	3.3741	1.084525
1770	3.376007	1.079817
1771	3.377914	1.064411
1772	3.379822	1.078951
1773	3.381729	1.077969
1774	3.383636	1.079617
1775	3.385544	1.0723
1776	3.387451	1.101326
1777	3.389359	1.058793
1778	3.391266	1.088295
1779	3.393173	1.075759
1780	3.395081	1.084371
1781	3.396988	1.093682
1782	3.398895	1.09797
1783	3.400803	1.084967
1784	3.40271	1.123322
1785	3.404617	1.077838
1786	3.406525	1.104791
1787	3.408432	1.082443
1788	3.410339	1.088818
1789	3.412247	1.083776
1790	3.414154	1.084304
1791	3.416061	1.078681
1792	3.417969	1.08621
1793	3.419876	1.085702
1794	3.421783	1.08539
1795	3.423691	1.065425
1796	3.425598	1.069116
1797	3.427505	1.089396
1798	3.429413	1.089301
1799	3.43132	1.104695
1800	3.433228	1.097618
1801	3.435135	1.100955
1802	3.437042	1.076564
1803	3.43895	1.086748
1804	3.440857	1.084834
1805	3.442764	1.093056
1806	3.444672	1.119002
1807	3.446579	1.117354
1808	3.448486	1.102838
1809	3.450394	1.103077
1810	3.452301	1.120201
1811	3.454208	1.135626
1812	3.456116	1.10673
1813	3.458023	1.109124
1814	3.45993	1.104577
1815	3.461838	1.096468
1816	3.463745	1.113732
1817	3.465652	1.102268
1818	3.46756	1.096617
1819	3.469467	1.112182
1820	3.471375	1.102051
1821	3.473282	1.099627
1822	3.475189	1.135352
1823	3.477097	1.120611
1824	3.479004	1.100127
1825	3.480911	1.118767
1826	3.482819	1.088233
1827	3.484726	1.124294
1828	3.486633	1.107292
1829	3.488541	1.130253
1830	3.490448	1.117942
1831	3.492355	1.13694
1832	3.494263	1.12238
1833	3.49617	1.120876
1834	3.498077	1.125117
1835	3.499985	1.114708
1836	3.501892	1.10255
1837	3.503799	1.132178
1838	3.505707	1.136945
1839	3.507614	1.131022
1840	3.509521	1.100658
1841	3.511429	1.129959
1842	3.513336	1.112465
1843	3.515244	1.126905
1844	3.517151	1.129461
1845	3.519058	1.12935
1846	3.520966	1.104254
1847	3.522873	1.1274
1848	3.52478	1.101814
1849	3.526688	1.091609
1850	3.528595	1.121618
1851	3.530502	1.089945
1852	3.53241	1.120325
1853	3.534317	1.103336
1854	3.536224	1.091003
1855	3.538132	1.10785
1856	3.540039	1.128043
1857	3.541946	1.109096
1858	3.543854	1.116908
1859	3.545761	1.093617
1860	3.547668	1.104662
1861	3.549576	1.116729
1862	3.551483	1.093835
1863	3.553391	1.12794
1864	3.555298	1.083641
1865	3.557205	1.105991
1866	3.559113	1.12344
1867	3.56102	1.124672
1868	3.562927	1.113134
1869	3.564835	1.10439
1870	3.566742	1.108501
1871	3.568649	1.098699
1872	3.570557	1.10665
1873	3.572464	1.067878
1874	3.574371	1.110496
1875	3.576279	1.07434
1876	3.578186	1.078257
1877	3.580093	1.110256
1878	3.582001	1.090838
1879	3.583908	1.120544
1880	3.585815	1.100158
1881	3.587723	1.064695
1882	3.58963	1.071914
1883	3.591537	1.089444
1884	3.593445	1.077264
1885	3.595352	1.052345
1886	3.59726	1.094263
1887	3.599167	1.059883
1888	3.601074	1.102638
1889	3.602982	1.066969
1890	3.604889	1.093937
1891	3.606796	1.091687
1892	3.608704	1.092616
1893	3.610611	1.061728
1894	3.612518	1.118564
1895	3.614426	1.086501
1896	3.616333	1.082841
1897	3.61824	1.107279
1898	3.620148	1.056586
1899	3.622055	1.075657
[truncated: 2,295 more rows]
