# Supplementary material for: Ultrafast charge-transfer-induced spin transition in cobalt-tungstate molecular photomagnets
Source: Nat Commun. 2025 Jun 6;16:5012. doi: 10.1038/s41467-025-60401-4 (PMC12144094; doi:10.1038/s41467-025-60401-4)
Supplement: Supplementary file 5 — Source Data [file 41467_2025_60401_MOESM5_ESM.zip › Source_Data_files/Characterization_CsCoW_CoW/THz/CsCoW.csv]

TAS7x00 Report File
Report Date Time:	2023/11/09 20:54:22 GMT +09:00
++++++ Data Information ++++++
Data Name:	231109_CsCoW_LT_0.XXXcm
Date of measurement:	2023/11/09 20:54:22 GMT +09:00
Date of update:	2023/11/09 20:54:22 GMT +09:00
Comment:
FilePath:	Z:\Personal\Nakamura\231109\231109_CsCoW_LT_0.XXXcm.pnt
FileName:	231109_CsCoW_LT_0.XXXcm.pnt
Vertical axis:	Absorbance
Horizontal axis:	Frequency [THz]
++++++ Measurement Environment ++++++
Product:	TAS7x00 R8.01
Main system:	8.0.7398.29465
Firmware:	6.0.7398.29738
SerialNo:	311018842
Instrument:	UT3@TAS7400TS
FPGARev:	a010
++++++ Point Measurement Condition ++++++
channel:	Channel BB
Measurement function:	Spectroscopy(SU)
Measurement mode:	Transmission
FPGA mode:	2
Frequency resolution:	1.9GHz
DeltaTime:	0.002
Cumulated number:	2048
Master seed laser [A]:	0.195
Slave seed laser [A]:	0.195
Bias voltage [V]:	5
Bias gain [MOhm]:	28
Emitter CH1:	NC
Emitter CH2:	Broad(S/N 180101201) Emitter
Detector CH1:	NC Sub-Detector
Detector CH2:	Standard(S/N 180101401) Detector
Fiber Info:	Fiber_0.5m
Wave Polarity:	Negative Peak
++++++ Calculation List ++++++
Num	Calc Type	Calc Name	Calc Parameter List
1	1	Time Domain [V]
2	1	Power(Linear)
3	1	Power(Log) [dB]
4	1	Transmittance(Log) [dB]
5	1	Absorbance
++++++ Wave Annotation List ++++++
(1) [Peak]
Num	X	Value	comment
(2) [Area]
Num	X	Value	BaseLine Start	BaseLine Start	Calculate Start	Calculate End	comment
(3) [Height]
Num	X	Value	BaseLine Start	BaseLine Start	comment
(4) [BandWidth]
Num	X	Value	Calculate Start	Calculate End	comment
++++++ Axis Calculation Parameter ++++++
(0)General
Sample thickness [mm]	1e-005
Number of multiple reflection	0
Polarization state	P-Polarization
(1)Apodization
Enabled	true
Window order	8
md	1e-006
div	8
(2)FFT calculation settings
Start time (Sample) [psec]	0
Stop time (Sample) [psec]	528
Start time (Background) [psec]	0
Stop time (Background) [psec]	528
(3)Valid data range
Start frequency [THz]	0
Stop frequency [THz]	8
Multiplying	false
(4)Phase unwrap settings
Threshold angle [deg]	210
Start frequency [THz]	0.2
Initial value	0
(5)Absolute phase shift prediction settings
Prediction frequency [THz]	0.2
Available range	0.2
(6)Refractive index calculation condition
Re initial value	1
Im initial value	0.001
Repeat count	10
(7)Reflection measurement condition
Incident angle [deg]	10
n_1 (air)	1
(8)ATR measurement condition
Incident angle [deg]	56.1
n_1 (prism)	3.42
n_air	1
++++++ Result Data Information ++++++
Result data size:	4195
XMIN:	0
XMAX:	7.99942
YMIN:	-3.078797
YMAX:	4.777405
FIRSTX:	0
LASTX:	7.99942
Multiple Reflection Removed:	false
++++++ Result Data ++++++
Index	XAxis	Result
0	0	0.1601785
1	0.001907349	-0.3596056
2	0.003814697	-0.7765578
3	0.005722046	-0.1453768
4	0.007629395	0.5572042
5	0.009536743	1.078906
6	0.01144409	1.391438
7	0.01335144	1.21654
8	0.01525879	1.655345
9	0.01716614	1.077061
10	0.01907349	1.723758
11	0.02098083	2.194506
12	0.02288818	1.957017
13	0.02479553	2.414215
14	0.02670288	2.102881
15	0.02861023	2.537545
16	0.03051758	1.521557
17	0.03242493	1.839606
18	0.03433228	1.41142
19	0.03623962	1.292004
20	0.03814697	1.444785
21	0.04005432	1.490308
22	0.04196167	1.470549
23	0.04386902	1.641877
24	0.04577637	2.052464
25	0.04768372	1.698094
26	0.04959106	1.623882
27	0.05149841	1.784853
28	0.05340576	1.54876
29	0.05531311	1.690199
30	0.05722046	1.552964
31	0.05912781	1.45327
32	0.06103516	2.094197
33	0.0629425	1.180078
34	0.06484985	2.594811
35	0.0667572	1.577475
36	0.06866455	2.233473
37	0.0705719	1.39758
38	0.07247925	1.816403
39	0.0743866	1.613032
40	0.07629395	1.356244
41	0.07820129	1.551815
42	0.08010864	1.653793
43	0.08201599	1.793294
44	0.08392334	1.431376
45	0.08583069	1.310206
46	0.08773804	1.651193
47	0.08964539	1.482428
48	0.09155273	1.368316
49	0.09346008	1.640018
50	0.09536743	1.301599
51	0.09727478	1.501306
52	0.09918213	1.379535
53	0.1010895	1.658024
54	0.1029968	1.774988
55	0.1049042	1.343337
56	0.1068115	1.610374
57	0.1087189	1.341151
58	0.1106262	1.585921
59	0.1125336	1.142381
60	0.1144409	2.015985
61	0.1163483	1.669405
62	0.1182556	1.921132
63	0.120163	1.674185
64	0.1220703	1.81257
65	0.1239777	1.320124
66	0.125885	2.098189
67	0.1277924	1.501731
68	0.1296997	1.816959
69	0.1316071	1.649114
70	0.1335144	1.685435
71	0.1354218	1.51306
72	0.1373291	1.443072
73	0.1392365	2.483477
74	0.1411438	1.189511
75	0.1430511	1.226684
76	0.1449585	1.680313
77	0.1468658	1.267466
78	0.1487732	1.46425
79	0.1506805	1.506265
80	0.1525879	1.491346
81	0.1544952	1.905745
82	0.1564026	1.770775
83	0.1583099	1.723496
84	0.1602173	1.799657
85	0.1621246	1.808136
86	0.164032	1.197863
87	0.1659393	1.196924
88	0.1678467	1.755456
89	0.169754	1.501266
90	0.1716614	1.855221
91	0.1735687	1.309351
92	0.1754761	3.986254
93	0.1773834	2.206563
94	0.1792908	1.840378
95	0.1811981	1.803739
96	0.1831055	1.756954
97	0.1850128	2.338365
98	0.1869202	2.150431
99	0.1888275	1.71106
100	0.1907349	1.709982
101	0.1926422	1.285988
102	0.1945496	1.760127
103	0.1964569	1.465632
104	0.1983643	2.130048
105	0.2002716	2.060767
106	0.202179	1.990446
107	0.2040863	2.301012
108	0.2059937	1.958274
109	0.207901	2.004153
110	0.2098083	2.374069
111	0.2117157	1.499275
112	0.213623	2.645857
113	0.2155304	2.766256
114	0.2174377	1.577137
115	0.2193451	1.824141
116	0.2212524	1.496237
117	0.2231598	1.612433
118	0.2250671	1.75474
119	0.2269745	1.4231
120	0.2288818	1.367412
121	0.2307892	1.824704
122	0.2326965	1.142682
123	0.2346039	1.24985
124	0.2365112	1.357966
125	0.2384186	1.216266
126	0.2403259	1.294486
127	0.2422333	1.411172
128	0.2441406	1.277512
129	0.246048	0.9597858
130	0.2479553	1.047535
131	0.2498627	1.175578
132	0.25177	0.7490233
133	0.2536774	1.508955
134	0.2555847	0.7657986
135	0.2574921	0.9729843
136	0.2593994	0.8919762
137	0.2613068	0.5280404
138	0.2632141	0.4285516
139	0.2651215	0.523393
140	0.2670288	0.6939577
141	0.2689362	0.4647025
142	0.2708435	0.3940982
143	0.2727509	0.5246787
144	0.2746582	0.2903869
145	0.2765656	0.5037981
146	0.2784729	0.6485992
147	0.2803802	0.6479004
148	0.2822876	0.5146859
149	0.2841949	0.3477397
150	0.2861023	0.366831
151	0.2880096	0.05914229
152	0.289917	0.09659636
153	0.2918243	0.2858213
154	0.2937317	0.2396188
155	0.295639	-0.1516316
156	0.2975464	-0.3630788
157	0.2994537	-0.002955334
158	0.3013611	-0.4096018
159	0.3032684	-0.5750544
160	0.3051758	-0.09730236
161	0.3070831	-0.4963128
162	0.3089905	-0.1621851
163	0.3108978	-0.7763578
164	0.3128052	-0.09185614
165	0.3147125	-0.06690002
166	0.3166199	-0.08762695
167	0.3185272	-0.1053118
168	0.3204346	-0.1894133
169	0.3223419	-0.2147761
170	0.3242493	-0.2090865
171	0.3261566	-0.3783882
172	0.328064	-0.587036
173	0.3299713	-0.2749997
174	0.3318787	-0.2725767
175	0.333786	-0.8479672
176	0.3356934	-0.1677033
177	0.3376007	-0.6534679
178	0.3395081	-0.2277797
179	0.3414154	-0.5553372
180	0.3433228	-0.426136
181	0.3452301	-0.2446183
182	0.3471375	-0.4405817
183	0.3490448	-0.6306298
184	0.3509521	-0.2204673
185	0.3528595	-0.3385847
186	0.3547668	-0.4068584
187	0.3566742	-0.3031472
188	0.3585815	-0.181816
189	0.3604889	-0.3127065
190	0.3623962	-0.2559111
191	0.3643036	-0.2638464
192	0.3662109	-0.4730992
193	0.3681183	-0.3988214
194	0.3700256	-0.2506491
195	0.371933	-0.2839363
196	0.3738403	-0.3541008
197	0.3757477	-0.335237
198	0.377655	-0.2486229
199	0.3795624	-0.1762674
200	0.3814697	-0.3489453
201	0.3833771	-0.3364197
202	0.3852844	-0.2113938
203	0.3871918	-0.2085105
204	0.3890991	-0.2657903
205	0.3910065	-0.1624066
206	0.3929138	-0.3124823
207	0.3948212	-0.227872
208	0.3967285	-0.3330112
209	0.3986359	-0.3761048
210	0.4005432	-0.1439525
211	0.4024506	-0.1849739
212	0.4043579	-0.2314622
213	0.4062653	-0.04917566
214	0.4081726	-0.03270314
215	0.41008	-0.09505093
216	0.4119873	-0.1834272
217	0.4138947	-0.09280253
218	0.415802	-0.2042826
219	0.4177094	-0.1815002
220	0.4196167	-0.2046252
221	0.421524	-0.3115227
222	0.4234314	-0.2867439
223	0.4253387	-0.1053962
224	0.4272461	-0.1703164
225	0.4291534	-0.2641191
226	0.4310608	-0.1409013
227	0.4329681	-0.1332236
228	0.4348755	-0.2147487
229	0.4367828	-0.09334024
230	0.4386902	-0.05032635
231	0.4405975	-0.1729663
232	0.4425049	-0.09301006
233	0.4444122	-0.1242612
234	0.4463196	-0.0670193
235	0.4482269	-0.08939908
236	0.4501343	-0.07122861
237	0.4520416	-0.02077819
238	0.453949	-0.1512845
239	0.4558563	0.0186372
240	0.4577637	-0.1276531
241	0.459671	-0.04832767
242	0.4615784	-0.02929962
243	0.4634857	-0.1184982
244	0.4653931	-0.1239172
245	0.4673004	-0.05500219
246	0.4692078	-0.008073248
247	0.4711151	-0.04192565
248	0.4730225	-0.008690228
249	0.4749298	0.05926612
250	0.4768372	0.006892938
251	0.4787445	-0.05008642
252	0.4806519	-0.05594246
253	0.4825592	-0.02306047
254	0.4844666	0.01449142
255	0.4863739	-0.01156757
256	0.4882812	-0.02372929
257	0.4901886	-0.01131888
258	0.4920959	-0.04548875
259	0.4940033	-0.05371139
260	0.4959106	-0.08150828
261	0.497818	0.02646944
262	0.4997253	0.02368035
263	0.5016327	0.04323706
264	0.50354	0.01014923
265	0.5054474	0.122936
266	0.5073547	0.02868213
267	0.5092621	-0.02237253
268	0.5111694	0.1287727
269	0.5130768	-0.03777142
270	0.5149841	-0.05222271
271	0.5168915	0.09257504
272	0.5187988	-0.01463937
273	0.5207062	0.04753524
274	0.5226135	-0.02652532
275	0.5245209	0.03552088
276	0.5264282	0.1091202
277	0.5283356	0.03229902
278	0.5302429	0.0622892
279	0.5321503	-0.01113909
280	0.5340576	-0.01663188
281	0.535965	-0.03887783
282	0.5378723	-0.07243705
283	0.5397797	0.01339001
284	0.541687	0.01298198
285	0.5435944	-0.008490592
286	0.5455017	0.0094505
287	0.5474091	0.02605394
288	0.5493164	0.01812575
289	0.5512238	0.01066956
290	0.5531311	-0.01238428
291	0.5550385	0.113706
292	0.5569458	0.04942425
293	0.5588531	0.05082482
294	0.5607605	0.01688575
295	0.5626678	0.04074272
296	0.5645752	-0.01091355
297	0.5664825	0.02043253
298	0.5683899	0.07260406
299	0.5702972	-0.03487604
300	0.5722046	0.01774517
301	0.5741119	0.06219498
302	0.5760193	0.05142449
303	0.5779266	0.0541015
304	0.579834	0.04504939
305	0.5817413	0.006478222
306	0.5836487	0.1141676
307	0.585556	0.03195352
308	0.5874634	0.0256097
309	0.5893707	0.04205399
310	0.5912781	0.0673869
311	0.5931854	0.07042318
312	0.5950928	-0.001936925
313	0.5970001	0.06639715
314	0.5989075	0.03181958
315	0.6008148	0.05434665
316	0.6027222	0.08924874
317	0.6046295	0.1026145
318	0.6065369	0.07657966
319	0.6084442	0.09327288
320	0.6103516	0.07209118
321	0.6122589	0.0571952
322	0.6141663	0.06095047
323	0.6160736	0.08070979
324	0.617981	0.06091993
325	0.6198883	0.07825848
326	0.6217957	0.07012366
327	0.623703	0.08599855
328	0.6256104	0.1019747
329	0.6275177	0.05278755
330	0.629425	0.07430474
331	0.6313324	0.06967023
332	0.6332397	0.08556267
333	0.6351471	0.05119787
334	0.6370544	0.07301378
335	0.6389618	0.07474126
336	0.6408691	0.08718323
337	0.6427765	0.08951404
338	0.6446838	0.1161798
339	0.6465912	0.1012435
340	0.6484985	0.0704179
341	0.6504059	0.06804749
342	0.6523132	0.07754303
343	0.6542206	0.09634563
344	0.6561279	0.07484712
345	0.6580353	0.112546
346	0.6599426	0.07542766
347	0.66185	0.09221431
348	0.6637573	0.09865696
349	0.6656647	0.088788
350	0.667572	0.0943816
351	0.6694794	0.11552
352	0.6713867	0.1097208
353	0.6732941	0.0699828
354	0.6752014	0.1307402
355	0.6771088	0.1746174
356	0.6790161	0.09065187
357	0.6809235	0.1721709
358	0.6828308	0.1307558
359	0.6847382	0.1603963
360	0.6866455	0.1570247
361	0.6885529	0.1565341
362	0.6904602	0.1639186
363	0.6923676	0.1455292
364	0.6942749	0.1879307
365	0.6961823	0.1503951
366	0.6980896	0.1334619
367	0.6999969	0.1304777
368	0.7019043	0.1586198
369	0.7038116	0.1343981
370	0.705719	0.1054915
371	0.7076263	0.1585072
372	0.7095337	0.1353308
373	0.711441	0.1784553
374	0.7133484	0.1358746
375	0.7152557	0.206731
376	0.7171631	0.1694804
377	0.7190704	0.1759979
378	0.7209778	0.160757
379	0.7228851	0.1596593
380	0.7247925	0.1920493
381	0.7266998	0.1695716
382	0.7286072	0.2153755
383	0.7305145	0.195315
384	0.7324219	0.1780036
385	0.7343292	0.1973246
386	0.7362366	0.1730989
387	0.7381439	0.1743919
388	0.7400513	0.2174766
389	0.7419586	0.2225593
390	0.743866	0.1717924
391	0.7457733	0.1921573
392	0.7476807	0.1803442
393	0.749588	0.1621255
394	0.7514954	0.1626683
395	0.7534027	0.1435656
396	0.7553101	0.2053898
397	0.7572174	0.1641925
398	0.7591248	0.2017256
399	0.7610321	0.20538
400	0.7629395	0.1906865
401	0.7648468	0.1808284
402	0.7667542	0.1975296
403	0.7686615	0.1857591
404	0.7705688	0.2002567
405	0.7724762	0.1732015
406	0.7743835	0.1969107
407	0.7762909	0.2113945
408	0.7781982	0.2054223
409	0.7801056	0.1861216
410	0.7820129	0.1927866
411	0.7839203	0.2219337
412	0.7858276	0.2304428
413	0.787735	0.2022964
414	0.7896423	0.2297187
415	0.7915497	0.1890582
416	0.793457	0.2258991
417	0.7953644	0.2212175
418	0.7972717	0.2098252
419	0.7991791	0.190095
420	0.8010864	0.2367241
421	0.8029938	0.2293714
422	0.8049011	0.2200864
423	0.8068085	0.2357841
424	0.8087158	0.2497927
425	0.8106232	0.2609748
426	0.8125305	0.2378987
427	0.8144379	0.2310914
428	0.8163452	0.2350565
429	0.8182526	0.2652738
430	0.8201599	0.2420589
431	0.8220673	0.2463225
432	0.8239746	0.2541653
433	0.825882	0.2305067
434	0.8277893	0.2214024
435	0.8296967	0.2489216
436	0.831604	0.2421175
437	0.8335114	0.215001
438	0.8354187	0.2647249
439	0.837326	0.2613624
440	0.8392334	0.2436601
441	0.8411407	0.257835
442	0.8430481	0.2654986
443	0.8449554	0.2654345
444	0.8468628	0.243314
445	0.8487701	0.2649672
446	0.8506775	0.2289042
447	0.8525848	0.2447628
448	0.8544922	0.2402183
449	0.8563995	0.259466
450	0.8583069	0.2523706
451	0.8602142	0.2429771
452	0.8621216	0.2376687
453	0.8640289	0.2743614
454	0.8659363	0.250381
455	0.8678436	0.243948
456	0.869751	0.2326448
457	0.8716583	0.2604062
458	0.8735657	0.2399904
459	0.875473	0.2641571
460	0.8773804	0.2634793
461	0.8792877	0.2399652
462	0.8811951	0.2650098
463	0.8831024	0.3102329
464	0.8850098	0.2515811
465	0.8869171	0.2718549
466	0.8888245	0.268702
467	0.8907318	0.2739145
468	0.8926392	0.2787599
469	0.8945465	0.2648494
470	0.8964539	0.2529779
471	0.8983612	0.2837515
472	0.9002686	0.2600027
473	0.9021759	0.2821296
474	0.9040833	0.2540916
475	0.9059906	0.286589
476	0.9078979	0.2568466
477	0.9098053	0.2427809
478	0.9117126	0.2906373
479	0.91362	0.2690401
480	0.9155273	0.2775204
481	0.9174347	0.2708711
482	0.919342	0.2871304
483	0.9212494	0.2845604
484	0.9231567	0.2796002
485	0.9250641	0.2720709
486	0.9269714	0.299816
487	0.9288788	0.2748307
488	0.9307861	0.2861934
489	0.9326935	0.2840797
490	0.9346008	0.2803205
491	0.9365082	0.2884694
492	0.9384155	0.2639117
493	0.9403229	0.2812277
494	0.9422302	0.3032601
495	0.9441376	0.2766598
496	0.9460449	0.2829007
497	0.9479523	0.2941066
498	0.9498596	0.2986425
499	0.951767	0.2858122
500	0.9536743	0.3011268
501	0.9555817	0.2976458
502	0.957489	0.2901321
503	0.9593964	0.2826386
504	0.9613037	0.3055405
505	0.9632111	0.3355209
506	0.9651184	0.3284589
507	0.9670258	0.3372217
508	0.9689331	0.2926912
509	0.9708405	0.3177497
510	0.9727478	0.2859808
511	0.9746552	0.3346771
512	0.9765625	0.2991783
513	0.9784698	0.3273332
514	0.9803772	0.3177445
515	0.9822845	0.3268993
516	0.9841919	0.321241
517	0.9860992	0.3054272
518	0.9880066	0.3059237
519	0.9899139	0.3093542
520	0.9918213	0.3445123
521	0.9937286	0.3204933
522	0.995636	0.3242523
523	0.9975433	0.3182906
524	0.9994507	0.347449
525	1.001358	0.3609664
526	1.003265	0.3146928
527	1.005173	0.335198
528	1.00708	0.3492099
529	1.008987	0.3493478
530	1.010895	0.3640803
531	1.012802	0.3517665
532	1.014709	0.3586464
533	1.016617	0.3326226
534	1.018524	0.346681
535	1.020432	0.363241
536	1.022339	0.3574999
537	1.024246	0.3738341
538	1.026154	0.3781388
539	1.028061	0.3530808
540	1.029968	0.3663054
541	1.031876	0.3693764
542	1.033783	0.3710304
543	1.03569	0.3693069
544	1.037598	0.3649097
545	1.039505	0.386567
546	1.041412	0.376506
547	1.04332	0.3756533
548	1.045227	0.3517489
549	1.047134	0.3874785
550	1.049042	0.3916397
551	1.050949	0.3851216
552	1.052856	0.3821392
553	1.054764	0.3864768
554	1.056671	0.3639412
555	1.058578	0.3798373
556	1.060486	0.3800544
557	1.062393	0.3682404
558	1.064301	0.3787396
559	1.066208	0.357622
560	1.068115	0.3816475
561	1.070023	0.377989
562	1.07193	0.3774998
563	1.073837	0.391049
564	1.075745	0.3435817
565	1.077652	0.3685835
566	1.079559	0.3627932
567	1.081467	0.3706685
568	1.083374	0.3514545
569	1.085281	0.3559885
570	1.087189	0.3424538
571	1.089096	0.3821652
572	1.091003	0.3560923
573	1.092911	0.3833161
574	1.094818	0.3717409
575	1.096725	0.3628304
576	1.098633	0.3732374
577	1.10054	0.3604028
578	1.102448	0.3788381
579	1.104355	0.3664514
580	1.106262	0.36623
581	1.10817	0.3888316
582	1.110077	0.3711277
583	1.111984	0.3818243
584	1.113892	0.3842263
585	1.115799	0.3935282
586	1.117706	0.3865332
587	1.119614	0.3967773
588	1.121521	0.3906092
589	1.123428	0.3968885
590	1.125336	0.3737828
591	1.127243	0.3872768
592	1.12915	0.3670524
593	1.131058	0.3743243
594	1.132965	0.3829183
595	1.134872	0.3612226
596	1.13678	0.3820569
597	1.138687	0.3737367
598	1.140594	0.3958172
599	1.142502	0.3815727
600	1.144409	0.373456
601	1.146317	0.4022453
602	1.148224	0.3589027
603	1.150131	0.3827182
604	1.152039	0.3910868
605	1.153946	0.3961493
606	1.155853	0.3945683
607	1.157761	0.3725298
608	1.159668	0.3998359
609	1.161575	0.3876173
610	1.163483	0.3917905
611	1.16539	0.3744105
612	1.167297	0.4059488
613	1.169205	0.3941027
614	1.171112	0.404634
615	1.173019	0.401842
616	1.174927	0.3978979
617	1.176834	0.4093975
618	1.178741	0.4080931
619	1.180649	0.3861642
620	1.182556	0.3982457
621	1.184464	0.380641
622	1.186371	0.40569
623	1.188278	0.411489
624	1.190186	0.3893758
625	1.192093	0.4017263
626	1.194	0.3809037
627	1.195908	0.4032964
628	1.197815	0.3945509
629	1.199722	0.4127463
630	1.20163	0.4140512
631	1.203537	0.4339956
632	1.205444	0.3976222
633	1.207352	0.4013055
634	1.209259	0.4185705
635	1.211166	0.4086994
636	1.213074	0.4158607
637	1.214981	0.4061347
638	1.216888	0.4059961
639	1.218796	0.4126478
640	1.220703	0.4057537
641	1.22261	0.4069914
642	1.224518	0.4173894
643	1.226425	0.3898059
644	1.228333	0.4272856
645	1.23024	0.3958127
646	1.232147	0.3957532
647	1.234055	0.3977518
648	1.235962	0.4309973
649	1.237869	0.4013955
650	1.239777	0.4193515
651	1.241684	0.4053009
652	1.243591	0.4168946
653	1.245499	0.4048857
654	1.247406	0.4233894
655	1.249313	0.4070527
656	1.251221	0.4099126
657	1.253128	0.4162154
658	1.255035	0.4110713
659	1.256943	0.4148206
660	1.25885	0.4107772
661	1.260757	0.4104527
662	1.262665	0.429486
663	1.264572	0.4012908
664	1.266479	0.421875
665	1.268387	0.402111
666	1.270294	0.432924
667	1.272202	0.4205488
668	1.274109	0.4115963
669	1.276016	0.4182587
670	1.277924	0.4090983
671	1.279831	0.4050252
672	1.281738	0.4062402
673	1.283646	0.4028448
674	1.285553	0.4079114
675	1.28746	0.4038323
676	1.289368	0.3926157
677	1.291275	0.4144927
678	1.293182	0.3829895
679	1.29509	0.4060082
680	1.296997	0.4094514
681	1.298904	0.403625
682	1.300812	0.4084941
683	1.302719	0.3871294
684	1.304626	0.4090746
685	1.306534	0.4120535
686	1.308441	0.3875858
687	1.310349	0.387895
688	1.312256	0.3995219
689	1.314163	0.3790817
690	1.316071	0.3984925
691	1.317978	0.3804321
692	1.319885	0.4045094
693	1.321793	0.3879199
694	1.3237	0.4025353
695	1.325607	0.3877213
696	1.327515	0.3961419
697	1.329422	0.3978445
698	1.331329	0.3897868
699	1.333237	0.3577619
700	1.335144	0.3973391
701	1.337051	0.381912
702	1.338959	0.3768139
703	1.340866	0.3559855
704	1.342773	0.3862065
705	1.344681	0.360966
706	1.346588	0.383641
707	1.348495	0.3652732
708	1.350403	0.3770955
709	1.35231	0.3763118
710	1.354218	0.3794333
711	1.356125	0.3791403
712	1.358032	0.3626786
713	1.35994	0.3842101
714	1.361847	0.3733557
715	1.363754	0.4082834
716	1.365662	0.3687369
717	1.367569	0.3946506
718	1.369476	0.3650142
719	1.371384	0.3758285
720	1.373291	0.3813083
721	1.375198	0.3767176
722	1.377106	0.3699145
723	1.379013	0.3552611
724	1.38092	0.364778
725	1.382828	0.3666619
726	1.384735	0.3865849
727	1.386642	0.3794634
728	1.38855	0.3613632
729	1.390457	0.3927878
730	1.392365	0.3792511
731	1.394272	0.4031533
732	1.396179	0.3718856
733	1.398087	0.3947297
734	1.399994	0.3787619
735	1.401901	0.3900399
736	1.403809	0.3949478
737	1.405716	0.3854986
738	1.407623	0.3698669
739	1.409531	0.3802855
740	1.411438	0.3909614
741	1.413345	0.3831975
742	1.415253	0.38212
743	1.41716	0.3848613
744	1.419067	0.385443
745	1.420975	0.3950058
746	1.422882	0.3833375
747	1.424789	0.3926471
748	1.426697	0.3899637
749	1.428604	0.375783
750	1.430511	0.3767329
751	1.432419	0.3763092
752	1.434326	0.3770833
753	1.436234	0.385435
754	1.438141	0.3725388
755	1.440048	0.387161
756	1.441956	0.3829554
757	1.443863	0.3767732
758	1.44577	0.405396
759	1.447678	0.3853416
760	1.449585	0.3976171
761	1.451492	0.399285
762	1.4534	0.4073695
763	1.455307	0.3904666
764	1.457214	0.4071082
765	1.459122	0.4078619
766	1.461029	0.413516
767	1.462936	0.4111054
768	1.464844	0.3995853
769	1.466751	0.4142112
770	1.468658	0.4066573
771	1.470566	0.4136755
772	1.472473	0.4116237
773	1.47438	0.4183349
774	1.476288	0.4044365
775	1.478195	0.421831
776	1.480103	0.4172895
777	1.48201	0.4227716
778	1.483917	0.4338235
779	1.485825	0.4394402
780	1.487732	0.4271085
781	1.489639	0.4253696
782	1.491547	0.400277
783	1.493454	0.4194088
784	1.495361	0.4249428
785	1.497269	0.4323855
786	1.499176	0.4281466
787	1.501083	0.4287737
788	1.502991	0.4482804
789	1.504898	0.4435929
790	1.506805	0.434838
791	1.508713	0.4441351
792	1.51062	0.4411095
793	1.512527	0.4591608
794	1.514435	0.460963
795	1.516342	0.4699321
796	1.51825	0.4504399
797	1.520157	0.4475492
798	1.522064	0.463679
799	1.523972	0.4529082
800	1.525879	0.4648762
801	1.527786	0.4587364
802	1.529694	0.4461349
803	1.531601	0.4665721
804	1.533508	0.45589
805	1.535416	0.473094
806	1.537323	0.4600652
807	1.53923	0.4621926
808	1.541138	0.4728623
809	1.543045	0.4889714
810	1.544952	0.4843075
811	1.54686	0.4749984
812	1.548767	0.4805489
813	1.550674	0.4932707
814	1.552582	0.4800507
815	1.554489	0.4740276
816	1.556396	0.4818823
817	1.558304	0.4699735
818	1.560211	0.5039434
819	1.562119	0.4847543
820	1.564026	0.4910979
821	1.565933	0.4806695
822	1.567841	0.4932725
823	1.569748	0.5010536
824	1.571655	0.4895794
825	1.573563	0.5085842
826	1.57547	0.4957499
827	1.577377	0.4847202
828	1.579285	0.5087091
829	1.581192	0.4974926
830	1.583099	0.4963756
831	1.585007	0.5080769
832	1.586914	0.4930756
833	1.588821	0.5184284
834	1.590729	0.5005904
835	1.592636	0.5080361
836	1.594543	0.5014691
837	1.596451	0.498911
838	1.598358	0.5052909
839	1.600266	0.5016632
840	1.602173	0.5013528
841	1.60408	0.5149472
842	1.605988	0.5082483
843	1.607895	0.5117311
844	1.609802	0.5075345
845	1.61171	0.5128957
846	1.613617	0.5255274
847	1.615524	0.5148983
848	1.617432	0.5096174
849	1.619339	0.5124908
850	1.621246	0.5170488
851	1.623154	0.5148318
852	1.625061	0.5253465
853	1.626968	0.5145004
854	1.628876	0.5150824
855	1.630783	0.5028014
856	1.63269	0.5135217
857	1.634598	0.5138962
858	1.636505	0.5138748
859	1.638412	0.5087602
860	1.64032	0.5249277
861	1.642227	0.5131739
862	1.644135	0.5226861
863	1.646042	0.5087435
864	1.647949	0.5119919
865	1.649857	0.5046435
866	1.651764	0.5094075
867	1.653671	0.4859359
868	1.655579	0.5164578
869	1.657486	0.4958023
870	1.659393	0.5088904
871	1.661301	0.5085827
872	1.663208	0.4992616
873	1.665115	0.495227
874	1.667023	0.4888536
875	1.66893	0.5102898
876	1.670837	0.4854154
877	1.672745	0.4921537
878	1.674652	0.5078279
879	1.676559	0.4934821
880	1.678467	0.491816
881	1.680374	0.508989
882	1.682281	0.4990222
883	1.684189	0.5037608
884	1.686096	0.485487
885	1.688004	0.4954769
886	1.689911	0.4869637
887	1.691818	0.4825443
888	1.693726	0.4842798
889	1.695633	0.4857378
890	1.69754	0.4886408
891	1.699448	0.4790861
892	1.701355	0.4760469
893	1.703262	0.4866205
894	1.70517	0.4783934
895	1.707077	0.4738208
896	1.708984	0.4841653
897	1.710892	0.4756968
898	1.712799	0.4855465
899	1.714706	0.4747662
900	1.716614	0.4973756
901	1.718521	0.4910218
902	1.720428	0.4970318
903	1.722336	0.4801983
904	1.724243	0.4871186
905	1.726151	0.4588545
906	1.728058	0.4946171
907	1.729965	0.4788987
908	1.731873	0.4795722
909	1.73378	0.4706368
910	1.735687	0.4751658
911	1.737595	0.4826144
912	1.739502	0.4830526
913	1.741409	0.4745702
914	1.743317	0.4985227
915	1.745224	0.4832561
916	1.747131	0.4810685
917	1.749039	0.4998559
918	1.750946	0.4956241
919	1.752853	0.4879473
920	1.754761	0.4936489
921	1.756668	0.4861497
922	1.758575	0.4810527
923	1.760483	0.4794267
924	1.76239	0.4881526
925	1.764297	0.4845
926	1.766205	0.4722542
927	1.768112	0.4884529
928	1.77002	0.471161
929	1.771927	0.4989215
930	1.773834	0.4554863
931	1.775742	0.4871285
932	1.777649	0.4818156
933	1.779556	0.4859841
934	1.781464	0.4752136
935	1.783371	0.4806063
936	1.785278	0.4829526
937	1.787186	0.4829533
938	1.789093	0.4849657
939	1.791	0.4799204
940	1.792908	0.4847987
941	1.794815	0.4923021
942	1.796722	0.4860771
943	1.79863	0.4967505
944	1.800537	0.5006461
945	1.802444	0.489352
946	1.804352	0.5054653
947	1.806259	0.4812115
948	1.808167	0.4998314
949	1.810074	0.4952146
950	1.811981	0.5013294
951	1.813889	0.4983028
952	1.815796	0.5017495
953	1.817703	0.5034269
954	1.819611	0.5046952
955	1.821518	0.511022
956	1.823425	0.4940516
957	1.825333	0.5057731
958	1.82724	0.5023304
959	1.829147	0.5127961
960	1.831055	0.5176914
961	1.832962	0.5126047
962	1.834869	0.5175144
963	1.836777	0.5093583
964	1.838684	0.5162128
965	1.840591	0.5104668
966	1.842499	0.5168397
967	1.844406	0.5171755
968	1.846313	0.5152344
969	1.848221	0.5201985
970	1.850128	0.5334004
971	1.852036	0.511519
972	1.853943	0.5328503
973	1.85585	0.5272631
974	1.857758	0.5244684
975	1.859665	0.5381318
976	1.861572	0.5326346
977	1.86348	0.5200584
978	1.865387	0.5302471
979	1.867294	0.5403985
980	1.869202	0.5291747
981	1.871109	0.5553295
982	1.873016	0.5410619
983	1.874924	0.5329353
984	1.876831	0.5282936
985	1.878738	0.5595878
986	1.880646	0.535242
987	1.882553	0.5532104
988	1.88446	0.552258
989	1.886368	0.5421048
990	1.888275	0.5356894
991	1.890182	0.5622707
992	1.89209	0.5342029
993	1.893997	0.5470594
994	1.895905	0.5512006
995	1.897812	0.5366847
996	1.899719	0.5597153
997	1.901627	0.5492099
998	1.903534	0.5466671
999	1.905441	0.5530505
1000	1.907349	0.5427046
1001	1.909256	0.5426858
1002	1.911163	0.5630743
1003	1.913071	0.5507466
1004	1.914978	0.5572551
1005	1.916885	0.5527572
1006	1.918793	0.5563171
1007	1.9207	0.5513701
1008	1.922607	0.5570284
1009	1.924515	0.5634019
1010	1.926422	0.5428949
1011	1.928329	0.5601294
1012	1.930237	0.5636841
1013	1.932144	0.56651
1014	1.934052	0.5573179
1015	1.935959	0.5679413
1016	1.937866	0.5705149
1017	1.939774	0.5668211
1018	1.941681	0.5727789
1019	1.943588	0.5721063
1020	1.945496	0.5736256
1021	1.947403	0.5767815
1022	1.94931	0.5647161
1023	1.951218	0.567429
1024	1.953125	0.5661713
1025	1.955032	0.5735183
1026	1.95694	0.5607137
1027	1.958847	0.5594055
1028	1.960754	0.5722315
1029	1.962662	0.5753113
1030	1.964569	0.571617
1031	1.966476	0.5616552
1032	1.968384	0.57805
1033	1.970291	0.5575282
1034	1.972198	0.5625864
1035	1.974106	0.561199
1036	1.976013	0.5511171
1037	1.977921	0.5574415
1038	1.979828	0.5697926
1039	1.981735	0.5557484
1040	1.983643	0.5669844
1041	1.98555	0.5757422
1042	1.987457	0.5736729
1043	1.989365	0.5607499
1044	1.991272	0.5731222
1045	1.993179	0.5665161
1046	1.995087	0.5780078
1047	1.996994	0.5719006
1048	1.998901	0.5651081
1049	2.000809	0.564991
1050	2.002716	0.5780918
1051	2.004623	0.5741954
1052	2.006531	0.5715962
1053	2.008438	0.5616547
1054	2.010345	0.5675086
1055	2.012253	0.5692521
1056	2.01416	0.5619548
1057	2.016068	0.568477
1058	2.017975	0.571329
1059	2.019882	0.5622724
1060	2.02179	0.5654606
1061	2.023697	0.566272
1062	2.025604	0.5703576
1063	2.027512	0.5640801
1064	2.029419	0.5699916
1065	2.031326	0.5621532
1066	2.033234	0.5769419
1067	2.035141	0.5731224
1068	2.037048	0.5661497
1069	2.038956	0.5606913
1070	2.040863	0.5761202
1071	2.04277	0.5618164
1072	2.044678	0.57407
1073	2.046585	0.5745193
1074	2.048492	0.5651318
1075	2.0504	0.5829668
1076	2.052307	0.5707704
1077	2.054214	0.5775807
1078	2.056122	0.587312
1079	2.058029	0.5748133
1080	2.059937	0.5819978
1081	2.061844	0.5802355
1082	2.063751	0.58638
1083	2.065659	0.5887495
1084	2.067566	0.5837831
1085	2.069473	0.5930696
1086	2.071381	0.589519
1087	2.073288	0.5899035
1088	2.075195	0.5844447
1089	2.077103	0.581717
1090	2.07901	0.5760483
1091	2.080917	0.5743784
1092	2.082825	0.5896218
1093	2.084732	0.5720295
1094	2.086639	0.5809065
1095	2.088547	0.5806793
1096	2.090454	0.5874026
1097	2.092361	0.5817863
1098	2.094269	0.584582
1099	2.096176	0.5886219
1100	2.098083	0.5983618
1101	2.099991	0.5874617
1102	2.101898	0.5833571
1103	2.103806	0.5960057
1104	2.105713	0.5894073
1105	2.10762	0.5870809
1106	2.109528	0.5972702
1107	2.111435	0.597056
1108	2.113342	0.5940775
1109	2.11525	0.6004027
1110	2.117157	0.6013591
1111	2.119064	0.5967452
1112	2.120972	0.5914906
1113	2.122879	0.607454
1114	2.124786	0.6039759
1115	2.126694	0.6015258
1116	2.128601	0.6064205
1117	2.130508	0.6043322
1118	2.132416	0.5985819
1119	2.134323	0.6040968
1120	2.13623	0.6068866
1121	2.138138	0.615056
1122	2.140045	0.6143959
1123	2.141953	0.6197703
1124	2.14386	0.6179456
1125	2.145767	0.6206153
1126	2.147675	0.61746
1127	2.149582	0.6139986
1128	2.151489	0.6161404
1129	2.153397	0.6124045
1130	2.155304	0.6116848
1131	2.157211	0.6211795
1132	2.159119	0.6114084
1133	2.161026	0.6318267
1134	2.162933	0.6113318
1135	2.164841	0.6314955
1136	2.166748	0.6265845
1137	2.168655	0.6291376
1138	2.170563	0.6320785
1139	2.17247	0.6305195
1140	2.174377	0.6284065
1141	2.176285	0.6279713
1142	2.178192	0.6211866
1143	2.180099	0.626122
1144	2.182007	0.6193378
1145	2.183914	0.6448803
1146	2.185822	0.620728
1147	2.187729	0.6422189
1148	2.189636	0.6385025
1149	2.191544	0.6373334
1150	2.193451	0.652118
1151	2.195358	0.6457435
1152	2.197266	0.6454454
1153	2.199173	0.6507769
1154	2.20108	0.6323715
1155	2.202988	0.6444857
1156	2.204895	0.6361474
1157	2.206802	0.6491571
1158	2.20871	0.6393708
1159	2.210617	0.6473028
1160	2.212524	0.6393372
1161	2.214432	0.6506122
1162	2.216339	0.6319509
1163	2.218246	0.6451932
1164	2.220154	0.6452658
1165	2.222061	0.6467685
1166	2.223969	0.6583605
1167	2.225876	0.6557727
1168	2.227783	0.6570478
1169	2.229691	0.6615489
1170	2.231598	0.6513883
1171	2.233505	0.642782
1172	2.235413	0.6653145
1173	2.23732	0.6432294
1174	2.239227	0.6575789
1175	2.241135	0.6523307
1176	2.243042	0.6660779
1177	2.244949	0.6589458
1178	2.246857	0.6619194
1179	2.248764	0.6560071
1180	2.250671	0.6683372
1181	2.252579	0.675074
1182	2.254486	0.6705564
1183	2.256393	0.6778016
1184	2.258301	0.6743237
1185	2.260208	0.6746563
1186	2.262115	0.6806276
1187	2.264023	0.6732809
1188	2.26593	0.6724397
1189	2.267838	0.6789119
1190	2.269745	0.6801082
1191	2.271652	0.6710552
1192	2.27356	0.6989345
1193	2.275467	0.6735362
1194	2.277374	0.6723135
1195	2.279282	0.6768066
1196	2.281189	0.6729714
1197	2.283096	0.6882489
1198	2.285004	0.665903
1199	2.286911	0.684225
1200	2.288818	0.6636456
1201	2.290726	0.689696
1202	2.292633	0.686015
1203	2.29454	0.6832445
1204	2.296448	0.691099
1205	2.298355	0.683878
1206	2.300262	0.6962581
1207	2.30217	0.6752572
1208	2.304077	0.6859282
1209	2.305984	0.6861205
1210	2.307892	0.6879801
1211	2.309799	0.6980989
1212	2.311707	0.6817469
1213	2.313614	0.7035612
1214	2.315521	0.6907981
1215	2.317429	0.6921419
1216	2.319336	0.6980813
1217	2.321243	0.6888194
1218	2.323151	0.6984041
1219	2.325058	0.693996
1220	2.326965	0.6983274
1221	2.328873	0.7079624
1222	2.33078	0.6963243
1223	2.332687	0.7006494
1224	2.334595	0.7058395
1225	2.336502	0.7052644
1226	2.338409	0.7120695
1227	2.340317	0.7078392
1228	2.342224	0.7193766
1229	2.344131	0.7103321
1230	2.346039	0.7052086
1231	2.347946	0.7004447
1232	2.349854	0.7035192
1233	2.351761	0.7092304
1234	2.353668	0.7068244
1235	2.355576	0.6991827
1236	2.357483	0.7088371
1237	2.35939	0.7090989
1238	2.361298	0.7157571
1239	2.363205	0.6918373
1240	2.365112	0.7149925
1241	2.36702	0.7111522
1242	2.368927	0.7099949
1243	2.370834	0.7062779
1244	2.372742	0.7130218
1245	2.374649	0.6906332
1246	2.376556	0.7152532
1247	2.378464	0.7202717
1248	2.380371	0.7154115
1249	2.382278	0.7187297
1250	2.384186	0.7331422
1251	2.386093	0.7162235
1252	2.388	0.7076437
1253	2.389908	0.7140407
1254	2.391815	0.7114735
1255	2.393723	0.7079587
1256	2.39563	0.7194641
1257	2.397537	0.7120428
1258	2.399445	0.7178891
1259	2.401352	0.7137233
1260	2.403259	0.7204081
1261	2.405167	0.7285907
1262	2.407074	0.7168935
1263	2.408981	0.7312908
1264	2.410889	0.7156496
1265	2.412796	0.7233656
1266	2.414703	0.7123668
1267	2.416611	0.7274525
1268	2.418518	0.7356881
1269	2.420425	0.7167327
1270	2.422333	0.724492
1271	2.42424	0.7215693
1272	2.426147	0.7240606
1273	2.428055	0.7264771
1274	2.429962	0.7314416
1275	2.43187	0.7232839
1276	2.433777	0.7389814
1277	2.435684	0.7274361
1278	2.437592	0.7279965
1279	2.439499	0.7277429
1280	2.441406	0.7293392
1281	2.443314	0.7235556
1282	2.445221	0.739025
1283	2.447128	0.7359822
1284	2.449036	0.7483125
1285	2.450943	0.7342781
1286	2.45285	0.7313307
1287	2.454758	0.7359801
1288	2.456665	0.7351697
1289	2.458572	0.7244541
1290	2.46048	0.7363533
1291	2.462387	0.7319054
1292	2.464294	0.7288626
1293	2.466202	0.727487
1294	2.468109	0.7418886
1295	2.470016	0.7352676
1296	2.471924	0.7411635
1297	2.473831	0.738337
1298	2.475739	0.7463693
1299	2.477646	0.7473797
1300	2.479553	0.7393586
1301	2.481461	0.745489
1302	2.483368	0.7408111
1303	2.485275	0.7462172
1304	2.487183	0.7285773
1305	2.48909	0.750655
1306	2.490997	0.7604112
1307	2.492905	0.7486815
1308	2.494812	0.7584185
1309	2.496719	0.7364578
1310	2.498627	0.7617832
1311	2.500534	0.7615424
1312	2.502441	0.7571108
1313	2.504349	0.7650847
1314	2.506256	0.7377103
1315	2.508163	0.7715093
1316	2.510071	0.7486281
1317	2.511978	0.7605616
1318	2.513885	0.7688709
1319	2.515793	0.7641545
1320	2.5177	0.7747187
1321	2.519608	0.7752439
1322	2.521515	0.7676598
1323	2.523422	0.7652832
1324	2.52533	0.7686905
1325	2.527237	0.7587215
1326	2.529144	0.7691879
1327	2.531052	0.76316
1328	2.532959	0.7632422
1329	2.534866	0.7862221
1330	2.536774	0.7682197
1331	2.538681	0.7751788
1332	2.540588	0.7796109
1333	2.542496	0.7695522
1334	2.544403	0.7712491
1335	2.54631	0.7763509
1336	2.548218	0.7876832
1337	2.550125	0.772702
1338	2.552032	0.7890164
1339	2.55394	0.7711861
1340	2.555847	0.7950656
1341	2.557755	0.7915146
1342	2.559662	0.7893261
1343	2.561569	0.7935357
1344	2.563477	0.785553
1345	2.565384	0.8016526
1346	2.567291	0.8059904
1347	2.569199	0.7998299
1348	2.571106	0.8055489
1349	2.573013	0.8153586
1350	2.574921	0.7892606
1351	2.576828	0.8051128
1352	2.578735	0.79619
1353	2.580643	0.8100581
1354	2.58255	0.8142582
1355	2.584457	0.8023014
1356	2.586365	0.8004875
1357	2.588272	0.8098625
1358	2.590179	0.8001784
1359	2.592087	0.8085173
1360	2.593994	0.8064942
1361	2.595901	0.8232587
1362	2.597809	0.8081953
1363	2.599716	0.8125023
1364	2.601624	0.8241371
1365	2.603531	0.8239528
1366	2.605438	0.826573
1367	2.607346	0.8240644
1368	2.609253	0.8224054
1369	2.61116	0.8351672
1370	2.613068	0.8257491
1371	2.614975	0.8307129
1372	2.616882	0.833575
1373	2.61879	0.8419994
1374	2.620697	0.8393014
1375	2.622604	0.8328193
1376	2.624512	0.8375354
1377	2.626419	0.8442704
1378	2.628326	0.8460196
1379	2.630234	0.8480262
1380	2.632141	0.8520748
1381	2.634048	0.8488368
1382	2.635956	0.8526048
1383	2.637863	0.8562694
1384	2.639771	0.8366518
1385	2.641678	0.8566683
1386	2.643585	0.8544141
1387	2.645493	0.8615924
1388	2.6474	0.8542117
1389	2.649307	0.8586785
1390	2.651215	0.8668199
1391	2.653122	0.8669865
1392	2.655029	0.8607732
1393	2.656937	0.8648876
1394	2.658844	0.8610238
1395	2.660751	0.8716833
1396	2.662659	0.8741079
1397	2.664566	0.8681084
1398	2.666473	0.8683521
1399	2.668381	0.875701
1400	2.670288	0.8729153
1401	2.672195	0.8808165
1402	2.674103	0.878625
1403	2.67601	0.8788983
1404	2.677917	0.8717998
1405	2.679825	0.8850414
1406	2.681732	0.8755924
1407	2.68364	0.8696963
1408	2.685547	0.883333
1409	2.687454	0.8843204
1410	2.689362	0.8745863
1411	2.691269	0.8784586
1412	2.693176	0.8852374
1413	2.695084	0.8766315
1414	2.696991	0.8674659
1415	2.698898	0.8884879
1416	2.700806	0.8730884
1417	2.702713	0.8889884
1418	2.70462	0.8718776
1419	2.706528	0.9018013
1420	2.708435	0.886731
1421	2.710342	0.882165
1422	2.71225	0.8737813
1423	2.714157	0.8999139
1424	2.716064	0.891068
1425	2.717972	0.9002061
1426	2.719879	0.9029497
1427	2.721786	0.9073558
1428	2.723694	0.9092714
1429	2.725601	0.9004494
1430	2.727509	0.9131871
1431	2.729416	0.9174632
1432	2.731323	0.9221978
1433	2.733231	0.9149992
1434	2.735138	0.9110243
1435	2.737045	0.9155441
1436	2.738953	0.919158
1437	2.74086	0.9097258
1438	2.742767	0.9258033
1439	2.744675	0.9085553
1440	2.746582	0.9298112
1441	2.748489	0.9338435
1442	2.750397	0.9115734
1443	2.752304	0.9352299
1444	2.754211	0.9229444
1445	2.756119	0.9340172
1446	2.758026	0.9219615
1447	2.759933	0.9413473
1448	2.761841	0.9436129
1449	2.763748	0.9469837
1450	2.765656	0.9434282
1451	2.767563	0.953956
1452	2.76947	0.9539543
1453	2.771378	0.9485032
1454	2.773285	0.9552483
1455	2.775192	0.9449051
1456	2.7771	0.9471024
1457	2.779007	0.9655551
1458	2.780914	0.940837
1459	2.782822	0.9542902
1460	2.784729	0.9532134
1461	2.786636	0.9667796
1462	2.788544	0.9610905
1463	2.790451	0.9861637
1464	2.792358	0.9615172
1465	2.794266	0.9937206
1466	2.796173	0.9795725
1467	2.79808	0.9937935
1468	2.799988	0.9958809
1469	2.801895	0.9941879
1470	2.803802	0.970567
1471	2.80571	0.9700212
1472	2.807617	0.9772865
1473	2.809525	0.9871296
1474	2.811432	0.9896011
1475	2.813339	1.007913
1476	2.815247	1.008479
1477	2.817154	0.9884566
1478	2.819061	1.012276
1479	2.820969	1.018633
1480	2.822876	1.022
1481	2.824783	1.007939
1482	2.826691	0.9965077
1483	2.828598	1.040817
1484	2.830505	1.017838
1485	2.832413	1.023286
1486	2.83432	1.033317
1487	2.836227	1.026714
1488	2.838135	1.033424
1489	2.840042	1.057757
1490	2.841949	1.046767
1491	2.843857	1.026451
1492	2.845764	1.049033
1493	2.847672	1.054317
1494	2.849579	1.059973
1495	2.851486	1.043099
1496	2.853394	1.040706
1497	2.855301	1.057255
1498	2.857208	1.071354
1499	2.859116	1.070694
1500	2.861023	1.0751
1501	2.86293	1.060943
1502	2.864838	1.074718
1503	2.866745	1.077324
1504	2.868652	1.062325
1505	2.87056	1.091984
1506	2.872467	1.083481
1507	2.874374	1.095277
1508	2.876282	1.08843
1509	2.878189	1.098969
1510	2.880096	1.103778
1511	2.882004	1.103794
1512	2.883911	1.116428
1513	2.885818	1.119837
1514	2.887726	1.099563
1515	2.889633	1.120267
1516	2.891541	1.119419
1517	2.893448	1.126369
1518	2.895355	1.119115
1519	2.897263	1.108796
1520	2.89917	1.119031
1521	2.901077	1.11946
1522	2.902985	1.146707
1523	2.904892	1.10277
1524	2.906799	1.116003
1525	2.908707	1.108264
1526	2.910614	1.133065
1527	2.912521	1.13609
1528	2.914429	1.139581
1529	2.916336	1.145432
1530	2.918243	1.129175
1531	2.920151	1.143264
1532	2.922058	1.126551
1533	2.923965	1.136927
1534	2.925873	1.140694
1535	2.92778	1.132394
1536	2.929687	1.143583
1537	2.931595	1.142969
1538	2.933502	1.148046
1539	2.93541	1.1424
1540	2.937317	1.153262
1541	2.939224	1.141269
1542	2.941132	1.156726
1543	2.943039	1.138217
1544	2.944946	1.170636
1545	2.946854	1.161473
1546	2.948761	1.143555
1547	2.950668	1.174138
1548	2.952576	1.161819
1549	2.954483	1.177899
1550	2.95639	1.180903
1551	2.958298	1.184913
1552	2.960205	1.191208
1553	2.962112	1.169588
1554	2.96402	1.180321
1555	2.965927	1.188885
1556	2.967834	1.174898
1557	2.969742	1.186682
1558	2.971649	1.20429
1559	2.973557	1.172393
1560	2.975464	1.174011
1561	2.977371	1.183765
1562	2.979279	1.188745
1563	2.981186	1.176858
1564	2.983093	1.196062
1565	2.985001	1.179342
1566	2.986908	1.202541
1567	2.988815	1.192781
1568	2.990723	1.187248
1569	2.99263	1.203294
1570	2.994537	1.209404
1571	2.996445	1.204431
1572	2.998352	1.228306
1573	3.000259	1.183967
1574	3.002167	1.217823
1575	3.004074	1.214059
1576	3.005981	1.206363
1577	3.007889	1.241518
1578	3.009796	1.197497
1579	3.011703	1.206672
1580	3.013611	1.224671
1581	3.015518	1.1908
1582	3.017426	1.202128
1583	3.019333	1.228276
1584	3.02124	1.216628
1585	3.023148	1.213821
1586	3.025055	1.236853
1587	3.026962	1.213372
1588	3.02887	1.235875
1589	3.030777	1.226729
1590	3.032684	1.238234
1591	3.034592	1.245375
1592	3.036499	1.225805
1593	3.038406	1.216564
1594	3.040314	1.243322
1595	3.042221	1.24282
1596	3.044128	1.224006
1597	3.046036	1.242839
1598	3.047943	1.254916
1599	3.04985	1.23237
1600	3.051758	1.245256
1601	3.053665	1.242248
1602	3.055573	1.247158
1603	3.05748	1.247968
1604	3.059387	1.262839
1605	3.061295	1.260169
1606	3.063202	1.269271
1607	3.065109	1.252551
1608	3.067017	1.274052
1609	3.068924	1.255711
1610	3.070831	1.284723
1611	3.072739	1.260533
1612	3.074646	1.285012
1613	3.076553	1.243666
1614	3.078461	1.284689
1615	3.080368	1.271158
1616	3.082275	1.265548
1617	3.084183	1.277923
1618	3.08609	1.283304
1619	3.087997	1.290449
1620	3.089905	1.295508
1621	3.091812	1.296492
1622	3.093719	1.306097
1623	3.095627	1.306104
1624	3.097534	1.29087
1625	3.099442	1.31829
1626	3.101349	1.284309
1627	3.103256	1.293019
1628	3.105164	1.304944
1629	3.107071	1.297506
1630	3.108978	1.28969
1631	3.110886	1.317366
1632	3.112793	1.311062
1633	3.1147	1.308409
1634	3.116608	1.315155
1635	3.118515	1.323467
1636	3.120422	1.305162
1637	3.12233	1.330854
1638	3.124237	1.320468
1639	3.126144	1.33192
1640	3.128052	1.337234
1641	3.129959	1.322246
1642	3.131866	1.31203
1643	3.133774	1.336126
1644	3.135681	1.341008
1645	3.137589	1.342478
1646	3.139496	1.305588
1647	3.141403	1.365347
1648	3.143311	1.325
1649	3.145218	1.370297
1650	3.147125	1.363008
1651	3.149033	1.365293
1652	3.15094	1.356221
1653	3.152847	1.350006
1654	3.154755	1.382766
1655	3.156662	1.33393
1656	3.158569	1.390004
1657	3.160477	1.387996
1658	3.162384	1.391225
1659	3.164291	1.429371
1660	3.166199	1.366343
1661	3.168106	1.401452
1662	3.170013	1.379687
1663	3.171921	1.377156
1664	3.173828	1.383337
1665	3.175735	1.39471
1666	3.177643	1.409967
1667	3.17955	1.379145
1668	3.181458	1.39045
1669	3.183365	1.414059
1670	3.185272	1.400364
1671	3.18718	1.377066
1672	3.189087	1.393206
1673	3.190994	1.384553
1674	3.192902	1.420467
1675	3.194809	1.420042
1676	3.196716	1.447663
1677	3.198624	1.415014
1678	3.200531	1.433567
1679	3.202438	1.442728
1680	3.204346	1.441162
1681	3.206253	1.396289
1682	3.20816	1.412854
1683	3.210068	1.433968
1684	3.211975	1.41709
1685	3.213882	1.448545
1686	3.21579	1.455343
1687	3.217697	1.453818
1688	3.219604	1.457037
1689	3.221512	1.468409
1690	3.223419	1.428671
1691	3.225327	1.474905
1692	3.227234	1.438857
1693	3.229141	1.476445
1694	3.231049	1.465483
1695	3.232956	1.467736
1696	3.234863	1.446685
1697	3.236771	1.509145
1698	3.238678	1.492333
1699	3.240585	1.508472
1700	3.242493	1.517763
1701	3.2444	1.498433
1702	3.246307	1.469773
1703	3.248215	1.515507
1704	3.250122	1.522187
1705	3.252029	1.491471
1706	3.253937	1.509617
1707	3.255844	1.523366
1708	3.257751	1.478213
1709	3.259659	1.533615
1710	3.261566	1.481703
1711	3.263474	1.516361
1712	3.265381	1.552155
1713	3.267288	1.562273
1714	3.269196	1.519298
1715	3.271103	1.521922
1716	3.27301	1.564191
1717	3.274918	1.523044
1718	3.276825	1.565659
1719	3.278732	1.525926
1720	3.28064	1.549702
1721	3.282547	1.548496
1722	3.284454	1.594386
1723	3.286362	1.547333
1724	3.288269	1.561278
1725	3.290176	1.579694
1726	3.292084	1.558126
1727	3.293991	1.637347
1728	3.295898	1.584945
1729	3.297806	1.61224
1730	3.299713	1.610455
1731	3.30162	1.616339
1732	3.303528	1.5755
1733	3.305435	1.605836
1734	3.307343	1.608337
1735	3.30925	1.583991
1736	3.311157	1.610694
1737	3.313065	1.632077
1738	3.314972	1.597008
1739	3.316879	1.63631
1740	3.318787	1.618302
1741	3.320694	1.617455
1742	3.322601	1.664457
1743	3.324509	1.598725
1744	3.326416	1.619662
1745	3.328323	1.623986
1746	3.330231	1.611589
1747	3.332138	1.653954
1748	3.334045	1.645367
1749	3.335953	1.641622
1750	3.33786	1.669355
1751	3.339767	1.620733
1752	3.341675	1.642185
1753	3.343582	1.604907
1754	3.34549	1.599897
1755	3.347397	1.631271
1756	3.349304	1.592708
1757	3.351212	1.631816
1758	3.353119	1.650468
1759	3.355026	1.664679
1760	3.356934	1.657347
1761	3.358841	1.68727
1762	3.360748	1.640699
1763	3.362656	1.697999
1764	3.364563	1.685548
1765	3.36647	1.677372
1766	3.368378	1.655504
1767	3.370285	1.648112
1768	3.372192	1.700303
1769	3.3741	1.673484
1770	3.376007	1.679327
1771	3.377914	1.680971
1772	3.379822	1.661405
1773	3.381729	1.648995
1774	3.383636	1.707312
1775	3.385544	1.694267
1776	3.387451	1.712092
1777	3.389359	1.690669
1778	3.391266	1.692227
1779	3.393173	1.653702
1780	3.395081	1.684332
1781	3.396988	1.662184
1782	3.398895	1.756233
1783	3.400803	1.707096
1784	3.40271	1.736148
1785	3.404617	1.762294
1786	3.406525	1.705912
1787	3.408432	1.733028
1788	3.410339	1.717422
1789	3.412247	1.722452
1790	3.414154	1.755365
1791	3.416061	1.687306
1792	3.417969	1.727432
1793	3.419876	1.738866
1794	3.421783	1.74474
1795	3.423691	1.681765
1796	3.425598	1.690563
1797	3.427505	1.748644
1798	3.429413	1.705161
1799	3.43132	1.748987
1800	3.433228	1.706997
1801	3.435135	1.730206
1802	3.437042	1.738477
1803	3.43895	1.694567
1804	3.440857	1.728174
1805	3.442764	1.775851
1806	3.444672	1.756038
1807	3.446579	1.73767
1808	3.448486	1.698272
1809	3.450394	1.683434
1810	3.452301	1.742211
1811	3.454208	1.71634
1812	3.456116	1.715936
1813	3.458023	1.680155
1814	3.45993	1.721642
1815	3.461838	1.697705
1816	3.463745	1.734984
1817	3.465652	1.771143
1818	3.46756	1.754754
1819	3.469467	1.788394
1820	3.471375	1.736949
1821	3.473282	1.705975
1822	3.475189	1.739621
1823	3.477097	1.69975
1824	3.479004	1.698871
1825	3.480911	1.751203
1826	3.482819	1.673981
1827	3.484726	1.734015
1828	3.486633	1.676504
1829	3.488541	1.763267
1830	3.490448	1.690832
1831	3.492355	1.766989
1832	3.494263	1.730095
1833	3.49617	1.786346
1834	3.498077	1.753555
1835	3.499985	1.73808
1836	3.501892	1.729283
1837	3.503799	1.701656
1838	3.505707	1.720247
1839	3.507614	1.700055
1840	3.509521	1.693767
1841	3.511429	1.755215
1842	3.513336	1.734098
1843	3.515244	1.762599
1844	3.517151	1.721066
1845	3.519058	1.736284
1846	3.520966	1.697032
1847	3.522873	1.678467
1848	3.52478	1.773299
1849	3.526688	1.677026
1850	3.528595	1.732778
1851	3.530502	1.727823
1852	3.53241	1.706376
1853	3.534317	1.724114
1854	3.536224	1.669656
1855	3.538132	1.725439
1856	3.540039	1.699694
1857	3.541946	1.691941
1858	3.543854	1.715977
1859	3.545761	1.691875
1860	3.547668	1.672715
1861	3.549576	1.738608
1862	3.551483	1.653221
1863	3.553391	1.713962
1864	3.555298	1.713199
1865	3.557205	1.631081
1866	3.559113	1.669674
1867	3.56102	1.66574
1868	3.562927	1.711718
1869	3.564835	1.66568
1870	3.566742	1.658198
1871	3.568649	1.63097
1872	3.570557	1.699517
1873	3.572464	1.623254
1874	3.574371	1.62825
1875	3.576279	1.622486
1876	3.578186	1.611639
1877	3.580093	1.649082
1878	3.582001	1.564633
1879	3.583908	1.622345
1880	3.585815	1.603009
1881	3.587723	1.62157
1882	3.58963	1.587785
1883	3.591537	1.62222
1884	3.593445	1.590932
1885	3.595352	1.581023
1886	3.59726	1.622252
1887	3.599167	1.561202
1888	3.601074	1.562382
1889	3.602982	1.576093
1890	3.604889	1.561006
1891	3.606796	1.559012
1892	3.608704	1.496006
1893	3.610611	1.496349
1894	3.612518	1.504704
1895	3.614426	1.521084
1896	3.616333	1.533904
1897	3.61824	1.5392
1898	3.620148	1.520175
1899	3.622055	1.474676
[truncated: 2,295 more rows]
