# Supplementary material for: Ultrafast charge-transfer-induced spin transition in cobalt-tungstate molecular photomagnets
Source: Nat Commun. 2025 Jun 6;16:5012. doi: 10.1038/s41467-025-60401-4 (PMC12144094; doi:10.1038/s41467-025-60401-4)
Supplement: Supplementary file 5 — Source Data [file 41467_2025_60401_MOESM5_ESM.zip › Source_Data_files/Characterization_CsCoW_CoW/UV_vis_NIR/CoW.txt]

File_221024_172257.spc - RawData
�g�� (nm)	Abs.
200.00	1.276991
201.00	1.297330
202.00	1.311090
203.00	1.319098
204.00	1.330167
205.00	1.316732
206.00	1.305289
207.00	1.299569
208.00	1.301163
209.00	1.294186
210.00	1.291031
211.00	1.284494
212.00	1.279771
213.00	1.273511
214.00	1.266443
215.00	1.263265
216.00	1.259019
217.00	1.258457
218.00	1.256429
219.00	1.257526
220.00	1.254393
221.00	1.254918
222.00	1.252073
223.00	1.251532
224.00	1.251285
225.00	1.250292
226.00	1.249014
227.00	1.248083
228.00	1.245866
229.00	1.245447
230.00	1.248717
231.00	1.251287
232.00	1.251366
233.00	1.253422
234.00	1.252963
235.00	1.250468
236.00	1.249788
237.00	1.252202
238.00	1.253562
239.00	1.255240
240.00	1.258985
241.00	1.259470
242.00	1.259079
243.00	1.258974
244.00	1.259841
245.00	1.260426
246.00	1.262261
247.00	1.262800
248.00	1.264541
249.00	1.265542
250.00	1.265341
251.00	1.265533
252.00	1.268097
253.00	1.268811
254.00	1.269073
255.00	1.271149
256.00	1.272516
257.00	1.272657
258.00	1.273275
259.00	1.273442
260.00	1.271940
261.00	1.272735
262.00	1.272933
263.00	1.273455
264.00	1.273978
265.00	1.273936
266.00	1.272914
267.00	1.273407
268.00	1.272779
269.00	1.271435
270.00	1.272864
271.00	1.273834
272.00	1.271978
273.00	1.270709
274.00	1.272325
275.00	1.270937
276.00	1.269187
277.00	1.268721
278.00	1.267891
279.00	1.266358
280.00	1.265260
281.00	1.264872
282.00	1.263833
283.00	1.264197
284.00	1.262353
285.00	1.260723
286.00	1.259170
287.00	1.256976
288.00	1.252997
289.00	1.251736
290.00	1.249712
291.00	1.247093
292.00	1.244570
293.00	1.243133
294.00	1.239802
295.00	1.237260
296.00	1.234372
297.00	1.232709
298.00	1.230194
299.00	1.227687
300.00	1.224529
301.00	1.222680
302.00	1.220343
303.00	1.218514
304.00	1.216004
305.00	1.213676
306.00	1.210040
307.00	1.206547
308.00	1.203430
309.00	1.198647
310.00	1.194792
311.00	1.189877
312.00	1.184735
313.00	1.178694
314.00	1.173672
315.00	1.168476
316.00	1.163256
317.00	1.157875
318.00	1.153171
319.00	1.150926
320.00	1.146228
321.00	1.141530
322.00	1.137836
323.00	1.133939
324.00	1.128917
325.00	1.124820
326.00	1.120172
327.00	1.114204
328.00	1.107767
329.00	1.101391
330.00	1.094584
331.00	1.089479
332.00	1.084224
333.00	1.078040
334.00	1.072811
335.00	1.066961
336.00	1.062332
337.00	1.056823
338.00	1.051900
339.00	1.046499
340.00	1.041453
341.00	1.035100
342.00	1.030252
343.00	1.025496
344.00	1.020766
345.00	1.016778
346.00	1.012230
347.00	1.008497
348.00	1.003838
349.00	0.998621
350.00	0.993894
351.00	0.989101
352.00	0.984549
353.00	0.980586
354.00	0.976579
355.00	0.972215
356.00	0.968343
357.00	0.963377
358.00	0.958710
359.00	0.953406
360.00	0.948044
361.00	0.942979
362.00	0.937905
363.00	0.932664
364.00	0.928052
365.00	0.923771
366.00	0.918468
367.00	0.913210
368.00	0.907099
369.00	0.901446
370.00	0.895268
371.00	0.889592
372.00	0.883042
373.00	0.877048
374.00	0.869960
375.00	0.862922
376.00	0.854809
377.00	0.847422
378.00	0.840450
379.00	0.833577
380.00	0.826595
381.00	0.820227
382.00	0.814306
383.00	0.807799
384.00	0.801467
385.00	0.795447
386.00	0.789888
387.00	0.783871
388.00	0.777791
389.00	0.772176
390.00	0.766251
391.00	0.760442
392.00	0.754798
393.00	0.750093
394.00	0.745239
395.00	0.741224
396.00	0.737486
397.00	0.733639
398.00	0.730016
399.00	0.726818
400.00	0.723546
401.00	0.720536
402.00	0.718101
403.00	0.715447
404.00	0.713134
405.00	0.711054
406.00	0.709296
407.00	0.707942
408.00	0.706906
409.00	0.705737
410.00	0.705121
411.00	0.703937
412.00	0.702991
413.00	0.701918
414.00	0.700281
415.00	0.698662
416.00	0.696668
417.00	0.694516
418.00	0.691909
419.00	0.690410
420.00	0.688732
421.00	0.687406
422.00	0.685522
423.00	0.684114
424.00	0.682217
425.00	0.679572
426.00	0.677254
427.00	0.675201
428.00	0.672729
429.00	0.669952
430.00	0.667503
431.00	0.665026
432.00	0.662162
433.00	0.659544
434.00	0.656897
435.00	0.654570
436.00	0.652070
437.00	0.649458
438.00	0.646664
439.00	0.644718
440.00	0.641672
441.00	0.638485
442.00	0.635442
443.00	0.633040
444.00	0.629720
445.00	0.626712
446.00	0.624224
447.00	0.621988
448.00	0.619198
449.00	0.616910
450.00	0.614925
451.00	0.612519
452.00	0.610790
453.00	0.609191
454.00	0.607485
455.00	0.606189
456.00	0.604970
457.00	0.603219
458.00	0.601451
459.00	0.599764
460.00	0.598216
461.00	0.596587
462.00	0.594838
463.00	0.593571
464.00	0.592104
465.00	0.590175
466.00	0.588661
467.00	0.587189
468.00	0.585268
469.00	0.583628
470.00	0.581868
471.00	0.579715
472.00	0.577709
473.00	0.575993
474.00	0.574120
475.00	0.572389
476.00	0.570951
477.00	0.569820
478.00	0.568421
479.00	0.567198
480.00	0.565895
481.00	0.564681
482.00	0.563337
483.00	0.561958
484.00	0.560074
485.00	0.558489
486.00	0.556759
487.00	0.554678
488.00	0.553039
489.00	0.551616
490.00	0.549904
491.00	0.548170
492.00	0.546682
493.00	0.544919
494.00	0.542928
495.00	0.541297
496.00	0.539573
497.00	0.537858
498.00	0.536850
499.00	0.535650
500.00	0.534770
501.00	0.534390
502.00	0.533449
503.00	0.532119
504.00	0.531694
505.00	0.530316
506.00	0.528782
507.00	0.528063
508.00	0.526797
509.00	0.525487
510.00	0.525030
511.00	0.524274
512.00	0.523117
513.00	0.522592
514.00	0.521951
515.00	0.521016
516.00	0.520983
517.00	0.521084
518.00	0.521132
519.00	0.521629
520.00	0.522252
521.00	0.522402
522.00	0.522439
523.00	0.522628
524.00	0.522639
525.00	0.522680
526.00	0.523052
527.00	0.523510
528.00	0.523613
529.00	0.524126
530.00	0.524973
531.00	0.525105
532.00	0.526401
533.00	0.528001
534.00	0.528695
535.00	0.529589
536.00	0.531750
537.00	0.533237
538.00	0.534157
539.00	0.535910
540.00	0.537477
541.00	0.537940
542.00	0.538911
543.00	0.540832
544.00	0.542264
545.00	0.543651
546.00	0.545929
547.00	0.547425
548.00	0.548809
549.00	0.550396
550.00	0.552107
551.00	0.553643
552.00	0.555685
553.00	0.557720
554.00	0.560111
555.00	0.562455
556.00	0.564348
557.00	0.566187
558.00	0.567974
559.00	0.569414
560.00	0.571419
561.00	0.573947
562.00	0.576184
563.00	0.578506
564.00	0.581039
565.00	0.583297
566.00	0.585218
567.00	0.587071
568.00	0.589341
569.00	0.591486
570.00	0.593411
571.00	0.595525
572.00	0.597986
573.00	0.600156
574.00	0.602429
575.00	0.604690
576.00	0.607412
577.00	0.610011
578.00	0.612416
579.00	0.614879
580.00	0.617246
581.00	0.618878
582.00	0.620889
583.00	0.622748
584.00	0.625303
585.00	0.627922
586.00	0.630810
587.00	0.633126
588.00	0.636186
589.00	0.638321
590.00	0.640182
591.00	0.642391
592.00	0.644874
593.00	0.646961
594.00	0.649265
595.00	0.651922
596.00	0.654326
597.00	0.656962
598.00	0.659543
599.00	0.662161
600.00	0.664481
601.00	0.666491
602.00	0.668111
603.00	0.669551
604.00	0.671418
605.00	0.673590
606.00	0.676403
607.00	0.679205
608.00	0.681881
609.00	0.683944
610.00	0.685663
611.00	0.687110
612.00	0.688586
613.00	0.690245
614.00	0.692045
615.00	0.694624
616.00	0.697265
617.00	0.699194
618.00	0.701413
619.00	0.703295
620.00	0.704725
621.00	0.705864
622.00	0.708244
623.00	0.709999
624.00	0.712163
625.00	0.714589
626.00	0.717053
627.00	0.718528
628.00	0.720635
629.00	0.722176
630.00	0.723598
631.00	0.724349
632.00	0.725832
633.00	0.727093
634.00	0.728758
635.00	0.730687
636.00	0.732692
637.00	0.734279
638.00	0.735952
639.00	0.737529
640.00	0.738788
641.00	0.740184
642.00	0.742109
643.00	0.743453
644.00	0.744944
645.00	0.746266
646.00	0.747623
647.00	0.748455
648.00	0.750093
649.00	0.751130
650.00	0.752263
651.00	0.753759
652.00	0.755448
653.00	0.756470
654.00	0.757839
655.00	0.758946
656.00	0.760372
657.00	0.761717
658.00	0.763265
659.00	0.764892
660.00	0.766960
661.00	0.768471
662.00	0.769243
663.00	0.770311
664.00	0.771659
665.00	0.772380
666.00	0.772955
667.00	0.774347
668.00	0.774935
669.00	0.775576
670.00	0.776594
671.00	0.776661
672.00	0.777865
673.00	0.778738
674.00	0.778896
675.00	0.778940
676.00	0.780483
677.00	0.780407
678.00	0.780584
679.00	0.781610
680.00	0.782386
681.00	0.783576
682.00	0.784681
683.00	0.785079
684.00	0.785542
685.00	0.786600
686.00	0.786745
687.00	0.787043
688.00	0.789024
689.00	0.790262
690.00	0.789992
691.00	0.789573
692.00	0.790626
693.00	0.790946
694.00	0.791867
695.00	0.793809
696.00	0.794318
697.00	0.793850
698.00	0.793933
699.00	0.793482
700.00	0.793182
701.00	0.793684
702.00	0.794346
703.00	0.794580
704.00	0.795657
705.00	0.795503
706.00	0.795751
707.00	0.795792
708.00	0.795666
709.00	0.794703
710.00	0.794508
711.00	0.794755
712.00	0.795330
713.00	0.795483
714.00	0.795232
715.00	0.795284
716.00	0.795788
717.00	0.795135
718.00	0.795678
719.00	0.794888
720.00	0.793908
721.00	0.792193
722.00	0.791753
723.00	0.791167
724.00	0.790767
725.00	0.790328
726.00	0.789927
727.00	0.789308
728.00	0.788732
729.00	0.787973
730.00	0.787648
731.00	0.787377
732.00	0.787027
733.00	0.786674
734.00	0.786354
735.00	0.786089
736.00	0.785765
737.00	0.785372
738.00	0.784936
739.00	0.784508
740.00	0.783967
741.00	0.783380
742.00	0.782917
743.00	0.782342
744.00	0.781795
745.00	0.781333
746.00	0.780854
747.00	0.780352
748.00	0.779817
749.00	0.779294
750.00	0.778764
751.00	0.778136
752.00	0.777500
753.00	0.776824
754.00	0.776120
755.00	0.775478
756.00	0.774774
757.00	0.774145
758.00	0.773462
759.00	0.772739
760.00	0.771995
761.00	0.771212
762.00	0.770398
763.00	0.769568
764.00	0.768770
765.00	0.767842
766.00	0.766951
767.00	0.766024
768.00	0.765052
769.00	0.764096
770.00	0.763125
771.00	0.762182
772.00	0.761196
773.00	0.760243
774.00	0.759172
775.00	0.758203
776.00	0.757138
777.00	0.756076
778.00	0.755020
779.00	0.753941
780.00	0.752782
781.00	0.751584
782.00	0.750440
783.00	0.749262
784.00	0.748082
785.00	0.746935
786.00	0.745757
787.00	0.744575
788.00	0.743305
789.00	0.742026
790.00	0.740783
791.00	0.739572
792.00	0.738257
793.00	0.736955
794.00	0.735633
795.00	0.734260
796.00	0.732851
797.00	0.731472
798.00	0.730071
799.00	0.728646
800.00	0.727192
801.00	0.725759
802.00	0.724266
803.00	0.722764
804.00	0.721230
805.00	0.719683
806.00	0.718156
807.00	0.716553
808.00	0.714979
809.00	0.713403
810.00	0.711851
811.00	0.710282
812.00	0.708742
813.00	0.707197
814.00	0.705637
815.00	0.704113
816.00	0.702542
817.00	0.700990
818.00	0.699292
819.00	0.697698
820.00	0.696066
821.00	0.694378
822.00	0.692738
823.00	0.691064
824.00	0.689453
825.00	0.687752
826.00	0.686098
827.00	0.684425
828.00	0.682731
829.00	0.681067
830.00	0.679378
831.00	0.677737
832.00	0.676052
833.00	0.674438
834.00	0.672692
835.00	0.671145
836.00	0.669478
837.00	0.667843
838.00	0.666312
839.00	0.664681
840.00	0.663094
841.00	0.661473
842.00	0.659827
843.00	0.658207
844.00	0.656596
845.00	0.654993
846.00	0.653371
847.00	0.651769
848.00	0.650022
849.00	0.648309
850.00	0.646640
851.00	0.644994
852.00	0.643235
853.00	0.641618
854.00	0.639975
855.00	0.638190
856.00	0.636629
857.00	0.634859
858.00	0.633160
859.00	0.631527
860.00	0.629771
861.00	0.627875
862.00	0.626018
863.00	0.621649
864.00	0.617286
865.00	0.612972
866.00	0.608600
867.00	0.604242
868.00	0.599949
869.00	0.595685
870.00	0.591179
871.00	0.586740
872.00	0.582408
873.00	0.577988
874.00	0.573620
875.00	0.569173
876.00	0.564719
877.00	0.560318
878.00	0.556006
879.00	0.551675
880.00	0.549418
881.00	0.547172
882.00	0.544967
883.00	0.542741
884.00	0.540447
885.00	0.538148
886.00	0.535844
887.00	0.533632
888.00	0.531368
889.00	0.529094
890.00	0.526792
891.00	0.524547
892.00	0.522301
893.00	0.520063
894.00	0.517837
895.00	0.515585
896.00	0.513321
897.00	0.511078
898.00	0.508826
899.00	0.506490
900.00	0.504244
901.00	0.502002
902.00	0.499798
903.00	0.497532
904.00	0.495337
905.00	0.493107
906.00	0.490861
907.00	0.488606
908.00	0.486392
909.00	0.484167
910.00	0.481937
911.00	0.479636
912.00	0.477441
913.00	0.475217
914.00	0.473040
915.00	0.470815
916.00	0.468668
917.00	0.466447
918.00	0.464248
919.00	0.462013
920.00	0.459813
921.00	0.457591
922.00	0.455414
923.00	0.453238
924.00	0.451061
925.00	0.448893
926.00	0.446757
927.00	0.444575
928.00	0.442450
929.00	0.440271
930.00	0.438157
931.00	0.435987
932.00	0.433878
933.00	0.431790
934.00	0.429780
935.00	0.427776
936.00	0.425774
937.00	0.423784
938.00	0.421787
939.00	0.419778
940.00	0.417777
941.00	0.415773
942.00	0.413775
943.00	0.411796
944.00	0.409836
945.00	0.407873
946.00	0.405954
947.00	0.404037
948.00	0.402137
949.00	0.400211
950.00	0.398255
951.00	0.396306
952.00	0.394323
953.00	0.392328
954.00	0.390345
955.00	0.388418
956.00	0.386465
957.00	0.384513
958.00	0.382574
959.00	0.380656
960.00	0.378746
961.00	0.376796
962.00	0.374895
963.00	0.372973
964.00	0.371063
965.00	0.369144
966.00	0.367262
967.00	0.365402
968.00	0.363529
969.00	0.361664
970.00	0.359834
971.00	0.358022
972.00	0.356160
973.00	0.354371
974.00	0.352583
975.00	0.350807
976.00	0.349036
977.00	0.347303
978.00	0.345607
979.00	0.343914
980.00	0.342193
981.00	0.340486
982.00	0.338813
983.00	0.337095
984.00	0.335390
985.00	0.333689
986.00	0.332062
987.00	0.330413
988.00	0.328791
989.00	0.327181
990.00	0.325550
991.00	0.323964
992.00	0.322376
993.00	0.320783
994.00	0.319145
995.00	0.317606
996.00	0.316016
997.00	0.314472
998.00	0.312911
999.00	0.311369
1000.00	0.309913
1001.00	0.308443
1002.00	0.306942
1003.00	0.305422
1004.00	0.303961
1005.00	0.302445
1006.00	0.300970
1007.00	0.299527
1008.00	0.298030
1009.00	0.296615
1010.00	0.295164
1011.00	0.293777
1012.00	0.292315
1013.00	0.290895
1014.00	0.289500
1015.00	0.288112
1016.00	0.286678
1017.00	0.285210
1018.00	0.283840
1019.00	0.282475
1020.00	0.281108
1021.00	0.279697
1022.00	0.278389
1023.00	0.277071
1024.00	0.275696
1025.00	0.274387
1026.00	0.273038
1027.00	0.271765
1028.00	0.270411
1029.00	0.269106
1030.00	0.267810
1031.00	0.266551
1032.00	0.265284
1033.00	0.264067
1034.00	0.262875
1035.00	0.261637
1036.00	0.260421
1037.00	0.259165
1038.00	0.257970
1039.00	0.256741
1040.00	0.255554
1041.00	0.254357
1042.00	0.253195
1043.00	0.252012
1044.00	0.250824
1045.00	0.249692
1046.00	0.248536
1047.00	0.247415
1048.00	0.246252
1049.00	0.245110
1050.00	0.243968
1051.00	0.242815
1052.00	0.241656
1053.00	0.240551
1054.00	0.239490
1055.00	0.238409
1056.00	0.237312
1057.00	0.236208
1058.00	0.235163
1059.00	0.234099
1060.00	0.233029
1061.00	0.231962
1062.00	0.230924
1063.00	0.229868
1064.00	0.228818
1065.00	0.227758
1066.00	0.226727
1067.00	0.225706
1068.00	0.224694
1069.00	0.223680
1070.00	0.222681
1071.00	0.221669
1072.00	0.220670
1073.00	0.219681
1074.00	0.218718
1075.00	0.217799
1076.00	0.216841
1077.00	0.215904
1078.00	0.215002
1079.00	0.214043
1080.00	0.213156
1081.00	0.212207
1082.00	0.211327
1083.00	0.210434
1084.00	0.209537
1085.00	0.208634
1086.00	0.207792
1087.00	0.206884
1088.00	0.206027
1089.00	0.205166
1090.00	0.204345
1091.00	0.203472
1092.00	0.202590
1093.00	0.201707
1094.00	0.200915
1095.00	0.200069
1096.00	0.199260
1097.00	0.198438
1098.00	0.197684
1099.00	0.196884
1100.00	0.196102
1101.00	0.195302
1102.00	0.194571
1103.00	0.193789
1104.00	0.193029
1105.00	0.192253
1106.00	0.191528
1107.00	0.190769
1108.00	0.190042
1109.00	0.189283
1110.00	0.188617
1111.00	0.187875
1112.00	0.187152
1113.00	0.186412
1114.00	0.185722
1115.00	0.184975
1116.00	0.184243
1117.00	0.183490
1118.00	0.182824
1119.00	0.182112
1120.00	0.181419
1121.00	0.180724
1122.00	0.180082
1123.00	0.179383
1124.00	0.178705
1125.00	0.178003
1126.00	0.177353
1127.00	0.176643
1128.00	0.175969
1129.00	0.175281
1130.00	0.174659
1131.00	0.173980
1132.00	0.173370
1133.00	0.172733
1134.00	0.172126
1135.00	0.171496
1136.00	0.170845
1137.00	0.170200
1138.00	0.169605
1139.00	0.168955
1140.00	0.168313
1141.00	0.167686
1142.00	0.167096
1143.00	0.166502
1144.00	0.165919
1145.00	0.165283
1146.00	0.164719
1147.00	0.164130
1148.00	0.163528
1149.00	0.162923
1150.00	0.162354
1151.00	0.161794
1152.00	0.161221
1153.00	0.160662
1154.00	0.160125
1155.00	0.159597
1156.00	0.159064
1157.00	0.158547
1158.00	0.158013
1159.00	0.157490
1160.00	0.156948
1161.00	0.156423
1162.00	0.155933
1163.00	0.155465
1164.00	0.154970
1165.00	0.154503
1166.00	0.154053
1167.00	0.153601
1168.00	0.153123
1169.00	0.152614
1170.00	0.152150
1171.00	0.151692
1172.00	0.151219
1173.00	0.150768
1174.00	0.150344
1175.00	0.149926
1176.00	0.149534
1177.00	0.149161
1178.00	0.148759
1179.00	0.148368
1180.00	0.147935
1181.00	0.147504
1182.00	0.147109
1183.00	0.146683
1184.00	0.146263
1185.00	0.145893
1186.00	0.145556
1187.00	0.145205
1188.00	0.144846
1189.00	0.144486
1190.00	0.144118
1191.00	0.143752
1192.00	0.143364
1193.00	0.142965
1194.00	0.142581
1195.00	0.142233
1196.00	0.141883
1197.00	0.141533
1198.00	0.141235
1199.00	0.140899
1200.00	0.140551
1201.00	0.140208
1202.00	0.139858
1203.00	0.139500
1204.00	0.139140
1205.00	0.138753
1206.00	0.138376
1207.00	0.138072
1208.00	0.137735
1209.00	0.137428
1210.00	0.137096
1211.00	0.136768
1212.00	0.136404
1213.00	0.136054
1214.00	0.135666
1215.00	0.135286
1216.00	0.134931
1217.00	0.134576
1218.00	0.134226
1219.00	0.133871
1220.00	0.133549
1221.00	0.133218
1222.00	0.132902
1223.00	0.132571
1224.00	0.132190
1225.00	0.131814
1226.00	0.131457
1227.00	0.131082
1228.00	0.130720
1229.00	0.130392
1230.00	0.130064
1231.00	0.129771
1232.00	0.129438
1233.00	0.129129
1234.00	0.128823
1235.00	0.128519
1236.00	0.128170
1237.00	0.127842
1238.00	0.127505
1239.00	0.127204
1240.00	0.126908
1241.00	0.126602
1242.00	0.126346
1243.00	0.126079
1244.00	0.125804
1245.00	0.125496
1246.00	0.125220
1247.00	0.124918
1248.00	0.124615
1249.00	0.124319
1250.00	0.124029
1251.00	0.123752
1252.00	0.123492
1253.00	0.123245
1254.00	0.122991
1255.00	0.122740
1256.00	0.122462
1257.00	0.122172
1258.00	0.121911
1259.00	0.121647
1260.00	0.121347
1261.00	0.121077
1262.00	0.120828
1263.00	0.120587
1264.00	0.120343
1265.00	0.120093
1266.00	0.119870
1267.00	0.119643
1268.00	0.119386
1269.00	0.119096
1270.00	0.118860
1271.00	0.118614
1272.00	0.118346
1273.00	0.118091
1274.00	0.117886
1275.00	0.117691
1276.00	0.117432
1277.00	0.117208
1278.00	0.117023
1279.00	0.116783
1280.00	0.116506
1281.00	0.116260
1282.00	0.116070
1283.00	0.115830
1284.00	0.115570
1285.00	0.115329
1286.00	0.115158
1287.00	0.114938
1288.00	0.114671
1289.00	0.114460
1290.00	0.114277
1291.00	0.114004
1292.00	0.113716
1293.00	0.113496
1294.00	0.113291
1295.00	0.113048
1296.00	0.112827
1297.00	0.112631
1298.00	0.112475
1299.00	0.112205
1300.00	0.111948
1301.00	0.111721
1302.00	0.111498
1303.00	0.111203
1304.00	0.110930
1305.00	0.110734
1306.00	0.110528
1307.00	0.110270
1308.00	0.110047
1309.00	0.109877
1310.00	0.109605
1311.00	0.109325
1312.00	0.109051
1313.00	0.108856
1314.00	0.108595
1315.00	0.108309
1316.00	0.108061
1317.00	0.107898
1318.00	0.107668
1319.00	0.107452
1320.00	0.107241
1321.00	0.107078
1322.00	0.106826
1323.00	0.106561
1324.00	0.106318
1325.00	0.106143
1326.00	0.105840
1327.00	0.105599
1328.00	0.105389
1329.00	0.105201
1330.00	0.104900
1331.00	0.104669
1332.00	0.104428
1333.00	0.104244
1334.00	0.103969
1335.00	0.103705
1336.00	0.103453
1337.00	0.103243
1338.00	0.102959
1339.00	0.102677
1340.00	0.102412
1341.00	0.102215
1342.00	0.101934
1343.00	0.101705
1344.00	0.101524
1345.00	0.101332
1346.00	0.101055
1347.00	0.100840
1348.00	0.100595
1349.00	0.100381
1350.00	0.100104
1351.00	0.099829
1352.00	0.099601
1353.00	0.099423
1354.00	0.099153
1355.00	0.098925
1356.00	0.098735
1357.00	0.098549
1358.00	0.098251
1359.00	0.097947
1360.00	0.097684
1361.00	0.097442
1362.00	0.097120
1363.00	0.096855
1364.00	0.096611
1365.00	0.096367
1366.00	0.096067
1367.00	0.095796
1368.00	0.095505
1369.00	0.095251
1370.00	0.094885
1371.00	0.094579
1372.00	0.094246
1373.00	0.093948
1374.00	0.093592
1375.00	0.093309
1376.00	0.093002
1377.00	0.092742
1378.00	0.092390
1379.00	0.092077
1380.00	0.091732
1381.00	0.091363
1382.00	0.090976
1383.00	0.090580
1384.00	0.090176
1385.00	0.089822
1386.00	0.089420
1387.00	0.089012
1388.00	0.088631
1389.00	0.088217
1390.00	0.087783
1391.00	0.087372
1392.00	0.086881
1393.00	0.086419
1394.00	0.085919
1395.00	0.085401
1396.00	0.084886
1397.00	0.084383
1398.00	0.083898
1399.00	0.083415
1400.00	0.082954
1401.00	0.082431
1402.00	0.081914
1403.00	0.081379
1404.00	0.080872
1405.00	0.080309
1406.00	0.079776
1407.00	0.079270
1408.00	0.078763
1409.00	0.078277
1410.00	0.077807
1411.00	0.077327
1412.00	0.076865
1413.00	0.076408
1414.00	0.075927
1415.00	0.075425
1416.00	0.074976
1417.00	0.074473
1418.00	0.074052
1419.00	0.073610
1420.00	0.073203
1421.00	0.072796
1422.00	0.072403
1423.00	0.071997
1424.00	0.071603
1425.00	0.071189
1426.00	0.070798
1427.00	0.070395
1428.00	0.070025
1429.00	0.069681
1430.00	0.069363
1431.00	0.069036
1432.00	0.068767
1433.00	0.068447
1434.00	0.068181
1435.00	0.067898
1436.00	0.067617
1437.00	0.067327
1438.00	0.067067
1439.00	0.066799
1440.00	0.066575
1441.00	0.066357
1442.00	0.066158
1443.00	0.065948
1444.00	0.065813
1445.00	0.065627
1446.00	0.065430
1447.00	0.065207
1448.00	0.065053
1449.00	0.064864
1450.00	0.064677
1451.00	0.064517
1452.00	0.064367
1453.00	0.064209
1454.00	0.064065
1455.00	0.063936
1456.00	0.063833
1457.00	0.063742
1458.00	0.063611
1459.00	0.063500
1460.00	0.063424
1461.00	0.063350
1462.00	0.063283
1463.00	0.063211
1464.00	0.063164
1465.00	0.063138
1466.00	0.063077
1467.00	0.063011
1468.00	0.062984
1469.00	0.063006
1470.00	0.063044
1471.00	0.063044
1472.00	0.063082
1473.00	0.063123
1474.00	0.063144
1475.00	0.063126
1476.00	0.063188
1477.00	0.063211
1478.00	0.063207
1479.00	0.063194
1480.00	0.063285
1481.00	0.063350
1482.00	0.063392
1483.00	0.063471
1484.00	0.063616
1485.00	0.063675
1486.00	0.063701
1487.00	0.063731
1488.00	0.063827
1489.00	0.063832
1490.00	0.063858
1491.00	0.063940
1492.00	0.064062
1493.00	0.064111
1494.00	0.064202
1495.00	0.064324
1496.00	0.064434
1497.00	0.064453
1498.00	0.064506
1499.00	0.064598
1500.00	0.064658
1501.00	0.064654
1502.00	0.064729
1503.00	0.064809
1504.00	0.064897
1505.00	0.064965
1506.00	0.065097
1507.00	0.065189
1508.00	0.065243
1509.00	0.065271
1510.00	0.065345
1511.00	0.065387
1512.00	0.065401
1513.00	0.065444
1514.00	0.065545
1515.00	0.065603
1516.00	0.065640
1517.00	0.065696
1518.00	0.065808
1519.00	0.065858
1520.00	0.065899
1521.00	0.065965
1522.00	0.065974
1523.00	0.065975
1524.00	0.066012
1525.00	0.066039
1526.00	0.066063
1527.00	0.066063
1528.00	0.066084
1529.00	0.066164
1530.00	0.066196
1531.00	0.066170
1532.00	0.066193
1533.00	0.066235
1534.00	0.066226
1535.00	0.066185
1536.00	0.066191
1537.00	0.066243
1538.00	0.066235
1539.00	0.066234
1540.00	0.066272
1541.00	0.066314
1542.00	0.066280
1543.00	0.066267
1544.00	0.066283
1545.00	0.066316
1546.00	0.066250
1547.00	0.066217
1548.00	0.066254
1549.00	0.066307
1550.00	0.066280
1551.00	0.066270
1552.00	0.066330
1553.00	0.066360
1554.00	0.066302
1555.00	0.066265
1556.00	0.066303
1557.00	0.066289
1558.00	0.066241
1559.00	0.066261
1560.00	0.066331
1561.00	0.066348
1562.00	0.066314
1563.00	0.066302
1564.00	0.066331
1565.00	0.066294
1566.00	0.066199
1567.00	0.066151
1568.00	0.066161
1569.00	0.066125
1570.00	0.066073
1571.00	0.066060
1572.00	0.066080
1573.00	0.066034
1574.00	0.065972
1575.00	0.065915
1576.00	0.065882
1577.00	0.065817
1578.00	0.065740
1579.00	0.065699
1580.00	0.065710
1581.00	0.065691
1582.00	0.065709
1583.00	0.065722
1584.00	0.065700
1585.00	0.065650
1586.00	0.065599
1587.00	0.065544
1588.00	0.065541
1589.00	0.065518
1590.00	0.065479
1591.00	0.065446
1592.00	0.065482
1593.00	0.065511
1594.00	0.065494
1595.00	0.065479
1596.00	0.065518
1597.00	0.065478
1598.00	0.065429
1599.00	0.065330
1600.00	0.065307
1601.00	0.065322
1602.00	0.065333
1603.00	0.065297
1604.00	0.065339
1605.00	0.065339
1606.00	0.065302
1607.00	0.065271
1608.00	0.065308
1609.00	0.065270
1610.00	0.065193
1611.00	0.065151
1612.00	0.065156
1613.00	0.065097
1614.00	0.065063
1615.00	0.065039
1616.00	0.065067
1617.00	0.065090
1618.00	0.065071
1619.00	0.065013
1620.00	0.065015
1621.00	0.064998
1622.00	0.064927
1623.00	0.064881
1624.00	0.064878
1625.00	0.064880
1626.00	0.064861
1627.00	0.064842
1628.00	0.064834
1629.00	0.064843
1630.00	0.064814
1631.00	0.064766
1632.00	0.064770
1633.00	0.064774
1634.00	0.064683
1635.00	0.064659
1636.00	0.064707
1637.00	0.064684
1638.00	0.064640
1639.00	0.064615
1640.00	0.064613
1641.00	0.064616
1642.00	0.064530
1643.00	0.066446
1644.00	0.068376
1645.00	0.070310
1646.00	0.072174
1647.00	0.074122
1648.00	0.076060
1649.00	0.077972
1650.00	0.079868
1651.00	0.081825
1652.00	0.083731
1653.00	0.085656
1654.00	0.087601
1655.00	0.089564
1656.00	0.091584
1657.00	0.093587
1658.00	0.095570
1659.00	0.097581
1660.00	0.097481
1661.00	0.097402
1662.00	0.097305
1663.00	0.097247
1664.00	0.097160
1665.00	0.097135
1666.00	0.097098
1667.00	0.097071
1668.00	0.097044
1669.00	0.097030
1670.00	0.096983
1671.00	0.096965
1672.00	0.096953
1673.00	0.096905
1674.00	0.096904
1675.00	0.096861
1676.00	0.096854
1677.00	0.096853
1678.00	0.096888
1679.00	0.096923
1680.00	0.096931
1681.00	0.096970
1682.00	0.096977
1683.00	0.096936
1684.00	0.096978
1685.00	0.097030
1686.00	0.097084
1687.00	0.097156
1688.00	0.097231
1689.00	0.097303
1690.00	0.097422
1691.00	0.097502
1692.00	0.097605
1693.00	0.097708
1694.00	0.097858
1695.00	0.097977
1696.00	0.098114
1697.00	0.098320
1698.00	0.098489
1699.00	0.098675
1700.00	0.098933
1701.00	0.099091
1702.00	0.099254
1703.00	0.099441
1704.00	0.099604
1705.00	0.099776
1706.00	0.099935
1707.00	0.100086
1708.00	0.100217
1709.00	0.100387
1710.00	0.100532
1711.00	0.100623
1712.00	0.100699
1713.00	0.100772
1714.00	0.100767
1715.00	0.100796
1716.00	0.100823
1717.00	0.100836
1718.00	0.100871
1719.00	0.100861
1720.00	0.100844
1721.00	0.100819
1722.00	0.100756
1723.00	0.100681
1724.00	0.100572
1725.00	0.100472
1726.00	0.100332
1727.00	0.100215
1728.00	0.100090
1729.00	0.099959
1730.00	0.099821
1731.00	0.099740
1732.00	0.099573
1733.00	0.099413
1734.00	0.099199
1735.00	0.098984
1736.00	0.098793
1737.00	0.098581
1738.00	0.098367
1739.00	0.098178
1740.00	0.097957
1741.00	0.097765
1742.00	0.097609
1743.00	0.097429
1744.00	0.097236
1745.00	0.097039
1746.00	0.096840
1747.00	0.096624
1748.00	0.096386
1749.00	0.096171
1750.00	0.095915
1751.00	0.095733
1752.00	0.095535
1753.00	0.095338
1754.00	0.095130
1755.00	0.094937
1756.00	0.094753
1757.00	0.094602
1758.00	0.094383
1759.00	0.094194
1760.00	0.094019
1761.00	0.093809
1762.00	0.093598
1763.00	0.093403
1764.00	0.093197
1765.00	0.092973
1766.00	0.092765
1767.00	0.092626
1768.00	0.092448
1769.00	0.092262
1770.00	0.092101
1771.00	0.091925
1772.00	0.091736
1773.00	0.091504
1774.00	0.091310
1775.00	0.091125
1776.00	0.090934
1777.00	0.090679
1778.00	0.090486
1779.00	0.090288
1780.00	0.090066
1781.00	0.089889
1782.00	0.089729
1783.00	0.089584
1784.00	0.089385
1785.00	0.089208
1786.00	0.089009
1787.00	0.088821
1788.00	0.088634
1789.00	0.088495
1790.00	0.088342
1791.00	0.088194
1792.00	0.088068
1793.00	0.087904
1794.00	0.087807
1795.00	0.087678
1796.00	0.087582
1797.00	0.087521
1798.00	0.087423
1799.00	0.087312
1800.00	0.087283
1801.00	0.087191
1802.00	0.087073
1803.00	0.086959
1804.00	0.086851
1805.00	0.086737
1806.00	0.086592
1807.00	0.086514
1808.00	0.086354
1809.00	0.086278
1810.00	0.086137
1811.00	0.086036
1812.00	0.085933
1813.00	0.085821
1814.00	0.085702
1815.00	0.085575
1816.00	0.085414
1817.00	0.085232
1818.00	0.085167
1819.00	0.085060
1820.00	0.084981
1821.00	0.084862
1822.00	0.084816
1823.00	0.084723
1824.00	0.084641
1825.00	0.084520
1826.00	0.084336
1827.00	0.084209
1828.00	0.084092
1829.00	0.083955
1830.00	0.083846
1831.00	0.083681
1832.00	0.083570
1833.00	0.083456
1834.00	0.083348
1835.00	0.083167
1836.00	0.083011
1837.00	0.082838
1838.00	0.082665
1839.00	0.082442
1840.00	0.082258
1841.00	0.082044
1842.00	0.081919
1843.00	0.081748
1844.00	0.081568
1845.00	0.081399
1846.00	0.081215
1847.00	0.080977
1848.00	0.080759
1849.00	0.080507
1850.00	0.080306
1851.00	0.079999
1852.00	0.079762
1853.00	0.079464
1854.00	0.079206
1855.00	0.078929
1856.00	0.078676
1857.00	0.078375
1858.00	0.077995
1859.00	0.077654
1860.00	0.077347
1861.00	0.076964
1862.00	0.076496
1863.00	0.076121
1864.00	0.075670
1865.00	0.075222
1866.00	0.074765
1867.00	0.074290
1868.00	0.073754
1869.00	0.073205
1870.00	0.072708
1871.00	0.072177
1872.00	0.071607
1873.00	0.071015
1874.00	0.070457
1875.00	0.069930
1876.00	0.069342
1877.00	0.068751
1878.00	0.068240
1879.00	0.067695
1880.00	0.067084
1881.00	0.066538
1882.00	0.065994
1883.00	0.065402
1884.00	0.064827
1885.00	0.064381
1886.00	0.063823
1887.00	0.063327
1888.00	0.062794
1889.00	0.062339
1890.00	0.061786
1891.00	0.061221
1892.00	0.060664
1893.00	0.060054
1894.00	0.059466
1895.00	0.058809
1896.00	0.058218
1897.00	0.057583
1898.00	0.056939
1899.00	0.056392
1900.00	0.055847
1901.00	0.055256
1902.00	0.054629
1903.00	0.054065
1904.00	0.053460
1905.00	0.052794
1906.00	0.052099
1907.00	0.051585
1908.00	0.051046
1909.00	0.050496
1910.00	0.050010
1911.00	0.049601
1912.00	0.049119
1913.00	0.048673
1914.00	0.048217
1915.00	0.047804
1916.00	0.047307
1917.00	0.046902
1918.00	0.046602
1919.00	0.046185
1920.00	0.045852
1921.00	0.045481
1922.00	0.045251
1923.00	0.045004
1924.00	0.044700
1925.00	0.044384
1926.00	0.044153
1927.00	0.043875
1928.00	0.043467
1929.00	0.043283
1930.00	0.043053
1931.00	0.042900
1932.00	0.042721
1933.00	0.042604
1934.00	0.042425
1935.00	0.042279
1936.00	0.042218
1937.00	0.042120
1938.00	0.042025
1939.00	0.041900
1940.00	0.041861
1941.00	0.041768
1942.00	0.041762
1943.00	0.041773
1944.00	0.041800
1945.00	0.041875
1946.00	0.041860
1947.00	0.041879
1948.00	0.041948
1949.00	0.042031
1950.00	0.042094
1951.00	0.042271
1952.00	0.042265
1953.00	0.042288
1954.00	0.042374
1955.00	0.042505
1956.00	0.042596
1957.00	0.042663
1958.00	0.042874
1959.00	0.042997
1960.00	0.043016
1961.00	0.043110
1962.00	0.043307
1963.00	0.043438
1964.00	0.043518
1965.00	0.043682
1966.00	0.043818
1967.00	0.043964
1968.00	0.043962
1969.00	0.044241
1970.00	0.044481
1971.00	0.044553
1972.00	0.044772
1973.00	0.045064
1974.00	0.045278
1975.00	0.045290
1976.00	0.045439
1977.00	0.045571
1978.00	0.045691
1979.00	0.045776
1980.00	0.046054
1981.00	0.046311
1982.00	0.046513
1983.00	0.046659
1984.00	0.046849
1985.00	0.047068
1986.00	0.047099
1987.00	0.047259
1988.00	0.047498
1989.00	0.047612
1990.00	0.047585
1991.00	0.047720
1992.00	0.047976
1993.00	0.048121
1994.00	0.048365
1995.00	0.048669
1996.00	0.048843
1997.00	0.048828
1998.00	0.048971
1999.00	0.049032
2000.00	0.049226
2001.00	0.049395
2002.00	0.049632
2003.00	0.049916
2004.00	0.050050
2005.00	0.050278
2006.00	0.050408
2007.00	0.050718
2008.00	0.050773
2009.00	0.051053
2010.00	0.051258
2011.00	0.051394
2012.00	0.051562
2013.00	0.051801
2014.00	0.052162
2015.00	0.052365
2016.00	0.052669
2017.00	0.052901
2018.00	0.053072
2019.00	0.053097
2020.00	0.053237
2021.00	0.053463
2022.00	0.053644
2023.00	0.053915
2024.00	0.054111
2025.00	0.054491
2026.00	0.054535
2027.00	0.054887
2028.00	0.055228
2029.00	0.055464
2030.00	0.055515
2031.00	0.055797
2032.00	0.056047
2033.00	0.056160
2034.00	0.056397
2035.00	0.056686
2036.00	0.057066
2037.00	0.057148
2038.00	0.057370
2039.00	0.057552
2040.00	0.057753
2041.00	0.057768
2042.00	0.057994
2043.00	0.058271
2044.00	0.058268
2045.00	0.058506
2046.00	0.058545
2047.00	0.058906
2048.00	0.058963
2049.00	0.059178
2050.00	0.059439
2051.00	0.059480
2052.00	0.059629
2053.00	0.059733
2054.00	0.060031
2055.00	0.060188
2056.00	0.060422
2057.00	0.060521
2058.00	0.060896
2059.00	0.061026
2060.00	0.061106
2061.00	0.061364
2062.00	0.061412
2063.00	0.061828
2064.00	0.061895
2065.00	0.062123
2066.00	0.062217
2067.00	0.062318
2068.00	0.062576
2069.00	0.062676
2070.00	0.062906
2071.00	0.063060
2072.00	0.063205
2073.00	0.063285
2074.00	0.063542
2075.00	0.063669
2076.00	0.063736
2077.00	0.063962
2078.00	0.064181
2079.00	0.064346
2080.00	0.064290
2081.00	0.064481
2082.00	0.064558
2083.00	0.064684
2084.00	0.064862
2085.00	0.064890
2086.00	0.064975
2087.00	0.065036
2088.00	0.065197
2089.00	0.065228
2090.00	0.065357
2091.00	0.065367
2092.00	0.065432
2093.00	0.065567
2094.00	0.065573
2095.00	0.065485
2096.00	0.065646
2097.00	0.065722
2098.00	0.065709
2099.00	0.065754
2100.00	0.065791
2101.00	0.065822
2102.00	0.065890
2103.00	0.066008
2104.00	0.066137
2105.00	0.066025
2106.00	0.066045
2107.00	0.065917
2108.00	0.065915
2109.00	0.065905
2110.00	0.065968
2111.00	0.066028
2112.00	0.066117
2113.00	0.066058
2114.00	0.066015
2115.00	0.066118
2116.00	0.066052
2117.00	0.066112
2118.00	0.066068
2119.00	0.066098
2120.00	0.065873
2121.00	0.065796
2122.00	0.065840
2123.00	0.065832
2124.00	0.065946
2125.00	0.066071
2126.00	0.066137
2127.00	0.065937
2128.00	0.065991
2129.00	0.065956
2130.00	0.065908
2131.00	0.065893
2132.00	0.065862
2133.00	0.065842
2134.00	0.065666
2135.00	0.065708
2136.00	0.065595
2137.00	0.065853
2138.00	0.065723
2139.00	0.065637
2140.00	0.065590
2141.00	0.065521
2142.00	0.065465
2143.00	0.065356
2144.00	0.065537
2145.00	0.065343
2146.00	0.065389
2147.00	0.065298
2148.00	0.065367
2149.00	0.065255
2150.00	0.065267
2151.00	0.065354
2152.00	0.065111
2153.00	0.065127
2154.00	0.064882
2155.00	0.064955
2156.00	0.064903
2157.00	0.064971
2158.00	0.064874
2159.00	0.064773
2160.00	0.064804
2161.00	0.064532
2162.00	0.064550
2163.00	0.064274
2164.00	0.064159
2165.00	0.064005
2166.00	0.064028
2167.00	0.063815
2168.00	0.063727
2169.00	0.063802
2170.00	0.063749
2171.00	0.063717
2172.00	0.063548
2173.00	0.063605
2174.00	0.063473
2175.00	0.063494
2176.00	0.063332
2177.00	0.063194
2178.00	0.063290
2179.00	0.063182
2180.00	0.063312
2181.00	0.063366
2182.00	0.063451
2183.00	0.063399
2184.00	0.063566
2185.00	0.063465
2186.00	0.063435
2187.00	0.063351
2188.00	0.063328
2189.00	0.063424
2190.00	0.063377
2191.00	0.063337
2192.00	0.063311
2193.00	0.063333
2194.00	0.063389
2195.00	0.063392
2196.00	0.063355
2197.00	0.063212
[truncated: 303 more rows]
