# Supplementary material for: Ultrafast charge-transfer-induced spin transition in cobalt-tungstate molecular photomagnets
Source: Nat Commun. 2025 Jun 6;16:5012. doi: 10.1038/s41467-025-60401-4 (PMC12144094; doi:10.1038/s41467-025-60401-4)
Supplement: Supplementary file 5 — Source Data [file 41467_2025_60401_MOESM5_ESM.zip › Source_Data_files/Characterization_CsCoW_CoW/UV_vis_NIR/CsCoW.txt]

TITLE	221006_LT_CsCoW
DATA TYPE	ULTRAVIOLET SPECTRUM
ORIGIN	JASCO
OWNER
DATE	22/10/06
TIME	17:17:08
SPECTROMETER/DATA SYSTEM
LOCALE	1041
RESOLUTION
DELTAX	-1
XUNITS	NANOMETERS
YUNITS	KUBELKA-MUNK
FIRSTX	2500.0000
LASTX	200.0000
NPOINTS	2301
FIRSTY	0.00034
MAXY	4.59666
MINY	0.00000
XYDATA
2500.0000	0.000343611
2499.0000	0.000500377
2498.0000	0.000226442
2497.0000	0.00021528
2496.0000	0.000205281
2495.0000	0.000338639
2494.0000	0.000299482
2493.0000	0.000312902
2492.0000	0.000605076
2491.0000	0.000681528
2490.0000	0.000521366
2489.0000	0.000442271
2488.0000	0.000501599
2487.0000	0.000640644
2486.0000	0.00068337
2485.0000	0.00062036
2484.0000	0.000737179
2483.0000	0.000870629
2482.0000	0.000682232
2481.0000	0.00118314
2480.0000	0.00137466
2479.0000	0.00177116
2478.0000	0.00162317
2477.0000	0.00190596
2476.0000	0.00182738
2475.0000	0.00243411
2474.0000	0.00286357
2473.0000	0.00243674
2472.0000	0.00294492
2471.0000	0.00257866
2470.0000	0.00332101
2469.0000	0.00328477
2468.0000	0.00347143
2467.0000	0.0038176
2466.0000	0.00379191
2465.0000	0.00379712
2464.0000	0.00453051
2463.0000	0.00411242
2462.0000	0.0035483
2461.0000	0.00450068
2460.0000	0.00533984
2459.0000	0.00490802
2458.0000	0.0050256
2457.0000	0.00568831
2456.0000	0.00567484
2455.0000	0.00527853
2454.0000	0.00557999
2453.0000	0.00551767
2452.0000	0.00512019
2451.0000	0.00563402
2450.0000	0.00642754
2449.0000	0.0059748
2448.0000	0.00655511
2447.0000	0.00675219
2446.0000	0.00652647
2445.0000	0.007357
2444.0000	0.00851091
2443.0000	0.00875744
2442.0000	0.0081027
2441.0000	0.00861127
2440.0000	0.00794979
2439.0000	0.00793346
2438.0000	0.00941141
2437.0000	0.00908793
2436.0000	0.00941484
2435.0000	0.0108714
2434.0000	0.0118344
2433.0000	0.0118821
2432.0000	0.0127598
2431.0000	0.0134795
2430.0000	0.013415
2429.0000	0.0135339
2428.0000	0.0131435
2427.0000	0.0143892
2426.0000	0.01548
2425.0000	0.0153422
2424.0000	0.0139866
2423.0000	0.0153163
2422.0000	0.0165069
2421.0000	0.0178805
2420.0000	0.0178096
2419.0000	0.0182939
2418.0000	0.0170268
2417.0000	0.0154086
2416.0000	0.0152215
2415.0000	0.0175158
2414.0000	0.0164889
2413.0000	0.015278
2412.0000	0.0162248
2411.0000	0.0156276
2410.0000	0.0143857
2409.0000	0.0137626
2408.0000	0.0138049
2407.0000	0.0139806
2406.0000	0.0137979
2405.0000	0.0134494
2404.0000	0.0133247
2403.0000	0.0121556
2402.0000	0.0131047
2401.0000	0.0127892
2400.0000	0.0119728
2399.0000	0.011675
2398.0000	0.012186
2397.0000	0.0126389
2396.0000	0.0129072
2395.0000	0.0137229
2394.0000	0.0136175
2393.0000	0.0133239
2392.0000	0.0128648
2391.0000	0.0141907
2390.0000	0.0142831
2389.0000	0.014533
2388.0000	0.014686
2387.0000	0.0150172
2386.0000	0.0137405
2385.0000	0.0142431
2384.0000	0.0152633
2383.0000	0.0148631
2382.0000	0.0151032
2381.0000	0.0154855
2380.0000	0.0150235
2379.0000	0.015902
2378.0000	0.0157252
2377.0000	0.0147392
2376.0000	0.0146578
2375.0000	0.0143748
2374.0000	0.0149669
2373.0000	0.0143427
2372.0000	0.012859
2371.0000	0.0135965
2370.0000	0.013501
2369.0000	0.0134422
2368.0000	0.013549
2367.0000	0.0133686
2366.0000	0.0136616
2365.0000	0.0134275
2364.0000	0.0131069
2363.0000	0.0137329
2362.0000	0.0140982
2361.0000	0.0137303
2360.0000	0.014672
2359.0000	0.0144579
2358.0000	0.0141856
2357.0000	0.0145685
2356.0000	0.0150618
2355.0000	0.0153488
2354.0000	0.0158557
2353.0000	0.0153243
2352.0000	0.0143373
2351.0000	0.0141438
2350.0000	0.0152302
2349.0000	0.0164763
2348.0000	0.0167645
2347.0000	0.0174685
2346.0000	0.0177879
2345.0000	0.0171748
2344.0000	0.0176395
2343.0000	0.0171969
2342.0000	0.0168599
2341.0000	0.0176543
2340.0000	0.0184208
2339.0000	0.0184142
2338.0000	0.0186059
2337.0000	0.0189175
2336.0000	0.018912
2335.0000	0.0187627
2334.0000	0.0193257
2333.0000	0.0199053
2332.0000	0.0196982
2331.0000	0.0197906
2330.0000	0.0212216
2329.0000	0.0219746
2328.0000	0.022992
2327.0000	0.0228641
2326.0000	0.024259
2325.0000	0.0239608
2324.0000	0.024433
2323.0000	0.0251322
2322.0000	0.0260738
2321.0000	0.0272031
2320.0000	0.0285884
2319.0000	0.02858
2318.0000	0.0302176
2317.0000	0.0295009
2316.0000	0.0306465
2315.0000	0.0305879
2314.0000	0.0334006
2313.0000	0.0338312
2312.0000	0.0340161
2311.0000	0.0335075
2310.0000	0.0337912
2309.0000	0.0350288
2308.0000	0.0343881
2307.0000	0.0349106
2306.0000	0.0354052
2305.0000	0.0349256
2304.0000	0.0344622
2303.0000	0.0338298
2302.0000	0.034897
2301.0000	0.0334831
2300.0000	0.0322292
2299.0000	0.031158
2298.0000	0.031707
2297.0000	0.0309239
2296.0000	0.0304546
2295.0000	0.029652
2294.0000	0.0289067
2293.0000	0.0293865
2292.0000	0.0290065
2291.0000	0.0275727
2290.0000	0.0269194
2289.0000	0.0269631
2288.0000	0.0263219
2287.0000	0.0256959
2286.0000	0.0261523
2285.0000	0.0261426
2284.0000	0.0254441
2283.0000	0.0246377
2282.0000	0.0250311
2281.0000	0.0243121
2280.0000	0.0237329
2279.0000	0.0248042
2278.0000	0.0243738
2277.0000	0.0238947
2276.0000	0.0230162
2275.0000	0.0235609
2274.0000	0.023782
2273.0000	0.0234761
2272.0000	0.0246199
2271.0000	0.0243032
2270.0000	0.0233037
2269.0000	0.0238119
2268.0000	0.0239065
2267.0000	0.0237042
2266.0000	0.0232676
2265.0000	0.0235541
2264.0000	0.0236973
2263.0000	0.0236715
2262.0000	0.0244456
2261.0000	0.0246249
2260.0000	0.0234219
2259.0000	0.0239959
2258.0000	0.0239643
2257.0000	0.0240477
2256.0000	0.0241931
2255.0000	0.0242285
2254.0000	0.0229767
2253.0000	0.0223208
2252.0000	0.0230855
2251.0000	0.0229262
2250.0000	0.0228364
2249.0000	0.0225762
2248.0000	0.0218191
2247.0000	0.0215345
2246.0000	0.021411
2245.0000	0.0216927
2244.0000	0.0220107
2243.0000	0.0212834
2242.0000	0.0210016
2241.0000	0.0212841
2240.0000	0.0214014
2239.0000	0.021378
2238.0000	0.0211478
2237.0000	0.0212022
2236.0000	0.0207304
2235.0000	0.0209327
2234.0000	0.021013
2233.0000	0.0217066
2232.0000	0.0220161
2231.0000	0.0220848
2230.0000	0.0224564
2229.0000	0.0222452
2228.0000	0.0221348
2227.0000	0.0222977
2226.0000	0.021696
2225.0000	0.022013
2224.0000	0.0220375
2223.0000	0.0224678
2222.0000	0.023452
2221.0000	0.0228709
2220.0000	0.0230193
2219.0000	0.0223252
2218.0000	0.023028
2217.0000	0.0226622
2216.0000	0.0226761
2215.0000	0.0224261
2214.0000	0.0229681
2213.0000	0.0229607
2212.0000	0.022589
2211.0000	0.0236465
2210.0000	0.0236598
2209.0000	0.0230155
2208.0000	0.0227281
2207.0000	0.0227255
2206.0000	0.0227915
2205.0000	0.0223659
2204.0000	0.0230393
2203.0000	0.0235124
2202.0000	0.0225052
2201.0000	0.022724
2200.0000	0.0223576
2199.0000	0.022058
2198.0000	0.0223282
2197.0000	0.0230317
2196.0000	0.0228607
2195.0000	0.022136
2194.0000	0.0225099
2193.0000	0.0227908
2192.0000	0.0220114
2191.0000	0.0222623
2190.0000	0.0224846
2189.0000	0.0225362
2188.0000	0.022254
2187.0000	0.0219094
2186.0000	0.0224627
2185.0000	0.0219372
2184.0000	0.021874
2183.0000	0.0221622
2182.0000	0.0219416
2181.0000	0.0219512
2180.0000	0.0219185
2179.0000	0.0221174
2178.0000	0.0214361
2177.0000	0.022113
2176.0000	0.0221203
2175.0000	0.0223606
2174.0000	0.0219036
2173.0000	0.0215182
2172.0000	0.0217425
2171.0000	0.0217423
2170.0000	0.0214973
2169.0000	0.0218549
2168.0000	0.0214332
2167.0000	0.0216966
2166.0000	0.0211802
2165.0000	0.0216215
2164.0000	0.0210576
2163.0000	0.0211014
2162.0000	0.0213264
2161.0000	0.0211049
2160.0000	0.0211933
2159.0000	0.0216042
2158.0000	0.0215629
2157.0000	0.0217019
2156.0000	0.0218789
2155.0000	0.0218759
2154.0000	0.0218225
2153.0000	0.0219938
2152.0000	0.0224701
2151.0000	0.0217702
2150.0000	0.0221707
2149.0000	0.022369
2148.0000	0.0220191
2147.0000	0.0221309
2146.0000	0.0222754
2145.0000	0.0224224
2144.0000	0.0219616
2143.0000	0.0210023
2142.0000	0.0211997
2141.0000	0.021321
2140.0000	0.0213828
2139.0000	0.0209662
2138.0000	0.0209215
2137.0000	0.0207161
2136.0000	0.0202452
2135.0000	0.0195076
2134.0000	0.0199639
2133.0000	0.0200896
2132.0000	0.0195661
2131.0000	0.0197251
2130.0000	0.0196228
2129.0000	0.0194361
2128.0000	0.0192125
2127.0000	0.0190394
2126.0000	0.0191522
2125.0000	0.0194505
2124.0000	0.0185277
2123.0000	0.0183257
2122.0000	0.0185253
2121.0000	0.0185869
2120.0000	0.0180958
2119.0000	0.0179097
2118.0000	0.0176721
2117.0000	0.0177799
2116.0000	0.0169496
2115.0000	0.0167151
2114.0000	0.016557
2113.0000	0.0157007
2112.0000	0.0153042
2111.0000	0.0152497
2110.0000	0.0154026
2109.0000	0.0152832
2108.0000	0.0143335
2107.0000	0.0144326
2106.0000	0.0140946
2105.0000	0.0139309
2104.0000	0.0137785
2103.0000	0.0130732
2102.0000	0.0129514
2101.0000	0.0130371
2100.0000	0.0131003
2099.0000	0.0126924
2098.0000	0.0124535
2097.0000	0.012359
2096.0000	0.0126871
2095.0000	0.012102
2094.0000	0.0120899
2093.0000	0.0121673
2092.0000	0.0118736
2091.0000	0.0117746
2090.0000	0.0114759
2089.0000	0.0112011
2088.0000	0.0110757
2087.0000	0.0114301
2086.0000	0.0106044
2085.0000	0.0104423
2084.0000	0.0109481
2083.0000	0.0109028
2082.0000	0.0107479
2081.0000	0.0109137
2080.0000	0.0105887
2079.0000	0.0103677
2078.0000	0.0101282
2077.0000	0.0100888
2076.0000	0.00981527
2075.0000	0.00965019
2074.0000	0.00952985
2073.0000	0.00978076
2072.0000	0.00965728
2071.0000	0.00919803
2070.0000	0.00937294
2069.0000	0.00911537
2068.0000	0.00920848
2067.0000	0.00912002
2066.0000	0.00902995
2065.0000	0.00849893
2064.0000	0.00884875
2063.0000	0.00901553
2062.0000	0.00870692
2061.0000	0.00825701
2060.0000	0.00806468
2059.0000	0.00834786
2058.0000	0.00818914
2057.0000	0.00824007
2056.0000	0.00818522
2055.0000	0.00774601
2054.0000	0.00777685
2053.0000	0.00780053
2052.0000	0.00756558
2051.0000	0.00743746
2050.0000	0.00735233
2049.0000	0.00706071
2048.0000	0.00690767
2047.0000	0.0071649
2046.0000	0.0071782
2045.0000	0.00690326
2044.0000	0.00698812
2043.0000	0.00693951
2042.0000	0.00671708
2041.0000	0.00658357
2040.0000	0.00628137
2039.0000	0.00615397
2038.0000	0.00615685
2037.0000	0.00594974
2036.0000	0.00591864
2035.0000	0.00573446
2034.0000	0.00553474
2033.0000	0.00549559
2032.0000	0.00543987
2031.0000	0.00519715
2030.0000	0.0052422
2029.0000	0.0051296
2028.0000	0.00520262
2027.0000	0.00517071
2026.0000	0.00479642
2025.0000	0.00493646
2024.0000	0.00477645
2023.0000	0.00439139
2022.0000	0.0042322
2021.0000	0.0043303
2020.0000	0.00421624
2019.0000	0.00395303
2018.0000	0.00388961
2017.0000	0.00389583
2016.0000	0.00373107
2015.0000	0.00357556
2014.0000	0.0033771
2013.0000	0.00325689
2012.0000	0.0030478
2011.0000	0.00298746
2010.0000	0.00286435
2009.0000	0.00286321
2008.0000	0.00283188
2007.0000	0.00251946
2006.0000	0.0025765
2005.0000	0.00260523
2004.0000	0.00234873
2003.0000	0.00219368
2002.0000	0.00209507
2001.0000	0.00195104
2000.0000	0.0019346
1999.0000	0.00188322
1998.0000	0.00173695
1997.0000	0.00167235
1996.0000	0.00157405
1995.0000	0.00137547
1994.0000	0.00133489
1993.0000	0.00133038
1992.0000	0.00122245
1991.0000	0.00119067
1990.0000	0.00107869
1989.0000	0.000977606
1988.0000	0.000851863
1987.0000	0.000792272
1986.0000	0.000798397
1985.0000	0.00072926
1984.0000	0.000636615
1983.0000	0.000588372
1982.0000	0.000606104
1981.0000	0.000466825
1980.0000	0.000439258
1979.0000	0.000331356
1978.0000	0.000320416
1977.0000	0.000297467
1976.0000	0.000238018
1975.0000	0.000241816
1974.0000	0.000241227
1973.0000	0.000194039
1972.0000	0.000132404
1971.0000	0.00016738
1970.0000	0.000151452
1969.0000	9.12666E-005
1968.0000	4.00523E-005
1967.0000	4.34105E-005
1966.0000	2.66768E-005
1965.0000	1.96443E-005
1964.0000	2.79279E-005
1963.0000	2.16672E-005
1962.0000	8.52772E-006
1961.0000	7.5247E-006
1960.0000	1.18509E-008
1959.0000	3.09873E-009
1958.0000	3.60329E-006
1957.0000	3.06837E-006
1956.0000	1.02711E-005
1955.0000	5.51474E-006
1954.0000	8.77797E-006
1953.0000	1.55168E-005
1952.0000	2.90078E-005
1951.0000	3.35059E-005
1950.0000	5.98706E-005
1949.0000	6.66275E-005
1948.0000	5.77865E-005
1947.0000	9.45114E-005
1946.0000	8.97959E-005
1945.0000	9.41132E-005
1944.0000	0.000147858
1943.0000	0.000134009
1942.0000	0.000154303
1941.0000	0.000218389
1940.0000	0.00019864
1939.0000	0.000184422
1938.0000	0.000225778
1937.0000	0.000243379
1936.0000	0.000174762
1935.0000	0.000143222
1934.0000	0.000166568
1933.0000	0.000137041
1932.0000	0.000136237
1931.0000	0.000144561
1930.0000	0.000165735
1929.0000	0.000107764
1928.0000	0.000128839
1927.0000	0.000101196
1926.0000	7.47006E-005
1925.0000	4.13186E-005
1924.0000	4.3253E-005
1923.0000	2.91276E-005
1922.0000	1.71174E-005
1921.0000	2.52904E-006
1920.0000	1.11696E-006
1919.0000	5.06169E-006
1918.0000	1.69292E-005
1917.0000	3.14093E-005
1916.0000	3.26058E-005
1915.0000	9.50891E-005
1914.0000	0.000188552
1913.0000	0.000214317
1912.0000	0.000253228
1911.0000	0.000385362
1910.0000	0.000499258
1909.0000	0.000579344
1908.0000	0.000710174
1907.0000	0.00087695
1906.0000	0.0012129
1905.0000	0.00138063
1904.0000	0.00151732
1903.0000	0.00170905
1902.0000	0.00181418
1901.0000	0.00213981
1900.0000	0.00247722
1899.0000	0.00292308
1898.0000	0.00312039
1897.0000	0.00329539
1896.0000	0.00360647
1895.0000	0.00409276
1894.0000	0.00451319
1893.0000	0.00484422
1892.0000	0.00508012
1891.0000	0.00567107
1890.0000	0.00621121
1889.0000	0.00661329
1888.0000	0.00681476
1887.0000	0.00700671
1886.0000	0.00756333
1885.0000	0.00835509
1884.0000	0.00881389
1883.0000	0.009324
1882.0000	0.00958674
1881.0000	0.010145
1880.0000	0.0106368
1879.0000	0.0114114
1878.0000	0.0123591
1877.0000	0.012927
1876.0000	0.0130975
1875.0000	0.0137176
1874.0000	0.0140264
1873.0000	0.0144154
1872.0000	0.014909
1871.0000	0.0157765
1870.0000	0.0165538
1869.0000	0.0168605
1868.0000	0.0173294
1867.0000	0.0176772
1866.0000	0.018046
1865.0000	0.018284
1864.0000	0.0187243
1863.0000	0.0192339
1862.0000	0.0190301
1861.0000	0.0195638
1860.0000	0.0198356
1859.0000	0.0201564
1858.0000	0.020379
1857.0000	0.0203763
1856.0000	0.0206526
1855.0000	0.0209243
1854.0000	0.0206943
1853.0000	0.0210869
1852.0000	0.0211546
1851.0000	0.0212268
1850.0000	0.021577
1849.0000	0.0215896
1848.0000	0.021601
1847.0000	0.0215353
1846.0000	0.0216534
1845.0000	0.0219985
1844.0000	0.0220134
1843.0000	0.0219317
1842.0000	0.0222313
1841.0000	0.022217
1840.0000	0.0221603
1839.0000	0.02242
1838.0000	0.022513
1837.0000	0.0225562
1836.0000	0.0225199
1835.0000	0.0225275
1834.0000	0.0226719
1833.0000	0.0226388
1832.0000	0.0226395
1831.0000	0.0225728
1830.0000	0.0226814
1829.0000	0.0225209
1828.0000	0.0224872
1827.0000	0.0225774
1826.0000	0.022731
1825.0000	0.0228525
1824.0000	0.0229595
1823.0000	0.0228461
1822.0000	0.0227434
1821.0000	0.0228801
1820.0000	0.0230467
1819.0000	0.022972
1818.0000	0.0230585
1817.0000	0.0230505
1816.0000	0.0230717
1815.0000	0.0229434
1814.0000	0.0228843
1813.0000	0.0230087
1812.0000	0.0231071
1811.0000	0.0232899
1810.0000	0.0230266
1809.0000	0.0230619
1808.0000	0.0231192
1807.0000	0.0231729
1806.0000	0.0233142
1805.0000	0.0232608
1804.0000	0.0232508
1803.0000	0.0231892
1802.0000	0.0231622
1801.0000	0.023176
1800.0000	0.0231956
1799.0000	0.0234812
1798.0000	0.0232453
1797.0000	0.0230691
1796.0000	0.0231086
1795.0000	0.0232684
1794.0000	0.0233256
1793.0000	0.0233193
1792.0000	0.0232479
1791.0000	0.0232813
1790.0000	0.0231805
1789.0000	0.0230544
1788.0000	0.0230739
1787.0000	0.0230546
1786.0000	0.0230153
1785.0000	0.0229526
1784.0000	0.0230032
1783.0000	0.0229515
1782.0000	0.0230209
1781.0000	0.0231121
1780.0000	0.0232236
1779.0000	0.023209
1778.0000	0.0228516
1777.0000	0.0230277
1776.0000	0.023204
1775.0000	0.023085
1774.0000	0.0229698
1773.0000	0.0228661
1772.0000	0.0230072
1771.0000	0.0231805
1770.0000	0.0230443
1769.0000	0.0230827
1768.0000	0.023136
1767.0000	0.0230241
1766.0000	0.0230725
1765.0000	0.0231417
1764.0000	0.0231851
1763.0000	0.0231963
1762.0000	0.0233469
1761.0000	0.0233695
1760.0000	0.0232985
1759.0000	0.023221
1758.0000	0.0232896
1757.0000	0.0234795
1756.0000	0.0235394
1755.0000	0.0234843
1754.0000	0.0236145
1753.0000	0.0236216
1752.0000	0.0237174
1751.0000	0.0237643
1750.0000	0.0237157
1749.0000	0.0238261
1748.0000	0.023855
1747.0000	0.0238588
1746.0000	0.0239425
1745.0000	0.0240312
1744.0000	0.0239447
1743.0000	0.0239714
1742.0000	0.0241805
1741.0000	0.0242023
1740.0000	0.024202
1739.0000	0.0243026
1738.0000	0.0242008
1737.0000	0.0242868
1736.0000	0.0244342
1735.0000	0.0244976
1734.0000	0.024539
1733.0000	0.0244915
1732.0000	0.0245573
1731.0000	0.0244984
1730.0000	0.0244938
1729.0000	0.0245953
1728.0000	0.0246
1727.0000	0.0247513
1726.0000	0.024672
1725.0000	0.0246815
1724.0000	0.0247287
1723.0000	0.0248044
1722.0000	0.024772
1721.0000	0.0248706
1720.0000	0.0247719
1719.0000	0.0247573
1718.0000	0.024793
1717.0000	0.0249634
1716.0000	0.0250207
1715.0000	0.0250807
1714.0000	0.0251412
1713.0000	0.0251656
1712.0000	0.025169
1711.0000	0.0250249
1710.0000	0.0251569
1709.0000	0.0250546
1708.0000	0.0253454
1707.0000	0.0253157
1706.0000	0.025476
1705.0000	0.0255722
1704.0000	0.0255977
1703.0000	0.0255651
1702.0000	0.0256529
1701.0000	0.0255244
1700.0000	0.0256363
1699.0000	0.0256997
1698.0000	0.025832
1697.0000	0.0258374
1696.0000	0.0258478
1695.0000	0.0259223
1694.0000	0.0259711
1693.0000	0.0259657
1692.0000	0.0258877
1691.0000	0.0260053
1690.0000	0.0260404
1689.0000	0.0261388
1688.0000	0.0262077
1687.0000	0.0261637
1686.0000	0.0262769
1685.0000	0.0264361
1684.0000	0.0266684
1683.0000	0.0267039
1682.0000	0.0268095
1681.0000	0.0269994
1680.0000	0.0270559
1679.0000	0.0272994
1678.0000	0.0275457
1677.0000	0.0274961
1676.0000	0.0276882
1675.0000	0.0281251
1674.0000	0.0284569
1673.0000	0.028554
1672.0000	0.0287521
1671.0000	0.0291509
1670.0000	0.0295787
1669.0000	0.0297419
1668.0000	0.0299723
1667.0000	0.0302906
1666.0000	0.0306191
1665.0000	0.0309335
1664.0000	0.0313351
1663.0000	0.031581
1662.0000	0.0318778
1661.0000	0.0322247
1660.0000	0.0324074
1659.0000	0.0326563
1658.0000	0.0330176
1657.0000	0.0333261
1656.0000	0.033672
1655.0000	0.0339768
1654.0000	0.0339507
1653.0000	0.0340434
1652.0000	0.034107
1651.0000	0.0343002
1650.0000	0.034288
1649.0000	0.0342603
1648.0000	0.0341304
1647.0000	0.0340526
1646.0000	0.0338035
1645.0000	0.033728
1644.0000	0.0335186
1643.0000	0.0332202
1642.0000	0.0328438
1641.0000	0.0328519
1640.0000	0.0324318
1639.0000	0.0320008
1638.0000	0.0317915
1637.0000	0.0314298
1636.0000	0.0311452
1635.0000	0.030858
1634.0000	0.0304675
1633.0000	0.030386
1632.0000	0.029951
1631.0000	0.0297081
1630.0000	0.0294705
1629.0000	0.0292988
1628.0000	0.0289454
1627.0000	0.0286972
1626.0000	0.0283881
1625.0000	0.0282483
1624.0000	0.0279665
1623.0000	0.0277466
1622.0000	0.0273959
1621.0000	0.0272756
1620.0000	0.0273462
1619.0000	0.0271053
1618.0000	0.0269128
1617.0000	0.0268187
1616.0000	0.0266488
1615.0000	0.0265611
1614.0000	0.0264928
1613.0000	0.0263284
1612.0000	0.0264199
1611.0000	0.0263214
1610.0000	0.0262142
1609.0000	0.0260984
1608.0000	0.0260171
1607.0000	0.0260202
1606.0000	0.0258853
1605.0000	0.0259551
1604.0000	0.0257975
1603.0000	0.0258032
1602.0000	0.0258316
1601.0000	0.0257925
1600.0000	0.0259282
1599.0000	0.0258003
1598.0000	0.0257119
1597.0000	0.0257963
1596.0000	0.0257723
1595.0000	0.0257967
1594.0000	0.0257386
1593.0000	0.0257336
1592.0000	0.0256751
1591.0000	0.0257784
1590.0000	0.0257217
1589.0000	0.0255642
1588.0000	0.0256898
1587.0000	0.0257101
1586.0000	0.0255955
1585.0000	0.0256243
1584.0000	0.0256578
1583.0000	0.0256029
1582.0000	0.0256455
1581.0000	0.025701
1580.0000	0.0256985
1579.0000	0.0257884
1578.0000	0.0256162
1577.0000	0.025631
1576.0000	0.0256506
1575.0000	0.0257133
1574.0000	0.0255072
1573.0000	0.0254302
1572.0000	0.025591
1571.0000	0.0255737
1570.0000	0.0255993
1569.0000	0.0255325
1568.0000	0.0256241
1567.0000	0.0255908
1566.0000	0.0255536
1565.0000	0.0254872
1564.0000	0.0255771
1563.0000	0.0257509
1562.0000	0.0255994
1561.0000	0.0255781
1560.0000	0.0255584
1559.0000	0.0255746
1558.0000	0.0254928
1557.0000	0.0255414
1556.0000	0.025588
1555.0000	0.0255437
1554.0000	0.0256465
1553.0000	0.0255247
1552.0000	0.025526
1551.0000	0.0256318
1550.0000	0.0256629
1549.0000	0.0257271
1548.0000	0.0256744
1547.0000	0.0256476
1546.0000	0.0256265
1545.0000	0.0256109
1544.0000	0.0255954
1543.0000	0.0255991
1542.0000	0.0255086
1541.0000	0.0254053
1540.0000	0.0253458
1539.0000	0.0253596
1538.0000	0.0254595
1537.0000	0.025449
1536.0000	0.025305
1535.0000	0.0252943
1534.0000	0.0252512
1533.0000	0.0252029
1532.0000	0.0251752
1531.0000	0.025222
1530.0000	0.0252416
1529.0000	0.0251019
1528.0000	0.0251376
1527.0000	0.0250014
1526.0000	0.025119
1525.0000	0.0250776
1524.0000	0.0250086
1523.0000	0.0249949
1522.0000	0.0247922
1521.0000	0.0248349
1520.0000	0.024676
1519.0000	0.0247262
1518.0000	0.0247188
1517.0000	0.0246708
1516.0000	0.0246578
1515.0000	0.0244278
1514.0000	0.0244525
1513.0000	0.0244658
1512.0000	0.0242473
1511.0000	0.0242806
1510.0000	0.0243536
1509.0000	0.0242388
1508.0000	0.0240802
1507.0000	0.0240831
1506.0000	0.0241168
1505.0000	0.0240659
1504.0000	0.023989
1503.0000	0.0239863
1502.0000	0.0239597
1501.0000	0.0238468
1500.0000	0.0238624
1499.0000	0.0237564
1498.0000	0.0236755
1497.0000	0.0236139
1496.0000	0.0234628
1495.0000	0.0235185
1494.0000	0.0234757
1493.0000	0.0234637
1492.0000	0.0234281
1491.0000	0.0233695
1490.0000	0.0232872
1489.0000	0.0232195
1488.0000	0.0231722
1487.0000	0.0231414
1486.0000	0.0231544
1485.0000	0.0230789
1484.0000	0.0230693
1483.0000	0.023098
1482.0000	0.0230187
1481.0000	0.0229289
1480.0000	0.0229111
1479.0000	0.0229533
1478.0000	0.0228937
1477.0000	0.0228551
1476.0000	0.0227858
1475.0000	0.0227754
1474.0000	0.0228056
1473.0000	0.0228658
1472.0000	0.0228621
1471.0000	0.0228085
1470.0000	0.0227897
1469.0000	0.0228846
1468.0000	0.0228924
1467.0000	0.0229203
1466.0000	0.0229743
1465.0000	0.0229509
1464.0000	0.023052
1463.0000	0.0230513
1462.0000	0.0230897
1461.0000	0.0232073
1460.0000	0.0233066
1459.0000	0.0233313
1458.0000	0.0234608
1457.0000	0.0235487
1456.0000	0.0235361
1455.0000	0.0236026
1454.0000	0.0237313
1453.0000	0.0238793
1452.0000	0.0239294
1451.0000	0.0240452
1450.0000	0.0242289
1449.0000	0.0243063
1448.0000	0.0245342
1447.0000	0.0246438
1446.0000	0.0247157
1445.0000	0.0249092
1444.0000	0.0251312
1443.0000	0.0251452
1442.0000	0.0254196
1441.0000	0.0255899
1440.0000	0.0256864
1439.0000	0.025834
1438.0000	0.0261859
1437.0000	0.0263386
1436.0000	0.0265185
1435.0000	0.0267673
1434.0000	0.0270061
1433.0000	0.0273076
1432.0000	0.0275394
1431.0000	0.0277962
1430.0000	0.0281176
1429.0000	0.0283618
1428.0000	0.0286071
1427.0000	0.0289398
1426.0000	0.0293729
1425.0000	0.0297373
1424.0000	0.0300576
1423.0000	0.0303253
1422.0000	0.030508
1421.0000	0.0310393
1420.0000	0.0315564
1419.0000	0.0318874
1418.0000	0.0323427
1417.0000	0.0327336
1416.0000	0.0331539
1415.0000	0.0336224
1414.0000	0.0340926
1413.0000	0.0346016
1412.0000	0.0350911
1411.0000	0.0355313
1410.0000	0.036086
1409.0000	0.0366287
1408.0000	0.0371986
1407.0000	0.0376688
1406.0000	0.0382186
1405.0000	0.0387297
1404.0000	0.0393243
1403.0000	0.0398706
1402.0000	0.0406116
1401.0000	0.0411308
1400.0000	0.0416491
1399.0000	0.0422202
1398.0000	0.0428884
1397.0000	0.0433652
1396.0000	0.0438683
1395.0000	0.0445621
1394.0000	0.045066
1393.0000	0.045625
1392.0000	0.0462408
1391.0000	0.0468153
1390.0000	0.047486
1389.0000	0.0479841
1388.0000	0.0485822
1387.0000	0.0492282
1386.0000	0.0497918
1385.0000	0.0504257
1384.0000	0.0509969
1383.0000	0.0515197
1382.0000	0.0519644
1381.0000	0.0526006
1380.0000	0.053185
1379.0000	0.0538169
1378.0000	0.054556
1377.0000	0.055085
1376.0000	0.0556046
1375.0000	0.056169
1374.0000	0.056849
1373.0000	0.0573103
1372.0000	0.0579106
1371.0000	0.058584
1370.0000	0.0591038
1369.0000	0.059629
1368.0000	0.0601503
1367.0000	0.0605744
1366.0000	0.060997
1365.0000	0.0616571
1364.0000	0.0622264
1363.0000	0.062651
1362.0000	0.0632108
1361.0000	0.0638719
1360.0000	0.0643094
1359.0000	0.0648756
1358.0000	0.0653852
1357.0000	0.0657039
1356.0000	0.0663314
1355.0000	0.0668289
1354.0000	0.0673571
1353.0000	0.0678605
1352.0000	0.0682875
1351.0000	0.0687702
1350.0000	0.0692176
1349.0000	0.0697819
1348.0000	0.0702659
1347.0000	0.0706731
1346.0000	0.0712024
1345.0000	0.0716965
1344.0000	0.0722387
1343.0000	0.0728689
1342.0000	0.0733606
1341.0000	0.0738674
1340.0000	0.0744679
1339.0000	0.0750737
1338.0000	0.0755173
1337.0000	0.0760053
1336.0000	0.076544
1335.0000	0.0770913
1334.0000	0.0778327
1333.0000	0.0784807
1332.0000	0.0789459
1331.0000	0.079575
1330.0000	0.0801279
1329.0000	0.0807585
1328.0000	0.0813067
1327.0000	0.081987
1326.0000	0.0826682
1325.0000	0.0831887
1324.0000	0.0838813
1323.0000	0.084465
1322.0000	0.0851336
1321.0000	0.085749
1320.0000	0.0863691
1319.0000	0.0871366
1318.0000	0.0877364
1317.0000	0.0882709
1316.0000	0.0890293
1315.0000	0.0896077
1314.0000	0.0903282
1313.0000	0.0909655
1312.0000	0.0916637
1311.0000	0.0922459
1310.0000	0.0929862
1309.0000	0.0936655
1308.0000	0.0943953
1307.0000	0.0950976
1306.0000	0.0956907
1305.0000	0.096371
1304.0000	0.0970886
1303.0000	0.0977347
1302.0000	0.0984057
1301.0000	0.0991597
1300.0000	0.100015
1299.0000	0.10074
1298.0000	0.101434
1297.0000	0.102176
1296.0000	0.102917
1295.0000	0.103778
1294.0000	0.104473
1293.0000	0.105258
1292.0000	0.105926
1291.0000	0.106772
1290.0000	0.107474
1289.0000	0.108281
1288.0000	0.109006
1287.0000	0.109826
1286.0000	0.110804
1285.0000	0.111545
1284.0000	0.11228
1283.0000	0.113193
1282.0000	0.114052
1281.0000	0.114825
1280.0000	0.115721
1279.0000	0.116394
1278.0000	0.117315
1277.0000	0.11819
1276.0000	0.119073
1275.0000	0.120085
1274.0000	0.120978
1273.0000	0.121679
1272.0000	0.122482
1271.0000	0.123473
1270.0000	0.124511
1269.0000	0.125291
1268.0000	0.126237
1267.0000	0.127173
1266.0000	0.128138
1265.0000	0.129146
1264.0000	0.130133
1263.0000	0.131167
1262.0000	0.132108
1261.0000	0.133036
1260.0000	0.134042
1259.0000	0.135033
1258.0000	0.136091
1257.0000	0.137204
1256.0000	0.13813
1255.0000	0.139123
1254.0000	0.140106
1253.0000	0.141087
1252.0000	0.142337
1251.0000	0.143449
1250.0000	0.144447
1249.0000	0.145584
1248.0000	0.146763
1247.0000	0.147837
1246.0000	0.149052
1245.0000	0.150231
1244.0000	0.151283
1243.0000	0.152486
1242.0000	0.153818
1241.0000	0.154873
1240.0000	0.15606
1239.0000	0.157187
1238.0000	0.158408
1237.0000	0.159632
1236.0000	0.160997
1235.0000	0.162245
1234.0000	0.163387
1233.0000	0.164615
1232.0000	0.165976
1231.0000	0.167238
1230.0000	0.168617
1229.0000	0.170077
1228.0000	0.171364
1227.0000	0.172586
1226.0000	0.174028
1225.0000	0.175319
1224.0000	0.1768
1223.0000	0.178351
1222.0000	0.179653
1221.0000	0.18095
1220.0000	0.182416
1219.0000	0.183939
1218.0000	0.185544
1217.0000	0.187064
1216.0000	0.188648
1215.0000	0.190024
1214.0000	0.191473
1213.0000	0.192881
1212.0000	0.194451
1211.0000	0.196167
1210.0000	0.197484
1209.0000	0.19902
1208.0000	0.200718
1207.0000	0.202354
1206.0000	0.203929
1205.0000	0.205327
1204.0000	0.20711
1203.0000	0.208901
1202.0000	0.210575
1201.0000	0.211993
1200.0000	0.214139
1199.0000	0.215916
1198.0000	0.217634
1197.0000	0.219199
1196.0000	0.221069
1195.0000	0.222809
1194.0000	0.224378
1193.0000	0.226434
1192.0000	0.228568
1191.0000	0.230465
1190.0000	0.232266
1189.0000	0.234157
1188.0000	0.236171
1187.0000	0.238343
1186.0000	0.240386
1185.0000	0.242524
1184.0000	0.2446
1183.0000	0.24673
1182.0000	0.248669
1181.0000	0.251062
1180.0000	0.253132
1179.0000	0.255323
1178.0000	0.257337
1177.0000	0.259675
1176.0000	0.262117
1175.0000	0.264237
1174.0000	0.266465
1173.0000	0.268682
1172.0000	0.271113
1171.0000	0.273499
1170.0000	0.275976
1169.0000	0.27839
1168.0000	0.280631
1167.0000	0.283141
1166.0000	0.285651
1165.0000	0.28804
1164.0000	0.290743
1163.0000	0.292957
1162.0000	0.295575
1161.0000	0.298107
1160.0000	0.300761
1159.0000	0.303577
1158.0000	0.306128
1157.0000	0.30909
1156.0000	0.311909
1155.0000	0.314481
1154.0000	0.317212
1153.0000	0.320085
1152.0000	0.322905
1151.0000	0.325831
1150.0000	0.328704
1149.0000	0.331456
1148.0000	0.334605
1147.0000	0.337945
1146.0000	0.340678
1145.0000	0.343817
1144.0000	0.346638
1143.0000	0.349643
1142.0000	0.352952
1141.0000	0.356146
1140.0000	0.359136
1139.0000	0.36264
1138.0000	0.365594
1137.0000	0.368952
1136.0000	0.37243
1135.0000	0.375739
1134.0000	0.379037
1133.0000	0.382288
1132.0000	0.385812
1131.0000	0.389375
1130.0000	0.392399
1129.0000	0.395841
1128.0000	0.399671
1127.0000	0.403178
1126.0000	0.406542
1125.0000	0.410127
1124.0000	0.413773
1123.0000	0.417252
1122.0000	0.421039
1121.0000	0.42478
1120.0000	0.428359
1119.0000	0.43201
1118.0000	0.435661
1117.0000	0.439639
1116.0000	0.443418
1115.0000	0.447183
1114.0000	0.451099
1113.0000	0.455016
1112.0000	0.458893
1111.0000	0.462684
1110.0000	0.466951
1109.0000	0.470899
1108.0000	0.474929
1107.0000	0.478805
1106.0000	0.482843
1105.0000	0.487075
1104.0000	0.491105
1103.0000	0.49558
1102.0000	0.499461
1101.0000	0.503891
1100.0000	0.508154
1099.0000	0.512387
1098.0000	0.516701
1097.0000	0.521158
1096.0000	0.525592
1095.0000	0.530011
1094.0000	0.534317
1093.0000	0.538439
1092.0000	0.543714
1091.0000	0.548198
1090.0000	0.552784
1089.0000	0.557075
1088.0000	0.562041
1087.0000	0.567503
1086.0000	0.572158
1085.0000	0.576526
1084.0000	0.581624
1083.0000	0.586237
1082.0000	0.590948
1081.0000	0.596242
1080.0000	0.601117
1079.0000	0.605961
1078.0000	0.611006
1077.0000	0.616322
1076.0000	0.621453
1075.0000	0.626582
1074.0000	0.631808
1073.0000	0.636934
1072.0000	0.642261
1071.0000	0.647521
1070.0000	0.652924
1069.0000	0.658123
1068.0000	0.663663
1067.0000	0.668721
1066.0000	0.674491
1065.0000	0.680105
1064.0000	0.685391
1063.0000	0.691276
1062.0000	0.697402
1061.0000	0.702733
1060.0000	0.708317
1059.0000	0.714527
1058.0000	0.720189
1057.0000	0.725634
1056.0000	0.731382
1055.0000	0.737306
1054.0000	0.743679
1053.0000	0.749753
1052.0000	0.755476
1051.0000	0.761476
1050.0000	0.768297
1049.0000	0.773934
1048.0000	0.780634
1047.0000	0.786998
1046.0000	0.793162
1045.0000	0.799675
1044.0000	0.806063
1043.0000	0.812128
1042.0000	0.818623
1041.0000	0.825267
1040.0000	0.832275
1039.0000	0.838925
1038.0000	0.845167
1037.0000	0.851436
1036.0000	0.858778
1035.0000	0.866026
1034.0000	0.872639
1033.0000	0.879637
1032.0000	0.886107
1031.0000	0.892945
1030.0000	0.90015
1029.0000	0.907011
1028.0000	0.914528
1027.0000	0.920802
1026.0000	0.928679
1025.0000	0.936265
1024.0000	0.942939
1023.0000	0.950432
1022.0000	0.959263
1021.0000	0.965447
1020.0000	0.972693
1019.0000	0.980447
1018.0000	0.989078
1017.0000	0.996319
1016.0000	1.00415
1015.0000	1.0121
1014.0000	1.02015
1013.0000	1.02726
1012.0000	1.03503
1011.0000	1.04365
1010.0000	1.05109
1009.0000	1.05931
1008.0000	1.06761
1007.0000	1.07529
1006.0000	1.08369
1005.0000	1.09216
1004.0000	1.1015
1003.0000	1.109
1002.0000	1.11794
1001.0000	1.12578
1000.0000	1.13404
999.0000	1.14305
998.0000	1.15161
997.0000	1.15926
996.0000	1.16839
995.0000	1.17728
994.0000	1.18573
993.0000	1.19495
992.0000	1.20368
991.0000	1.21316
990.0000	1.22217
989.0000	1.23094
988.0000	1.23898
987.0000	1.24812
986.0000	1.25766
985.0000	1.26682
984.0000	1.27616
983.0000	1.2854
982.0000	1.29465
981.0000	1.30295
980.0000	1.31381
979.0000	1.32234
978.0000	1.33231
977.0000	1.34156
976.0000	1.35016
975.0000	1.35943
974.0000	1.37111
973.0000	1.38039
972.0000	1.38991
971.0000	1.39973
970.0000	1.40843
969.0000	1.41911
968.0000	1.43023
967.0000	1.43941
966.0000	1.44918
965.0000	1.45844
964.0000	1.46873
963.0000	1.47796
962.0000	1.48738
961.0000	1.49785
960.0000	1.50914
959.0000	1.52005
958.0000	1.5309
957.0000	1.54084
956.0000	1.55235
955.0000	1.56146
954.0000	1.57091
953.0000	1.58254
952.0000	1.59316
951.0000	1.60042
950.0000	1.61218
949.0000	1.62334
948.0000	1.63488
947.0000	1.64553
946.0000	1.65496
945.0000	1.66505
944.0000	1.67497
943.0000	1.68618
942.0000	1.69715
941.0000	1.70758
940.0000	1.71763
939.0000	1.73032
938.0000	1.74306
937.0000	1.75241
936.0000	1.76133
935.0000	1.77443
934.0000	1.78634
933.0000	1.79378
932.0000	1.80406
931.0000	1.81065
930.0000	1.82584
929.0000	1.8369
928.0000	1.84696
927.0000	1.85649
926.0000	1.86825
925.0000	1.87751
924.0000	1.88971
923.0000	1.90479
922.0000	1.91205
921.0000	1.92218
920.0000	1.93252
919.0000	1.94104
918.0000	1.95271
917.0000	1.96352
916.0000	1.97276
915.0000	1.98377
914.0000	1.99285
913.0000	2.00723
912.0000	2.01885
911.0000	2.02802
910.0000	2.03919
909.0000	2.04944
908.0000	2.05575
907.0000	2.06977
906.0000	2.08282
905.0000	2.08995
904.0000	2.10088
903.0000	2.11251
902.0000	2.12004
901.0000	2.13159
900.0000	2.14095
899.0000	2.15346
898.0000	2.16222
897.0000	2.17358
896.0000	2.18087
895.0000	2.19393
894.0000	2.20506
893.0000	2.21378
892.0000	2.21987
891.0000	2.23655
890.0000	2.24838
889.0000	2.26018
888.0000	2.26707
887.0000	2.2786
886.0000	2.28484
885.0000	2.29314
884.0000	2.30265
883.0000	2.31669
882.0000	2.32794
881.0000	2.32987
880.0000	2.34114
879.0000	2.35408
878.0000	2.36249
877.0000	2.3729
876.0000	2.37785
875.0000	2.38801
874.0000	2.40322
873.0000	2.41242
872.0000	2.41897
871.0000	2.43565
870.0000	2.443
869.0000	2.44905
868.0000	2.45438
867.0000	2.46998
866.0000	2.47838
865.0000	2.4809
864.0000	2.48459
863.0000	2.50022
862.0000	2.5158
861.0000	2.5255
860.0000	2.53533
859.0000	2.55158
858.0000	2.55494
857.0000	2.55691
856.0000	2.56682
855.0000	2.57728
854.0000	2.58474
853.0000	2.59354
852.0000	2.60123
851.0000	2.61232
850.0000	2.5923
849.0000	2.60261
848.0000	2.60482
847.0000	2.61023
846.0000	2.61391
845.0000	2.62994
844.0000	2.63117
843.0000	2.63975
842.0000	2.65525
841.0000	2.66433
840.0000	2.67444
839.0000	2.67397
838.0000	2.68307
837.0000	2.69504
836.0000	2.69725
835.0000	2.7042
834.0000	2.71428
833.0000	2.72342
832.0000	2.73153
831.0000	2.73431
830.0000	2.74852
829.0000	2.75625
828.0000	2.76356
827.0000	2.76983
826.0000	2.77112
825.0000	2.78312
824.0000	2.79089
823.0000	2.79819
822.0000	2.80305
821.0000	2.80914
820.0000	2.81714
819.0000	2.82097
818.0000	2.8334
817.0000	2.84096
816.0000	2.85001
815.0000	2.85411
814.0000	2.86065
813.0000	2.87192
812.0000	2.87651
811.0000	2.88536
810.0000	2.88932
809.0000	2.89048
808.0000	2.89766
807.0000	2.90403
806.0000	2.91069
805.0000	2.91791
804.0000	2.92083
803.0000	2.92941
802.0000	2.93875
801.0000	2.94224
800.0000	2.94656
799.0000	2.95488
798.0000	2.95537
797.0000	2.95872
796.0000	2.96561
795.0000	2.96962
794.0000	2.97867
793.0000	2.98227
792.0000	2.9861
791.0000	2.98994
790.0000	2.99675
789.0000	3.00318
788.0000	3.0055
787.0000	3.01367
786.0000	3.01444
785.0000	3.01775
784.0000	3.02443
783.0000	3.03215
782.0000	3.03719
781.0000	3.03627
780.0000	3.03443
779.0000	3.0443
778.0000	3.04784
777.0000	3.0507
776.0000	3.05295
775.0000	3.05574
774.0000	3.06092
773.0000	3.06755
772.0000	3.06892
771.0000	3.06831
770.0000	3.07583
769.0000	3.08139
768.0000	3.08377
767.0000	3.08295
766.0000	3.08786
765.0000	3.09293
764.0000	3.09396
763.0000	3.09261
762.0000	3.09929
761.0000	3.09967
760.0000	3.09836
759.0000	3.10254
758.0000	3.10703
757.0000	3.10858
756.0000	3.10793
755.0000	3.10915
754.0000	3.11197
753.0000	3.11577
752.0000	3.11822
751.0000	3.1206
750.0000	3.12488
749.0000	3.12256
748.0000	3.12077
747.0000	3.12086
746.0000	3.12207
745.0000	3.12241
744.0000	3.12237
743.0000	3.12388
742.0000	3.12988
741.0000	3.1283
740.0000	3.126
739.0000	3.12613
738.0000	3.12547
737.0000	3.1306
736.0000	3.12727
735.0000	3.12608
734.0000	3.12667
733.0000	3.12283
732.0000	3.1251
731.0000	3.12254
730.0000	3.12102
729.0000	3.12213
728.0000	3.12643
727.0000	3.12144
726.0000	3.12041
725.0000	3.12125
724.0000	3.11911
723.0000	3.11394
722.0000	3.11394
721.0000	3.11247
720.0000	3.11135
719.0000	3.10901
718.0000	3.10669
717.0000	3.10382
716.0000	3.10146
715.0000	3.10106
714.0000	3.09866
713.0000	3.09453
712.0000	3.09007
711.0000	3.08671
710.0000	3.08538
709.0000	3.08361
708.0000	3.0802
707.0000	3.07538
706.0000	3.07032
705.0000	3.06816
704.0000	3.06425
703.0000	3.06259
702.0000	3.05761
701.0000	3.05278
700.0000	3.05019
699.0000	3.04619
698.0000	3.04335
697.0000	3.03873
696.0000	3.03294
695.0000	3.03081
694.0000	3.02833
693.0000	3.02017
692.0000	3.01473
691.0000	3.01261
690.0000	3.00579
689.0000	2.99946
688.0000	2.9913
687.0000	2.98597
686.0000	2.97713
685.0000	2.967
684.0000	2.96056
683.0000	2.95148
682.0000	2.94474
681.0000	2.93568
680.0000	2.9275
679.0000	2.92079
678.0000	2.91472
677.0000	2.90618
676.0000	2.89908
675.0000	2.89178
674.0000	2.88401
673.0000	2.87521
672.0000	2.86635
671.0000	2.85579
670.0000	2.84584
669.0000	2.83815
668.0000	2.83139
667.0000	2.82085
666.0000	2.81165
665.0000	2.80227
664.0000	2.79323
663.0000	2.78244
662.0000	2.773
661.0000	2.76236
660.0000	2.74908
659.0000	2.74087
658.0000	2.73139
657.0000	2.7221
656.0000	2.71222
655.0000	2.70134
654.0000	2.68796
653.0000	2.67781
652.0000	2.66571
651.0000	2.65208
650.0000	2.64181
649.0000	2.62978
648.0000	2.61808
647.0000	2.60665
646.0000	2.59466
645.0000	2.58033
644.0000	2.56566
643.0000	2.55432
642.0000	2.54265
641.0000	2.52933
640.0000	2.51643
639.0000	2.50248
638.0000	2.48823
637.0000	2.47475
636.0000	2.4612
635.0000	2.44757
634.0000	2.43315
633.0000	2.41868
632.0000	2.40232
631.0000	2.38836
630.0000	2.37411
629.0000	2.35809
628.0000	2.34222
627.0000	2.32895
626.0000	2.31144
625.0000	2.29603
624.0000	2.28014
623.0000	2.26526
622.0000	2.24976
621.0000	2.234
620.0000	2.2158
619.0000	2.20008
618.0000	2.18476
617.0000	2.16812
616.0000	2.15207
615.0000	2.1356
614.0000	2.11856
613.0000	2.10187
612.0000	2.08624
611.0000	2.06883
610.0000	2.05255
609.0000	2.03632
608.0000	2.01865
607.0000	2.00058
606.0000	1.98469
605.0000	1.9679
604.0000	1.94997
603.0000	1.93241
602.0000	1.91392
601.0000	1.8963
600.0000	1.88022
599.0000	1.86239
598.0000	1.84368
597.0000	1.82541
596.0000	1.80728
595.0000	1.79011
594.0000	1.77263
593.0000	1.75465
592.0000	1.73723
591.0000	1.7187
590.0000	1.70149
589.0000	1.68397
588.0000	1.6663
587.0000	1.64966
586.0000	1.63152
585.0000	1.61435
584.0000	1.59824
583.0000	1.58112
582.0000	1.56428
581.0000	1.54818
580.0000	1.53239
579.0000	1.51635
578.0000	1.50072
577.0000	1.48552
576.0000	1.47163
575.0000	1.45751
574.0000	1.44319
573.0000	1.42881
572.0000	1.41475
571.0000	1.40244
570.0000	1.3908
569.0000	1.37824
568.0000	1.36579
567.0000	1.3543
566.0000	1.34465
565.0000	1.33507
564.0000	1.32511
563.0000	1.31477
562.0000	1.30489
561.0000	1.29711
560.0000	1.28916
559.0000	1.28146
558.0000	1.27216
557.0000	1.2635
556.0000	1.25731
555.0000	1.24963
554.0000	1.24189
553.0000	1.2349
552.0000	1.22797
551.0000	1.22088
550.0000	1.21282
549.0000	1.20497
548.0000	1.1976
547.0000	1.18997
546.0000	1.18108
545.0000	1.17376
544.0000	1.16571
543.0000	1.15703
542.0000	1.14886
541.0000	1.14013
540.0000	1.13127
539.0000	1.12205
538.0000	1.11317
537.0000	1.10468
536.0000	1.09619
535.0000	1.08677
534.0000	1.0776
533.0000	1.06852
532.0000	1.05849
531.0000	1.05
530.0000	1.04084
529.0000	1.03218
528.0000	1.02397
527.0000	1.0158
526.0000	1.00727
525.0000	0.998533
524.0000	0.991063
523.0000	0.982863
522.0000	0.974805
521.0000	0.967735
520.0000	0.960054
[truncated: 356 more rows]
