# Supplementary material for: Ultrafast charge-transfer-induced spin transition in cobalt-tungstate molecular photomagnets
Source: Nat Commun. 2025 Jun 6;16:5012. doi: 10.1038/s41467-025-60401-4 (PMC12144094; doi:10.1038/s41467-025-60401-4)
Supplement: Supplementary file 5 — Source Data [file 41467_2025_60401_MOESM5_ESM.zip › Source_Data_files/outline of raw data.txt]

Characterization_CsCoW_CoW: raw data of characterization of both compounds, IR, UV-vis-NIR spectra, PXRD, cMT, and THz (Fig.1b, Supplementary Figs.1 and 12)

Photoinduced_UV_vis_NIR_spectra_CsCoW: raw data of variable-temperature and photoinduced UV-vis-NIR spectra data (Fig.1d, Supplementary Fig.4)

Photomagnetism_CsCoW: raw data of photomagnetic measurements (Fig.1e, Supplementary Fig.5)

Calculations: calculated atomic coordinates of each valence calculation after optimizations (Supplementary Figs.12 and 13, Supplementary Table 3)

Pump_probe_measurements: raw data and code of pump-probe spectroscopy of CoW and CsCoW (Figs.2,4a,4b,4c,4d,4e, Supplementary Figs.3,6,7,8,9,10,11,14,15,16,17,18)
