# Supplementary material for: Ultrafast charge-transfer-induced spin transition in cobalt-tungstate molecular photomagnets
Source: Nat Commun. 2025 Jun 6;16:5012. doi: 10.1038/s41467-025-60401-4 (PMC12144094; doi:10.1038/s41467-025-60401-4)
Supplement: Supplementary file 5 — Source Data [file 41467_2025_60401_MOESM5_ESM.zip › Source_Data_files/Photoinduced_UV_vis_NIR_spectra_CsCoW/cooling_photo_1st/File_220712_131231_300Kfirst.txt]

File_220712_131231_300Kfirst.spc - RawData
�g�� (nm)	Abs.
200.00	6.000000
201.00	6.000000
202.00	3.148427
203.00	2.173275
204.00	3.844251
205.00	2.150134
206.00	2.092972
207.00	2.065639
208.00	2.107583
209.00	1.918655
210.00	2.053683
211.00	2.055583
212.00	2.005650
213.00	1.996763
214.00	2.063023
215.00	2.026625
216.00	2.062184
217.00	2.069010
218.00	2.033562
219.00	2.039099
220.00	2.084127
221.00	2.102986
222.00	2.041976
223.00	2.003225
224.00	1.997349
225.00	1.982020
226.00	1.954282
227.00	1.974200
228.00	2.002060
229.00	1.982774
230.00	1.975632
231.00	1.995026
232.00	1.984221
233.00	1.954878
234.00	1.978547
235.00	1.972286
236.00	1.977276
237.00	1.988577
238.00	2.002697
239.00	1.981365
240.00	1.985482
241.00	1.981050
242.00	1.975141
243.00	1.992409
244.00	2.000292
245.00	1.993173
246.00	1.985844
247.00	2.001200
248.00	1.987800
249.00	1.984744
250.00	1.982224
251.00	1.993383
252.00	1.988825
253.00	1.997463
254.00	2.004843
255.00	2.013653
256.00	2.016612
257.00	2.023904
258.00	2.028784
259.00	2.043632
260.00	2.047075
261.00	2.047361
262.00	2.042310
263.00	2.038516
264.00	2.035336
265.00	2.026416
266.00	2.016118
267.00	1.998824
268.00	1.979938
269.00	1.949183
270.00	1.926953
271.00	1.907493
272.00	1.881643
273.00	1.848847
274.00	1.815775
275.00	1.784591
276.00	1.754566
277.00	1.731068
278.00	1.711281
279.00	1.691800
280.00	1.676589
281.00	1.653237
282.00	1.633017
283.00	1.610681
284.00	1.591773
285.00	1.571561
286.00	1.558569
287.00	1.543953
288.00	1.533007
289.00	1.524949
290.00	1.516296
291.00	1.505273
292.00	1.497633
293.00	1.486824
294.00	1.476520
295.00	1.467033
296.00	1.458198
297.00	1.448925
298.00	1.440835
299.00	1.436574
300.00	1.428980
301.00	1.423084
302.00	1.418183
303.00	1.411240
304.00	1.403064
305.00	1.395381
306.00	1.384200
307.00	1.377300
308.00	1.374390
309.00	1.358591
310.00	1.356357
311.00	1.357682
312.00	1.349216
313.00	1.338628
314.00	1.330612
315.00	1.319185
316.00	1.308913
317.00	1.303812
318.00	1.298471
319.00	1.300216
320.00	1.299557
321.00	1.293340
322.00	1.286364
323.00	1.283512
324.00	1.281521
325.00	1.272567
326.00	1.269127
327.00	1.265114
328.00	1.262818
329.00	1.255831
330.00	1.252881
331.00	1.252649
332.00	1.252409
333.00	1.249881
334.00	1.251190
335.00	1.251191
336.00	1.247749
337.00	1.244823
338.00	1.242759
339.00	1.240165
340.00	1.240049
341.00	1.239053
342.00	1.238847
343.00	1.236907
344.00	1.235455
345.00	1.231275
346.00	1.230098
347.00	1.228030
348.00	1.225781
349.00	1.224019
350.00	1.224310
351.00	1.221817
352.00	1.222059
353.00	1.222305
354.00	1.220497
355.00	1.217049
356.00	1.215442
357.00	1.211724
358.00	1.208050
359.00	1.204946
360.00	1.200595
361.00	1.194796
362.00	1.189007
363.00	1.181477
364.00	1.172560
365.00	1.164520
366.00	1.154646
367.00	1.142420
368.00	1.129881
369.00	1.117651
370.00	1.103701
371.00	1.087784
372.00	1.071234
373.00	1.054576
374.00	1.037107
375.00	1.020476
376.00	1.003561
377.00	0.987201
378.00	0.971331
379.00	0.954928
380.00	0.939426
381.00	0.924339
382.00	0.909864
383.00	0.895950
384.00	0.882908
385.00	0.870254
386.00	0.859539
387.00	0.849733
388.00	0.839699
389.00	0.830469
390.00	0.822100
391.00	0.813748
392.00	0.806059
393.00	0.799617
394.00	0.793826
395.00	0.788100
396.00	0.783408
397.00	0.778808
398.00	0.775435
399.00	0.772632
400.00	0.769684
401.00	0.767505
402.00	0.766163
403.00	0.764599
404.00	0.763132
405.00	0.762927
406.00	0.762835
407.00	0.762529
408.00	0.762637
409.00	0.763064
410.00	0.763921
411.00	0.764496
412.00	0.765984
413.00	0.767147
414.00	0.769211
415.00	0.770780
416.00	0.772678
417.00	0.774755
418.00	0.777355
419.00	0.779451
420.00	0.781544
421.00	0.783890
422.00	0.786413
423.00	0.789073
424.00	0.792262
425.00	0.795289
426.00	0.798609
427.00	0.801953
428.00	0.805132
429.00	0.808668
430.00	0.813033
431.00	0.816939
432.00	0.820772
433.00	0.824434
434.00	0.827935
435.00	0.830859
436.00	0.834731
437.00	0.838269
438.00	0.841959
439.00	0.845333
440.00	0.849115
441.00	0.852464
442.00	0.856042
443.00	0.859415
444.00	0.862852
445.00	0.866147
446.00	0.869103
447.00	0.872611
448.00	0.876072
449.00	0.879025
450.00	0.882391
451.00	0.885903
452.00	0.888552
453.00	0.891993
454.00	0.895038
455.00	0.898008
456.00	0.900751
457.00	0.903786
458.00	0.906436
459.00	0.909758
460.00	0.912437
461.00	0.915634
462.00	0.918563
463.00	0.921139
464.00	0.923337
465.00	0.925950
466.00	0.927938
467.00	0.929541
468.00	0.931182
469.00	0.933315
470.00	0.934739
471.00	0.936150
472.00	0.937637
473.00	0.939109
474.00	0.940384
475.00	0.941619
476.00	0.943157
477.00	0.944422
478.00	0.945243
479.00	0.946102
480.00	0.947093
481.00	0.947635
482.00	0.948568
483.00	0.949704
484.00	0.950038
485.00	0.950451
486.00	0.950878
487.00	0.950921
488.00	0.950799
489.00	0.951161
490.00	0.951608
491.00	0.951733
492.00	0.951713
493.00	0.951615
494.00	0.951429
495.00	0.950773
496.00	0.949870
497.00	0.949357
498.00	0.949470
499.00	0.949245
500.00	0.948675
501.00	0.948137
502.00	0.946839
503.00	0.945414
504.00	0.943515
505.00	0.942232
506.00	0.941075
507.00	0.939745
508.00	0.938304
509.00	0.936895
510.00	0.934732
511.00	0.932828
512.00	0.930895
513.00	0.928716
514.00	0.926679
515.00	0.924608
516.00	0.921979
517.00	0.919695
518.00	0.917074
519.00	0.913987
520.00	0.910591
521.00	0.907436
522.00	0.904306
523.00	0.901085
524.00	0.897486
525.00	0.894989
526.00	0.891750
527.00	0.888421
528.00	0.884950
529.00	0.881629
530.00	0.878123
531.00	0.874251
532.00	0.870323
533.00	0.866424
534.00	0.863097
535.00	0.858990
536.00	0.855165
537.00	0.851234
538.00	0.847011
539.00	0.842888
540.00	0.838227
541.00	0.833791
542.00	0.828803
543.00	0.824140
544.00	0.818527
545.00	0.813399
546.00	0.808410
547.00	0.803266
548.00	0.797694
549.00	0.792353
550.00	0.786692
551.00	0.780152
552.00	0.774146
553.00	0.768342
554.00	0.762410
555.00	0.756661
556.00	0.751240
557.00	0.745729
558.00	0.739850
559.00	0.734251
560.00	0.728611
561.00	0.722901
562.00	0.717042
563.00	0.710906
564.00	0.704818
565.00	0.698619
566.00	0.692589
567.00	0.686728
568.00	0.681225
569.00	0.675391
570.00	0.669692
571.00	0.663913
572.00	0.658436
573.00	0.652968
574.00	0.647642
575.00	0.642315
576.00	0.637176
577.00	0.631721
578.00	0.626409
579.00	0.621286
580.00	0.616344
581.00	0.611457
582.00	0.606511
583.00	0.602002
584.00	0.597293
585.00	0.592965
586.00	0.588703
587.00	0.584849
588.00	0.580517
589.00	0.576350
590.00	0.572254
591.00	0.568039
592.00	0.564029
593.00	0.560275
594.00	0.556638
595.00	0.553053
596.00	0.549680
597.00	0.546302
598.00	0.542833
599.00	0.539724
600.00	0.536515
601.00	0.533513
602.00	0.529959
603.00	0.526850
604.00	0.523798
605.00	0.521019
606.00	0.518254
607.00	0.515835
608.00	0.512983
609.00	0.510640
610.00	0.507998
611.00	0.504873
612.00	0.502480
613.00	0.499992
614.00	0.497533
615.00	0.494974
616.00	0.493011
617.00	0.490932
618.00	0.489232
619.00	0.486906
620.00	0.484816
621.00	0.483070
622.00	0.480791
623.00	0.478378
624.00	0.476542
625.00	0.475295
626.00	0.473564
627.00	0.472006
628.00	0.470787
629.00	0.469091
630.00	0.467170
631.00	0.465235
632.00	0.463601
633.00	0.462101
634.00	0.460222
635.00	0.458362
636.00	0.457230
637.00	0.455663
638.00	0.453913
639.00	0.453296
640.00	0.452132
641.00	0.450386
642.00	0.449556
643.00	0.448827
644.00	0.447307
645.00	0.446442
646.00	0.445507
647.00	0.443943
648.00	0.442761
649.00	0.442073
650.00	0.440853
651.00	0.440262
652.00	0.438982
653.00	0.437760
654.00	0.436271
655.00	0.435177
656.00	0.433306
657.00	0.432300
658.00	0.430934
659.00	0.430053
660.00	0.428628
661.00	0.428204
662.00	0.427690
663.00	0.427168
664.00	0.426408
665.00	0.426338
666.00	0.425262
667.00	0.424394
668.00	0.423797
669.00	0.423351
670.00	0.422522
671.00	0.422231
672.00	0.421835
673.00	0.421374
674.00	0.420020
675.00	0.419450
676.00	0.418369
677.00	0.417404
678.00	0.416286
679.00	0.415735
680.00	0.414567
681.00	0.414183
682.00	0.413958
683.00	0.413483
684.00	0.412678
685.00	0.412197
686.00	0.412318
687.00	0.411101
688.00	0.410214
689.00	0.409728
690.00	0.409002
691.00	0.407140
692.00	0.406923
693.00	0.406680
694.00	0.406264
695.00	0.406277
696.00	0.406248
697.00	0.404875
698.00	0.403867
699.00	0.402949
700.00	0.402093
701.00	0.401117
702.00	0.401387
703.00	0.401168
704.00	0.401229
705.00	0.400020
706.00	0.399366
707.00	0.398728
708.00	0.397641
709.00	0.396554
710.00	0.396078
711.00	0.395572
712.00	0.393951
713.00	0.393644
714.00	0.393219
715.00	0.392569
716.00	0.391932
717.00	0.392246
718.00	0.390338
719.00	0.389345
720.00	0.388643
721.00	0.388729
722.00	0.388150
723.00	0.387739
724.00	0.387117
725.00	0.386494
726.00	0.386016
727.00	0.385526
728.00	0.384916
729.00	0.384751
730.00	0.384261
731.00	0.383872
732.00	0.383488
733.00	0.383041
734.00	0.382578
735.00	0.382142
736.00	0.381708
737.00	0.381248
738.00	0.380846
739.00	0.380404
740.00	0.379989
741.00	0.379564
742.00	0.379082
743.00	0.378588
744.00	0.378076
745.00	0.377574
746.00	0.377032
747.00	0.376548
748.00	0.375993
749.00	0.375527
750.00	0.375125
751.00	0.374620
752.00	0.374158
753.00	0.373652
754.00	0.373216
755.00	0.372704
756.00	0.372222
757.00	0.371706
758.00	0.371252
759.00	0.370840
760.00	0.370346
761.00	0.369850
762.00	0.369400
763.00	0.369028
764.00	0.368522
765.00	0.368123
766.00	0.367616
767.00	0.367089
768.00	0.366588
769.00	0.366056
770.00	0.365592
771.00	0.365029
772.00	0.364580
773.00	0.364037
774.00	0.363567
775.00	0.363012
776.00	0.362452
777.00	0.361992
778.00	0.361522
779.00	0.361050
780.00	0.360500
781.00	0.360107
782.00	0.359575
783.00	0.358996
784.00	0.358506
785.00	0.358049
786.00	0.357558
787.00	0.357026
788.00	0.356497
789.00	0.355961
790.00	0.355513
791.00	0.354955
792.00	0.354419
793.00	0.353924
794.00	0.353412
795.00	0.352836
796.00	0.352268
797.00	0.351762
798.00	0.351221
799.00	0.350720
800.00	0.350234
801.00	0.349726
802.00	0.349237
803.00	0.348750
804.00	0.348289
805.00	0.347864
806.00	0.347387
807.00	0.346842
808.00	0.346410
809.00	0.346010
810.00	0.345605
811.00	0.345167
812.00	0.344842
813.00	0.344428
814.00	0.344013
815.00	0.343585
816.00	0.343191
817.00	0.342770
818.00	0.342373
819.00	0.341955
820.00	0.341590
821.00	0.341276
822.00	0.340901
823.00	0.340604
824.00	0.340309
825.00	0.340011
826.00	0.339701
827.00	0.339331
828.00	0.339030
829.00	0.338693
830.00	0.338431
831.00	0.338105
832.00	0.337856
833.00	0.337600
834.00	0.337431
835.00	0.337152
836.00	0.336905
837.00	0.336682
838.00	0.336484
839.00	0.336348
840.00	0.336148
841.00	0.335968
842.00	0.335778
843.00	0.335621
844.00	0.335513
845.00	0.335231
846.00	0.335050
847.00	0.334824
848.00	0.334671
849.00	0.334542
850.00	0.334402
851.00	0.334220
852.00	0.334087
853.00	0.333953
854.00	0.333789
855.00	0.333713
856.00	0.333551
857.00	0.333378
858.00	0.333413
859.00	0.333331
860.00	0.333142
861.00	0.332986
862.00	0.333049
863.00	0.330769
864.00	0.328595
865.00	0.326300
866.00	0.324034
867.00	0.321730
868.00	0.319451
869.00	0.317184
870.00	0.314852
871.00	0.312503
872.00	0.310024
873.00	0.307655
874.00	0.305341
875.00	0.302902
876.00	0.300513
877.00	0.298219
878.00	0.295874
879.00	0.293445
880.00	0.293053
881.00	0.292631
882.00	0.292249
883.00	0.291800
884.00	0.291380
885.00	0.291046
886.00	0.290659
887.00	0.290345
888.00	0.290012
889.00	0.289687
890.00	0.289366
891.00	0.288959
892.00	0.288557
893.00	0.288124
894.00	0.287731
895.00	0.287321
896.00	0.286940
897.00	0.286613
898.00	0.286253
899.00	0.285910
900.00	0.285609
901.00	0.285281
902.00	0.284835
903.00	0.284466
904.00	0.284060
905.00	0.283663
906.00	0.283272
907.00	0.282833
908.00	0.282479
909.00	0.282103
910.00	0.281752
911.00	0.281400
912.00	0.281059
913.00	0.280741
914.00	0.280392
915.00	0.280043
916.00	0.279729
917.00	0.279338
918.00	0.278975
919.00	0.278675
920.00	0.278340
921.00	0.278047
922.00	0.277735
923.00	0.277422
924.00	0.277111
925.00	0.276758
926.00	0.276431
927.00	0.276157
928.00	0.275822
929.00	0.275509
930.00	0.275151
931.00	0.274797
932.00	0.274454
933.00	0.274116
934.00	0.273796
935.00	0.273511
936.00	0.273211
937.00	0.272912
938.00	0.272568
939.00	0.272265
940.00	0.271998
941.00	0.271751
942.00	0.271545
943.00	0.271286
944.00	0.270987
945.00	0.270698
946.00	0.270428
947.00	0.270190
948.00	0.269959
949.00	0.269727
950.00	0.269482
951.00	0.269227
952.00	0.269005
953.00	0.268726
954.00	0.268431
955.00	0.268137
956.00	0.267889
957.00	0.267603
958.00	0.267301
959.00	0.266997
960.00	0.266754
961.00	0.266551
962.00	0.266272
963.00	0.266021
964.00	0.265748
965.00	0.265482
966.00	0.265176
967.00	0.264895
968.00	0.264595
969.00	0.264232
970.00	0.263893
971.00	0.263631
972.00	0.263404
973.00	0.263096
974.00	0.262760
975.00	0.262465
976.00	0.262169
977.00	0.261803
978.00	0.261435
979.00	0.261160
980.00	0.260872
981.00	0.260559
982.00	0.260240
983.00	0.259957
984.00	0.259676
985.00	0.259411
986.00	0.259149
987.00	0.258893
988.00	0.258584
989.00	0.258279
990.00	0.258025
991.00	0.257759
992.00	0.257504
993.00	0.257214
994.00	0.256965
995.00	0.256699
996.00	0.256415
997.00	0.256109
998.00	0.255850
999.00	0.255618
1000.00	0.255346
1001.00	0.255048
1002.00	0.254779
1003.00	0.254525
1004.00	0.254275
1005.00	0.254021
1006.00	0.253764
1007.00	0.253498
1008.00	0.253263
1009.00	0.253007
1010.00	0.252764
1011.00	0.252510
1012.00	0.252263
1013.00	0.252046
1014.00	0.251793
1015.00	0.251541
1016.00	0.251219
1017.00	0.250942
1018.00	0.250683
1019.00	0.250418
1020.00	0.250139
1021.00	0.249887
1022.00	0.249643
1023.00	0.249353
1024.00	0.249094
1025.00	0.248841
1026.00	0.248586
1027.00	0.248346
1028.00	0.248089
1029.00	0.247826
1030.00	0.247534
1031.00	0.247323
1032.00	0.247069
1033.00	0.246822
1034.00	0.246558
1035.00	0.246321
1036.00	0.246091
1037.00	0.245867
1038.00	0.245616
1039.00	0.245336
1040.00	0.245081
1041.00	0.244806
1042.00	0.244518
1043.00	0.244242
1044.00	0.243962
1045.00	0.243711
1046.00	0.243460
1047.00	0.243224
1048.00	0.242944
1049.00	0.242692
1050.00	0.242428
1051.00	0.242190
1052.00	0.241941
1053.00	0.241671
1054.00	0.241417
1055.00	0.241181
1056.00	0.240947
1057.00	0.240733
1058.00	0.240489
1059.00	0.240291
1060.00	0.240067
1061.00	0.239823
1062.00	0.239559
1063.00	0.239307
1064.00	0.239025
1065.00	0.238772
1066.00	0.238496
1067.00	0.238274
1068.00	0.238031
1069.00	0.237779
1070.00	0.237521
1071.00	0.237230
1072.00	0.236930
1073.00	0.236652
1074.00	0.236345
1075.00	0.236063
1076.00	0.235754
1077.00	0.235448
1078.00	0.235169
1079.00	0.234928
1080.00	0.234669
1081.00	0.234409
1082.00	0.234131
1083.00	0.233885
1084.00	0.233642
1085.00	0.233376
1086.00	0.233097
1087.00	0.232830
1088.00	0.232554
1089.00	0.232305
1090.00	0.232090
1091.00	0.231888
1092.00	0.231676
1093.00	0.231457
1094.00	0.231260
1095.00	0.231058
1096.00	0.230841
1097.00	0.230587
1098.00	0.230360
1099.00	0.230125
1100.00	0.229874
1101.00	0.229613
1102.00	0.229385
1103.00	0.229185
1104.00	0.228960
1105.00	0.228760
1106.00	0.228561
1107.00	0.228344
1108.00	0.228108
1109.00	0.227884
1110.00	0.227657
1111.00	0.227406
1112.00	0.227140
1113.00	0.226867
1114.00	0.226670
1115.00	0.226460
1116.00	0.226236
1117.00	0.226054
1118.00	0.225870
1119.00	0.225661
1120.00	0.225426
1121.00	0.225203
1122.00	0.224998
1123.00	0.224761
1124.00	0.224523
1125.00	0.224315
1126.00	0.224094
1127.00	0.223870
1128.00	0.223629
1129.00	0.223399
1130.00	0.223187
1131.00	0.222947
1132.00	0.222712
1133.00	0.222482
1134.00	0.222230
1135.00	0.221961
1136.00	0.221737
1137.00	0.221517
1138.00	0.221299
1139.00	0.221065
1140.00	0.220834
1141.00	0.220625
1142.00	0.220405
1143.00	0.220179
1144.00	0.219933
1145.00	0.219712
1146.00	0.219487
1147.00	0.219237
1148.00	0.219008
1149.00	0.218799
1150.00	0.218593
1151.00	0.218370
1152.00	0.218154
1153.00	0.217889
1154.00	0.217645
1155.00	0.217419
1156.00	0.217192
1157.00	0.216966
1158.00	0.216711
1159.00	0.216453
1160.00	0.216207
1161.00	0.215990
1162.00	0.215784
1163.00	0.215568
1164.00	0.215362
1165.00	0.215132
1166.00	0.214892
1167.00	0.214654
1168.00	0.214426
1169.00	0.214200
1170.00	0.213986
1171.00	0.213746
1172.00	0.213534
1173.00	0.213353
1174.00	0.213156
1175.00	0.212984
1176.00	0.212784
1177.00	0.212579
1178.00	0.212413
1179.00	0.212229
1180.00	0.212039
1181.00	0.211833
1182.00	0.211625
1183.00	0.211424
1184.00	0.211234
1185.00	0.211056
1186.00	0.210897
1187.00	0.210737
1188.00	0.210579
1189.00	0.210400
1190.00	0.210195
1191.00	0.210006
1192.00	0.209783
1193.00	0.209594
1194.00	0.209406
1195.00	0.209197
1196.00	0.208996
1197.00	0.208839
1198.00	0.208649
1199.00	0.208480
1200.00	0.208311
1201.00	0.208145
1202.00	0.207976
1203.00	0.207770
1204.00	0.207567
1205.00	0.207389
1206.00	0.207186
1207.00	0.206982
1208.00	0.206796
1209.00	0.206617
1210.00	0.206443
1211.00	0.206265
1212.00	0.206070
1213.00	0.205890
1214.00	0.205690
1215.00	0.205516
1216.00	0.205338
1217.00	0.205153
1218.00	0.204945
1219.00	0.204732
1220.00	0.204570
1221.00	0.204421
1222.00	0.204251
1223.00	0.204082
1224.00	0.203937
1225.00	0.203771
1226.00	0.203625
1227.00	0.203482
1228.00	0.203313
1229.00	0.203126
1230.00	0.202936
1231.00	0.202766
1232.00	0.202603
1233.00	0.202446
1234.00	0.202299
1235.00	0.202153
1236.00	0.201984
1237.00	0.201791
1238.00	0.201604
1239.00	0.201407
1240.00	0.201206
1241.00	0.200982
1242.00	0.200750
1243.00	0.200540
1244.00	0.200317
1245.00	0.200140
1246.00	0.199977
1247.00	0.199776
1248.00	0.199568
1249.00	0.199400
1250.00	0.199231
1251.00	0.199047
1252.00	0.198864
1253.00	0.198701
1254.00	0.198539
1255.00	0.198358
1256.00	0.198187
1257.00	0.198045
1258.00	0.197897
1259.00	0.197766
1260.00	0.197618
1261.00	0.197474
1262.00	0.197289
1263.00	0.197106
1264.00	0.196961
1265.00	0.196784
1266.00	0.196610
1267.00	0.196413
1268.00	0.196233
1269.00	0.196056
1270.00	0.195871
1271.00	0.195691
1272.00	0.195520
1273.00	0.195343
1274.00	0.195151
1275.00	0.194967
1276.00	0.194779
1277.00	0.194560
1278.00	0.194358
1279.00	0.194208
1280.00	0.194056
1281.00	0.193888
1282.00	0.193752
1283.00	0.193590
1284.00	0.193446
1285.00	0.193291
1286.00	0.193153
1287.00	0.193007
1288.00	0.192855
1289.00	0.192674
1290.00	0.192513
1291.00	0.192369
1292.00	0.192227
1293.00	0.192088
1294.00	0.191956
1295.00	0.191813
1296.00	0.191654
1297.00	0.191486
1298.00	0.191342
1299.00	0.191195
1300.00	0.191046
1301.00	0.190877
1302.00	0.190701
1303.00	0.190511
1304.00	0.190343
1305.00	0.190182
1306.00	0.190016
1307.00	0.189844
1308.00	0.189664
1309.00	0.189483
1310.00	0.189327
1311.00	0.189175
1312.00	0.188999
1313.00	0.188831
1314.00	0.188675
1315.00	0.188503
1316.00	0.188319
1317.00	0.188155
1318.00	0.188007
1319.00	0.187857
1320.00	0.187715
1321.00	0.187554
1322.00	0.187394
1323.00	0.187273
1324.00	0.187121
1325.00	0.186984
1326.00	0.186831
1327.00	0.186641
1328.00	0.186451
1329.00	0.186305
1330.00	0.186154
1331.00	0.185983
1332.00	0.185824
1333.00	0.185664
1334.00	0.185461
1335.00	0.185229
1336.00	0.185024
1337.00	0.184822
1338.00	0.184598
1339.00	0.184358
1340.00	0.184153
1341.00	0.183979
1342.00	0.183765
1343.00	0.183533
1344.00	0.183326
1345.00	0.183118
1346.00	0.182907
1347.00	0.182665
1348.00	0.182459
1349.00	0.182274
1350.00	0.182081
1351.00	0.181907
1352.00	0.181771
1353.00	0.181644
1354.00	0.181488
1355.00	0.181364
1356.00	0.181270
1357.00	0.181144
1358.00	0.181008
1359.00	0.180877
1360.00	0.180787
1361.00	0.180690
1362.00	0.180573
1363.00	0.180427
1364.00	0.180323
1365.00	0.180170
1366.00	0.179981
1367.00	0.179803
1368.00	0.179648
1369.00	0.179473
1370.00	0.179258
1371.00	0.179063
1372.00	0.178878
1373.00	0.178662
1374.00	0.178412
1375.00	0.178176
1376.00	0.177925
1377.00	0.177677
1378.00	0.177437
1379.00	0.177215
1380.00	0.176997
1381.00	0.176762
1382.00	0.176545
1383.00	0.176332
1384.00	0.176111
1385.00	0.175871
1386.00	0.175636
1387.00	0.175422
1388.00	0.175198
1389.00	0.174958
1390.00	0.174691
1391.00	0.174470
1392.00	0.174228
1393.00	0.174020
1394.00	0.173802
1395.00	0.173581
1396.00	0.173344
1397.00	0.173102
1398.00	0.172841
1399.00	0.172585
1400.00	0.172311
1401.00	0.172037
1402.00	0.171772
1403.00	0.171507
1404.00	0.171235
1405.00	0.170950
1406.00	0.170683
1407.00	0.170444
1408.00	0.170184
1409.00	0.169932
1410.00	0.169665
1411.00	0.169403
1412.00	0.169152
1413.00	0.168899
1414.00	0.168659
1415.00	0.168422
1416.00	0.168187
1417.00	0.167961
1418.00	0.167739
1419.00	0.167499
1420.00	0.167272
1421.00	0.167044
1422.00	0.166841
1423.00	0.166655
1424.00	0.166465
1425.00	0.166259
1426.00	0.166073
1427.00	0.165886
1428.00	0.165716
1429.00	0.165526
1430.00	0.165341
1431.00	0.165140
1432.00	0.164959
1433.00	0.164780
1434.00	0.164637
1435.00	0.164489
1436.00	0.164337
1437.00	0.164163
1438.00	0.163983
1439.00	0.163823
1440.00	0.163641
1441.00	0.163489
1442.00	0.163357
1443.00	0.163207
1444.00	0.163090
1445.00	0.162947
1446.00	0.162800
1447.00	0.162687
1448.00	0.162554
1449.00	0.162415
1450.00	0.162290
1451.00	0.162193
1452.00	0.162081
1453.00	0.161982
1454.00	0.161900
1455.00	0.161827
1456.00	0.161735
1457.00	0.161631
1458.00	0.161512
1459.00	0.161357
1460.00	0.161232
1461.00	0.161099
1462.00	0.160968
1463.00	0.160820
1464.00	0.160698
1465.00	0.160584
1466.00	0.160474
1467.00	0.160360
1468.00	0.160206
1469.00	0.160092
1470.00	0.159996
1471.00	0.159874
1472.00	0.159771
1473.00	0.159684
1474.00	0.159588
1475.00	0.159469
1476.00	0.159397
1477.00	0.159310
1478.00	0.159219
1479.00	0.159130
1480.00	0.159049
1481.00	0.158954
1482.00	0.158889
1483.00	0.158827
1484.00	0.158780
1485.00	0.158756
1486.00	0.158700
1487.00	0.158608
1488.00	0.158565
1489.00	0.158497
1490.00	0.158409
1491.00	0.158336
1492.00	0.158276
1493.00	0.158221
1494.00	0.158160
1495.00	0.158109
1496.00	0.158044
1497.00	0.158016
1498.00	0.157954
1499.00	0.157874
1500.00	0.157815
1501.00	0.157746
1502.00	0.157629
1503.00	0.157513
1504.00	0.157445
1505.00	0.157354
1506.00	0.157266
1507.00	0.157193
1508.00	0.157133
1509.00	0.157070
1510.00	0.157011
1511.00	0.156919
1512.00	0.156818
1513.00	0.156729
1514.00	0.156631
1515.00	0.156543
1516.00	0.156484
1517.00	0.156401
1518.00	0.156332
1519.00	0.156284
1520.00	0.156244
1521.00	0.156181
1522.00	0.156105
1523.00	0.156046
1524.00	0.155975
1525.00	0.155892
1526.00	0.155819
1527.00	0.155732
1528.00	0.155657
1529.00	0.155569
1530.00	0.155515
1531.00	0.155451
1532.00	0.155405
1533.00	0.155331
1534.00	0.155266
1535.00	0.155167
1536.00	0.155080
1537.00	0.154983
1538.00	0.154878
1539.00	0.154783
1540.00	0.154684
1541.00	0.154585
1542.00	0.154483
1543.00	0.154384
1544.00	0.154312
1545.00	0.154251
1546.00	0.154201
1547.00	0.154149
1548.00	0.154066
1549.00	0.153976
1550.00	0.153915
1551.00	0.153854
1552.00	0.153795
1553.00	0.153732
1554.00	0.153652
1555.00	0.153567
1556.00	0.153473
1557.00	0.153406
1558.00	0.153336
1559.00	0.153270
1560.00	0.153192
1561.00	0.153092
1562.00	0.153002
1563.00	0.152919
1564.00	0.152816
1565.00	0.152762
1566.00	0.152686
1567.00	0.152582
1568.00	0.152455
1569.00	0.152345
1570.00	0.152224
1571.00	0.152135
1572.00	0.152061
1573.00	0.152031
1574.00	0.151955
1575.00	0.151835
1576.00	0.151742
1577.00	0.151660
1578.00	0.151568
1579.00	0.151482
1580.00	0.151372
1581.00	0.151246
1582.00	0.151107
1583.00	0.150983
1584.00	0.150880
1585.00	0.150808
1586.00	0.150717
1587.00	0.150617
1588.00	0.150506
1589.00	0.150394
1590.00	0.150251
1591.00	0.150139
1592.00	0.150095
1593.00	0.149998
1594.00	0.149892
1595.00	0.149811
1596.00	0.149731
1597.00	0.149665
1598.00	0.149607
1599.00	0.149538
1600.00	0.149467
1601.00	0.149385
1602.00	0.149278
1603.00	0.149175
1604.00	0.149087
1605.00	0.149012
1606.00	0.148916
1607.00	0.148850
1608.00	0.148749
1609.00	0.148628
1610.00	0.148550
1611.00	0.148470
1612.00	0.148364
1613.00	0.148234
1614.00	0.148099
1615.00	0.148012
1616.00	0.147938
1617.00	0.147869
1618.00	0.147788
1619.00	0.147673
1620.00	0.147609
1621.00	0.147531
1622.00	0.147451
1623.00	0.147411
1624.00	0.147338
1625.00	0.147273
1626.00	0.147209
1627.00	0.147159
1628.00	0.147143
1629.00	0.147107
1630.00	0.147083
1631.00	0.147071
1632.00	0.147026
1633.00	0.146950
1634.00	0.146884
1635.00	0.146818
1636.00	0.146815
1637.00	0.146775
1638.00	0.146760
1639.00	0.146760
1640.00	0.146737
1641.00	0.146693
1642.00	0.146649
1643.00	0.147663
1644.00	0.148650
1645.00	0.149630
1646.00	0.150604
1647.00	0.151598
1648.00	0.152537
1649.00	0.153513
1650.00	0.154537
1651.00	0.155485
1652.00	0.156485
1653.00	0.157472
1654.00	0.158490
1655.00	0.159418
1656.00	0.160334
1657.00	0.161269
1658.00	0.162219
1659.00	0.163206
1660.00	0.163081
1661.00	0.163002
1662.00	0.162835
1663.00	0.162746
1664.00	0.162608
1665.00	0.162561
1666.00	0.162428
1667.00	0.162285
1668.00	0.162224
1669.00	0.162086
1670.00	0.161943
1671.00	0.161775
1672.00	0.161737
1673.00	0.161644
1674.00	0.161554
1675.00	0.161501
1676.00	0.161357
1677.00	0.161242
1678.00	0.161094
1679.00	0.161064
1680.00	0.160957
1681.00	0.160882
1682.00	0.160778
1683.00	0.160784
1684.00	0.160707
1685.00	0.160615
1686.00	0.160597
1687.00	0.160513
1688.00	0.160526
1689.00	0.160433
1690.00	0.160443
1691.00	0.160342
1692.00	0.160281
1693.00	0.160319
1694.00	0.160286
1695.00	0.160214
1696.00	0.160170
1697.00	0.160122
1698.00	0.160090
1699.00	0.160031
1700.00	0.159917
1701.00	0.159903
1702.00	0.159865
1703.00	0.159773
1704.00	0.159753
1705.00	0.159690
1706.00	0.159640
1707.00	0.159573
1708.00	0.159561
1709.00	0.159437
1710.00	0.159363
1711.00	0.159298
1712.00	0.159287
1713.00	0.159189
1714.00	0.159094
1715.00	0.159025
1716.00	0.158960
1717.00	0.158857
1718.00	0.158789
1719.00	0.158697
1720.00	0.158570
1721.00	0.158487
1722.00	0.158334
1723.00	0.158220
1724.00	0.158021
1725.00	0.157947
1726.00	0.157893
1727.00	0.157713
1728.00	0.157602
1729.00	0.157472
1730.00	0.157333
1731.00	0.157195
1732.00	0.157023
1733.00	0.156882
1734.00	0.156721
1735.00	0.156536
1736.00	0.156472
1737.00	0.156422
1738.00	0.156278
1739.00	0.156142
1740.00	0.156036
1741.00	0.155967
1742.00	0.155858
1743.00	0.155703
1744.00	0.155636
1745.00	0.155547
1746.00	0.155449
1747.00	0.155410
1748.00	0.155362
1749.00	0.155356
1750.00	0.155243
1751.00	0.155225
1752.00	0.155090
1753.00	0.154925
1754.00	0.154789
1755.00	0.154713
1756.00	0.154629
1757.00	0.154471
1758.00	0.154401
1759.00	0.154268
1760.00	0.154216
1761.00	0.154097
1762.00	0.153958
1763.00	0.153822
1764.00	0.153669
1765.00	0.153521
1766.00	0.153295
1767.00	0.153209
1768.00	0.153055
1769.00	0.152929
1770.00	0.152737
1771.00	0.152614
1772.00	0.152520
1773.00	0.152433
1774.00	0.152246
1775.00	0.152070
1776.00	0.151914
1777.00	0.151723
1778.00	0.151633
1779.00	0.151453
1780.00	0.151311
1781.00	0.151218
1782.00	0.151150
1783.00	0.151055
1784.00	0.150952
1785.00	0.150815
1786.00	0.150752
1787.00	0.150684
1788.00	0.150570
1789.00	0.150401
1790.00	0.150341
1791.00	0.150279
1792.00	0.150279
1793.00	0.150105
1794.00	0.150051
1795.00	0.149926
1796.00	0.149873
1797.00	0.149814
1798.00	0.149588
1799.00	0.149435
1800.00	0.149334
1801.00	0.149152
1802.00	0.148950
1803.00	0.148849
1804.00	0.148733
1805.00	0.148652
1806.00	0.148498
1807.00	0.148237
1808.00	0.148148
1809.00	0.147912
1810.00	0.147853
1811.00	0.147674
1812.00	0.147501
1813.00	0.147268
1814.00	0.147077
1815.00	0.147007
1816.00	0.146783
1817.00	0.146688
1818.00	0.146547
1819.00	0.146526
1820.00	0.146341
1821.00	0.146285
1822.00	0.146089
1823.00	0.145923
1824.00	0.145844
1825.00	0.145742
1826.00	0.145528
1827.00	0.145353
1828.00	0.145238
1829.00	0.145093
1830.00	0.145085
1831.00	0.144958
1832.00	0.144852
1833.00	0.144798
1834.00	0.144594
1835.00	0.144471
1836.00	0.144416
1837.00	0.144279
1838.00	0.144094
1839.00	0.143943
1840.00	0.143896
1841.00	0.143728
1842.00	0.143569
1843.00	0.143569
1844.00	0.143545
1845.00	0.143333
1846.00	0.143280
1847.00	0.143196
1848.00	0.143069
1849.00	0.142905
1850.00	0.142793
1851.00	0.142718
1852.00	0.142649
1853.00	0.142478
1854.00	0.142376
1855.00	0.142297
1856.00	0.142218
1857.00	0.142076
1858.00	0.142037
1859.00	0.141868
1860.00	0.141668
1861.00	0.141487
1862.00	0.141431
1863.00	0.141152
1864.00	0.141036
1865.00	0.141002
1866.00	0.140866
1867.00	0.140799
1868.00	0.140637
1869.00	0.140583
1870.00	0.140490
1871.00	0.140428
1872.00	0.140317
1873.00	0.140234
1874.00	0.140126
1875.00	0.140013
1876.00	0.140127
1877.00	0.140120
1878.00	0.140080
1879.00	0.140078
1880.00	0.140293
1881.00	0.140226
1882.00	0.140029
1883.00	0.140067
1884.00	0.140003
1885.00	0.140010
1886.00	0.139958
1887.00	0.140025
1888.00	0.139829
1889.00	0.139843
1890.00	0.139894
1891.00	0.139955
1892.00	0.140062
1893.00	0.139959
1894.00	0.140103
1895.00	0.140091
1896.00	0.140151
1897.00	0.140036
1898.00	0.140120
1899.00	0.140136
1900.00	0.140068
1901.00	0.140151
1902.00	0.140282
1903.00	0.140222
1904.00	0.140082
1905.00	0.140332
1906.00	0.140207
1907.00	0.140167
1908.00	0.140195
1909.00	0.140066
1910.00	0.140013
1911.00	0.139715
1912.00	0.139667
1913.00	0.139645
1914.00	0.139550
1915.00	0.139280
1916.00	0.139443
1917.00	0.139460
1918.00	0.139302
1919.00	0.139039
1920.00	0.138900
1921.00	0.138937
1922.00	0.138743
1923.00	0.138715
1924.00	0.138630
1925.00	0.138410
1926.00	0.138174
1927.00	0.138024
1928.00	0.138044
1929.00	0.137810
1930.00	0.137543
1931.00	0.137398
1932.00	0.137429
1933.00	0.137154
1934.00	0.137153
1935.00	0.137017
1936.00	0.137048
1937.00	0.136927
1938.00	0.136676
1939.00	0.136535
1940.00	0.136366
1941.00	0.136337
1942.00	0.136307
1943.00	0.136352
1944.00	0.136313
1945.00	0.136263
1946.00	0.136229
1947.00	0.136278
1948.00	0.136222
1949.00	0.136198
1950.00	0.136168
1951.00	0.135890
1952.00	0.135763
1953.00	0.135644
1954.00	0.135653
1955.00	0.135591
1956.00	0.135512
1957.00	0.135533
1958.00	0.135460
1959.00	0.135466
1960.00	0.135319
1961.00	0.135361
1962.00	0.135070
1963.00	0.134974
1964.00	0.134786
1965.00	0.134793
1966.00	0.134530
1967.00	0.134531
1968.00	0.134653
1969.00	0.134559
1970.00	0.134436
1971.00	0.134344
1972.00	0.134338
1973.00	0.134386
1974.00	0.134078
1975.00	0.133954
1976.00	0.133821
1977.00	0.133787
1978.00	0.133517
1979.00	0.133636
1980.00	0.133599
1981.00	0.133578
1982.00	0.133467
1983.00	0.133466
1984.00	0.133293
1985.00	0.132894
1986.00	0.132959
1987.00	0.132981
1988.00	0.133008
1989.00	0.132814
1990.00	0.132644
1991.00	0.132762
1992.00	0.132640
1993.00	0.132515
1994.00	0.132404
1995.00	0.132408
1996.00	0.132424
1997.00	0.132577
1998.00	0.132535
1999.00	0.132573
2000.00	0.132554
2001.00	0.132499
2002.00	0.132807
2003.00	0.132765
2004.00	0.132740
2005.00	0.132647
2006.00	0.132899
2007.00	0.132823
2008.00	0.132796
2009.00	0.132782
2010.00	0.132868
2011.00	0.132898
2012.00	0.132899
2013.00	0.132754
2014.00	0.132621
2015.00	0.132591
2016.00	0.132543
2017.00	0.132495
2018.00	0.132438
2019.00	0.132206
2020.00	0.132235
2021.00	0.132086
2022.00	0.132095
2023.00	0.131836
2024.00	0.132069
2025.00	0.132048
2026.00	0.132134
2027.00	0.131996
2028.00	0.131980
2029.00	0.131834
2030.00	0.131910
2031.00	0.131861
2032.00	0.131717
2033.00	0.131499
2034.00	0.131462
2035.00	0.131401
2036.00	0.131467
2037.00	0.131283
2038.00	0.131301
2039.00	0.131146
2040.00	0.130976
2041.00	0.130747
2042.00	0.130643
2043.00	0.130393
2044.00	0.130309
2045.00	0.130428
2046.00	0.130134
2047.00	0.130005
2048.00	0.129966
2049.00	0.130124
2050.00	0.129923
2051.00	0.130042
2052.00	0.130021
2053.00	0.129958
2054.00	0.130032
2055.00	0.129781
2056.00	0.129767
2057.00	0.129926
2058.00	0.129892
2059.00	0.129991
2060.00	0.130137
2061.00	0.130057
2062.00	0.129741
2063.00	0.130088
2064.00	0.129958
2065.00	0.129912
2066.00	0.129754
2067.00	0.130097
2068.00	0.129698
2069.00	0.129793
2070.00	0.129793
2071.00	0.129746
2072.00	0.129838
2073.00	0.129838
2074.00	0.129619
2075.00	0.129473
2076.00	0.129582
2077.00	0.129349
2078.00	0.129439
2079.00	0.129451
2080.00	0.129441
2081.00	0.129512
2082.00	0.129380
2083.00	0.129386
2084.00	0.128937
2085.00	0.129291
2086.00	0.129001
2087.00	0.128861
2088.00	0.128732
2089.00	0.128704
2090.00	0.128757
2091.00	0.128933
2092.00	0.129098
2093.00	0.128828
2094.00	0.128991
2095.00	0.128845
2096.00	0.128850
2097.00	0.128495
2098.00	0.128461
2099.00	0.128444
2100.00	0.128196
2101.00	0.128239
2102.00	0.128095
2103.00	0.128202
2104.00	0.127975
2105.00	0.128179
2106.00	0.128256
2107.00	0.127989
2108.00	0.127740
2109.00	0.127691
2110.00	0.127751
2111.00	0.127446
2112.00	0.127571
2113.00	0.127362
2114.00	0.127624
2115.00	0.127397
2116.00	0.127425
2117.00	0.127536
2118.00	0.127635
2119.00	0.127449
2120.00	0.127348
2121.00	0.127591
2122.00	0.127242
2123.00	0.127267
2124.00	0.127526
2125.00	0.127603
2126.00	0.127140
2127.00	0.127160
2128.00	0.127197
2129.00	0.126982
2130.00	0.127083
2131.00	0.127139
2132.00	0.127350
2133.00	0.127101
2134.00	0.127232
2135.00	0.127159
2136.00	0.127108
2137.00	0.126751
2138.00	0.126680
2139.00	0.126615
2140.00	0.126091
2141.00	0.126096
2142.00	0.125987
2143.00	0.126282
2144.00	0.125887
2145.00	0.125883
2146.00	0.125937
2147.00	0.125582
2148.00	0.125130
2149.00	0.124896
2150.00	0.125009
2151.00	0.124553
2152.00	0.124663
2153.00	0.124601
2154.00	0.124821
2155.00	0.124609
2156.00	0.124768
2157.00	0.124853
2158.00	0.124280
2159.00	0.124300
2160.00	0.124294
2161.00	0.124354
2162.00	0.124116
2163.00	0.124122
2164.00	0.124265
2165.00	0.124409
2166.00	0.124319
2167.00	0.124165
2168.00	0.124179
2169.00	0.123715
2170.00	0.123766
2171.00	0.123732
2172.00	0.123589
2173.00	0.123345
2174.00	0.123568
2175.00	0.123593
2176.00	0.123180
2177.00	0.122944
2178.00	0.122832
2179.00	0.122898
2180.00	0.122480
2181.00	0.122784
2182.00	0.122579
2183.00	0.122626
2184.00	0.122408
2185.00	0.122597
2186.00	0.122831
2187.00	0.122361
2188.00	0.122385
2189.00	0.122316
2190.00	0.122419
2191.00	0.121979
2192.00	0.122077
2193.00	0.122196
2194.00	0.122333
2195.00	0.122286
2196.00	0.122328
2197.00	0.122570
[truncated: 303 more rows]
