# Supplementary material for: Ultrafast charge-transfer-induced spin transition in cobalt-tungstate molecular photomagnets
Source: Nat Commun. 2025 Jun 6;16:5012. doi: 10.1038/s41467-025-60401-4 (PMC12144094; doi:10.1038/s41467-025-60401-4)
Supplement: Supplementary file 5 — Source Data [file 41467_2025_60401_MOESM5_ESM.zip › Source_Data_files/Photoinduced_UV_vis_NIR_spectra_CsCoW/cooling_photo_1st/File_220712_131631_330Kfirst.txt]

File_220712_131631_330Kfirst.spc - RawData
�g�� (nm)	Abs.
200.00	6.000000
201.00	6.000000
202.00	6.000000
203.00	6.000000
204.00	2.689032
205.00	2.416299
206.00	2.336973
207.00	2.295327
208.00	2.361682
209.00	2.272263
210.00	2.165643
211.00	2.012951
212.00	1.939646
213.00	1.975008
214.00	1.924822
215.00	1.997463
216.00	2.058736
217.00	2.082724
218.00	2.058532
219.00	2.175681
220.00	2.172671
221.00	2.137162
222.00	2.142483
223.00	2.104280
224.00	2.092519
225.00	2.071527
226.00	2.049340
227.00	2.021458
228.00	2.047953
229.00	2.015654
230.00	1.990550
231.00	2.003565
232.00	1.981141
233.00	1.986568
234.00	1.995721
235.00	1.994943
236.00	1.986066
237.00	1.993536
238.00	1.967003
239.00	1.966789
240.00	1.967928
241.00	1.970935
242.00	1.982543
243.00	1.991310
244.00	2.000836
245.00	1.991243
246.00	1.998762
247.00	1.983764
248.00	1.999106
249.00	1.994484
250.00	2.004761
251.00	2.002961
252.00	2.018991
253.00	2.031343
254.00	2.034030
255.00	2.044483
256.00	2.053551
257.00	2.053799
258.00	2.054061
259.00	2.062143
260.00	2.057909
261.00	2.051784
262.00	2.050338
263.00	2.035890
264.00	2.031898
265.00	2.025764
266.00	2.024072
267.00	2.015444
268.00	2.012200
269.00	1.996453
270.00	1.972158
271.00	1.933318
272.00	1.900626
273.00	1.864693
274.00	1.827682
275.00	1.800092
276.00	1.781408
277.00	1.759440
278.00	1.733381
279.00	1.717534
280.00	1.691941
281.00	1.670553
282.00	1.649715
283.00	1.629869
284.00	1.613258
285.00	1.602626
286.00	1.588619
287.00	1.577020
288.00	1.570568
289.00	1.558812
290.00	1.544142
291.00	1.529433
292.00	1.516663
293.00	1.501593
294.00	1.490425
295.00	1.482687
296.00	1.474652
297.00	1.467152
298.00	1.461509
299.00	1.450510
300.00	1.444521
301.00	1.439840
302.00	1.433423
303.00	1.425178
304.00	1.418120
305.00	1.408767
306.00	1.399471
307.00	1.389902
308.00	1.381724
309.00	1.377569
310.00	1.372831
311.00	1.368757
312.00	1.363961
313.00	1.361467
314.00	1.352113
315.00	1.344628
316.00	1.336148
317.00	1.329661
318.00	1.321591
319.00	1.320191
320.00	1.315549
321.00	1.308546
322.00	1.302414
323.00	1.298049
324.00	1.291758
325.00	1.283986
326.00	1.283956
327.00	1.280664
328.00	1.277829
329.00	1.274092
330.00	1.273259
331.00	1.270341
332.00	1.269538
333.00	1.268362
334.00	1.266146
335.00	1.268159
336.00	1.265964
337.00	1.265612
338.00	1.263300
339.00	1.264271
340.00	1.260912
341.00	1.260009
342.00	1.256423
343.00	1.256081
344.00	1.255572
345.00	1.253047
346.00	1.250858
347.00	1.249329
348.00	1.246540
349.00	1.244528
350.00	1.242751
351.00	1.241661
352.00	1.241374
353.00	1.238605
354.00	1.237123
355.00	1.234985
356.00	1.232765
357.00	1.228405
358.00	1.226741
359.00	1.221009
360.00	1.216061
361.00	1.210592
362.00	1.205392
363.00	1.196006
364.00	1.187447
365.00	1.179246
366.00	1.169597
367.00	1.159114
368.00	1.149021
369.00	1.136886
370.00	1.123630
371.00	1.108302
372.00	1.092222
373.00	1.076055
374.00	1.059373
375.00	1.043069
376.00	1.026584
377.00	1.010621
378.00	0.995422
379.00	0.980195
380.00	0.964841
381.00	0.951438
382.00	0.937293
383.00	0.924019
384.00	0.911580
385.00	0.899382
386.00	0.887390
387.00	0.877329
388.00	0.867088
389.00	0.857429
390.00	0.849060
391.00	0.841293
392.00	0.834165
393.00	0.827806
394.00	0.821706
395.00	0.816189
396.00	0.811022
397.00	0.806439
398.00	0.802764
399.00	0.799822
400.00	0.797587
401.00	0.795651
402.00	0.793945
403.00	0.792134
404.00	0.791291
405.00	0.790073
406.00	0.789678
407.00	0.789575
408.00	0.790005
409.00	0.790581
410.00	0.791726
411.00	0.792809
412.00	0.793520
413.00	0.794542
414.00	0.795881
415.00	0.797472
416.00	0.799378
417.00	0.801886
418.00	0.804345
419.00	0.806442
420.00	0.808468
421.00	0.810973
422.00	0.813610
423.00	0.816484
424.00	0.819963
425.00	0.823357
426.00	0.826646
427.00	0.829568
428.00	0.832617
429.00	0.836095
430.00	0.839654
431.00	0.842876
432.00	0.846613
433.00	0.849971
434.00	0.853264
435.00	0.856705
436.00	0.860230
437.00	0.864285
438.00	0.868166
439.00	0.871133
440.00	0.874783
441.00	0.878276
442.00	0.881031
443.00	0.884092
444.00	0.888248
445.00	0.891235
446.00	0.894322
447.00	0.897501
448.00	0.900931
449.00	0.903544
450.00	0.906316
451.00	0.909104
452.00	0.911616
453.00	0.914271
454.00	0.917317
455.00	0.920003
456.00	0.922766
457.00	0.925585
458.00	0.927892
459.00	0.929908
460.00	0.932702
461.00	0.935157
462.00	0.937647
463.00	0.939777
464.00	0.941832
465.00	0.943812
466.00	0.945648
467.00	0.947374
468.00	0.948936
469.00	0.950526
470.00	0.952220
471.00	0.953540
472.00	0.954762
473.00	0.956054
474.00	0.957214
475.00	0.957849
476.00	0.958994
477.00	0.960107
478.00	0.961273
479.00	0.962033
480.00	0.963033
481.00	0.963695
482.00	0.964359
483.00	0.964580
484.00	0.964787
485.00	0.964866
486.00	0.965174
487.00	0.964954
488.00	0.964988
489.00	0.965159
490.00	0.964790
491.00	0.964270
492.00	0.964166
493.00	0.963709
494.00	0.963409
495.00	0.963027
496.00	0.962106
497.00	0.960836
498.00	0.960552
499.00	0.959906
500.00	0.958879
501.00	0.957888
502.00	0.956867
503.00	0.954753
504.00	0.952995
505.00	0.951527
506.00	0.950427
507.00	0.949014
508.00	0.947872
509.00	0.946090
510.00	0.944125
511.00	0.942302
512.00	0.940093
513.00	0.937933
514.00	0.935223
515.00	0.932753
516.00	0.929614
517.00	0.926895
518.00	0.923972
519.00	0.921526
520.00	0.918394
521.00	0.915601
522.00	0.912650
523.00	0.909503
524.00	0.906365
525.00	0.903721
526.00	0.900546
527.00	0.897106
528.00	0.894029
529.00	0.890154
530.00	0.886932
531.00	0.883365
532.00	0.879578
533.00	0.875430
534.00	0.871584
535.00	0.866983
536.00	0.862915
537.00	0.858894
538.00	0.855048
539.00	0.850958
540.00	0.846712
541.00	0.841948
542.00	0.837614
543.00	0.832884
544.00	0.828134
545.00	0.823368
546.00	0.818362
547.00	0.812672
548.00	0.807060
549.00	0.801360
550.00	0.795909
551.00	0.790456
552.00	0.785112
553.00	0.779652
554.00	0.774148
555.00	0.768341
556.00	0.762469
557.00	0.757058
558.00	0.751170
559.00	0.745645
560.00	0.740009
561.00	0.734775
562.00	0.729033
563.00	0.723512
564.00	0.718663
565.00	0.712971
566.00	0.707175
567.00	0.701772
568.00	0.696184
569.00	0.690258
570.00	0.685023
571.00	0.679476
572.00	0.673897
573.00	0.668607
574.00	0.662808
575.00	0.657319
576.00	0.652009
577.00	0.646810
578.00	0.642131
579.00	0.637851
580.00	0.633477
581.00	0.628854
582.00	0.624281
583.00	0.619617
584.00	0.614938
585.00	0.610093
586.00	0.605808
587.00	0.601428
588.00	0.597252
589.00	0.592969
590.00	0.589048
591.00	0.585417
592.00	0.581668
593.00	0.577835
594.00	0.574244
595.00	0.570738
596.00	0.566862
597.00	0.563461
598.00	0.560499
599.00	0.556940
600.00	0.553743
601.00	0.551499
602.00	0.547850
603.00	0.544425
604.00	0.542025
605.00	0.539115
606.00	0.535503
607.00	0.533336
608.00	0.530568
609.00	0.527698
610.00	0.525157
611.00	0.522482
612.00	0.519751
613.00	0.517442
614.00	0.515007
615.00	0.512650
616.00	0.510639
617.00	0.508979
618.00	0.506815
619.00	0.504898
620.00	0.502952
621.00	0.501146
622.00	0.499095
623.00	0.496989
624.00	0.495129
625.00	0.493492
626.00	0.491821
627.00	0.490060
628.00	0.489122
629.00	0.487762
630.00	0.485980
631.00	0.484302
632.00	0.482955
633.00	0.480932
634.00	0.479145
635.00	0.477629
636.00	0.476023
637.00	0.474335
638.00	0.472884
639.00	0.471036
640.00	0.469940
641.00	0.468989
642.00	0.467791
643.00	0.466530
644.00	0.465815
645.00	0.464288
646.00	0.462740
647.00	0.461481
648.00	0.460716
649.00	0.459566
650.00	0.458185
651.00	0.457257
652.00	0.456544
653.00	0.455367
654.00	0.454086
655.00	0.453564
656.00	0.452210
657.00	0.450988
658.00	0.449901
659.00	0.449047
660.00	0.447579
661.00	0.446467
662.00	0.445299
663.00	0.444250
664.00	0.443398
665.00	0.443192
666.00	0.442901
667.00	0.442526
668.00	0.441918
669.00	0.441759
670.00	0.441092
671.00	0.440406
672.00	0.439691
673.00	0.439172
674.00	0.437778
675.00	0.436931
676.00	0.435980
677.00	0.434973
678.00	0.434315
679.00	0.433783
680.00	0.432618
681.00	0.432339
682.00	0.432501
683.00	0.431612
684.00	0.430865
685.00	0.430717
686.00	0.430070
687.00	0.429080
688.00	0.428170
689.00	0.427503
690.00	0.426563
691.00	0.425902
692.00	0.424940
693.00	0.424842
694.00	0.424385
695.00	0.424013
696.00	0.422553
697.00	0.421589
698.00	0.421296
699.00	0.419889
700.00	0.419323
701.00	0.419317
702.00	0.418759
703.00	0.417494
704.00	0.418162
705.00	0.417094
706.00	0.416517
707.00	0.416344
708.00	0.415786
709.00	0.413718
710.00	0.413699
711.00	0.413520
712.00	0.412511
713.00	0.411708
714.00	0.411683
715.00	0.410006
716.00	0.408756
717.00	0.408884
718.00	0.407996
719.00	0.407779
720.00	0.408090
721.00	0.407571
722.00	0.406932
723.00	0.406504
724.00	0.406023
725.00	0.405604
726.00	0.405357
727.00	0.404878
728.00	0.404199
729.00	0.403872
730.00	0.403328
731.00	0.402811
732.00	0.402383
733.00	0.401850
734.00	0.401316
735.00	0.400763
736.00	0.400277
737.00	0.399835
738.00	0.399369
739.00	0.398918
740.00	0.398437
741.00	0.397974
742.00	0.397474
743.00	0.396955
744.00	0.396549
745.00	0.396095
746.00	0.395609
747.00	0.395190
748.00	0.394780
749.00	0.394309
750.00	0.393922
751.00	0.393477
752.00	0.393093
753.00	0.392638
754.00	0.392141
755.00	0.391698
756.00	0.391099
757.00	0.390621
758.00	0.390166
759.00	0.389706
760.00	0.389261
761.00	0.388705
762.00	0.388238
763.00	0.387759
764.00	0.387258
765.00	0.386702
766.00	0.386187
767.00	0.385620
768.00	0.385043
769.00	0.384499
770.00	0.384020
771.00	0.383488
772.00	0.383006
773.00	0.382534
774.00	0.382004
775.00	0.381484
776.00	0.380996
777.00	0.380471
778.00	0.380026
779.00	0.379492
780.00	0.378990
781.00	0.378473
782.00	0.377982
783.00	0.377358
784.00	0.376874
785.00	0.376470
786.00	0.375967
787.00	0.375430
788.00	0.374988
789.00	0.374438
790.00	0.373949
791.00	0.373471
792.00	0.373008
793.00	0.372483
794.00	0.371988
795.00	0.371428
796.00	0.370986
797.00	0.370479
798.00	0.370019
799.00	0.369493
800.00	0.369057
801.00	0.368533
802.00	0.367971
803.00	0.367516
804.00	0.367036
805.00	0.366526
806.00	0.366042
807.00	0.365575
808.00	0.365125
809.00	0.364625
810.00	0.364182
811.00	0.363699
812.00	0.363292
813.00	0.362794
814.00	0.362386
815.00	0.361973
816.00	0.361583
817.00	0.361213
818.00	0.360880
819.00	0.360543
820.00	0.360119
821.00	0.359802
822.00	0.359449
823.00	0.359069
824.00	0.358759
825.00	0.358465
826.00	0.358168
827.00	0.357876
828.00	0.357607
829.00	0.357368
830.00	0.357154
831.00	0.356920
832.00	0.356641
833.00	0.356402
834.00	0.356169
835.00	0.355880
836.00	0.355589
837.00	0.355394
838.00	0.355313
839.00	0.355150
840.00	0.354980
841.00	0.354809
842.00	0.354621
843.00	0.354478
844.00	0.354386
845.00	0.354173
846.00	0.354043
847.00	0.353853
848.00	0.353746
849.00	0.353753
850.00	0.353670
851.00	0.353570
852.00	0.353417
853.00	0.353394
854.00	0.353265
855.00	0.353087
856.00	0.352984
857.00	0.352844
858.00	0.352749
859.00	0.352619
860.00	0.352454
861.00	0.352226
862.00	0.352211
863.00	0.349784
864.00	0.347450
865.00	0.344927
866.00	0.342380
867.00	0.339920
868.00	0.337482
869.00	0.335141
870.00	0.332625
871.00	0.330128
872.00	0.327627
873.00	0.325070
874.00	0.322634
875.00	0.320089
876.00	0.317587
877.00	0.315049
878.00	0.312586
879.00	0.310051
880.00	0.309631
881.00	0.309219
882.00	0.308798
883.00	0.308342
884.00	0.307926
885.00	0.307489
886.00	0.307056
887.00	0.306664
888.00	0.306296
889.00	0.305850
890.00	0.305523
891.00	0.305154
892.00	0.304824
893.00	0.304368
894.00	0.304040
895.00	0.303661
896.00	0.303274
897.00	0.302875
898.00	0.302436
899.00	0.302061
900.00	0.301712
901.00	0.301298
902.00	0.300882
903.00	0.300434
904.00	0.300019
905.00	0.299626
906.00	0.299282
907.00	0.298857
908.00	0.298455
909.00	0.298012
910.00	0.297691
911.00	0.297302
912.00	0.296872
913.00	0.296502
914.00	0.296067
915.00	0.295661
916.00	0.295259
917.00	0.294883
918.00	0.294552
919.00	0.294224
920.00	0.293891
921.00	0.293575
922.00	0.293281
923.00	0.292924
924.00	0.292625
925.00	0.292290
926.00	0.292050
927.00	0.291745
928.00	0.291469
929.00	0.291189
930.00	0.290869
931.00	0.290574
932.00	0.290269
933.00	0.290002
934.00	0.289683
935.00	0.289353
936.00	0.289039
937.00	0.288754
938.00	0.288421
939.00	0.288064
940.00	0.287728
941.00	0.287388
942.00	0.287073
943.00	0.286723
944.00	0.286394
945.00	0.286050
946.00	0.285770
947.00	0.285496
948.00	0.285254
949.00	0.285018
950.00	0.284773
951.00	0.284490
952.00	0.284257
953.00	0.284004
954.00	0.283749
955.00	0.283525
956.00	0.283282
957.00	0.283027
958.00	0.282750
959.00	0.282489
960.00	0.282259
961.00	0.282009
962.00	0.281734
963.00	0.281463
964.00	0.281186
965.00	0.280896
966.00	0.280603
967.00	0.280307
968.00	0.280030
969.00	0.279682
970.00	0.279327
971.00	0.279004
972.00	0.278670
973.00	0.278341
974.00	0.278003
975.00	0.277660
976.00	0.277327
977.00	0.276967
978.00	0.276618
979.00	0.276314
980.00	0.275995
981.00	0.275659
982.00	0.275320
983.00	0.275006
984.00	0.274689
985.00	0.274380
986.00	0.274085
987.00	0.273792
988.00	0.273490
989.00	0.273208
990.00	0.272926
991.00	0.272625
992.00	0.272348
993.00	0.272044
994.00	0.271743
995.00	0.271438
996.00	0.271128
997.00	0.270832
998.00	0.270558
999.00	0.270294
1000.00	0.270002
1001.00	0.269720
1002.00	0.269448
1003.00	0.269180
1004.00	0.268917
1005.00	0.268626
1006.00	0.268371
1007.00	0.268110
1008.00	0.267892
1009.00	0.267662
1010.00	0.267419
1011.00	0.267190
1012.00	0.266979
1013.00	0.266775
1014.00	0.266525
1015.00	0.266284
1016.00	0.266005
1017.00	0.265749
1018.00	0.265464
1019.00	0.265190
1020.00	0.264931
1021.00	0.264678
1022.00	0.264457
1023.00	0.264171
1024.00	0.263920
1025.00	0.263651
1026.00	0.263397
1027.00	0.263154
1028.00	0.262861
1029.00	0.262578
1030.00	0.262280
1031.00	0.262037
1032.00	0.261777
1033.00	0.261538
1034.00	0.261275
1035.00	0.261030
1036.00	0.260775
1037.00	0.260505
1038.00	0.260249
1039.00	0.259958
1040.00	0.259672
1041.00	0.259349
1042.00	0.259031
1043.00	0.258752
1044.00	0.258473
1045.00	0.258226
1046.00	0.257947
1047.00	0.257696
1048.00	0.257404
1049.00	0.257116
1050.00	0.256790
1051.00	0.256496
1052.00	0.256166
1053.00	0.255866
1054.00	0.255602
1055.00	0.255347
1056.00	0.255094
1057.00	0.254851
1058.00	0.254611
1059.00	0.254405
1060.00	0.254151
1061.00	0.253891
1062.00	0.253613
1063.00	0.253371
1064.00	0.253082
1065.00	0.252829
1066.00	0.252564
1067.00	0.252345
1068.00	0.252101
1069.00	0.251890
1070.00	0.251661
1071.00	0.251395
1072.00	0.251120
1073.00	0.250819
1074.00	0.250496
1075.00	0.250221
1076.00	0.249907
1077.00	0.249597
1078.00	0.249307
1079.00	0.249029
1080.00	0.248766
1081.00	0.248431
1082.00	0.248135
1083.00	0.247867
1084.00	0.247607
1085.00	0.247331
1086.00	0.247052
1087.00	0.246771
1088.00	0.246483
1089.00	0.246211
1090.00	0.245974
1091.00	0.245772
1092.00	0.245535
1093.00	0.245283
1094.00	0.245070
1095.00	0.244859
1096.00	0.244656
1097.00	0.244399
1098.00	0.244208
1099.00	0.243962
1100.00	0.243698
1101.00	0.243439
1102.00	0.243207
1103.00	0.242992
1104.00	0.242757
1105.00	0.242523
1106.00	0.242289
1107.00	0.242067
1108.00	0.241812
1109.00	0.241546
1110.00	0.241312
1111.00	0.241058
1112.00	0.240783
1113.00	0.240517
1114.00	0.240275
1115.00	0.240060
1116.00	0.239853
1117.00	0.239665
1118.00	0.239461
1119.00	0.239219
1120.00	0.238956
1121.00	0.238703
1122.00	0.238470
1123.00	0.238204
1124.00	0.237929
1125.00	0.237701
1126.00	0.237491
1127.00	0.237261
1128.00	0.237005
1129.00	0.236754
1130.00	0.236499
1131.00	0.236239
1132.00	0.235962
1133.00	0.235682
1134.00	0.235387
1135.00	0.235095
1136.00	0.234836
1137.00	0.234607
1138.00	0.234373
1139.00	0.234149
1140.00	0.233922
1141.00	0.233701
1142.00	0.233454
1143.00	0.233208
1144.00	0.232955
1145.00	0.232718
1146.00	0.232479
1147.00	0.232232
1148.00	0.232011
1149.00	0.231812
1150.00	0.231595
1151.00	0.231379
1152.00	0.231155
1153.00	0.230917
1154.00	0.230700
1155.00	0.230483
1156.00	0.230231
1157.00	0.229991
1158.00	0.229767
1159.00	0.229532
1160.00	0.229313
1161.00	0.229091
1162.00	0.228874
1163.00	0.228662
1164.00	0.228463
1165.00	0.228240
1166.00	0.228015
1167.00	0.227792
1168.00	0.227568
1169.00	0.227338
1170.00	0.227118
1171.00	0.226837
1172.00	0.226595
1173.00	0.226384
1174.00	0.226197
1175.00	0.225982
1176.00	0.225757
1177.00	0.225520
1178.00	0.225326
1179.00	0.225117
1180.00	0.224881
1181.00	0.224639
1182.00	0.224412
1183.00	0.224184
1184.00	0.223966
1185.00	0.223761
1186.00	0.223580
1187.00	0.223390
1188.00	0.223224
1189.00	0.223068
1190.00	0.222902
1191.00	0.222699
1192.00	0.222470
1193.00	0.222278
1194.00	0.222076
1195.00	0.221869
1196.00	0.221646
1197.00	0.221482
1198.00	0.221293
1199.00	0.221093
1200.00	0.220888
1201.00	0.220686
1202.00	0.220500
1203.00	0.220299
1204.00	0.220098
1205.00	0.219906
1206.00	0.219669
1207.00	0.219422
1208.00	0.219196
1209.00	0.219001
1210.00	0.218815
1211.00	0.218643
1212.00	0.218443
1213.00	0.218282
1214.00	0.218085
1215.00	0.217893
1216.00	0.217714
1217.00	0.217543
1218.00	0.217359
1219.00	0.217176
1220.00	0.217011
1221.00	0.216867
1222.00	0.216703
1223.00	0.216537
1224.00	0.216376
1225.00	0.216207
1226.00	0.216050
1227.00	0.215868
1228.00	0.215672
1229.00	0.215468
1230.00	0.215248
1231.00	0.215055
1232.00	0.214888
1233.00	0.214716
1234.00	0.214529
1235.00	0.214350
1236.00	0.214139
1237.00	0.213934
1238.00	0.213713
1239.00	0.213476
1240.00	0.213271
1241.00	0.213062
1242.00	0.212870
1243.00	0.212681
1244.00	0.212493
1245.00	0.212310
1246.00	0.212144
1247.00	0.211965
1248.00	0.211779
1249.00	0.211589
1250.00	0.211421
1251.00	0.211257
1252.00	0.211083
1253.00	0.210910
1254.00	0.210729
1255.00	0.210559
1256.00	0.210423
1257.00	0.210266
1258.00	0.210104
1259.00	0.209932
1260.00	0.209744
1261.00	0.209561
1262.00	0.209365
1263.00	0.209179
1264.00	0.209009
1265.00	0.208804
1266.00	0.208609
1267.00	0.208413
1268.00	0.208222
1269.00	0.208036
1270.00	0.207850
1271.00	0.207648
1272.00	0.207426
1273.00	0.207202
1274.00	0.206990
1275.00	0.206785
1276.00	0.206589
1277.00	0.206384
1278.00	0.206182
1279.00	0.206023
1280.00	0.205865
1281.00	0.205697
1282.00	0.205555
1283.00	0.205394
1284.00	0.205224
1285.00	0.205063
1286.00	0.204910
1287.00	0.204760
1288.00	0.204625
1289.00	0.204459
1290.00	0.204295
1291.00	0.204154
1292.00	0.204016
1293.00	0.203868
1294.00	0.203702
1295.00	0.203549
1296.00	0.203369
1297.00	0.203187
1298.00	0.203015
1299.00	0.202848
1300.00	0.202681
1301.00	0.202488
1302.00	0.202268
1303.00	0.202062
1304.00	0.201869
1305.00	0.201677
1306.00	0.201517
1307.00	0.201353
1308.00	0.201166
1309.00	0.200996
1310.00	0.200833
1311.00	0.200687
1312.00	0.200528
1313.00	0.200366
1314.00	0.200195
1315.00	0.200035
1316.00	0.199880
1317.00	0.199710
1318.00	0.199541
1319.00	0.199387
1320.00	0.199252
1321.00	0.199095
1322.00	0.198932
1323.00	0.198786
1324.00	0.198623
1325.00	0.198452
1326.00	0.198259
1327.00	0.198059
1328.00	0.197904
1329.00	0.197745
1330.00	0.197584
1331.00	0.197422
1332.00	0.197249
1333.00	0.197080
1334.00	0.196913
1335.00	0.196722
1336.00	0.196524
1337.00	0.196294
1338.00	0.196070
1339.00	0.195842
1340.00	0.195630
1341.00	0.195440
1342.00	0.195239
1343.00	0.195028
1344.00	0.194834
1345.00	0.194629
1346.00	0.194402
1347.00	0.194195
1348.00	0.193979
1349.00	0.193758
1350.00	0.193518
1351.00	0.193295
1352.00	0.193139
1353.00	0.193002
1354.00	0.192858
1355.00	0.192713
1356.00	0.192575
1357.00	0.192432
1358.00	0.192267
1359.00	0.192131
1360.00	0.191993
1361.00	0.191837
1362.00	0.191653
1363.00	0.191486
1364.00	0.191324
1365.00	0.191136
1366.00	0.190952
1367.00	0.190782
1368.00	0.190609
1369.00	0.190393
1370.00	0.190153
1371.00	0.189940
1372.00	0.189719
1373.00	0.189502
1374.00	0.189288
1375.00	0.189066
1376.00	0.188810
1377.00	0.188580
1378.00	0.188382
1379.00	0.188177
1380.00	0.187978
1381.00	0.187753
1382.00	0.187549
1383.00	0.187357
1384.00	0.187137
1385.00	0.186919
1386.00	0.186698
1387.00	0.186477
1388.00	0.186230
1389.00	0.185993
1390.00	0.185753
1391.00	0.185496
1392.00	0.185247
1393.00	0.185033
1394.00	0.184819
1395.00	0.184572
1396.00	0.184295
1397.00	0.183988
1398.00	0.183702
1399.00	0.183426
1400.00	0.183143
1401.00	0.182846
1402.00	0.182556
1403.00	0.182282
1404.00	0.182020
1405.00	0.181767
1406.00	0.181511
1407.00	0.181240
1408.00	0.180963
1409.00	0.180700
1410.00	0.180413
1411.00	0.180127
1412.00	0.179821
1413.00	0.179568
1414.00	0.179334
1415.00	0.179085
1416.00	0.178833
1417.00	0.178567
1418.00	0.178316
1419.00	0.178052
1420.00	0.177792
1421.00	0.177541
1422.00	0.177300
1423.00	0.177087
1424.00	0.176872
1425.00	0.176649
1426.00	0.176436
1427.00	0.176216
1428.00	0.175992
1429.00	0.175789
1430.00	0.175595
1431.00	0.175402
1432.00	0.175212
1433.00	0.175038
1434.00	0.174880
1435.00	0.174739
1436.00	0.174596
1437.00	0.174438
1438.00	0.174266
1439.00	0.174094
1440.00	0.173905
1441.00	0.173740
1442.00	0.173618
1443.00	0.173473
1444.00	0.173338
1445.00	0.173201
1446.00	0.173066
1447.00	0.172940
1448.00	0.172816
1449.00	0.172692
1450.00	0.172556
1451.00	0.172437
1452.00	0.172318
1453.00	0.172239
1454.00	0.172141
1455.00	0.172032
1456.00	0.171921
1457.00	0.171819
1458.00	0.171693
1459.00	0.171568
1460.00	0.171467
1461.00	0.171373
1462.00	0.171265
1463.00	0.171145
1464.00	0.171019
1465.00	0.170893
1466.00	0.170759
1467.00	0.170657
1468.00	0.170511
1469.00	0.170397
1470.00	0.170254
1471.00	0.170131
1472.00	0.170057
1473.00	0.169989
1474.00	0.169898
1475.00	0.169806
1476.00	0.169683
1477.00	0.169560
1478.00	0.169432
1479.00	0.169320
1480.00	0.169216
1481.00	0.169102
1482.00	0.169014
1483.00	0.168949
1484.00	0.168866
1485.00	0.168808
1486.00	0.168729
1487.00	0.168629
1488.00	0.168540
1489.00	0.168442
1490.00	0.168348
1491.00	0.168249
1492.00	0.168182
1493.00	0.168111
1494.00	0.168035
1495.00	0.167982
1496.00	0.167923
1497.00	0.167905
1498.00	0.167861
1499.00	0.167779
1500.00	0.167712
1501.00	0.167637
1502.00	0.167554
1503.00	0.167432
1504.00	0.167338
1505.00	0.167263
1506.00	0.167186
1507.00	0.167089
1508.00	0.167018
1509.00	0.166919
1510.00	0.166845
1511.00	0.166744
1512.00	0.166632
1513.00	0.166532
1514.00	0.166414
1515.00	0.166314
1516.00	0.166242
1517.00	0.166163
1518.00	0.166084
1519.00	0.166034
1520.00	0.165989
1521.00	0.165960
1522.00	0.165892
1523.00	0.165828
1524.00	0.165760
1525.00	0.165688
1526.00	0.165601
1527.00	0.165516
1528.00	0.165452
1529.00	0.165399
1530.00	0.165338
1531.00	0.165260
1532.00	0.165215
1533.00	0.165183
1534.00	0.165116
1535.00	0.165028
1536.00	0.164942
1537.00	0.164889
1538.00	0.164817
1539.00	0.164753
1540.00	0.164671
1541.00	0.164586
1542.00	0.164485
1543.00	0.164416
1544.00	0.164357
1545.00	0.164286
1546.00	0.164211
1547.00	0.164146
1548.00	0.164086
1549.00	0.164017
1550.00	0.163920
1551.00	0.163851
1552.00	0.163770
1553.00	0.163673
1554.00	0.163540
1555.00	0.163408
1556.00	0.163289
1557.00	0.163187
1558.00	0.163071
1559.00	0.162981
1560.00	0.162892
1561.00	0.162784
1562.00	0.162701
1563.00	0.162611
1564.00	0.162523
1565.00	0.162435
1566.00	0.162304
1567.00	0.162164
1568.00	0.162015
1569.00	0.161906
1570.00	0.161774
1571.00	0.161698
1572.00	0.161632
1573.00	0.161563
1574.00	0.161446
1575.00	0.161345
1576.00	0.161243
1577.00	0.161131
1578.00	0.161009
1579.00	0.160887
1580.00	0.160783
1581.00	0.160654
1582.00	0.160520
1583.00	0.160401
1584.00	0.160311
1585.00	0.160247
1586.00	0.160160
1587.00	0.160077
1588.00	0.159986
1589.00	0.159881
1590.00	0.159766
1591.00	0.159687
1592.00	0.159642
1593.00	0.159564
1594.00	0.159467
1595.00	0.159406
1596.00	0.159360
1597.00	0.159254
1598.00	0.159161
1599.00	0.159043
1600.00	0.158965
1601.00	0.158866
1602.00	0.158749
1603.00	0.158642
1604.00	0.158548
1605.00	0.158431
1606.00	0.158318
1607.00	0.158236
1608.00	0.158133
1609.00	0.157992
1610.00	0.157896
1611.00	0.157819
1612.00	0.157725
1613.00	0.157603
1614.00	0.157498
1615.00	0.157447
1616.00	0.157436
1617.00	0.157371
1618.00	0.157299
1619.00	0.157229
1620.00	0.157179
1621.00	0.157107
1622.00	0.157029
1623.00	0.156971
1624.00	0.156890
1625.00	0.156841
1626.00	0.156821
1627.00	0.156776
1628.00	0.156729
1629.00	0.156673
1630.00	0.156624
1631.00	0.156610
1632.00	0.156555
1633.00	0.156474
1634.00	0.156436
1635.00	0.156406
1636.00	0.156367
1637.00	0.156329
1638.00	0.156306
1639.00	0.156321
1640.00	0.156315
1641.00	0.156307
1642.00	0.156278
1643.00	0.157281
1644.00	0.158326
1645.00	0.159362
1646.00	0.160372
1647.00	0.161410
1648.00	0.162432
1649.00	0.163455
1650.00	0.164509
1651.00	0.165541
1652.00	0.166547
1653.00	0.167549
1654.00	0.168572
1655.00	0.169588
1656.00	0.170564
1657.00	0.171578
1658.00	0.172584
1659.00	0.173579
1660.00	0.173486
1661.00	0.173351
1662.00	0.173269
1663.00	0.173182
1664.00	0.173051
1665.00	0.172952
1666.00	0.172825
1667.00	0.172682
1668.00	0.172523
1669.00	0.172487
1670.00	0.172373
1671.00	0.172255
1672.00	0.172147
1673.00	0.172062
1674.00	0.171913
1675.00	0.171782
1676.00	0.171702
1677.00	0.171576
1678.00	0.171491
1679.00	0.171327
1680.00	0.171273
1681.00	0.171214
1682.00	0.171115
1683.00	0.171048
1684.00	0.170986
1685.00	0.170949
1686.00	0.170818
1687.00	0.170723
1688.00	0.170702
1689.00	0.170659
1690.00	0.170626
1691.00	0.170648
1692.00	0.170660
1693.00	0.170640
1694.00	0.170679
1695.00	0.170610
1696.00	0.170689
1697.00	0.170624
1698.00	0.170573
1699.00	0.170557
1700.00	0.170484
1701.00	0.170421
1702.00	0.170320
1703.00	0.170254
1704.00	0.170223
1705.00	0.170162
1706.00	0.170053
1707.00	0.169977
1708.00	0.169809
1709.00	0.169679
1710.00	0.169590
1711.00	0.169458
1712.00	0.169391
1713.00	0.169178
1714.00	0.169063
1715.00	0.168945
1716.00	0.168820
1717.00	0.168694
1718.00	0.168645
1719.00	0.168568
1720.00	0.168478
1721.00	0.168353
1722.00	0.168187
1723.00	0.168109
1724.00	0.167915
1725.00	0.167911
1726.00	0.167777
1727.00	0.167629
1728.00	0.167469
1729.00	0.167398
1730.00	0.167309
1731.00	0.167167
1732.00	0.167034
1733.00	0.166953
1734.00	0.166860
1735.00	0.166680
1736.00	0.166588
1737.00	0.166493
1738.00	0.166432
1739.00	0.166260
1740.00	0.166172
1741.00	0.166124
1742.00	0.165963
1743.00	0.165892
1744.00	0.165760
1745.00	0.165738
1746.00	0.165554
1747.00	0.165474
1748.00	0.165376
1749.00	0.165340
1750.00	0.165126
1751.00	0.165086
1752.00	0.164996
1753.00	0.164839
1754.00	0.164661
1755.00	0.164592
1756.00	0.164535
1757.00	0.164342
1758.00	0.164263
1759.00	0.164182
1760.00	0.164038
1761.00	0.163891
1762.00	0.163729
1763.00	0.163668
1764.00	0.163564
1765.00	0.163443
1766.00	0.163321
1767.00	0.163256
1768.00	0.163083
1769.00	0.163012
1770.00	0.162887
1771.00	0.162777
1772.00	0.162568
1773.00	0.162483
1774.00	0.162366
1775.00	0.162142
1776.00	0.161991
1777.00	0.161846
1778.00	0.161783
1779.00	0.161581
1780.00	0.161467
1781.00	0.161358
1782.00	0.161306
1783.00	0.161062
1784.00	0.160991
1785.00	0.160840
1786.00	0.160630
1787.00	0.160504
1788.00	0.160455
1789.00	0.160379
1790.00	0.160201
1791.00	0.160128
1792.00	0.160114
1793.00	0.159914
1794.00	0.159734
1795.00	0.159638
1796.00	0.159595
1797.00	0.159347
1798.00	0.159138
1799.00	0.159018
1800.00	0.158968
1801.00	0.158798
1802.00	0.158627
1803.00	0.158525
1804.00	0.158375
1805.00	0.158205
1806.00	0.157975
1807.00	0.157826
1808.00	0.157579
1809.00	0.157353
1810.00	0.157259
1811.00	0.157184
1812.00	0.156971
1813.00	0.156846
1814.00	0.156781
1815.00	0.156621
1816.00	0.156319
1817.00	0.156216
1818.00	0.156083
1819.00	0.155920
1820.00	0.155769
1821.00	0.155724
1822.00	0.155567
1823.00	0.155471
1824.00	0.155335
1825.00	0.155238
1826.00	0.155073
1827.00	0.154918
1828.00	0.154833
1829.00	0.154699
1830.00	0.154470
1831.00	0.154387
1832.00	0.154362
1833.00	0.154326
1834.00	0.154089
1835.00	0.153896
1836.00	0.153848
1837.00	0.153714
1838.00	0.153507
1839.00	0.153340
1840.00	0.153246
1841.00	0.153132
1842.00	0.153068
1843.00	0.153019
1844.00	0.152916
1845.00	0.152688
1846.00	0.152612
1847.00	0.152566
1848.00	0.152428
1849.00	0.152145
1850.00	0.152038
1851.00	0.152020
1852.00	0.151910
1853.00	0.151758
1854.00	0.151653
1855.00	0.151599
1856.00	0.151509
1857.00	0.151399
1858.00	0.151351
1859.00	0.151219
1860.00	0.151044
1861.00	0.150907
1862.00	0.150875
1863.00	0.150684
1864.00	0.150573
1865.00	0.150371
1866.00	0.150374
1867.00	0.150235
1868.00	0.150073
1869.00	0.150044
1870.00	0.149952
1871.00	0.149762
1872.00	0.149610
1873.00	0.149551
1874.00	0.149443
1875.00	0.149351
1876.00	0.149345
1877.00	0.149361
1878.00	0.149404
1879.00	0.149401
1880.00	0.149564
1881.00	0.149501
1882.00	0.149488
1883.00	0.149432
1884.00	0.149515
1885.00	0.149447
1886.00	0.149342
1887.00	0.149344
1888.00	0.149435
1889.00	0.149435
1890.00	0.149410
1891.00	0.149538
1892.00	0.149449
1893.00	0.149306
1894.00	0.149343
1895.00	0.149317
1896.00	0.149216
1897.00	0.149038
1898.00	0.149106
1899.00	0.149106
1900.00	0.149073
1901.00	0.148968
1902.00	0.149212
1903.00	0.149253
1904.00	0.149248
1905.00	0.149161
1906.00	0.149060
1907.00	0.148915
1908.00	0.148790
1909.00	0.148862
1910.00	0.148940
1911.00	0.148696
1912.00	0.148638
1913.00	0.148890
1914.00	0.148923
1915.00	0.148761
1916.00	0.148861
1917.00	0.148811
1918.00	0.148714
1919.00	0.148427
1920.00	0.148370
1921.00	0.148253
1922.00	0.148098
1923.00	0.148008
1924.00	0.148201
1925.00	0.147855
1926.00	0.147696
1927.00	0.147694
1928.00	0.147687
1929.00	0.147361
1930.00	0.147023
1931.00	0.146966
1932.00	0.146828
1933.00	0.146606
1934.00	0.146706
1935.00	0.146709
1936.00	0.146560
1937.00	0.146469
1938.00	0.146486
1939.00	0.146413
1940.00	0.146277
1941.00	0.146104
1942.00	0.146232
1943.00	0.146082
1944.00	0.145898
1945.00	0.145962
1946.00	0.146061
1947.00	0.146006
1948.00	0.145666
1949.00	0.145824
1950.00	0.145718
1951.00	0.145410
1952.00	0.145175
1953.00	0.145207
1954.00	0.144878
1955.00	0.144589
1956.00	0.144634
1957.00	0.144775
1958.00	0.144531
1959.00	0.144438
1960.00	0.144455
1961.00	0.144332
1962.00	0.144077
1963.00	0.143930
1964.00	0.143688
1965.00	0.143720
1966.00	0.143531
1967.00	0.143485
1968.00	0.143521
1969.00	0.143415
1970.00	0.143149
1971.00	0.143374
1972.00	0.143375
1973.00	0.143440
1974.00	0.143289
1975.00	0.143257
1976.00	0.143091
1977.00	0.142950
1978.00	0.143092
1979.00	0.142963
1980.00	0.142939
1981.00	0.143000
1982.00	0.143008
1983.00	0.142786
1984.00	0.142684
1985.00	0.142464
1986.00	0.142447
1987.00	0.142327
1988.00	0.142148
1989.00	0.142156
1990.00	0.141759
1991.00	0.141636
1992.00	0.141513
1993.00	0.141711
1994.00	0.141605
1995.00	0.141298
1996.00	0.141418
1997.00	0.141388
1998.00	0.141317
1999.00	0.141229
2000.00	0.141278
2001.00	0.141192
2002.00	0.141170
2003.00	0.141174
2004.00	0.141317
2005.00	0.141194
2006.00	0.141308
2007.00	0.141449
2008.00	0.141493
2009.00	0.141439
2010.00	0.141269
2011.00	0.141404
2012.00	0.141133
2013.00	0.141030
2014.00	0.140976
2015.00	0.140949
2016.00	0.140989
2017.00	0.140913
2018.00	0.141050
2019.00	0.141099
2020.00	0.140931
2021.00	0.140872
2022.00	0.141016
2023.00	0.140628
2024.00	0.140622
2025.00	0.140558
2026.00	0.140609
2027.00	0.140474
2028.00	0.140356
2029.00	0.140641
2030.00	0.140503
2031.00	0.140437
2032.00	0.140392
2033.00	0.140204
2034.00	0.140242
2035.00	0.140114
2036.00	0.140192
2037.00	0.140099
2038.00	0.140125
2039.00	0.140084
2040.00	0.140207
2041.00	0.140156
2042.00	0.140083
2043.00	0.140050
2044.00	0.139993
2045.00	0.139855
2046.00	0.139590
2047.00	0.139578
2048.00	0.139592
2049.00	0.139253
2050.00	0.139197
2051.00	0.139086
2052.00	0.138981
2053.00	0.138677
2054.00	0.138942
2055.00	0.138672
2056.00	0.138569
2057.00	0.138525
2058.00	0.138499
2059.00	0.138548
2060.00	0.138404
2061.00	0.138356
2062.00	0.138325
2063.00	0.138244
2064.00	0.138211
2065.00	0.138182
2066.00	0.138364
2067.00	0.138446
2068.00	0.138504
2069.00	0.138657
2070.00	0.138733
2071.00	0.138591
2072.00	0.138667
2073.00	0.138578
2074.00	0.138433
2075.00	0.138406
2076.00	0.138430
2077.00	0.138410
2078.00	0.138377
2079.00	0.138512
2080.00	0.138795
2081.00	0.138592
2082.00	0.138401
2083.00	0.138600
2084.00	0.138300
2085.00	0.138155
2086.00	0.137929
2087.00	0.137895
2088.00	0.137633
2089.00	0.137779
2090.00	0.137801
2091.00	0.137891
2092.00	0.137749
2093.00	0.137505
2094.00	0.137699
2095.00	0.137678
2096.00	0.137483
2097.00	0.137236
2098.00	0.137460
2099.00	0.137453
2100.00	0.137015
2101.00	0.137066
2102.00	0.137076
2103.00	0.137034
2104.00	0.136787
2105.00	0.136992
2106.00	0.136807
2107.00	0.136673
2108.00	0.136427
2109.00	0.136448
2110.00	0.136210
2111.00	0.135880
2112.00	0.136043
2113.00	0.135849
2114.00	0.135892
2115.00	0.135672
2116.00	0.135824
2117.00	0.135890
2118.00	0.135915
2119.00	0.135893
2120.00	0.135722
2121.00	0.135884
2122.00	0.135652
2123.00	0.135910
2124.00	0.135814
2125.00	0.135980
2126.00	0.135660
2127.00	0.135982
2128.00	0.135885
2129.00	0.135415
2130.00	0.135549
2131.00	0.135519
2132.00	0.135592
2133.00	0.135126
2134.00	0.135369
2135.00	0.135140
2136.00	0.134955
2137.00	0.134949
2138.00	0.134932
2139.00	0.134897
2140.00	0.134356
2141.00	0.134524
2142.00	0.134035
2143.00	0.134082
2144.00	0.133806
2145.00	0.133945
2146.00	0.134032
2147.00	0.133852
2148.00	0.133636
2149.00	0.133395
2150.00	0.133713
2151.00	0.133340
2152.00	0.133608
2153.00	0.133267
2154.00	0.133194
2155.00	0.132940
2156.00	0.132889
2157.00	0.132927
2158.00	0.132433
2159.00	0.132745
2160.00	0.132810
2161.00	0.132747
2162.00	0.132658
2163.00	0.132742
2164.00	0.132672
2165.00	0.132620
2166.00	0.132725
2167.00	0.132507
2168.00	0.132424
2169.00	0.132052
2170.00	0.132311
2171.00	0.132144
2172.00	0.131981
2173.00	0.132014
2174.00	0.132027
2175.00	0.132147
2176.00	0.131809
2177.00	0.131683
2178.00	0.131702
2179.00	0.131577
2180.00	0.131394
2181.00	0.131569
2182.00	0.131457
2183.00	0.131487
2184.00	0.131430
2185.00	0.131376
2186.00	0.131568
2187.00	0.131394
2188.00	0.131485
2189.00	0.131278
2190.00	0.131270
2191.00	0.131147
2192.00	0.131154
2193.00	0.131198
2194.00	0.131304
2195.00	0.131140
2196.00	0.131001
2197.00	0.130960
[truncated: 303 more rows]
