# Supplementary material for: Ultrafast charge-transfer-induced spin transition in cobalt-tungstate molecular photomagnets
Source: Nat Commun. 2025 Jun 6;16:5012. doi: 10.1038/s41467-025-60401-4 (PMC12144094; doi:10.1038/s41467-025-60401-4)
Supplement: Supplementary file 5 — Source Data [file 41467_2025_60401_MOESM5_ESM.zip › Source_Data_files/Photoinduced_UV_vis_NIR_spectra_CsCoW/cooling_photo_1st/File_220712_132115_350Kfirst.txt]

File_220712_132115_350K.spc - RawData
�g�� (nm)	Abs.
200.00	2.481084
201.00	2.335765
202.00	2.038888
203.00	2.082475
204.00	1.763821
205.00	2.104888
206.00	2.269894
207.00	2.872273
208.00	2.659690
209.00	2.689887
210.00	2.290409
211.00	2.098593
212.00	2.126317
213.00	2.158354
214.00	2.094023
215.00	2.016746
216.00	2.047295
217.00	1.995075
218.00	1.931723
219.00	1.961133
220.00	2.025770
221.00	2.108248
222.00	2.174188
223.00	2.158899
224.00	2.227088
225.00	2.122950
226.00	2.010041
227.00	1.977331
228.00	2.008956
229.00	2.016494
230.00	2.033610
231.00	2.092628
232.00	2.094929
233.00	2.026295
234.00	2.022844
235.00	2.036515
236.00	2.030152
237.00	2.034894
238.00	2.057346
239.00	2.029944
240.00	2.019929
241.00	2.006465
242.00	1.985578
243.00	1.985448
244.00	2.001163
245.00	2.001524
246.00	1.996172
247.00	2.002557
248.00	2.012510
249.00	2.017031
250.00	2.027238
251.00	2.020149
252.00	2.035450
253.00	2.046890
254.00	2.035124
255.00	2.041980
256.00	2.062663
257.00	2.044767
258.00	2.055266
259.00	2.052645
260.00	2.045957
261.00	2.031103
262.00	2.042727
263.00	2.041110
264.00	2.046142
265.00	2.055735
266.00	2.059561
267.00	2.059083
268.00	2.040962
269.00	2.030462
270.00	1.997066
271.00	1.965020
272.00	1.918451
273.00	1.889902
274.00	1.846487
275.00	1.809391
276.00	1.788459
277.00	1.770317
278.00	1.741834
279.00	1.727495
280.00	1.711179
281.00	1.691044
282.00	1.675311
283.00	1.664352
284.00	1.645747
285.00	1.633636
286.00	1.617321
287.00	1.600160
288.00	1.579761
289.00	1.571066
290.00	1.558290
291.00	1.545546
292.00	1.536728
293.00	1.532593
294.00	1.521447
295.00	1.509174
296.00	1.498618
297.00	1.489079
298.00	1.479420
299.00	1.469716
300.00	1.462903
301.00	1.457039
302.00	1.445667
303.00	1.438606
304.00	1.434374
305.00	1.433278
306.00	1.425591
307.00	1.421853
308.00	1.411216
309.00	1.402249
310.00	1.390486
311.00	1.385161
312.00	1.379333
313.00	1.382516
314.00	1.376782
315.00	1.376131
316.00	1.370056
317.00	1.366653
318.00	1.358208
319.00	1.355320
320.00	1.345428
321.00	1.340232
322.00	1.331772
323.00	1.322865
324.00	1.315031
325.00	1.312343
326.00	1.307026
327.00	1.304045
328.00	1.302979
329.00	1.299917
330.00	1.297142
331.00	1.297078
332.00	1.294269
333.00	1.291099
334.00	1.290083
335.00	1.286261
336.00	1.285491
337.00	1.285433
338.00	1.285299
339.00	1.286314
340.00	1.288360
341.00	1.284822
342.00	1.285175
343.00	1.281783
344.00	1.276545
345.00	1.272404
346.00	1.271903
347.00	1.265390
348.00	1.263143
349.00	1.261728
350.00	1.262911
351.00	1.261007
352.00	1.263226
353.00	1.261567
354.00	1.259102
355.00	1.253803
356.00	1.249694
357.00	1.244434
358.00	1.241667
359.00	1.237153
360.00	1.233707
361.00	1.230072
362.00	1.225342
363.00	1.218743
364.00	1.211456
365.00	1.202493
366.00	1.190512
367.00	1.178122
368.00	1.167076
369.00	1.155906
370.00	1.142800
371.00	1.131192
372.00	1.118005
373.00	1.102095
374.00	1.086288
375.00	1.070584
376.00	1.055177
377.00	1.039044
378.00	1.023621
379.00	1.007921
380.00	0.993782
381.00	0.979516
382.00	0.966207
383.00	0.954546
384.00	0.942897
385.00	0.931271
386.00	0.920365
387.00	0.910692
388.00	0.900226
389.00	0.891616
390.00	0.882804
391.00	0.874870
392.00	0.867322
393.00	0.860914
394.00	0.854813
395.00	0.849422
396.00	0.843907
397.00	0.839411
398.00	0.835631
399.00	0.831112
400.00	0.828554
401.00	0.826337
402.00	0.824415
403.00	0.822484
404.00	0.822457
405.00	0.821384
406.00	0.821354
407.00	0.821052
408.00	0.821405
409.00	0.821596
410.00	0.822381
411.00	0.822993
412.00	0.823596
413.00	0.824668
414.00	0.826336
415.00	0.827728
416.00	0.830155
417.00	0.832513
418.00	0.834856
419.00	0.836883
420.00	0.839349
421.00	0.840961
422.00	0.843846
423.00	0.846583
424.00	0.849530
425.00	0.852456
426.00	0.855653
427.00	0.859036
428.00	0.862029
429.00	0.865338
430.00	0.868638
431.00	0.872141
432.00	0.875425
433.00	0.878775
434.00	0.881950
435.00	0.885836
436.00	0.889000
437.00	0.891703
438.00	0.895112
439.00	0.898335
440.00	0.901418
441.00	0.904979
442.00	0.908570
443.00	0.911406
444.00	0.914775
445.00	0.917690
446.00	0.920376
447.00	0.922922
448.00	0.925941
449.00	0.928775
450.00	0.931464
451.00	0.934296
452.00	0.936426
453.00	0.938998
454.00	0.941363
455.00	0.943219
456.00	0.945792
457.00	0.948831
458.00	0.951312
459.00	0.953742
460.00	0.956352
461.00	0.958348
462.00	0.960326
463.00	0.962184
464.00	0.964032
465.00	0.966016
466.00	0.967576
467.00	0.969413
468.00	0.970744
469.00	0.971713
470.00	0.973070
471.00	0.974242
472.00	0.975056
473.00	0.976093
474.00	0.977113
475.00	0.977667
476.00	0.977754
477.00	0.978440
478.00	0.978801
479.00	0.978858
480.00	0.978795
481.00	0.979575
482.00	0.979760
483.00	0.979838
484.00	0.980024
485.00	0.979902
486.00	0.979773
487.00	0.979286
488.00	0.978628
489.00	0.978023
490.00	0.977673
491.00	0.977010
492.00	0.976479
493.00	0.975758
494.00	0.975430
495.00	0.974522
496.00	0.973582
497.00	0.972364
498.00	0.971764
499.00	0.970366
500.00	0.969515
501.00	0.968409
502.00	0.967329
503.00	0.965045
504.00	0.963871
505.00	0.962242
506.00	0.960152
507.00	0.957973
508.00	0.956961
509.00	0.954560
510.00	0.952061
511.00	0.949724
512.00	0.947404
513.00	0.944627
514.00	0.942252
515.00	0.939910
516.00	0.937556
517.00	0.934801
518.00	0.931940
519.00	0.928914
520.00	0.925669
521.00	0.922636
522.00	0.919781
523.00	0.917001
524.00	0.913805
525.00	0.910694
526.00	0.907108
527.00	0.904143
528.00	0.900477
529.00	0.896692
530.00	0.893164
531.00	0.889151
532.00	0.884814
533.00	0.880817
534.00	0.877212
535.00	0.873210
536.00	0.869682
537.00	0.866017
538.00	0.862124
539.00	0.858030
540.00	0.853890
541.00	0.849957
542.00	0.845429
543.00	0.841109
544.00	0.835987
545.00	0.831425
546.00	0.826361
547.00	0.821416
548.00	0.816411
549.00	0.811820
550.00	0.806431
551.00	0.800983
552.00	0.795528
553.00	0.789945
554.00	0.784538
555.00	0.778991
556.00	0.773506
557.00	0.768755
558.00	0.763257
559.00	0.757698
560.00	0.752276
561.00	0.747267
562.00	0.741390
563.00	0.736288
564.00	0.731370
565.00	0.726405
566.00	0.721107
567.00	0.715491
568.00	0.709999
569.00	0.704375
570.00	0.698659
571.00	0.693318
572.00	0.688159
573.00	0.682804
574.00	0.677674
575.00	0.672520
576.00	0.666925
577.00	0.662015
578.00	0.657425
579.00	0.652470
580.00	0.647917
581.00	0.643523
582.00	0.638811
583.00	0.634342
584.00	0.630079
585.00	0.625831
586.00	0.621575
587.00	0.617569
588.00	0.613415
589.00	0.609593
590.00	0.605448
591.00	0.601895
592.00	0.598457
593.00	0.594564
594.00	0.590845
595.00	0.587414
596.00	0.583579
597.00	0.579997
598.00	0.577101
599.00	0.573513
600.00	0.570676
601.00	0.568377
602.00	0.565249
603.00	0.562194
604.00	0.559823
605.00	0.557381
606.00	0.554268
607.00	0.551293
608.00	0.548631
609.00	0.545939
610.00	0.542807
611.00	0.540333
612.00	0.538379
613.00	0.535803
614.00	0.533544
615.00	0.531105
616.00	0.528656
617.00	0.526379
618.00	0.524796
619.00	0.522606
620.00	0.521093
621.00	0.519364
622.00	0.517476
623.00	0.514891
624.00	0.513115
625.00	0.511180
626.00	0.509608
627.00	0.507585
628.00	0.505958
629.00	0.504037
630.00	0.501973
631.00	0.499579
632.00	0.498203
633.00	0.497121
634.00	0.495657
635.00	0.494415
636.00	0.493547
637.00	0.492284
638.00	0.490575
639.00	0.489154
640.00	0.487613
641.00	0.486443
642.00	0.485224
643.00	0.484205
644.00	0.483153
645.00	0.482144
646.00	0.480667
647.00	0.479246
648.00	0.478080
649.00	0.477211
650.00	0.476166
651.00	0.475196
652.00	0.474099
653.00	0.472994
654.00	0.471479
655.00	0.470406
656.00	0.469056
657.00	0.467807
658.00	0.466448
659.00	0.465690
660.00	0.464203
661.00	0.463209
662.00	0.462063
663.00	0.461305
664.00	0.460500
665.00	0.460206
666.00	0.459761
667.00	0.459545
668.00	0.458649
669.00	0.457919
670.00	0.457245
671.00	0.456565
672.00	0.455515
673.00	0.455442
674.00	0.454330
675.00	0.453226
676.00	0.452175
677.00	0.451536
678.00	0.450351
679.00	0.449437
680.00	0.448510
681.00	0.448032
682.00	0.447782
683.00	0.446502
684.00	0.446114
685.00	0.445543
686.00	0.444931
687.00	0.444146
688.00	0.443680
689.00	0.442813
690.00	0.442521
691.00	0.441080
692.00	0.440301
693.00	0.440091
694.00	0.439593
695.00	0.439036
696.00	0.438571
697.00	0.437932
698.00	0.437265
699.00	0.436142
700.00	0.435294
701.00	0.434887
702.00	0.433825
703.00	0.432813
704.00	0.433319
705.00	0.433090
706.00	0.432785
707.00	0.432045
708.00	0.431579
709.00	0.429825
710.00	0.428843
711.00	0.428051
712.00	0.428109
713.00	0.427939
714.00	0.427653
715.00	0.426696
716.00	0.425815
717.00	0.425295
718.00	0.423663
719.00	0.422052
720.00	0.420581
721.00	0.419656
722.00	0.418698
723.00	0.417753
724.00	0.416766
725.00	0.415891
726.00	0.415132
727.00	0.414316
728.00	0.413269
729.00	0.412591
730.00	0.412099
731.00	0.411625
732.00	0.411162
733.00	0.410732
734.00	0.410301
735.00	0.409880
736.00	0.409471
737.00	0.409060
738.00	0.408632
739.00	0.408251
740.00	0.407738
741.00	0.407319
742.00	0.406922
743.00	0.406416
744.00	0.405993
745.00	0.405599
746.00	0.405246
747.00	0.404780
748.00	0.404352
749.00	0.403900
750.00	0.403496
751.00	0.403010
752.00	0.402577
753.00	0.402108
754.00	0.401673
755.00	0.401173
756.00	0.400637
757.00	0.400208
758.00	0.399736
759.00	0.399242
760.00	0.398762
761.00	0.398207
762.00	0.397778
763.00	0.397288
764.00	0.396791
765.00	0.396244
766.00	0.395758
767.00	0.395173
768.00	0.394664
769.00	0.394168
770.00	0.393664
771.00	0.393157
772.00	0.392728
773.00	0.392297
774.00	0.391799
775.00	0.391336
776.00	0.390881
777.00	0.390447
778.00	0.390068
779.00	0.389648
780.00	0.389165
781.00	0.388771
782.00	0.388384
783.00	0.387846
784.00	0.387419
785.00	0.386973
786.00	0.386439
787.00	0.385999
788.00	0.385515
789.00	0.385026
790.00	0.384609
791.00	0.384170
792.00	0.383709
793.00	0.383224
794.00	0.382729
795.00	0.382201
796.00	0.381673
797.00	0.381153
798.00	0.380639
799.00	0.380127
800.00	0.379648
801.00	0.379220
802.00	0.378769
803.00	0.378349
804.00	0.377859
805.00	0.377457
806.00	0.376954
807.00	0.376444
808.00	0.375964
809.00	0.375459
810.00	0.375053
811.00	0.374654
812.00	0.374241
813.00	0.373800
814.00	0.373400
815.00	0.372965
816.00	0.372629
817.00	0.372334
818.00	0.371939
819.00	0.371474
820.00	0.371087
821.00	0.370743
822.00	0.370337
823.00	0.370064
824.00	0.369723
825.00	0.369454
826.00	0.369171
827.00	0.368818
828.00	0.368492
829.00	0.368255
830.00	0.367991
831.00	0.367732
832.00	0.367416
833.00	0.366997
834.00	0.366681
835.00	0.366409
836.00	0.366143
837.00	0.365922
838.00	0.365681
839.00	0.365351
840.00	0.365110
841.00	0.364810
842.00	0.364512
843.00	0.364263
844.00	0.364156
845.00	0.363858
846.00	0.363554
847.00	0.363320
848.00	0.363103
849.00	0.362917
850.00	0.362802
851.00	0.362656
852.00	0.362491
853.00	0.362302
854.00	0.362169
855.00	0.362052
856.00	0.362037
857.00	0.361905
858.00	0.361804
859.00	0.361672
860.00	0.361558
861.00	0.361350
862.00	0.361295
863.00	0.359003
864.00	0.356677
865.00	0.354288
866.00	0.351913
867.00	0.349488
868.00	0.347036
869.00	0.344611
870.00	0.342291
871.00	0.339821
872.00	0.337380
873.00	0.334925
874.00	0.332476
875.00	0.330068
876.00	0.327636
877.00	0.325249
878.00	0.322797
879.00	0.320376
880.00	0.319963
881.00	0.319553
882.00	0.319154
883.00	0.318811
884.00	0.318493
885.00	0.318206
886.00	0.317831
887.00	0.317428
888.00	0.317091
889.00	0.316686
890.00	0.316344
891.00	0.315953
892.00	0.315602
893.00	0.315212
894.00	0.314765
895.00	0.314389
896.00	0.314030
897.00	0.313628
898.00	0.313244
899.00	0.312874
900.00	0.312502
901.00	0.312108
902.00	0.311618
903.00	0.311217
904.00	0.310871
905.00	0.310445
906.00	0.310065
907.00	0.309634
908.00	0.309278
909.00	0.308832
910.00	0.308471
911.00	0.308106
912.00	0.307694
913.00	0.307335
914.00	0.306958
915.00	0.306574
916.00	0.306200
917.00	0.305820
918.00	0.305430
919.00	0.305104
920.00	0.304762
921.00	0.304422
922.00	0.304125
923.00	0.303767
924.00	0.303411
925.00	0.303060
926.00	0.302781
927.00	0.302486
928.00	0.302179
929.00	0.301900
930.00	0.301540
931.00	0.301223
932.00	0.300901
933.00	0.300573
934.00	0.300262
935.00	0.299964
936.00	0.299666
937.00	0.299359
938.00	0.299045
939.00	0.298734
940.00	0.298450
941.00	0.298177
942.00	0.297904
943.00	0.297610
944.00	0.297324
945.00	0.297017
946.00	0.296737
947.00	0.296483
948.00	0.296249
949.00	0.296000
950.00	0.295772
951.00	0.295486
952.00	0.295231
953.00	0.294926
954.00	0.294636
955.00	0.294356
956.00	0.294082
957.00	0.293816
958.00	0.293527
959.00	0.293249
960.00	0.292993
961.00	0.292737
962.00	0.292443
963.00	0.292145
964.00	0.291842
965.00	0.291538
966.00	0.291208
967.00	0.290890
968.00	0.290561
969.00	0.290195
970.00	0.289870
971.00	0.289565
972.00	0.289254
973.00	0.288908
974.00	0.288534
975.00	0.288182
976.00	0.287817
977.00	0.287457
978.00	0.287056
979.00	0.286748
980.00	0.286427
981.00	0.286100
982.00	0.285766
983.00	0.285462
984.00	0.285144
985.00	0.284878
986.00	0.284606
987.00	0.284305
988.00	0.283977
989.00	0.283675
990.00	0.283392
991.00	0.283110
992.00	0.282852
993.00	0.282572
994.00	0.282305
995.00	0.282050
996.00	0.281786
997.00	0.281516
998.00	0.281251
999.00	0.280988
1000.00	0.280710
1001.00	0.280420
1002.00	0.280125
1003.00	0.279847
1004.00	0.279590
1005.00	0.279311
1006.00	0.279024
1007.00	0.278758
1008.00	0.278466
1009.00	0.278169
1010.00	0.277900
1011.00	0.277597
1012.00	0.277332
1013.00	0.277061
1014.00	0.276753
1015.00	0.276450
1016.00	0.276137
1017.00	0.275859
1018.00	0.275579
1019.00	0.275314
1020.00	0.275025
1021.00	0.274745
1022.00	0.274477
1023.00	0.274207
1024.00	0.273943
1025.00	0.273713
1026.00	0.273475
1027.00	0.273212
1028.00	0.272954
1029.00	0.272689
1030.00	0.272389
1031.00	0.272140
1032.00	0.271860
1033.00	0.271585
1034.00	0.271296
1035.00	0.271016
1036.00	0.270732
1037.00	0.270466
1038.00	0.270229
1039.00	0.269972
1040.00	0.269702
1041.00	0.269414
1042.00	0.269135
1043.00	0.268851
1044.00	0.268572
1045.00	0.268304
1046.00	0.268001
1047.00	0.267729
1048.00	0.267457
1049.00	0.267219
1050.00	0.266963
1051.00	0.266712
1052.00	0.266454
1053.00	0.266178
1054.00	0.265935
1055.00	0.265654
1056.00	0.265371
1057.00	0.265101
1058.00	0.264830
1059.00	0.264595
1060.00	0.264349
1061.00	0.264079
1062.00	0.263783
1063.00	0.263517
1064.00	0.263229
1065.00	0.262971
1066.00	0.262673
1067.00	0.262366
1068.00	0.262085
1069.00	0.261805
1070.00	0.261548
1071.00	0.261265
1072.00	0.260965
1073.00	0.260678
1074.00	0.260375
1075.00	0.260072
1076.00	0.259732
1077.00	0.259395
1078.00	0.259081
1079.00	0.258799
1080.00	0.258519
1081.00	0.258249
1082.00	0.257959
1083.00	0.257695
1084.00	0.257453
1085.00	0.257167
1086.00	0.256876
1087.00	0.256582
1088.00	0.256278
1089.00	0.256011
1090.00	0.255756
1091.00	0.255525
1092.00	0.255276
1093.00	0.255030
1094.00	0.254791
1095.00	0.254573
1096.00	0.254340
1097.00	0.254089
1098.00	0.253825
1099.00	0.253544
1100.00	0.253255
1101.00	0.252982
1102.00	0.252735
1103.00	0.252517
1104.00	0.252289
1105.00	0.252068
1106.00	0.251849
1107.00	0.251644
1108.00	0.251415
1109.00	0.251184
1110.00	0.250967
1111.00	0.250727
1112.00	0.250471
1113.00	0.250222
1114.00	0.249989
1115.00	0.249760
1116.00	0.249534
1117.00	0.249342
1118.00	0.249153
1119.00	0.248934
1120.00	0.248692
1121.00	0.248468
1122.00	0.248241
1123.00	0.247982
1124.00	0.247715
1125.00	0.247452
1126.00	0.247215
1127.00	0.246974
1128.00	0.246731
1129.00	0.246491
1130.00	0.246251
1131.00	0.246004
1132.00	0.245749
1133.00	0.245497
1134.00	0.245227
1135.00	0.244940
1136.00	0.244675
1137.00	0.244431
1138.00	0.244172
1139.00	0.243914
1140.00	0.243663
1141.00	0.243396
1142.00	0.243142
1143.00	0.242875
1144.00	0.242602
1145.00	0.242371
1146.00	0.242114
1147.00	0.241858
1148.00	0.241620
1149.00	0.241402
1150.00	0.241168
1151.00	0.240926
1152.00	0.240704
1153.00	0.240476
1154.00	0.240231
1155.00	0.239975
1156.00	0.239715
1157.00	0.239463
1158.00	0.239225
1159.00	0.238995
1160.00	0.238773
1161.00	0.238547
1162.00	0.238281
1163.00	0.238029
1164.00	0.237787
1165.00	0.237532
1166.00	0.237279
1167.00	0.237045
1168.00	0.236817
1169.00	0.236584
1170.00	0.236339
1171.00	0.236088
1172.00	0.235863
1173.00	0.235661
1174.00	0.235459
1175.00	0.235259
1176.00	0.235039
1177.00	0.234821
1178.00	0.234619
1179.00	0.234410
1180.00	0.234198
1181.00	0.233973
1182.00	0.233753
1183.00	0.233537
1184.00	0.233308
1185.00	0.233095
1186.00	0.232876
1187.00	0.232653
1188.00	0.232432
1189.00	0.232232
1190.00	0.232023
1191.00	0.231803
1192.00	0.231579
1193.00	0.231367
1194.00	0.231137
1195.00	0.230914
1196.00	0.230704
1197.00	0.230521
1198.00	0.230341
1199.00	0.230151
1200.00	0.229948
1201.00	0.229762
1202.00	0.229576
1203.00	0.229379
1204.00	0.229192
1205.00	0.229014
1206.00	0.228792
1207.00	0.228558
1208.00	0.228354
1209.00	0.228146
1210.00	0.227943
1211.00	0.227747
1212.00	0.227520
1213.00	0.227340
1214.00	0.227127
1215.00	0.226914
1216.00	0.226706
1217.00	0.226522
1218.00	0.226306
1219.00	0.226085
1220.00	0.225890
1221.00	0.225701
1222.00	0.225513
1223.00	0.225341
1224.00	0.225186
1225.00	0.225007
1226.00	0.224847
1227.00	0.224657
1228.00	0.224469
1229.00	0.224289
1230.00	0.224106
1231.00	0.223937
1232.00	0.223777
1233.00	0.223616
1234.00	0.223436
1235.00	0.223272
1236.00	0.223085
1237.00	0.222888
1238.00	0.222681
1239.00	0.222482
1240.00	0.222271
1241.00	0.222040
1242.00	0.221819
1243.00	0.221609
1244.00	0.221417
1245.00	0.221216
1246.00	0.221034
1247.00	0.220827
1248.00	0.220617
1249.00	0.220419
1250.00	0.220206
1251.00	0.219990
1252.00	0.219766
1253.00	0.219554
1254.00	0.219345
1255.00	0.219168
1256.00	0.218993
1257.00	0.218819
1258.00	0.218631
1259.00	0.218440
1260.00	0.218250
1261.00	0.218057
1262.00	0.217871
1263.00	0.217685
1264.00	0.217505
1265.00	0.217300
1266.00	0.217099
1267.00	0.216914
1268.00	0.216741
1269.00	0.216560
1270.00	0.216380
1271.00	0.216198
1272.00	0.215992
1273.00	0.215766
1274.00	0.215568
1275.00	0.215390
1276.00	0.215219
1277.00	0.215027
1278.00	0.214831
1279.00	0.214663
1280.00	0.214492
1281.00	0.214286
1282.00	0.214118
1283.00	0.213926
1284.00	0.213739
1285.00	0.213538
1286.00	0.213372
1287.00	0.213217
1288.00	0.213040
1289.00	0.212852
1290.00	0.212685
1291.00	0.212523
1292.00	0.212363
1293.00	0.212195
1294.00	0.212019
1295.00	0.211852
1296.00	0.211648
1297.00	0.211453
1298.00	0.211269
1299.00	0.211087
1300.00	0.210915
1301.00	0.210717
1302.00	0.210533
1303.00	0.210353
1304.00	0.210178
1305.00	0.210016
1306.00	0.209847
1307.00	0.209676
1308.00	0.209469
1309.00	0.209254
1310.00	0.209059
1311.00	0.208881
1312.00	0.208705
1313.00	0.208536
1314.00	0.208351
1315.00	0.208184
1316.00	0.208027
1317.00	0.207858
1318.00	0.207689
1319.00	0.207516
1320.00	0.207327
1321.00	0.207137
1322.00	0.206941
1323.00	0.206782
1324.00	0.206611
1325.00	0.206450
1326.00	0.206297
1327.00	0.206108
1328.00	0.205917
1329.00	0.205706
1330.00	0.205518
1331.00	0.205344
1332.00	0.205157
1333.00	0.204951
1334.00	0.204736
1335.00	0.204518
1336.00	0.204299
1337.00	0.204092
1338.00	0.203847
1339.00	0.203604
1340.00	0.203387
1341.00	0.203161
1342.00	0.202907
1343.00	0.202649
1344.00	0.202397
1345.00	0.202151
1346.00	0.201925
1347.00	0.201663
1348.00	0.201386
1349.00	0.201133
1350.00	0.200891
1351.00	0.200653
1352.00	0.200450
1353.00	0.200267
1354.00	0.200055
1355.00	0.199861
1356.00	0.199699
1357.00	0.199525
1358.00	0.199360
1359.00	0.199208
1360.00	0.199057
1361.00	0.198910
1362.00	0.198753
1363.00	0.198588
1364.00	0.198466
1365.00	0.198319
1366.00	0.198132
1367.00	0.197938
1368.00	0.197770
1369.00	0.197559
1370.00	0.197330
1371.00	0.197135
1372.00	0.196964
1373.00	0.196765
1374.00	0.196532
1375.00	0.196297
1376.00	0.196042
1377.00	0.195802
1378.00	0.195577
1379.00	0.195340
1380.00	0.195094
1381.00	0.194824
1382.00	0.194577
1383.00	0.194351
1384.00	0.194117
1385.00	0.193850
1386.00	0.193611
1387.00	0.193382
1388.00	0.193112
1389.00	0.192830
1390.00	0.192537
1391.00	0.192240
1392.00	0.191935
1393.00	0.191669
1394.00	0.191397
1395.00	0.191116
1396.00	0.190824
1397.00	0.190536
1398.00	0.190236
1399.00	0.189970
1400.00	0.189675
1401.00	0.189390
1402.00	0.189117
1403.00	0.188853
1404.00	0.188579
1405.00	0.188330
1406.00	0.188052
1407.00	0.187783
1408.00	0.187510
1409.00	0.187266
1410.00	0.186999
1411.00	0.186731
1412.00	0.186464
1413.00	0.186185
1414.00	0.185933
1415.00	0.185696
1416.00	0.185424
1417.00	0.185181
1418.00	0.184930
1419.00	0.184675
1420.00	0.184401
1421.00	0.184136
1422.00	0.183864
1423.00	0.183634
1424.00	0.183394
1425.00	0.183171
1426.00	0.182944
1427.00	0.182717
1428.00	0.182503
1429.00	0.182276
1430.00	0.182085
1431.00	0.181882
1432.00	0.181672
1433.00	0.181457
1434.00	0.181299
1435.00	0.181139
1436.00	0.180983
1437.00	0.180799
1438.00	0.180602
1439.00	0.180414
1440.00	0.180226
1441.00	0.180063
1442.00	0.179914
1443.00	0.179736
1444.00	0.179590
1445.00	0.179437
1446.00	0.179290
1447.00	0.179184
1448.00	0.179067
1449.00	0.178936
1450.00	0.178808
1451.00	0.178673
1452.00	0.178564
1453.00	0.178433
1454.00	0.178318
1455.00	0.178207
1456.00	0.178109
1457.00	0.178000
1458.00	0.177876
1459.00	0.177758
1460.00	0.177664
1461.00	0.177568
1462.00	0.177462
1463.00	0.177361
1464.00	0.177221
1465.00	0.177077
1466.00	0.176932
1467.00	0.176824
1468.00	0.176675
1469.00	0.176524
1470.00	0.176404
1471.00	0.176307
1472.00	0.176225
1473.00	0.176143
1474.00	0.176047
1475.00	0.175950
1476.00	0.175849
1477.00	0.175742
1478.00	0.175622
1479.00	0.175511
1480.00	0.175421
1481.00	0.175298
1482.00	0.175203
1483.00	0.175102
1484.00	0.175049
1485.00	0.174982
1486.00	0.174903
1487.00	0.174800
1488.00	0.174725
1489.00	0.174632
1490.00	0.174524
1491.00	0.174443
1492.00	0.174382
1493.00	0.174294
1494.00	0.174218
1495.00	0.174152
1496.00	0.174100
1497.00	0.174032
1498.00	0.174003
1499.00	0.173967
1500.00	0.173965
1501.00	0.173880
1502.00	0.173794
1503.00	0.173695
1504.00	0.173608
1505.00	0.173528
1506.00	0.173452
1507.00	0.173406
1508.00	0.173339
1509.00	0.173265
1510.00	0.173226
1511.00	0.173155
1512.00	0.173100
1513.00	0.173004
1514.00	0.172911
1515.00	0.172814
1516.00	0.172705
1517.00	0.172602
1518.00	0.172530
1519.00	0.172479
1520.00	0.172414
1521.00	0.172373
1522.00	0.172292
1523.00	0.172240
1524.00	0.172158
1525.00	0.172083
1526.00	0.172001
1527.00	0.171908
1528.00	0.171811
1529.00	0.171674
1530.00	0.171603
1531.00	0.171526
1532.00	0.171460
1533.00	0.171409
1534.00	0.171342
1535.00	0.171237
1536.00	0.171136
1537.00	0.171076
1538.00	0.171021
1539.00	0.170959
1540.00	0.170841
1541.00	0.170732
1542.00	0.170676
1543.00	0.170601
1544.00	0.170531
1545.00	0.170496
1546.00	0.170463
1547.00	0.170415
1548.00	0.170335
1549.00	0.170257
1550.00	0.170182
1551.00	0.170109
1552.00	0.170035
1553.00	0.169954
1554.00	0.169860
1555.00	0.169738
1556.00	0.169629
1557.00	0.169573
1558.00	0.169516
1559.00	0.169400
1560.00	0.169275
1561.00	0.169154
1562.00	0.169040
1563.00	0.168962
1564.00	0.168842
1565.00	0.168753
1566.00	0.168644
1567.00	0.168519
1568.00	0.168391
1569.00	0.168279
1570.00	0.168138
1571.00	0.168023
1572.00	0.167909
1573.00	0.167824
1574.00	0.167708
1575.00	0.167561
1576.00	0.167429
1577.00	0.167312
1578.00	0.167192
1579.00	0.167052
1580.00	0.166897
1581.00	0.166768
1582.00	0.166650
1583.00	0.166541
1584.00	0.166447
1585.00	0.166349
1586.00	0.166260
1587.00	0.166187
1588.00	0.166097
1589.00	0.166024
1590.00	0.165903
1591.00	0.165780
1592.00	0.165700
1593.00	0.165611
1594.00	0.165539
1595.00	0.165459
1596.00	0.165400
1597.00	0.165316
1598.00	0.165249
1599.00	0.165180
1600.00	0.165085
1601.00	0.164987
1602.00	0.164903
1603.00	0.164800
1604.00	0.164703
1605.00	0.164607
1606.00	0.164487
1607.00	0.164409
1608.00	0.164301
1609.00	0.164200
1610.00	0.164119
1611.00	0.164028
1612.00	0.163930
1613.00	0.163792
1614.00	0.163683
1615.00	0.163596
1616.00	0.163501
1617.00	0.163435
1618.00	0.163343
1619.00	0.163257
1620.00	0.163201
1621.00	0.163127
1622.00	0.163040
1623.00	0.162988
1624.00	0.162918
1625.00	0.162882
1626.00	0.162851
1627.00	0.162814
1628.00	0.162776
1629.00	0.162720
1630.00	0.162697
1631.00	0.162672
1632.00	0.162625
1633.00	0.162563
1634.00	0.162486
1635.00	0.162448
1636.00	0.162384
1637.00	0.162300
1638.00	0.162245
1639.00	0.162205
1640.00	0.162150
1641.00	0.162077
1642.00	0.162023
1643.00	0.163103
1644.00	0.164177
1645.00	0.165295
1646.00	0.166399
1647.00	0.167524
1648.00	0.168649
1649.00	0.169752
1650.00	0.170904
1651.00	0.171998
1652.00	0.173120
1653.00	0.174248
1654.00	0.175399
1655.00	0.176488
1656.00	0.177600
1657.00	0.178690
1658.00	0.179801
1659.00	0.180914
1660.00	0.180813
1661.00	0.180744
1662.00	0.180625
1663.00	0.180529
1664.00	0.180441
1665.00	0.180327
1666.00	0.180206
1667.00	0.180029
1668.00	0.179895
1669.00	0.179778
1670.00	0.179655
1671.00	0.179532
1672.00	0.179504
1673.00	0.179397
1674.00	0.179281
1675.00	0.179190
1676.00	0.179088
1677.00	0.178988
1678.00	0.178836
1679.00	0.178741
1680.00	0.178651
1681.00	0.178535
1682.00	0.178423
1683.00	0.178344
1684.00	0.178284
1685.00	0.178271
1686.00	0.178226
1687.00	0.178111
1688.00	0.178081
1689.00	0.178012
1690.00	0.177968
1691.00	0.177962
1692.00	0.177991
1693.00	0.177962
1694.00	0.177962
1695.00	0.177915
1696.00	0.177907
1697.00	0.177815
1698.00	0.177769
1699.00	0.177721
1700.00	0.177597
1701.00	0.177568
1702.00	0.177433
1703.00	0.177308
1704.00	0.177275
1705.00	0.177194
1706.00	0.177004
1707.00	0.176914
1708.00	0.176788
1709.00	0.176595
1710.00	0.176518
1711.00	0.176357
1712.00	0.176298
1713.00	0.176124
1714.00	0.176073
1715.00	0.175950
1716.00	0.175858
1717.00	0.175821
1718.00	0.175737
1719.00	0.175657
1720.00	0.175510
1721.00	0.175430
1722.00	0.175262
1723.00	0.175220
1724.00	0.175059
1725.00	0.175000
1726.00	0.174881
1727.00	0.174714
1728.00	0.174603
1729.00	0.174435
1730.00	0.174312
1731.00	0.174176
1732.00	0.173997
1733.00	0.173835
1734.00	0.173639
1735.00	0.173419
1736.00	0.173297
1737.00	0.173215
1738.00	0.172973
1739.00	0.172847
1740.00	0.172738
1741.00	0.172617
1742.00	0.172460
1743.00	0.172347
1744.00	0.172249
1745.00	0.172098
1746.00	0.171967
1747.00	0.171911
1748.00	0.171787
1749.00	0.171706
1750.00	0.171565
1751.00	0.171507
1752.00	0.171365
1753.00	0.171302
1754.00	0.171175
1755.00	0.171160
1756.00	0.171066
1757.00	0.170891
1758.00	0.170783
1759.00	0.170723
1760.00	0.170627
1761.00	0.170488
1762.00	0.170532
1763.00	0.170378
1764.00	0.170215
1765.00	0.170116
1766.00	0.169892
1767.00	0.169796
1768.00	0.169604
1769.00	0.169531
1770.00	0.169323
1771.00	0.169234
1772.00	0.169083
1773.00	0.168933
1774.00	0.168759
1775.00	0.168625
1776.00	0.168414
1777.00	0.168206
1778.00	0.168073
1779.00	0.167742
1780.00	0.167662
1781.00	0.167620
1782.00	0.167456
1783.00	0.167441
1784.00	0.167335
1785.00	0.167242
1786.00	0.167088
1787.00	0.166909
1788.00	0.166748
1789.00	0.166684
1790.00	0.166561
1791.00	0.166507
1792.00	0.166485
1793.00	0.166265
1794.00	0.166178
1795.00	0.166030
1796.00	0.165934
1797.00	0.165781
1798.00	0.165407
1799.00	0.165296
1800.00	0.165080
1801.00	0.164913
1802.00	0.164694
1803.00	0.164578
1804.00	0.164459
1805.00	0.164264
1806.00	0.164028
1807.00	0.163799
1808.00	0.163635
1809.00	0.163271
1810.00	0.163193
1811.00	0.162990
1812.00	0.162803
1813.00	0.162578
1814.00	0.162435
1815.00	0.162361
1816.00	0.162090
1817.00	0.162058
1818.00	0.161926
1819.00	0.161840
1820.00	0.161694
1821.00	0.161607
1822.00	0.161487
1823.00	0.161368
1824.00	0.161234
1825.00	0.161143
1826.00	0.161060
1827.00	0.160809
1828.00	0.160721
1829.00	0.160593
1830.00	0.160490
1831.00	0.160325
1832.00	0.160261
1833.00	0.160213
1834.00	0.160028
1835.00	0.159864
1836.00	0.159785
1837.00	0.159580
1838.00	0.159491
1839.00	0.159355
1840.00	0.159241
1841.00	0.159099
1842.00	0.158877
1843.00	0.158906
1844.00	0.158833
1845.00	0.158729
1846.00	0.158694
1847.00	0.158619
1848.00	0.158483
1849.00	0.158298
1850.00	0.158172
1851.00	0.157973
1852.00	0.157904
1853.00	0.157778
1854.00	0.157712
1855.00	0.157496
1856.00	0.157426
1857.00	0.157313
1858.00	0.157220
1859.00	0.157123
1860.00	0.156945
1861.00	0.156857
1862.00	0.156596
1863.00	0.156392
1864.00	0.156235
1865.00	0.156126
1866.00	0.155966
1867.00	0.155834
1868.00	0.155723
1869.00	0.155571
1870.00	0.155381
1871.00	0.155285
1872.00	0.155245
1873.00	0.155146
1874.00	0.155021
1875.00	0.154920
1876.00	0.154891
1877.00	0.154779
1878.00	0.154738
1879.00	0.154780
1880.00	0.154742
1881.00	0.154670
1882.00	0.154538
1883.00	0.154430
1884.00	0.154408
1885.00	0.154368
1886.00	0.154183
1887.00	0.154178
1888.00	0.154060
1889.00	0.153977
1890.00	0.153828
1891.00	0.153851
1892.00	0.153818
1893.00	0.153705
1894.00	0.153710
1895.00	0.153745
1896.00	0.153774
1897.00	0.153640
1898.00	0.153610
1899.00	0.153650
1900.00	0.153867
1901.00	0.153785
1902.00	0.153898
1903.00	0.153966
1904.00	0.153889
1905.00	0.153955
1906.00	0.154010
1907.00	0.154139
1908.00	0.153893
1909.00	0.154032
1910.00	0.154046
1911.00	0.153795
1912.00	0.153725
1913.00	0.153711
1914.00	0.153849
1915.00	0.153810
1916.00	0.153879
1917.00	0.153650
1918.00	0.153606
1919.00	0.153503
1920.00	0.153435
1921.00	0.153505
1922.00	0.153226
1923.00	0.152997
1924.00	0.152961
1925.00	0.152955
1926.00	0.152750
1927.00	0.152475
1928.00	0.152648
1929.00	0.152462
1930.00	0.152308
1931.00	0.152212
1932.00	0.151995
1933.00	0.151742
1934.00	0.151720
1935.00	0.151761
1936.00	0.151569
1937.00	0.151598
1938.00	0.151553
1939.00	0.151488
1940.00	0.151451
1941.00	0.151238
1942.00	0.151225
1943.00	0.151037
1944.00	0.151080
1945.00	0.150989
1946.00	0.151011
1947.00	0.150888
1948.00	0.150600
1949.00	0.150728
1950.00	0.150634
1951.00	0.150524
1952.00	0.150267
1953.00	0.150187
1954.00	0.150040
1955.00	0.149802
1956.00	0.149938
1957.00	0.149793
1958.00	0.149662
1959.00	0.149640
1960.00	0.149666
1961.00	0.149531
1962.00	0.149147
1963.00	0.148932
1964.00	0.148752
1965.00	0.148829
1966.00	0.148549
1967.00	0.148531
1968.00	0.148427
1969.00	0.148360
1970.00	0.148129
1971.00	0.147906
1972.00	0.147786
1973.00	0.147631
1974.00	0.147725
1975.00	0.147566
1976.00	0.147305
1977.00	0.147199
1978.00	0.147207
1979.00	0.147346
1980.00	0.147187
1981.00	0.147226
1982.00	0.147147
1983.00	0.147130
1984.00	0.146947
1985.00	0.146814
1986.00	0.146725
1987.00	0.146789
1988.00	0.146809
1989.00	0.146667
1990.00	0.146456
1991.00	0.146276
1992.00	0.146206
1993.00	0.146330
1994.00	0.146278
1995.00	0.146291
1996.00	0.146191
1997.00	0.146363
1998.00	0.146231
1999.00	0.146032
2000.00	0.146086
2001.00	0.146252
2002.00	0.146279
2003.00	0.146057
2004.00	0.146199
2005.00	0.146127
2006.00	0.146232
2007.00	0.146355
2008.00	0.146222
2009.00	0.146297
2010.00	0.146229
2011.00	0.146287
2012.00	0.146101
2013.00	0.145971
2014.00	0.145819
2015.00	0.145976
2016.00	0.146118
2017.00	0.145891
2018.00	0.145674
2019.00	0.145695
2020.00	0.145721
2021.00	0.145529
2022.00	0.145663
2023.00	0.145611
2024.00	0.145540
2025.00	0.145637
2026.00	0.145741
2027.00	0.145583
2028.00	0.145479
2029.00	0.145587
2030.00	0.145671
2031.00	0.145581
2032.00	0.145382
2033.00	0.145267
2034.00	0.145222
2035.00	0.145319
2036.00	0.145161
2037.00	0.145321
2038.00	0.145101
2039.00	0.144898
2040.00	0.144942
2041.00	0.144774
2042.00	0.144803
2043.00	0.144600
2044.00	0.144734
2045.00	0.144713
2046.00	0.144401
2047.00	0.144374
2048.00	0.144319
2049.00	0.144402
2050.00	0.144281
2051.00	0.144368
2052.00	0.144263
2053.00	0.144332
2054.00	0.144442
2055.00	0.144394
2056.00	0.144540
2057.00	0.144344
2058.00	0.144607
2059.00	0.144405
2060.00	0.144413
2061.00	0.144251
2062.00	0.144171
2063.00	0.144377
2064.00	0.144311
2065.00	0.144359
2066.00	0.144008
2067.00	0.144154
2068.00	0.144109
2069.00	0.144005
2070.00	0.143928
2071.00	0.143771
2072.00	0.143968
2073.00	0.143892
2074.00	0.143823
2075.00	0.143687
2076.00	0.143660
2077.00	0.143509
2078.00	0.143609
2079.00	0.143741
2080.00	0.143468
2081.00	0.143347
2082.00	0.143469
2083.00	0.143714
2084.00	0.143426
2085.00	0.143375
2086.00	0.143441
2087.00	0.143412
2088.00	0.143299
2089.00	0.143306
2090.00	0.143127
2091.00	0.143179
2092.00	0.143141
2093.00	0.143211
2094.00	0.143205
2095.00	0.142993
2096.00	0.142719
2097.00	0.142721
2098.00	0.142847
2099.00	0.142632
2100.00	0.142447
2101.00	0.142361
2102.00	0.142408
2103.00	0.142313
2104.00	0.141972
2105.00	0.142101
2106.00	0.141998
2107.00	0.141937
2108.00	0.141761
2109.00	0.141647
2110.00	0.141401
2111.00	0.141357
2112.00	0.141536
2113.00	0.141482
2114.00	0.141541
2115.00	0.141264
2116.00	0.141394
2117.00	0.141414
2118.00	0.141523
2119.00	0.141364
2120.00	0.141150
2121.00	0.141422
2122.00	0.141167
2123.00	0.141249
2124.00	0.141371
2125.00	0.141412
2126.00	0.141298
2127.00	0.141375
2128.00	0.141286
2129.00	0.140824
2130.00	0.140629
2131.00	0.140596
2132.00	0.140488
2133.00	0.140095
2134.00	0.140098
2135.00	0.139982
2136.00	0.139723
2137.00	0.139748
2138.00	0.139639
2139.00	0.139710
2140.00	0.139384
2141.00	0.139365
2142.00	0.139234
2143.00	0.138984
2144.00	0.138831
2145.00	0.138861
2146.00	0.139028
2147.00	0.138844
2148.00	0.138611
2149.00	0.138728
2150.00	0.138728
2151.00	0.138539
2152.00	0.138568
2153.00	0.138612
2154.00	0.138464
2155.00	0.138257
2156.00	0.138175
2157.00	0.138019
2158.00	0.137666
2159.00	0.137602
2160.00	0.137953
2161.00	0.137876
2162.00	0.137658
2163.00	0.137494
2164.00	0.137395
2165.00	0.137484
2166.00	0.137216
2167.00	0.137170
2168.00	0.137023
2169.00	0.136713
2170.00	0.136660
2171.00	0.136568
2172.00	0.136201
2173.00	0.135944
2174.00	0.136017
2175.00	0.135797
2176.00	0.135781
2177.00	0.135345
2178.00	0.135306
2179.00	0.135243
2180.00	0.135126
2181.00	0.135587
2182.00	0.135398
2183.00	0.135649
2184.00	0.135465
2185.00	0.135507
2186.00	0.135525
2187.00	0.135544
2188.00	0.135593
2189.00	0.135662
2190.00	0.135820
2191.00	0.135644
2192.00	0.135768
2193.00	0.135589
2194.00	0.135785
2195.00	0.135823
2196.00	0.135769
2197.00	0.135765
[truncated: 303 more rows]
