# Supplementary material for: Ultrafast charge-transfer-induced spin transition in cobalt-tungstate molecular photomagnets
Source: Nat Commun. 2025 Jun 6;16:5012. doi: 10.1038/s41467-025-60401-4 (PMC12144094; doi:10.1038/s41467-025-60401-4)
Supplement: Supplementary file 5 — Source Data [file 41467_2025_60401_MOESM5_ESM.zip › Source_Data_files/Photoinduced_UV_vis_NIR_spectra_CsCoW/cooling_photo_1st/File_220712_132744_360K.txt]

File_220712_132744_360K.spc - RawData
�g�� (nm)	Abs.
200.00	6.000000
201.00	6.000000
202.00	6.000000
203.00	6.000000
204.00	6.000000
205.00	6.000000
206.00	6.000000
207.00	6.000000
208.00	6.000000
209.00	3.199999
210.00	2.173691
211.00	2.062659
212.00	1.975347
213.00	2.099389
214.00	2.063749
215.00	2.145304
216.00	2.089268
217.00	2.101321
218.00	2.092427
219.00	2.043864
220.00	2.067089
221.00	2.041281
222.00	2.089479
223.00	2.047817
224.00	2.052721
225.00	2.037854
226.00	2.105381
227.00	2.097796
228.00	2.108312
229.00	2.092808
230.00	2.105417
231.00	2.075370
232.00	2.044041
233.00	2.048729
234.00	2.070726
235.00	2.024046
236.00	1.992228
237.00	1.980772
238.00	1.990933
239.00	1.990627
240.00	2.023623
241.00	2.051871
242.00	2.075955
243.00	2.045188
244.00	2.027967
245.00	2.029583
246.00	2.016999
247.00	2.013096
248.00	2.032212
249.00	2.034554
250.00	2.017841
251.00	2.018347
252.00	2.011821
253.00	2.022139
254.00	2.015620
255.00	2.026706
256.00	2.036742
257.00	2.047208
258.00	2.031627
259.00	2.051166
260.00	2.045521
261.00	2.041290
262.00	2.040051
263.00	2.054654
264.00	2.047693
265.00	2.053608
266.00	2.041683
267.00	2.035022
268.00	2.013008
269.00	1.997523
270.00	1.984352
271.00	1.964974
272.00	1.933097
273.00	1.902505
274.00	1.878346
275.00	1.839386
276.00	1.807319
277.00	1.773785
278.00	1.748668
279.00	1.718073
280.00	1.695749
281.00	1.679721
282.00	1.668143
283.00	1.650777
284.00	1.633579
285.00	1.625453
286.00	1.609733
287.00	1.596119
288.00	1.587372
289.00	1.579438
290.00	1.565727
291.00	1.554472
292.00	1.542082
293.00	1.530421
294.00	1.521622
295.00	1.510592
296.00	1.506160
297.00	1.494990
298.00	1.489231
299.00	1.483434
300.00	1.476470
301.00	1.461032
302.00	1.457722
303.00	1.448168
304.00	1.439641
305.00	1.432687
306.00	1.429749
307.00	1.425121
308.00	1.428076
309.00	1.425536
310.00	1.417719
311.00	1.414498
312.00	1.406655
313.00	1.390991
314.00	1.385451
315.00	1.379555
316.00	1.371843
317.00	1.367634
318.00	1.365514
319.00	1.354160
320.00	1.352968
321.00	1.348600
322.00	1.342403
323.00	1.335144
324.00	1.334217
325.00	1.330112
326.00	1.324375
327.00	1.324861
328.00	1.322625
329.00	1.320567
330.00	1.316903
331.00	1.317733
332.00	1.313563
333.00	1.309522
334.00	1.305111
335.00	1.302720
336.00	1.300156
337.00	1.299614
338.00	1.300141
339.00	1.299127
340.00	1.296725
341.00	1.291304
342.00	1.287457
343.00	1.286698
344.00	1.284095
345.00	1.283095
346.00	1.284489
347.00	1.281123
348.00	1.278013
349.00	1.277550
350.00	1.275961
351.00	1.273983
352.00	1.272995
353.00	1.271666
354.00	1.269171
355.00	1.265123
356.00	1.261225
357.00	1.259951
358.00	1.256084
359.00	1.251906
360.00	1.248923
361.00	1.245463
362.00	1.238360
363.00	1.230552
364.00	1.222491
365.00	1.213807
366.00	1.203315
367.00	1.192935
368.00	1.183090
369.00	1.171417
370.00	1.159099
371.00	1.147246
372.00	1.132756
373.00	1.117592
374.00	1.102463
375.00	1.087958
376.00	1.072266
377.00	1.058626
378.00	1.044257
379.00	1.030002
380.00	1.016011
381.00	1.002217
382.00	0.988177
383.00	0.975129
384.00	0.963032
385.00	0.951053
386.00	0.941186
387.00	0.931700
388.00	0.922735
389.00	0.914218
390.00	0.906111
391.00	0.897145
392.00	0.889250
393.00	0.882219
394.00	0.876215
395.00	0.870164
396.00	0.865341
397.00	0.861020
398.00	0.857705
399.00	0.853765
400.00	0.851134
401.00	0.848598
402.00	0.847325
403.00	0.845056
404.00	0.844230
405.00	0.843358
406.00	0.843328
407.00	0.842958
408.00	0.843644
409.00	0.843990
410.00	0.844928
411.00	0.845822
412.00	0.846619
413.00	0.847345
414.00	0.849149
415.00	0.850717
416.00	0.852361
417.00	0.854267
418.00	0.856786
419.00	0.858790
420.00	0.860985
421.00	0.863205
422.00	0.866119
423.00	0.869330
424.00	0.872214
425.00	0.875308
426.00	0.878898
427.00	0.881948
428.00	0.884681
429.00	0.887961
430.00	0.890863
431.00	0.893541
432.00	0.896884
433.00	0.899643
434.00	0.902692
435.00	0.906583
436.00	0.910136
437.00	0.912844
438.00	0.916030
439.00	0.919327
440.00	0.922459
441.00	0.925632
442.00	0.929145
443.00	0.932238
444.00	0.934777
445.00	0.937496
446.00	0.940517
447.00	0.943563
448.00	0.946757
449.00	0.949612
450.00	0.952048
451.00	0.954466
452.00	0.956787
453.00	0.958727
454.00	0.961277
455.00	0.963223
456.00	0.964563
457.00	0.966375
458.00	0.968754
459.00	0.970828
460.00	0.972984
461.00	0.975521
462.00	0.977502
463.00	0.979127
464.00	0.980508
465.00	0.982399
466.00	0.983656
467.00	0.984637
468.00	0.985823
469.00	0.987008
470.00	0.987693
471.00	0.988363
472.00	0.989261
473.00	0.990012
474.00	0.990632
475.00	0.991492
476.00	0.992182
477.00	0.992710
478.00	0.992848
479.00	0.993547
480.00	0.993351
481.00	0.993879
482.00	0.993725
483.00	0.994027
484.00	0.993156
485.00	0.992702
486.00	0.991999
487.00	0.991403
488.00	0.990204
489.00	0.989713
490.00	0.989531
491.00	0.988799
492.00	0.988283
493.00	0.988117
494.00	0.987451
495.00	0.986114
496.00	0.984720
497.00	0.983607
498.00	0.982484
499.00	0.981418
500.00	0.980153
501.00	0.979329
502.00	0.977672
503.00	0.975139
504.00	0.972892
505.00	0.971381
506.00	0.969046
507.00	0.967451
508.00	0.965748
509.00	0.963449
510.00	0.960632
511.00	0.958757
512.00	0.955681
513.00	0.953523
514.00	0.951021
515.00	0.948539
516.00	0.945608
517.00	0.942634
518.00	0.939514
519.00	0.936492
520.00	0.933594
521.00	0.930657
522.00	0.927734
523.00	0.924607
524.00	0.921517
525.00	0.918474
526.00	0.915097
527.00	0.912018
528.00	0.908482
529.00	0.905021
530.00	0.901227
531.00	0.897005
532.00	0.893110
533.00	0.889565
534.00	0.886120
535.00	0.882513
536.00	0.878993
537.00	0.875234
538.00	0.871020
539.00	0.866349
540.00	0.861755
541.00	0.857369
542.00	0.852907
543.00	0.848513
544.00	0.844117
545.00	0.839434
546.00	0.834607
547.00	0.829568
548.00	0.824539
549.00	0.819555
550.00	0.814739
551.00	0.809583
552.00	0.804802
553.00	0.799788
554.00	0.794765
555.00	0.789790
556.00	0.784923
557.00	0.779716
558.00	0.774331
559.00	0.768859
560.00	0.763396
561.00	0.758310
562.00	0.753039
563.00	0.748081
564.00	0.743304
565.00	0.738173
566.00	0.732947
567.00	0.727562
568.00	0.722359
569.00	0.716997
570.00	0.711776
571.00	0.706519
572.00	0.701420
573.00	0.696324
574.00	0.690996
575.00	0.685909
576.00	0.680704
577.00	0.675865
578.00	0.670748
579.00	0.666143
580.00	0.661710
581.00	0.657216
582.00	0.652879
583.00	0.648620
584.00	0.644456
585.00	0.639896
586.00	0.635853
587.00	0.631782
588.00	0.627914
589.00	0.623639
590.00	0.619866
591.00	0.615604
592.00	0.612125
593.00	0.608095
594.00	0.605034
595.00	0.601585
596.00	0.598362
597.00	0.594535
598.00	0.591607
599.00	0.588093
600.00	0.584926
601.00	0.582636
602.00	0.579420
603.00	0.576393
604.00	0.573539
605.00	0.571132
606.00	0.567765
607.00	0.565595
608.00	0.562921
609.00	0.560434
610.00	0.557678
611.00	0.555330
612.00	0.552718
613.00	0.550443
614.00	0.548331
615.00	0.546040
616.00	0.543912
617.00	0.541839
618.00	0.539809
619.00	0.537592
620.00	0.535419
621.00	0.533286
622.00	0.531462
623.00	0.529445
624.00	0.527719
625.00	0.525940
626.00	0.524371
627.00	0.522290
628.00	0.520706
629.00	0.518476
630.00	0.516861
631.00	0.514822
632.00	0.513499
633.00	0.511585
634.00	0.510187
635.00	0.508668
636.00	0.507286
637.00	0.505689
638.00	0.504308
639.00	0.503126
640.00	0.501526
641.00	0.500219
642.00	0.499192
643.00	0.498197
644.00	0.496981
645.00	0.496175
646.00	0.494631
647.00	0.492641
648.00	0.491504
649.00	0.490373
650.00	0.489058
651.00	0.488844
652.00	0.487654
653.00	0.485897
654.00	0.484543
655.00	0.483828
656.00	0.481860
657.00	0.481006
658.00	0.479902
659.00	0.478835
660.00	0.476764
661.00	0.475947
662.00	0.475031
663.00	0.474408
664.00	0.473738
665.00	0.473550
666.00	0.473073
667.00	0.473076
668.00	0.472222
669.00	0.471473
670.00	0.470963
671.00	0.469801
672.00	0.468367
673.00	0.467807
674.00	0.466572
675.00	0.465945
676.00	0.464906
677.00	0.464189
678.00	0.463835
679.00	0.463275
680.00	0.461631
681.00	0.461446
682.00	0.461154
683.00	0.460079
684.00	0.459138
685.00	0.458626
686.00	0.458447
687.00	0.457547
688.00	0.456513
689.00	0.455569
690.00	0.455006
691.00	0.453267
692.00	0.452640
693.00	0.452859
694.00	0.452985
695.00	0.452973
696.00	0.452810
697.00	0.451671
698.00	0.450795
699.00	0.449477
700.00	0.448691
701.00	0.448594
702.00	0.447767
703.00	0.446398
704.00	0.446232
705.00	0.445453
706.00	0.444346
707.00	0.444160
708.00	0.443511
709.00	0.442875
710.00	0.441867
711.00	0.440886
712.00	0.440088
713.00	0.439428
714.00	0.438862
715.00	0.438382
716.00	0.437767
717.00	0.438292
718.00	0.437385
719.00	0.436232
720.00	0.435298
721.00	0.434143
722.00	0.433483
723.00	0.432828
724.00	0.432255
725.00	0.431580
726.00	0.430918
727.00	0.430277
728.00	0.429296
729.00	0.428843
730.00	0.428307
731.00	0.427776
732.00	0.427291
733.00	0.426775
734.00	0.426325
735.00	0.425857
736.00	0.425411
737.00	0.425074
738.00	0.424676
739.00	0.424281
740.00	0.423847
741.00	0.423449
742.00	0.422976
743.00	0.422467
744.00	0.422081
745.00	0.421680
746.00	0.421237
747.00	0.420860
748.00	0.420446
749.00	0.420015
750.00	0.419681
751.00	0.419261
752.00	0.418850
753.00	0.418372
754.00	0.417884
755.00	0.417383
756.00	0.416847
757.00	0.416423
758.00	0.415972
759.00	0.415538
760.00	0.415076
761.00	0.414551
762.00	0.414127
763.00	0.413675
764.00	0.413181
765.00	0.412663
766.00	0.412205
767.00	0.411659
768.00	0.411094
769.00	0.410551
770.00	0.410036
771.00	0.409475
772.00	0.408950
773.00	0.408448
774.00	0.407898
775.00	0.407280
776.00	0.406715
777.00	0.406317
778.00	0.405854
779.00	0.405317
780.00	0.404792
781.00	0.404298
782.00	0.403814
783.00	0.403283
784.00	0.402760
785.00	0.402309
786.00	0.401795
787.00	0.401368
788.00	0.400923
789.00	0.400497
790.00	0.400097
791.00	0.399669
792.00	0.399257
793.00	0.398742
794.00	0.398222
795.00	0.397683
796.00	0.397211
797.00	0.396759
798.00	0.396285
799.00	0.395823
800.00	0.395316
801.00	0.394864
802.00	0.394371
803.00	0.393934
804.00	0.393476
805.00	0.392963
806.00	0.392501
807.00	0.392017
808.00	0.391508
809.00	0.391059
810.00	0.390691
811.00	0.390263
812.00	0.389947
813.00	0.389518
814.00	0.389116
815.00	0.388667
816.00	0.388277
817.00	0.387882
818.00	0.387597
819.00	0.387210
820.00	0.386823
821.00	0.386412
822.00	0.386065
823.00	0.385727
824.00	0.385421
825.00	0.385175
826.00	0.384838
827.00	0.384533
828.00	0.384236
829.00	0.383938
830.00	0.383597
831.00	0.383288
832.00	0.383012
833.00	0.382744
834.00	0.382550
835.00	0.382171
836.00	0.381904
837.00	0.381723
838.00	0.381560
839.00	0.381370
840.00	0.381182
841.00	0.380979
842.00	0.380709
843.00	0.380532
844.00	0.380363
845.00	0.380068
846.00	0.379889
847.00	0.379743
848.00	0.379640
849.00	0.379533
850.00	0.379368
851.00	0.379273
852.00	0.379071
853.00	0.378932
854.00	0.378712
855.00	0.378646
856.00	0.378567
857.00	0.378413
858.00	0.378258
859.00	0.378175
860.00	0.378048
861.00	0.377815
862.00	0.377656
863.00	0.375242
864.00	0.372882
865.00	0.370373
866.00	0.367895
867.00	0.365424
868.00	0.362864
869.00	0.360422
870.00	0.358001
871.00	0.355539
872.00	0.353013
873.00	0.350497
874.00	0.348021
875.00	0.345536
876.00	0.343049
877.00	0.340565
878.00	0.338196
879.00	0.335791
880.00	0.335371
881.00	0.334977
882.00	0.334630
883.00	0.334197
884.00	0.333808
885.00	0.333515
886.00	0.333167
887.00	0.332788
888.00	0.332438
889.00	0.332005
890.00	0.331646
891.00	0.331265
892.00	0.330906
893.00	0.330510
894.00	0.330168
895.00	0.329740
896.00	0.329385
897.00	0.328985
898.00	0.328556
899.00	0.328177
900.00	0.327866
901.00	0.327522
902.00	0.327032
903.00	0.326647
904.00	0.326294
905.00	0.325957
906.00	0.325609
907.00	0.325220
908.00	0.324830
909.00	0.324454
910.00	0.324099
911.00	0.323719
912.00	0.323367
913.00	0.323047
914.00	0.322673
915.00	0.322353
916.00	0.322007
917.00	0.321700
918.00	0.321387
919.00	0.321101
920.00	0.320801
921.00	0.320457
922.00	0.320114
923.00	0.319793
924.00	0.319466
925.00	0.319180
926.00	0.318872
927.00	0.318556
928.00	0.318232
929.00	0.317936
930.00	0.317603
931.00	0.317301
932.00	0.316960
933.00	0.316604
934.00	0.316236
935.00	0.315898
936.00	0.315599
937.00	0.315294
938.00	0.315002
939.00	0.314692
940.00	0.314374
941.00	0.314091
942.00	0.313798
943.00	0.313510
944.00	0.313231
945.00	0.312952
946.00	0.312674
947.00	0.312407
948.00	0.312153
949.00	0.311891
950.00	0.311650
951.00	0.311370
952.00	0.311114
953.00	0.310837
954.00	0.310559
955.00	0.310269
956.00	0.309996
957.00	0.309730
958.00	0.309425
959.00	0.309138
960.00	0.308881
961.00	0.308632
962.00	0.308321
963.00	0.308008
964.00	0.307692
965.00	0.307417
966.00	0.307118
967.00	0.306804
968.00	0.306506
969.00	0.306152
970.00	0.305806
971.00	0.305492
972.00	0.305183
973.00	0.304849
974.00	0.304506
975.00	0.304174
976.00	0.303848
977.00	0.303492
978.00	0.303129
979.00	0.302831
980.00	0.302536
981.00	0.302243
982.00	0.301917
983.00	0.301640
984.00	0.301377
985.00	0.301108
986.00	0.300834
987.00	0.300528
988.00	0.300239
989.00	0.299948
990.00	0.299675
991.00	0.299388
992.00	0.299101
993.00	0.298802
994.00	0.298531
995.00	0.298256
996.00	0.298012
997.00	0.297742
998.00	0.297466
999.00	0.297206
1000.00	0.296936
1001.00	0.296650
1002.00	0.296365
1003.00	0.296091
1004.00	0.295861
1005.00	0.295582
1006.00	0.295340
1007.00	0.295113
1008.00	0.294897
1009.00	0.294662
1010.00	0.294405
1011.00	0.294138
1012.00	0.293865
1013.00	0.293587
1014.00	0.293290
1015.00	0.293024
1016.00	0.292729
1017.00	0.292434
1018.00	0.292139
1019.00	0.291865
1020.00	0.291575
1021.00	0.291293
1022.00	0.291030
1023.00	0.290736
1024.00	0.290437
1025.00	0.290136
1026.00	0.289866
1027.00	0.289607
1028.00	0.289316
1029.00	0.289062
1030.00	0.288778
1031.00	0.288545
1032.00	0.288275
1033.00	0.287981
1034.00	0.287683
1035.00	0.287415
1036.00	0.287144
1037.00	0.286900
1038.00	0.286651
1039.00	0.286370
1040.00	0.286079
1041.00	0.285784
1042.00	0.285503
1043.00	0.285244
1044.00	0.284951
1045.00	0.284688
1046.00	0.284385
1047.00	0.284105
1048.00	0.283822
1049.00	0.283542
1050.00	0.283283
1051.00	0.283023
1052.00	0.282754
1053.00	0.282467
1054.00	0.282195
1055.00	0.281941
1056.00	0.281677
1057.00	0.281415
1058.00	0.281154
1059.00	0.280906
1060.00	0.280617
1061.00	0.280341
1062.00	0.280057
1063.00	0.279800
1064.00	0.279521
1065.00	0.279278
1066.00	0.279001
1067.00	0.278738
1068.00	0.278476
1069.00	0.278206
1070.00	0.277960
1071.00	0.277683
1072.00	0.277387
1073.00	0.277093
1074.00	0.276779
1075.00	0.276481
1076.00	0.276167
1077.00	0.275851
1078.00	0.275568
1079.00	0.275311
1080.00	0.275021
1081.00	0.274750
1082.00	0.274427
1083.00	0.274125
1084.00	0.273841
1085.00	0.273560
1086.00	0.273270
1087.00	0.272966
1088.00	0.272658
1089.00	0.272361
1090.00	0.272100
1091.00	0.271874
1092.00	0.271631
1093.00	0.271388
1094.00	0.271175
1095.00	0.270951
1096.00	0.270712
1097.00	0.270457
1098.00	0.270208
1099.00	0.269961
1100.00	0.269717
1101.00	0.269463
1102.00	0.269223
1103.00	0.268998
1104.00	0.268769
1105.00	0.268548
1106.00	0.268339
1107.00	0.268117
1108.00	0.267881
1109.00	0.267659
1110.00	0.267438
1111.00	0.267175
1112.00	0.266911
1113.00	0.266635
1114.00	0.266394
1115.00	0.266151
1116.00	0.265919
1117.00	0.265731
1118.00	0.265530
1119.00	0.265285
1120.00	0.265046
1121.00	0.264822
1122.00	0.264601
1123.00	0.264354
1124.00	0.264112
1125.00	0.263893
1126.00	0.263661
1127.00	0.263416
1128.00	0.263181
1129.00	0.262941
1130.00	0.262717
1131.00	0.262502
1132.00	0.262270
1133.00	0.261968
1134.00	0.261684
1135.00	0.261396
1136.00	0.261147
1137.00	0.260879
1138.00	0.260613
1139.00	0.260361
1140.00	0.260097
1141.00	0.259858
1142.00	0.259594
1143.00	0.259328
1144.00	0.259043
1145.00	0.258778
1146.00	0.258502
1147.00	0.258220
1148.00	0.257939
1149.00	0.257683
1150.00	0.257480
1151.00	0.257214
1152.00	0.256955
1153.00	0.256703
1154.00	0.256482
1155.00	0.256244
1156.00	0.255986
1157.00	0.255736
1158.00	0.255477
1159.00	0.255222
1160.00	0.254964
1161.00	0.254741
1162.00	0.254532
1163.00	0.254316
1164.00	0.254081
1165.00	0.253839
1166.00	0.253594
1167.00	0.253356
1168.00	0.253132
1169.00	0.252915
1170.00	0.252681
1171.00	0.252405
1172.00	0.252169
1173.00	0.251950
1174.00	0.251758
1175.00	0.251556
1176.00	0.251336
1177.00	0.251132
1178.00	0.250941
1179.00	0.250718
1180.00	0.250503
1181.00	0.250296
1182.00	0.250092
1183.00	0.249875
1184.00	0.249670
1185.00	0.249473
1186.00	0.249278
1187.00	0.249078
1188.00	0.248892
1189.00	0.248697
1190.00	0.248490
1191.00	0.248240
1192.00	0.247986
1193.00	0.247766
1194.00	0.247550
1195.00	0.247331
1196.00	0.247122
1197.00	0.246943
1198.00	0.246741
1199.00	0.246527
1200.00	0.246339
1201.00	0.246144
1202.00	0.245951
1203.00	0.245762
1204.00	0.245559
1205.00	0.245361
1206.00	0.245127
1207.00	0.244896
1208.00	0.244724
1209.00	0.244549
1210.00	0.244356
1211.00	0.244150
1212.00	0.243912
1213.00	0.243704
1214.00	0.243481
1215.00	0.243282
1216.00	0.243097
1217.00	0.242895
1218.00	0.242685
1219.00	0.242480
1220.00	0.242278
1221.00	0.242074
1222.00	0.241876
1223.00	0.241688
1224.00	0.241517
1225.00	0.241326
1226.00	0.241145
1227.00	0.240977
1228.00	0.240796
1229.00	0.240608
1230.00	0.240398
1231.00	0.240203
1232.00	0.240014
1233.00	0.239832
1234.00	0.239646
1235.00	0.239464
1236.00	0.239263
1237.00	0.239062
1238.00	0.238878
1239.00	0.238688
1240.00	0.238502
1241.00	0.238310
1242.00	0.238103
1243.00	0.237904
1244.00	0.237710
1245.00	0.237518
1246.00	0.237337
1247.00	0.237171
1248.00	0.236991
1249.00	0.236833
1250.00	0.236650
1251.00	0.236468
1252.00	0.236284
1253.00	0.236108
1254.00	0.235915
1255.00	0.235725
1256.00	0.235535
1257.00	0.235360
1258.00	0.235180
1259.00	0.235002
1260.00	0.234813
1261.00	0.234593
1262.00	0.234385
1263.00	0.234194
1264.00	0.233991
1265.00	0.233776
1266.00	0.233557
1267.00	0.233359
1268.00	0.233179
1269.00	0.232977
1270.00	0.232756
1271.00	0.232548
1272.00	0.232356
1273.00	0.232143
1274.00	0.231927
1275.00	0.231695
1276.00	0.231494
1277.00	0.231278
1278.00	0.231067
1279.00	0.230899
1280.00	0.230736
1281.00	0.230533
1282.00	0.230361
1283.00	0.230181
1284.00	0.230004
1285.00	0.229811
1286.00	0.229637
1287.00	0.229486
1288.00	0.229324
1289.00	0.229141
1290.00	0.228973
1291.00	0.228843
1292.00	0.228709
1293.00	0.228529
1294.00	0.228364
1295.00	0.228224
1296.00	0.228050
1297.00	0.227868
1298.00	0.227727
1299.00	0.227565
1300.00	0.227388
1301.00	0.227201
1302.00	0.226996
1303.00	0.226803
1304.00	0.226615
1305.00	0.226431
1306.00	0.226236
1307.00	0.226040
1308.00	0.225802
1309.00	0.225576
1310.00	0.225368
1311.00	0.225158
1312.00	0.224944
1313.00	0.224741
1314.00	0.224551
1315.00	0.224380
1316.00	0.224208
1317.00	0.224030
1318.00	0.223854
1319.00	0.223683
1320.00	0.223504
1321.00	0.223332
1322.00	0.223169
1323.00	0.223025
1324.00	0.222854
1325.00	0.222685
1326.00	0.222545
1327.00	0.222387
1328.00	0.222243
1329.00	0.222103
1330.00	0.221935
1331.00	0.221748
1332.00	0.221527
1333.00	0.221311
1334.00	0.221100
1335.00	0.220833
1336.00	0.220579
1337.00	0.220349
1338.00	0.220094
1339.00	0.219823
1340.00	0.219572
1341.00	0.219343
1342.00	0.219102
1343.00	0.218803
1344.00	0.218534
1345.00	0.218274
1346.00	0.218001
1347.00	0.217728
1348.00	0.217470
1349.00	0.217239
1350.00	0.216992
1351.00	0.216741
1352.00	0.216566
1353.00	0.216414
1354.00	0.216226
1355.00	0.216043
1356.00	0.215873
1357.00	0.215702
1358.00	0.215550
1359.00	0.215410
1360.00	0.215292
1361.00	0.215154
1362.00	0.214990
1363.00	0.214830
1364.00	0.214688
1365.00	0.214521
1366.00	0.214312
1367.00	0.214125
1368.00	0.213941
1369.00	0.213720
1370.00	0.213468
1371.00	0.213240
1372.00	0.213024
1373.00	0.212794
1374.00	0.212554
1375.00	0.212312
1376.00	0.212061
1377.00	0.211800
1378.00	0.211563
1379.00	0.211330
1380.00	0.211084
1381.00	0.210815
1382.00	0.210554
1383.00	0.210316
1384.00	0.210060
1385.00	0.209821
1386.00	0.209570
1387.00	0.209336
1388.00	0.209065
1389.00	0.208784
1390.00	0.208501
1391.00	0.208195
1392.00	0.207917
1393.00	0.207617
1394.00	0.207333
1395.00	0.207057
1396.00	0.206758
1397.00	0.206439
1398.00	0.206148
1399.00	0.205865
1400.00	0.205591
1401.00	0.205293
1402.00	0.204989
1403.00	0.204708
1404.00	0.204405
1405.00	0.204122
1406.00	0.203833
1407.00	0.203562
1408.00	0.203304
1409.00	0.203022
1410.00	0.202763
1411.00	0.202528
1412.00	0.202262
1413.00	0.201994
1414.00	0.201756
1415.00	0.201508
1416.00	0.201262
1417.00	0.200995
1418.00	0.200732
1419.00	0.200465
1420.00	0.200191
1421.00	0.199938
1422.00	0.199681
1423.00	0.199463
1424.00	0.199232
1425.00	0.198998
1426.00	0.198769
1427.00	0.198530
1428.00	0.198272
1429.00	0.198008
1430.00	0.197776
1431.00	0.197562
1432.00	0.197359
1433.00	0.197130
1434.00	0.196940
1435.00	0.196783
1436.00	0.196632
1437.00	0.196460
1438.00	0.196268
1439.00	0.196114
1440.00	0.195940
1441.00	0.195780
1442.00	0.195630
1443.00	0.195466
1444.00	0.195333
1445.00	0.195191
1446.00	0.195051
1447.00	0.194955
1448.00	0.194831
1449.00	0.194680
1450.00	0.194552
1451.00	0.194426
1452.00	0.194302
1453.00	0.194188
1454.00	0.194103
1455.00	0.194038
1456.00	0.193958
1457.00	0.193860
1458.00	0.193751
1459.00	0.193644
1460.00	0.193541
1461.00	0.193434
1462.00	0.193333
1463.00	0.193230
1464.00	0.193084
1465.00	0.192947
1466.00	0.192831
1467.00	0.192747
1468.00	0.192651
1469.00	0.192558
1470.00	0.192452
1471.00	0.192346
1472.00	0.192237
1473.00	0.192130
1474.00	0.192024
1475.00	0.191907
1476.00	0.191809
1477.00	0.191717
1478.00	0.191615
1479.00	0.191522
1480.00	0.191421
1481.00	0.191344
1482.00	0.191272
1483.00	0.191215
1484.00	0.191135
1485.00	0.191061
1486.00	0.190968
1487.00	0.190877
1488.00	0.190799
1489.00	0.190708
1490.00	0.190574
1491.00	0.190507
1492.00	0.190444
1493.00	0.190377
1494.00	0.190291
1495.00	0.190215
1496.00	0.190143
1497.00	0.190117
1498.00	0.190056
1499.00	0.189986
1500.00	0.189912
1501.00	0.189839
1502.00	0.189741
1503.00	0.189640
1504.00	0.189554
1505.00	0.189477
1506.00	0.189412
1507.00	0.189375
1508.00	0.189303
1509.00	0.189223
1510.00	0.189147
1511.00	0.189063
1512.00	0.188982
1513.00	0.188892
1514.00	0.188797
1515.00	0.188708
1516.00	0.188639
1517.00	0.188571
1518.00	0.188505
1519.00	0.188451
1520.00	0.188412
1521.00	0.188365
1522.00	0.188266
1523.00	0.188199
1524.00	0.188137
1525.00	0.188070
1526.00	0.188020
1527.00	0.187945
1528.00	0.187884
1529.00	0.187819
1530.00	0.187782
1531.00	0.187734
1532.00	0.187713
1533.00	0.187664
1534.00	0.187600
1535.00	0.187505
1536.00	0.187407
1537.00	0.187319
1538.00	0.187220
1539.00	0.187142
1540.00	0.187040
1541.00	0.186932
1542.00	0.186814
1543.00	0.186689
1544.00	0.186600
1545.00	0.186526
1546.00	0.186418
1547.00	0.186340
1548.00	0.186248
1549.00	0.186157
1550.00	0.186080
1551.00	0.186011
1552.00	0.185920
1553.00	0.185835
1554.00	0.185735
1555.00	0.185656
1556.00	0.185578
1557.00	0.185497
1558.00	0.185418
1559.00	0.185354
1560.00	0.185289
1561.00	0.185200
1562.00	0.185119
1563.00	0.185043
1564.00	0.184942
1565.00	0.184856
1566.00	0.184719
1567.00	0.184589
1568.00	0.184441
1569.00	0.184336
1570.00	0.184227
1571.00	0.184136
1572.00	0.184041
1573.00	0.183942
1574.00	0.183826
1575.00	0.183711
1576.00	0.183578
1577.00	0.183465
1578.00	0.183359
1579.00	0.183248
1580.00	0.183152
1581.00	0.183040
1582.00	0.182936
1583.00	0.182849
1584.00	0.182752
1585.00	0.182658
1586.00	0.182570
1587.00	0.182471
1588.00	0.182356
1589.00	0.182245
1590.00	0.182137
1591.00	0.182029
1592.00	0.181935
1593.00	0.181839
1594.00	0.181741
1595.00	0.181659
1596.00	0.181577
1597.00	0.181484
1598.00	0.181387
1599.00	0.181266
1600.00	0.181144
1601.00	0.181022
1602.00	0.180916
1603.00	0.180797
1604.00	0.180683
1605.00	0.180576
1606.00	0.180450
1607.00	0.180338
1608.00	0.180243
1609.00	0.180129
1610.00	0.180044
1611.00	0.179944
1612.00	0.179818
1613.00	0.179690
1614.00	0.179568
1615.00	0.179463
1616.00	0.179379
1617.00	0.179281
1618.00	0.179191
1619.00	0.179105
1620.00	0.179036
1621.00	0.178964
1622.00	0.178891
1623.00	0.178824
1624.00	0.178759
1625.00	0.178698
1626.00	0.178657
1627.00	0.178602
1628.00	0.178561
1629.00	0.178516
1630.00	0.178469
1631.00	0.178432
1632.00	0.178373
1633.00	0.178301
1634.00	0.178274
1635.00	0.178231
1636.00	0.178158
1637.00	0.178083
1638.00	0.178045
1639.00	0.178010
1640.00	0.177975
1641.00	0.177931
1642.00	0.177887
1643.00	0.179045
1644.00	0.180190
1645.00	0.181270
1646.00	0.182400
1647.00	0.183540
1648.00	0.184680
1649.00	0.185814
1650.00	0.186997
1651.00	0.188134
1652.00	0.189304
1653.00	0.190481
1654.00	0.191664
1655.00	0.192791
1656.00	0.193897
1657.00	0.195021
1658.00	0.196154
1659.00	0.197344
1660.00	0.197172
1661.00	0.197108
1662.00	0.197032
1663.00	0.196942
1664.00	0.196837
1665.00	0.196738
1666.00	0.196637
1667.00	0.196474
1668.00	0.196346
1669.00	0.196229
1670.00	0.196115
1671.00	0.195996
1672.00	0.195953
1673.00	0.195886
1674.00	0.195793
1675.00	0.195687
1676.00	0.195587
1677.00	0.195536
1678.00	0.195369
1679.00	0.195309
1680.00	0.195226
1681.00	0.195108
1682.00	0.194983
1683.00	0.194918
1684.00	0.194844
1685.00	0.194772
1686.00	0.194672
1687.00	0.194577
1688.00	0.194580
1689.00	0.194450
1690.00	0.194390
1691.00	0.194339
1692.00	0.194360
1693.00	0.194302
1694.00	0.194273
1695.00	0.194329
1696.00	0.194344
1697.00	0.194263
1698.00	0.194215
1699.00	0.194252
1700.00	0.194151
1701.00	0.194119
1702.00	0.194092
1703.00	0.194031
1704.00	0.193985
1705.00	0.193838
1706.00	0.193771
1707.00	0.193710
1708.00	0.193600
1709.00	0.193410
1710.00	0.193327
1711.00	0.193223
1712.00	0.193051
1713.00	0.192882
1714.00	0.192801
1715.00	0.192710
1716.00	0.192557
1717.00	0.192439
1718.00	0.192341
1719.00	0.192182
1720.00	0.192082
1721.00	0.191975
1722.00	0.191864
1723.00	0.191745
1724.00	0.191540
1725.00	0.191467
1726.00	0.191389
1727.00	0.191216
1728.00	0.191019
1729.00	0.190878
1730.00	0.190716
1731.00	0.190563
1732.00	0.190439
1733.00	0.190284
1734.00	0.190144
1735.00	0.189960
1736.00	0.189866
1737.00	0.189744
1738.00	0.189578
1739.00	0.189425
1740.00	0.189365
1741.00	0.189306
1742.00	0.189180
1743.00	0.189053
1744.00	0.188954
1745.00	0.188847
1746.00	0.188718
1747.00	0.188647
1748.00	0.188551
1749.00	0.188460
1750.00	0.188277
1751.00	0.188256
1752.00	0.188183
1753.00	0.188087
1754.00	0.187937
1755.00	0.187887
1756.00	0.187796
1757.00	0.187620
1758.00	0.187511
1759.00	0.187387
1760.00	0.187348
1761.00	0.187157
1762.00	0.187124
1763.00	0.186985
1764.00	0.186856
1765.00	0.186641
1766.00	0.186429
1767.00	0.186308
1768.00	0.186108
1769.00	0.185924
1770.00	0.185740
1771.00	0.185620
1772.00	0.185499
1773.00	0.185359
1774.00	0.185162
1775.00	0.185024
1776.00	0.184774
1777.00	0.184490
1778.00	0.184360
1779.00	0.184154
1780.00	0.184029
1781.00	0.183935
1782.00	0.183845
1783.00	0.183768
1784.00	0.183755
1785.00	0.183635
1786.00	0.183461
1787.00	0.183217
1788.00	0.183081
1789.00	0.182894
1790.00	0.182775
1791.00	0.182656
1792.00	0.182503
1793.00	0.182400
1794.00	0.182293
1795.00	0.182189
1796.00	0.182001
1797.00	0.181837
1798.00	0.181587
1799.00	0.181494
1800.00	0.181230
1801.00	0.181043
1802.00	0.180810
1803.00	0.180701
1804.00	0.180618
1805.00	0.180487
1806.00	0.180320
1807.00	0.180043
1808.00	0.179910
1809.00	0.179691
1810.00	0.179574
1811.00	0.179374
1812.00	0.179210
1813.00	0.179069
1814.00	0.178917
1815.00	0.178766
1816.00	0.178580
1817.00	0.178571
1818.00	0.178294
1819.00	0.178182
1820.00	0.177970
1821.00	0.177888
1822.00	0.177667
1823.00	0.177496
1824.00	0.177356
1825.00	0.177234
1826.00	0.177099
1827.00	0.176899
1828.00	0.176797
1829.00	0.176640
1830.00	0.176557
1831.00	0.176430
1832.00	0.176316
1833.00	0.176175
1834.00	0.175904
1835.00	0.175788
1836.00	0.175751
1837.00	0.175664
1838.00	0.175541
1839.00	0.175399
1840.00	0.175267
1841.00	0.175177
1842.00	0.174975
1843.00	0.174844
1844.00	0.174679
1845.00	0.174551
1846.00	0.174378
1847.00	0.174187
1848.00	0.174023
1849.00	0.173822
1850.00	0.173688
1851.00	0.173664
1852.00	0.173555
1853.00	0.173314
1854.00	0.173131
1855.00	0.172932
1856.00	0.172878
1857.00	0.172752
1858.00	0.172593
1859.00	0.172466
1860.00	0.172367
1861.00	0.172226
1862.00	0.172045
1863.00	0.171882
1864.00	0.171757
1865.00	0.171591
1866.00	0.171511
1867.00	0.171361
1868.00	0.171146
1869.00	0.171112
1870.00	0.170984
1871.00	0.170903
1872.00	0.170718
1873.00	0.170587
1874.00	0.170536
1875.00	0.170388
1876.00	0.170330
1877.00	0.170221
1878.00	0.170205
1879.00	0.170179
1880.00	0.170240
1881.00	0.170159
1882.00	0.170029
1883.00	0.169816
1884.00	0.169801
1885.00	0.169752
1886.00	0.169624
1887.00	0.169581
1888.00	0.169578
1889.00	0.169623
1890.00	0.169498
1891.00	0.169457
1892.00	0.169492
1893.00	0.169462
1894.00	0.169417
1895.00	0.169429
1896.00	0.169386
1897.00	0.169317
1898.00	0.169183
1899.00	0.169153
1900.00	0.169142
1901.00	0.169001
1902.00	0.168994
1903.00	0.168913
1904.00	0.168917
1905.00	0.168827
1906.00	0.168767
1907.00	0.168711
1908.00	0.168612
1909.00	0.168512
1910.00	0.168444
1911.00	0.168344
1912.00	0.168353
1913.00	0.168451
1914.00	0.168400
1915.00	0.168638
1916.00	0.168760
1917.00	0.168654
1918.00	0.168686
1919.00	0.168738
1920.00	0.168735
1921.00	0.168582
1922.00	0.168409
1923.00	0.168318
1924.00	0.168335
1925.00	0.168330
1926.00	0.168263
1927.00	0.168290
1928.00	0.168084
1929.00	0.167884
1930.00	0.167484
1931.00	0.167297
1932.00	0.167007
1933.00	0.166773
1934.00	0.166927
1935.00	0.166858
1936.00	0.166605
1937.00	0.166384
1938.00	0.166380
1939.00	0.166254
1940.00	0.166173
1941.00	0.166034
1942.00	0.165762
1943.00	0.165777
1944.00	0.165520
1945.00	0.165719
1946.00	0.165508
1947.00	0.165607
1948.00	0.165609
1949.00	0.165752
1950.00	0.165627
1951.00	0.165481
1952.00	0.165175
1953.00	0.165068
1954.00	0.165114
1955.00	0.164906
1956.00	0.165029
1957.00	0.164945
1958.00	0.164986
1959.00	0.164952
1960.00	0.164807
1961.00	0.164601
1962.00	0.164256
1963.00	0.164173
1964.00	0.163805
1965.00	0.163695
1966.00	0.163314
1967.00	0.163508
1968.00	0.163364
1969.00	0.163379
1970.00	0.163205
1971.00	0.163216
1972.00	0.163212
1973.00	0.163000
1974.00	0.162822
1975.00	0.162572
1976.00	0.162582
1977.00	0.162469
1978.00	0.162723
1979.00	0.162699
1980.00	0.162580
1981.00	0.162622
1982.00	0.162459
1983.00	0.162288
1984.00	0.161965
1985.00	0.161910
1986.00	0.161889
1987.00	0.162048
1988.00	0.161907
1989.00	0.161773
1990.00	0.161498
1991.00	0.161536
1992.00	0.161472
1993.00	0.161449
1994.00	0.161170
1995.00	0.160884
1996.00	0.161042
1997.00	0.161324
1998.00	0.161470
1999.00	0.161578
2000.00	0.161598
2001.00	0.161492
2002.00	0.161481
2003.00	0.161416
2004.00	0.161415
2005.00	0.161235
2006.00	0.161345
2007.00	0.161524
2008.00	0.161368
2009.00	0.161379
2010.00	0.161365
2011.00	0.161831
2012.00	0.161793
2013.00	0.161666
2014.00	0.161486
2015.00	0.161447
2016.00	0.161283
2017.00	0.161252
2018.00	0.161344
2019.00	0.161228
2020.00	0.161201
2021.00	0.161079
2022.00	0.161154
2023.00	0.160911
2024.00	0.161034
2025.00	0.161032
2026.00	0.161034
2027.00	0.160713
2028.00	0.160424
2029.00	0.160575
2030.00	0.160501
2031.00	0.160537
2032.00	0.160383
2033.00	0.160369
2034.00	0.160421
2035.00	0.160419
2036.00	0.160522
2037.00	0.160512
2038.00	0.160450
2039.00	0.160519
2040.00	0.160636
2041.00	0.160326
2042.00	0.160199
2043.00	0.160296
2044.00	0.160573
2045.00	0.160790
2046.00	0.160372
2047.00	0.160406
2048.00	0.160529
2049.00	0.160588
2050.00	0.160564
2051.00	0.160674
2052.00	0.160709
2053.00	0.160560
2054.00	0.160706
2055.00	0.160631
2056.00	0.160511
2057.00	0.160478
2058.00	0.160771
2059.00	0.161169
2060.00	0.161307
2061.00	0.161314
2062.00	0.161096
2063.00	0.161546
2064.00	0.161425
2065.00	0.161361
2066.00	0.161371
2067.00	0.161567
2068.00	0.161503
2069.00	0.161722
2070.00	0.161988
2071.00	0.161779
2072.00	0.161834
2073.00	0.161916
2074.00	0.161866
2075.00	0.161670
2076.00	0.161557
2077.00	0.161234
2078.00	0.161110
2079.00	0.161069
2080.00	0.160953
2081.00	0.161075
2082.00	0.161069
2083.00	0.161051
2084.00	0.160635
2085.00	0.160638
2086.00	0.160165
2087.00	0.159934
2088.00	0.159856
2089.00	0.160047
2090.00	0.159898
2091.00	0.159951
2092.00	0.160077
2093.00	0.159919
2094.00	0.159801
2095.00	0.159709
2096.00	0.159722
2097.00	0.159374
2098.00	0.159359
2099.00	0.159083
2100.00	0.158998
2101.00	0.158942
2102.00	0.159074
2103.00	0.159162
2104.00	0.158955
2105.00	0.159012
2106.00	0.158817
2107.00	0.158742
2108.00	0.158572
2109.00	0.158520
2110.00	0.158214
2111.00	0.158120
2112.00	0.158077
2113.00	0.157914
2114.00	0.158100
2115.00	0.157977
2116.00	0.158029
2117.00	0.157957
2118.00	0.158205
2119.00	0.157834
2120.00	0.157778
2121.00	0.157786
2122.00	0.157595
2123.00	0.157382
2124.00	0.157543
2125.00	0.157765
2126.00	0.157519
2127.00	0.157864
2128.00	0.157859
2129.00	0.157726
2130.00	0.157727
2131.00	0.157667
2132.00	0.157472
2133.00	0.157105
2134.00	0.157041
2135.00	0.156704
2136.00	0.156638
2137.00	0.156450
2138.00	0.156623
2139.00	0.156620
2140.00	0.156472
2141.00	0.156246
2142.00	0.155958
2143.00	0.155880
2144.00	0.155662
2145.00	0.155567
2146.00	0.155451
2147.00	0.155222
2148.00	0.154930
2149.00	0.155004
2150.00	0.155209
2151.00	0.155124
2152.00	0.155256
2153.00	0.154967
2154.00	0.154797
2155.00	0.154284
2156.00	0.154257
2157.00	0.154200
2158.00	0.153939
2159.00	0.153694
2160.00	0.153798
2161.00	0.153658
2162.00	0.153574
2163.00	0.153692
2164.00	0.153609
2165.00	0.153713
2166.00	0.153293
2167.00	0.153268
2168.00	0.153090
2169.00	0.152887
2170.00	0.152951
2171.00	0.152976
2172.00	0.153124
2173.00	0.152756
2174.00	0.152882
2175.00	0.152826
2176.00	0.152876
2177.00	0.152610
2178.00	0.152605
2179.00	0.152744
2180.00	0.152417
2181.00	0.152448
2182.00	0.152439
2183.00	0.152635
2184.00	0.152233
2185.00	0.152310
2186.00	0.152310
2187.00	0.152365
2188.00	0.152140
2189.00	0.151982
2190.00	0.152167
2191.00	0.151944
2192.00	0.151861
2193.00	0.151682
2194.00	0.151866
2195.00	0.151613
2196.00	0.151522
2197.00	0.151606
[truncated: 303 more rows]
