# Supplementary material for: Ultrafast charge-transfer-induced spin transition in cobalt-tungstate molecular photomagnets
Source: Nat Commun. 2025 Jun 6;16:5012. doi: 10.1038/s41467-025-60401-4 (PMC12144094; doi:10.1038/s41467-025-60401-4)
Supplement: Supplementary file 5 — Source Data [file 41467_2025_60401_MOESM5_ESM.zip › Source_Data_files/Photoinduced_UV_vis_NIR_spectra_CsCoW/cooling_photo_1st/File_220712_133400_350K.txt]

File_220712_133400_350K.spc - RawData
�g�� (nm)	Abs.
200.00	1.688128
201.00	1.801551
202.00	1.782683
203.00	1.921424
204.00	2.515260
205.00	1.892447
206.00	1.947219
207.00	2.337514
208.00	2.315575
209.00	2.306920
210.00	2.627365
211.00	2.399745
212.00	2.159153
213.00	2.166334
214.00	2.071486
215.00	2.035680
216.00	2.052282
217.00	2.142907
218.00	2.185665
219.00	2.247734
220.00	2.263751
221.00	2.288816
222.00	2.249475
223.00	2.171871
224.00	2.176222
225.00	2.147241
226.00	2.083267
227.00	2.064731
228.00	2.014833
229.00	1.977363
230.00	2.015138
231.00	2.014016
232.00	2.036316
233.00	2.067214
234.00	2.036973
235.00	2.020547
236.00	1.988797
237.00	1.964330
238.00	1.972274
239.00	1.974373
240.00	1.978768
241.00	1.986691
242.00	1.968259
243.00	1.958542
244.00	1.964951
245.00	1.956356
246.00	1.967594
247.00	1.980006
248.00	1.984445
249.00	1.982696
250.00	1.995263
251.00	1.989489
252.00	1.991514
253.00	2.004623
254.00	2.006416
255.00	2.008674
256.00	1.999498
257.00	2.004780
258.00	2.005604
259.00	2.009800
260.00	2.013798
261.00	2.034702
262.00	2.037715
263.00	2.033617
264.00	2.032521
265.00	2.018232
266.00	2.000245
267.00	1.987569
268.00	1.961902
269.00	1.953080
270.00	1.926996
271.00	1.910483
272.00	1.881205
273.00	1.848384
274.00	1.824775
275.00	1.810586
276.00	1.788233
277.00	1.761750
278.00	1.748137
279.00	1.726486
280.00	1.702074
281.00	1.675310
282.00	1.668336
283.00	1.650469
284.00	1.627534
285.00	1.615414
286.00	1.608781
287.00	1.591147
288.00	1.579763
289.00	1.574422
290.00	1.565258
291.00	1.554461
292.00	1.543182
293.00	1.538914
294.00	1.524019
295.00	1.516321
296.00	1.508653
297.00	1.504746
298.00	1.492017
299.00	1.485881
300.00	1.476555
301.00	1.468068
302.00	1.458300
303.00	1.450929
304.00	1.449571
305.00	1.443183
306.00	1.435859
307.00	1.433115
308.00	1.430999
309.00	1.415814
310.00	1.409567
311.00	1.402635
312.00	1.387840
313.00	1.382002
314.00	1.378515
315.00	1.372796
316.00	1.371661
317.00	1.374098
318.00	1.369749
319.00	1.367222
320.00	1.365119
321.00	1.362679
322.00	1.355409
323.00	1.351563
324.00	1.347763
325.00	1.341518
326.00	1.335725
327.00	1.333887
328.00	1.329790
329.00	1.325357
330.00	1.324078
331.00	1.318751
332.00	1.317694
333.00	1.316023
334.00	1.315238
335.00	1.314561
336.00	1.313870
337.00	1.309574
338.00	1.307365
339.00	1.307317
340.00	1.302871
341.00	1.300716
342.00	1.300489
343.00	1.296251
344.00	1.293529
345.00	1.292974
346.00	1.292421
347.00	1.290849
348.00	1.290809
349.00	1.290162
350.00	1.289194
351.00	1.284923
352.00	1.282823
353.00	1.279779
354.00	1.276035
355.00	1.272066
356.00	1.269547
357.00	1.266786
358.00	1.264713
359.00	1.260128
360.00	1.254166
361.00	1.249833
362.00	1.242613
363.00	1.235363
364.00	1.230748
365.00	1.223285
366.00	1.213148
367.00	1.201119
368.00	1.189577
369.00	1.176786
370.00	1.163431
371.00	1.150191
372.00	1.138077
373.00	1.124151
374.00	1.108523
375.00	1.092817
376.00	1.076983
377.00	1.061012
378.00	1.046073
379.00	1.030703
380.00	1.016992
381.00	1.003521
382.00	0.990218
383.00	0.976528
384.00	0.964066
385.00	0.952183
386.00	0.940196
387.00	0.929328
388.00	0.919801
389.00	0.909926
390.00	0.901077
391.00	0.893042
392.00	0.886375
393.00	0.878973
394.00	0.873679
395.00	0.868453
396.00	0.863747
397.00	0.858850
398.00	0.855431
399.00	0.851747
400.00	0.848234
401.00	0.845639
402.00	0.843164
403.00	0.840791
404.00	0.839300
405.00	0.838540
406.00	0.837657
407.00	0.837633
408.00	0.838093
409.00	0.838113
410.00	0.838819
411.00	0.840041
412.00	0.841139
413.00	0.841948
414.00	0.843643
415.00	0.845025
416.00	0.846815
417.00	0.848495
418.00	0.850856
419.00	0.853341
420.00	0.855884
421.00	0.857896
422.00	0.860778
423.00	0.863918
424.00	0.866110
425.00	0.868896
426.00	0.872493
427.00	0.875517
428.00	0.877514
429.00	0.880988
430.00	0.884114
431.00	0.886600
432.00	0.890276
433.00	0.894330
434.00	0.897432
435.00	0.900612
436.00	0.903954
437.00	0.906298
438.00	0.909061
439.00	0.912126
440.00	0.915408
441.00	0.918767
442.00	0.922377
443.00	0.925333
444.00	0.928140
445.00	0.931076
446.00	0.934192
447.00	0.937264
448.00	0.940771
449.00	0.943975
450.00	0.946402
451.00	0.948788
452.00	0.950689
453.00	0.952536
454.00	0.954771
455.00	0.957242
456.00	0.959688
457.00	0.962133
458.00	0.964625
459.00	0.967222
460.00	0.969392
461.00	0.971885
462.00	0.974023
463.00	0.975789
464.00	0.977379
465.00	0.978981
466.00	0.980122
467.00	0.981179
468.00	0.982777
469.00	0.983558
470.00	0.984793
471.00	0.985621
472.00	0.986644
473.00	0.987327
474.00	0.988363
475.00	0.988766
476.00	0.989551
477.00	0.990322
478.00	0.990693
479.00	0.991342
480.00	0.992046
481.00	0.992039
482.00	0.992436
483.00	0.992538
484.00	0.992389
485.00	0.991871
486.00	0.991981
487.00	0.991342
488.00	0.990901
489.00	0.990644
490.00	0.990413
491.00	0.989698
492.00	0.989321
493.00	0.988759
494.00	0.987836
495.00	0.987251
496.00	0.986090
497.00	0.984684
498.00	0.983926
499.00	0.982658
500.00	0.980934
501.00	0.980234
502.00	0.978763
503.00	0.976985
504.00	0.975040
505.00	0.973727
506.00	0.971813
507.00	0.970023
508.00	0.967683
509.00	0.966014
510.00	0.963936
511.00	0.961604
512.00	0.959145
513.00	0.957047
514.00	0.954614
515.00	0.951592
516.00	0.948428
517.00	0.945686
518.00	0.942635
519.00	0.939767
520.00	0.937087
521.00	0.933858
522.00	0.930819
523.00	0.927416
524.00	0.924244
525.00	0.920841
526.00	0.917581
527.00	0.914359
528.00	0.911254
529.00	0.907189
530.00	0.903230
531.00	0.899595
532.00	0.895277
533.00	0.891511
534.00	0.887338
535.00	0.883415
536.00	0.879757
537.00	0.875943
538.00	0.871137
539.00	0.867381
540.00	0.863220
541.00	0.858407
542.00	0.854024
543.00	0.849862
544.00	0.844350
545.00	0.839116
546.00	0.834558
547.00	0.829267
548.00	0.824077
549.00	0.819562
550.00	0.814590
551.00	0.808652
552.00	0.803799
553.00	0.798927
554.00	0.793529
555.00	0.788494
556.00	0.783655
557.00	0.778439
558.00	0.772694
559.00	0.767621
560.00	0.761998
561.00	0.756713
562.00	0.751186
563.00	0.745905
564.00	0.740687
565.00	0.735637
566.00	0.730839
567.00	0.725340
568.00	0.719941
569.00	0.714558
570.00	0.709138
571.00	0.703271
572.00	0.698127
573.00	0.692949
574.00	0.687894
575.00	0.682684
576.00	0.677818
577.00	0.672884
578.00	0.668436
579.00	0.663443
580.00	0.658687
581.00	0.653920
582.00	0.649609
583.00	0.644755
584.00	0.640433
585.00	0.636021
586.00	0.632138
587.00	0.627842
588.00	0.624175
589.00	0.620111
590.00	0.616601
591.00	0.612418
592.00	0.608589
593.00	0.604526
594.00	0.600972
595.00	0.597288
596.00	0.594078
597.00	0.590894
598.00	0.587644
599.00	0.584375
600.00	0.581058
601.00	0.578267
602.00	0.574698
603.00	0.571645
604.00	0.568958
605.00	0.566310
606.00	0.563556
607.00	0.561379
608.00	0.559042
609.00	0.556634
610.00	0.554070
611.00	0.551289
612.00	0.548754
613.00	0.546031
614.00	0.543641
615.00	0.541287
616.00	0.538764
617.00	0.536896
618.00	0.535272
619.00	0.532927
620.00	0.530436
621.00	0.528906
622.00	0.526556
623.00	0.524205
624.00	0.522581
625.00	0.521278
626.00	0.519594
627.00	0.517611
628.00	0.515640
629.00	0.513530
630.00	0.512184
631.00	0.510004
632.00	0.508856
633.00	0.507734
634.00	0.506608
635.00	0.504963
636.00	0.503757
637.00	0.502171
638.00	0.500877
639.00	0.499420
640.00	0.498022
641.00	0.496828
642.00	0.495681
643.00	0.494173
644.00	0.493271
645.00	0.492040
646.00	0.490314
647.00	0.488679
648.00	0.487748
649.00	0.486251
650.00	0.485274
651.00	0.485028
652.00	0.484253
653.00	0.483167
654.00	0.481596
655.00	0.480131
656.00	0.478383
657.00	0.476846
658.00	0.475267
659.00	0.474399
660.00	0.472981
661.00	0.471829
662.00	0.471010
663.00	0.469943
664.00	0.469214
665.00	0.469042
666.00	0.468508
667.00	0.468058
668.00	0.467907
669.00	0.467330
670.00	0.466815
671.00	0.466091
672.00	0.465290
673.00	0.464762
674.00	0.463869
675.00	0.463260
676.00	0.462166
677.00	0.461759
678.00	0.460538
679.00	0.459748
680.00	0.458383
681.00	0.458079
682.00	0.457645
683.00	0.456485
684.00	0.455770
685.00	0.455092
686.00	0.454727
687.00	0.453320
688.00	0.452750
689.00	0.451691
690.00	0.450944
691.00	0.449733
692.00	0.449220
693.00	0.449590
694.00	0.449785
695.00	0.449333
696.00	0.448434
697.00	0.447516
698.00	0.445157
699.00	0.443544
700.00	0.442547
701.00	0.442331
702.00	0.442037
703.00	0.442398
704.00	0.441952
705.00	0.441084
706.00	0.440500
707.00	0.438906
708.00	0.438102
709.00	0.437418
710.00	0.437551
711.00	0.437055
712.00	0.436668
713.00	0.436298
714.00	0.435741
715.00	0.434513
716.00	0.433393
717.00	0.433745
718.00	0.432187
719.00	0.431186
720.00	0.430367
721.00	0.429508
722.00	0.428715
723.00	0.428173
724.00	0.427403
725.00	0.426723
726.00	0.426166
727.00	0.425539
728.00	0.424706
729.00	0.424287
730.00	0.423823
731.00	0.423301
732.00	0.422827
733.00	0.422420
734.00	0.421968
735.00	0.421568
736.00	0.421154
737.00	0.420809
738.00	0.420376
739.00	0.419908
740.00	0.419459
741.00	0.419092
742.00	0.418678
743.00	0.418160
744.00	0.417683
745.00	0.417245
746.00	0.416785
747.00	0.416289
748.00	0.415841
749.00	0.415438
750.00	0.415044
751.00	0.414557
752.00	0.414112
753.00	0.413611
754.00	0.413092
755.00	0.412587
756.00	0.412084
757.00	0.411619
758.00	0.411082
759.00	0.410599
760.00	0.410113
761.00	0.409574
762.00	0.409096
763.00	0.408665
764.00	0.408193
765.00	0.407744
766.00	0.407262
767.00	0.406752
768.00	0.406276
769.00	0.405746
770.00	0.405241
771.00	0.404771
772.00	0.404305
773.00	0.403790
774.00	0.403280
775.00	0.402818
776.00	0.402302
777.00	0.401840
778.00	0.401423
779.00	0.400933
780.00	0.400415
781.00	0.399960
782.00	0.399450
783.00	0.398894
784.00	0.398422
785.00	0.397919
786.00	0.397439
787.00	0.396992
788.00	0.396488
789.00	0.396009
790.00	0.395590
791.00	0.395052
792.00	0.394569
793.00	0.394129
794.00	0.393610
795.00	0.393095
796.00	0.392618
797.00	0.392152
798.00	0.391682
799.00	0.391248
800.00	0.390794
801.00	0.390328
802.00	0.389873
803.00	0.389391
804.00	0.388838
805.00	0.388391
806.00	0.387921
807.00	0.387392
808.00	0.386992
809.00	0.386596
810.00	0.386195
811.00	0.385816
812.00	0.385408
813.00	0.384987
814.00	0.384542
815.00	0.384057
816.00	0.383601
817.00	0.383208
818.00	0.382802
819.00	0.382437
820.00	0.382026
821.00	0.381765
822.00	0.381356
823.00	0.380968
824.00	0.380707
825.00	0.380416
826.00	0.380051
827.00	0.379724
828.00	0.379378
829.00	0.379146
830.00	0.378804
831.00	0.378565
832.00	0.378346
833.00	0.378070
834.00	0.377854
835.00	0.377548
836.00	0.377276
837.00	0.377114
838.00	0.376894
839.00	0.376670
840.00	0.376555
841.00	0.376298
842.00	0.376043
843.00	0.375769
844.00	0.375583
845.00	0.375408
846.00	0.375123
847.00	0.374929
848.00	0.374762
849.00	0.374634
850.00	0.374480
851.00	0.374300
852.00	0.374174
853.00	0.373927
854.00	0.373684
855.00	0.373608
856.00	0.373637
857.00	0.373416
858.00	0.373256
859.00	0.373149
860.00	0.373022
861.00	0.372799
862.00	0.372666
863.00	0.370294
864.00	0.367874
865.00	0.365424
866.00	0.362978
867.00	0.360647
868.00	0.358220
869.00	0.355817
870.00	0.353530
871.00	0.351210
872.00	0.348702
873.00	0.346176
874.00	0.343757
875.00	0.341367
876.00	0.338881
877.00	0.336506
878.00	0.334148
879.00	0.331699
880.00	0.331338
881.00	0.331051
882.00	0.330665
883.00	0.330307
884.00	0.329862
885.00	0.329579
886.00	0.329217
887.00	0.328839
888.00	0.328404
889.00	0.327977
890.00	0.327585
891.00	0.327202
892.00	0.326847
893.00	0.326460
894.00	0.326064
895.00	0.325669
896.00	0.325334
897.00	0.324976
898.00	0.324631
899.00	0.324251
900.00	0.323897
901.00	0.323546
902.00	0.323060
903.00	0.322654
904.00	0.322274
905.00	0.321939
906.00	0.321584
907.00	0.321219
908.00	0.320910
909.00	0.320549
910.00	0.320249
911.00	0.319946
912.00	0.319614
913.00	0.319304
914.00	0.318972
915.00	0.318652
916.00	0.318366
917.00	0.318026
918.00	0.317725
919.00	0.317464
920.00	0.317183
921.00	0.316873
922.00	0.316565
923.00	0.316292
924.00	0.315976
925.00	0.315611
926.00	0.315287
927.00	0.314975
928.00	0.314643
929.00	0.314322
930.00	0.313968
931.00	0.313671
932.00	0.313309
933.00	0.312989
934.00	0.312653
935.00	0.312341
936.00	0.312039
937.00	0.311729
938.00	0.311404
939.00	0.311130
940.00	0.310867
941.00	0.310623
942.00	0.310434
943.00	0.310194
944.00	0.309921
945.00	0.309645
946.00	0.309376
947.00	0.309123
948.00	0.308880
949.00	0.308633
950.00	0.308411
951.00	0.308146
952.00	0.307888
953.00	0.307621
954.00	0.307377
955.00	0.307143
956.00	0.306875
957.00	0.306593
958.00	0.306301
959.00	0.305997
960.00	0.305724
961.00	0.305474
962.00	0.305181
963.00	0.304912
964.00	0.304624
965.00	0.304305
966.00	0.303978
967.00	0.303630
968.00	0.303328
969.00	0.302996
970.00	0.302650
971.00	0.302333
972.00	0.302047
973.00	0.301705
974.00	0.301356
975.00	0.301006
976.00	0.300672
977.00	0.300325
978.00	0.299963
979.00	0.299648
980.00	0.299360
981.00	0.299063
982.00	0.298732
983.00	0.298466
984.00	0.298213
985.00	0.297957
986.00	0.297685
987.00	0.297405
988.00	0.297114
989.00	0.296816
990.00	0.296543
991.00	0.296271
992.00	0.296013
993.00	0.295723
994.00	0.295456
995.00	0.295187
996.00	0.294921
997.00	0.294606
998.00	0.294296
999.00	0.294030
1000.00	0.293726
1001.00	0.293413
1002.00	0.293112
1003.00	0.292838
1004.00	0.292581
1005.00	0.292310
1006.00	0.292037
1007.00	0.291781
1008.00	0.291534
1009.00	0.291293
1010.00	0.291035
1011.00	0.290786
1012.00	0.290542
1013.00	0.290295
1014.00	0.290035
1015.00	0.289794
1016.00	0.289536
1017.00	0.289312
1018.00	0.289058
1019.00	0.288824
1020.00	0.288562
1021.00	0.288321
1022.00	0.288058
1023.00	0.287762
1024.00	0.287480
1025.00	0.287210
1026.00	0.286929
1027.00	0.286664
1028.00	0.286356
1029.00	0.286076
1030.00	0.285805
1031.00	0.285547
1032.00	0.285291
1033.00	0.285033
1034.00	0.284747
1035.00	0.284474
1036.00	0.284199
1037.00	0.283963
1038.00	0.283691
1039.00	0.283411
1040.00	0.283160
1041.00	0.282900
1042.00	0.282628
1043.00	0.282384
1044.00	0.282140
1045.00	0.281894
1046.00	0.281634
1047.00	0.281370
1048.00	0.281122
1049.00	0.280869
1050.00	0.280604
1051.00	0.280358
1052.00	0.280136
1053.00	0.279875
1054.00	0.279607
1055.00	0.279363
1056.00	0.279131
1057.00	0.278893
1058.00	0.278647
1059.00	0.278417
1060.00	0.278155
1061.00	0.277878
1062.00	0.277597
1063.00	0.277331
1064.00	0.277063
1065.00	0.276810
1066.00	0.276535
1067.00	0.276267
1068.00	0.276014
1069.00	0.275725
1070.00	0.275460
1071.00	0.275170
1072.00	0.274885
1073.00	0.274592
1074.00	0.274287
1075.00	0.274001
1076.00	0.273697
1077.00	0.273399
1078.00	0.273118
1079.00	0.272880
1080.00	0.272610
1081.00	0.272353
1082.00	0.272062
1083.00	0.271796
1084.00	0.271546
1085.00	0.271263
1086.00	0.270988
1087.00	0.270696
1088.00	0.270412
1089.00	0.270130
1090.00	0.269879
1091.00	0.269651
1092.00	0.269390
1093.00	0.269137
1094.00	0.268902
1095.00	0.268665
1096.00	0.268426
1097.00	0.268176
1098.00	0.267924
1099.00	0.267704
1100.00	0.267466
1101.00	0.267236
1102.00	0.267024
1103.00	0.266818
1104.00	0.266620
1105.00	0.266414
1106.00	0.266212
1107.00	0.265985
1108.00	0.265732
1109.00	0.265512
1110.00	0.265304
1111.00	0.265057
1112.00	0.264832
1113.00	0.264591
1114.00	0.264377
1115.00	0.264162
1116.00	0.263896
1117.00	0.263660
1118.00	0.263399
1119.00	0.263116
1120.00	0.262839
1121.00	0.262572
1122.00	0.262306
1123.00	0.262030
1124.00	0.261771
1125.00	0.261539
1126.00	0.261286
1127.00	0.261015
1128.00	0.260752
1129.00	0.260480
1130.00	0.260207
1131.00	0.259945
1132.00	0.259676
1133.00	0.259402
1134.00	0.259125
1135.00	0.258871
1136.00	0.258634
1137.00	0.258394
1138.00	0.258154
1139.00	0.257909
1140.00	0.257648
1141.00	0.257393
1142.00	0.257131
1143.00	0.256869
1144.00	0.256590
1145.00	0.256361
1146.00	0.256126
1147.00	0.255898
1148.00	0.255652
1149.00	0.255395
1150.00	0.255158
1151.00	0.254923
1152.00	0.254679
1153.00	0.254435
1154.00	0.254224
1155.00	0.253989
1156.00	0.253747
1157.00	0.253527
1158.00	0.253294
1159.00	0.253075
1160.00	0.252860
1161.00	0.252669
1162.00	0.252453
1163.00	0.252225
1164.00	0.251981
1165.00	0.251744
1166.00	0.251536
1167.00	0.251339
1168.00	0.251141
1169.00	0.250933
1170.00	0.250709
1171.00	0.250430
1172.00	0.250180
1173.00	0.249951
1174.00	0.249721
1175.00	0.249512
1176.00	0.249271
1177.00	0.249042
1178.00	0.248844
1179.00	0.248624
1180.00	0.248395
1181.00	0.248156
1182.00	0.247936
1183.00	0.247703
1184.00	0.247478
1185.00	0.247258
1186.00	0.247036
1187.00	0.246832
1188.00	0.246626
1189.00	0.246436
1190.00	0.246251
1191.00	0.246067
1192.00	0.245848
1193.00	0.245649
1194.00	0.245453
1195.00	0.245250
1196.00	0.245040
1197.00	0.244869
1198.00	0.244694
1199.00	0.244499
1200.00	0.244316
1201.00	0.244099
1202.00	0.243894
1203.00	0.243693
1204.00	0.243477
1205.00	0.243280
1206.00	0.243044
1207.00	0.242814
1208.00	0.242613
1209.00	0.242440
1210.00	0.242255
1211.00	0.242053
1212.00	0.241827
1213.00	0.241616
1214.00	0.241403
1215.00	0.241205
1216.00	0.240980
1217.00	0.240779
1218.00	0.240587
1219.00	0.240385
1220.00	0.240192
1221.00	0.240016
1222.00	0.239858
1223.00	0.239690
1224.00	0.239533
1225.00	0.239348
1226.00	0.239160
1227.00	0.238972
1228.00	0.238764
1229.00	0.238546
1230.00	0.238350
1231.00	0.238159
1232.00	0.237973
1233.00	0.237827
1234.00	0.237644
1235.00	0.237463
1236.00	0.237272
1237.00	0.237078
1238.00	0.236896
1239.00	0.236685
1240.00	0.236502
1241.00	0.236302
1242.00	0.236104
1243.00	0.235899
1244.00	0.235679
1245.00	0.235485
1246.00	0.235313
1247.00	0.235123
1248.00	0.234923
1249.00	0.234729
1250.00	0.234531
1251.00	0.234332
1252.00	0.234150
1253.00	0.233945
1254.00	0.233744
1255.00	0.233541
1256.00	0.233381
1257.00	0.233210
1258.00	0.233027
1259.00	0.232840
1260.00	0.232665
1261.00	0.232495
1262.00	0.232324
1263.00	0.232143
1264.00	0.231976
1265.00	0.231770
1266.00	0.231576
1267.00	0.231382
1268.00	0.231209
1269.00	0.231018
1270.00	0.230851
1271.00	0.230679
1272.00	0.230496
1273.00	0.230273
1274.00	0.230067
1275.00	0.229862
1276.00	0.229660
1277.00	0.229446
1278.00	0.229271
1279.00	0.229104
1280.00	0.228929
1281.00	0.228729
1282.00	0.228575
1283.00	0.228420
1284.00	0.228275
1285.00	0.228089
1286.00	0.227948
1287.00	0.227795
1288.00	0.227650
1289.00	0.227459
1290.00	0.227315
1291.00	0.227163
1292.00	0.227004
1293.00	0.226838
1294.00	0.226678
1295.00	0.226510
1296.00	0.226341
1297.00	0.226170
1298.00	0.226020
1299.00	0.225848
1300.00	0.225652
1301.00	0.225447
1302.00	0.225258
1303.00	0.225055
1304.00	0.224861
1305.00	0.224678
1306.00	0.224512
1307.00	0.224311
1308.00	0.224095
1309.00	0.223907
1310.00	0.223727
1311.00	0.223553
1312.00	0.223351
1313.00	0.223185
1314.00	0.222994
1315.00	0.222808
1316.00	0.222645
1317.00	0.222478
1318.00	0.222319
1319.00	0.222164
1320.00	0.221994
1321.00	0.221819
1322.00	0.221634
1323.00	0.221469
1324.00	0.221295
1325.00	0.221149
1326.00	0.221010
1327.00	0.220833
1328.00	0.220653
1329.00	0.220493
1330.00	0.220280
1331.00	0.220093
1332.00	0.219905
1333.00	0.219701
1334.00	0.219492
1335.00	0.219268
1336.00	0.219064
1337.00	0.218868
1338.00	0.218649
1339.00	0.218420
1340.00	0.218207
1341.00	0.218006
1342.00	0.217764
1343.00	0.217477
1344.00	0.217223
1345.00	0.216982
1346.00	0.216744
1347.00	0.216490
1348.00	0.216253
1349.00	0.216017
1350.00	0.215784
1351.00	0.215558
1352.00	0.215364
1353.00	0.215184
1354.00	0.214977
1355.00	0.214773
1356.00	0.214588
1357.00	0.214397
1358.00	0.214209
1359.00	0.214035
1360.00	0.213877
1361.00	0.213728
1362.00	0.213556
1363.00	0.213359
1364.00	0.213204
1365.00	0.213024
1366.00	0.212839
1367.00	0.212638
1368.00	0.212464
1369.00	0.212251
1370.00	0.212008
1371.00	0.211766
1372.00	0.211518
1373.00	0.211284
1374.00	0.211051
1375.00	0.210798
1376.00	0.210538
1377.00	0.210287
1378.00	0.210034
1379.00	0.209774
1380.00	0.209534
1381.00	0.209280
1382.00	0.209028
1383.00	0.208775
1384.00	0.208530
1385.00	0.208265
1386.00	0.207984
1387.00	0.207695
1388.00	0.207431
1389.00	0.207194
1390.00	0.206934
1391.00	0.206669
1392.00	0.206408
1393.00	0.206152
1394.00	0.205912
1395.00	0.205644
1396.00	0.205378
1397.00	0.205111
1398.00	0.204844
1399.00	0.204576
1400.00	0.204307
1401.00	0.204020
1402.00	0.203731
1403.00	0.203460
1404.00	0.203202
1405.00	0.202933
1406.00	0.202643
1407.00	0.202348
1408.00	0.202049
1409.00	0.201754
1410.00	0.201468
1411.00	0.201170
1412.00	0.200900
1413.00	0.200606
1414.00	0.200328
1415.00	0.200047
1416.00	0.199791
1417.00	0.199521
1418.00	0.199261
1419.00	0.198991
1420.00	0.198717
1421.00	0.198463
1422.00	0.198215
1423.00	0.197993
1424.00	0.197747
1425.00	0.197515
1426.00	0.197313
1427.00	0.197094
1428.00	0.196915
1429.00	0.196681
1430.00	0.196490
1431.00	0.196292
1432.00	0.196097
1433.00	0.195894
1434.00	0.195712
1435.00	0.195543
1436.00	0.195388
1437.00	0.195223
1438.00	0.195023
1439.00	0.194833
1440.00	0.194647
1441.00	0.194495
1442.00	0.194341
1443.00	0.194170
1444.00	0.194023
1445.00	0.193842
1446.00	0.193708
1447.00	0.193613
1448.00	0.193490
1449.00	0.193362
1450.00	0.193228
1451.00	0.193109
1452.00	0.193003
1453.00	0.192903
1454.00	0.192835
1455.00	0.192781
1456.00	0.192719
1457.00	0.192658
1458.00	0.192581
1459.00	0.192498
1460.00	0.192437
1461.00	0.192367
1462.00	0.192274
1463.00	0.192173
1464.00	0.192040
1465.00	0.191918
1466.00	0.191803
1467.00	0.191713
1468.00	0.191612
1469.00	0.191490
1470.00	0.191358
1471.00	0.191179
1472.00	0.191066
1473.00	0.190977
1474.00	0.190876
1475.00	0.190769
1476.00	0.190678
1477.00	0.190578
1478.00	0.190478
1479.00	0.190391
1480.00	0.190303
1481.00	0.190226
1482.00	0.190164
1483.00	0.190113
1484.00	0.190055
1485.00	0.189996
1486.00	0.189945
1487.00	0.189895
1488.00	0.189898
1489.00	0.189843
1490.00	0.189759
1491.00	0.189694
1492.00	0.189651
1493.00	0.189597
1494.00	0.189523
1495.00	0.189463
1496.00	0.189407
1497.00	0.189393
1498.00	0.189338
1499.00	0.189261
1500.00	0.189191
1501.00	0.189118
1502.00	0.189036
1503.00	0.188943
1504.00	0.188861
1505.00	0.188785
1506.00	0.188695
1507.00	0.188614
1508.00	0.188543
1509.00	0.188446
1510.00	0.188347
1511.00	0.188243
1512.00	0.188157
1513.00	0.188083
1514.00	0.187976
1515.00	0.187885
1516.00	0.187824
1517.00	0.187747
1518.00	0.187680
1519.00	0.187632
1520.00	0.187601
1521.00	0.187567
1522.00	0.187491
1523.00	0.187447
1524.00	0.187393
1525.00	0.187319
1526.00	0.187251
1527.00	0.187197
1528.00	0.187139
1529.00	0.187041
1530.00	0.186974
1531.00	0.186906
1532.00	0.186865
1533.00	0.186808
1534.00	0.186747
1535.00	0.186646
1536.00	0.186543
1537.00	0.186439
1538.00	0.186348
1539.00	0.186272
1540.00	0.186177
1541.00	0.186067
1542.00	0.185961
1543.00	0.185871
1544.00	0.185801
1545.00	0.185731
1546.00	0.185687
1547.00	0.185633
1548.00	0.185554
1549.00	0.185475
1550.00	0.185398
1551.00	0.185335
1552.00	0.185272
1553.00	0.185213
1554.00	0.185133
1555.00	0.185053
1556.00	0.184977
1557.00	0.184874
1558.00	0.184778
1559.00	0.184670
1560.00	0.184589
1561.00	0.184482
1562.00	0.184398
1563.00	0.184312
1564.00	0.184204
1565.00	0.184128
1566.00	0.184000
1567.00	0.183872
1568.00	0.183745
1569.00	0.183640
1570.00	0.183529
1571.00	0.183435
1572.00	0.183325
1573.00	0.183214
1574.00	0.183130
1575.00	0.183018
1576.00	0.182939
1577.00	0.182822
1578.00	0.182706
1579.00	0.182583
1580.00	0.182454
1581.00	0.182316
1582.00	0.182179
1583.00	0.182087
1584.00	0.182015
1585.00	0.181922
1586.00	0.181838
1587.00	0.181712
1588.00	0.181615
1589.00	0.181509
1590.00	0.181395
1591.00	0.181288
1592.00	0.181243
1593.00	0.181156
1594.00	0.181084
1595.00	0.180996
1596.00	0.180934
1597.00	0.180853
1598.00	0.180778
1599.00	0.180697
1600.00	0.180588
1601.00	0.180470
1602.00	0.180356
1603.00	0.180190
1604.00	0.180103
1605.00	0.179976
1606.00	0.179860
1607.00	0.179762
1608.00	0.179646
1609.00	0.179510
1610.00	0.179400
1611.00	0.179264
1612.00	0.179151
1613.00	0.178992
1614.00	0.178869
1615.00	0.178776
1616.00	0.178676
1617.00	0.178596
1618.00	0.178493
1619.00	0.178396
1620.00	0.178341
1621.00	0.178231
1622.00	0.178137
1623.00	0.178059
1624.00	0.177984
1625.00	0.177907
1626.00	0.177846
1627.00	0.177793
1628.00	0.177752
1629.00	0.177721
1630.00	0.177719
1631.00	0.177677
1632.00	0.177645
1633.00	0.177620
1634.00	0.177597
1635.00	0.177572
1636.00	0.177548
1637.00	0.177527
1638.00	0.177517
1639.00	0.177508
1640.00	0.177494
1641.00	0.177455
1642.00	0.177434
1643.00	0.178561
1644.00	0.179690
1645.00	0.180805
1646.00	0.181933
1647.00	0.183031
1648.00	0.184134
1649.00	0.185215
1650.00	0.186321
1651.00	0.187335
1652.00	0.188406
1653.00	0.189539
1654.00	0.190659
1655.00	0.191749
1656.00	0.192827
1657.00	0.193879
1658.00	0.195007
1659.00	0.196104
1660.00	0.195960
1661.00	0.195853
1662.00	0.195736
1663.00	0.195604
1664.00	0.195511
1665.00	0.195386
1666.00	0.195275
1667.00	0.195112
1668.00	0.195088
1669.00	0.195011
1670.00	0.194877
1671.00	0.194756
1672.00	0.194709
1673.00	0.194604
1674.00	0.194546
1675.00	0.194440
1676.00	0.194343
1677.00	0.194290
1678.00	0.194191
1679.00	0.194116
1680.00	0.194023
1681.00	0.193942
1682.00	0.193915
1683.00	0.193863
1684.00	0.193833
1685.00	0.193746
1686.00	0.193680
1687.00	0.193578
1688.00	0.193576
1689.00	0.193531
1690.00	0.193561
1691.00	0.193528
1692.00	0.193545
1693.00	0.193534
1694.00	0.193596
1695.00	0.193569
1696.00	0.193565
1697.00	0.193544
1698.00	0.193503
1699.00	0.193462
1700.00	0.193339
1701.00	0.193296
1702.00	0.193221
1703.00	0.193124
1704.00	0.193111
1705.00	0.193040
1706.00	0.192967
1707.00	0.192838
1708.00	0.192771
1709.00	0.192588
1710.00	0.192560
1711.00	0.192335
1712.00	0.192232
1713.00	0.192104
1714.00	0.192010
1715.00	0.191892
1716.00	0.191770
1717.00	0.191775
1718.00	0.191674
1719.00	0.191589
1720.00	0.191478
1721.00	0.191331
1722.00	0.191160
1723.00	0.190965
1724.00	0.190815
1725.00	0.190664
1726.00	0.190560
1727.00	0.190350
1728.00	0.190268
1729.00	0.190106
1730.00	0.189935
1731.00	0.189774
1732.00	0.189593
1733.00	0.189427
1734.00	0.189202
1735.00	0.189101
1736.00	0.189005
1737.00	0.188952
1738.00	0.188800
1739.00	0.188667
1740.00	0.188573
1741.00	0.188551
1742.00	0.188486
1743.00	0.188374
1744.00	0.188242
1745.00	0.188117
1746.00	0.187952
1747.00	0.187871
1748.00	0.187800
1749.00	0.187743
1750.00	0.187625
1751.00	0.187557
1752.00	0.187339
1753.00	0.187152
1754.00	0.186955
1755.00	0.186951
1756.00	0.186840
1757.00	0.186729
1758.00	0.186558
1759.00	0.186408
1760.00	0.186327
1761.00	0.186209
1762.00	0.186074
1763.00	0.185975
1764.00	0.185902
1765.00	0.185696
1766.00	0.185588
1767.00	0.185450
1768.00	0.185283
1769.00	0.185207
1770.00	0.185073
1771.00	0.184984
1772.00	0.184811
1773.00	0.184689
1774.00	0.184459
1775.00	0.184290
1776.00	0.184144
1777.00	0.183940
1778.00	0.183829
1779.00	0.183701
1780.00	0.183622
1781.00	0.183501
1782.00	0.183400
1783.00	0.183187
1784.00	0.183173
1785.00	0.183070
1786.00	0.182881
1787.00	0.182721
1788.00	0.182606
1789.00	0.182444
1790.00	0.182391
1791.00	0.182270
1792.00	0.182132
1793.00	0.181987
1794.00	0.181784
1795.00	0.181615
1796.00	0.181411
1797.00	0.181266
1798.00	0.180968
1799.00	0.180821
1800.00	0.180641
1801.00	0.180336
1802.00	0.180118
1803.00	0.180048
1804.00	0.179877
1805.00	0.179670
1806.00	0.179451
1807.00	0.179084
1808.00	0.179019
1809.00	0.178769
1810.00	0.178542
1811.00	0.178400
1812.00	0.178258
1813.00	0.178119
1814.00	0.177908
1815.00	0.177825
1816.00	0.177604
1817.00	0.177479
1818.00	0.177312
1819.00	0.177171
1820.00	0.176964
1821.00	0.176928
1822.00	0.176759
1823.00	0.176608
1824.00	0.176520
1825.00	0.176371
1826.00	0.176265
1827.00	0.176153
1828.00	0.176105
1829.00	0.175886
1830.00	0.175723
1831.00	0.175547
1832.00	0.175366
1833.00	0.175274
1834.00	0.175138
1835.00	0.175028
1836.00	0.174943
1837.00	0.174832
1838.00	0.174627
1839.00	0.174473
1840.00	0.174348
1841.00	0.174219
1842.00	0.174042
1843.00	0.173998
1844.00	0.173817
1845.00	0.173565
1846.00	0.173498
1847.00	0.173416
1848.00	0.173356
1849.00	0.173234
1850.00	0.173096
1851.00	0.173027
1852.00	0.172881
1853.00	0.172746
1854.00	0.172532
1855.00	0.172415
1856.00	0.172318
1857.00	0.172206
1858.00	0.172146
1859.00	0.171955
1860.00	0.171740
1861.00	0.171633
1862.00	0.171623
1863.00	0.171454
1864.00	0.171201
1865.00	0.171052
1866.00	0.170901
1867.00	0.170710
1868.00	0.170456
1869.00	0.170405
1870.00	0.170246
1871.00	0.170243
1872.00	0.170080
1873.00	0.169932
1874.00	0.169850
1875.00	0.169638
1876.00	0.169706
1877.00	0.169700
1878.00	0.169590
1879.00	0.169504
1880.00	0.169522
1881.00	0.169580
1882.00	0.169449
1883.00	0.169386
1884.00	0.169423
1885.00	0.169371
1886.00	0.169178
1887.00	0.169123
1888.00	0.169003
1889.00	0.168936
1890.00	0.168976
1891.00	0.168924
1892.00	0.168883
1893.00	0.168791
1894.00	0.168807
1895.00	0.168849
1896.00	0.168771
1897.00	0.168657
1898.00	0.168673
1899.00	0.168630
1900.00	0.168644
1901.00	0.168518
1902.00	0.168733
1903.00	0.168805
1904.00	0.168843
1905.00	0.168833
1906.00	0.168886
1907.00	0.168728
1908.00	0.168662
1909.00	0.168756
1910.00	0.168656
1911.00	0.168444
1912.00	0.168371
1913.00	0.168534
1914.00	0.168445
1915.00	0.168292
1916.00	0.168409
1917.00	0.168390
1918.00	0.168429
1919.00	0.168221
1920.00	0.168311
1921.00	0.168199
1922.00	0.167977
1923.00	0.167752
1924.00	0.167959
1925.00	0.167736
1926.00	0.167550
1927.00	0.167459
1928.00	0.167382
1929.00	0.167035
1930.00	0.166710
1931.00	0.166774
1932.00	0.166659
1933.00	0.166246
1934.00	0.166167
1935.00	0.166144
1936.00	0.166082
1937.00	0.165932
1938.00	0.165878
1939.00	0.165872
1940.00	0.165824
1941.00	0.165453
1942.00	0.165493
1943.00	0.165346
1944.00	0.165266
1945.00	0.165366
1946.00	0.165389
1947.00	0.165178
1948.00	0.164902
1949.00	0.164934
1950.00	0.165099
1951.00	0.164921
1952.00	0.164681
1953.00	0.164624
1954.00	0.164435
1955.00	0.164209
1956.00	0.164288
1957.00	0.164286
1958.00	0.164229
1959.00	0.164255
1960.00	0.164218
1961.00	0.164040
1962.00	0.163683
1963.00	0.163649
1964.00	0.163677
1965.00	0.163691
1966.00	0.163346
1967.00	0.163225
1968.00	0.163240
1969.00	0.163039
1970.00	0.162879
1971.00	0.162918
1972.00	0.162949
1973.00	0.162807
1974.00	0.162681
1975.00	0.162716
1976.00	0.162721
1977.00	0.162700
1978.00	0.162744
1979.00	0.162791
1980.00	0.162736
1981.00	0.162714
1982.00	0.162737
1983.00	0.162696
1984.00	0.162586
1985.00	0.162423
1986.00	0.162522
1987.00	0.162365
1988.00	0.162141
1989.00	0.162174
1990.00	0.161960
1991.00	0.161742
1992.00	0.161539
1993.00	0.161356
1994.00	0.161322
1995.00	0.161179
1996.00	0.161251
1997.00	0.161425
1998.00	0.161250
1999.00	0.161039
2000.00	0.161193
2001.00	0.161165
2002.00	0.161025
2003.00	0.160931
2004.00	0.160940
2005.00	0.160866
2006.00	0.160695
2007.00	0.160708
2008.00	0.160907
2009.00	0.160927
2010.00	0.160868
2011.00	0.160840
2012.00	0.160802
2013.00	0.160558
2014.00	0.160452
2015.00	0.160612
2016.00	0.160766
2017.00	0.160710
2018.00	0.160809
2019.00	0.160952
2020.00	0.160898
2021.00	0.160687
2022.00	0.160752
2023.00	0.160767
2024.00	0.160764
2025.00	0.160727
2026.00	0.160856
2027.00	0.160826
2028.00	0.160731
2029.00	0.160962
2030.00	0.161017
2031.00	0.160954
2032.00	0.160755
2033.00	0.160544
2034.00	0.160581
2035.00	0.160576
2036.00	0.160696
2037.00	0.160767
2038.00	0.161080
2039.00	0.161035
2040.00	0.161200
2041.00	0.161175
2042.00	0.161117
2043.00	0.161066
2044.00	0.161015
2045.00	0.161237
2046.00	0.161015
2047.00	0.161153
2048.00	0.161158
2049.00	0.161390
2050.00	0.161392
2051.00	0.161451
2052.00	0.161433
2053.00	0.161313
2054.00	0.161444
2055.00	0.161329
2056.00	0.161470
2057.00	0.161441
2058.00	0.161635
2059.00	0.161857
2060.00	0.161964
2061.00	0.162097
2062.00	0.161895
2063.00	0.161905
2064.00	0.161781
2065.00	0.161925
2066.00	0.161747
2067.00	0.161844
2068.00	0.161772
2069.00	0.161967
2070.00	0.161974
2071.00	0.161811
2072.00	0.161871
2073.00	0.161772
2074.00	0.161557
2075.00	0.161555
2076.00	0.161486
2077.00	0.161353
2078.00	0.161253
2079.00	0.161501
2080.00	0.161521
2081.00	0.161516
2082.00	0.161358
2083.00	0.161544
2084.00	0.161521
2085.00	0.161320
2086.00	0.160946
2087.00	0.160914
2088.00	0.160907
2089.00	0.160787
2090.00	0.160876
2091.00	0.161111
2092.00	0.161037
2093.00	0.160774
2094.00	0.160825
2095.00	0.160875
2096.00	0.160613
2097.00	0.160532
2098.00	0.160577
2099.00	0.160582
2100.00	0.160363
2101.00	0.160235
2102.00	0.160462
2103.00	0.160533
2104.00	0.160300
2105.00	0.160421
2106.00	0.160424
2107.00	0.160233
2108.00	0.159955
2109.00	0.159946
2110.00	0.159952
2111.00	0.159688
2112.00	0.159866
2113.00	0.159604
2114.00	0.159640
2115.00	0.159430
2116.00	0.159434
2117.00	0.159396
2118.00	0.159311
2119.00	0.159153
2120.00	0.158998
2121.00	0.159186
2122.00	0.158956
2123.00	0.158938
2124.00	0.159070
2125.00	0.159027
2126.00	0.158723
2127.00	0.158808
2128.00	0.158852
2129.00	0.158373
2130.00	0.158485
2131.00	0.158431
2132.00	0.158509
2133.00	0.158196
2134.00	0.158238
2135.00	0.158166
2136.00	0.157998
2137.00	0.157936
2138.00	0.157721
2139.00	0.157709
2140.00	0.157509
2141.00	0.157591
2142.00	0.157465
2143.00	0.157475
2144.00	0.157098
2145.00	0.157096
2146.00	0.157179
2147.00	0.157083
2148.00	0.156879
2149.00	0.156773
2150.00	0.156796
2151.00	0.156600
2152.00	0.156686
2153.00	0.156599
2154.00	0.156616
2155.00	0.156371
2156.00	0.156294
2157.00	0.156125
2158.00	0.155645
2159.00	0.155631
2160.00	0.155792
2161.00	0.155778
2162.00	0.155623
2163.00	0.155326
2164.00	0.155209
2165.00	0.155061
2166.00	0.154797
2167.00	0.154712
2168.00	0.154511
2169.00	0.154172
2170.00	0.153975
2171.00	0.153942
2172.00	0.153972
2173.00	0.153926
2174.00	0.154142
2175.00	0.154136
2176.00	0.154068
2177.00	0.153718
2178.00	0.153853
2179.00	0.153635
2180.00	0.153661
2181.00	0.153793
2182.00	0.153857
2183.00	0.153857
2184.00	0.153752
2185.00	0.153845
2186.00	0.153956
2187.00	0.153787
2188.00	0.153627
2189.00	0.153463
2190.00	0.153378
2191.00	0.153116
2192.00	0.153036
2193.00	0.152818
2194.00	0.152869
2195.00	0.152707
2196.00	0.152782
2197.00	0.152919
[truncated: 303 more rows]
