# Supplementary material for: Ultrafast charge-transfer-induced spin transition in cobalt-tungstate molecular photomagnets
Source: Nat Commun. 2025 Jun 6;16:5012. doi: 10.1038/s41467-025-60401-4 (PMC12144094; doi:10.1038/s41467-025-60401-4)
Supplement: Supplementary file 5 — Source Data [file 41467_2025_60401_MOESM5_ESM.zip › Source_Data_files/Photoinduced_UV_vis_NIR_spectra_CsCoW/cooling_photo_1st/File_220712_133849_340K.txt]

File_220712_133849_340K.spc - RawData
�g�� (nm)	Abs.
200.00	2.250385
201.00	2.031113
202.00	2.148608
203.00	1.925200
204.00	1.757663
205.00	1.785248
206.00	1.822795
207.00	1.815083
208.00	1.995106
209.00	2.280608
210.00	2.238733
211.00	2.312667
212.00	2.104843
213.00	2.113708
214.00	1.994229
215.00	2.063897
216.00	2.063365
217.00	2.045792
218.00	1.969072
219.00	1.949139
220.00	1.910134
221.00	1.967406
222.00	1.968968
223.00	1.977287
224.00	2.019317
225.00	2.060607
226.00	2.002041
227.00	2.030845
228.00	2.035596
229.00	2.005330
230.00	1.973567
231.00	1.964105
232.00	1.939304
233.00	1.944312
234.00	1.963884
235.00	1.999706
236.00	2.012307
237.00	2.017978
238.00	1.999024
239.00	2.002153
240.00	1.990724
241.00	2.000197
242.00	2.004195
243.00	2.011877
244.00	2.007918
245.00	1.999679
246.00	1.980564
247.00	1.978935
248.00	1.975373
249.00	1.984099
250.00	1.981473
251.00	1.995239
252.00	1.999592
253.00	1.993949
254.00	1.983746
255.00	1.970030
256.00	1.963900
257.00	1.973221
258.00	1.988894
259.00	1.993320
260.00	2.022982
261.00	2.033298
262.00	2.033548
263.00	2.029057
264.00	2.020620
265.00	1.996701
266.00	1.977377
267.00	1.954112
268.00	1.935656
269.00	1.920171
270.00	1.911948
271.00	1.901191
272.00	1.884783
273.00	1.861800
274.00	1.838818
275.00	1.807403
276.00	1.780897
277.00	1.759537
278.00	1.729595
279.00	1.709665
280.00	1.694101
281.00	1.674237
282.00	1.654798
283.00	1.645207
284.00	1.633901
285.00	1.617702
286.00	1.604054
287.00	1.591222
288.00	1.576198
289.00	1.563078
290.00	1.555492
291.00	1.544886
292.00	1.536215
293.00	1.527796
294.00	1.518403
295.00	1.509262
296.00	1.502572
297.00	1.494676
298.00	1.486417
299.00	1.480045
300.00	1.470415
301.00	1.467788
302.00	1.463404
303.00	1.458663
304.00	1.451386
305.00	1.446223
306.00	1.434814
307.00	1.425376
308.00	1.420809
309.00	1.414964
310.00	1.410418
311.00	1.408329
312.00	1.404600
313.00	1.395222
314.00	1.391590
315.00	1.382133
316.00	1.378015
317.00	1.366034
318.00	1.364530
319.00	1.356869
320.00	1.352448
321.00	1.344772
322.00	1.344581
323.00	1.340566
324.00	1.334757
325.00	1.330007
326.00	1.327003
327.00	1.323733
328.00	1.320223
329.00	1.321093
330.00	1.321095
331.00	1.320309
332.00	1.321775
333.00	1.321062
334.00	1.317551
335.00	1.319684
336.00	1.315473
337.00	1.312428
338.00	1.310014
339.00	1.306955
340.00	1.299067
341.00	1.298337
342.00	1.294309
343.00	1.289418
344.00	1.288681
345.00	1.289694
346.00	1.289620
347.00	1.288616
348.00	1.287782
349.00	1.285234
350.00	1.282841
351.00	1.278505
352.00	1.276652
353.00	1.275166
354.00	1.274266
355.00	1.270882
356.00	1.269484
357.00	1.266519
358.00	1.264006
359.00	1.259708
360.00	1.254771
361.00	1.246689
362.00	1.239520
363.00	1.232234
364.00	1.224036
365.00	1.216190
366.00	1.207693
367.00	1.199024
368.00	1.186894
369.00	1.174752
370.00	1.159924
371.00	1.146282
372.00	1.131485
373.00	1.116553
374.00	1.102368
375.00	1.088923
376.00	1.073451
377.00	1.057145
378.00	1.041946
379.00	1.025480
380.00	1.010322
381.00	0.995125
382.00	0.980838
383.00	0.967138
384.00	0.954531
385.00	0.942181
386.00	0.931057
387.00	0.920807
388.00	0.910773
389.00	0.901669
390.00	0.892672
391.00	0.884723
392.00	0.877572
393.00	0.870932
394.00	0.864603
395.00	0.859223
396.00	0.854413
397.00	0.848803
398.00	0.844679
399.00	0.840941
400.00	0.837836
401.00	0.834547
402.00	0.832892
403.00	0.830723
404.00	0.830059
405.00	0.829454
406.00	0.829292
407.00	0.829317
408.00	0.829734
409.00	0.829232
410.00	0.829045
411.00	0.829724
412.00	0.830411
413.00	0.831111
414.00	0.832624
415.00	0.834776
416.00	0.836756
417.00	0.838760
418.00	0.841377
419.00	0.843571
420.00	0.845401
421.00	0.847625
422.00	0.850368
423.00	0.852803
424.00	0.855526
425.00	0.858503
426.00	0.861520
427.00	0.864283
428.00	0.867300
429.00	0.870258
430.00	0.873301
431.00	0.876178
432.00	0.879114
433.00	0.882903
434.00	0.886832
435.00	0.890186
436.00	0.893501
437.00	0.897241
438.00	0.900558
439.00	0.903289
440.00	0.906901
441.00	0.910832
442.00	0.914277
443.00	0.916772
444.00	0.920137
445.00	0.923020
446.00	0.925697
447.00	0.928602
448.00	0.931782
449.00	0.934813
450.00	0.937736
451.00	0.940849
452.00	0.943015
453.00	0.945713
454.00	0.947999
455.00	0.951044
456.00	0.953105
457.00	0.955226
458.00	0.957756
459.00	0.959852
460.00	0.961524
461.00	0.963686
462.00	0.966329
463.00	0.968119
464.00	0.970065
465.00	0.972181
466.00	0.973577
467.00	0.975377
468.00	0.976781
469.00	0.978174
470.00	0.979035
471.00	0.980136
472.00	0.981193
473.00	0.982175
474.00	0.983309
475.00	0.984273
476.00	0.985390
477.00	0.986180
478.00	0.986819
479.00	0.987146
480.00	0.987396
481.00	0.987727
482.00	0.987737
483.00	0.987638
484.00	0.988018
485.00	0.987972
486.00	0.987920
487.00	0.987762
488.00	0.987543
489.00	0.986998
490.00	0.987108
491.00	0.986245
492.00	0.985669
493.00	0.985530
494.00	0.984704
495.00	0.983866
496.00	0.983419
497.00	0.982145
498.00	0.980792
499.00	0.980021
500.00	0.978845
501.00	0.977792
502.00	0.976733
503.00	0.975557
504.00	0.974233
505.00	0.972588
506.00	0.970459
507.00	0.969010
508.00	0.967074
509.00	0.964609
510.00	0.961649
511.00	0.959878
512.00	0.957388
513.00	0.955374
514.00	0.953087
515.00	0.951578
516.00	0.948494
517.00	0.945580
518.00	0.942253
519.00	0.939630
520.00	0.936141
521.00	0.933240
522.00	0.929794
523.00	0.926440
524.00	0.922882
525.00	0.919592
526.00	0.916131
527.00	0.912724
528.00	0.909259
529.00	0.905343
530.00	0.901649
531.00	0.897709
532.00	0.894319
533.00	0.890484
534.00	0.886936
535.00	0.882828
536.00	0.878678
537.00	0.874652
538.00	0.870086
539.00	0.865188
540.00	0.860701
541.00	0.856194
542.00	0.851054
543.00	0.846608
544.00	0.841682
545.00	0.836611
546.00	0.831645
547.00	0.826656
548.00	0.821746
549.00	0.816293
550.00	0.811196
551.00	0.805841
552.00	0.800652
553.00	0.795433
554.00	0.790400
555.00	0.785031
556.00	0.779547
557.00	0.774230
558.00	0.768177
559.00	0.762572
560.00	0.757398
561.00	0.752428
562.00	0.746740
563.00	0.741722
564.00	0.737048
565.00	0.731362
566.00	0.725787
567.00	0.720652
568.00	0.715003
569.00	0.709045
570.00	0.703893
571.00	0.698441
572.00	0.692946
573.00	0.687796
574.00	0.682311
575.00	0.676899
576.00	0.671752
577.00	0.666711
578.00	0.661705
579.00	0.657276
580.00	0.652673
581.00	0.648151
582.00	0.643576
583.00	0.639099
584.00	0.634580
585.00	0.629858
586.00	0.625539
587.00	0.621597
588.00	0.617786
589.00	0.613773
590.00	0.610335
591.00	0.606448
592.00	0.602742
593.00	0.598972
594.00	0.595580
595.00	0.592081
596.00	0.588453
597.00	0.585005
598.00	0.581616
599.00	0.578208
600.00	0.574870
601.00	0.572661
602.00	0.569691
603.00	0.566971
604.00	0.564416
605.00	0.561736
606.00	0.558460
607.00	0.555411
608.00	0.552609
609.00	0.549911
610.00	0.547234
611.00	0.544444
612.00	0.542142
613.00	0.539618
614.00	0.537438
615.00	0.534732
616.00	0.532554
617.00	0.530330
618.00	0.528534
619.00	0.526040
620.00	0.524203
621.00	0.522380
622.00	0.520355
623.00	0.517988
624.00	0.516551
625.00	0.514833
626.00	0.512784
627.00	0.511092
628.00	0.509667
629.00	0.507073
630.00	0.505399
631.00	0.504074
632.00	0.502769
633.00	0.501425
634.00	0.500168
635.00	0.498621
636.00	0.497040
637.00	0.494995
638.00	0.492882
639.00	0.491976
640.00	0.490504
641.00	0.489052
642.00	0.487951
643.00	0.487020
644.00	0.485655
645.00	0.484669
646.00	0.483345
647.00	0.482104
648.00	0.481112
649.00	0.480313
650.00	0.479300
651.00	0.478792
652.00	0.477710
653.00	0.475834
654.00	0.474516
655.00	0.473152
656.00	0.471420
657.00	0.470335
658.00	0.469530
659.00	0.468420
660.00	0.467150
661.00	0.466091
662.00	0.465233
663.00	0.464255
664.00	0.463174
665.00	0.462835
666.00	0.462387
667.00	0.461681
668.00	0.461265
669.00	0.460932
670.00	0.460186
671.00	0.459442
672.00	0.458797
673.00	0.458705
674.00	0.457262
675.00	0.456636
676.00	0.455545
677.00	0.454832
678.00	0.453567
679.00	0.453638
680.00	0.452672
681.00	0.452121
682.00	0.451662
683.00	0.450538
684.00	0.449010
685.00	0.447974
686.00	0.447818
687.00	0.446563
688.00	0.446313
689.00	0.445956
690.00	0.445775
691.00	0.444602
692.00	0.444275
693.00	0.443566
694.00	0.442890
695.00	0.442785
696.00	0.441914
697.00	0.440836
698.00	0.439940
699.00	0.439302
700.00	0.438088
701.00	0.437465
702.00	0.437495
703.00	0.437084
704.00	0.436477
705.00	0.435094
706.00	0.434595
707.00	0.433455
708.00	0.432519
709.00	0.431695
710.00	0.431539
711.00	0.431302
712.00	0.430711
713.00	0.429904
714.00	0.429533
715.00	0.428880
716.00	0.428375
717.00	0.427666
718.00	0.426910
719.00	0.425312
720.00	0.424110
721.00	0.423245
722.00	0.422382
723.00	0.421606
724.00	0.420935
725.00	0.420156
726.00	0.419450
727.00	0.418598
728.00	0.417866
729.00	0.417287
730.00	0.416855
731.00	0.416351
732.00	0.415853
733.00	0.415392
734.00	0.414934
735.00	0.414498
736.00	0.414040
737.00	0.413673
738.00	0.413216
739.00	0.412773
740.00	0.412349
741.00	0.411935
742.00	0.411463
743.00	0.410979
744.00	0.410557
745.00	0.410106
746.00	0.409669
747.00	0.409166
748.00	0.408739
749.00	0.408330
750.00	0.407988
751.00	0.407522
752.00	0.407086
753.00	0.406658
754.00	0.406146
755.00	0.405685
756.00	0.405243
757.00	0.404745
758.00	0.404317
759.00	0.403932
760.00	0.403472
761.00	0.402941
762.00	0.402507
763.00	0.402094
764.00	0.401669
765.00	0.401181
766.00	0.400681
767.00	0.400167
768.00	0.399617
769.00	0.399117
770.00	0.398643
771.00	0.398220
772.00	0.397756
773.00	0.397215
774.00	0.396743
775.00	0.396259
776.00	0.395701
777.00	0.395227
778.00	0.394784
779.00	0.394330
780.00	0.393793
781.00	0.393285
782.00	0.392798
783.00	0.392262
784.00	0.391717
785.00	0.391316
786.00	0.390816
787.00	0.390336
788.00	0.389797
789.00	0.389350
790.00	0.388929
791.00	0.388442
792.00	0.387911
793.00	0.387440
794.00	0.386940
795.00	0.386385
796.00	0.385860
797.00	0.385383
798.00	0.384974
799.00	0.384510
800.00	0.384070
801.00	0.383642
802.00	0.383172
803.00	0.382757
804.00	0.382297
805.00	0.381874
806.00	0.381422
807.00	0.380949
808.00	0.380512
809.00	0.380070
810.00	0.379662
811.00	0.379330
812.00	0.378958
813.00	0.378512
814.00	0.378086
815.00	0.377631
816.00	0.377250
817.00	0.376858
818.00	0.376498
819.00	0.376085
820.00	0.375692
821.00	0.375308
822.00	0.374956
823.00	0.374606
824.00	0.374233
825.00	0.373927
826.00	0.373603
827.00	0.373306
828.00	0.372942
829.00	0.372692
830.00	0.372426
831.00	0.372187
832.00	0.371919
833.00	0.371600
834.00	0.371360
835.00	0.371084
836.00	0.370857
837.00	0.370666
838.00	0.370518
839.00	0.370215
840.00	0.370024
841.00	0.369805
842.00	0.369475
843.00	0.369115
844.00	0.368902
845.00	0.368673
846.00	0.368427
847.00	0.368222
848.00	0.367999
849.00	0.367768
850.00	0.367580
851.00	0.367329
852.00	0.367156
853.00	0.366934
854.00	0.366704
855.00	0.366552
856.00	0.366570
857.00	0.366302
858.00	0.366243
859.00	0.366196
860.00	0.366185
861.00	0.366093
862.00	0.365944
863.00	0.363675
864.00	0.361410
865.00	0.359118
866.00	0.356887
867.00	0.354610
868.00	0.352352
869.00	0.350005
870.00	0.347719
871.00	0.345354
872.00	0.342952
873.00	0.340507
874.00	0.338190
875.00	0.335790
876.00	0.333428
877.00	0.331101
878.00	0.328671
879.00	0.326302
880.00	0.325931
881.00	0.325585
882.00	0.325196
883.00	0.324710
884.00	0.324321
885.00	0.324053
886.00	0.323719
887.00	0.323366
888.00	0.323033
889.00	0.322682
890.00	0.322334
891.00	0.322016
892.00	0.321675
893.00	0.321289
894.00	0.320888
895.00	0.320492
896.00	0.320148
897.00	0.319756
898.00	0.319340
899.00	0.319005
900.00	0.318766
901.00	0.318445
902.00	0.317960
903.00	0.317576
904.00	0.317225
905.00	0.316845
906.00	0.316441
907.00	0.316032
908.00	0.315632
909.00	0.315240
910.00	0.314931
911.00	0.314626
912.00	0.314312
913.00	0.314034
914.00	0.313699
915.00	0.313389
916.00	0.313034
917.00	0.312673
918.00	0.312333
919.00	0.312031
920.00	0.311720
921.00	0.311381
922.00	0.311084
923.00	0.310805
924.00	0.310556
925.00	0.310285
926.00	0.309995
927.00	0.309713
928.00	0.309382
929.00	0.309093
930.00	0.308737
931.00	0.308411
932.00	0.308065
933.00	0.307723
934.00	0.307376
935.00	0.307055
936.00	0.306747
937.00	0.306429
938.00	0.306129
939.00	0.305860
940.00	0.305560
941.00	0.305231
942.00	0.304924
943.00	0.304638
944.00	0.304319
945.00	0.304021
946.00	0.303755
947.00	0.303493
948.00	0.303255
949.00	0.303038
950.00	0.302836
951.00	0.302585
952.00	0.302319
953.00	0.302043
954.00	0.301784
955.00	0.301530
956.00	0.301236
957.00	0.300952
958.00	0.300676
959.00	0.300422
960.00	0.300176
961.00	0.299931
962.00	0.299666
963.00	0.299377
964.00	0.299086
965.00	0.298796
966.00	0.298459
967.00	0.298136
968.00	0.297808
969.00	0.297504
970.00	0.297190
971.00	0.296898
972.00	0.296598
973.00	0.296270
974.00	0.295926
975.00	0.295612
976.00	0.295275
977.00	0.294927
978.00	0.294589
979.00	0.294314
980.00	0.294029
981.00	0.293747
982.00	0.293468
983.00	0.293215
984.00	0.292927
985.00	0.292672
986.00	0.292393
987.00	0.292110
988.00	0.291820
989.00	0.291526
990.00	0.291261
991.00	0.290974
992.00	0.290657
993.00	0.290342
994.00	0.290056
995.00	0.289766
996.00	0.289483
997.00	0.289200
998.00	0.288917
999.00	0.288626
1000.00	0.288352
1001.00	0.288083
1002.00	0.287818
1003.00	0.287570
1004.00	0.287308
1005.00	0.287027
1006.00	0.286756
1007.00	0.286513
1008.00	0.286308
1009.00	0.286133
1010.00	0.285935
1011.00	0.285724
1012.00	0.285512
1013.00	0.285287
1014.00	0.284994
1015.00	0.284718
1016.00	0.284446
1017.00	0.284186
1018.00	0.283932
1019.00	0.283704
1020.00	0.283447
1021.00	0.283201
1022.00	0.282961
1023.00	0.282712
1024.00	0.282461
1025.00	0.282192
1026.00	0.281914
1027.00	0.281647
1028.00	0.281351
1029.00	0.281080
1030.00	0.280794
1031.00	0.280560
1032.00	0.280319
1033.00	0.280066
1034.00	0.279769
1035.00	0.279497
1036.00	0.279204
1037.00	0.278948
1038.00	0.278710
1039.00	0.278435
1040.00	0.278169
1041.00	0.277881
1042.00	0.277606
1043.00	0.277346
1044.00	0.277084
1045.00	0.276840
1046.00	0.276559
1047.00	0.276299
1048.00	0.276026
1049.00	0.275767
1050.00	0.275499
1051.00	0.275275
1052.00	0.275005
1053.00	0.274722
1054.00	0.274437
1055.00	0.274167
1056.00	0.273908
1057.00	0.273635
1058.00	0.273368
1059.00	0.273147
1060.00	0.272896
1061.00	0.272625
1062.00	0.272334
1063.00	0.272080
1064.00	0.271812
1065.00	0.271583
1066.00	0.271322
1067.00	0.271085
1068.00	0.270807
1069.00	0.270538
1070.00	0.270300
1071.00	0.270048
1072.00	0.269776
1073.00	0.269512
1074.00	0.269250
1075.00	0.268992
1076.00	0.268679
1077.00	0.268380
1078.00	0.268102
1079.00	0.267859
1080.00	0.267575
1081.00	0.267300
1082.00	0.267008
1083.00	0.266749
1084.00	0.266481
1085.00	0.266208
1086.00	0.265954
1087.00	0.265697
1088.00	0.265426
1089.00	0.265162
1090.00	0.264926
1091.00	0.264692
1092.00	0.264449
1093.00	0.264217
1094.00	0.263965
1095.00	0.263754
1096.00	0.263536
1097.00	0.263300
1098.00	0.263044
1099.00	0.262789
1100.00	0.262512
1101.00	0.262242
1102.00	0.262010
1103.00	0.261784
1104.00	0.261536
1105.00	0.261289
1106.00	0.261061
1107.00	0.260820
1108.00	0.260557
1109.00	0.260298
1110.00	0.260034
1111.00	0.259806
1112.00	0.259550
1113.00	0.259271
1114.00	0.259035
1115.00	0.258825
1116.00	0.258599
1117.00	0.258400
1118.00	0.258188
1119.00	0.257952
1120.00	0.257695
1121.00	0.257463
1122.00	0.257250
1123.00	0.257018
1124.00	0.256779
1125.00	0.256569
1126.00	0.256366
1127.00	0.256162
1128.00	0.255917
1129.00	0.255662
1130.00	0.255425
1131.00	0.255185
1132.00	0.254923
1133.00	0.254674
1134.00	0.254409
1135.00	0.254143
1136.00	0.253914
1137.00	0.253691
1138.00	0.253447
1139.00	0.253195
1140.00	0.252934
1141.00	0.252677
1142.00	0.252411
1143.00	0.252151
1144.00	0.251877
1145.00	0.251641
1146.00	0.251408
1147.00	0.251159
1148.00	0.250911
1149.00	0.250679
1150.00	0.250451
1151.00	0.250209
1152.00	0.249980
1153.00	0.249732
1154.00	0.249527
1155.00	0.249313
1156.00	0.249087
1157.00	0.248843
1158.00	0.248603
1159.00	0.248380
1160.00	0.248165
1161.00	0.247990
1162.00	0.247785
1163.00	0.247556
1164.00	0.247343
1165.00	0.247134
1166.00	0.246909
1167.00	0.246696
1168.00	0.246490
1169.00	0.246281
1170.00	0.246033
1171.00	0.245746
1172.00	0.245496
1173.00	0.245286
1174.00	0.245085
1175.00	0.244886
1176.00	0.244674
1177.00	0.244451
1178.00	0.244221
1179.00	0.243975
1180.00	0.243734
1181.00	0.243511
1182.00	0.243296
1183.00	0.243105
1184.00	0.242897
1185.00	0.242703
1186.00	0.242522
1187.00	0.242364
1188.00	0.242197
1189.00	0.242023
1190.00	0.241820
1191.00	0.241634
1192.00	0.241428
1193.00	0.241241
1194.00	0.241038
1195.00	0.240836
1196.00	0.240646
1197.00	0.240504
1198.00	0.240335
1199.00	0.240137
1200.00	0.239942
1201.00	0.239733
1202.00	0.239534
1203.00	0.239327
1204.00	0.239113
1205.00	0.238901
1206.00	0.238672
1207.00	0.238434
1208.00	0.238219
1209.00	0.238025
1210.00	0.237799
1211.00	0.237587
1212.00	0.237376
1213.00	0.237201
1214.00	0.236993
1215.00	0.236788
1216.00	0.236586
1217.00	0.236368
1218.00	0.236178
1219.00	0.235983
1220.00	0.235801
1221.00	0.235618
1222.00	0.235437
1223.00	0.235264
1224.00	0.235119
1225.00	0.234942
1226.00	0.234762
1227.00	0.234604
1228.00	0.234427
1229.00	0.234222
1230.00	0.234024
1231.00	0.233828
1232.00	0.233657
1233.00	0.233505
1234.00	0.233331
1235.00	0.233147
1236.00	0.232943
1237.00	0.232730
1238.00	0.232551
1239.00	0.232364
1240.00	0.232166
1241.00	0.231969
1242.00	0.231765
1243.00	0.231575
1244.00	0.231364
1245.00	0.231166
1246.00	0.230997
1247.00	0.230791
1248.00	0.230594
1249.00	0.230395
1250.00	0.230193
1251.00	0.230004
1252.00	0.229800
1253.00	0.229593
1254.00	0.229412
1255.00	0.229223
1256.00	0.229041
1257.00	0.228872
1258.00	0.228676
1259.00	0.228509
1260.00	0.228327
1261.00	0.228140
1262.00	0.227971
1263.00	0.227798
1264.00	0.227643
1265.00	0.227456
1266.00	0.227286
1267.00	0.227102
1268.00	0.226910
1269.00	0.226725
1270.00	0.226571
1271.00	0.226396
1272.00	0.226195
1273.00	0.225977
1274.00	0.225781
1275.00	0.225596
1276.00	0.225404
1277.00	0.225210
1278.00	0.225036
1279.00	0.224870
1280.00	0.224706
1281.00	0.224518
1282.00	0.224368
1283.00	0.224189
1284.00	0.224008
1285.00	0.223844
1286.00	0.223699
1287.00	0.223539
1288.00	0.223374
1289.00	0.223202
1290.00	0.223068
1291.00	0.222918
1292.00	0.222750
1293.00	0.222596
1294.00	0.222442
1295.00	0.222286
1296.00	0.222113
1297.00	0.221923
1298.00	0.221762
1299.00	0.221572
1300.00	0.221374
1301.00	0.221181
1302.00	0.220987
1303.00	0.220795
1304.00	0.220615
1305.00	0.220404
1306.00	0.220213
1307.00	0.220030
1308.00	0.219840
1309.00	0.219651
1310.00	0.219467
1311.00	0.219295
1312.00	0.219118
1313.00	0.218934
1314.00	0.218739
1315.00	0.218541
1316.00	0.218386
1317.00	0.218233
1318.00	0.218086
1319.00	0.217944
1320.00	0.217782
1321.00	0.217615
1322.00	0.217473
1323.00	0.217338
1324.00	0.217155
1325.00	0.216979
1326.00	0.216829
1327.00	0.216640
1328.00	0.216456
1329.00	0.216287
1330.00	0.216124
1331.00	0.215956
1332.00	0.215776
1333.00	0.215581
1334.00	0.215386
1335.00	0.215151
1336.00	0.214914
1337.00	0.214692
1338.00	0.214460
1339.00	0.214202
1340.00	0.213987
1341.00	0.213782
1342.00	0.213554
1343.00	0.213291
1344.00	0.213046
1345.00	0.212816
1346.00	0.212564
1347.00	0.212290
1348.00	0.212053
1349.00	0.211836
1350.00	0.211617
1351.00	0.211370
1352.00	0.211160
1353.00	0.210994
1354.00	0.210809
1355.00	0.210623
1356.00	0.210468
1357.00	0.210285
1358.00	0.210111
1359.00	0.209947
1360.00	0.209813
1361.00	0.209658
1362.00	0.209472
1363.00	0.209290
1364.00	0.209152
1365.00	0.208973
1366.00	0.208776
1367.00	0.208581
1368.00	0.208407
1369.00	0.208228
1370.00	0.208001
1371.00	0.207768
1372.00	0.207543
1373.00	0.207322
1374.00	0.207075
1375.00	0.206841
1376.00	0.206573
1377.00	0.206303
1378.00	0.206067
1379.00	0.205840
1380.00	0.205614
1381.00	0.205349
1382.00	0.205136
1383.00	0.204922
1384.00	0.204676
1385.00	0.204414
1386.00	0.204157
1387.00	0.203917
1388.00	0.203663
1389.00	0.203405
1390.00	0.203144
1391.00	0.202899
1392.00	0.202625
1393.00	0.202382
1394.00	0.202125
1395.00	0.201865
1396.00	0.201576
1397.00	0.201284
1398.00	0.201003
1399.00	0.200696
1400.00	0.200386
1401.00	0.200074
1402.00	0.199799
1403.00	0.199518
1404.00	0.199229
1405.00	0.198948
1406.00	0.198670
1407.00	0.198379
1408.00	0.198080
1409.00	0.197794
1410.00	0.197488
1411.00	0.197220
1412.00	0.196934
1413.00	0.196652
1414.00	0.196380
1415.00	0.196111
1416.00	0.195848
1417.00	0.195589
1418.00	0.195337
1419.00	0.195092
1420.00	0.194843
1421.00	0.194604
1422.00	0.194390
1423.00	0.194179
1424.00	0.193952
1425.00	0.193724
1426.00	0.193520
1427.00	0.193342
1428.00	0.193151
1429.00	0.192964
1430.00	0.192780
1431.00	0.192595
1432.00	0.192406
1433.00	0.192200
1434.00	0.192029
1435.00	0.191875
1436.00	0.191706
1437.00	0.191546
1438.00	0.191376
1439.00	0.191204
1440.00	0.191030
1441.00	0.190887
1442.00	0.190756
1443.00	0.190619
1444.00	0.190466
1445.00	0.190310
1446.00	0.190168
1447.00	0.190074
1448.00	0.189963
1449.00	0.189860
1450.00	0.189776
1451.00	0.189704
1452.00	0.189623
1453.00	0.189535
1454.00	0.189460
1455.00	0.189376
1456.00	0.189292
1457.00	0.189221
1458.00	0.189117
1459.00	0.189017
1460.00	0.188916
1461.00	0.188844
1462.00	0.188773
1463.00	0.188670
1464.00	0.188546
1465.00	0.188445
1466.00	0.188351
1467.00	0.188254
1468.00	0.188104
1469.00	0.187962
1470.00	0.187825
1471.00	0.187683
1472.00	0.187581
1473.00	0.187498
1474.00	0.187377
1475.00	0.187286
1476.00	0.187179
1477.00	0.187102
1478.00	0.187003
1479.00	0.186895
1480.00	0.186819
1481.00	0.186742
1482.00	0.186662
1483.00	0.186569
1484.00	0.186491
1485.00	0.186434
1486.00	0.186375
1487.00	0.186315
1488.00	0.186267
1489.00	0.186203
1490.00	0.186089
1491.00	0.186008
1492.00	0.185935
1493.00	0.185883
1494.00	0.185795
1495.00	0.185734
1496.00	0.185687
1497.00	0.185642
1498.00	0.185599
1499.00	0.185533
1500.00	0.185496
1501.00	0.185439
1502.00	0.185374
1503.00	0.185284
1504.00	0.185226
1505.00	0.185159
1506.00	0.185084
1507.00	0.185023
1508.00	0.184966
1509.00	0.184866
1510.00	0.184789
1511.00	0.184706
1512.00	0.184627
1513.00	0.184535
1514.00	0.184429
1515.00	0.184315
1516.00	0.184237
1517.00	0.184143
1518.00	0.184075
1519.00	0.184024
1520.00	0.184005
1521.00	0.183966
1522.00	0.183894
1523.00	0.183842
1524.00	0.183795
1525.00	0.183748
1526.00	0.183725
1527.00	0.183680
1528.00	0.183638
1529.00	0.183570
1530.00	0.183516
1531.00	0.183470
1532.00	0.183426
1533.00	0.183360
1534.00	0.183276
1535.00	0.183169
1536.00	0.183075
1537.00	0.182975
1538.00	0.182868
1539.00	0.182763
1540.00	0.182661
1541.00	0.182565
1542.00	0.182467
1543.00	0.182388
1544.00	0.182303
1545.00	0.182243
1546.00	0.182187
1547.00	0.182124
1548.00	0.182037
1549.00	0.181970
1550.00	0.181909
1551.00	0.181849
1552.00	0.181784
1553.00	0.181708
1554.00	0.181608
1555.00	0.181520
1556.00	0.181457
1557.00	0.181371
1558.00	0.181288
1559.00	0.181197
1560.00	0.181108
1561.00	0.181012
1562.00	0.180892
1563.00	0.180771
1564.00	0.180652
1565.00	0.180558
1566.00	0.180438
1567.00	0.180312
1568.00	0.180182
1569.00	0.180080
1570.00	0.179961
1571.00	0.179882
1572.00	0.179788
1573.00	0.179698
1574.00	0.179594
1575.00	0.179472
1576.00	0.179347
1577.00	0.179217
1578.00	0.179085
1579.00	0.178975
1580.00	0.178850
1581.00	0.178742
1582.00	0.178623
1583.00	0.178506
1584.00	0.178414
1585.00	0.178346
1586.00	0.178255
1587.00	0.178145
1588.00	0.178018
1589.00	0.177916
1590.00	0.177786
1591.00	0.177690
1592.00	0.177633
1593.00	0.177582
1594.00	0.177517
1595.00	0.177441
1596.00	0.177367
1597.00	0.177291
1598.00	0.177223
1599.00	0.177160
1600.00	0.177095
1601.00	0.177020
1602.00	0.176939
1603.00	0.176864
1604.00	0.176814
1605.00	0.176746
1606.00	0.176638
1607.00	0.176568
1608.00	0.176476
1609.00	0.176383
1610.00	0.176283
1611.00	0.176155
1612.00	0.176032
1613.00	0.175917
1614.00	0.175802
1615.00	0.175691
1616.00	0.175590
1617.00	0.175484
1618.00	0.175355
1619.00	0.175231
1620.00	0.175138
1621.00	0.175029
1622.00	0.174945
1623.00	0.174887
1624.00	0.174828
1625.00	0.174765
1626.00	0.174692
1627.00	0.174621
1628.00	0.174594
1629.00	0.174554
1630.00	0.174508
1631.00	0.174478
1632.00	0.174431
1633.00	0.174355
1634.00	0.174292
1635.00	0.174232
1636.00	0.174182
1637.00	0.174101
1638.00	0.174059
1639.00	0.174024
1640.00	0.173978
1641.00	0.173911
1642.00	0.173839
1643.00	0.174910
1644.00	0.176016
1645.00	0.177074
1646.00	0.178211
1647.00	0.179280
1648.00	0.180334
1649.00	0.181434
1650.00	0.182535
1651.00	0.183623
1652.00	0.184736
1653.00	0.185876
1654.00	0.186952
1655.00	0.188032
1656.00	0.189084
1657.00	0.190139
1658.00	0.191242
1659.00	0.192353
1660.00	0.192223
1661.00	0.192092
1662.00	0.191995
1663.00	0.191851
1664.00	0.191756
1665.00	0.191641
1666.00	0.191506
1667.00	0.191327
1668.00	0.191193
1669.00	0.191114
1670.00	0.190949
1671.00	0.190905
1672.00	0.190852
1673.00	0.190755
1674.00	0.190656
1675.00	0.190518
1676.00	0.190436
1677.00	0.190335
1678.00	0.190206
1679.00	0.190098
1680.00	0.189987
1681.00	0.189913
1682.00	0.189848
1683.00	0.189782
1684.00	0.189766
1685.00	0.189728
1686.00	0.189620
1687.00	0.189560
1688.00	0.189530
1689.00	0.189431
1690.00	0.189412
1691.00	0.189422
1692.00	0.189461
1693.00	0.189378
1694.00	0.189407
1695.00	0.189416
1696.00	0.189486
1697.00	0.189466
1698.00	0.189377
1699.00	0.189422
1700.00	0.189368
1701.00	0.189360
1702.00	0.189328
1703.00	0.189267
1704.00	0.189232
1705.00	0.189106
1706.00	0.189026
1707.00	0.189015
1708.00	0.188888
1709.00	0.188651
1710.00	0.188612
1711.00	0.188499
1712.00	0.188393
1713.00	0.188178
1714.00	0.188101
1715.00	0.188024
1716.00	0.187852
1717.00	0.187706
1718.00	0.187622
1719.00	0.187507
1720.00	0.187355
1721.00	0.187222
1722.00	0.187116
1723.00	0.186969
1724.00	0.186754
1725.00	0.186678
1726.00	0.186683
1727.00	0.186536
1728.00	0.186372
1729.00	0.186291
1730.00	0.186173
1731.00	0.186059
1732.00	0.185929
1733.00	0.185816
1734.00	0.185675
1735.00	0.185532
1736.00	0.185471
1737.00	0.185373
1738.00	0.185218
1739.00	0.185064
1740.00	0.184970
1741.00	0.184838
1742.00	0.184690
1743.00	0.184520
1744.00	0.184441
1745.00	0.184299
1746.00	0.184077
1747.00	0.183973
1748.00	0.183773
1749.00	0.183690
1750.00	0.183528
1751.00	0.183458
1752.00	0.183243
1753.00	0.183085
1754.00	0.183004
1755.00	0.182983
1756.00	0.182911
1757.00	0.182741
1758.00	0.182687
1759.00	0.182592
1760.00	0.182487
1761.00	0.182306
1762.00	0.182360
1763.00	0.182273
1764.00	0.182207
1765.00	0.182158
1766.00	0.181985
1767.00	0.181857
1768.00	0.181737
1769.00	0.181665
1770.00	0.181475
1771.00	0.181337
1772.00	0.181185
1773.00	0.181076
1774.00	0.180971
1775.00	0.180819
1776.00	0.180638
1777.00	0.180388
1778.00	0.180214
1779.00	0.179867
1780.00	0.179696
1781.00	0.179558
1782.00	0.179371
1783.00	0.179247
1784.00	0.179177
1785.00	0.179022
1786.00	0.178906
1787.00	0.178729
1788.00	0.178640
1789.00	0.178501
1790.00	0.178338
1791.00	0.178201
1792.00	0.178076
1793.00	0.177874
1794.00	0.177825
1795.00	0.177757
1796.00	0.177618
1797.00	0.177532
1798.00	0.177329
1799.00	0.177168
1800.00	0.176971
1801.00	0.176776
1802.00	0.176577
1803.00	0.176398
1804.00	0.176215
1805.00	0.176027
1806.00	0.175764
1807.00	0.175481
1808.00	0.175327
1809.00	0.175041
1810.00	0.175030
1811.00	0.174908
1812.00	0.174738
1813.00	0.174608
1814.00	0.174437
1815.00	0.174305
1816.00	0.174133
1817.00	0.174079
1818.00	0.173919
1819.00	0.173831
1820.00	0.173591
1821.00	0.173585
1822.00	0.173376
1823.00	0.173242
1824.00	0.173173
1825.00	0.173055
1826.00	0.172855
1827.00	0.172521
1828.00	0.172433
1829.00	0.172222
1830.00	0.172112
1831.00	0.171950
1832.00	0.171869
1833.00	0.171751
1834.00	0.171487
1835.00	0.171358
1836.00	0.171218
1837.00	0.171173
1838.00	0.170980
1839.00	0.170855
1840.00	0.170785
1841.00	0.170687
1842.00	0.170473
1843.00	0.170435
1844.00	0.170403
1845.00	0.170137
1846.00	0.170018
1847.00	0.169915
1848.00	0.169775
1849.00	0.169513
1850.00	0.169390
1851.00	0.169339
1852.00	0.169212
1853.00	0.169038
1854.00	0.168905
1855.00	0.168719
1856.00	0.168554
1857.00	0.168428
1858.00	0.168290
1859.00	0.168164
1860.00	0.168102
1861.00	0.167984
1862.00	0.167898
1863.00	0.167761
1864.00	0.167569
1865.00	0.167410
1866.00	0.167295
1867.00	0.167057
1868.00	0.166851
1869.00	0.166733
1870.00	0.166562
1871.00	0.166403
1872.00	0.166330
1873.00	0.166215
1874.00	0.166078
1875.00	0.165927
1876.00	0.165943
1877.00	0.165835
1878.00	0.165790
1879.00	0.165691
1880.00	0.165709
1881.00	0.165521
1882.00	0.165471
1883.00	0.165379
1884.00	0.165384
1885.00	0.165355
1886.00	0.165184
1887.00	0.165261
1888.00	0.165092
1889.00	0.165145
1890.00	0.165119
1891.00	0.165113
1892.00	0.165050
1893.00	0.164954
1894.00	0.164978
1895.00	0.164878
1896.00	0.164932
1897.00	0.164751
1898.00	0.164925
1899.00	0.164822
1900.00	0.164904
1901.00	0.164883
1902.00	0.164967
1903.00	0.165001
1904.00	0.164897
1905.00	0.165040
1906.00	0.164789
1907.00	0.164809
1908.00	0.164738
1909.00	0.164867
1910.00	0.164779
1911.00	0.164611
1912.00	0.164597
1913.00	0.164544
1914.00	0.164508
1915.00	0.164367
1916.00	0.164416
1917.00	0.164181
1918.00	0.164229
1919.00	0.164181
1920.00	0.164133
1921.00	0.163998
1922.00	0.163991
1923.00	0.164015
1924.00	0.163922
1925.00	0.163862
1926.00	0.163498
1927.00	0.163467
1928.00	0.163262
1929.00	0.163110
1930.00	0.162918
1931.00	0.162872
1932.00	0.162718
1933.00	0.162481
1934.00	0.162597
1935.00	0.162488
1936.00	0.162309
1937.00	0.162231
1938.00	0.162276
1939.00	0.162046
1940.00	0.161904
1941.00	0.161803
1942.00	0.161512
1943.00	0.161624
1944.00	0.161612
1945.00	0.161710
1946.00	0.161835
1947.00	0.161800
1948.00	0.161676
1949.00	0.161732
1950.00	0.161660
1951.00	0.161463
1952.00	0.161221
1953.00	0.161127
1954.00	0.161024
1955.00	0.160841
1956.00	0.160814
1957.00	0.160940
1958.00	0.160927
1959.00	0.161001
1960.00	0.160917
1961.00	0.160748
1962.00	0.160444
1963.00	0.160096
1964.00	0.159905
1965.00	0.159917
1966.00	0.159748
1967.00	0.159709
1968.00	0.159829
1969.00	0.159840
1970.00	0.159673
1971.00	0.159730
1972.00	0.159728
1973.00	0.159643
1974.00	0.159296
1975.00	0.159242
1976.00	0.159272
1977.00	0.159206
1978.00	0.159108
1979.00	0.159171
1980.00	0.159216
1981.00	0.159199
1982.00	0.159166
1983.00	0.159070
1984.00	0.159044
1985.00	0.158721
1986.00	0.158764
1987.00	0.158749
1988.00	0.158619
1989.00	0.158418
1990.00	0.158199
1991.00	0.158206
1992.00	0.157900
1993.00	0.157935
1994.00	0.157825
1995.00	0.157792
1996.00	0.157899
1997.00	0.157879
1998.00	0.157921
1999.00	0.157859
2000.00	0.157975
2001.00	0.157937
2002.00	0.158082
2003.00	0.157798
2004.00	0.157853
2005.00	0.157639
2006.00	0.157905
2007.00	0.158007
2008.00	0.158106
2009.00	0.158270
2010.00	0.158028
2011.00	0.158058
2012.00	0.157927
2013.00	0.157778
2014.00	0.157640
2015.00	0.157647
2016.00	0.157659
2017.00	0.157534
2018.00	0.157591
2019.00	0.157382
2020.00	0.157614
2021.00	0.157522
2022.00	0.157628
2023.00	0.157450
2024.00	0.157531
2025.00	0.157345
2026.00	0.157446
2027.00	0.157523
2028.00	0.157292
2029.00	0.157580
2030.00	0.157531
2031.00	0.157669
2032.00	0.157595
2033.00	0.157501
2034.00	0.157524
2035.00	0.157428
2036.00	0.157582
2037.00	0.157524
2038.00	0.157567
2039.00	0.157441
2040.00	0.157554
2041.00	0.157353
2042.00	0.157478
2043.00	0.157467
2044.00	0.157425
2045.00	0.157762
2046.00	0.157697
2047.00	0.157879
2048.00	0.157772
2049.00	0.157823
2050.00	0.157806
2051.00	0.157746
2052.00	0.157790
2053.00	0.157790
2054.00	0.157912
2055.00	0.157782
2056.00	0.158092
2057.00	0.158118
2058.00	0.158453
2059.00	0.158477
2060.00	0.158391
2061.00	0.158420
2062.00	0.158159
2063.00	0.158070
2064.00	0.157969
2065.00	0.158178
2066.00	0.158171
2067.00	0.158246
2068.00	0.158389
2069.00	0.158494
2070.00	0.158627
2071.00	0.158429
2072.00	0.158663
2073.00	0.158511
2074.00	0.158377
2075.00	0.158280
2076.00	0.158451
2077.00	0.158521
2078.00	0.158465
2079.00	0.158557
2080.00	0.158410
2081.00	0.158572
2082.00	0.158537
2083.00	0.158706
2084.00	0.158414
2085.00	0.158446
2086.00	0.158268
2087.00	0.158094
2088.00	0.158246
2089.00	0.158232
2090.00	0.158376
2091.00	0.158421
2092.00	0.158370
2093.00	0.158134
2094.00	0.158006
2095.00	0.158015
2096.00	0.158023
2097.00	0.158143
2098.00	0.157817
2099.00	0.157769
2100.00	0.157592
2101.00	0.157656
2102.00	0.157763
2103.00	0.157873
2104.00	0.157822
2105.00	0.157716
2106.00	0.157728
2107.00	0.157702
2108.00	0.157540
2109.00	0.157360
2110.00	0.157381
2111.00	0.157414
2112.00	0.157322
2113.00	0.157173
2114.00	0.157220
2115.00	0.157237
2116.00	0.157255
2117.00	0.157236
2118.00	0.157297
2119.00	0.156804
2120.00	0.156708
2121.00	0.156726
2122.00	0.156557
2123.00	0.156360
2124.00	0.156217
2125.00	0.156339
2126.00	0.156311
2127.00	0.156486
2128.00	0.156377
2129.00	0.156323
2130.00	0.156348
2131.00	0.156234
2132.00	0.156246
2133.00	0.155863
2134.00	0.155861
2135.00	0.155757
2136.00	0.155863
2137.00	0.155699
2138.00	0.155698
2139.00	0.155724
2140.00	0.155662
2141.00	0.155634
2142.00	0.155333
2143.00	0.155120
2144.00	0.154497
2145.00	0.154484
2146.00	0.154452
2147.00	0.154238
2148.00	0.153992
2149.00	0.153802
2150.00	0.153863
2151.00	0.153617
2152.00	0.153811
2153.00	0.153564
2154.00	0.153524
2155.00	0.153163
2156.00	0.153048
2157.00	0.153062
2158.00	0.152642
2159.00	0.152483
2160.00	0.152860
2161.00	0.152980
2162.00	0.152838
2163.00	0.152822
2164.00	0.152818
2165.00	0.152789
2166.00	0.152729
2167.00	0.152722
2168.00	0.152587
2169.00	0.152198
2170.00	0.152282
2171.00	0.152122
2172.00	0.151908
2173.00	0.151649
2174.00	0.151634
2175.00	0.151736
2176.00	0.151580
2177.00	0.151198
2178.00	0.151151
2179.00	0.151100
2180.00	0.150816
2181.00	0.150986
2182.00	0.150802
2183.00	0.150938
2184.00	0.150827
2185.00	0.150791
2186.00	0.150826
2187.00	0.150461
2188.00	0.150523
2189.00	0.150620
2190.00	0.150787
2191.00	0.150348
2192.00	0.150332
2193.00	0.150320
2194.00	0.150277
2195.00	0.150116
2196.00	0.149914
2197.00	0.150019
[truncated: 303 more rows]
