# Supplementary material for: Ultrafast charge-transfer-induced spin transition in cobalt-tungstate molecular photomagnets
Source: Nat Commun. 2025 Jun 6;16:5012. doi: 10.1038/s41467-025-60401-4 (PMC12144094; doi:10.1038/s41467-025-60401-4)
Supplement: Supplementary file 5 — Source Data [file 41467_2025_60401_MOESM5_ESM.zip › Source_Data_files/Photoinduced_UV_vis_NIR_spectra_CsCoW/cooling_photo_1st/File_220712_134232_330K.txt]

File_220712_134232_330K.spc - RawData
�g�� (nm)	Abs.
200.00	6.000000
201.00	6.000000
202.00	6.000000
203.00	6.000000
204.00	6.000000
205.00	2.668871
206.00	6.000000
207.00	2.332137
208.00	2.067262
209.00	2.187407
210.00	2.218590
211.00	2.027013
212.00	2.057292
213.00	2.191355
214.00	2.244128
215.00	2.216910
216.00	2.324127
217.00	2.247016
218.00	2.213155
219.00	2.039933
220.00	1.967880
221.00	2.012296
222.00	2.010643
223.00	1.985628
224.00	2.028074
225.00	2.057022
226.00	1.995471
227.00	2.001453
228.00	1.996539
229.00	1.951630
230.00	1.939503
231.00	1.982226
232.00	2.002969
233.00	1.975490
234.00	1.993163
235.00	1.971332
236.00	1.964392
237.00	1.947644
238.00	1.968396
239.00	1.982783
240.00	2.000429
241.00	1.972820
242.00	1.979267
243.00	1.988450
244.00	1.983939
245.00	1.981882
246.00	1.980480
247.00	1.988289
248.00	1.979427
249.00	1.982054
250.00	1.982808
251.00	1.977703
252.00	1.986378
253.00	1.987646
254.00	1.996013
255.00	1.988350
256.00	1.996048
257.00	1.988736
258.00	1.996490
259.00	1.982272
260.00	2.001617
261.00	2.003748
262.00	2.004721
263.00	1.999989
264.00	1.995165
265.00	1.983610
266.00	1.977286
267.00	1.963349
268.00	1.959104
269.00	1.951174
270.00	1.936840
271.00	1.917632
272.00	1.891047
273.00	1.861209
274.00	1.830265
275.00	1.801607
276.00	1.773952
277.00	1.754841
278.00	1.730954
279.00	1.711643
280.00	1.691221
281.00	1.673531
282.00	1.663249
283.00	1.653024
284.00	1.638153
285.00	1.621453
286.00	1.608301
287.00	1.590699
288.00	1.571503
289.00	1.561338
290.00	1.555494
291.00	1.545110
292.00	1.532279
293.00	1.521878
294.00	1.510732
295.00	1.502848
296.00	1.493606
297.00	1.486003
298.00	1.481854
299.00	1.476282
300.00	1.465258
301.00	1.456447
302.00	1.449395
303.00	1.442110
304.00	1.438201
305.00	1.435001
306.00	1.438017
307.00	1.429285
308.00	1.421528
309.00	1.415685
310.00	1.410689
311.00	1.405671
312.00	1.401567
313.00	1.394865
314.00	1.382578
315.00	1.375492
316.00	1.365859
317.00	1.359802
318.00	1.357366
319.00	1.356024
320.00	1.352812
321.00	1.344909
322.00	1.338138
323.00	1.331614
324.00	1.324502
325.00	1.319694
326.00	1.316705
327.00	1.317927
328.00	1.315843
329.00	1.311204
330.00	1.306326
331.00	1.306241
332.00	1.305203
333.00	1.304883
334.00	1.308056
335.00	1.306748
336.00	1.303374
337.00	1.298950
338.00	1.296065
339.00	1.295549
340.00	1.295639
341.00	1.294040
342.00	1.292036
343.00	1.290702
344.00	1.286443
345.00	1.282917
346.00	1.281561
347.00	1.281139
348.00	1.279728
349.00	1.279592
350.00	1.280158
351.00	1.274687
352.00	1.271917
353.00	1.269601
354.00	1.266837
355.00	1.262631
356.00	1.262002
357.00	1.259750
358.00	1.255839
359.00	1.251469
360.00	1.247091
361.00	1.241937
362.00	1.235805
363.00	1.228527
364.00	1.219466
365.00	1.210784
366.00	1.200749
367.00	1.189105
368.00	1.177117
369.00	1.165881
370.00	1.152231
371.00	1.139982
372.00	1.125784
373.00	1.111245
374.00	1.094676
375.00	1.078864
376.00	1.062197
377.00	1.045923
378.00	1.030419
379.00	1.015201
380.00	1.000337
381.00	0.985878
382.00	0.971755
383.00	0.958053
384.00	0.944806
385.00	0.931506
386.00	0.918925
387.00	0.907914
388.00	0.897855
389.00	0.888142
390.00	0.879497
391.00	0.871580
392.00	0.864356
393.00	0.857050
394.00	0.851694
395.00	0.845916
396.00	0.840684
397.00	0.836035
398.00	0.832442
399.00	0.828252
400.00	0.825803
401.00	0.823682
402.00	0.822162
403.00	0.820305
404.00	0.819443
405.00	0.818293
406.00	0.817713
407.00	0.817268
408.00	0.817028
409.00	0.817158
410.00	0.817820
411.00	0.818049
412.00	0.818697
413.00	0.819671
414.00	0.821250
415.00	0.822563
416.00	0.824403
417.00	0.826784
418.00	0.829012
419.00	0.830877
420.00	0.833297
421.00	0.835892
422.00	0.838020
423.00	0.841017
424.00	0.843454
425.00	0.846456
426.00	0.849414
427.00	0.852572
428.00	0.855281
429.00	0.858880
430.00	0.862289
431.00	0.865775
432.00	0.869182
433.00	0.872346
434.00	0.876207
435.00	0.879325
436.00	0.882598
437.00	0.885571
438.00	0.889270
439.00	0.892229
440.00	0.895472
441.00	0.899138
442.00	0.903004
443.00	0.906301
444.00	0.909463
445.00	0.913066
446.00	0.916177
447.00	0.919112
448.00	0.922378
449.00	0.925646
450.00	0.928846
451.00	0.930920
452.00	0.933239
453.00	0.935540
454.00	0.937892
455.00	0.939813
456.00	0.942862
457.00	0.945790
458.00	0.948777
459.00	0.951404
460.00	0.953435
461.00	0.955748
462.00	0.958099
463.00	0.959905
464.00	0.961764
465.00	0.964306
466.00	0.965988
467.00	0.967813
468.00	0.969600
469.00	0.971522
470.00	0.972725
471.00	0.974190
472.00	0.975165
473.00	0.976232
474.00	0.976997
475.00	0.977943
476.00	0.978636
477.00	0.979541
478.00	0.980303
479.00	0.980802
480.00	0.981500
481.00	0.982213
482.00	0.982783
483.00	0.983067
484.00	0.983339
485.00	0.983693
486.00	0.983421
487.00	0.982839
488.00	0.982426
489.00	0.982173
490.00	0.982120
491.00	0.982223
492.00	0.981896
493.00	0.981827
494.00	0.981344
495.00	0.980577
496.00	0.979294
497.00	0.979017
498.00	0.978612
499.00	0.977772
500.00	0.976016
501.00	0.974868
502.00	0.973224
503.00	0.971272
504.00	0.969419
505.00	0.968620
506.00	0.967248
507.00	0.966258
508.00	0.964150
509.00	0.962869
510.00	0.960572
511.00	0.958638
512.00	0.955435
513.00	0.953372
514.00	0.950669
515.00	0.947539
516.00	0.944379
517.00	0.941469
518.00	0.938324
519.00	0.935578
520.00	0.932964
521.00	0.929810
522.00	0.926861
523.00	0.923906
524.00	0.920106
525.00	0.916690
526.00	0.913963
527.00	0.910182
528.00	0.906095
529.00	0.902111
530.00	0.898293
531.00	0.893886
532.00	0.890310
533.00	0.886686
534.00	0.883308
535.00	0.879605
536.00	0.875208
537.00	0.871247
538.00	0.866920
539.00	0.862725
540.00	0.857959
541.00	0.853493
542.00	0.848539
543.00	0.843928
544.00	0.838341
545.00	0.833464
546.00	0.828726
547.00	0.823880
548.00	0.818563
549.00	0.813487
550.00	0.808081
551.00	0.802740
552.00	0.796883
553.00	0.791395
554.00	0.786161
555.00	0.780704
556.00	0.774824
557.00	0.769583
558.00	0.764115
559.00	0.758154
560.00	0.752381
561.00	0.747260
562.00	0.741762
563.00	0.736366
564.00	0.731212
565.00	0.726150
566.00	0.720584
567.00	0.714755
568.00	0.709249
569.00	0.703536
570.00	0.697635
571.00	0.692095
572.00	0.686928
573.00	0.681522
574.00	0.676698
575.00	0.671459
576.00	0.666393
577.00	0.661479
578.00	0.656222
579.00	0.651068
580.00	0.646390
581.00	0.641456
582.00	0.636795
583.00	0.632439
584.00	0.627585
585.00	0.623179
586.00	0.618879
587.00	0.614730
588.00	0.610767
589.00	0.606970
590.00	0.603101
591.00	0.599101
592.00	0.595196
593.00	0.591510
594.00	0.587936
595.00	0.584388
596.00	0.581171
597.00	0.577517
598.00	0.574194
599.00	0.570964
600.00	0.567455
601.00	0.564660
602.00	0.561763
603.00	0.558400
604.00	0.555527
605.00	0.553563
606.00	0.550531
607.00	0.547985
608.00	0.545494
609.00	0.542969
610.00	0.539948
611.00	0.537276
612.00	0.534721
613.00	0.532402
614.00	0.529803
615.00	0.526977
616.00	0.524821
617.00	0.522629
618.00	0.520603
619.00	0.518492
620.00	0.516567
621.00	0.514693
622.00	0.512449
623.00	0.510460
624.00	0.509125
625.00	0.507679
626.00	0.506091
627.00	0.504623
628.00	0.502744
629.00	0.500552
630.00	0.498611
631.00	0.496479
632.00	0.495359
633.00	0.493800
634.00	0.492240
635.00	0.490857
636.00	0.489886
637.00	0.487783
638.00	0.485951
639.00	0.484126
640.00	0.482583
641.00	0.481088
642.00	0.479821
643.00	0.479181
644.00	0.478503
645.00	0.477606
646.00	0.476015
647.00	0.474925
648.00	0.473626
649.00	0.472818
650.00	0.471091
651.00	0.470377
652.00	0.469520
653.00	0.468559
654.00	0.466942
655.00	0.466249
656.00	0.464916
657.00	0.463184
658.00	0.461822
659.00	0.460950
660.00	0.459802
661.00	0.458374
662.00	0.457703
663.00	0.456739
664.00	0.455992
665.00	0.455483
666.00	0.455092
667.00	0.454798
668.00	0.454282
669.00	0.453860
670.00	0.453728
671.00	0.453326
672.00	0.452138
673.00	0.451877
674.00	0.450275
675.00	0.448749
676.00	0.447586
677.00	0.447388
678.00	0.446360
679.00	0.445725
680.00	0.444610
681.00	0.444025
682.00	0.443444
683.00	0.442433
684.00	0.441736
685.00	0.441588
686.00	0.441078
687.00	0.440121
688.00	0.439490
689.00	0.438515
690.00	0.437794
691.00	0.437010
692.00	0.436207
693.00	0.435626
694.00	0.436242
695.00	0.435666
696.00	0.434657
697.00	0.433750
698.00	0.433419
699.00	0.430808
700.00	0.430150
701.00	0.429937
702.00	0.430010
703.00	0.428871
704.00	0.430276
705.00	0.429762
706.00	0.428633
707.00	0.427336
708.00	0.426918
709.00	0.425492
710.00	0.424843
711.00	0.424802
712.00	0.424203
713.00	0.423559
714.00	0.423103
715.00	0.422163
716.00	0.421841
717.00	0.422168
718.00	0.421291
719.00	0.419757
720.00	0.418295
721.00	0.416274
722.00	0.415361
723.00	0.414527
724.00	0.413734
725.00	0.412865
726.00	0.412160
727.00	0.411260
728.00	0.410186
729.00	0.409476
730.00	0.408943
731.00	0.408457
732.00	0.407967
733.00	0.407490
734.00	0.407048
735.00	0.406649
736.00	0.406237
737.00	0.405857
738.00	0.405471
739.00	0.405042
740.00	0.404610
741.00	0.404177
742.00	0.403762
743.00	0.403270
744.00	0.402888
745.00	0.402505
746.00	0.402078
747.00	0.401623
748.00	0.401245
749.00	0.400863
750.00	0.400519
751.00	0.400051
752.00	0.399645
753.00	0.399126
754.00	0.398653
755.00	0.398151
756.00	0.397718
757.00	0.397310
758.00	0.396830
759.00	0.396370
760.00	0.395850
761.00	0.395238
762.00	0.394710
763.00	0.394310
764.00	0.393857
765.00	0.393332
766.00	0.392823
767.00	0.392316
768.00	0.391847
769.00	0.391330
770.00	0.390892
771.00	0.390367
772.00	0.389927
773.00	0.389446
774.00	0.388893
775.00	0.388370
776.00	0.387859
777.00	0.387441
778.00	0.387029
779.00	0.386589
780.00	0.385989
781.00	0.385515
782.00	0.385061
783.00	0.384513
784.00	0.384001
785.00	0.383518
786.00	0.383015
787.00	0.382534
788.00	0.382043
789.00	0.381541
790.00	0.381097
791.00	0.380758
792.00	0.380351
793.00	0.379922
794.00	0.379451
795.00	0.378945
796.00	0.378478
797.00	0.378071
798.00	0.377542
799.00	0.377054
800.00	0.376518
801.00	0.376140
802.00	0.375650
803.00	0.375219
804.00	0.374756
805.00	0.374369
806.00	0.373917
807.00	0.373424
808.00	0.372872
809.00	0.372431
810.00	0.371963
811.00	0.371503
812.00	0.371103
813.00	0.370650
814.00	0.370179
815.00	0.369760
816.00	0.369376
817.00	0.369066
818.00	0.368622
819.00	0.368279
820.00	0.367854
821.00	0.367500
822.00	0.367111
823.00	0.366730
824.00	0.366451
825.00	0.366193
826.00	0.365823
827.00	0.365558
828.00	0.365199
829.00	0.364971
830.00	0.364645
831.00	0.364366
832.00	0.364121
833.00	0.363836
834.00	0.363584
835.00	0.363291
836.00	0.362972
837.00	0.362769
838.00	0.362511
839.00	0.362241
840.00	0.362026
841.00	0.361720
842.00	0.361364
843.00	0.361186
844.00	0.360994
845.00	0.360814
846.00	0.360533
847.00	0.360344
848.00	0.360261
849.00	0.360098
850.00	0.359886
851.00	0.359766
852.00	0.359607
853.00	0.359424
854.00	0.359321
855.00	0.359335
856.00	0.359232
857.00	0.359123
858.00	0.359032
859.00	0.359099
860.00	0.358822
861.00	0.358580
862.00	0.358433
863.00	0.356169
864.00	0.353979
865.00	0.351670
866.00	0.349485
867.00	0.347285
868.00	0.345002
869.00	0.342784
870.00	0.340636
871.00	0.338311
872.00	0.335892
873.00	0.333606
874.00	0.331288
875.00	0.328962
876.00	0.326531
877.00	0.324347
878.00	0.322113
879.00	0.319869
880.00	0.319560
881.00	0.319225
882.00	0.318866
883.00	0.318452
884.00	0.318106
885.00	0.317794
886.00	0.317456
887.00	0.317081
888.00	0.316716
889.00	0.316289
890.00	0.315916
891.00	0.315559
892.00	0.315212
893.00	0.314853
894.00	0.314453
895.00	0.314043
896.00	0.313646
897.00	0.313256
898.00	0.312837
899.00	0.312462
900.00	0.312115
901.00	0.311737
902.00	0.311273
903.00	0.310855
904.00	0.310482
905.00	0.310134
906.00	0.309826
907.00	0.309473
908.00	0.309132
909.00	0.308775
910.00	0.308444
911.00	0.308138
912.00	0.307833
913.00	0.307559
914.00	0.307246
915.00	0.306940
916.00	0.306588
917.00	0.306238
918.00	0.305907
919.00	0.305597
920.00	0.305294
921.00	0.304964
922.00	0.304682
923.00	0.304386
924.00	0.304067
925.00	0.303764
926.00	0.303495
927.00	0.303202
928.00	0.302894
929.00	0.302517
930.00	0.302180
931.00	0.301842
932.00	0.301545
933.00	0.301242
934.00	0.300958
935.00	0.300658
936.00	0.300390
937.00	0.300098
938.00	0.299805
939.00	0.299479
940.00	0.299200
941.00	0.298943
942.00	0.298676
943.00	0.298368
944.00	0.298071
945.00	0.297751
946.00	0.297545
947.00	0.297287
948.00	0.297061
949.00	0.296815
950.00	0.296606
951.00	0.296337
952.00	0.296066
953.00	0.295795
954.00	0.295490
955.00	0.295219
956.00	0.294945
957.00	0.294667
958.00	0.294381
959.00	0.294127
960.00	0.293894
961.00	0.293685
962.00	0.293436
963.00	0.293178
964.00	0.292877
965.00	0.292587
966.00	0.292275
967.00	0.291948
968.00	0.291615
969.00	0.291281
970.00	0.290953
971.00	0.290695
972.00	0.290408
973.00	0.290110
974.00	0.289776
975.00	0.289460
976.00	0.289105
977.00	0.288745
978.00	0.288374
979.00	0.288064
980.00	0.287771
981.00	0.287511
982.00	0.287251
983.00	0.286983
984.00	0.286729
985.00	0.286484
986.00	0.286248
987.00	0.285969
988.00	0.285687
989.00	0.285412
990.00	0.285152
991.00	0.284889
992.00	0.284628
993.00	0.284349
994.00	0.284105
995.00	0.283843
996.00	0.283606
997.00	0.283324
998.00	0.283048
999.00	0.282737
1000.00	0.282459
1001.00	0.282162
1002.00	0.281900
1003.00	0.281626
1004.00	0.281387
1005.00	0.281136
1006.00	0.280888
1007.00	0.280640
1008.00	0.280421
1009.00	0.280173
1010.00	0.279941
1011.00	0.279713
1012.00	0.279454
1013.00	0.279208
1014.00	0.278944
1015.00	0.278693
1016.00	0.278429
1017.00	0.278166
1018.00	0.277915
1019.00	0.277679
1020.00	0.277433
1021.00	0.277169
1022.00	0.276892
1023.00	0.276639
1024.00	0.276394
1025.00	0.276122
1026.00	0.275878
1027.00	0.275624
1028.00	0.275357
1029.00	0.275129
1030.00	0.274881
1031.00	0.274678
1032.00	0.274441
1033.00	0.274193
1034.00	0.273919
1035.00	0.273666
1036.00	0.273396
1037.00	0.273142
1038.00	0.272901
1039.00	0.272658
1040.00	0.272394
1041.00	0.272117
1042.00	0.271853
1043.00	0.271601
1044.00	0.271346
1045.00	0.271082
1046.00	0.270800
1047.00	0.270515
1048.00	0.270222
1049.00	0.269958
1050.00	0.269698
1051.00	0.269478
1052.00	0.269232
1053.00	0.268966
1054.00	0.268732
1055.00	0.268492
1056.00	0.268225
1057.00	0.267963
1058.00	0.267697
1059.00	0.267468
1060.00	0.267209
1061.00	0.266955
1062.00	0.266698
1063.00	0.266457
1064.00	0.266194
1065.00	0.265962
1066.00	0.265678
1067.00	0.265427
1068.00	0.265144
1069.00	0.264873
1070.00	0.264628
1071.00	0.264349
1072.00	0.264075
1073.00	0.263827
1074.00	0.263550
1075.00	0.263294
1076.00	0.263002
1077.00	0.262713
1078.00	0.262451
1079.00	0.262171
1080.00	0.261875
1081.00	0.261617
1082.00	0.261342
1083.00	0.261103
1084.00	0.260851
1085.00	0.260603
1086.00	0.260352
1087.00	0.260083
1088.00	0.259791
1089.00	0.259525
1090.00	0.259286
1091.00	0.259072
1092.00	0.258845
1093.00	0.258626
1094.00	0.258412
1095.00	0.258188
1096.00	0.257981
1097.00	0.257760
1098.00	0.257524
1099.00	0.257264
1100.00	0.256995
1101.00	0.256745
1102.00	0.256520
1103.00	0.256275
1104.00	0.256042
1105.00	0.255848
1106.00	0.255638
1107.00	0.255404
1108.00	0.255160
1109.00	0.254941
1110.00	0.254704
1111.00	0.254440
1112.00	0.254179
1113.00	0.253935
1114.00	0.253722
1115.00	0.253505
1116.00	0.253298
1117.00	0.253124
1118.00	0.252927
1119.00	0.252693
1120.00	0.252464
1121.00	0.252250
1122.00	0.252019
1123.00	0.251769
1124.00	0.251539
1125.00	0.251335
1126.00	0.251106
1127.00	0.250861
1128.00	0.250651
1129.00	0.250428
1130.00	0.250187
1131.00	0.249949
1132.00	0.249701
1133.00	0.249446
1134.00	0.249174
1135.00	0.248914
1136.00	0.248687
1137.00	0.248461
1138.00	0.248217
1139.00	0.247983
1140.00	0.247765
1141.00	0.247532
1142.00	0.247262
1143.00	0.246968
1144.00	0.246707
1145.00	0.246480
1146.00	0.246253
1147.00	0.246022
1148.00	0.245779
1149.00	0.245558
1150.00	0.245349
1151.00	0.245110
1152.00	0.244873
1153.00	0.244614
1154.00	0.244398
1155.00	0.244166
1156.00	0.243914
1157.00	0.243661
1158.00	0.243430
1159.00	0.243213
1160.00	0.243013
1161.00	0.242816
1162.00	0.242588
1163.00	0.242352
1164.00	0.242109
1165.00	0.241865
1166.00	0.241636
1167.00	0.241399
1168.00	0.241186
1169.00	0.240976
1170.00	0.240762
1171.00	0.240513
1172.00	0.240310
1173.00	0.240131
1174.00	0.239948
1175.00	0.239745
1176.00	0.239531
1177.00	0.239339
1178.00	0.239154
1179.00	0.238943
1180.00	0.238726
1181.00	0.238523
1182.00	0.238349
1183.00	0.238157
1184.00	0.237977
1185.00	0.237793
1186.00	0.237610
1187.00	0.237433
1188.00	0.237233
1189.00	0.237045
1190.00	0.236839
1191.00	0.236626
1192.00	0.236433
1193.00	0.236240
1194.00	0.236031
1195.00	0.235834
1196.00	0.235641
1197.00	0.235484
1198.00	0.235299
1199.00	0.235096
1200.00	0.234892
1201.00	0.234679
1202.00	0.234488
1203.00	0.234285
1204.00	0.234080
1205.00	0.233912
1206.00	0.233694
1207.00	0.233486
1208.00	0.233310
1209.00	0.233111
1210.00	0.232919
1211.00	0.232734
1212.00	0.232519
1213.00	0.232338
1214.00	0.232123
1215.00	0.231934
1216.00	0.231754
1217.00	0.231563
1218.00	0.231362
1219.00	0.231166
1220.00	0.230954
1221.00	0.230747
1222.00	0.230549
1223.00	0.230377
1224.00	0.230211
1225.00	0.230026
1226.00	0.229853
1227.00	0.229685
1228.00	0.229504
1229.00	0.229309
1230.00	0.229130
1231.00	0.228940
1232.00	0.228753
1233.00	0.228587
1234.00	0.228433
1235.00	0.228299
1236.00	0.228111
1237.00	0.227944
1238.00	0.227793
1239.00	0.227628
1240.00	0.227443
1241.00	0.227247
1242.00	0.227035
1243.00	0.226843
1244.00	0.226637
1245.00	0.226424
1246.00	0.226265
1247.00	0.226051
1248.00	0.225857
1249.00	0.225696
1250.00	0.225512
1251.00	0.225300
1252.00	0.225063
1253.00	0.224863
1254.00	0.224686
1255.00	0.224499
1256.00	0.224322
1257.00	0.224156
1258.00	0.223974
1259.00	0.223806
1260.00	0.223623
1261.00	0.223462
1262.00	0.223305
1263.00	0.223121
1264.00	0.222962
1265.00	0.222794
1266.00	0.222624
1267.00	0.222449
1268.00	0.222288
1269.00	0.222122
1270.00	0.221955
1271.00	0.221782
1272.00	0.221599
1273.00	0.221389
1274.00	0.221184
1275.00	0.220989
1276.00	0.220822
1277.00	0.220652
1278.00	0.220468
1279.00	0.220309
1280.00	0.220140
1281.00	0.219970
1282.00	0.219824
1283.00	0.219641
1284.00	0.219451
1285.00	0.219275
1286.00	0.219125
1287.00	0.218992
1288.00	0.218821
1289.00	0.218624
1290.00	0.218469
1291.00	0.218300
1292.00	0.218137
1293.00	0.217957
1294.00	0.217764
1295.00	0.217577
1296.00	0.217397
1297.00	0.217230
1298.00	0.217066
1299.00	0.216882
1300.00	0.216688
1301.00	0.216502
1302.00	0.216319
1303.00	0.216131
1304.00	0.215944
1305.00	0.215779
1306.00	0.215626
1307.00	0.215441
1308.00	0.215255
1309.00	0.215086
1310.00	0.214937
1311.00	0.214789
1312.00	0.214621
1313.00	0.214444
1314.00	0.214252
1315.00	0.214067
1316.00	0.213882
1317.00	0.213704
1318.00	0.213542
1319.00	0.213394
1320.00	0.213230
1321.00	0.213046
1322.00	0.212861
1323.00	0.212722
1324.00	0.212553
1325.00	0.212386
1326.00	0.212240
1327.00	0.212048
1328.00	0.211870
1329.00	0.211700
1330.00	0.211520
1331.00	0.211351
1332.00	0.211158
1333.00	0.210979
1334.00	0.210813
1335.00	0.210601
1336.00	0.210370
1337.00	0.210154
1338.00	0.209920
1339.00	0.209687
1340.00	0.209445
1341.00	0.209258
1342.00	0.209047
1343.00	0.208773
1344.00	0.208503
1345.00	0.208261
1346.00	0.208037
1347.00	0.207788
1348.00	0.207527
1349.00	0.207292
1350.00	0.207074
1351.00	0.206841
1352.00	0.206658
1353.00	0.206492
1354.00	0.206314
1355.00	0.206133
1356.00	0.205960
1357.00	0.205798
1358.00	0.205598
1359.00	0.205436
1360.00	0.205307
1361.00	0.205191
1362.00	0.205037
1363.00	0.204860
1364.00	0.204726
1365.00	0.204551
1366.00	0.204359
1367.00	0.204169
1368.00	0.203989
1369.00	0.203781
1370.00	0.203538
1371.00	0.203308
1372.00	0.203107
1373.00	0.202907
1374.00	0.202669
1375.00	0.202462
1376.00	0.202211
1377.00	0.201946
1378.00	0.201699
1379.00	0.201443
1380.00	0.201202
1381.00	0.200953
1382.00	0.200754
1383.00	0.200543
1384.00	0.200304
1385.00	0.200065
1386.00	0.199820
1387.00	0.199564
1388.00	0.199319
1389.00	0.199056
1390.00	0.198796
1391.00	0.198532
1392.00	0.198266
1393.00	0.198029
1394.00	0.197783
1395.00	0.197517
1396.00	0.197243
1397.00	0.196963
1398.00	0.196681
1399.00	0.196386
1400.00	0.196109
1401.00	0.195820
1402.00	0.195542
1403.00	0.195281
1404.00	0.195040
1405.00	0.194788
1406.00	0.194527
1407.00	0.194263
1408.00	0.194023
1409.00	0.193772
1410.00	0.193502
1411.00	0.193256
1412.00	0.193004
1413.00	0.192769
1414.00	0.192542
1415.00	0.192301
1416.00	0.192060
1417.00	0.191827
1418.00	0.191588
1419.00	0.191335
1420.00	0.191071
1421.00	0.190833
1422.00	0.190589
1423.00	0.190383
1424.00	0.190169
1425.00	0.189945
1426.00	0.189718
1427.00	0.189490
1428.00	0.189268
1429.00	0.189082
1430.00	0.188880
1431.00	0.188656
1432.00	0.188465
1433.00	0.188267
1434.00	0.188077
1435.00	0.187919
1436.00	0.187783
1437.00	0.187621
1438.00	0.187435
1439.00	0.187286
1440.00	0.187134
1441.00	0.186982
1442.00	0.186824
1443.00	0.186658
1444.00	0.186534
1445.00	0.186413
1446.00	0.186281
1447.00	0.186201
1448.00	0.186106
1449.00	0.185967
1450.00	0.185863
1451.00	0.185788
1452.00	0.185711
1453.00	0.185605
1454.00	0.185517
1455.00	0.185448
1456.00	0.185359
1457.00	0.185271
1458.00	0.185180
1459.00	0.185105
1460.00	0.185044
1461.00	0.184959
1462.00	0.184872
1463.00	0.184767
1464.00	0.184638
1465.00	0.184544
1466.00	0.184455
1467.00	0.184381
1468.00	0.184267
1469.00	0.184175
1470.00	0.184077
1471.00	0.183974
1472.00	0.183889
1473.00	0.183807
1474.00	0.183706
1475.00	0.183607
1476.00	0.183505
1477.00	0.183408
1478.00	0.183311
1479.00	0.183235
1480.00	0.183136
1481.00	0.183054
1482.00	0.182973
1483.00	0.182911
1484.00	0.182841
1485.00	0.182754
1486.00	0.182633
1487.00	0.182535
1488.00	0.182467
1489.00	0.182387
1490.00	0.182292
1491.00	0.182213
1492.00	0.182151
1493.00	0.182079
1494.00	0.181999
1495.00	0.181949
1496.00	0.181889
1497.00	0.181856
1498.00	0.181789
1499.00	0.181722
1500.00	0.181665
1501.00	0.181589
1502.00	0.181519
1503.00	0.181462
1504.00	0.181411
1505.00	0.181348
1506.00	0.181265
1507.00	0.181193
1508.00	0.181127
1509.00	0.181032
1510.00	0.180946
1511.00	0.180871
1512.00	0.180779
1513.00	0.180671
1514.00	0.180578
1515.00	0.180509
1516.00	0.180425
1517.00	0.180339
1518.00	0.180265
1519.00	0.180208
1520.00	0.180152
1521.00	0.180092
1522.00	0.180018
1523.00	0.179985
1524.00	0.179933
1525.00	0.179854
1526.00	0.179796
1527.00	0.179740
1528.00	0.179677
1529.00	0.179589
1530.00	0.179542
1531.00	0.179495
1532.00	0.179448
1533.00	0.179399
1534.00	0.179346
1535.00	0.179274
1536.00	0.179200
1537.00	0.179110
1538.00	0.179041
1539.00	0.178976
1540.00	0.178877
1541.00	0.178785
1542.00	0.178714
1543.00	0.178611
1544.00	0.178536
1545.00	0.178471
1546.00	0.178428
1547.00	0.178374
1548.00	0.178284
1549.00	0.178173
1550.00	0.178089
1551.00	0.178013
1552.00	0.177937
1553.00	0.177868
1554.00	0.177782
1555.00	0.177674
1556.00	0.177582
1557.00	0.177520
1558.00	0.177468
1559.00	0.177377
1560.00	0.177316
1561.00	0.177249
1562.00	0.177189
1563.00	0.177136
1564.00	0.177047
1565.00	0.176985
1566.00	0.176917
1567.00	0.176823
1568.00	0.176713
1569.00	0.176623
1570.00	0.176514
1571.00	0.176433
1572.00	0.176354
1573.00	0.176278
1574.00	0.176168
1575.00	0.176035
1576.00	0.175934
1577.00	0.175840
1578.00	0.175731
1579.00	0.175606
1580.00	0.175477
1581.00	0.175338
1582.00	0.175198
1583.00	0.175083
1584.00	0.174984
1585.00	0.174918
1586.00	0.174835
1587.00	0.174731
1588.00	0.174625
1589.00	0.174529
1590.00	0.174446
1591.00	0.174379
1592.00	0.174334
1593.00	0.174273
1594.00	0.174189
1595.00	0.174112
1596.00	0.174027
1597.00	0.173925
1598.00	0.173862
1599.00	0.173795
1600.00	0.173711
1601.00	0.173624
1602.00	0.173520
1603.00	0.173410
1604.00	0.173324
1605.00	0.173238
1606.00	0.173141
1607.00	0.173040
1608.00	0.172921
1609.00	0.172796
1610.00	0.172683
1611.00	0.172573
1612.00	0.172448
1613.00	0.172329
1614.00	0.172216
1615.00	0.172118
1616.00	0.172018
1617.00	0.171932
1618.00	0.171843
1619.00	0.171737
1620.00	0.171647
1621.00	0.171545
1622.00	0.171457
1623.00	0.171377
1624.00	0.171285
1625.00	0.171213
1626.00	0.171140
1627.00	0.171067
1628.00	0.171009
1629.00	0.170944
1630.00	0.170902
1631.00	0.170862
1632.00	0.170795
1633.00	0.170721
1634.00	0.170661
1635.00	0.170593
1636.00	0.170530
1637.00	0.170481
1638.00	0.170468
1639.00	0.170467
1640.00	0.170442
1641.00	0.170412
1642.00	0.170390
1643.00	0.171463
1644.00	0.172561
1645.00	0.173629
1646.00	0.174693
1647.00	0.175763
1648.00	0.176808
1649.00	0.177896
1650.00	0.179010
1651.00	0.180019
1652.00	0.181099
1653.00	0.182141
1654.00	0.183225
1655.00	0.184265
1656.00	0.185281
1657.00	0.186293
1658.00	0.187348
1659.00	0.188364
1660.00	0.188242
1661.00	0.188083
1662.00	0.187961
1663.00	0.187855
1664.00	0.187697
1665.00	0.187634
1666.00	0.187488
1667.00	0.187357
1668.00	0.187275
1669.00	0.187223
1670.00	0.187149
1671.00	0.187001
1672.00	0.186950
1673.00	0.186850
1674.00	0.186767
1675.00	0.186655
1676.00	0.186569
1677.00	0.186449
1678.00	0.186328
1679.00	0.186187
1680.00	0.186124
1681.00	0.186072
1682.00	0.185958
1683.00	0.185921
1684.00	0.185805
1685.00	0.185773
1686.00	0.185702
1687.00	0.185582
1688.00	0.185612
1689.00	0.185542
1690.00	0.185524
1691.00	0.185509
1692.00	0.185531
1693.00	0.185505
1694.00	0.185570
1695.00	0.185553
1696.00	0.185615
1697.00	0.185541
1698.00	0.185487
1699.00	0.185477
1700.00	0.185373
1701.00	0.185357
1702.00	0.185290
1703.00	0.185153
1704.00	0.185157
1705.00	0.185051
1706.00	0.184938
1707.00	0.184848
1708.00	0.184700
1709.00	0.184549
1710.00	0.184491
1711.00	0.184294
1712.00	0.184226
1713.00	0.184135
1714.00	0.184074
1715.00	0.183980
1716.00	0.183880
1717.00	0.183798
1718.00	0.183715
1719.00	0.183652
1720.00	0.183578
1721.00	0.183483
1722.00	0.183368
1723.00	0.183255
1724.00	0.183090
1725.00	0.183038
1726.00	0.182899
1727.00	0.182736
1728.00	0.182583
1729.00	0.182451
1730.00	0.182219
1731.00	0.182107
1732.00	0.181937
1733.00	0.181797
1734.00	0.181667
1735.00	0.181534
1736.00	0.181381
1737.00	0.181257
1738.00	0.181100
1739.00	0.180894
1740.00	0.180821
1741.00	0.180740
1742.00	0.180626
1743.00	0.180511
1744.00	0.180379
1745.00	0.180280
1746.00	0.180140
1747.00	0.180054
1748.00	0.179930
1749.00	0.179930
1750.00	0.179734
1751.00	0.179676
1752.00	0.179528
1753.00	0.179413
1754.00	0.179260
1755.00	0.179212
1756.00	0.179143
1757.00	0.178982
1758.00	0.178879
1759.00	0.178798
1760.00	0.178673
1761.00	0.178511
1762.00	0.178500
1763.00	0.178359
1764.00	0.178337
1765.00	0.178159
1766.00	0.177953
1767.00	0.177861
1768.00	0.177645
1769.00	0.177467
1770.00	0.177335
1771.00	0.177232
1772.00	0.177048
1773.00	0.176991
1774.00	0.176804
1775.00	0.176631
1776.00	0.176406
1777.00	0.176248
1778.00	0.176167
1779.00	0.175928
1780.00	0.175800
1781.00	0.175682
1782.00	0.175523
1783.00	0.175337
1784.00	0.175283
1785.00	0.175197
1786.00	0.175114
1787.00	0.174883
1788.00	0.174761
1789.00	0.174630
1790.00	0.174420
1791.00	0.174277
1792.00	0.174151
1793.00	0.173997
1794.00	0.173793
1795.00	0.173722
1796.00	0.173550
1797.00	0.173484
1798.00	0.173194
1799.00	0.173131
1800.00	0.172974
1801.00	0.172708
1802.00	0.172485
1803.00	0.172398
1804.00	0.172311
1805.00	0.172064
1806.00	0.171939
1807.00	0.171685
1808.00	0.171605
1809.00	0.171393
1810.00	0.171304
1811.00	0.171281
1812.00	0.171023
1813.00	0.170905
1814.00	0.170721
1815.00	0.170598
1816.00	0.170367
1817.00	0.170332
1818.00	0.170213
1819.00	0.170056
1820.00	0.169764
1821.00	0.169635
1822.00	0.169515
1823.00	0.169399
1824.00	0.169255
1825.00	0.169113
1826.00	0.169037
1827.00	0.168788
1828.00	0.168631
1829.00	0.168546
1830.00	0.168469
1831.00	0.168269
1832.00	0.168148
1833.00	0.168014
1834.00	0.167817
1835.00	0.167659
1836.00	0.167638
1837.00	0.167529
1838.00	0.167402
1839.00	0.167241
1840.00	0.167062
1841.00	0.167033
1842.00	0.166830
1843.00	0.166752
1844.00	0.166676
1845.00	0.166523
1846.00	0.166290
1847.00	0.166171
1848.00	0.166058
1849.00	0.165913
1850.00	0.165884
1851.00	0.165745
1852.00	0.165651
1853.00	0.165434
1854.00	0.165393
1855.00	0.165234
1856.00	0.165170
1857.00	0.164910
1858.00	0.164774
1859.00	0.164648
1860.00	0.164406
1861.00	0.164201
1862.00	0.164024
1863.00	0.163981
1864.00	0.163694
1865.00	0.163551
1866.00	0.163396
1867.00	0.163226
1868.00	0.163022
1869.00	0.162921
1870.00	0.162829
1871.00	0.162579
1872.00	0.162497
1873.00	0.162380
1874.00	0.162392
1875.00	0.162203
1876.00	0.162160
1877.00	0.162092
1878.00	0.162035
1879.00	0.161998
1880.00	0.161928
1881.00	0.161976
1882.00	0.161910
1883.00	0.161777
1884.00	0.161718
1885.00	0.161817
1886.00	0.161682
1887.00	0.161617
1888.00	0.161561
1889.00	0.161381
1890.00	0.161230
1891.00	0.161164
1892.00	0.161192
1893.00	0.160971
1894.00	0.160983
1895.00	0.160986
1896.00	0.160970
1897.00	0.160739
1898.00	0.160733
1899.00	0.160583
1900.00	0.160582
1901.00	0.160389
1902.00	0.160283
1903.00	0.160270
1904.00	0.160212
1905.00	0.160208
1906.00	0.160249
1907.00	0.160436
1908.00	0.160349
1909.00	0.160471
1910.00	0.160603
1911.00	0.160426
1912.00	0.160395
1913.00	0.160520
1914.00	0.160610
1915.00	0.160468
1916.00	0.160842
1917.00	0.160888
1918.00	0.161162
1919.00	0.161158
1920.00	0.161180
1921.00	0.161108
1922.00	0.161029
1923.00	0.160793
1924.00	0.160707
1925.00	0.160657
1926.00	0.160174
1927.00	0.160135
1928.00	0.160137
1929.00	0.159983
1930.00	0.159538
1931.00	0.159543
1932.00	0.159432
1933.00	0.158853
1934.00	0.158731
1935.00	0.158583
1936.00	0.158560
1937.00	0.158298
1938.00	0.158266
1939.00	0.158157
1940.00	0.158239
1941.00	0.157919
1942.00	0.157804
1943.00	0.158010
1944.00	0.157876
1945.00	0.157769
1946.00	0.157696
1947.00	0.157888
1948.00	0.157658
1949.00	0.157806
1950.00	0.157938
1951.00	0.157908
1952.00	0.157452
1953.00	0.157354
1954.00	0.157285
1955.00	0.157122
1956.00	0.157025
1957.00	0.156931
1958.00	0.157116
1959.00	0.157045
1960.00	0.156967
1961.00	0.156758
1962.00	0.156556
1963.00	0.156358
1964.00	0.156180
1965.00	0.156133
1966.00	0.155780
1967.00	0.155599
1968.00	0.155557
1969.00	0.155649
1970.00	0.155345
1971.00	0.155485
1972.00	0.155507
1973.00	0.155629
1974.00	0.155560
1975.00	0.155362
1976.00	0.155438
1977.00	0.155277
1978.00	0.155413
1979.00	0.155404
1980.00	0.155420
1981.00	0.155299
1982.00	0.155334
1983.00	0.155389
1984.00	0.155449
1985.00	0.155440
1986.00	0.155457
1987.00	0.155507
1988.00	0.155353
1989.00	0.155221
1990.00	0.154962
1991.00	0.154965
1992.00	0.154790
1993.00	0.154765
1994.00	0.154854
1995.00	0.154663
1996.00	0.154871
1997.00	0.154970
1998.00	0.155007
1999.00	0.154753
2000.00	0.154709
2001.00	0.154582
2002.00	0.154466
2003.00	0.154243
2004.00	0.154286
2005.00	0.154262
2006.00	0.154490
2007.00	0.154507
2008.00	0.154412
2009.00	0.154427
2010.00	0.154172
2011.00	0.154190
2012.00	0.154185
2013.00	0.154004
2014.00	0.153917
2015.00	0.153915
2016.00	0.154047
2017.00	0.154021
2018.00	0.154048
2019.00	0.153945
2020.00	0.154140
2021.00	0.154019
2022.00	0.154104
2023.00	0.153887
2024.00	0.154099
2025.00	0.154005
2026.00	0.154058
2027.00	0.154210
2028.00	0.153948
2029.00	0.154083
2030.00	0.154099
2031.00	0.154033
2032.00	0.153868
2033.00	0.153977
2034.00	0.153909
2035.00	0.154031
2036.00	0.154081
2037.00	0.154156
2038.00	0.154269
2039.00	0.154126
2040.00	0.154229
2041.00	0.154062
2042.00	0.154241
2043.00	0.154368
2044.00	0.154359
2045.00	0.154625
2046.00	0.154505
2047.00	0.154627
2048.00	0.154793
2049.00	0.154897
2050.00	0.154735
2051.00	0.154853
2052.00	0.154894
2053.00	0.154839
2054.00	0.155001
2055.00	0.154857
2056.00	0.155065
2057.00	0.154840
2058.00	0.155064
2059.00	0.155187
2060.00	0.155224
2061.00	0.155236
2062.00	0.155153
2063.00	0.155223
2064.00	0.155081
2065.00	0.155181
2066.00	0.155239
2067.00	0.155345
2068.00	0.155314
2069.00	0.155378
2070.00	0.155463
2071.00	0.155226
2072.00	0.155371
2073.00	0.155303
2074.00	0.155432
2075.00	0.155324
2076.00	0.155379
2077.00	0.155172
2078.00	0.155204
2079.00	0.155161
2080.00	0.155252
2081.00	0.155296
2082.00	0.155169
2083.00	0.155361
2084.00	0.155164
2085.00	0.155238
2086.00	0.154857
2087.00	0.154912
2088.00	0.154873
2089.00	0.154734
2090.00	0.154777
2091.00	0.154931
2092.00	0.154867
2093.00	0.154589
2094.00	0.154715
2095.00	0.154467
2096.00	0.154346
2097.00	0.154114
2098.00	0.154226
2099.00	0.154238
2100.00	0.153901
2101.00	0.153861
2102.00	0.154030
2103.00	0.154212
2104.00	0.153871
2105.00	0.154015
2106.00	0.154193
2107.00	0.153860
2108.00	0.153650
2109.00	0.153579
2110.00	0.153555
2111.00	0.153406
2112.00	0.153587
2113.00	0.153595
2114.00	0.153686
2115.00	0.153433
2116.00	0.153413
2117.00	0.153464
2118.00	0.153491
2119.00	0.153086
2120.00	0.153036
2121.00	0.153178
2122.00	0.152812
2123.00	0.152646
2124.00	0.152854
2125.00	0.152827
2126.00	0.152740
2127.00	0.152949
2128.00	0.152821
2129.00	0.152714
2130.00	0.152607
2131.00	0.152336
2132.00	0.152385
2133.00	0.151941
2134.00	0.151955
2135.00	0.151972
2136.00	0.151897
2137.00	0.151699
2138.00	0.151754
2139.00	0.151801
2140.00	0.151471
2141.00	0.151430
2142.00	0.151192
2143.00	0.151060
2144.00	0.150526
2145.00	0.150622
2146.00	0.150637
2147.00	0.150512
2148.00	0.150286
2149.00	0.150153
2150.00	0.150296
2151.00	0.150054
2152.00	0.150108
2153.00	0.150065
2154.00	0.149892
2155.00	0.149416
2156.00	0.149380
2157.00	0.149522
2158.00	0.149113
2159.00	0.149129
2160.00	0.149299
2161.00	0.149433
2162.00	0.149138
2163.00	0.148978
2164.00	0.148852
2165.00	0.148899
2166.00	0.148501
2167.00	0.148261
2168.00	0.148253
2169.00	0.147829
2170.00	0.147671
2171.00	0.147597
2172.00	0.147701
2173.00	0.147421
2174.00	0.147357
2175.00	0.147544
2176.00	0.147261
2177.00	0.146904
2178.00	0.146702
2179.00	0.146655
2180.00	0.146366
2181.00	0.146633
2182.00	0.146515
2183.00	0.146790
2184.00	0.146722
2185.00	0.146701
2186.00	0.146830
2187.00	0.146790
2188.00	0.146748
2189.00	0.146627
2190.00	0.146771
2191.00	0.146375
2192.00	0.146162
2193.00	0.146201
2194.00	0.146239
2195.00	0.146163
2196.00	0.146256
2197.00	0.146376
[truncated: 303 more rows]
