# Supplementary material for: Ultrafast charge-transfer-induced spin transition in cobalt-tungstate molecular photomagnets
Source: Nat Commun. 2025 Jun 6;16:5012. doi: 10.1038/s41467-025-60401-4 (PMC12144094; doi:10.1038/s41467-025-60401-4)
Supplement: Supplementary file 5 — Source Data [file 41467_2025_60401_MOESM5_ESM.zip › Source_Data_files/Photoinduced_UV_vis_NIR_spectra_CsCoW/cooling_photo_1st/File_220712_134732_320K.txt]

File_220712_134732_320K.spc - RawData
�g�� (nm)	Abs.
200.00	1.394269
201.00	1.514592
202.00	1.641174
203.00	1.924012
204.00	1.792465
205.00	1.972513
206.00	2.017471
207.00	2.105851
208.00	2.204873
209.00	2.382685
210.00	2.136534
211.00	2.139774
212.00	2.199195
213.00	2.015582
214.00	2.115029
215.00	2.248647
216.00	2.129015
217.00	2.197810
218.00	2.225250
219.00	2.150417
220.00	2.121965
221.00	2.133274
222.00	2.039629
223.00	2.000007
224.00	1.987608
225.00	1.962720
226.00	1.957018
227.00	1.929463
228.00	1.941989
229.00	1.957848
230.00	1.973847
231.00	1.956394
232.00	1.960604
233.00	1.965117
234.00	1.938677
235.00	1.939448
236.00	1.965116
237.00	1.974455
238.00	1.973450
239.00	1.995635
240.00	1.999723
241.00	1.996784
242.00	2.002606
243.00	2.023852
244.00	2.003491
245.00	2.001918
246.00	1.997285
247.00	1.970992
248.00	1.955335
249.00	1.945327
250.00	1.937117
251.00	1.939391
252.00	1.949138
253.00	1.947249
254.00	1.952753
255.00	1.962132
256.00	1.953130
257.00	1.967275
258.00	1.976642
259.00	1.981057
260.00	1.988225
261.00	1.993913
262.00	1.985010
263.00	1.979484
264.00	1.985111
265.00	1.982236
266.00	1.995704
267.00	1.995203
268.00	1.985319
269.00	1.959317
270.00	1.934165
271.00	1.901822
272.00	1.863752
273.00	1.835870
274.00	1.812676
275.00	1.790908
276.00	1.755894
277.00	1.737376
278.00	1.714910
279.00	1.694458
280.00	1.678426
281.00	1.668717
282.00	1.656850
283.00	1.640347
284.00	1.624565
285.00	1.607889
286.00	1.593572
287.00	1.579237
288.00	1.568433
289.00	1.557892
290.00	1.544763
291.00	1.533405
292.00	1.524067
293.00	1.513852
294.00	1.500329
295.00	1.492420
296.00	1.487145
297.00	1.476750
298.00	1.469680
299.00	1.464357
300.00	1.456562
301.00	1.445268
302.00	1.441532
303.00	1.439550
304.00	1.432094
305.00	1.430955
306.00	1.423784
307.00	1.416449
308.00	1.412253
309.00	1.407139
310.00	1.397966
311.00	1.397720
312.00	1.389462
313.00	1.379146
314.00	1.369755
315.00	1.363194
316.00	1.357571
317.00	1.351565
318.00	1.344212
319.00	1.342559
320.00	1.341294
321.00	1.334615
322.00	1.333058
323.00	1.328660
324.00	1.325920
325.00	1.319385
326.00	1.319420
327.00	1.317644
328.00	1.316785
329.00	1.313153
330.00	1.311847
331.00	1.310455
332.00	1.305514
333.00	1.303525
334.00	1.301811
335.00	1.297206
336.00	1.290917
337.00	1.288550
338.00	1.284356
339.00	1.284258
340.00	1.282732
341.00	1.280246
342.00	1.279320
343.00	1.280378
344.00	1.276066
345.00	1.273716
346.00	1.271169
347.00	1.267858
348.00	1.262931
349.00	1.263548
350.00	1.264990
351.00	1.264957
352.00	1.263324
353.00	1.263196
354.00	1.260289
355.00	1.256820
356.00	1.254994
357.00	1.254173
358.00	1.251222
359.00	1.246326
360.00	1.241217
361.00	1.235816
362.00	1.229435
363.00	1.221750
364.00	1.214121
365.00	1.204377
366.00	1.194627
367.00	1.182783
368.00	1.170955
369.00	1.158591
370.00	1.145051
371.00	1.129617
372.00	1.115226
373.00	1.098732
374.00	1.082484
375.00	1.066799
376.00	1.049646
377.00	1.032423
378.00	1.015906
379.00	0.999172
380.00	0.983534
381.00	0.969128
382.00	0.954423
383.00	0.940652
384.00	0.928641
385.00	0.915839
386.00	0.904484
387.00	0.894778
388.00	0.885474
389.00	0.875473
390.00	0.866573
391.00	0.858281
392.00	0.850043
393.00	0.842811
394.00	0.836677
395.00	0.830337
396.00	0.825056
397.00	0.820361
398.00	0.816982
399.00	0.813269
400.00	0.811203
401.00	0.808452
402.00	0.806364
403.00	0.804151
404.00	0.803318
405.00	0.802453
406.00	0.802211
407.00	0.802194
408.00	0.801893
409.00	0.802034
410.00	0.802412
411.00	0.803232
412.00	0.803835
413.00	0.804954
414.00	0.806264
415.00	0.808295
416.00	0.810512
417.00	0.812393
418.00	0.814544
419.00	0.816354
420.00	0.818016
421.00	0.820211
422.00	0.823444
423.00	0.826742
424.00	0.829923
425.00	0.833512
426.00	0.836176
427.00	0.839212
428.00	0.841945
429.00	0.845481
430.00	0.848537
431.00	0.851718
432.00	0.854991
433.00	0.858750
434.00	0.862342
435.00	0.866015
436.00	0.869774
437.00	0.872996
438.00	0.876410
439.00	0.879399
440.00	0.882842
441.00	0.886702
442.00	0.890206
443.00	0.893380
444.00	0.896811
445.00	0.899615
446.00	0.902318
447.00	0.905529
448.00	0.908980
449.00	0.912465
450.00	0.915624
451.00	0.918356
452.00	0.921032
453.00	0.923644
454.00	0.925868
455.00	0.928832
456.00	0.932049
457.00	0.934800
458.00	0.937857
459.00	0.940334
460.00	0.942759
461.00	0.944929
462.00	0.947225
463.00	0.949631
464.00	0.951925
465.00	0.954164
466.00	0.956376
467.00	0.958674
468.00	0.960345
469.00	0.962093
470.00	0.963516
471.00	0.965328
472.00	0.966946
473.00	0.968070
474.00	0.969316
475.00	0.970702
476.00	0.971447
477.00	0.971947
478.00	0.973047
479.00	0.973954
480.00	0.974891
481.00	0.975454
482.00	0.976429
483.00	0.977146
484.00	0.977917
485.00	0.978128
486.00	0.978412
487.00	0.978704
488.00	0.978156
489.00	0.977726
490.00	0.977419
491.00	0.977052
492.00	0.976767
493.00	0.976392
494.00	0.975785
495.00	0.975749
496.00	0.975258
497.00	0.974334
498.00	0.973569
499.00	0.973277
500.00	0.971870
501.00	0.971137
502.00	0.969972
503.00	0.968324
504.00	0.966841
505.00	0.964936
506.00	0.963108
507.00	0.961517
508.00	0.960002
509.00	0.957574
510.00	0.955886
511.00	0.953980
512.00	0.951496
513.00	0.949391
514.00	0.947145
515.00	0.944710
516.00	0.941809
517.00	0.938879
518.00	0.936020
519.00	0.932834
520.00	0.929875
521.00	0.926973
522.00	0.924228
523.00	0.920893
524.00	0.918165
525.00	0.914509
526.00	0.910736
527.00	0.907439
528.00	0.903611
529.00	0.899527
530.00	0.895813
531.00	0.892068
532.00	0.887582
533.00	0.884305
534.00	0.880338
535.00	0.876767
536.00	0.872530
537.00	0.868248
538.00	0.863382
539.00	0.858814
540.00	0.853835
541.00	0.849086
542.00	0.844701
543.00	0.839945
544.00	0.834536
545.00	0.829491
546.00	0.824572
547.00	0.819139
548.00	0.813711
549.00	0.808251
550.00	0.802577
551.00	0.796540
552.00	0.790557
553.00	0.784856
554.00	0.779857
555.00	0.774091
556.00	0.768764
557.00	0.763587
558.00	0.757948
559.00	0.751987
560.00	0.746354
561.00	0.740831
562.00	0.735382
563.00	0.730172
564.00	0.725303
565.00	0.719764
566.00	0.714151
567.00	0.708614
568.00	0.702721
569.00	0.696643
570.00	0.691071
571.00	0.685596
572.00	0.679769
573.00	0.674576
574.00	0.669040
575.00	0.663771
576.00	0.658106
577.00	0.653227
578.00	0.648358
579.00	0.642974
580.00	0.637987
581.00	0.633408
582.00	0.628556
583.00	0.623409
584.00	0.619497
585.00	0.614967
586.00	0.610404
587.00	0.606236
588.00	0.602422
589.00	0.598266
590.00	0.594376
591.00	0.590522
592.00	0.586634
593.00	0.582229
594.00	0.578652
595.00	0.575343
596.00	0.571894
597.00	0.568658
598.00	0.565954
599.00	0.562575
600.00	0.559291
601.00	0.556647
602.00	0.553261
603.00	0.549754
604.00	0.546734
605.00	0.543801
606.00	0.540900
607.00	0.538211
608.00	0.535647
609.00	0.533136
610.00	0.530422
611.00	0.527375
612.00	0.524709
613.00	0.522245
614.00	0.519969
615.00	0.517812
616.00	0.515728
617.00	0.513973
618.00	0.511886
619.00	0.509576
620.00	0.507244
621.00	0.505353
622.00	0.503222
623.00	0.501219
624.00	0.499591
625.00	0.497951
626.00	0.496234
627.00	0.494428
628.00	0.492755
629.00	0.490864
630.00	0.489355
631.00	0.487652
632.00	0.486020
633.00	0.484762
634.00	0.482970
635.00	0.481124
636.00	0.479690
637.00	0.477952
638.00	0.476202
639.00	0.475390
640.00	0.474088
641.00	0.472636
642.00	0.471577
643.00	0.470885
644.00	0.469512
645.00	0.468732
646.00	0.466814
647.00	0.465431
648.00	0.463915
649.00	0.462665
650.00	0.461386
651.00	0.461576
652.00	0.460499
653.00	0.459438
654.00	0.458120
655.00	0.457293
656.00	0.455285
657.00	0.454194
658.00	0.452927
659.00	0.452292
660.00	0.450575
661.00	0.449725
662.00	0.449179
663.00	0.448386
664.00	0.447236
665.00	0.446510
666.00	0.446121
667.00	0.445801
668.00	0.444660
669.00	0.443787
670.00	0.443449
671.00	0.442247
672.00	0.440756
673.00	0.440952
674.00	0.440142
675.00	0.439578
676.00	0.439230
677.00	0.438921
678.00	0.437735
679.00	0.437277
680.00	0.435935
681.00	0.435477
682.00	0.434965
683.00	0.434002
684.00	0.433203
685.00	0.432899
686.00	0.432165
687.00	0.430957
688.00	0.430646
689.00	0.429733
690.00	0.429320
691.00	0.428173
692.00	0.427674
693.00	0.426869
694.00	0.426824
695.00	0.426063
696.00	0.426133
697.00	0.424792
698.00	0.424188
699.00	0.423161
700.00	0.422522
701.00	0.421358
702.00	0.421558
703.00	0.420685
704.00	0.419592
705.00	0.419001
706.00	0.418527
707.00	0.417944
708.00	0.416993
709.00	0.417010
710.00	0.416005
711.00	0.415044
712.00	0.414143
713.00	0.414414
714.00	0.413547
715.00	0.412805
716.00	0.412953
717.00	0.413320
718.00	0.411701
719.00	0.410052
720.00	0.408546
721.00	0.406575
722.00	0.405701
723.00	0.404795
724.00	0.403810
725.00	0.402947
726.00	0.402102
727.00	0.401099
728.00	0.399857
729.00	0.399154
730.00	0.398641
731.00	0.398113
732.00	0.397625
733.00	0.397149
734.00	0.396733
735.00	0.396254
736.00	0.395810
737.00	0.395462
738.00	0.395101
739.00	0.394718
740.00	0.394323
741.00	0.393926
742.00	0.393501
743.00	0.393112
744.00	0.392698
745.00	0.392329
746.00	0.391916
747.00	0.391521
748.00	0.391137
749.00	0.390729
750.00	0.390435
751.00	0.389933
752.00	0.389547
753.00	0.389078
754.00	0.388555
755.00	0.388070
756.00	0.387590
757.00	0.387259
758.00	0.386814
759.00	0.386411
760.00	0.385915
761.00	0.385418
762.00	0.384997
763.00	0.384612
764.00	0.384149
765.00	0.383684
766.00	0.383257
767.00	0.382678
768.00	0.382214
769.00	0.381654
770.00	0.381136
771.00	0.380614
772.00	0.380152
773.00	0.379676
774.00	0.379060
775.00	0.378536
776.00	0.378029
777.00	0.377601
778.00	0.377203
779.00	0.376741
780.00	0.376226
781.00	0.375775
782.00	0.375267
783.00	0.374739
784.00	0.374290
785.00	0.373783
786.00	0.373324
787.00	0.372885
788.00	0.372481
789.00	0.372003
790.00	0.371590
791.00	0.371145
792.00	0.370709
793.00	0.370227
794.00	0.369748
795.00	0.369219
796.00	0.368734
797.00	0.368212
798.00	0.367753
799.00	0.367362
800.00	0.366826
801.00	0.366370
802.00	0.365902
803.00	0.365505
804.00	0.365041
805.00	0.364599
806.00	0.364209
807.00	0.363711
808.00	0.363207
809.00	0.362766
810.00	0.362349
811.00	0.361938
812.00	0.361558
813.00	0.361181
814.00	0.360798
815.00	0.360380
816.00	0.359947
817.00	0.359670
818.00	0.359321
819.00	0.359023
820.00	0.358618
821.00	0.358235
822.00	0.357878
823.00	0.357502
824.00	0.357175
825.00	0.356938
826.00	0.356599
827.00	0.356358
828.00	0.356025
829.00	0.355766
830.00	0.355414
831.00	0.355149
832.00	0.354829
833.00	0.354487
834.00	0.354224
835.00	0.353925
836.00	0.353567
837.00	0.353327
838.00	0.353118
839.00	0.352820
840.00	0.352558
841.00	0.352254
842.00	0.351976
843.00	0.351725
844.00	0.351497
845.00	0.351259
846.00	0.351037
847.00	0.350814
848.00	0.350662
849.00	0.350524
850.00	0.350383
851.00	0.350192
852.00	0.350020
853.00	0.349851
854.00	0.349659
855.00	0.349523
856.00	0.349417
857.00	0.349284
858.00	0.349175
859.00	0.349121
860.00	0.349058
861.00	0.348834
862.00	0.348694
863.00	0.346474
864.00	0.344387
865.00	0.342172
866.00	0.339961
867.00	0.337820
868.00	0.335593
869.00	0.333473
870.00	0.331362
871.00	0.329217
872.00	0.327064
873.00	0.324867
874.00	0.322642
875.00	0.320468
876.00	0.318144
877.00	0.315861
878.00	0.313703
879.00	0.311521
880.00	0.311224
881.00	0.310907
882.00	0.310570
883.00	0.310176
884.00	0.309788
885.00	0.309510
886.00	0.309140
887.00	0.308735
888.00	0.308338
889.00	0.307896
890.00	0.307532
891.00	0.307183
892.00	0.306840
893.00	0.306489
894.00	0.306147
895.00	0.305744
896.00	0.305387
897.00	0.304944
898.00	0.304549
899.00	0.304187
900.00	0.303912
901.00	0.303616
902.00	0.303210
903.00	0.302821
904.00	0.302535
905.00	0.302189
906.00	0.301859
907.00	0.301501
908.00	0.301175
909.00	0.300848
910.00	0.300544
911.00	0.300259
912.00	0.299981
913.00	0.299718
914.00	0.299424
915.00	0.299127
916.00	0.298817
917.00	0.298523
918.00	0.298189
919.00	0.297897
920.00	0.297593
921.00	0.297270
922.00	0.297018
923.00	0.296740
924.00	0.296472
925.00	0.296173
926.00	0.295893
927.00	0.295632
928.00	0.295265
929.00	0.294945
930.00	0.294603
931.00	0.294298
932.00	0.293950
933.00	0.293622
934.00	0.293264
935.00	0.292949
936.00	0.292654
937.00	0.292367
938.00	0.292070
939.00	0.291741
940.00	0.291433
941.00	0.291144
942.00	0.290876
943.00	0.290576
944.00	0.290268
945.00	0.289995
946.00	0.289747
947.00	0.289486
948.00	0.289248
949.00	0.289024
950.00	0.288823
951.00	0.288589
952.00	0.288347
953.00	0.288053
954.00	0.287786
955.00	0.287524
956.00	0.287323
957.00	0.287074
958.00	0.286786
959.00	0.286475
960.00	0.286265
961.00	0.286044
962.00	0.285790
963.00	0.285494
964.00	0.285214
965.00	0.284926
966.00	0.284607
967.00	0.284285
968.00	0.283985
969.00	0.283681
970.00	0.283405
971.00	0.283140
972.00	0.282887
973.00	0.282552
974.00	0.282240
975.00	0.281943
976.00	0.281684
977.00	0.281330
978.00	0.280968
979.00	0.280674
980.00	0.280400
981.00	0.280118
982.00	0.279837
983.00	0.279561
984.00	0.279288
985.00	0.278997
986.00	0.278714
987.00	0.278414
988.00	0.278120
989.00	0.277839
990.00	0.277575
991.00	0.277299
992.00	0.277048
993.00	0.276773
994.00	0.276502
995.00	0.276264
996.00	0.276013
997.00	0.275727
998.00	0.275462
999.00	0.275197
1000.00	0.274940
1001.00	0.274676
1002.00	0.274441
1003.00	0.274227
1004.00	0.274017
1005.00	0.273763
1006.00	0.273516
1007.00	0.273289
1008.00	0.273086
1009.00	0.272854
1010.00	0.272617
1011.00	0.272378
1012.00	0.272131
1013.00	0.271905
1014.00	0.271671
1015.00	0.271424
1016.00	0.271156
1017.00	0.270895
1018.00	0.270657
1019.00	0.270421
1020.00	0.270153
1021.00	0.269922
1022.00	0.269701
1023.00	0.269474
1024.00	0.269232
1025.00	0.268961
1026.00	0.268702
1027.00	0.268454
1028.00	0.268202
1029.00	0.267958
1030.00	0.267711
1031.00	0.267486
1032.00	0.267257
1033.00	0.267016
1034.00	0.266793
1035.00	0.266544
1036.00	0.266308
1037.00	0.266088
1038.00	0.265842
1039.00	0.265574
1040.00	0.265295
1041.00	0.264997
1042.00	0.264724
1043.00	0.264483
1044.00	0.264224
1045.00	0.263982
1046.00	0.263696
1047.00	0.263436
1048.00	0.263179
1049.00	0.262931
1050.00	0.262704
1051.00	0.262456
1052.00	0.262204
1053.00	0.261939
1054.00	0.261686
1055.00	0.261442
1056.00	0.261196
1057.00	0.260938
1058.00	0.260701
1059.00	0.260497
1060.00	0.260243
1061.00	0.259996
1062.00	0.259729
1063.00	0.259508
1064.00	0.259243
1065.00	0.259009
1066.00	0.258739
1067.00	0.258482
1068.00	0.258249
1069.00	0.258012
1070.00	0.257760
1071.00	0.257486
1072.00	0.257196
1073.00	0.256898
1074.00	0.256624
1075.00	0.256379
1076.00	0.256106
1077.00	0.255833
1078.00	0.255575
1079.00	0.255344
1080.00	0.255088
1081.00	0.254862
1082.00	0.254586
1083.00	0.254359
1084.00	0.254115
1085.00	0.253846
1086.00	0.253597
1087.00	0.253337
1088.00	0.253060
1089.00	0.252806
1090.00	0.252580
1091.00	0.252372
1092.00	0.252124
1093.00	0.251866
1094.00	0.251633
1095.00	0.251413
1096.00	0.251186
1097.00	0.250943
1098.00	0.250677
1099.00	0.250424
1100.00	0.250139
1101.00	0.249890
1102.00	0.249668
1103.00	0.249444
1104.00	0.249217
1105.00	0.248976
1106.00	0.248781
1107.00	0.248594
1108.00	0.248361
1109.00	0.248138
1110.00	0.247933
1111.00	0.247705
1112.00	0.247466
1113.00	0.247232
1114.00	0.247027
1115.00	0.246833
1116.00	0.246636
1117.00	0.246476
1118.00	0.246295
1119.00	0.246080
1120.00	0.245844
1121.00	0.245623
1122.00	0.245437
1123.00	0.245181
1124.00	0.244935
1125.00	0.244717
1126.00	0.244467
1127.00	0.244215
1128.00	0.243972
1129.00	0.243721
1130.00	0.243476
1131.00	0.243238
1132.00	0.242983
1133.00	0.242736
1134.00	0.242446
1135.00	0.242162
1136.00	0.241913
1137.00	0.241659
1138.00	0.241426
1139.00	0.241191
1140.00	0.240966
1141.00	0.240729
1142.00	0.240483
1143.00	0.240270
1144.00	0.240031
1145.00	0.239811
1146.00	0.239599
1147.00	0.239352
1148.00	0.239113
1149.00	0.238899
1150.00	0.238685
1151.00	0.238467
1152.00	0.238227
1153.00	0.237969
1154.00	0.237769
1155.00	0.237549
1156.00	0.237314
1157.00	0.237084
1158.00	0.236879
1159.00	0.236654
1160.00	0.236442
1161.00	0.236248
1162.00	0.236052
1163.00	0.235850
1164.00	0.235665
1165.00	0.235475
1166.00	0.235270
1167.00	0.235055
1168.00	0.234860
1169.00	0.234689
1170.00	0.234506
1171.00	0.234271
1172.00	0.234049
1173.00	0.233860
1174.00	0.233686
1175.00	0.233478
1176.00	0.233286
1177.00	0.233099
1178.00	0.232910
1179.00	0.232720
1180.00	0.232518
1181.00	0.232331
1182.00	0.232127
1183.00	0.231919
1184.00	0.231726
1185.00	0.231540
1186.00	0.231357
1187.00	0.231168
1188.00	0.231003
1189.00	0.230843
1190.00	0.230663
1191.00	0.230451
1192.00	0.230262
1193.00	0.230098
1194.00	0.229909
1195.00	0.229733
1196.00	0.229550
1197.00	0.229389
1198.00	0.229189
1199.00	0.228987
1200.00	0.228793
1201.00	0.228598
1202.00	0.228427
1203.00	0.228210
1204.00	0.228015
1205.00	0.227817
1206.00	0.227585
1207.00	0.227358
1208.00	0.227156
1209.00	0.226951
1210.00	0.226715
1211.00	0.226489
1212.00	0.226270
1213.00	0.226073
1214.00	0.225844
1215.00	0.225639
1216.00	0.225436
1217.00	0.225244
1218.00	0.225042
1219.00	0.224836
1220.00	0.224660
1221.00	0.224482
1222.00	0.224304
1223.00	0.224146
1224.00	0.224002
1225.00	0.223868
1226.00	0.223724
1227.00	0.223592
1228.00	0.223446
1229.00	0.223268
1230.00	0.223065
1231.00	0.222879
1232.00	0.222714
1233.00	0.222568
1234.00	0.222420
1235.00	0.222284
1236.00	0.222100
1237.00	0.221923
1238.00	0.221746
1239.00	0.221552
1240.00	0.221380
1241.00	0.221187
1242.00	0.220965
1243.00	0.220771
1244.00	0.220575
1245.00	0.220394
1246.00	0.220233
1247.00	0.220053
1248.00	0.219880
1249.00	0.219716
1250.00	0.219535
1251.00	0.219339
1252.00	0.219111
1253.00	0.218917
1254.00	0.218732
1255.00	0.218559
1256.00	0.218414
1257.00	0.218251
1258.00	0.218063
1259.00	0.217912
1260.00	0.217741
1261.00	0.217554
1262.00	0.217347
1263.00	0.217160
1264.00	0.216985
1265.00	0.216789
1266.00	0.216597
1267.00	0.216431
1268.00	0.216257
1269.00	0.216093
1270.00	0.215934
1271.00	0.215779
1272.00	0.215604
1273.00	0.215398
1274.00	0.215204
1275.00	0.215042
1276.00	0.214881
1277.00	0.214697
1278.00	0.214514
1279.00	0.214371
1280.00	0.214218
1281.00	0.214065
1282.00	0.213939
1283.00	0.213777
1284.00	0.213595
1285.00	0.213423
1286.00	0.213276
1287.00	0.213136
1288.00	0.212973
1289.00	0.212801
1290.00	0.212669
1291.00	0.212520
1292.00	0.212357
1293.00	0.212162
1294.00	0.211991
1295.00	0.211858
1296.00	0.211688
1297.00	0.211511
1298.00	0.211347
1299.00	0.211177
1300.00	0.210994
1301.00	0.210824
1302.00	0.210656
1303.00	0.210499
1304.00	0.210326
1305.00	0.210168
1306.00	0.210016
1307.00	0.209839
1308.00	0.209667
1309.00	0.209481
1310.00	0.209331
1311.00	0.209177
1312.00	0.209000
1313.00	0.208853
1314.00	0.208705
1315.00	0.208553
1316.00	0.208407
1317.00	0.208266
1318.00	0.208118
1319.00	0.207970
1320.00	0.207824
1321.00	0.207650
1322.00	0.207475
1323.00	0.207308
1324.00	0.207113
1325.00	0.206921
1326.00	0.206758
1327.00	0.206556
1328.00	0.206376
1329.00	0.206200
1330.00	0.206011
1331.00	0.205806
1332.00	0.205603
1333.00	0.205396
1334.00	0.205201
1335.00	0.204951
1336.00	0.204715
1337.00	0.204477
1338.00	0.204258
1339.00	0.204016
1340.00	0.203799
1341.00	0.203607
1342.00	0.203405
1343.00	0.203158
1344.00	0.202930
1345.00	0.202693
1346.00	0.202443
1347.00	0.202190
1348.00	0.201946
1349.00	0.201735
1350.00	0.201519
1351.00	0.201316
1352.00	0.201153
1353.00	0.201029
1354.00	0.200855
1355.00	0.200679
1356.00	0.200512
1357.00	0.200332
1358.00	0.200157
1359.00	0.199982
1360.00	0.199870
1361.00	0.199751
1362.00	0.199616
1363.00	0.199479
1364.00	0.199352
1365.00	0.199198
1366.00	0.198996
1367.00	0.198810
1368.00	0.198616
1369.00	0.198428
1370.00	0.198185
1371.00	0.197968
1372.00	0.197747
1373.00	0.197543
1374.00	0.197335
1375.00	0.197138
1376.00	0.196907
1377.00	0.196642
1378.00	0.196394
1379.00	0.196140
1380.00	0.195895
1381.00	0.195636
1382.00	0.195412
1383.00	0.195198
1384.00	0.194950
1385.00	0.194711
1386.00	0.194465
1387.00	0.194230
1388.00	0.193972
1389.00	0.193724
1390.00	0.193445
1391.00	0.193176
1392.00	0.192901
1393.00	0.192649
1394.00	0.192415
1395.00	0.192180
1396.00	0.191920
1397.00	0.191655
1398.00	0.191390
1399.00	0.191103
1400.00	0.190829
1401.00	0.190557
1402.00	0.190272
1403.00	0.190001
1404.00	0.189726
1405.00	0.189490
1406.00	0.189239
1407.00	0.189002
1408.00	0.188761
1409.00	0.188503
1410.00	0.188247
1411.00	0.187992
1412.00	0.187715
1413.00	0.187468
1414.00	0.187224
1415.00	0.186979
1416.00	0.186758
1417.00	0.186518
1418.00	0.186304
1419.00	0.186092
1420.00	0.185852
1421.00	0.185626
1422.00	0.185382
1423.00	0.185183
1424.00	0.184978
1425.00	0.184757
1426.00	0.184540
1427.00	0.184336
1428.00	0.184136
1429.00	0.183945
1430.00	0.183757
1431.00	0.183559
1432.00	0.183378
1433.00	0.183203
1434.00	0.183050
1435.00	0.182883
1436.00	0.182695
1437.00	0.182533
1438.00	0.182383
1439.00	0.182247
1440.00	0.182081
1441.00	0.181933
1442.00	0.181795
1443.00	0.181668
1444.00	0.181551
1445.00	0.181439
1446.00	0.181333
1447.00	0.181245
1448.00	0.181163
1449.00	0.181079
1450.00	0.180968
1451.00	0.180871
1452.00	0.180788
1453.00	0.180742
1454.00	0.180685
1455.00	0.180589
1456.00	0.180500
1457.00	0.180435
1458.00	0.180354
1459.00	0.180290
1460.00	0.180234
1461.00	0.180167
1462.00	0.180092
1463.00	0.179968
1464.00	0.179841
1465.00	0.179734
1466.00	0.179609
1467.00	0.179521
1468.00	0.179409
1469.00	0.179293
1470.00	0.179164
1471.00	0.179033
1472.00	0.178969
1473.00	0.178915
1474.00	0.178841
1475.00	0.178750
1476.00	0.178638
1477.00	0.178520
1478.00	0.178436
1479.00	0.178350
1480.00	0.178279
1481.00	0.178217
1482.00	0.178145
1483.00	0.178077
1484.00	0.178012
1485.00	0.177985
1486.00	0.177933
1487.00	0.177866
1488.00	0.177832
1489.00	0.177783
1490.00	0.177688
1491.00	0.177599
1492.00	0.177568
1493.00	0.177533
1494.00	0.177481
1495.00	0.177396
1496.00	0.177314
1497.00	0.177287
1498.00	0.177245
1499.00	0.177180
1500.00	0.177135
1501.00	0.177073
1502.00	0.176960
1503.00	0.176871
1504.00	0.176792
1505.00	0.176711
1506.00	0.176591
1507.00	0.176493
1508.00	0.176416
1509.00	0.176315
1510.00	0.176227
1511.00	0.176139
1512.00	0.176060
1513.00	0.175989
1514.00	0.175896
1515.00	0.175794
1516.00	0.175727
1517.00	0.175648
1518.00	0.175588
1519.00	0.175554
1520.00	0.175516
1521.00	0.175506
1522.00	0.175461
1523.00	0.175453
1524.00	0.175427
1525.00	0.175379
1526.00	0.175304
1527.00	0.175239
1528.00	0.175188
1529.00	0.175130
1530.00	0.175075
1531.00	0.175021
1532.00	0.174979
1533.00	0.174928
1534.00	0.174868
1535.00	0.174755
1536.00	0.174673
1537.00	0.174588
1538.00	0.174476
1539.00	0.174391
1540.00	0.174289
1541.00	0.174194
1542.00	0.174094
1543.00	0.174002
1544.00	0.173933
1545.00	0.173867
1546.00	0.173791
1547.00	0.173728
1548.00	0.173634
1549.00	0.173552
1550.00	0.173470
1551.00	0.173401
1552.00	0.173363
1553.00	0.173278
1554.00	0.173193
1555.00	0.173124
1556.00	0.173042
1557.00	0.172971
1558.00	0.172900
1559.00	0.172815
1560.00	0.172766
1561.00	0.172689
1562.00	0.172617
1563.00	0.172550
1564.00	0.172461
1565.00	0.172400
1566.00	0.172307
1567.00	0.172227
1568.00	0.172132
1569.00	0.172047
1570.00	0.171947
1571.00	0.171849
1572.00	0.171759
1573.00	0.171684
1574.00	0.171570
1575.00	0.171440
1576.00	0.171321
1577.00	0.171205
1578.00	0.171083
1579.00	0.170942
1580.00	0.170827
1581.00	0.170707
1582.00	0.170588
1583.00	0.170505
1584.00	0.170386
1585.00	0.170308
1586.00	0.170196
1587.00	0.170113
1588.00	0.170014
1589.00	0.169922
1590.00	0.169807
1591.00	0.169722
1592.00	0.169663
1593.00	0.169604
1594.00	0.169531
1595.00	0.169456
1596.00	0.169402
1597.00	0.169308
1598.00	0.169235
1599.00	0.169170
1600.00	0.169075
1601.00	0.169009
1602.00	0.168916
1603.00	0.168847
1604.00	0.168775
1605.00	0.168709
1606.00	0.168600
1607.00	0.168509
1608.00	0.168395
1609.00	0.168289
1610.00	0.168199
1611.00	0.168111
1612.00	0.167995
1613.00	0.167874
1614.00	0.167755
1615.00	0.167661
1616.00	0.167586
1617.00	0.167487
1618.00	0.167375
1619.00	0.167265
1620.00	0.167168
1621.00	0.167070
1622.00	0.166948
1623.00	0.166877
1624.00	0.166803
1625.00	0.166740
1626.00	0.166669
1627.00	0.166611
1628.00	0.166537
1629.00	0.166491
1630.00	0.166436
1631.00	0.166416
1632.00	0.166378
1633.00	0.166293
1634.00	0.166257
1635.00	0.166225
1636.00	0.166173
1637.00	0.166111
1638.00	0.166052
1639.00	0.166034
1640.00	0.165997
1641.00	0.165951
1642.00	0.165927
1643.00	0.166993
1644.00	0.168057
1645.00	0.169110
1646.00	0.170182
1647.00	0.171247
1648.00	0.172268
1649.00	0.173282
1650.00	0.174360
1651.00	0.175355
1652.00	0.176415
1653.00	0.177456
1654.00	0.178553
1655.00	0.179585
1656.00	0.180622
1657.00	0.181632
1658.00	0.182683
1659.00	0.183676
1660.00	0.183539
1661.00	0.183396
1662.00	0.183283
1663.00	0.183123
1664.00	0.182994
1665.00	0.182883
1666.00	0.182724
1667.00	0.182537
1668.00	0.182425
1669.00	0.182287
1670.00	0.182115
1671.00	0.181965
1672.00	0.181862
1673.00	0.181701
1674.00	0.181595
1675.00	0.181475
1676.00	0.181406
1677.00	0.181288
1678.00	0.181173
1679.00	0.181084
1680.00	0.181050
1681.00	0.180989
1682.00	0.180962
1683.00	0.180983
1684.00	0.180928
1685.00	0.180940
1686.00	0.180899
1687.00	0.180898
1688.00	0.180910
1689.00	0.180890
1690.00	0.180929
1691.00	0.180899
1692.00	0.180904
1693.00	0.180858
1694.00	0.180906
1695.00	0.180914
1696.00	0.180894
1697.00	0.180787
1698.00	0.180723
1699.00	0.180646
1700.00	0.180516
1701.00	0.180478
1702.00	0.180365
1703.00	0.180262
1704.00	0.180182
1705.00	0.180066
1706.00	0.179963
1707.00	0.179852
1708.00	0.179767
1709.00	0.179645
1710.00	0.179617
1711.00	0.179453
1712.00	0.179378
1713.00	0.179308
1714.00	0.179235
1715.00	0.179143
1716.00	0.179121
1717.00	0.179043
1718.00	0.178982
1719.00	0.178868
1720.00	0.178777
1721.00	0.178660
1722.00	0.178545
1723.00	0.178446
1724.00	0.178307
1725.00	0.178221
1726.00	0.178108
1727.00	0.177920
1728.00	0.177771
1729.00	0.177615
1730.00	0.177421
1731.00	0.177283
1732.00	0.177153
1733.00	0.176940
1734.00	0.176825
1735.00	0.176633
1736.00	0.176550
1737.00	0.176443
1738.00	0.176334
1739.00	0.176142
1740.00	0.176054
1741.00	0.176002
1742.00	0.175841
1743.00	0.175702
1744.00	0.175629
1745.00	0.175513
1746.00	0.175366
1747.00	0.175334
1748.00	0.175283
1749.00	0.175239
1750.00	0.175165
1751.00	0.175066
1752.00	0.174945
1753.00	0.174784
1754.00	0.174637
1755.00	0.174559
1756.00	0.174481
1757.00	0.174306
1758.00	0.174191
1759.00	0.174113
1760.00	0.174004
1761.00	0.173828
1762.00	0.173784
1763.00	0.173672
1764.00	0.173496
1765.00	0.173287
1766.00	0.173044
1767.00	0.172826
1768.00	0.172674
1769.00	0.172552
1770.00	0.172394
1771.00	0.172272
1772.00	0.172155
1773.00	0.172085
1774.00	0.171893
1775.00	0.171710
1776.00	0.171539
1777.00	0.171409
1778.00	0.171300
1779.00	0.171114
1780.00	0.170990
1781.00	0.170849
1782.00	0.170785
1783.00	0.170661
1784.00	0.170563
1785.00	0.170419
1786.00	0.170305
1787.00	0.170128
1788.00	0.169983
1789.00	0.169841
1790.00	0.169693
1791.00	0.169642
1792.00	0.169550
1793.00	0.169416
1794.00	0.169309
1795.00	0.169121
1796.00	0.168990
1797.00	0.168893
1798.00	0.168655
1799.00	0.168425
1800.00	0.168289
1801.00	0.168191
1802.00	0.167955
1803.00	0.167867
1804.00	0.167739
1805.00	0.167631
1806.00	0.167356
1807.00	0.167123
1808.00	0.166980
1809.00	0.166742
1810.00	0.166656
1811.00	0.166462
1812.00	0.166358
1813.00	0.166160
1814.00	0.165972
1815.00	0.165949
1816.00	0.165817
1817.00	0.165792
1818.00	0.165643
1819.00	0.165551
1820.00	0.165332
1821.00	0.165321
1822.00	0.165181
1823.00	0.165092
1824.00	0.164953
1825.00	0.164768
1826.00	0.164657
1827.00	0.164439
1828.00	0.164261
1829.00	0.164110
1830.00	0.164017
1831.00	0.163799
1832.00	0.163680
1833.00	0.163553
1834.00	0.163290
1835.00	0.163070
1836.00	0.163034
1837.00	0.162855
1838.00	0.162650
1839.00	0.162461
1840.00	0.162397
1841.00	0.162276
1842.00	0.162133
1843.00	0.162112
1844.00	0.161996
1845.00	0.161853
1846.00	0.161782
1847.00	0.161717
1848.00	0.161571
1849.00	0.161339
1850.00	0.161246
1851.00	0.161150
1852.00	0.161065
1853.00	0.160813
1854.00	0.160739
1855.00	0.160573
1856.00	0.160489
1857.00	0.160332
1858.00	0.160293
1859.00	0.160153
1860.00	0.159972
1861.00	0.159858
1862.00	0.159738
1863.00	0.159511
1864.00	0.159336
1865.00	0.159282
1866.00	0.159116
1867.00	0.159026
1868.00	0.158805
1869.00	0.158709
1870.00	0.158640
1871.00	0.158498
1872.00	0.158498
1873.00	0.158263
1874.00	0.158130
1875.00	0.157838
1876.00	0.157805
1877.00	0.157654
1878.00	0.157519
1879.00	0.157453
1880.00	0.157419
1881.00	0.157305
1882.00	0.157113
1883.00	0.157099
1884.00	0.156932
1885.00	0.156885
1886.00	0.156761
1887.00	0.156689
1888.00	0.156686
1889.00	0.156574
1890.00	0.156642
1891.00	0.156693
1892.00	0.156792
1893.00	0.156658
1894.00	0.156784
1895.00	0.156884
1896.00	0.156817
1897.00	0.156821
1898.00	0.156774
1899.00	0.156790
1900.00	0.156857
1901.00	0.156861
1902.00	0.157073
1903.00	0.157007
1904.00	0.157020
1905.00	0.156960
1906.00	0.156929
1907.00	0.156777
1908.00	0.156593
1909.00	0.156477
1910.00	0.156486
1911.00	0.156197
1912.00	0.156170
1913.00	0.156368
1914.00	0.156281
1915.00	0.156238
1916.00	0.156331
1917.00	0.156141
1918.00	0.156214
1919.00	0.155882
1920.00	0.156049
1921.00	0.156066
1922.00	0.155924
1923.00	0.155692
1924.00	0.155880
1925.00	0.155900
1926.00	0.155720
1927.00	0.155654
1928.00	0.155686
1929.00	0.155386
1930.00	0.154850
1931.00	0.154732
1932.00	0.154823
1933.00	0.154670
1934.00	0.154762
1935.00	0.154659
1936.00	0.154646
1937.00	0.154311
1938.00	0.154232
1939.00	0.154082
1940.00	0.154183
1941.00	0.153858
1942.00	0.153781
1943.00	0.153957
1944.00	0.153776
1945.00	0.153760
1946.00	0.153775
1947.00	0.154010
1948.00	0.153766
1949.00	0.153763
1950.00	0.153701
1951.00	0.153462
1952.00	0.153175
1953.00	0.153161
1954.00	0.153217
1955.00	0.152883
1956.00	0.152971
1957.00	0.152874
1958.00	0.153064
1959.00	0.152925
1960.00	0.152848
1961.00	0.152760
1962.00	0.152466
1963.00	0.152174
1964.00	0.152037
1965.00	0.152010
1966.00	0.151509
1967.00	0.151467
1968.00	0.151543
1969.00	0.151459
1970.00	0.151077
1971.00	0.151048
1972.00	0.151033
1973.00	0.150981
1974.00	0.150947
1975.00	0.150776
1976.00	0.150810
1977.00	0.150557
1978.00	0.150655
1979.00	0.150722
1980.00	0.150650
1981.00	0.150648
1982.00	0.150747
1983.00	0.150808
1984.00	0.150663
1985.00	0.150507
1986.00	0.150660
1987.00	0.150816
1988.00	0.150611
1989.00	0.150726
1990.00	0.150450
1991.00	0.150313
1992.00	0.150185
1993.00	0.150201
1994.00	0.150125
1995.00	0.150053
1996.00	0.150061
1997.00	0.150372
1998.00	0.150292
1999.00	0.150255
2000.00	0.150312
2001.00	0.150300
2002.00	0.150145
2003.00	0.149998
2004.00	0.150120
2005.00	0.150156
2006.00	0.150196
2007.00	0.150285
2008.00	0.150267
2009.00	0.150045
2010.00	0.149974
2011.00	0.150137
2012.00	0.150097
2013.00	0.149922
2014.00	0.149712
2015.00	0.149714
2016.00	0.149782
2017.00	0.149634
2018.00	0.149562
2019.00	0.149747
2020.00	0.149563
2021.00	0.149524
2022.00	0.149591
2023.00	0.149320
2024.00	0.149520
2025.00	0.149578
2026.00	0.149833
2027.00	0.149699
2028.00	0.149585
2029.00	0.149664
2030.00	0.149755
2031.00	0.149841
2032.00	0.149748
2033.00	0.149634
2034.00	0.149816
2035.00	0.150068
2036.00	0.150144
2037.00	0.150425
2038.00	0.150320
2039.00	0.150318
2040.00	0.150547
2041.00	0.150381
2042.00	0.150296
2043.00	0.150141
2044.00	0.150323
2045.00	0.150512
2046.00	0.150323
2047.00	0.150378
2048.00	0.150475
2049.00	0.150611
2050.00	0.150638
2051.00	0.150612
2052.00	0.150479
2053.00	0.150312
2054.00	0.150377
2055.00	0.150276
2056.00	0.150292
2057.00	0.150287
2058.00	0.150384
2059.00	0.150641
2060.00	0.150756
2061.00	0.150685
2062.00	0.150642
2063.00	0.150793
2064.00	0.150843
2065.00	0.150811
2066.00	0.150713
2067.00	0.150888
2068.00	0.150895
2069.00	0.150945
2070.00	0.151092
2071.00	0.150993
2072.00	0.151107
2073.00	0.151190
2074.00	0.150958
2075.00	0.150921
2076.00	0.150865
2077.00	0.150827
2078.00	0.150783
2079.00	0.150777
2080.00	0.150859
2081.00	0.150743
2082.00	0.150734
2083.00	0.150854
2084.00	0.150545
2085.00	0.150618
2086.00	0.150337
2087.00	0.150377
2088.00	0.150244
2089.00	0.150250
2090.00	0.150212
2091.00	0.150546
2092.00	0.150681
2093.00	0.150557
2094.00	0.150490
2095.00	0.150492
2096.00	0.150405
2097.00	0.150163
2098.00	0.150331
2099.00	0.150290
2100.00	0.149934
2101.00	0.149920
2102.00	0.149744
2103.00	0.149985
2104.00	0.149541
2105.00	0.149763
2106.00	0.149968
2107.00	0.149734
2108.00	0.149404
2109.00	0.149190
2110.00	0.149123
2111.00	0.149235
2112.00	0.149376
2113.00	0.149314
2114.00	0.149416
2115.00	0.148957
2116.00	0.148957
2117.00	0.149174
2118.00	0.149217
2119.00	0.149167
2120.00	0.149035
2121.00	0.149298
2122.00	0.148944
2123.00	0.148814
2124.00	0.148937
2125.00	0.149042
2126.00	0.148831
2127.00	0.148877
2128.00	0.148749
2129.00	0.148374
2130.00	0.148105
2131.00	0.147829
2132.00	0.148026
2133.00	0.147633
2134.00	0.147695
2135.00	0.147552
2136.00	0.147543
2137.00	0.147395
2138.00	0.147449
2139.00	0.147418
2140.00	0.147056
2141.00	0.147094
2142.00	0.146810
2143.00	0.146764
2144.00	0.146307
2145.00	0.146372
2146.00	0.146441
2147.00	0.146416
2148.00	0.146437
2149.00	0.146259
2150.00	0.146535
2151.00	0.146216
2152.00	0.146327
2153.00	0.146177
2154.00	0.146080
2155.00	0.145594
2156.00	0.145637
2157.00	0.145536
2158.00	0.145089
2159.00	0.145156
2160.00	0.145275
2161.00	0.145420
2162.00	0.145033
2163.00	0.144861
2164.00	0.144919
2165.00	0.144794
2166.00	0.144633
2167.00	0.144378
2168.00	0.144241
2169.00	0.143854
2170.00	0.143867
2171.00	0.143808
2172.00	0.143815
2173.00	0.143586
2174.00	0.143669
2175.00	0.143651
2176.00	0.143259
2177.00	0.142947
2178.00	0.142774
2179.00	0.142801
2180.00	0.142415
2181.00	0.142525
2182.00	0.142537
2183.00	0.142765
2184.00	0.142585
2185.00	0.142720
2186.00	0.142928
2187.00	0.142612
2188.00	0.142561
2189.00	0.142455
2190.00	0.142549
2191.00	0.142297
2192.00	0.142226
2193.00	0.142293
2194.00	0.142302
2195.00	0.142392
2196.00	0.142505
2197.00	0.142815
[truncated: 303 more rows]
