# Supplementary material for: Ultrafast charge-transfer-induced spin transition in cobalt-tungstate molecular photomagnets
Source: Nat Commun. 2025 Jun 6;16:5012. doi: 10.1038/s41467-025-60401-4 (PMC12144094; doi:10.1038/s41467-025-60401-4)
Supplement: Supplementary file 5 — Source Data [file 41467_2025_60401_MOESM5_ESM.zip › Source_Data_files/Photoinduced_UV_vis_NIR_spectra_CsCoW/cooling_photo_1st/File_220712_135225_310K.txt]

File_220712_135225_310K.spc - RawData
�g�� (nm)	Abs.
200.00	2.475296
201.00	3.599846
202.00	6.000000
203.00	2.959260
204.00	2.111908
205.00	1.869015
206.00	1.938497
207.00	2.030802
208.00	2.449185
209.00	2.192404
210.00	2.426872
211.00	2.127985
212.00	2.047612
213.00	1.983720
214.00	2.029250
215.00	2.068223
216.00	2.074165
217.00	2.100980
218.00	2.044473
219.00	2.029417
220.00	1.970869
221.00	1.948262
222.00	1.948751
223.00	1.985920
224.00	2.059667
225.00	2.074070
226.00	2.123932
227.00	2.099858
228.00	2.060941
229.00	1.978217
230.00	2.022725
231.00	2.011101
232.00	2.026806
233.00	2.021312
234.00	2.036414
235.00	2.009086
236.00	1.985907
237.00	1.959457
238.00	1.956562
239.00	1.948426
240.00	1.948636
241.00	1.965161
242.00	1.967492
243.00	1.963133
244.00	1.974754
245.00	1.989924
246.00	1.991956
247.00	2.010156
248.00	1.998990
249.00	1.995979
250.00	1.980471
251.00	1.983498
252.00	1.983543
253.00	1.994890
254.00	1.998378
255.00	1.992495
256.00	1.986369
257.00	1.985942
258.00	1.976731
259.00	1.981440
260.00	1.993719
261.00	1.995089
262.00	1.993005
263.00	1.998883
264.00	1.988824
265.00	1.970820
266.00	1.957105
267.00	1.948008
268.00	1.932180
269.00	1.916620
270.00	1.908092
271.00	1.888601
272.00	1.849283
273.00	1.828701
274.00	1.803398
275.00	1.776634
276.00	1.754891
277.00	1.734785
278.00	1.707441
279.00	1.688509
280.00	1.669778
281.00	1.652016
282.00	1.639190
283.00	1.625676
284.00	1.611915
285.00	1.593456
286.00	1.581312
287.00	1.566421
288.00	1.557320
289.00	1.544630
290.00	1.539407
291.00	1.527304
292.00	1.518571
293.00	1.505540
294.00	1.494844
295.00	1.483596
296.00	1.473098
297.00	1.467136
298.00	1.459649
299.00	1.455060
300.00	1.445093
301.00	1.441216
302.00	1.434268
303.00	1.427293
304.00	1.419415
305.00	1.414760
306.00	1.407182
307.00	1.398280
308.00	1.392980
309.00	1.383811
310.00	1.378090
311.00	1.371075
312.00	1.368006
313.00	1.360097
314.00	1.354750
315.00	1.354322
316.00	1.350500
317.00	1.341956
318.00	1.338068
319.00	1.335813
320.00	1.327940
321.00	1.322521
322.00	1.319846
323.00	1.316338
324.00	1.310424
325.00	1.305448
326.00	1.302256
327.00	1.299355
328.00	1.297596
329.00	1.298490
330.00	1.297705
331.00	1.299807
332.00	1.299419
333.00	1.298480
334.00	1.295085
335.00	1.293083
336.00	1.288194
337.00	1.286606
338.00	1.283470
339.00	1.283273
340.00	1.278997
341.00	1.276328
342.00	1.273596
343.00	1.271892
344.00	1.270118
345.00	1.269166
346.00	1.268554
347.00	1.265688
348.00	1.264000
349.00	1.260324
350.00	1.258011
351.00	1.255975
352.00	1.255592
353.00	1.252978
354.00	1.252936
355.00	1.251222
356.00	1.246583
357.00	1.244588
358.00	1.241342
359.00	1.235832
360.00	1.230834
361.00	1.226768
362.00	1.218958
363.00	1.211598
364.00	1.203678
365.00	1.196280
366.00	1.185513
367.00	1.173595
368.00	1.161379
369.00	1.147800
370.00	1.132744
371.00	1.118115
372.00	1.103273
373.00	1.086364
374.00	1.070379
375.00	1.053426
376.00	1.037078
377.00	1.019372
378.00	1.003381
379.00	0.986812
380.00	0.972031
381.00	0.956370
382.00	0.942069
383.00	0.928286
384.00	0.915607
385.00	0.902178
386.00	0.890411
387.00	0.879497
388.00	0.869154
389.00	0.858510
390.00	0.849917
391.00	0.841915
392.00	0.834405
393.00	0.827370
394.00	0.822134
395.00	0.816038
396.00	0.810938
397.00	0.806729
398.00	0.803030
399.00	0.799140
400.00	0.796315
401.00	0.794194
402.00	0.791919
403.00	0.790097
404.00	0.788579
405.00	0.787872
406.00	0.786826
407.00	0.786544
408.00	0.786585
409.00	0.787583
410.00	0.788395
411.00	0.789239
412.00	0.789888
413.00	0.790978
414.00	0.792298
415.00	0.793245
416.00	0.795115
417.00	0.797636
418.00	0.799857
419.00	0.801825
420.00	0.804359
421.00	0.806286
422.00	0.808857
423.00	0.811598
424.00	0.814389
425.00	0.817387
426.00	0.821038
427.00	0.824154
428.00	0.827034
429.00	0.830370
430.00	0.834206
431.00	0.837508
432.00	0.840759
433.00	0.844505
434.00	0.847791
435.00	0.851694
436.00	0.855308
437.00	0.858824
438.00	0.862690
439.00	0.866810
440.00	0.870031
441.00	0.873846
442.00	0.877678
443.00	0.881020
444.00	0.884697
445.00	0.888192
446.00	0.891427
447.00	0.894491
448.00	0.897627
449.00	0.900873
450.00	0.903934
451.00	0.906812
452.00	0.910012
453.00	0.913187
454.00	0.915963
455.00	0.918971
456.00	0.921750
457.00	0.924282
458.00	0.927382
459.00	0.930340
460.00	0.932618
461.00	0.936138
462.00	0.939306
463.00	0.941737
464.00	0.943955
465.00	0.946384
466.00	0.948201
467.00	0.950296
468.00	0.952004
469.00	0.953458
470.00	0.955417
471.00	0.956706
472.00	0.958029
473.00	0.959915
474.00	0.961819
475.00	0.963228
476.00	0.964573
477.00	0.965765
478.00	0.966736
479.00	0.967485
480.00	0.967986
481.00	0.968819
482.00	0.969243
483.00	0.969894
484.00	0.970405
485.00	0.971153
486.00	0.971269
487.00	0.971377
488.00	0.970902
489.00	0.970784
490.00	0.970533
491.00	0.970599
492.00	0.970609
493.00	0.970748
494.00	0.970393
495.00	0.970269
496.00	0.970221
497.00	0.969841
498.00	0.969449
499.00	0.969240
500.00	0.968705
501.00	0.967485
502.00	0.966580
503.00	0.965448
504.00	0.963311
505.00	0.961425
506.00	0.960000
507.00	0.958148
508.00	0.956351
509.00	0.955136
510.00	0.953423
511.00	0.951325
512.00	0.949819
513.00	0.947604
514.00	0.945095
515.00	0.942253
516.00	0.939222
517.00	0.935902
518.00	0.932817
519.00	0.929716
520.00	0.927116
521.00	0.924158
522.00	0.920991
523.00	0.917646
524.00	0.914682
525.00	0.910958
526.00	0.908297
527.00	0.905082
528.00	0.901602
529.00	0.897514
530.00	0.893545
531.00	0.888971
532.00	0.884485
533.00	0.880510
534.00	0.876572
535.00	0.872427
536.00	0.868216
537.00	0.864503
538.00	0.859788
539.00	0.855146
540.00	0.850478
541.00	0.845518
542.00	0.840373
543.00	0.835808
544.00	0.830488
545.00	0.825337
546.00	0.819879
547.00	0.814323
548.00	0.808300
549.00	0.802892
550.00	0.797481
551.00	0.791772
552.00	0.786023
553.00	0.780939
554.00	0.775071
555.00	0.769388
556.00	0.763815
557.00	0.758441
558.00	0.752275
559.00	0.746577
560.00	0.740766
561.00	0.735271
562.00	0.729493
563.00	0.723953
564.00	0.718400
565.00	0.712825
566.00	0.707496
567.00	0.701708
568.00	0.695613
569.00	0.690227
570.00	0.684583
571.00	0.678689
572.00	0.672879
573.00	0.667626
574.00	0.661660
575.00	0.656207
576.00	0.650790
577.00	0.645658
578.00	0.640200
579.00	0.635448
580.00	0.630559
581.00	0.625772
582.00	0.621110
583.00	0.616794
584.00	0.611956
585.00	0.607162
586.00	0.602601
587.00	0.598259
588.00	0.594134
589.00	0.589898
590.00	0.586179
591.00	0.582237
592.00	0.578338
593.00	0.574391
594.00	0.570703
595.00	0.566886
596.00	0.563432
597.00	0.560114
598.00	0.556803
599.00	0.553746
600.00	0.550410
601.00	0.547551
602.00	0.544213
603.00	0.541429
604.00	0.538386
605.00	0.535976
606.00	0.532757
607.00	0.530058
608.00	0.527123
609.00	0.524779
610.00	0.521779
611.00	0.519057
612.00	0.516163
613.00	0.513702
614.00	0.510874
615.00	0.508315
616.00	0.506058
617.00	0.504085
618.00	0.501846
619.00	0.499893
620.00	0.498128
621.00	0.496240
622.00	0.494326
623.00	0.492366
624.00	0.490336
625.00	0.488172
626.00	0.486362
627.00	0.484626
628.00	0.482894
629.00	0.481011
630.00	0.479699
631.00	0.478108
632.00	0.476360
633.00	0.474999
634.00	0.473646
635.00	0.471653
636.00	0.470412
637.00	0.469055
638.00	0.467161
639.00	0.465936
640.00	0.464633
641.00	0.463304
642.00	0.462247
643.00	0.461270
644.00	0.460031
645.00	0.459550
646.00	0.457903
647.00	0.456492
648.00	0.455644
649.00	0.454604
650.00	0.452909
651.00	0.452397
652.00	0.451684
653.00	0.450390
654.00	0.449359
655.00	0.448699
656.00	0.446831
657.00	0.445450
658.00	0.444393
659.00	0.443072
660.00	0.441602
661.00	0.441191
662.00	0.440384
663.00	0.439253
664.00	0.438807
665.00	0.438317
666.00	0.437441
667.00	0.436773
668.00	0.436321
669.00	0.435426
670.00	0.434937
671.00	0.434266
672.00	0.433596
673.00	0.433085
674.00	0.432035
675.00	0.431257
676.00	0.430391
677.00	0.429608
678.00	0.428517
679.00	0.428173
680.00	0.427328
681.00	0.426800
682.00	0.426545
683.00	0.425991
684.00	0.425035
685.00	0.424228
686.00	0.423663
687.00	0.422843
688.00	0.421611
689.00	0.421324
690.00	0.420358
691.00	0.419566
692.00	0.418565
693.00	0.418242
694.00	0.417428
695.00	0.417629
696.00	0.416637
697.00	0.416051
698.00	0.415926
699.00	0.415395
700.00	0.414238
701.00	0.414195
702.00	0.413246
703.00	0.411685
704.00	0.411203
705.00	0.410459
706.00	0.409576
707.00	0.408475
708.00	0.407369
709.00	0.406595
710.00	0.405794
711.00	0.405186
712.00	0.405593
713.00	0.406399
714.00	0.405448
715.00	0.405094
716.00	0.404239
717.00	0.403395
718.00	0.402151
719.00	0.400562
720.00	0.398897
721.00	0.398002
722.00	0.397094
723.00	0.396100
724.00	0.395116
725.00	0.394303
726.00	0.393457
727.00	0.392693
728.00	0.391756
729.00	0.390994
730.00	0.390526
731.00	0.390029
732.00	0.389593
733.00	0.389123
734.00	0.388713
735.00	0.388360
736.00	0.387874
737.00	0.387447
738.00	0.387052
739.00	0.386625
740.00	0.386200
741.00	0.385810
742.00	0.385384
743.00	0.384919
744.00	0.384449
745.00	0.384047
746.00	0.383734
747.00	0.383275
748.00	0.382917
749.00	0.382532
750.00	0.382202
751.00	0.381765
752.00	0.381340
753.00	0.380910
754.00	0.380504
755.00	0.380048
756.00	0.379618
757.00	0.379178
758.00	0.378698
759.00	0.378214
760.00	0.377727
761.00	0.377196
762.00	0.376742
763.00	0.376205
764.00	0.375768
765.00	0.375224
766.00	0.374742
767.00	0.374245
768.00	0.373706
769.00	0.373175
770.00	0.372715
771.00	0.372195
772.00	0.371755
773.00	0.371219
774.00	0.370717
775.00	0.370317
776.00	0.369919
777.00	0.369505
778.00	0.369158
779.00	0.368798
780.00	0.368321
781.00	0.367942
782.00	0.367484
783.00	0.366948
784.00	0.366440
785.00	0.365965
786.00	0.365489
787.00	0.365040
788.00	0.364605
789.00	0.364128
790.00	0.363752
791.00	0.363339
792.00	0.362823
793.00	0.362346
794.00	0.361935
795.00	0.361437
796.00	0.360905
797.00	0.360413
798.00	0.359863
799.00	0.359378
800.00	0.358935
801.00	0.358482
802.00	0.358041
803.00	0.357634
804.00	0.357179
805.00	0.356677
806.00	0.356275
807.00	0.355822
808.00	0.355319
809.00	0.354957
810.00	0.354529
811.00	0.354122
812.00	0.353744
813.00	0.353312
814.00	0.352990
815.00	0.352550
816.00	0.352200
817.00	0.351820
818.00	0.351460
819.00	0.351139
820.00	0.350731
821.00	0.350415
822.00	0.350083
823.00	0.349644
824.00	0.349277
825.00	0.348990
826.00	0.348620
827.00	0.348353
828.00	0.347947
829.00	0.347725
830.00	0.347455
831.00	0.347118
832.00	0.346881
833.00	0.346555
834.00	0.346336
835.00	0.346111
836.00	0.345760
837.00	0.345521
838.00	0.345270
839.00	0.345000
840.00	0.344799
841.00	0.344517
842.00	0.344317
843.00	0.343941
844.00	0.343653
845.00	0.343458
846.00	0.343157
847.00	0.342842
848.00	0.342642
849.00	0.342422
850.00	0.342168
851.00	0.341957
852.00	0.341696
853.00	0.341550
854.00	0.341400
855.00	0.341195
856.00	0.341204
857.00	0.340999
858.00	0.340902
859.00	0.340613
860.00	0.340568
861.00	0.340414
862.00	0.340231
863.00	0.338069
864.00	0.336069
865.00	0.333934
866.00	0.331830
867.00	0.329841
868.00	0.327704
869.00	0.325597
870.00	0.323544
871.00	0.321396
872.00	0.319204
873.00	0.316913
874.00	0.314826
875.00	0.312658
876.00	0.310588
877.00	0.308452
878.00	0.306336
879.00	0.304292
880.00	0.304016
881.00	0.303757
882.00	0.303459
883.00	0.303152
884.00	0.302874
885.00	0.302637
886.00	0.302326
887.00	0.301967
888.00	0.301625
889.00	0.301341
890.00	0.301091
891.00	0.300783
892.00	0.300496
893.00	0.300157
894.00	0.299797
895.00	0.299415
896.00	0.299040
897.00	0.298632
898.00	0.298178
899.00	0.297845
900.00	0.297496
901.00	0.297096
902.00	0.296633
903.00	0.296288
904.00	0.295944
905.00	0.295584
906.00	0.295235
907.00	0.294820
908.00	0.294468
909.00	0.294089
910.00	0.293744
911.00	0.293449
912.00	0.293119
913.00	0.292849
914.00	0.292541
915.00	0.292252
916.00	0.291888
917.00	0.291591
918.00	0.291249
919.00	0.290980
920.00	0.290668
921.00	0.290366
922.00	0.290096
923.00	0.289810
924.00	0.289544
925.00	0.289239
926.00	0.288970
927.00	0.288756
928.00	0.288474
929.00	0.288210
930.00	0.287871
931.00	0.287592
932.00	0.287274
933.00	0.286980
934.00	0.286641
935.00	0.286341
936.00	0.286036
937.00	0.285730
938.00	0.285439
939.00	0.285148
940.00	0.284849
941.00	0.284572
942.00	0.284300
943.00	0.284010
944.00	0.283681
945.00	0.283366
946.00	0.283088
947.00	0.282815
948.00	0.282584
949.00	0.282370
950.00	0.282168
951.00	0.281932
952.00	0.281717
953.00	0.281481
954.00	0.281234
955.00	0.281006
956.00	0.280758
957.00	0.280517
958.00	0.280246
959.00	0.280013
960.00	0.279800
961.00	0.279608
962.00	0.279369
963.00	0.279111
964.00	0.278829
965.00	0.278520
966.00	0.278215
967.00	0.277910
968.00	0.277618
969.00	0.277297
970.00	0.276992
971.00	0.276739
972.00	0.276446
973.00	0.276140
974.00	0.275804
975.00	0.275503
976.00	0.275178
977.00	0.274835
978.00	0.274475
979.00	0.274192
980.00	0.273914
981.00	0.273625
982.00	0.273379
983.00	0.273118
984.00	0.272857
985.00	0.272597
986.00	0.272349
987.00	0.272049
988.00	0.271756
989.00	0.271465
990.00	0.271196
991.00	0.270932
992.00	0.270656
993.00	0.270376
994.00	0.270122
995.00	0.269865
996.00	0.269592
997.00	0.269320
998.00	0.269074
999.00	0.268802
1000.00	0.268540
1001.00	0.268253
1002.00	0.267988
1003.00	0.267749
1004.00	0.267524
1005.00	0.267251
1006.00	0.267011
1007.00	0.266786
1008.00	0.266604
1009.00	0.266416
1010.00	0.266207
1011.00	0.265984
1012.00	0.265797
1013.00	0.265596
1014.00	0.265372
1015.00	0.265131
1016.00	0.264872
1017.00	0.264636
1018.00	0.264396
1019.00	0.264177
1020.00	0.263935
1021.00	0.263687
1022.00	0.263463
1023.00	0.263216
1024.00	0.262966
1025.00	0.262708
1026.00	0.262440
1027.00	0.262176
1028.00	0.261911
1029.00	0.261632
1030.00	0.261361
1031.00	0.261130
1032.00	0.260888
1033.00	0.260647
1034.00	0.260386
1035.00	0.260151
1036.00	0.259884
1037.00	0.259633
1038.00	0.259409
1039.00	0.259160
1040.00	0.258915
1041.00	0.258658
1042.00	0.258396
1043.00	0.258160
1044.00	0.257901
1045.00	0.257656
1046.00	0.257389
1047.00	0.257141
1048.00	0.256896
1049.00	0.256663
1050.00	0.256417
1051.00	0.256183
1052.00	0.255933
1053.00	0.255693
1054.00	0.255456
1055.00	0.255224
1056.00	0.255001
1057.00	0.254754
1058.00	0.254514
1059.00	0.254284
1060.00	0.254048
1061.00	0.253834
1062.00	0.253611
1063.00	0.253380
1064.00	0.253130
1065.00	0.252837
1066.00	0.252598
1067.00	0.252375
1068.00	0.252140
1069.00	0.251901
1070.00	0.251666
1071.00	0.251410
1072.00	0.251150
1073.00	0.250871
1074.00	0.250585
1075.00	0.250323
1076.00	0.250044
1077.00	0.249739
1078.00	0.249460
1079.00	0.249199
1080.00	0.248955
1081.00	0.248735
1082.00	0.248539
1083.00	0.248283
1084.00	0.248021
1085.00	0.247752
1086.00	0.247503
1087.00	0.247225
1088.00	0.246948
1089.00	0.246701
1090.00	0.246471
1091.00	0.246252
1092.00	0.246016
1093.00	0.245802
1094.00	0.245611
1095.00	0.245406
1096.00	0.245202
1097.00	0.244981
1098.00	0.244734
1099.00	0.244482
1100.00	0.244234
1101.00	0.244022
1102.00	0.243849
1103.00	0.243670
1104.00	0.243490
1105.00	0.243315
1106.00	0.243112
1107.00	0.242908
1108.00	0.242697
1109.00	0.242454
1110.00	0.242240
1111.00	0.242008
1112.00	0.241782
1113.00	0.241557
1114.00	0.241346
1115.00	0.241120
1116.00	0.240888
1117.00	0.240720
1118.00	0.240501
1119.00	0.240240
1120.00	0.239961
1121.00	0.239726
1122.00	0.239490
1123.00	0.239248
1124.00	0.239024
1125.00	0.238835
1126.00	0.238653
1127.00	0.238416
1128.00	0.238198
1129.00	0.237975
1130.00	0.237735
1131.00	0.237492
1132.00	0.237247
1133.00	0.237024
1134.00	0.236742
1135.00	0.236495
1136.00	0.236269
1137.00	0.236061
1138.00	0.235821
1139.00	0.235580
1140.00	0.235353
1141.00	0.235130
1142.00	0.234884
1143.00	0.234657
1144.00	0.234449
1145.00	0.234237
1146.00	0.234005
1147.00	0.233756
1148.00	0.233532
1149.00	0.233339
1150.00	0.233126
1151.00	0.232912
1152.00	0.232692
1153.00	0.232458
1154.00	0.232244
1155.00	0.232040
1156.00	0.231829
1157.00	0.231614
1158.00	0.231389
1159.00	0.231175
1160.00	0.230956
1161.00	0.230744
1162.00	0.230519
1163.00	0.230296
1164.00	0.230092
1165.00	0.229879
1166.00	0.229662
1167.00	0.229444
1168.00	0.229252
1169.00	0.229054
1170.00	0.228842
1171.00	0.228604
1172.00	0.228387
1173.00	0.228210
1174.00	0.228017
1175.00	0.227831
1176.00	0.227637
1177.00	0.227459
1178.00	0.227288
1179.00	0.227100
1180.00	0.226911
1181.00	0.226729
1182.00	0.226556
1183.00	0.226362
1184.00	0.226182
1185.00	0.225988
1186.00	0.225785
1187.00	0.225607
1188.00	0.225436
1189.00	0.225257
1190.00	0.225068
1191.00	0.224878
1192.00	0.224696
1193.00	0.224509
1194.00	0.224301
1195.00	0.224094
1196.00	0.223899
1197.00	0.223738
1198.00	0.223543
1199.00	0.223349
1200.00	0.223156
1201.00	0.222953
1202.00	0.222772
1203.00	0.222612
1204.00	0.222449
1205.00	0.222281
1206.00	0.222112
1207.00	0.221916
1208.00	0.221749
1209.00	0.221571
1210.00	0.221380
1211.00	0.221210
1212.00	0.221001
1213.00	0.220821
1214.00	0.220630
1215.00	0.220458
1216.00	0.220266
1217.00	0.220079
1218.00	0.219907
1219.00	0.219745
1220.00	0.219562
1221.00	0.219375
1222.00	0.219192
1223.00	0.219013
1224.00	0.218848
1225.00	0.218661
1226.00	0.218488
1227.00	0.218325
1228.00	0.218141
1229.00	0.217961
1230.00	0.217789
1231.00	0.217625
1232.00	0.217469
1233.00	0.217314
1234.00	0.217171
1235.00	0.217034
1236.00	0.216849
1237.00	0.216681
1238.00	0.216530
1239.00	0.216374
1240.00	0.216188
1241.00	0.215998
1242.00	0.215809
1243.00	0.215618
1244.00	0.215434
1245.00	0.215272
1246.00	0.215118
1247.00	0.214942
1248.00	0.214754
1249.00	0.214584
1250.00	0.214428
1251.00	0.214246
1252.00	0.214055
1253.00	0.213873
1254.00	0.213699
1255.00	0.213535
1256.00	0.213364
1257.00	0.213200
1258.00	0.213024
1259.00	0.212865
1260.00	0.212697
1261.00	0.212535
1262.00	0.212341
1263.00	0.212155
1264.00	0.211981
1265.00	0.211808
1266.00	0.211623
1267.00	0.211457
1268.00	0.211290
1269.00	0.211089
1270.00	0.210924
1271.00	0.210756
1272.00	0.210558
1273.00	0.210363
1274.00	0.210186
1275.00	0.210006
1276.00	0.209852
1277.00	0.209680
1278.00	0.209515
1279.00	0.209382
1280.00	0.209240
1281.00	0.209076
1282.00	0.208926
1283.00	0.208791
1284.00	0.208627
1285.00	0.208469
1286.00	0.208358
1287.00	0.208236
1288.00	0.208099
1289.00	0.207946
1290.00	0.207791
1291.00	0.207632
1292.00	0.207502
1293.00	0.207330
1294.00	0.207171
1295.00	0.206999
1296.00	0.206830
1297.00	0.206665
1298.00	0.206516
1299.00	0.206351
1300.00	0.206163
1301.00	0.205972
1302.00	0.205793
1303.00	0.205599
1304.00	0.205393
1305.00	0.205190
1306.00	0.205014
1307.00	0.204835
1308.00	0.204683
1309.00	0.204499
1310.00	0.204330
1311.00	0.204174
1312.00	0.204008
1313.00	0.203829
1314.00	0.203665
1315.00	0.203505
1316.00	0.203340
1317.00	0.203167
1318.00	0.203019
1319.00	0.202888
1320.00	0.202746
1321.00	0.202597
1322.00	0.202448
1323.00	0.202309
1324.00	0.202139
1325.00	0.201947
1326.00	0.201791
1327.00	0.201615
1328.00	0.201434
1329.00	0.201270
1330.00	0.201124
1331.00	0.200951
1332.00	0.200763
1333.00	0.200594
1334.00	0.200444
1335.00	0.200239
1336.00	0.199995
1337.00	0.199760
1338.00	0.199537
1339.00	0.199313
1340.00	0.199102
1341.00	0.198921
1342.00	0.198718
1343.00	0.198468
1344.00	0.198234
1345.00	0.198007
1346.00	0.197789
1347.00	0.197551
1348.00	0.197325
1349.00	0.197119
1350.00	0.196911
1351.00	0.196665
1352.00	0.196468
1353.00	0.196327
1354.00	0.196170
1355.00	0.196007
1356.00	0.195845
1357.00	0.195693
1358.00	0.195540
1359.00	0.195387
1360.00	0.195269
1361.00	0.195144
1362.00	0.195001
1363.00	0.194839
1364.00	0.194687
1365.00	0.194522
1366.00	0.194355
1367.00	0.194189
1368.00	0.194046
1369.00	0.193867
1370.00	0.193637
1371.00	0.193425
1372.00	0.193212
1373.00	0.192998
1374.00	0.192752
1375.00	0.192525
1376.00	0.192280
1377.00	0.192051
1378.00	0.191822
1379.00	0.191602
1380.00	0.191386
1381.00	0.191132
1382.00	0.190905
1383.00	0.190662
1384.00	0.190395
1385.00	0.190127
1386.00	0.189893
1387.00	0.189678
1388.00	0.189439
1389.00	0.189203
1390.00	0.188958
1391.00	0.188715
1392.00	0.188450
1393.00	0.188226
1394.00	0.187985
1395.00	0.187748
1396.00	0.187498
1397.00	0.187237
1398.00	0.186993
1399.00	0.186716
1400.00	0.186432
1401.00	0.186166
1402.00	0.185895
1403.00	0.185618
1404.00	0.185341
1405.00	0.185067
1406.00	0.184807
1407.00	0.184541
1408.00	0.184276
1409.00	0.184027
1410.00	0.183777
1411.00	0.183521
1412.00	0.183275
1413.00	0.183023
1414.00	0.182780
1415.00	0.182530
1416.00	0.182292
1417.00	0.182079
1418.00	0.181852
1419.00	0.181633
1420.00	0.181406
1421.00	0.181194
1422.00	0.180991
1423.00	0.180811
1424.00	0.180629
1425.00	0.180442
1426.00	0.180263
1427.00	0.180074
1428.00	0.179902
1429.00	0.179719
1430.00	0.179551
1431.00	0.179365
1432.00	0.179194
1433.00	0.179038
1434.00	0.178905
1435.00	0.178780
1436.00	0.178669
1437.00	0.178566
1438.00	0.178418
1439.00	0.178294
1440.00	0.178126
1441.00	0.177997
1442.00	0.177882
1443.00	0.177761
1444.00	0.177651
1445.00	0.177531
1446.00	0.177401
1447.00	0.177293
1448.00	0.177199
1449.00	0.177111
1450.00	0.177021
1451.00	0.176940
1452.00	0.176848
1453.00	0.176743
1454.00	0.176641
1455.00	0.176569
1456.00	0.176509
1457.00	0.176460
1458.00	0.176372
1459.00	0.176270
1460.00	0.176178
1461.00	0.176091
1462.00	0.175992
1463.00	0.175898
1464.00	0.175799
1465.00	0.175685
1466.00	0.175581
1467.00	0.175482
1468.00	0.175357
1469.00	0.175246
1470.00	0.175143
1471.00	0.175032
1472.00	0.174956
1473.00	0.174855
1474.00	0.174752
1475.00	0.174663
1476.00	0.174580
1477.00	0.174496
1478.00	0.174409
1479.00	0.174318
1480.00	0.174223
1481.00	0.174113
1482.00	0.174038
1483.00	0.173976
1484.00	0.173929
1485.00	0.173887
1486.00	0.173840
1487.00	0.173778
1488.00	0.173728
1489.00	0.173656
1490.00	0.173543
1491.00	0.173457
1492.00	0.173379
1493.00	0.173295
1494.00	0.173205
1495.00	0.173146
1496.00	0.173085
1497.00	0.173049
1498.00	0.172999
1499.00	0.172932
1500.00	0.172877
1501.00	0.172800
1502.00	0.172715
1503.00	0.172628
1504.00	0.172552
1505.00	0.172477
1506.00	0.172385
1507.00	0.172352
1508.00	0.172299
1509.00	0.172234
1510.00	0.172166
1511.00	0.172085
1512.00	0.172002
1513.00	0.171922
1514.00	0.171849
1515.00	0.171802
1516.00	0.171761
1517.00	0.171686
1518.00	0.171638
1519.00	0.171608
1520.00	0.171570
1521.00	0.171526
1522.00	0.171457
1523.00	0.171422
1524.00	0.171359
1525.00	0.171312
1526.00	0.171270
1527.00	0.171244
1528.00	0.171215
1529.00	0.171144
1530.00	0.171099
1531.00	0.171039
1532.00	0.170976
1533.00	0.170925
1534.00	0.170880
1535.00	0.170793
1536.00	0.170683
1537.00	0.170567
1538.00	0.170463
1539.00	0.170381
1540.00	0.170282
1541.00	0.170181
1542.00	0.170071
1543.00	0.169966
1544.00	0.169876
1545.00	0.169809
1546.00	0.169740
1547.00	0.169672
1548.00	0.169592
1549.00	0.169528
1550.00	0.169449
1551.00	0.169380
1552.00	0.169311
1553.00	0.169244
1554.00	0.169172
1555.00	0.169111
1556.00	0.169040
1557.00	0.168997
1558.00	0.168947
1559.00	0.168865
1560.00	0.168787
1561.00	0.168705
1562.00	0.168618
1563.00	0.168542
1564.00	0.168451
1565.00	0.168380
1566.00	0.168266
1567.00	0.168139
1568.00	0.168005
1569.00	0.167894
1570.00	0.167769
1571.00	0.167675
1572.00	0.167583
1573.00	0.167495
1574.00	0.167386
1575.00	0.167268
1576.00	0.167179
1577.00	0.167078
1578.00	0.166973
1579.00	0.166869
1580.00	0.166779
1581.00	0.166670
1582.00	0.166571
1583.00	0.166515
1584.00	0.166461
1585.00	0.166403
1586.00	0.166319
1587.00	0.166233
1588.00	0.166155
1589.00	0.166079
1590.00	0.165985
1591.00	0.165877
1592.00	0.165805
1593.00	0.165718
1594.00	0.165643
1595.00	0.165568
1596.00	0.165500
1597.00	0.165401
1598.00	0.165326
1599.00	0.165248
1600.00	0.165123
1601.00	0.165017
1602.00	0.164919
1603.00	0.164822
1604.00	0.164765
1605.00	0.164676
1606.00	0.164553
1607.00	0.164481
1608.00	0.164383
1609.00	0.164289
1610.00	0.164222
1611.00	0.164134
1612.00	0.164043
1613.00	0.163939
1614.00	0.163859
1615.00	0.163802
1616.00	0.163742
1617.00	0.163679
1618.00	0.163603
1619.00	0.163519
1620.00	0.163473
1621.00	0.163387
1622.00	0.163320
1623.00	0.163275
1624.00	0.163194
1625.00	0.163136
1626.00	0.163089
1627.00	0.163040
1628.00	0.162989
1629.00	0.162924
1630.00	0.162868
1631.00	0.162821
1632.00	0.162735
1633.00	0.162607
1634.00	0.162523
1635.00	0.162469
1636.00	0.162400
1637.00	0.162314
1638.00	0.162277
1639.00	0.162224
1640.00	0.162162
1641.00	0.162101
1642.00	0.162043
1643.00	0.163043
1644.00	0.163999
1645.00	0.164954
1646.00	0.165927
1647.00	0.166893
1648.00	0.167890
1649.00	0.168897
1650.00	0.169922
1651.00	0.170916
1652.00	0.171921
1653.00	0.172961
1654.00	0.173992
1655.00	0.174976
1656.00	0.175945
1657.00	0.176905
1658.00	0.177930
1659.00	0.178922
1660.00	0.178788
1661.00	0.178698
1662.00	0.178613
1663.00	0.178529
1664.00	0.178458
1665.00	0.178314
1666.00	0.178210
1667.00	0.178078
1668.00	0.177945
1669.00	0.177831
1670.00	0.177661
1671.00	0.177523
1672.00	0.177440
1673.00	0.177347
1674.00	0.177231
1675.00	0.177091
1676.00	0.177045
1677.00	0.176921
1678.00	0.176789
1679.00	0.176761
1680.00	0.176682
1681.00	0.176562
1682.00	0.176495
1683.00	0.176409
1684.00	0.176380
1685.00	0.176369
1686.00	0.176351
1687.00	0.176344
1688.00	0.176367
1689.00	0.176354
1690.00	0.176387
1691.00	0.176476
1692.00	0.176514
1693.00	0.176455
1694.00	0.176548
1695.00	0.176592
1696.00	0.176575
1697.00	0.176538
1698.00	0.176540
1699.00	0.176544
1700.00	0.176501
1701.00	0.176515
1702.00	0.176497
1703.00	0.176406
1704.00	0.176337
1705.00	0.176261
1706.00	0.176143
1707.00	0.176076
1708.00	0.175929
1709.00	0.175800
1710.00	0.175767
1711.00	0.175597
1712.00	0.175494
1713.00	0.175342
1714.00	0.175259
1715.00	0.175152
1716.00	0.175096
1717.00	0.175054
1718.00	0.174958
1719.00	0.174808
1720.00	0.174716
1721.00	0.174678
1722.00	0.174563
1723.00	0.174464
1724.00	0.174319
1725.00	0.174228
1726.00	0.174108
1727.00	0.173953
1728.00	0.173841
1729.00	0.173704
1730.00	0.173551
1731.00	0.173452
1732.00	0.173323
1733.00	0.173102
1734.00	0.172915
1735.00	0.172767
1736.00	0.172751
1737.00	0.172609
1738.00	0.172420
1739.00	0.172286
1740.00	0.172158
1741.00	0.172026
1742.00	0.171900
1743.00	0.171817
1744.00	0.171659
1745.00	0.171562
1746.00	0.171402
1747.00	0.171373
1748.00	0.171194
1749.00	0.171097
1750.00	0.171021
1751.00	0.170976
1752.00	0.170809
1753.00	0.170653
1754.00	0.170586
1755.00	0.170532
1756.00	0.170394
1757.00	0.170218
1758.00	0.170112
1759.00	0.170082
1760.00	0.169937
1761.00	0.169853
1762.00	0.169710
1763.00	0.169651
1764.00	0.169507
1765.00	0.169405
1766.00	0.169227
1767.00	0.169073
1768.00	0.168894
1769.00	0.168727
1770.00	0.168538
1771.00	0.168348
1772.00	0.168126
1773.00	0.168045
1774.00	0.167918
1775.00	0.167720
1776.00	0.167504
1777.00	0.167314
1778.00	0.167145
1779.00	0.167002
1780.00	0.166850
1781.00	0.166740
1782.00	0.166628
1783.00	0.166528
1784.00	0.166444
1785.00	0.166288
1786.00	0.166198
1787.00	0.166022
1788.00	0.165983
1789.00	0.165921
1790.00	0.165828
1791.00	0.165683
1792.00	0.165706
1793.00	0.165512
1794.00	0.165404
1795.00	0.165348
1796.00	0.165153
1797.00	0.165037
1798.00	0.164810
1799.00	0.164720
1800.00	0.164561
1801.00	0.164356
1802.00	0.164144
1803.00	0.164041
1804.00	0.163944
1805.00	0.163696
1806.00	0.163497
1807.00	0.163216
1808.00	0.163121
1809.00	0.162794
1810.00	0.162741
1811.00	0.162581
1812.00	0.162437
1813.00	0.162331
1814.00	0.162182
1815.00	0.162079
1816.00	0.161862
1817.00	0.161797
1818.00	0.161671
1819.00	0.161667
1820.00	0.161482
1821.00	0.161345
1822.00	0.161280
1823.00	0.161103
1824.00	0.160976
1825.00	0.160842
1826.00	0.160788
1827.00	0.160507
1828.00	0.160433
1829.00	0.160234
1830.00	0.160105
1831.00	0.159950
1832.00	0.159900
1833.00	0.159765
1834.00	0.159554
1835.00	0.159465
1836.00	0.159348
1837.00	0.159194
1838.00	0.159019
1839.00	0.158793
1840.00	0.158695
1841.00	0.158570
1842.00	0.158429
1843.00	0.158301
1844.00	0.158292
1845.00	0.158157
1846.00	0.158045
1847.00	0.157957
1848.00	0.157875
1849.00	0.157657
1850.00	0.157556
1851.00	0.157458
1852.00	0.157286
1853.00	0.157089
1854.00	0.157013
1855.00	0.156985
1856.00	0.156889
1857.00	0.156775
1858.00	0.156666
1859.00	0.156513
1860.00	0.156338
1861.00	0.156124
1862.00	0.155948
1863.00	0.155734
1864.00	0.155553
1865.00	0.155354
1866.00	0.155197
1867.00	0.155034
1868.00	0.154786
1869.00	0.154694
1870.00	0.154463
1871.00	0.154315
1872.00	0.154125
1873.00	0.153987
1874.00	0.153806
1875.00	0.153659
1876.00	0.153672
1877.00	0.153589
1878.00	0.153550
1879.00	0.153430
1880.00	0.153461
1881.00	0.153256
1882.00	0.153156
1883.00	0.153079
1884.00	0.152972
1885.00	0.152961
1886.00	0.152789
1887.00	0.152880
1888.00	0.152758
1889.00	0.152678
1890.00	0.152636
1891.00	0.152646
1892.00	0.152627
1893.00	0.152471
1894.00	0.152542
1895.00	0.152469
1896.00	0.152461
1897.00	0.152327
1898.00	0.152526
1899.00	0.152454
1900.00	0.152485
1901.00	0.152574
1902.00	0.152829
1903.00	0.152981
1904.00	0.152931
1905.00	0.152962
1906.00	0.152950
1907.00	0.152816
1908.00	0.152748
1909.00	0.152806
1910.00	0.152704
1911.00	0.152515
1912.00	0.152621
1913.00	0.152729
1914.00	0.152572
1915.00	0.152479
1916.00	0.152659
1917.00	0.152517
1918.00	0.152482
1919.00	0.152130
1920.00	0.152032
1921.00	0.151925
1922.00	0.151773
1923.00	0.151679
1924.00	0.151887
1925.00	0.151816
1926.00	0.151641
1927.00	0.151651
1928.00	0.151481
1929.00	0.151256
1930.00	0.150992
1931.00	0.151309
1932.00	0.151144
1933.00	0.150754
1934.00	0.150963
1935.00	0.150970
1936.00	0.150998
1937.00	0.150846
1938.00	0.150871
1939.00	0.150731
1940.00	0.150663
1941.00	0.150335
1942.00	0.150458
1943.00	0.150372
1944.00	0.150401
1945.00	0.150478
1946.00	0.150398
1947.00	0.150515
1948.00	0.150187
1949.00	0.150421
1950.00	0.150417
1951.00	0.150244
1952.00	0.149934
1953.00	0.149923
1954.00	0.149778
1955.00	0.149461
1956.00	0.149600
1957.00	0.149682
1958.00	0.149727
1959.00	0.149531
1960.00	0.149401
1961.00	0.149175
1962.00	0.148991
1963.00	0.148859
1964.00	0.148667
1965.00	0.148553
1966.00	0.148077
1967.00	0.148175
1968.00	0.147986
1969.00	0.147974
1970.00	0.147755
1971.00	0.147758
1972.00	0.147874
1973.00	0.147690
1974.00	0.147581
1975.00	0.147425
1976.00	0.147428
1977.00	0.147428
1978.00	0.147588
1979.00	0.147587
1980.00	0.147571
1981.00	0.147404
1982.00	0.147588
1983.00	0.147642
1984.00	0.147479
1985.00	0.147397
1986.00	0.147374
1987.00	0.147283
1988.00	0.147324
1989.00	0.147236
1990.00	0.147157
1991.00	0.147033
1992.00	0.147059
1993.00	0.147027
1994.00	0.146940
1995.00	0.146785
1996.00	0.146818
1997.00	0.146894
1998.00	0.146817
1999.00	0.146622
2000.00	0.146610
2001.00	0.146634
2002.00	0.146649
2003.00	0.146563
2004.00	0.146850
2005.00	0.146698
2006.00	0.146715
2007.00	0.146735
2008.00	0.146791
2009.00	0.146777
2010.00	0.146769
2011.00	0.146870
2012.00	0.146755
2013.00	0.146729
2014.00	0.146728
2015.00	0.147034
2016.00	0.147059
2017.00	0.147024
2018.00	0.147004
2019.00	0.146961
2020.00	0.146921
2021.00	0.146711
2022.00	0.146814
2023.00	0.146659
2024.00	0.146755
2025.00	0.146616
2026.00	0.146683
2027.00	0.146572
2028.00	0.146523
2029.00	0.146514
2030.00	0.146450
2031.00	0.146327
2032.00	0.146168
2033.00	0.146207
2034.00	0.146133
2035.00	0.146239
2036.00	0.146444
2037.00	0.146570
2038.00	0.146534
2039.00	0.146527
2040.00	0.146712
2041.00	0.146674
2042.00	0.146856
2043.00	0.146798
2044.00	0.146633
2045.00	0.146711
2046.00	0.146743
2047.00	0.146906
2048.00	0.147046
2049.00	0.147026
2050.00	0.146923
2051.00	0.147007
2052.00	0.147027
2053.00	0.146936
2054.00	0.147005
2055.00	0.146952
2056.00	0.147042
2057.00	0.147051
2058.00	0.147171
2059.00	0.147100
2060.00	0.147204
2061.00	0.147505
2062.00	0.147382
2063.00	0.147357
2064.00	0.147283
2065.00	0.147357
2066.00	0.147474
2067.00	0.147741
2068.00	0.147866
2069.00	0.147897
2070.00	0.147888
2071.00	0.147704
2072.00	0.147804
2073.00	0.147647
2074.00	0.147597
2075.00	0.147613
2076.00	0.147545
2077.00	0.147465
2078.00	0.147347
2079.00	0.147572
2080.00	0.147639
2081.00	0.147732
2082.00	0.147591
2083.00	0.147568
2084.00	0.147178
2085.00	0.147199
2086.00	0.146992
2087.00	0.146774
2088.00	0.146777
2089.00	0.146883
2090.00	0.147074
2091.00	0.147202
2092.00	0.147105
2093.00	0.147131
2094.00	0.147073
2095.00	0.147146
2096.00	0.146903
2097.00	0.146853
2098.00	0.146752
2099.00	0.146678
2100.00	0.146551
2101.00	0.146340
2102.00	0.146404
2103.00	0.146497
2104.00	0.146543
2105.00	0.146735
2106.00	0.146662
2107.00	0.146452
2108.00	0.146262
2109.00	0.146019
2110.00	0.145762
2111.00	0.145716
2112.00	0.145519
2113.00	0.145448
2114.00	0.145379
2115.00	0.145290
2116.00	0.145404
2117.00	0.145406
2118.00	0.145602
2119.00	0.145284
2120.00	0.145003
2121.00	0.145092
2122.00	0.144905
2123.00	0.144801
2124.00	0.144786
2125.00	0.144779
2126.00	0.144750
2127.00	0.145085
2128.00	0.145029
2129.00	0.144831
2130.00	0.144773
2131.00	0.144764
2132.00	0.144704
2133.00	0.144317
2134.00	0.144305
2135.00	0.144262
2136.00	0.144264
2137.00	0.144346
2138.00	0.144249
2139.00	0.144223
2140.00	0.143968
2141.00	0.144024
2142.00	0.143760
2143.00	0.143711
2144.00	0.143313
2145.00	0.143114
2146.00	0.143101
2147.00	0.142974
2148.00	0.142717
2149.00	0.142569
2150.00	0.142626
2151.00	0.142374
2152.00	0.142375
2153.00	0.142161
2154.00	0.141926
2155.00	0.141605
2156.00	0.141575
2157.00	0.141494
2158.00	0.141128
2159.00	0.141008
2160.00	0.141239
2161.00	0.141267
2162.00	0.141264
2163.00	0.141361
2164.00	0.141221
2165.00	0.141356
2166.00	0.141166
2167.00	0.141209
2168.00	0.141282
2169.00	0.140977
2170.00	0.141016
2171.00	0.140921
2172.00	0.140795
2173.00	0.140375
2174.00	0.140622
2175.00	0.140593
2176.00	0.140592
2177.00	0.140187
2178.00	0.140078
2179.00	0.140037
2180.00	0.139786
2181.00	0.140032
2182.00	0.139809
2183.00	0.139914
2184.00	0.139495
2185.00	0.139372
2186.00	0.139396
2187.00	0.139338
2188.00	0.139386
2189.00	0.139445
2190.00	0.139521
2191.00	0.139177
2192.00	0.139042
2193.00	0.139042
2194.00	0.139158
2195.00	0.138924
2196.00	0.138871
2197.00	0.138936
[truncated: 303 more rows]
