# Supplementary material for: Ultrafast charge-transfer-induced spin transition in cobalt-tungstate molecular photomagnets
Source: Nat Commun. 2025 Jun 6;16:5012. doi: 10.1038/s41467-025-60401-4 (PMC12144094; doi:10.1038/s41467-025-60401-4)
Supplement: Supplementary file 5 — Source Data [file 41467_2025_60401_MOESM5_ESM.zip › Source_Data_files/Photoinduced_UV_vis_NIR_spectra_CsCoW/cooling_photo_1st/File_220712_135740_300K.txt]

File_220712_135740_300K.spc - RawData
�g�� (nm)	Abs.
200.00	6.000000
201.00	6.000000
202.00	6.000000
203.00	5.301435
204.00	6.000000
205.00	2.226995
206.00	2.760798
207.00	2.034739
208.00	2.025340
209.00	1.868636
210.00	1.907371
211.00	1.916815
212.00	1.918003
213.00	1.929447
214.00	2.000291
215.00	2.036615
216.00	1.946873
217.00	1.921728
218.00	1.992089
219.00	1.963432
220.00	2.058473
221.00	2.105648
222.00	2.144549
223.00	2.097885
224.00	2.093164
225.00	1.997418
226.00	2.023924
227.00	1.994219
228.00	1.988154
229.00	1.979954
230.00	2.035845
231.00	2.024125
232.00	2.028658
233.00	1.995242
234.00	1.986446
235.00	1.954550
236.00	1.967671
237.00	1.941695
238.00	1.959655
239.00	1.966318
240.00	1.952310
241.00	1.958305
242.00	1.969193
243.00	1.954856
244.00	1.967948
245.00	1.974174
246.00	1.978285
247.00	1.973593
248.00	1.994591
249.00	1.997983
250.00	2.017125
251.00	2.001555
252.00	2.010844
253.00	2.005255
254.00	1.985602
255.00	1.979203
256.00	1.985557
257.00	1.984437
258.00	1.978382
259.00	1.994776
260.00	1.990258
261.00	1.991736
262.00	1.988932
263.00	1.996080
264.00	1.983921
265.00	1.981548
266.00	1.968225
267.00	1.958154
268.00	1.943964
269.00	1.930102
270.00	1.905768
271.00	1.887239
272.00	1.861141
273.00	1.817893
274.00	1.794346
275.00	1.770432
276.00	1.748134
277.00	1.721209
278.00	1.708627
279.00	1.685287
280.00	1.665060
281.00	1.644749
282.00	1.625509
283.00	1.610537
284.00	1.600334
285.00	1.585401
286.00	1.573218
287.00	1.565640
288.00	1.553278
289.00	1.538356
290.00	1.529246
291.00	1.515835
292.00	1.503921
293.00	1.494704
294.00	1.484096
295.00	1.476276
296.00	1.467457
297.00	1.460995
298.00	1.453703
299.00	1.447626
300.00	1.438469
301.00	1.430126
302.00	1.425236
303.00	1.416207
304.00	1.409758
305.00	1.407764
306.00	1.407942
307.00	1.402843
308.00	1.404136
309.00	1.403484
310.00	1.390979
311.00	1.380861
312.00	1.368831
313.00	1.354955
314.00	1.342140
315.00	1.343799
316.00	1.339419
317.00	1.334064
318.00	1.327888
319.00	1.323289
320.00	1.316535
321.00	1.308860
322.00	1.305133
323.00	1.303668
324.00	1.302495
325.00	1.293017
326.00	1.291923
327.00	1.292295
328.00	1.289593
329.00	1.288575
330.00	1.288750
331.00	1.285003
332.00	1.280460
333.00	1.280990
334.00	1.276861
335.00	1.275866
336.00	1.274109
337.00	1.273563
338.00	1.269066
339.00	1.266975
340.00	1.265676
341.00	1.265228
342.00	1.263330
343.00	1.261305
344.00	1.260901
345.00	1.257973
346.00	1.255367
347.00	1.252569
348.00	1.250705
349.00	1.247384
350.00	1.247924
351.00	1.246766
352.00	1.245117
353.00	1.245054
354.00	1.244898
355.00	1.241358
356.00	1.239500
357.00	1.236622
358.00	1.233929
359.00	1.228392
360.00	1.224096
361.00	1.218870
362.00	1.214600
363.00	1.205516
364.00	1.197086
365.00	1.187102
366.00	1.174555
367.00	1.161306
368.00	1.148755
369.00	1.135127
370.00	1.120719
371.00	1.106563
372.00	1.090123
373.00	1.073607
374.00	1.057204
375.00	1.040305
376.00	1.022320
377.00	1.005199
378.00	0.988286
379.00	0.970800
380.00	0.954428
381.00	0.938773
382.00	0.923372
383.00	0.909016
384.00	0.896166
385.00	0.883020
386.00	0.871939
387.00	0.861511
388.00	0.851648
389.00	0.842209
390.00	0.833694
391.00	0.825621
392.00	0.818826
393.00	0.811870
394.00	0.805500
395.00	0.799495
396.00	0.793847
397.00	0.788745
398.00	0.784444
399.00	0.781008
400.00	0.778648
401.00	0.776804
402.00	0.775082
403.00	0.773819
404.00	0.772438
405.00	0.771296
406.00	0.770494
407.00	0.770085
408.00	0.770164
409.00	0.770972
410.00	0.771545
411.00	0.772850
412.00	0.773942
413.00	0.775117
414.00	0.776374
415.00	0.778047
416.00	0.779470
417.00	0.781580
418.00	0.783683
419.00	0.786045
420.00	0.788620
421.00	0.791128
422.00	0.793355
423.00	0.796257
424.00	0.799008
425.00	0.801961
426.00	0.805547
427.00	0.809388
428.00	0.812819
429.00	0.816572
430.00	0.820320
431.00	0.823221
432.00	0.826636
433.00	0.830041
434.00	0.833493
435.00	0.836813
436.00	0.840634
437.00	0.843767
438.00	0.847819
439.00	0.851359
440.00	0.855275
441.00	0.859042
442.00	0.862864
443.00	0.866691
444.00	0.870851
445.00	0.874350
446.00	0.877382
447.00	0.881427
448.00	0.884585
449.00	0.887310
450.00	0.890722
451.00	0.894118
452.00	0.896409
453.00	0.899319
454.00	0.902909
455.00	0.905996
456.00	0.909133
457.00	0.912543
458.00	0.915497
459.00	0.918217
460.00	0.920803
461.00	0.924190
462.00	0.927407
463.00	0.930386
464.00	0.933012
465.00	0.935767
466.00	0.938196
467.00	0.940159
468.00	0.942184
469.00	0.944210
470.00	0.946257
471.00	0.947973
472.00	0.949753
473.00	0.951242
474.00	0.953153
475.00	0.954490
476.00	0.955272
477.00	0.956744
478.00	0.958453
479.00	0.959005
480.00	0.960224
481.00	0.961671
482.00	0.962245
483.00	0.962644
484.00	0.963451
485.00	0.963648
486.00	0.964076
487.00	0.964504
488.00	0.964388
489.00	0.964668
490.00	0.964970
491.00	0.965205
492.00	0.965249
493.00	0.965437
494.00	0.965315
495.00	0.965408
496.00	0.965092
497.00	0.964754
498.00	0.964669
499.00	0.964536
500.00	0.963541
501.00	0.962331
502.00	0.961039
503.00	0.959865
504.00	0.958302
505.00	0.957306
506.00	0.955778
507.00	0.954653
508.00	0.953143
509.00	0.951244
510.00	0.948544
511.00	0.946419
512.00	0.943947
513.00	0.941120
514.00	0.938945
515.00	0.936726
516.00	0.934516
517.00	0.931983
518.00	0.929707
519.00	0.926477
520.00	0.923774
521.00	0.920794
522.00	0.917581
523.00	0.913937
524.00	0.910775
525.00	0.907711
526.00	0.904066
527.00	0.900321
528.00	0.896969
529.00	0.892647
530.00	0.888627
531.00	0.884506
532.00	0.880468
533.00	0.876632
534.00	0.873284
535.00	0.869063
536.00	0.864942
537.00	0.860708
538.00	0.855498
539.00	0.850609
540.00	0.845882
541.00	0.840902
542.00	0.835926
543.00	0.831144
544.00	0.825866
545.00	0.820159
546.00	0.814852
547.00	0.808976
548.00	0.803470
549.00	0.797555
550.00	0.792293
551.00	0.786284
552.00	0.780862
553.00	0.774809
554.00	0.769327
555.00	0.763097
556.00	0.757057
557.00	0.751190
558.00	0.745386
559.00	0.739276
560.00	0.733549
561.00	0.728143
562.00	0.722275
563.00	0.716510
564.00	0.711071
565.00	0.704999
566.00	0.698967
567.00	0.693242
568.00	0.687349
569.00	0.681367
570.00	0.675721
571.00	0.670079
572.00	0.664174
573.00	0.658701
574.00	0.653018
575.00	0.647467
576.00	0.642177
577.00	0.636918
578.00	0.631558
579.00	0.626539
580.00	0.621674
581.00	0.616586
582.00	0.612055
583.00	0.607222
584.00	0.602474
585.00	0.597829
586.00	0.593209
587.00	0.588699
588.00	0.584473
589.00	0.580538
590.00	0.576895
591.00	0.572898
592.00	0.569003
593.00	0.564909
594.00	0.560980
595.00	0.556771
596.00	0.552930
597.00	0.549287
598.00	0.546224
599.00	0.542802
600.00	0.539343
601.00	0.536716
602.00	0.533255
603.00	0.529940
604.00	0.526793
605.00	0.524035
606.00	0.521087
607.00	0.518433
608.00	0.515636
609.00	0.513335
610.00	0.510707
611.00	0.507573
612.00	0.504842
613.00	0.502450
614.00	0.499972
615.00	0.497693
616.00	0.495561
617.00	0.493274
618.00	0.491329
619.00	0.489050
620.00	0.486832
621.00	0.484863
622.00	0.483119
623.00	0.480670
624.00	0.479057
625.00	0.477662
626.00	0.476052
627.00	0.474238
628.00	0.472627
629.00	0.470662
630.00	0.468760
631.00	0.466878
632.00	0.465523
633.00	0.464163
634.00	0.462615
635.00	0.461212
636.00	0.460127
637.00	0.458486
638.00	0.457063
639.00	0.455737
640.00	0.454061
641.00	0.452580
642.00	0.451914
643.00	0.450965
644.00	0.450062
645.00	0.448900
646.00	0.447047
647.00	0.445131
648.00	0.443668
649.00	0.442373
650.00	0.441444
651.00	0.441548
652.00	0.441021
653.00	0.440164
654.00	0.439144
655.00	0.438134
656.00	0.436470
657.00	0.434972
658.00	0.433501
659.00	0.433103
660.00	0.431862
661.00	0.431101
662.00	0.430321
663.00	0.429503
664.00	0.428022
665.00	0.427655
666.00	0.426794
667.00	0.426257
668.00	0.426080
669.00	0.425526
670.00	0.424907
671.00	0.424413
672.00	0.423806
673.00	0.423534
674.00	0.422356
675.00	0.421467
676.00	0.420475
677.00	0.419611
678.00	0.418355
679.00	0.417890
680.00	0.416959
681.00	0.416733
682.00	0.416529
683.00	0.415568
684.00	0.414510
685.00	0.413779
686.00	0.413388
687.00	0.412525
688.00	0.411610
689.00	0.411093
690.00	0.410986
691.00	0.409583
692.00	0.409007
693.00	0.409869
694.00	0.408844
695.00	0.408257
696.00	0.407576
697.00	0.406088
698.00	0.404472
699.00	0.404102
700.00	0.402747
701.00	0.402358
702.00	0.402259
703.00	0.401922
704.00	0.401507
705.00	0.401504
706.00	0.400905
707.00	0.399944
708.00	0.399242
709.00	0.398270
710.00	0.397343
711.00	0.396599
712.00	0.396014
713.00	0.395323
714.00	0.395097
715.00	0.394545
716.00	0.394014
717.00	0.394167
718.00	0.392118
719.00	0.390166
720.00	0.388185
721.00	0.387072
722.00	0.386097
723.00	0.385212
724.00	0.384217
725.00	0.383321
726.00	0.382424
727.00	0.381518
728.00	0.380449
729.00	0.379909
730.00	0.379456
731.00	0.378929
732.00	0.378542
733.00	0.378085
734.00	0.377689
735.00	0.377315
736.00	0.376939
737.00	0.376605
738.00	0.376184
739.00	0.375751
740.00	0.375338
741.00	0.374984
742.00	0.374584
743.00	0.374095
744.00	0.373662
745.00	0.373211
746.00	0.372787
747.00	0.372372
748.00	0.372031
749.00	0.371599
750.00	0.371265
751.00	0.370838
752.00	0.370391
753.00	0.369937
754.00	0.369459
755.00	0.369036
756.00	0.368617
757.00	0.368233
758.00	0.367752
759.00	0.367305
760.00	0.366875
761.00	0.366388
762.00	0.365959
763.00	0.365539
764.00	0.365044
765.00	0.364555
766.00	0.364087
767.00	0.363578
768.00	0.363094
769.00	0.362621
770.00	0.362141
771.00	0.361648
772.00	0.361175
773.00	0.360688
774.00	0.360147
775.00	0.359660
776.00	0.359202
777.00	0.358779
778.00	0.358396
779.00	0.358001
780.00	0.357477
781.00	0.357087
782.00	0.356649
783.00	0.356172
784.00	0.355721
785.00	0.355298
786.00	0.354802
787.00	0.354400
788.00	0.353953
789.00	0.353510
790.00	0.353155
791.00	0.352748
792.00	0.352340
793.00	0.351871
794.00	0.351391
795.00	0.350838
796.00	0.350342
797.00	0.349979
798.00	0.349482
799.00	0.349023
800.00	0.348575
801.00	0.348212
802.00	0.347720
803.00	0.347337
804.00	0.346842
805.00	0.346388
806.00	0.345961
807.00	0.345458
808.00	0.345028
809.00	0.344604
810.00	0.344214
811.00	0.343849
812.00	0.343546
813.00	0.343167
814.00	0.342702
815.00	0.342314
816.00	0.341919
817.00	0.341581
818.00	0.341152
819.00	0.340840
820.00	0.340389
821.00	0.340064
822.00	0.339697
823.00	0.339354
824.00	0.339059
825.00	0.338811
826.00	0.338449
827.00	0.338075
828.00	0.337734
829.00	0.337407
830.00	0.337070
831.00	0.336827
832.00	0.336537
833.00	0.336263
834.00	0.335957
835.00	0.335620
836.00	0.335269
837.00	0.335096
838.00	0.334914
839.00	0.334739
840.00	0.334543
841.00	0.334266
842.00	0.333961
843.00	0.333767
844.00	0.333662
845.00	0.333406
846.00	0.333213
847.00	0.332984
848.00	0.332868
849.00	0.332718
850.00	0.332505
851.00	0.332428
852.00	0.332307
853.00	0.332121
854.00	0.332020
855.00	0.331892
856.00	0.331610
857.00	0.331383
858.00	0.331252
859.00	0.331082
860.00	0.330908
861.00	0.330719
862.00	0.330660
863.00	0.328633
864.00	0.326682
865.00	0.324561
866.00	0.322543
867.00	0.320537
868.00	0.318387
869.00	0.316306
870.00	0.314283
871.00	0.312138
872.00	0.309972
873.00	0.308040
874.00	0.306010
875.00	0.303951
876.00	0.301925
877.00	0.299879
878.00	0.297795
879.00	0.295660
880.00	0.295313
881.00	0.295058
882.00	0.294655
883.00	0.294216
884.00	0.293915
885.00	0.293661
886.00	0.293371
887.00	0.293089
888.00	0.292765
889.00	0.292441
890.00	0.292076
891.00	0.291800
892.00	0.291490
893.00	0.291155
894.00	0.290805
895.00	0.290437
896.00	0.290108
897.00	0.289745
898.00	0.289343
899.00	0.289051
900.00	0.288782
901.00	0.288404
902.00	0.287990
903.00	0.287659
904.00	0.287390
905.00	0.286979
906.00	0.286636
907.00	0.286297
908.00	0.285916
909.00	0.285592
910.00	0.285243
911.00	0.284934
912.00	0.284601
913.00	0.284308
914.00	0.283993
915.00	0.283665
916.00	0.283362
917.00	0.283059
918.00	0.282776
919.00	0.282490
920.00	0.282147
921.00	0.281776
922.00	0.281579
923.00	0.281277
924.00	0.280971
925.00	0.280675
926.00	0.280353
927.00	0.280069
928.00	0.279740
929.00	0.279456
930.00	0.279152
931.00	0.278873
932.00	0.278549
933.00	0.278244
934.00	0.277925
935.00	0.277626
936.00	0.277346
937.00	0.277079
938.00	0.276816
939.00	0.276524
940.00	0.276261
941.00	0.276009
942.00	0.275745
943.00	0.275526
944.00	0.275250
945.00	0.274998
946.00	0.274749
947.00	0.274506
948.00	0.274304
949.00	0.274107
950.00	0.273907
951.00	0.273692
952.00	0.273465
953.00	0.273204
954.00	0.272961
955.00	0.272701
956.00	0.272457
957.00	0.272199
958.00	0.271931
959.00	0.271697
960.00	0.271438
961.00	0.271225
962.00	0.270960
963.00	0.270717
964.00	0.270454
965.00	0.270165
966.00	0.269893
967.00	0.269625
968.00	0.269341
969.00	0.269044
970.00	0.268774
971.00	0.268515
972.00	0.268263
973.00	0.267988
974.00	0.267657
975.00	0.267358
976.00	0.267048
977.00	0.266739
978.00	0.266417
979.00	0.266133
980.00	0.265856
981.00	0.265583
982.00	0.265319
983.00	0.265034
984.00	0.264739
985.00	0.264455
986.00	0.264184
987.00	0.263908
988.00	0.263615
989.00	0.263338
990.00	0.263067
991.00	0.262824
992.00	0.262570
993.00	0.262299
994.00	0.262039
995.00	0.261769
996.00	0.261537
997.00	0.261273
998.00	0.261019
999.00	0.260753
1000.00	0.260495
1001.00	0.260231
1002.00	0.259987
1003.00	0.259741
1004.00	0.259513
1005.00	0.259270
1006.00	0.259032
1007.00	0.258812
1008.00	0.258637
1009.00	0.258435
1010.00	0.258232
1011.00	0.258029
1012.00	0.257843
1013.00	0.257635
1014.00	0.257407
1015.00	0.257163
1016.00	0.256906
1017.00	0.256670
1018.00	0.256430
1019.00	0.256206
1020.00	0.255985
1021.00	0.255748
1022.00	0.255490
1023.00	0.255231
1024.00	0.254974
1025.00	0.254705
1026.00	0.254467
1027.00	0.254230
1028.00	0.253970
1029.00	0.253706
1030.00	0.253447
1031.00	0.253220
1032.00	0.253013
1033.00	0.252788
1034.00	0.252539
1035.00	0.252332
1036.00	0.252116
1037.00	0.251894
1038.00	0.251662
1039.00	0.251471
1040.00	0.251267
1041.00	0.251028
1042.00	0.250776
1043.00	0.250550
1044.00	0.250305
1045.00	0.250053
1046.00	0.249790
1047.00	0.249555
1048.00	0.249301
1049.00	0.249043
1050.00	0.248793
1051.00	0.248570
1052.00	0.248318
1053.00	0.248047
1054.00	0.247793
1055.00	0.247557
1056.00	0.247303
1057.00	0.247043
1058.00	0.246806
1059.00	0.246595
1060.00	0.246351
1061.00	0.246085
1062.00	0.245842
1063.00	0.245617
1064.00	0.245346
1065.00	0.245114
1066.00	0.244858
1067.00	0.244630
1068.00	0.244391
1069.00	0.244154
1070.00	0.243923
1071.00	0.243678
1072.00	0.243415
1073.00	0.243164
1074.00	0.242915
1075.00	0.242679
1076.00	0.242404
1077.00	0.242116
1078.00	0.241867
1079.00	0.241615
1080.00	0.241369
1081.00	0.241129
1082.00	0.240868
1083.00	0.240617
1084.00	0.240363
1085.00	0.240109
1086.00	0.239868
1087.00	0.239619
1088.00	0.239345
1089.00	0.239103
1090.00	0.238865
1091.00	0.238620
1092.00	0.238363
1093.00	0.238125
1094.00	0.237913
1095.00	0.237710
1096.00	0.237521
1097.00	0.237299
1098.00	0.237086
1099.00	0.236856
1100.00	0.236621
1101.00	0.236399
1102.00	0.236195
1103.00	0.235991
1104.00	0.235798
1105.00	0.235613
1106.00	0.235435
1107.00	0.235255
1108.00	0.235072
1109.00	0.234884
1110.00	0.234694
1111.00	0.234478
1112.00	0.234266
1113.00	0.234017
1114.00	0.233819
1115.00	0.233615
1116.00	0.233408
1117.00	0.233241
1118.00	0.233059
1119.00	0.232849
1120.00	0.232613
1121.00	0.232391
1122.00	0.232174
1123.00	0.231929
1124.00	0.231686
1125.00	0.231455
1126.00	0.231208
1127.00	0.230975
1128.00	0.230754
1129.00	0.230528
1130.00	0.230331
1131.00	0.230104
1132.00	0.229867
1133.00	0.229659
1134.00	0.229430
1135.00	0.229196
1136.00	0.228968
1137.00	0.228767
1138.00	0.228538
1139.00	0.228317
1140.00	0.228103
1141.00	0.227900
1142.00	0.227690
1143.00	0.227485
1144.00	0.227265
1145.00	0.227061
1146.00	0.226841
1147.00	0.226610
1148.00	0.226400
1149.00	0.226208
1150.00	0.226004
1151.00	0.225785
1152.00	0.225563
1153.00	0.225338
1154.00	0.225138
1155.00	0.224938
1156.00	0.224714
1157.00	0.224479
1158.00	0.224244
1159.00	0.224018
1160.00	0.223823
1161.00	0.223640
1162.00	0.223442
1163.00	0.223234
1164.00	0.223026
1165.00	0.222797
1166.00	0.222567
1167.00	0.222337
1168.00	0.222130
1169.00	0.221927
1170.00	0.221715
1171.00	0.221459
1172.00	0.221244
1173.00	0.221062
1174.00	0.220893
1175.00	0.220723
1176.00	0.220532
1177.00	0.220338
1178.00	0.220151
1179.00	0.219953
1180.00	0.219763
1181.00	0.219572
1182.00	0.219383
1183.00	0.219208
1184.00	0.219040
1185.00	0.218860
1186.00	0.218684
1187.00	0.218519
1188.00	0.218346
1189.00	0.218163
1190.00	0.217984
1191.00	0.217802
1192.00	0.217606
1193.00	0.217419
1194.00	0.217213
1195.00	0.217007
1196.00	0.216812
1197.00	0.216654
1198.00	0.216476
1199.00	0.216319
1200.00	0.216130
1201.00	0.215941
1202.00	0.215758
1203.00	0.215572
1204.00	0.215397
1205.00	0.215251
1206.00	0.215078
1207.00	0.214883
1208.00	0.214688
1209.00	0.214521
1210.00	0.214359
1211.00	0.214204
1212.00	0.214042
1213.00	0.213892
1214.00	0.213723
1215.00	0.213557
1216.00	0.213378
1217.00	0.213217
1218.00	0.213060
1219.00	0.212914
1220.00	0.212766
1221.00	0.212581
1222.00	0.212411
1223.00	0.212236
1224.00	0.212096
1225.00	0.211945
1226.00	0.211767
1227.00	0.211600
1228.00	0.211439
1229.00	0.211254
1230.00	0.211080
1231.00	0.210897
1232.00	0.210737
1233.00	0.210576
1234.00	0.210423
1235.00	0.210249
1236.00	0.210034
1237.00	0.209841
1238.00	0.209692
1239.00	0.209523
1240.00	0.209360
1241.00	0.209174
1242.00	0.208984
1243.00	0.208812
1244.00	0.208635
1245.00	0.208459
1246.00	0.208290
1247.00	0.208117
1248.00	0.207945
1249.00	0.207797
1250.00	0.207639
1251.00	0.207473
1252.00	0.207301
1253.00	0.207157
1254.00	0.207000
1255.00	0.206831
1256.00	0.206674
1257.00	0.206530
1258.00	0.206384
1259.00	0.206242
1260.00	0.206087
1261.00	0.205949
1262.00	0.205789
1263.00	0.205640
1264.00	0.205476
1265.00	0.205303
1266.00	0.205120
1267.00	0.204940
1268.00	0.204759
1269.00	0.204582
1270.00	0.204409
1271.00	0.204241
1272.00	0.204068
1273.00	0.203887
1274.00	0.203699
1275.00	0.203492
1276.00	0.203324
1277.00	0.203165
1278.00	0.202992
1279.00	0.202853
1280.00	0.202717
1281.00	0.202561
1282.00	0.202426
1283.00	0.202269
1284.00	0.202131
1285.00	0.201995
1286.00	0.201885
1287.00	0.201772
1288.00	0.201644
1289.00	0.201504
1290.00	0.201348
1291.00	0.201201
1292.00	0.201080
1293.00	0.200951
1294.00	0.200795
1295.00	0.200646
1296.00	0.200494
1297.00	0.200342
1298.00	0.200201
1299.00	0.200038
1300.00	0.199880
1301.00	0.199705
1302.00	0.199519
1303.00	0.199334
1304.00	0.199147
1305.00	0.198959
1306.00	0.198757
1307.00	0.198569
1308.00	0.198383
1309.00	0.198204
1310.00	0.198010
1311.00	0.197833
1312.00	0.197650
1313.00	0.197479
1314.00	0.197277
1315.00	0.197090
1316.00	0.196939
1317.00	0.196782
1318.00	0.196621
1319.00	0.196466
1320.00	0.196313
1321.00	0.196153
1322.00	0.195998
1323.00	0.195874
1324.00	0.195739
1325.00	0.195599
1326.00	0.195442
1327.00	0.195285
1328.00	0.195127
1329.00	0.194958
1330.00	0.194767
1331.00	0.194592
1332.00	0.194410
1333.00	0.194208
1334.00	0.194010
1335.00	0.193786
1336.00	0.193565
1337.00	0.193343
1338.00	0.193125
1339.00	0.192909
1340.00	0.192709
1341.00	0.192522
1342.00	0.192306
1343.00	0.192082
1344.00	0.191859
1345.00	0.191628
1346.00	0.191411
1347.00	0.191195
1348.00	0.190967
1349.00	0.190733
1350.00	0.190520
1351.00	0.190324
1352.00	0.190166
1353.00	0.190037
1354.00	0.189877
1355.00	0.189703
1356.00	0.189539
1357.00	0.189363
1358.00	0.189179
1359.00	0.189019
1360.00	0.188877
1361.00	0.188720
1362.00	0.188569
1363.00	0.188397
1364.00	0.188243
1365.00	0.188099
1366.00	0.187963
1367.00	0.187808
1368.00	0.187636
1369.00	0.187452
1370.00	0.187238
1371.00	0.187040
1372.00	0.186837
1373.00	0.186644
1374.00	0.186454
1375.00	0.186285
1376.00	0.186084
1377.00	0.185858
1378.00	0.185648
1379.00	0.185424
1380.00	0.185223
1381.00	0.185008
1382.00	0.184814
1383.00	0.184603
1384.00	0.184357
1385.00	0.184127
1386.00	0.183905
1387.00	0.183689
1388.00	0.183457
1389.00	0.183231
1390.00	0.182994
1391.00	0.182754
1392.00	0.182480
1393.00	0.182241
1394.00	0.182015
1395.00	0.181805
1396.00	0.181599
1397.00	0.181400
1398.00	0.181187
1399.00	0.180941
1400.00	0.180707
1401.00	0.180494
1402.00	0.180252
1403.00	0.180009
1404.00	0.179771
1405.00	0.179549
1406.00	0.179335
1407.00	0.179102
1408.00	0.178882
1409.00	0.178665
1410.00	0.178428
1411.00	0.178192
1412.00	0.177932
1413.00	0.177692
1414.00	0.177432
1415.00	0.177172
1416.00	0.176916
1417.00	0.176670
1418.00	0.176430
1419.00	0.176212
1420.00	0.175986
1421.00	0.175763
1422.00	0.175539
1423.00	0.175340
1424.00	0.175156
1425.00	0.174921
1426.00	0.174694
1427.00	0.174488
1428.00	0.174294
1429.00	0.174125
1430.00	0.173945
1431.00	0.173768
1432.00	0.173592
1433.00	0.173433
1434.00	0.173303
1435.00	0.173196
1436.00	0.173074
1437.00	0.172938
1438.00	0.172783
1439.00	0.172655
1440.00	0.172515
1441.00	0.172377
1442.00	0.172256
1443.00	0.172146
1444.00	0.172037
1445.00	0.171932
1446.00	0.171816
1447.00	0.171736
1448.00	0.171640
1449.00	0.171530
1450.00	0.171432
1451.00	0.171335
1452.00	0.171227
1453.00	0.171110
1454.00	0.171021
1455.00	0.170938
1456.00	0.170863
1457.00	0.170777
1458.00	0.170693
1459.00	0.170633
1460.00	0.170570
1461.00	0.170503
1462.00	0.170424
1463.00	0.170325
1464.00	0.170225
1465.00	0.170137
1466.00	0.170075
1467.00	0.170022
1468.00	0.169918
1469.00	0.169818
1470.00	0.169738
1471.00	0.169661
1472.00	0.169605
1473.00	0.169528
1474.00	0.169447
1475.00	0.169362
1476.00	0.169280
1477.00	0.169178
1478.00	0.169101
1479.00	0.169034
1480.00	0.168971
1481.00	0.168902
1482.00	0.168837
1483.00	0.168763
1484.00	0.168692
1485.00	0.168647
1486.00	0.168583
1487.00	0.168512
1488.00	0.168441
1489.00	0.168363
1490.00	0.168267
1491.00	0.168195
1492.00	0.168132
1493.00	0.168057
1494.00	0.168005
1495.00	0.167948
1496.00	0.167889
1497.00	0.167849
1498.00	0.167787
1499.00	0.167713
1500.00	0.167659
1501.00	0.167581
1502.00	0.167501
1503.00	0.167427
1504.00	0.167351
1505.00	0.167285
1506.00	0.167204
1507.00	0.167139
1508.00	0.167071
1509.00	0.166999
1510.00	0.166935
1511.00	0.166860
1512.00	0.166771
1513.00	0.166687
1514.00	0.166619
1515.00	0.166545
1516.00	0.166484
1517.00	0.166380
1518.00	0.166308
1519.00	0.166262
1520.00	0.166204
1521.00	0.166159
1522.00	0.166077
1523.00	0.166028
1524.00	0.165975
1525.00	0.165923
1526.00	0.165869
1527.00	0.165818
1528.00	0.165751
1529.00	0.165679
1530.00	0.165634
1531.00	0.165554
1532.00	0.165492
1533.00	0.165419
1534.00	0.165394
1535.00	0.165338
1536.00	0.165266
1537.00	0.165201
1538.00	0.165134
1539.00	0.165092
1540.00	0.165018
1541.00	0.164942
1542.00	0.164849
1543.00	0.164748
1544.00	0.164679
1545.00	0.164646
1546.00	0.164625
1547.00	0.164573
1548.00	0.164516
1549.00	0.164436
1550.00	0.164395
1551.00	0.164334
1552.00	0.164266
1553.00	0.164175
1554.00	0.164088
1555.00	0.163999
1556.00	0.163907
1557.00	0.163840
1558.00	0.163767
1559.00	0.163690
1560.00	0.163626
1561.00	0.163531
1562.00	0.163439
1563.00	0.163322
1564.00	0.163204
1565.00	0.163124
1566.00	0.163041
1567.00	0.162921
1568.00	0.162803
1569.00	0.162711
1570.00	0.162605
1571.00	0.162511
1572.00	0.162416
1573.00	0.162339
1574.00	0.162239
1575.00	0.162122
1576.00	0.162045
1577.00	0.161960
1578.00	0.161875
1579.00	0.161762
1580.00	0.161676
1581.00	0.161590
1582.00	0.161485
1583.00	0.161383
1584.00	0.161295
1585.00	0.161239
1586.00	0.161160
1587.00	0.161084
1588.00	0.161006
1589.00	0.160936
1590.00	0.160849
1591.00	0.160791
1592.00	0.160747
1593.00	0.160665
1594.00	0.160584
1595.00	0.160499
1596.00	0.160437
1597.00	0.160350
1598.00	0.160265
1599.00	0.160200
1600.00	0.160114
1601.00	0.160040
1602.00	0.159946
1603.00	0.159839
1604.00	0.159733
1605.00	0.159640
1606.00	0.159520
1607.00	0.159434
1608.00	0.159317
1609.00	0.159217
1610.00	0.159118
1611.00	0.159029
1612.00	0.158922
1613.00	0.158790
1614.00	0.158672
1615.00	0.158580
1616.00	0.158484
1617.00	0.158408
1618.00	0.158305
1619.00	0.158192
1620.00	0.158128
1621.00	0.158052
1622.00	0.157978
1623.00	0.157935
1624.00	0.157858
1625.00	0.157771
1626.00	0.157704
1627.00	0.157649
1628.00	0.157582
1629.00	0.157533
1630.00	0.157510
1631.00	0.157491
1632.00	0.157453
1633.00	0.157382
1634.00	0.157336
1635.00	0.157298
1636.00	0.157248
1637.00	0.157166
1638.00	0.157136
1639.00	0.157117
1640.00	0.157085
1641.00	0.157032
1642.00	0.157009
1643.00	0.158000
1644.00	0.158982
1645.00	0.159951
1646.00	0.160917
1647.00	0.161879
1648.00	0.162853
1649.00	0.163798
1650.00	0.164787
1651.00	0.165740
1652.00	0.166703
1653.00	0.167665
1654.00	0.168674
1655.00	0.169625
1656.00	0.170538
1657.00	0.171445
1658.00	0.172432
1659.00	0.173389
1660.00	0.173284
1661.00	0.173200
1662.00	0.173083
1663.00	0.172926
1664.00	0.172820
1665.00	0.172681
1666.00	0.172583
1667.00	0.172431
1668.00	0.172332
1669.00	0.172270
1670.00	0.172189
1671.00	0.172089
1672.00	0.172033
1673.00	0.171921
1674.00	0.171837
1675.00	0.171727
1676.00	0.171620
1677.00	0.171521
1678.00	0.171376
1679.00	0.171300
1680.00	0.171307
1681.00	0.171251
1682.00	0.171197
1683.00	0.171148
1684.00	0.171131
1685.00	0.171066
1686.00	0.171017
1687.00	0.170960
1688.00	0.170975
1689.00	0.170893
1690.00	0.170960
1691.00	0.170992
1692.00	0.171030
1693.00	0.171059
1694.00	0.171101
1695.00	0.171097
1696.00	0.171119
1697.00	0.171037
1698.00	0.171035
1699.00	0.171032
1700.00	0.170969
1701.00	0.170949
1702.00	0.170933
1703.00	0.170850
1704.00	0.170785
1705.00	0.170647
1706.00	0.170628
1707.00	0.170551
1708.00	0.170412
1709.00	0.170290
1710.00	0.170271
1711.00	0.170092
1712.00	0.170018
1713.00	0.169906
1714.00	0.169870
1715.00	0.169714
1716.00	0.169656
1717.00	0.169607
1718.00	0.169543
1719.00	0.169431
1720.00	0.169342
1721.00	0.169299
1722.00	0.169214
1723.00	0.169102
1724.00	0.168925
1725.00	0.168922
1726.00	0.168759
1727.00	0.168592
1728.00	0.168513
1729.00	0.168383
1730.00	0.168198
1731.00	0.168074
1732.00	0.167898
1733.00	0.167718
1734.00	0.167544
1735.00	0.167390
1736.00	0.167340
1737.00	0.167173
1738.00	0.167034
1739.00	0.166892
1740.00	0.166792
1741.00	0.166700
1742.00	0.166526
1743.00	0.166487
1744.00	0.166332
1745.00	0.166185
1746.00	0.166069
1747.00	0.166068
1748.00	0.165936
1749.00	0.165956
1750.00	0.165839
1751.00	0.165789
1752.00	0.165600
1753.00	0.165423
1754.00	0.165342
1755.00	0.165241
1756.00	0.165163
1757.00	0.165014
1758.00	0.164927
1759.00	0.164844
1760.00	0.164696
1761.00	0.164578
1762.00	0.164523
1763.00	0.164387
1764.00	0.164207
1765.00	0.164074
1766.00	0.163924
1767.00	0.163814
1768.00	0.163619
1769.00	0.163588
1770.00	0.163439
1771.00	0.163386
1772.00	0.163243
1773.00	0.163165
1774.00	0.162964
1775.00	0.162850
1776.00	0.162681
1777.00	0.162489
1778.00	0.162379
1779.00	0.162169
1780.00	0.162062
1781.00	0.161986
1782.00	0.161898
1783.00	0.161740
1784.00	0.161660
1785.00	0.161532
1786.00	0.161266
1787.00	0.161126
1788.00	0.160927
1789.00	0.160811
1790.00	0.160633
1791.00	0.160569
1792.00	0.160389
1793.00	0.160173
1794.00	0.160056
1795.00	0.159884
1796.00	0.159693
1797.00	0.159609
1798.00	0.159413
1799.00	0.159225
1800.00	0.159087
1801.00	0.158870
1802.00	0.158695
1803.00	0.158623
1804.00	0.158459
1805.00	0.158262
1806.00	0.158091
1807.00	0.157809
1808.00	0.157630
1809.00	0.157514
1810.00	0.157433
1811.00	0.157309
1812.00	0.157194
1813.00	0.157162
1814.00	0.156965
1815.00	0.156795
1816.00	0.156677
1817.00	0.156528
1818.00	0.156337
1819.00	0.156294
1820.00	0.156120
1821.00	0.156082
1822.00	0.155986
1823.00	0.155885
1824.00	0.155844
1825.00	0.155727
1826.00	0.155483
1827.00	0.155320
1828.00	0.155209
1829.00	0.155028
1830.00	0.154854
1831.00	0.154709
1832.00	0.154691
1833.00	0.154545
1834.00	0.154445
1835.00	0.154377
1836.00	0.154278
1837.00	0.154185
1838.00	0.153993
1839.00	0.153856
1840.00	0.153673
1841.00	0.153547
1842.00	0.153448
1843.00	0.153471
1844.00	0.153383
1845.00	0.153287
1846.00	0.153306
1847.00	0.153222
1848.00	0.153059
1849.00	0.152766
1850.00	0.152662
1851.00	0.152516
1852.00	0.152497
1853.00	0.152360
1854.00	0.152259
1855.00	0.152214
1856.00	0.152045
1857.00	0.151919
1858.00	0.151917
1859.00	0.151705
1860.00	0.151486
1861.00	0.151319
1862.00	0.151122
1863.00	0.150839
1864.00	0.150637
1865.00	0.150577
1866.00	0.150468
1867.00	0.150289
1868.00	0.150024
1869.00	0.149837
1870.00	0.149623
1871.00	0.149463
1872.00	0.149308
1873.00	0.149235
1874.00	0.149200
1875.00	0.148899
1876.00	0.148963
1877.00	0.148863
1878.00	0.148761
1879.00	0.148645
1880.00	0.148570
1881.00	0.148475
1882.00	0.148342
1883.00	0.148324
1884.00	0.148346
1885.00	0.148375
1886.00	0.148249
1887.00	0.148307
1888.00	0.148250
1889.00	0.148188
1890.00	0.148150
1891.00	0.148083
1892.00	0.148120
1893.00	0.148020
1894.00	0.148141
1895.00	0.148206
1896.00	0.148311
1897.00	0.148227
1898.00	0.148280
1899.00	0.148220
1900.00	0.148182
1901.00	0.148107
1902.00	0.148303
1903.00	0.148332
1904.00	0.148184
1905.00	0.148172
1906.00	0.148026
1907.00	0.148054
1908.00	0.147949
1909.00	0.147988
1910.00	0.147834
1911.00	0.147512
1912.00	0.147380
1913.00	0.147391
1914.00	0.147320
1915.00	0.147267
1916.00	0.147455
1917.00	0.147436
1918.00	0.147302
1919.00	0.147138
1920.00	0.147163
1921.00	0.147121
1922.00	0.146831
1923.00	0.146775
1924.00	0.146766
1925.00	0.146796
1926.00	0.146572
1927.00	0.146549
1928.00	0.146711
1929.00	0.146493
1930.00	0.146297
1931.00	0.146519
1932.00	0.146464
1933.00	0.146053
1934.00	0.146203
1935.00	0.146341
1936.00	0.146281
1937.00	0.146018
1938.00	0.146143
1939.00	0.146228
1940.00	0.146091
1941.00	0.145898
1942.00	0.145876
1943.00	0.145945
1944.00	0.145835
1945.00	0.145839
1946.00	0.145970
1947.00	0.145829
1948.00	0.145507
1949.00	0.145660
1950.00	0.145737
1951.00	0.145440
1952.00	0.145140
1953.00	0.144973
1954.00	0.145022
1955.00	0.144671
1956.00	0.144706
1957.00	0.144875
1958.00	0.144883
1959.00	0.144717
1960.00	0.144727
1961.00	0.144699
1962.00	0.144370
1963.00	0.144038
1964.00	0.143973
1965.00	0.144080
1966.00	0.143585
1967.00	0.143679
1968.00	0.143696
1969.00	0.143616
1970.00	0.143520
1971.00	0.143453
1972.00	0.143507
1973.00	0.143479
1974.00	0.143213
1975.00	0.143148
1976.00	0.143061
1977.00	0.142785
1978.00	0.142862
1979.00	0.142825
1980.00	0.143007
1981.00	0.142961
1982.00	0.142926
1983.00	0.142981
1984.00	0.142724
1985.00	0.142472
1986.00	0.142540
1987.00	0.142462
1988.00	0.142318
1989.00	0.142345
1990.00	0.142184
1991.00	0.142304
1992.00	0.142001
1993.00	0.142093
1994.00	0.142116
1995.00	0.141950
1996.00	0.142052
1997.00	0.142149
1998.00	0.142122
1999.00	0.141877
2000.00	0.142083
2001.00	0.142242
2002.00	0.142309
2003.00	0.142165
2004.00	0.142163
2005.00	0.142161
2006.00	0.142069
2007.00	0.141971
2008.00	0.141856
2009.00	0.142007
2010.00	0.141888
2011.00	0.141859
2012.00	0.141786
2013.00	0.141678
2014.00	0.141445
2015.00	0.141586
2016.00	0.141821
2017.00	0.141667
2018.00	0.141720
2019.00	0.141736
2020.00	0.141832
2021.00	0.141758
2022.00	0.141851
2023.00	0.141786
2024.00	0.141913
2025.00	0.141880
2026.00	0.141949
2027.00	0.141838
2028.00	0.141859
2029.00	0.142015
2030.00	0.141885
2031.00	0.142039
2032.00	0.141906
2033.00	0.141809
2034.00	0.141761
2035.00	0.141642
2036.00	0.141629
2037.00	0.141639
2038.00	0.141832
2039.00	0.141788
2040.00	0.141817
2041.00	0.141739
2042.00	0.141916
2043.00	0.141919
2044.00	0.142151
2045.00	0.142252
2046.00	0.142015
2047.00	0.142207
2048.00	0.142258
2049.00	0.142321
2050.00	0.142193
2051.00	0.142248
2052.00	0.142185
2053.00	0.142238
2054.00	0.142316
2055.00	0.142124
2056.00	0.142275
2057.00	0.142331
2058.00	0.142424
2059.00	0.142353
2060.00	0.142482
2061.00	0.142380
2062.00	0.142278
2063.00	0.142470
2064.00	0.142466
2065.00	0.142463
2066.00	0.142250
2067.00	0.142427
2068.00	0.142434
2069.00	0.142426
2070.00	0.142386
2071.00	0.142362
2072.00	0.142482
2073.00	0.142378
2074.00	0.142343
2075.00	0.142456
2076.00	0.142564
2077.00	0.142492
2078.00	0.142509
2079.00	0.142602
2080.00	0.142496
2081.00	0.142583
2082.00	0.142642
2083.00	0.142945
2084.00	0.142732
2085.00	0.142938
2086.00	0.142812
2087.00	0.142724
2088.00	0.142640
2089.00	0.142602
2090.00	0.142756
2091.00	0.142662
2092.00	0.142530
2093.00	0.142422
2094.00	0.142345
2095.00	0.142436
2096.00	0.142435
2097.00	0.142524
2098.00	0.142400
2099.00	0.142131
2100.00	0.141895
2101.00	0.141875
2102.00	0.141667
2103.00	0.141799
2104.00	0.141784
2105.00	0.141827
2106.00	0.141836
2107.00	0.141536
2108.00	0.141547
2109.00	0.141412
2110.00	0.141355
2111.00	0.141238
2112.00	0.141274
2113.00	0.140843
2114.00	0.140817
2115.00	0.140705
2116.00	0.140811
2117.00	0.140865
2118.00	0.140922
2119.00	0.140792
2120.00	0.140535
2121.00	0.140611
2122.00	0.140654
2123.00	0.140835
2124.00	0.140805
2125.00	0.140880
2126.00	0.140787
2127.00	0.141006
2128.00	0.140969
2129.00	0.140466
2130.00	0.140757
2131.00	0.140561
2132.00	0.140675
2133.00	0.140406
2134.00	0.140322
2135.00	0.140029
2136.00	0.139952
2137.00	0.140135
2138.00	0.140061
2139.00	0.139723
2140.00	0.139258
2141.00	0.139280
2142.00	0.138893
2143.00	0.138838
2144.00	0.138428
2145.00	0.138554
2146.00	0.138622
2147.00	0.138567
2148.00	0.138454
2149.00	0.138295
2150.00	0.138256
2151.00	0.138192
2152.00	0.138422
2153.00	0.138090
2154.00	0.137889
2155.00	0.137604
2156.00	0.137681
2157.00	0.137613
2158.00	0.137375
2159.00	0.137534
2160.00	0.137931
2161.00	0.137752
2162.00	0.137490
2163.00	0.137435
2164.00	0.137076
2165.00	0.137105
2166.00	0.136805
2167.00	0.136889
2168.00	0.136530
2169.00	0.136187
2170.00	0.136405
2171.00	0.136335
2172.00	0.136187
2173.00	0.135966
2174.00	0.136139
2175.00	0.136021
2176.00	0.135835
2177.00	0.135341
2178.00	0.135325
2179.00	0.135142
2180.00	0.135050
2181.00	0.135415
2182.00	0.135276
2183.00	0.135414
2184.00	0.135255
2185.00	0.135507
2186.00	0.135605
2187.00	0.135426
2188.00	0.135304
2189.00	0.135366
2190.00	0.135417
2191.00	0.135315
2192.00	0.135222
2193.00	0.135303
2194.00	0.135558
2195.00	0.135609
2196.00	0.135628
2197.00	0.135608
[truncated: 303 more rows]
