# Supplementary material for: Ultrafast charge-transfer-induced spin transition in cobalt-tungstate molecular photomagnets
Source: Nat Commun. 2025 Jun 6;16:5012. doi: 10.1038/s41467-025-60401-4 (PMC12144094; doi:10.1038/s41467-025-60401-4)
Supplement: Supplementary file 5 — Source Data [file 41467_2025_60401_MOESM5_ESM.zip › Source_Data_files/Photoinduced_UV_vis_NIR_spectra_CsCoW/cooling_photo_1st/File_220712_140317_290K.txt]

File_220712_140317_290K.spc - RawData
�g�� (nm)	Abs.
200.00	2.373015
201.00	6.000000
202.00	3.194414
203.00	6.000000
204.00	3.177783
205.00	6.000000
206.00	6.000000
207.00	3.130763
208.00	2.469023
209.00	2.564936
210.00	2.348109
211.00	2.119292
212.00	2.435817
213.00	2.324455
214.00	2.278733
215.00	2.186182
216.00	2.355234
217.00	2.265973
218.00	2.224653
219.00	2.189708
220.00	2.296237
221.00	2.174437
222.00	2.054181
223.00	2.021022
224.00	2.041949
225.00	1.994597
226.00	1.993107
227.00	2.039472
228.00	1.992380
229.00	1.970701
230.00	2.001188
231.00	1.977298
232.00	1.965251
233.00	1.991477
234.00	1.976599
235.00	1.954030
236.00	1.976763
237.00	1.975950
238.00	1.971191
239.00	1.975330
240.00	2.000647
241.00	1.998245
242.00	1.993046
243.00	1.989577
244.00	1.994528
245.00	1.978948
246.00	1.986998
247.00	1.984792
248.00	1.986709
249.00	1.972959
250.00	1.981385
251.00	1.968266
252.00	1.979689
253.00	1.971951
254.00	1.986946
255.00	1.995111
256.00	1.993444
257.00	2.002746
258.00	2.000816
259.00	1.987590
260.00	1.982059
261.00	1.982243
262.00	1.984231
263.00	2.001773
264.00	2.000765
265.00	2.002005
266.00	1.997018
267.00	1.962489
268.00	1.941681
269.00	1.930222
270.00	1.897448
271.00	1.857771
272.00	1.834116
273.00	1.801198
274.00	1.767331
275.00	1.739482
276.00	1.726907
277.00	1.710660
278.00	1.691230
279.00	1.673887
280.00	1.658957
281.00	1.641369
282.00	1.624755
283.00	1.609672
284.00	1.599588
285.00	1.586199
286.00	1.569844
287.00	1.553810
288.00	1.543840
289.00	1.529024
290.00	1.518890
291.00	1.510926
292.00	1.500926
293.00	1.489481
294.00	1.479748
295.00	1.470062
296.00	1.459487
297.00	1.452120
298.00	1.445068
299.00	1.440236
300.00	1.433537
301.00	1.425952
302.00	1.418672
303.00	1.414748
304.00	1.402602
305.00	1.396441
306.00	1.388721
307.00	1.383221
308.00	1.377911
309.00	1.377505
310.00	1.370322
311.00	1.364710
312.00	1.362068
313.00	1.351525
314.00	1.342127
315.00	1.333110
316.00	1.329701
317.00	1.321117
318.00	1.312792
319.00	1.314595
320.00	1.314057
321.00	1.307559
322.00	1.302054
323.00	1.302596
324.00	1.294182
325.00	1.289441
326.00	1.287735
327.00	1.286453
328.00	1.280010
329.00	1.273431
330.00	1.272331
331.00	1.272620
332.00	1.268261
333.00	1.269781
334.00	1.270089
335.00	1.269078
336.00	1.264097
337.00	1.264648
338.00	1.264015
339.00	1.264704
340.00	1.263813
341.00	1.262000
342.00	1.260221
343.00	1.257070
344.00	1.254932
345.00	1.250667
346.00	1.249179
347.00	1.248539
348.00	1.246438
349.00	1.244765
350.00	1.243641
351.00	1.243120
352.00	1.239674
353.00	1.237905
354.00	1.236491
355.00	1.234881
356.00	1.232028
357.00	1.229853
358.00	1.227166
359.00	1.222583
360.00	1.219079
361.00	1.213052
362.00	1.207094
363.00	1.199744
364.00	1.191960
365.00	1.179761
366.00	1.169698
367.00	1.157272
368.00	1.142583
369.00	1.128268
370.00	1.114551
371.00	1.098557
372.00	1.082045
373.00	1.065699
374.00	1.047745
375.00	1.029374
376.00	1.010583
377.00	0.992581
378.00	0.975062
379.00	0.957876
380.00	0.941652
381.00	0.926682
382.00	0.912159
383.00	0.898677
384.00	0.885529
385.00	0.873104
386.00	0.861168
387.00	0.849201
388.00	0.838718
389.00	0.828759
390.00	0.819273
391.00	0.811024
392.00	0.803976
393.00	0.797338
394.00	0.791270
395.00	0.785549
396.00	0.780111
397.00	0.775807
398.00	0.771665
399.00	0.768258
400.00	0.765992
401.00	0.763788
402.00	0.761848
403.00	0.760297
404.00	0.759505
405.00	0.758699
406.00	0.758751
407.00	0.758657
408.00	0.758595
409.00	0.758661
410.00	0.759262
411.00	0.759453
412.00	0.760201
413.00	0.761217
414.00	0.762944
415.00	0.764332
416.00	0.766300
417.00	0.768603
418.00	0.770778
419.00	0.772479
420.00	0.774967
421.00	0.777485
422.00	0.779591
423.00	0.782984
424.00	0.786304
425.00	0.789390
426.00	0.792566
427.00	0.796421
428.00	0.799068
429.00	0.802945
430.00	0.806613
431.00	0.810765
432.00	0.814504
433.00	0.818301
434.00	0.821965
435.00	0.825666
436.00	0.829214
437.00	0.832631
438.00	0.836796
439.00	0.840686
440.00	0.844952
441.00	0.848597
442.00	0.852858
443.00	0.856557
444.00	0.859898
445.00	0.863056
446.00	0.866796
447.00	0.869955
448.00	0.873456
449.00	0.877047
450.00	0.880367
451.00	0.883488
452.00	0.886659
453.00	0.889813
454.00	0.892734
455.00	0.896131
456.00	0.898965
457.00	0.901827
458.00	0.905357
459.00	0.908656
460.00	0.911651
461.00	0.915690
462.00	0.919273
463.00	0.922063
464.00	0.924687
465.00	0.927257
466.00	0.929081
467.00	0.931466
468.00	0.933291
469.00	0.935622
470.00	0.938144
471.00	0.940507
472.00	0.942286
473.00	0.944419
474.00	0.946164
475.00	0.947718
476.00	0.949278
477.00	0.951029
478.00	0.952376
479.00	0.953724
480.00	0.954560
481.00	0.955537
482.00	0.956566
483.00	0.957760
484.00	0.958259
485.00	0.959186
486.00	0.959846
487.00	0.959531
488.00	0.959526
489.00	0.960430
490.00	0.960642
491.00	0.960849
492.00	0.961654
493.00	0.962222
494.00	0.961714
495.00	0.961454
496.00	0.961181
497.00	0.961267
498.00	0.960604
499.00	0.960846
500.00	0.960643
501.00	0.960080
502.00	0.958767
503.00	0.958033
504.00	0.955978
505.00	0.954270
506.00	0.953050
507.00	0.951997
508.00	0.950398
509.00	0.948507
510.00	0.946781
511.00	0.944637
512.00	0.942060
513.00	0.939565
514.00	0.937699
515.00	0.935360
516.00	0.933020
517.00	0.930463
518.00	0.927722
519.00	0.925016
520.00	0.922034
521.00	0.918802
522.00	0.915576
523.00	0.912420
524.00	0.909288
525.00	0.906007
526.00	0.902708
527.00	0.899559
528.00	0.895804
529.00	0.891854
530.00	0.888035
531.00	0.883737
532.00	0.879288
533.00	0.875536
534.00	0.871341
535.00	0.866672
536.00	0.862825
537.00	0.858922
538.00	0.854041
539.00	0.849492
540.00	0.845220
541.00	0.839187
542.00	0.833805
543.00	0.828832
544.00	0.822857
545.00	0.816841
546.00	0.811952
547.00	0.806100
548.00	0.800396
549.00	0.794972
550.00	0.789027
551.00	0.782761
552.00	0.776927
553.00	0.770521
554.00	0.764160
555.00	0.758296
556.00	0.752170
557.00	0.746258
558.00	0.740423
559.00	0.734592
560.00	0.728749
561.00	0.723227
562.00	0.717125
563.00	0.710911
564.00	0.705277
565.00	0.699148
566.00	0.692996
567.00	0.686972
568.00	0.681136
569.00	0.674912
570.00	0.668941
571.00	0.663027
572.00	0.657172
573.00	0.651369
574.00	0.645620
575.00	0.639835
576.00	0.634310
577.00	0.628669
578.00	0.623422
579.00	0.618173
580.00	0.613191
581.00	0.608027
582.00	0.603592
583.00	0.598988
584.00	0.594423
585.00	0.589977
586.00	0.585527
587.00	0.580856
588.00	0.576419
589.00	0.572100
590.00	0.568066
591.00	0.564026
592.00	0.560031
593.00	0.555888
594.00	0.552116
595.00	0.548389
596.00	0.544473
597.00	0.541073
598.00	0.537885
599.00	0.534371
600.00	0.530462
601.00	0.527815
602.00	0.524269
603.00	0.520970
604.00	0.518558
605.00	0.516255
606.00	0.512851
607.00	0.510264
608.00	0.507573
609.00	0.504260
610.00	0.501392
611.00	0.498839
612.00	0.496543
613.00	0.493774
614.00	0.491876
615.00	0.489326
616.00	0.486898
617.00	0.484156
618.00	0.482517
619.00	0.480199
620.00	0.478082
621.00	0.476260
622.00	0.474332
623.00	0.472073
624.00	0.470147
625.00	0.468603
626.00	0.466931
627.00	0.465259
628.00	0.463538
629.00	0.461897
630.00	0.460027
631.00	0.458260
632.00	0.456766
633.00	0.455556
634.00	0.453815
635.00	0.452345
636.00	0.450945
637.00	0.449307
638.00	0.447098
639.00	0.445596
640.00	0.444134
641.00	0.442918
642.00	0.441830
643.00	0.441363
644.00	0.440277
645.00	0.438989
646.00	0.437744
647.00	0.436774
648.00	0.435709
649.00	0.434588
650.00	0.433619
651.00	0.432524
652.00	0.431281
653.00	0.429689
654.00	0.428814
655.00	0.427909
656.00	0.426759
657.00	0.425356
658.00	0.424584
659.00	0.423449
660.00	0.422028
661.00	0.421068
662.00	0.420772
663.00	0.419589
664.00	0.418709
665.00	0.418525
666.00	0.418123
667.00	0.417322
668.00	0.417091
669.00	0.416593
670.00	0.415924
671.00	0.415025
672.00	0.414115
673.00	0.413164
674.00	0.412097
675.00	0.411048
676.00	0.410124
677.00	0.409526
678.00	0.408755
679.00	0.408601
680.00	0.408149
681.00	0.408015
682.00	0.407610
683.00	0.406648
684.00	0.405875
685.00	0.405287
686.00	0.404488
687.00	0.403566
688.00	0.403200
689.00	0.402379
690.00	0.401415
691.00	0.400607
692.00	0.399906
693.00	0.399515
694.00	0.399292
695.00	0.398766
696.00	0.398250
697.00	0.397421
698.00	0.396947
699.00	0.395308
700.00	0.394706
701.00	0.394287
702.00	0.393921
703.00	0.393109
704.00	0.392837
705.00	0.391933
706.00	0.390733
707.00	0.389953
708.00	0.388831
709.00	0.388139
710.00	0.388165
711.00	0.387951
712.00	0.387632
713.00	0.387806
714.00	0.387575
715.00	0.386791
716.00	0.385390
717.00	0.385440
718.00	0.384021
719.00	0.381615
720.00	0.379007
721.00	0.377916
722.00	0.376803
723.00	0.375746
724.00	0.374617
725.00	0.373574
726.00	0.372594
727.00	0.371777
728.00	0.370501
729.00	0.369651
730.00	0.369184
731.00	0.368778
732.00	0.368338
733.00	0.367868
734.00	0.367478
735.00	0.367046
736.00	0.366650
737.00	0.366270
738.00	0.365902
739.00	0.365579
740.00	0.365156
741.00	0.364795
742.00	0.364374
743.00	0.363886
744.00	0.363563
745.00	0.363168
746.00	0.362722
747.00	0.362298
748.00	0.361887
749.00	0.361505
750.00	0.361157
751.00	0.360760
752.00	0.360431
753.00	0.359977
754.00	0.359476
755.00	0.359010
756.00	0.358529
757.00	0.358149
758.00	0.357686
759.00	0.357249
760.00	0.356812
761.00	0.356255
762.00	0.355820
763.00	0.355450
764.00	0.355021
765.00	0.354562
766.00	0.354102
767.00	0.353644
768.00	0.353114
769.00	0.352576
770.00	0.352166
771.00	0.351716
772.00	0.351287
773.00	0.350797
774.00	0.350222
775.00	0.349745
776.00	0.349297
777.00	0.348873
778.00	0.348497
779.00	0.348141
780.00	0.347714
781.00	0.347313
782.00	0.346904
783.00	0.346376
784.00	0.345934
785.00	0.345505
786.00	0.345027
787.00	0.344596
788.00	0.344180
789.00	0.343722
790.00	0.343342
791.00	0.342944
792.00	0.342548
793.00	0.342067
794.00	0.341617
795.00	0.341116
796.00	0.340619
797.00	0.340169
798.00	0.339662
799.00	0.339203
800.00	0.338796
801.00	0.338402
802.00	0.337967
803.00	0.337546
804.00	0.337061
805.00	0.336582
806.00	0.336090
807.00	0.335605
808.00	0.335133
809.00	0.334652
810.00	0.334233
811.00	0.333817
812.00	0.333429
813.00	0.333015
814.00	0.332555
815.00	0.332121
816.00	0.331748
817.00	0.331401
818.00	0.330982
819.00	0.330611
820.00	0.330219
821.00	0.329875
822.00	0.329609
823.00	0.329327
824.00	0.329003
825.00	0.328746
826.00	0.328391
827.00	0.328097
828.00	0.327707
829.00	0.327423
830.00	0.327079
831.00	0.326839
832.00	0.326597
833.00	0.326244
834.00	0.325956
835.00	0.325647
836.00	0.325307
837.00	0.325056
838.00	0.324848
839.00	0.324531
840.00	0.324261
841.00	0.324026
842.00	0.323718
843.00	0.323461
844.00	0.323327
845.00	0.323126
846.00	0.322946
847.00	0.322733
848.00	0.322481
849.00	0.322345
850.00	0.322097
851.00	0.321944
852.00	0.321796
853.00	0.321676
854.00	0.321513
855.00	0.321249
856.00	0.321169
857.00	0.321073
858.00	0.320903
859.00	0.320826
860.00	0.320708
861.00	0.320417
862.00	0.320327
863.00	0.318297
864.00	0.316381
865.00	0.314367
866.00	0.312304
867.00	0.310418
868.00	0.308457
869.00	0.306485
870.00	0.304498
871.00	0.302514
872.00	0.300584
873.00	0.298536
874.00	0.296499
875.00	0.294514
876.00	0.292476
877.00	0.290486
878.00	0.288552
879.00	0.286530
880.00	0.286252
881.00	0.285942
882.00	0.285612
883.00	0.285286
884.00	0.284964
885.00	0.284677
886.00	0.284350
887.00	0.284052
888.00	0.283744
889.00	0.283376
890.00	0.283061
891.00	0.282717
892.00	0.282382
893.00	0.282057
894.00	0.281723
895.00	0.281323
896.00	0.280964
897.00	0.280567
898.00	0.280196
899.00	0.279928
900.00	0.279619
901.00	0.279326
902.00	0.278882
903.00	0.278494
904.00	0.278129
905.00	0.277770
906.00	0.277450
907.00	0.277062
908.00	0.276729
909.00	0.276407
910.00	0.276070
911.00	0.275770
912.00	0.275470
913.00	0.275212
914.00	0.274914
915.00	0.274620
916.00	0.274268
917.00	0.273965
918.00	0.273628
919.00	0.273382
920.00	0.273119
921.00	0.272845
922.00	0.272583
923.00	0.272324
924.00	0.272068
925.00	0.271827
926.00	0.271552
927.00	0.271329
928.00	0.271049
929.00	0.270791
930.00	0.270484
931.00	0.270218
932.00	0.269938
933.00	0.269670
934.00	0.269367
935.00	0.269075
936.00	0.268792
937.00	0.268527
938.00	0.268279
939.00	0.267993
940.00	0.267707
941.00	0.267451
942.00	0.267167
943.00	0.266899
944.00	0.266599
945.00	0.266334
946.00	0.266070
947.00	0.265839
948.00	0.265612
949.00	0.265380
950.00	0.265169
951.00	0.264942
952.00	0.264746
953.00	0.264514
954.00	0.264261
955.00	0.263991
956.00	0.263756
957.00	0.263482
958.00	0.263220
959.00	0.262977
960.00	0.262750
961.00	0.262541
962.00	0.262304
963.00	0.262084
964.00	0.261837
965.00	0.261554
966.00	0.261263
967.00	0.260992
968.00	0.260698
969.00	0.260370
970.00	0.260049
971.00	0.259786
972.00	0.259511
973.00	0.259229
974.00	0.258963
975.00	0.258699
976.00	0.258390
977.00	0.258097
978.00	0.257771
979.00	0.257476
980.00	0.257184
981.00	0.256866
982.00	0.256591
983.00	0.256337
984.00	0.256080
985.00	0.255833
986.00	0.255603
987.00	0.255340
988.00	0.255064
989.00	0.254818
990.00	0.254568
991.00	0.254320
992.00	0.254061
993.00	0.253820
994.00	0.253566
995.00	0.253303
996.00	0.253047
997.00	0.252812
998.00	0.252607
999.00	0.252391
1000.00	0.252179
1001.00	0.251929
1002.00	0.251726
1003.00	0.251498
1004.00	0.251297
1005.00	0.251104
1006.00	0.250899
1007.00	0.250704
1008.00	0.250420
1009.00	0.250214
1010.00	0.250007
1011.00	0.249793
1012.00	0.249586
1013.00	0.249407
1014.00	0.249202
1015.00	0.248971
1016.00	0.248741
1017.00	0.248495
1018.00	0.248268
1019.00	0.248028
1020.00	0.247787
1021.00	0.247551
1022.00	0.247299
1023.00	0.247048
1024.00	0.246811
1025.00	0.246657
1026.00	0.246422
1027.00	0.246175
1028.00	0.245912
1029.00	0.245684
1030.00	0.245423
1031.00	0.245171
1032.00	0.244936
1033.00	0.244654
1034.00	0.244385
1035.00	0.244149
1036.00	0.243885
1037.00	0.243652
1038.00	0.243400
1039.00	0.243154
1040.00	0.242900
1041.00	0.242639
1042.00	0.242374
1043.00	0.242138
1044.00	0.241909
1045.00	0.241686
1046.00	0.241435
1047.00	0.241205
1048.00	0.240994
1049.00	0.240768
1050.00	0.240541
1051.00	0.240346
1052.00	0.240077
1053.00	0.239859
1054.00	0.239662
1055.00	0.239477
1056.00	0.239272
1057.00	0.239066
1058.00	0.238842
1059.00	0.238636
1060.00	0.238400
1061.00	0.238170
1062.00	0.237951
1063.00	0.237761
1064.00	0.237538
1065.00	0.237317
1066.00	0.237064
1067.00	0.236860
1068.00	0.236626
1069.00	0.236442
1070.00	0.236220
1071.00	0.235963
1072.00	0.235712
1073.00	0.235454
1074.00	0.235182
1075.00	0.234929
1076.00	0.234660
1077.00	0.234416
1078.00	0.234169
1079.00	0.233930
1080.00	0.233666
1081.00	0.233431
1082.00	0.233154
1083.00	0.232932
1084.00	0.232719
1085.00	0.232490
1086.00	0.232247
1087.00	0.232020
1088.00	0.231773
1089.00	0.231534
1090.00	0.231316
1091.00	0.231113
1092.00	0.230896
1093.00	0.230677
1094.00	0.230451
1095.00	0.230241
1096.00	0.230012
1097.00	0.229776
1098.00	0.229527
1099.00	0.229293
1100.00	0.229048
1101.00	0.228804
1102.00	0.228571
1103.00	0.228359
1104.00	0.228144
1105.00	0.227936
1106.00	0.227719
1107.00	0.227499
1108.00	0.227272
1109.00	0.227059
1110.00	0.226859
1111.00	0.226643
1112.00	0.226423
1113.00	0.226208
1114.00	0.226023
1115.00	0.225849
1116.00	0.225664
1117.00	0.225498
1118.00	0.225313
1119.00	0.225105
1120.00	0.224892
1121.00	0.224676
1122.00	0.224458
1123.00	0.224226
1124.00	0.224024
1125.00	0.223804
1126.00	0.223606
1127.00	0.223387
1128.00	0.223182
1129.00	0.222958
1130.00	0.222743
1131.00	0.222533
1132.00	0.222294
1133.00	0.222077
1134.00	0.221849
1135.00	0.221626
1136.00	0.221421
1137.00	0.221209
1138.00	0.220979
1139.00	0.220753
1140.00	0.220544
1141.00	0.220327
1142.00	0.220141
1143.00	0.219914
1144.00	0.219690
1145.00	0.219470
1146.00	0.219263
1147.00	0.219047
1148.00	0.218814
1149.00	0.218599
1150.00	0.218375
1151.00	0.218147
1152.00	0.217920
1153.00	0.217678
1154.00	0.217455
1155.00	0.217247
1156.00	0.217050
1157.00	0.216849
1158.00	0.216648
1159.00	0.216442
1160.00	0.216242
1161.00	0.216050
1162.00	0.215857
1163.00	0.215642
1164.00	0.215465
1165.00	0.215264
1166.00	0.215069
1167.00	0.214898
1168.00	0.214719
1169.00	0.214531
1170.00	0.214340
1171.00	0.214127
1172.00	0.213963
1173.00	0.213795
1174.00	0.213629
1175.00	0.213458
1176.00	0.213276
1177.00	0.213092
1178.00	0.212940
1179.00	0.212770
1180.00	0.212616
1181.00	0.212421
1182.00	0.212247
1183.00	0.212071
1184.00	0.211885
1185.00	0.211697
1186.00	0.211531
1187.00	0.211381
1188.00	0.211228
1189.00	0.211046
1190.00	0.210877
1191.00	0.210693
1192.00	0.210491
1193.00	0.210308
1194.00	0.210144
1195.00	0.209971
1196.00	0.209794
1197.00	0.209640
1198.00	0.209488
1199.00	0.209329
1200.00	0.209172
1201.00	0.208993
1202.00	0.208838
1203.00	0.208658
1204.00	0.208471
1205.00	0.208307
1206.00	0.208134
1207.00	0.207931
1208.00	0.207753
1209.00	0.207573
1210.00	0.207405
1211.00	0.207231
1212.00	0.207020
1213.00	0.206840
1214.00	0.206655
1215.00	0.206460
1216.00	0.206263
1217.00	0.206056
1218.00	0.205860
1219.00	0.205681
1220.00	0.205509
1221.00	0.205357
1222.00	0.205190
1223.00	0.205026
1224.00	0.204883
1225.00	0.204726
1226.00	0.204585
1227.00	0.204427
1228.00	0.204255
1229.00	0.204106
1230.00	0.203956
1231.00	0.203802
1232.00	0.203640
1233.00	0.203508
1234.00	0.203380
1235.00	0.203258
1236.00	0.203090
1237.00	0.202925
1238.00	0.202755
1239.00	0.202582
1240.00	0.202401
1241.00	0.202221
1242.00	0.202025
1243.00	0.201843
1244.00	0.201665
1245.00	0.201494
1246.00	0.201331
1247.00	0.201153
1248.00	0.200956
1249.00	0.200787
1250.00	0.200616
1251.00	0.200452
1252.00	0.200282
1253.00	0.200111
1254.00	0.199930
1255.00	0.199761
1256.00	0.199609
1257.00	0.199458
1258.00	0.199302
1259.00	0.199169
1260.00	0.199034
1261.00	0.198877
1262.00	0.198711
1263.00	0.198530
1264.00	0.198364
1265.00	0.198172
1266.00	0.198006
1267.00	0.197836
1268.00	0.197665
1269.00	0.197489
1270.00	0.197308
1271.00	0.197163
1272.00	0.197004
1273.00	0.196824
1274.00	0.196669
1275.00	0.196506
1276.00	0.196370
1277.00	0.196214
1278.00	0.196089
1279.00	0.195989
1280.00	0.195876
1281.00	0.195724
1282.00	0.195613
1283.00	0.195493
1284.00	0.195368
1285.00	0.195224
1286.00	0.195087
1287.00	0.194969
1288.00	0.194834
1289.00	0.194686
1290.00	0.194551
1291.00	0.194407
1292.00	0.194255
1293.00	0.194094
1294.00	0.193926
1295.00	0.193738
1296.00	0.193529
1297.00	0.193353
1298.00	0.193203
1299.00	0.193051
1300.00	0.192860
1301.00	0.192679
1302.00	0.192503
1303.00	0.192325
1304.00	0.192169
1305.00	0.191997
1306.00	0.191815
1307.00	0.191644
1308.00	0.191466
1309.00	0.191282
1310.00	0.191109
1311.00	0.190954
1312.00	0.190781
1313.00	0.190651
1314.00	0.190508
1315.00	0.190372
1316.00	0.190234
1317.00	0.190083
1318.00	0.189932
1319.00	0.189796
1320.00	0.189663
1321.00	0.189515
1322.00	0.189363
1323.00	0.189242
1324.00	0.189087
1325.00	0.188943
1326.00	0.188806
1327.00	0.188621
1328.00	0.188431
1329.00	0.188281
1330.00	0.188094
1331.00	0.187887
1332.00	0.187699
1333.00	0.187499
1334.00	0.187333
1335.00	0.187121
1336.00	0.186904
1337.00	0.186702
1338.00	0.186475
1339.00	0.186248
1340.00	0.186034
1341.00	0.185839
1342.00	0.185631
1343.00	0.185397
1344.00	0.185182
1345.00	0.184977
1346.00	0.184753
1347.00	0.184528
1348.00	0.184323
1349.00	0.184101
1350.00	0.183895
1351.00	0.183677
1352.00	0.183509
1353.00	0.183353
1354.00	0.183195
1355.00	0.183040
1356.00	0.182901
1357.00	0.182761
1358.00	0.182619
1359.00	0.182449
1360.00	0.182314
1361.00	0.182173
1362.00	0.182023
1363.00	0.181869
1364.00	0.181735
1365.00	0.181578
1366.00	0.181404
1367.00	0.181232
1368.00	0.181069
1369.00	0.180915
1370.00	0.180728
1371.00	0.180522
1372.00	0.180331
1373.00	0.180143
1374.00	0.179938
1375.00	0.179722
1376.00	0.179505
1377.00	0.179286
1378.00	0.179075
1379.00	0.178869
1380.00	0.178693
1381.00	0.178486
1382.00	0.178286
1383.00	0.178085
1384.00	0.177873
1385.00	0.177666
1386.00	0.177423
1387.00	0.177226
1388.00	0.177024
1389.00	0.176806
1390.00	0.176566
1391.00	0.176332
1392.00	0.176109
1393.00	0.175901
1394.00	0.175692
1395.00	0.175490
1396.00	0.175262
1397.00	0.175009
1398.00	0.174761
1399.00	0.174513
1400.00	0.174286
1401.00	0.174062
1402.00	0.173809
1403.00	0.173582
1404.00	0.173332
1405.00	0.173087
1406.00	0.172850
1407.00	0.172613
1408.00	0.172355
1409.00	0.172100
1410.00	0.171853
1411.00	0.171613
1412.00	0.171372
1413.00	0.171138
1414.00	0.170911
1415.00	0.170693
1416.00	0.170493
1417.00	0.170289
1418.00	0.170074
1419.00	0.169880
1420.00	0.169665
1421.00	0.169450
1422.00	0.169216
1423.00	0.169028
1424.00	0.168859
1425.00	0.168691
1426.00	0.168533
1427.00	0.168351
1428.00	0.168217
1429.00	0.168058
1430.00	0.167918
1431.00	0.167768
1432.00	0.167602
1433.00	0.167452
1434.00	0.167319
1435.00	0.167200
1436.00	0.167061
1437.00	0.166931
1438.00	0.166773
1439.00	0.166671
1440.00	0.166524
1441.00	0.166398
1442.00	0.166288
1443.00	0.166178
1444.00	0.166084
1445.00	0.165945
1446.00	0.165843
1447.00	0.165749
1448.00	0.165639
1449.00	0.165527
1450.00	0.165396
1451.00	0.165307
1452.00	0.165219
1453.00	0.165148
1454.00	0.165081
1455.00	0.165024
1456.00	0.164958
1457.00	0.164899
1458.00	0.164817
1459.00	0.164721
1460.00	0.164640
1461.00	0.164571
1462.00	0.164493
1463.00	0.164395
1464.00	0.164300
1465.00	0.164222
1466.00	0.164149
1467.00	0.164076
1468.00	0.163940
1469.00	0.163818
1470.00	0.163694
1471.00	0.163576
1472.00	0.163489
1473.00	0.163394
1474.00	0.163311
1475.00	0.163222
1476.00	0.163153
1477.00	0.163060
1478.00	0.162952
1479.00	0.162857
1480.00	0.162749
1481.00	0.162650
1482.00	0.162546
1483.00	0.162475
1484.00	0.162421
1485.00	0.162384
1486.00	0.162340
1487.00	0.162266
1488.00	0.162210
1489.00	0.162137
1490.00	0.162064
1491.00	0.162003
1492.00	0.161949
1493.00	0.161906
1494.00	0.161847
1495.00	0.161808
1496.00	0.161787
1497.00	0.161790
1498.00	0.161753
1499.00	0.161707
1500.00	0.161650
1501.00	0.161599
1502.00	0.161529
1503.00	0.161432
1504.00	0.161375
1505.00	0.161313
1506.00	0.161249
1507.00	0.161184
1508.00	0.161107
1509.00	0.161017
1510.00	0.160913
1511.00	0.160820
1512.00	0.160748
1513.00	0.160632
1514.00	0.160526
1515.00	0.160440
1516.00	0.160396
1517.00	0.160343
1518.00	0.160294
1519.00	0.160259
1520.00	0.160236
1521.00	0.160200
1522.00	0.160126
1523.00	0.160085
1524.00	0.160046
1525.00	0.159994
1526.00	0.159962
1527.00	0.159919
1528.00	0.159898
1529.00	0.159827
1530.00	0.159791
1531.00	0.159749
1532.00	0.159715
1533.00	0.159665
1534.00	0.159600
1535.00	0.159512
1536.00	0.159423
1537.00	0.159334
1538.00	0.159260
1539.00	0.159216
1540.00	0.159147
1541.00	0.159045
1542.00	0.158968
1543.00	0.158888
1544.00	0.158831
1545.00	0.158760
1546.00	0.158690
1547.00	0.158638
1548.00	0.158563
1549.00	0.158494
1550.00	0.158410
1551.00	0.158351
1552.00	0.158298
1553.00	0.158230
1554.00	0.158162
1555.00	0.158072
1556.00	0.157988
1557.00	0.157931
1558.00	0.157874
1559.00	0.157810
1560.00	0.157734
1561.00	0.157626
1562.00	0.157529
1563.00	0.157456
1564.00	0.157354
1565.00	0.157268
1566.00	0.157146
1567.00	0.157036
1568.00	0.156927
1569.00	0.156827
1570.00	0.156710
1571.00	0.156626
1572.00	0.156586
1573.00	0.156523
1574.00	0.156432
1575.00	0.156337
1576.00	0.156233
1577.00	0.156132
1578.00	0.156032
1579.00	0.155938
1580.00	0.155842
1581.00	0.155751
1582.00	0.155655
1583.00	0.155588
1584.00	0.155521
1585.00	0.155463
1586.00	0.155369
1587.00	0.155315
1588.00	0.155235
1589.00	0.155116
1590.00	0.155016
1591.00	0.154923
1592.00	0.154850
1593.00	0.154767
1594.00	0.154681
1595.00	0.154649
1596.00	0.154621
1597.00	0.154568
1598.00	0.154514
1599.00	0.154454
1600.00	0.154385
1601.00	0.154323
1602.00	0.154246
1603.00	0.154168
1604.00	0.154075
1605.00	0.153989
1606.00	0.153921
1607.00	0.153863
1608.00	0.153790
1609.00	0.153698
1610.00	0.153608
1611.00	0.153515
1612.00	0.153394
1613.00	0.153251
1614.00	0.153136
1615.00	0.153051
1616.00	0.152970
1617.00	0.152882
1618.00	0.152794
1619.00	0.152716
1620.00	0.152650
1621.00	0.152572
1622.00	0.152486
1623.00	0.152413
1624.00	0.152308
1625.00	0.152198
1626.00	0.152139
1627.00	0.152092
1628.00	0.152067
1629.00	0.152029
1630.00	0.152005
1631.00	0.151974
1632.00	0.151907
1633.00	0.151846
1634.00	0.151806
1635.00	0.151750
1636.00	0.151689
1637.00	0.151637
1638.00	0.151625
1639.00	0.151630
1640.00	0.151618
1641.00	0.151583
1642.00	0.151556
1643.00	0.152490
1644.00	0.153457
1645.00	0.154374
1646.00	0.155308
1647.00	0.156209
1648.00	0.157121
1649.00	0.158053
1650.00	0.159013
1651.00	0.159914
1652.00	0.160864
1653.00	0.161811
1654.00	0.162761
1655.00	0.163676
1656.00	0.164542
1657.00	0.165374
1658.00	0.166277
1659.00	0.167218
1660.00	0.167116
1661.00	0.167008
1662.00	0.166918
1663.00	0.166798
1664.00	0.166713
1665.00	0.166612
1666.00	0.166504
1667.00	0.166358
1668.00	0.166237
1669.00	0.166117
1670.00	0.165961
1671.00	0.165804
1672.00	0.165705
1673.00	0.165631
1674.00	0.165579
1675.00	0.165496
1676.00	0.165360
1677.00	0.165253
1678.00	0.165115
1679.00	0.164983
1680.00	0.164909
1681.00	0.164862
1682.00	0.164802
1683.00	0.164781
1684.00	0.164742
1685.00	0.164709
1686.00	0.164648
1687.00	0.164615
1688.00	0.164669
1689.00	0.164631
1690.00	0.164628
1691.00	0.164619
1692.00	0.164672
1693.00	0.164658
1694.00	0.164741
1695.00	0.164701
1696.00	0.164796
1697.00	0.164764
1698.00	0.164665
1699.00	0.164650
1700.00	0.164538
1701.00	0.164487
1702.00	0.164419
1703.00	0.164361
1704.00	0.164330
1705.00	0.164208
1706.00	0.164178
1707.00	0.164088
1708.00	0.164077
1709.00	0.163918
1710.00	0.163920
1711.00	0.163817
1712.00	0.163797
1713.00	0.163692
1714.00	0.163665
1715.00	0.163674
1716.00	0.163574
1717.00	0.163528
1718.00	0.163536
1719.00	0.163516
1720.00	0.163476
1721.00	0.163416
1722.00	0.163384
1723.00	0.163199
1724.00	0.163073
1725.00	0.162925
1726.00	0.162828
1727.00	0.162701
1728.00	0.162540
1729.00	0.162433
1730.00	0.162271
1731.00	0.162067
1732.00	0.161913
1733.00	0.161769
1734.00	0.161615
1735.00	0.161411
1736.00	0.161332
1737.00	0.161162
1738.00	0.161054
1739.00	0.160876
1740.00	0.160782
1741.00	0.160709
1742.00	0.160580
1743.00	0.160516
1744.00	0.160363
1745.00	0.160221
1746.00	0.160039
1747.00	0.159981
1748.00	0.159918
1749.00	0.159847
1750.00	0.159736
1751.00	0.159686
1752.00	0.159506
1753.00	0.159311
1754.00	0.159190
1755.00	0.159060
1756.00	0.158969
1757.00	0.158875
1758.00	0.158767
1759.00	0.158678
1760.00	0.158551
1761.00	0.158404
1762.00	0.158301
1763.00	0.158214
1764.00	0.158074
1765.00	0.157895
1766.00	0.157688
1767.00	0.157530
1768.00	0.157387
1769.00	0.157293
1770.00	0.157162
1771.00	0.157063
1772.00	0.156924
1773.00	0.156825
1774.00	0.156677
1775.00	0.156528
1776.00	0.156346
1777.00	0.156161
1778.00	0.156082
1779.00	0.155875
1780.00	0.155774
1781.00	0.155612
1782.00	0.155600
1783.00	0.155500
1784.00	0.155493
1785.00	0.155326
1786.00	0.155172
1787.00	0.155042
1788.00	0.154970
1789.00	0.154846
1790.00	0.154653
1791.00	0.154591
1792.00	0.154500
1793.00	0.154317
1794.00	0.154188
1795.00	0.154104
1796.00	0.154059
1797.00	0.153930
1798.00	0.153729
1799.00	0.153586
1800.00	0.153417
1801.00	0.153233
1802.00	0.153092
1803.00	0.153030
1804.00	0.152799
1805.00	0.152679
1806.00	0.152513
1807.00	0.152276
1808.00	0.152130
1809.00	0.151855
1810.00	0.151877
1811.00	0.151804
1812.00	0.151646
1813.00	0.151487
1814.00	0.151357
1815.00	0.151286
1816.00	0.151090
1817.00	0.151048
1818.00	0.150857
1819.00	0.150723
1820.00	0.150523
1821.00	0.150537
1822.00	0.150320
1823.00	0.150194
1824.00	0.150199
1825.00	0.150019
1826.00	0.149949
1827.00	0.149681
1828.00	0.149545
1829.00	0.149330
1830.00	0.149210
1831.00	0.149040
1832.00	0.148942
1833.00	0.148797
1834.00	0.148632
1835.00	0.148561
1836.00	0.148553
1837.00	0.148485
1838.00	0.148426
1839.00	0.148227
1840.00	0.148134
1841.00	0.148003
1842.00	0.147829
1843.00	0.147714
1844.00	0.147674
1845.00	0.147556
1846.00	0.147404
1847.00	0.147305
1848.00	0.147175
1849.00	0.146991
1850.00	0.146900
1851.00	0.146803
1852.00	0.146638
1853.00	0.146392
1854.00	0.146276
1855.00	0.146063
1856.00	0.145964
1857.00	0.145735
1858.00	0.145562
1859.00	0.145463
1860.00	0.145337
1861.00	0.145181
1862.00	0.144959
1863.00	0.144832
1864.00	0.144622
1865.00	0.144505
1866.00	0.144394
1867.00	0.144205
1868.00	0.143980
1869.00	0.143890
1870.00	0.143833
1871.00	0.143680
1872.00	0.143583
1873.00	0.143543
1874.00	0.143515
1875.00	0.143451
1876.00	0.143472
1877.00	0.143457
1878.00	0.143406
1879.00	0.143442
1880.00	0.143554
1881.00	0.143453
1882.00	0.143290
1883.00	0.143224
1884.00	0.143250
1885.00	0.143162
1886.00	0.142991
1887.00	0.142917
1888.00	0.142817
1889.00	0.142737
1890.00	0.142575
1891.00	0.142613
1892.00	0.142476
1893.00	0.142361
1894.00	0.142338
1895.00	0.142213
1896.00	0.142124
1897.00	0.141937
1898.00	0.142051
1899.00	0.142053
1900.00	0.142022
1901.00	0.141934
1902.00	0.142132
1903.00	0.142237
1904.00	0.142171
1905.00	0.142249
1906.00	0.142085
1907.00	0.142206
1908.00	0.142159
1909.00	0.142233
1910.00	0.142148
1911.00	0.141970
1912.00	0.142107
1913.00	0.142173
1914.00	0.142195
1915.00	0.142056
1916.00	0.142269
1917.00	0.142181
1918.00	0.142191
1919.00	0.141981
1920.00	0.141959
1921.00	0.141932
1922.00	0.141761
1923.00	0.141865
1924.00	0.141878
1925.00	0.141754
1926.00	0.141567
1927.00	0.141529
1928.00	0.141460
1929.00	0.141247
1930.00	0.141032
1931.00	0.140986
1932.00	0.141011
1933.00	0.140718
1934.00	0.140795
1935.00	0.140720
1936.00	0.140764
1937.00	0.140646
1938.00	0.140545
1939.00	0.140461
1940.00	0.140222
1941.00	0.139837
1942.00	0.139928
1943.00	0.139942
1944.00	0.140027
1945.00	0.140028
1946.00	0.140021
1947.00	0.140082
1948.00	0.139938
1949.00	0.140011
1950.00	0.139893
1951.00	0.139702
1952.00	0.139463
1953.00	0.139388
1954.00	0.139281
1955.00	0.139216
1956.00	0.139162
1957.00	0.139289
1958.00	0.139586
1959.00	0.139348
1960.00	0.139388
1961.00	0.139052
1962.00	0.138949
1963.00	0.138600
1964.00	0.138305
1965.00	0.138211
1966.00	0.137822
1967.00	0.137843
1968.00	0.137814
1969.00	0.137796
1970.00	0.137593
1971.00	0.137559
1972.00	0.137535
1973.00	0.137510
1974.00	0.137394
1975.00	0.137217
1976.00	0.137218
1977.00	0.136905
1978.00	0.136990
1979.00	0.136930
1980.00	0.137026
1981.00	0.137030
1982.00	0.137034
1983.00	0.137110
1984.00	0.136950
1985.00	0.136939
1986.00	0.136914
1987.00	0.136844
1988.00	0.136722
1989.00	0.136732
1990.00	0.136648
1991.00	0.136508
1992.00	0.136396
1993.00	0.136417
1994.00	0.136435
1995.00	0.136368
1996.00	0.136483
1997.00	0.136609
1998.00	0.136514
1999.00	0.136431
2000.00	0.136415
2001.00	0.136463
2002.00	0.136287
2003.00	0.136341
2004.00	0.136352
2005.00	0.136252
2006.00	0.136309
2007.00	0.136223
2008.00	0.136358
2009.00	0.136352
2010.00	0.136233
2011.00	0.136476
2012.00	0.136458
2013.00	0.136299
2014.00	0.136094
2015.00	0.136240
2016.00	0.136137
2017.00	0.136081
2018.00	0.136245
2019.00	0.136288
2020.00	0.136274
2021.00	0.136262
2022.00	0.136570
2023.00	0.136266
2024.00	0.136468
2025.00	0.136279
2026.00	0.136409
2027.00	0.136309
2028.00	0.136121
2029.00	0.136129
2030.00	0.136058
2031.00	0.136091
2032.00	0.136101
2033.00	0.136324
2034.00	0.136315
2035.00	0.136204
2036.00	0.136403
2037.00	0.136342
2038.00	0.136300
2039.00	0.136131
2040.00	0.136295
2041.00	0.136135
2042.00	0.136292
2043.00	0.136272
2044.00	0.136380
2045.00	0.136565
2046.00	0.136622
2047.00	0.136877
2048.00	0.137141
2049.00	0.136999
2050.00	0.136941
2051.00	0.136891
2052.00	0.136855
2053.00	0.136646
2054.00	0.136869
2055.00	0.136892
2056.00	0.136939
2057.00	0.137154
2058.00	0.137409
2059.00	0.137411
2060.00	0.137323
2061.00	0.137384
2062.00	0.137290
2063.00	0.137361
2064.00	0.137195
2065.00	0.137268
2066.00	0.137511
2067.00	0.137564
2068.00	0.137777
2069.00	0.138081
2070.00	0.138234
2071.00	0.138036
2072.00	0.138188
2073.00	0.138124
2074.00	0.137904
2075.00	0.137800
2076.00	0.137847
2077.00	0.137768
2078.00	0.137634
2079.00	0.137641
2080.00	0.137646
2081.00	0.137493
2082.00	0.137445
2083.00	0.137474
2084.00	0.137416
2085.00	0.137434
2086.00	0.137213
2087.00	0.137227
2088.00	0.137075
2089.00	0.137094
2090.00	0.137216
2091.00	0.137450
2092.00	0.137420
2093.00	0.137344
2094.00	0.137510
2095.00	0.137465
2096.00	0.137429
2097.00	0.137203
2098.00	0.137347
2099.00	0.137133
2100.00	0.136899
2101.00	0.136745
2102.00	0.136580
2103.00	0.136459
2104.00	0.136191
2105.00	0.136528
2106.00	0.136525
2107.00	0.136382
2108.00	0.136077
2109.00	0.136061
2110.00	0.135852
2111.00	0.135632
2112.00	0.135783
2113.00	0.135563
2114.00	0.135585
2115.00	0.135508
2116.00	0.135597
2117.00	0.135561
2118.00	0.135720
2119.00	0.135741
2120.00	0.135561
2121.00	0.135665
2122.00	0.135422
2123.00	0.135291
2124.00	0.135232
2125.00	0.135332
2126.00	0.135212
2127.00	0.135463
2128.00	0.135410
2129.00	0.135085
2130.00	0.135267
2131.00	0.135181
2132.00	0.135183
2133.00	0.134899
2134.00	0.135006
2135.00	0.134681
2136.00	0.134480
2137.00	0.134574
2138.00	0.134583
2139.00	0.134604
2140.00	0.134422
2141.00	0.134681
2142.00	0.134238
2143.00	0.134059
2144.00	0.133824
2145.00	0.133675
2146.00	0.133881
2147.00	0.133672
2148.00	0.133496
2149.00	0.133291
2150.00	0.133331
2151.00	0.133117
2152.00	0.133275
2153.00	0.133137
2154.00	0.133022
2155.00	0.132828
2156.00	0.132693
2157.00	0.132717
2158.00	0.132230
2159.00	0.132313
2160.00	0.132543
2161.00	0.132448
2162.00	0.132533
2163.00	0.132209
2164.00	0.131984
2165.00	0.131968
2166.00	0.131969
2167.00	0.131881
2168.00	0.131921
2169.00	0.131545
2170.00	0.131410
2171.00	0.131413
2172.00	0.131189
2173.00	0.131078
2174.00	0.130947
2175.00	0.130880
2176.00	0.130708
2177.00	0.130326
2178.00	0.130308
2179.00	0.130259
2180.00	0.130192
2181.00	0.130476
2182.00	0.130385
2183.00	0.130401
2184.00	0.130230
2185.00	0.130051
2186.00	0.130313
2187.00	0.130434
2188.00	0.130213
2189.00	0.130205
2190.00	0.130169
2191.00	0.130213
2192.00	0.130109
2193.00	0.130121
2194.00	0.130254
2195.00	0.129997
2196.00	0.129935
2197.00	0.129908
[truncated: 303 more rows]
