# Supplementary material for: Ultrafast charge-transfer-induced spin transition in cobalt-tungstate molecular photomagnets
Source: Nat Commun. 2025 Jun 6;16:5012. doi: 10.1038/s41467-025-60401-4 (PMC12144094; doi:10.1038/s41467-025-60401-4)
Supplement: Supplementary file 5 — Source Data [file 41467_2025_60401_MOESM5_ESM.zip › Source_Data_files/Photoinduced_UV_vis_NIR_spectra_CsCoW/cooling_photo_1st/File_220712_141311_285IK.txt]

File_220712_141311_285IK.spc - RawData
�g�� (nm)	Abs.
200.00	6.000000
201.00	2.382641
202.00	2.055448
203.00	1.894705
204.00	1.830074
205.00	1.932252
206.00	2.239172
207.00	2.181859
208.00	2.084322
209.00	1.922935
210.00	1.866145
211.00	1.850067
212.00	1.823318
213.00	1.837915
214.00	1.904958
215.00	1.913723
216.00	1.994960
217.00	2.003228
218.00	1.954320
219.00	1.982057
220.00	2.027770
221.00	2.041385
222.00	2.082659
223.00	2.161036
224.00	2.090673
225.00	2.035519
226.00	1.947574
227.00	1.962909
228.00	1.970023
229.00	1.979722
230.00	1.957117
231.00	1.990476
232.00	2.001787
233.00	1.963818
234.00	1.954368
235.00	1.981010
236.00	1.971529
237.00	1.944818
238.00	1.960325
239.00	1.958657
240.00	1.951523
241.00	1.956430
242.00	1.970052
243.00	1.968667
244.00	1.970482
245.00	1.958146
246.00	1.969275
247.00	1.952469
248.00	1.953036
249.00	1.970355
250.00	1.976044
251.00	1.980075
252.00	1.985345
253.00	1.996901
254.00	1.987114
255.00	1.999885
256.00	1.998232
257.00	2.000976
258.00	2.001105
259.00	1.998356
260.00	1.995579
261.00	1.997101
262.00	2.001868
263.00	1.991190
264.00	1.987276
265.00	1.989378
266.00	1.986854
267.00	1.976577
268.00	1.961666
269.00	1.945792
270.00	1.910348
271.00	1.882073
272.00	1.851543
273.00	1.819286
274.00	1.787093
275.00	1.764356
276.00	1.741410
277.00	1.715451
278.00	1.692293
279.00	1.676805
280.00	1.657397
281.00	1.635190
282.00	1.620204
283.00	1.606921
284.00	1.596417
285.00	1.583675
286.00	1.574460
287.00	1.565621
288.00	1.557410
289.00	1.538839
290.00	1.526208
291.00	1.513733
292.00	1.504022
293.00	1.489943
294.00	1.481837
295.00	1.474710
296.00	1.468902
297.00	1.453577
298.00	1.447363
299.00	1.443408
300.00	1.433237
301.00	1.421684
302.00	1.417170
303.00	1.411174
304.00	1.408175
305.00	1.410177
306.00	1.407537
307.00	1.401190
308.00	1.394558
309.00	1.383534
310.00	1.366980
311.00	1.357957
312.00	1.355621
313.00	1.351946
314.00	1.341040
315.00	1.335893
316.00	1.333727
317.00	1.326146
318.00	1.321393
319.00	1.321169
320.00	1.321544
321.00	1.315391
322.00	1.312532
323.00	1.303486
324.00	1.296208
325.00	1.290228
326.00	1.288077
327.00	1.285032
328.00	1.284410
329.00	1.286687
330.00	1.285305
331.00	1.282073
332.00	1.280016
333.00	1.278635
334.00	1.277706
335.00	1.276510
336.00	1.273082
337.00	1.268721
338.00	1.266152
339.00	1.263026
340.00	1.260582
341.00	1.261873
342.00	1.261604
343.00	1.260367
344.00	1.255765
345.00	1.254821
346.00	1.251527
347.00	1.246295
348.00	1.243109
349.00	1.242741
350.00	1.240427
351.00	1.240076
352.00	1.241288
353.00	1.240224
354.00	1.237742
355.00	1.234963
356.00	1.230834
357.00	1.227078
358.00	1.225392
359.00	1.221705
360.00	1.217723
361.00	1.214296
362.00	1.208480
363.00	1.199900
364.00	1.192269
365.00	1.182479
366.00	1.168581
367.00	1.157745
368.00	1.144872
369.00	1.131459
370.00	1.115205
371.00	1.100531
372.00	1.083144
373.00	1.064613
374.00	1.044855
375.00	1.027557
376.00	1.008304
377.00	0.990083
378.00	0.973256
379.00	0.956824
380.00	0.940560
381.00	0.925260
382.00	0.911033
383.00	0.896276
384.00	0.882228
385.00	0.868306
386.00	0.855822
387.00	0.844325
388.00	0.834635
389.00	0.825039
390.00	0.817125
391.00	0.809390
392.00	0.801447
393.00	0.794530
394.00	0.788539
395.00	0.782203
396.00	0.777760
397.00	0.773765
398.00	0.769775
399.00	0.766282
400.00	0.764266
401.00	0.761114
402.00	0.759174
403.00	0.757541
404.00	0.756543
405.00	0.755412
406.00	0.755617
407.00	0.755427
408.00	0.755897
409.00	0.756343
410.00	0.757072
411.00	0.757494
412.00	0.758610
413.00	0.759214
414.00	0.760534
415.00	0.762428
416.00	0.764511
417.00	0.766190
418.00	0.768651
419.00	0.770800
420.00	0.772956
421.00	0.775080
422.00	0.778122
423.00	0.781567
424.00	0.784677
425.00	0.787777
426.00	0.791164
427.00	0.794147
428.00	0.796925
429.00	0.800138
430.00	0.803937
431.00	0.807866
432.00	0.811850
433.00	0.815245
434.00	0.819852
435.00	0.823146
436.00	0.826622
437.00	0.830421
438.00	0.834468
439.00	0.837619
440.00	0.841848
441.00	0.845623
442.00	0.849152
443.00	0.852962
444.00	0.856656
445.00	0.860015
446.00	0.863948
447.00	0.867772
448.00	0.871936
449.00	0.875726
450.00	0.878810
451.00	0.881753
452.00	0.884692
453.00	0.887560
454.00	0.890957
455.00	0.894612
456.00	0.898178
457.00	0.901492
458.00	0.904891
459.00	0.908355
460.00	0.911717
461.00	0.915752
462.00	0.919486
463.00	0.922483
464.00	0.925253
465.00	0.928204
466.00	0.930362
467.00	0.932846
468.00	0.935320
469.00	0.937152
470.00	0.939234
471.00	0.941347
472.00	0.942973
473.00	0.944506
474.00	0.946840
475.00	0.948644
476.00	0.950390
477.00	0.952566
478.00	0.954470
479.00	0.955875
480.00	0.957238
481.00	0.958306
482.00	0.959013
483.00	0.960007
484.00	0.960658
485.00	0.960942
486.00	0.961701
487.00	0.962236
488.00	0.962348
489.00	0.962692
490.00	0.963226
491.00	0.963024
492.00	0.963511
493.00	0.964190
494.00	0.965012
495.00	0.965405
496.00	0.965311
497.00	0.965181
498.00	0.964528
499.00	0.963726
500.00	0.963052
501.00	0.962919
502.00	0.961845
503.00	0.961296
504.00	0.959945
505.00	0.958597
506.00	0.956923
507.00	0.955697
508.00	0.953933
509.00	0.952362
510.00	0.950699
511.00	0.949013
512.00	0.947106
513.00	0.945173
514.00	0.942969
515.00	0.940368
516.00	0.937909
517.00	0.934993
518.00	0.931604
519.00	0.928935
520.00	0.925499
521.00	0.922483
522.00	0.919635
523.00	0.916599
524.00	0.913144
525.00	0.910212
526.00	0.906739
527.00	0.903117
528.00	0.899969
529.00	0.895831
530.00	0.891990
531.00	0.887830
532.00	0.883397
533.00	0.879355
534.00	0.875503
535.00	0.871401
536.00	0.866783
537.00	0.862915
538.00	0.857630
539.00	0.852922
540.00	0.848025
541.00	0.843015
542.00	0.837281
543.00	0.832721
544.00	0.827243
545.00	0.821740
546.00	0.816298
547.00	0.810787
548.00	0.804382
549.00	0.798479
550.00	0.792412
551.00	0.786187
552.00	0.779558
553.00	0.773455
554.00	0.767201
555.00	0.761090
556.00	0.755210
557.00	0.749529
558.00	0.743463
559.00	0.737178
560.00	0.731212
561.00	0.725080
562.00	0.719086
563.00	0.712835
564.00	0.707700
565.00	0.701407
566.00	0.695499
567.00	0.689378
568.00	0.683540
569.00	0.677162
570.00	0.671310
571.00	0.665397
572.00	0.659689
573.00	0.653903
574.00	0.647834
575.00	0.642126
576.00	0.636364
577.00	0.630354
578.00	0.624905
579.00	0.619660
580.00	0.614568
581.00	0.609227
582.00	0.604551
583.00	0.599960
584.00	0.595210
585.00	0.590434
586.00	0.586425
587.00	0.582214
588.00	0.578088
589.00	0.573998
590.00	0.569685
591.00	0.565286
592.00	0.561130
593.00	0.556582
594.00	0.552639
595.00	0.549176
596.00	0.545537
597.00	0.541671
598.00	0.538784
599.00	0.535300
600.00	0.531777
601.00	0.528776
602.00	0.525792
603.00	0.522141
604.00	0.519088
605.00	0.516386
606.00	0.513085
607.00	0.510449
608.00	0.507682
609.00	0.505277
610.00	0.502299
611.00	0.499643
612.00	0.496884
613.00	0.494375
614.00	0.491430
615.00	0.488984
616.00	0.486627
617.00	0.484481
618.00	0.482929
619.00	0.481048
620.00	0.478753
621.00	0.476846
622.00	0.474585
623.00	0.471966
624.00	0.470341
625.00	0.468714
626.00	0.466982
627.00	0.465179
628.00	0.463638
629.00	0.461531
630.00	0.460193
631.00	0.458108
632.00	0.456557
633.00	0.455083
634.00	0.453705
635.00	0.452015
636.00	0.451442
637.00	0.450070
638.00	0.448413
639.00	0.447226
640.00	0.446002
641.00	0.444316
642.00	0.443348
643.00	0.442612
644.00	0.441067
645.00	0.439498
646.00	0.438174
647.00	0.436835
648.00	0.435401
649.00	0.434478
650.00	0.433818
651.00	0.433138
652.00	0.431821
653.00	0.430893
654.00	0.429655
655.00	0.428717
656.00	0.427256
657.00	0.426731
658.00	0.425542
659.00	0.424674
660.00	0.423017
661.00	0.422380
662.00	0.421233
663.00	0.420076
664.00	0.419140
665.00	0.418939
666.00	0.418102
667.00	0.417869
668.00	0.417572
669.00	0.417348
670.00	0.416981
671.00	0.416201
672.00	0.415258
673.00	0.414586
674.00	0.413367
675.00	0.412379
676.00	0.411761
677.00	0.411036
678.00	0.410590
679.00	0.410435
680.00	0.409690
681.00	0.409043
682.00	0.408534
683.00	0.407380
684.00	0.406621
685.00	0.405773
686.00	0.405297
687.00	0.404104
688.00	0.403988
689.00	0.402839
690.00	0.402146
691.00	0.400696
692.00	0.400350
693.00	0.399334
694.00	0.398829
695.00	0.397818
696.00	0.397034
697.00	0.395905
698.00	0.395253
699.00	0.393917
700.00	0.394122
701.00	0.394530
702.00	0.393841
703.00	0.393153
704.00	0.393455
705.00	0.392486
706.00	0.391231
707.00	0.391437
708.00	0.390689
709.00	0.389958
710.00	0.389401
711.00	0.389178
712.00	0.388404
713.00	0.388264
714.00	0.387625
715.00	0.386800
716.00	0.386471
717.00	0.385748
718.00	0.383551
719.00	0.381137
720.00	0.378960
721.00	0.377920
722.00	0.376820
723.00	0.375708
724.00	0.374597
725.00	0.373585
726.00	0.372583
727.00	0.371452
728.00	0.370389
729.00	0.369770
730.00	0.369317
731.00	0.368821
732.00	0.368358
733.00	0.367889
734.00	0.367455
735.00	0.367041
736.00	0.366682
737.00	0.366297
738.00	0.365894
739.00	0.365462
740.00	0.364965
741.00	0.364521
742.00	0.364084
743.00	0.363685
744.00	0.363266
745.00	0.362830
746.00	0.362390
747.00	0.361935
748.00	0.361579
749.00	0.361248
750.00	0.360970
751.00	0.360573
752.00	0.360167
753.00	0.359695
754.00	0.359274
755.00	0.358844
756.00	0.358413
757.00	0.358090
758.00	0.357655
759.00	0.357172
760.00	0.356716
761.00	0.356270
762.00	0.355855
763.00	0.355438
764.00	0.355047
765.00	0.354548
766.00	0.354008
767.00	0.353481
768.00	0.353012
769.00	0.352550
770.00	0.352115
771.00	0.351611
772.00	0.351174
773.00	0.350730
774.00	0.350238
775.00	0.349842
776.00	0.349409
777.00	0.348962
778.00	0.348504
779.00	0.348091
780.00	0.347641
781.00	0.347171
782.00	0.346713
783.00	0.346280
784.00	0.345817
785.00	0.345366
786.00	0.344898
787.00	0.344460
788.00	0.344032
789.00	0.343577
790.00	0.343138
791.00	0.342665
792.00	0.342198
793.00	0.341738
794.00	0.341317
795.00	0.340846
796.00	0.340349
797.00	0.339854
798.00	0.339390
799.00	0.338973
800.00	0.338533
801.00	0.338114
802.00	0.337674
803.00	0.337238
804.00	0.336776
805.00	0.336331
806.00	0.335843
807.00	0.335332
808.00	0.334924
809.00	0.334484
810.00	0.334090
811.00	0.333675
812.00	0.333320
813.00	0.332948
814.00	0.332609
815.00	0.332210
816.00	0.331868
817.00	0.331543
818.00	0.331200
819.00	0.330856
820.00	0.330437
821.00	0.330071
822.00	0.329717
823.00	0.329426
824.00	0.329180
825.00	0.328869
826.00	0.328492
827.00	0.328153
828.00	0.327787
829.00	0.327515
830.00	0.327166
831.00	0.326821
832.00	0.326563
833.00	0.326188
834.00	0.325873
835.00	0.325548
836.00	0.325249
837.00	0.325000
838.00	0.324828
839.00	0.324602
840.00	0.324369
841.00	0.324075
842.00	0.323827
843.00	0.323645
844.00	0.323533
845.00	0.323323
846.00	0.323042
847.00	0.322780
848.00	0.322588
849.00	0.322404
850.00	0.322269
851.00	0.322043
852.00	0.321885
853.00	0.321708
854.00	0.321638
855.00	0.321512
856.00	0.321339
857.00	0.321176
858.00	0.321016
859.00	0.320789
860.00	0.320703
861.00	0.320390
862.00	0.320125
863.00	0.318239
864.00	0.316384
865.00	0.314537
866.00	0.312579
867.00	0.310626
868.00	0.308712
869.00	0.306725
870.00	0.304772
871.00	0.302740
872.00	0.300667
873.00	0.298715
874.00	0.296693
875.00	0.294757
876.00	0.292852
877.00	0.290860
878.00	0.288940
879.00	0.287094
880.00	0.286702
881.00	0.286372
882.00	0.285964
883.00	0.285630
884.00	0.285326
885.00	0.285041
886.00	0.284740
887.00	0.284415
888.00	0.284097
889.00	0.283787
890.00	0.283475
891.00	0.283191
892.00	0.282892
893.00	0.282536
894.00	0.282151
895.00	0.281859
896.00	0.281520
897.00	0.281213
898.00	0.280889
899.00	0.280598
900.00	0.280275
901.00	0.279974
902.00	0.279565
903.00	0.279250
904.00	0.278935
905.00	0.278608
906.00	0.278239
907.00	0.277885
908.00	0.277568
909.00	0.277239
910.00	0.276921
911.00	0.276605
912.00	0.276235
913.00	0.275986
914.00	0.275682
915.00	0.275412
916.00	0.275099
917.00	0.274834
918.00	0.274510
919.00	0.274240
920.00	0.273928
921.00	0.273623
922.00	0.273344
923.00	0.273077
924.00	0.272787
925.00	0.272474
926.00	0.272187
927.00	0.271941
928.00	0.271676
929.00	0.271431
930.00	0.271119
931.00	0.270853
932.00	0.270562
933.00	0.270265
934.00	0.269936
935.00	0.269681
936.00	0.269430
937.00	0.269169
938.00	0.268887
939.00	0.268619
940.00	0.268369
941.00	0.268132
942.00	0.267915
943.00	0.267662
944.00	0.267403
945.00	0.267138
946.00	0.266890
947.00	0.266675
948.00	0.266457
949.00	0.266232
950.00	0.265949
951.00	0.265710
952.00	0.265443
953.00	0.265192
954.00	0.264954
955.00	0.264729
956.00	0.264464
957.00	0.264230
958.00	0.263982
959.00	0.263728
960.00	0.263513
961.00	0.263315
962.00	0.263088
963.00	0.262873
964.00	0.262589
965.00	0.262316
966.00	0.262018
967.00	0.261814
968.00	0.261562
969.00	0.261278
970.00	0.260999
971.00	0.260745
972.00	0.260497
973.00	0.260244
974.00	0.259942
975.00	0.259649
976.00	0.259364
977.00	0.259074
978.00	0.258745
979.00	0.258461
980.00	0.258189
981.00	0.257901
982.00	0.257637
983.00	0.257407
984.00	0.257153
985.00	0.256906
986.00	0.256669
987.00	0.256396
988.00	0.256109
989.00	0.255835
990.00	0.255591
991.00	0.255353
992.00	0.255121
993.00	0.254863
994.00	0.254620
995.00	0.254392
996.00	0.254166
997.00	0.253899
998.00	0.253668
999.00	0.253428
1000.00	0.253171
1001.00	0.252899
1002.00	0.252638
1003.00	0.252389
1004.00	0.252166
1005.00	0.251938
1006.00	0.251718
1007.00	0.251500
1008.00	0.251205
1009.00	0.250952
1010.00	0.250716
1011.00	0.250455
1012.00	0.250208
1013.00	0.249972
1014.00	0.249743
1015.00	0.249527
1016.00	0.249280
1017.00	0.249044
1018.00	0.248843
1019.00	0.248642
1020.00	0.248410
1021.00	0.248179
1022.00	0.247945
1023.00	0.247704
1024.00	0.247480
1025.00	0.247340
1026.00	0.247145
1027.00	0.246945
1028.00	0.246714
1029.00	0.246501
1030.00	0.246268
1031.00	0.246061
1032.00	0.245843
1033.00	0.245617
1034.00	0.245408
1035.00	0.245186
1036.00	0.244956
1037.00	0.244750
1038.00	0.244543
1039.00	0.244325
1040.00	0.244116
1041.00	0.243872
1042.00	0.243633
1043.00	0.243415
1044.00	0.243156
1045.00	0.242944
1046.00	0.242708
1047.00	0.242494
1048.00	0.242256
1049.00	0.242029
1050.00	0.241810
1051.00	0.241587
1052.00	0.241363
1053.00	0.241134
1054.00	0.240907
1055.00	0.240698
1056.00	0.240480
1057.00	0.240238
1058.00	0.240020
1059.00	0.239827
1060.00	0.239591
1061.00	0.239377
1062.00	0.239124
1063.00	0.238918
1064.00	0.238678
1065.00	0.238467
1066.00	0.238210
1067.00	0.237949
1068.00	0.237724
1069.00	0.237490
1070.00	0.237282
1071.00	0.237051
1072.00	0.236813
1073.00	0.236585
1074.00	0.236367
1075.00	0.236141
1076.00	0.235879
1077.00	0.235630
1078.00	0.235410
1079.00	0.235215
1080.00	0.234975
1081.00	0.234753
1082.00	0.234513
1083.00	0.234300
1084.00	0.234114
1085.00	0.233876
1086.00	0.233657
1087.00	0.233412
1088.00	0.233146
1089.00	0.232896
1090.00	0.232673
1091.00	0.232436
1092.00	0.232195
1093.00	0.231959
1094.00	0.231734
1095.00	0.231514
1096.00	0.231278
1097.00	0.231046
1098.00	0.230812
1099.00	0.230553
1100.00	0.230303
1101.00	0.230074
1102.00	0.229853
1103.00	0.229641
1104.00	0.229428
1105.00	0.229250
1106.00	0.229056
1107.00	0.228843
1108.00	0.228618
1109.00	0.228425
1110.00	0.228248
1111.00	0.228039
1112.00	0.227836
1113.00	0.227637
1114.00	0.227447
1115.00	0.227266
1116.00	0.227101
1117.00	0.226960
1118.00	0.226797
1119.00	0.226606
1120.00	0.226388
1121.00	0.226190
1122.00	0.225983
1123.00	0.225735
1124.00	0.225503
1125.00	0.225294
1126.00	0.225094
1127.00	0.224867
1128.00	0.224682
1129.00	0.224477
1130.00	0.224271
1131.00	0.224053
1132.00	0.223828
1133.00	0.223611
1134.00	0.223376
1135.00	0.223128
1136.00	0.222918
1137.00	0.222697
1138.00	0.222460
1139.00	0.222228
1140.00	0.222044
1141.00	0.221859
1142.00	0.221679
1143.00	0.221453
1144.00	0.221230
1145.00	0.221014
1146.00	0.220780
1147.00	0.220559
1148.00	0.220352
1149.00	0.220167
1150.00	0.219973
1151.00	0.219764
1152.00	0.219573
1153.00	0.219348
1154.00	0.219152
1155.00	0.218951
1156.00	0.218745
1157.00	0.218533
1158.00	0.218331
1159.00	0.218109
1160.00	0.217907
1161.00	0.217725
1162.00	0.217524
1163.00	0.217325
1164.00	0.217132
1165.00	0.216925
1166.00	0.216711
1167.00	0.216515
1168.00	0.216329
1169.00	0.216139
1170.00	0.215942
1171.00	0.215729
1172.00	0.215555
1173.00	0.215409
1174.00	0.215256
1175.00	0.215086
1176.00	0.214935
1177.00	0.214774
1178.00	0.214613
1179.00	0.214444
1180.00	0.214296
1181.00	0.214117
1182.00	0.213955
1183.00	0.213791
1184.00	0.213615
1185.00	0.213438
1186.00	0.213257
1187.00	0.213092
1188.00	0.212933
1189.00	0.212774
1190.00	0.212598
1191.00	0.212419
1192.00	0.212235
1193.00	0.212029
1194.00	0.211842
1195.00	0.211672
1196.00	0.211501
1197.00	0.211340
1198.00	0.211170
1199.00	0.211013
1200.00	0.210842
1201.00	0.210655
1202.00	0.210472
1203.00	0.210285
1204.00	0.210113
1205.00	0.209940
1206.00	0.209745
1207.00	0.209537
1208.00	0.209347
1209.00	0.209153
1210.00	0.208990
1211.00	0.208827
1212.00	0.208623
1213.00	0.208463
1214.00	0.208275
1215.00	0.208104
1216.00	0.207909
1217.00	0.207729
1218.00	0.207567
1219.00	0.207417
1220.00	0.207255
1221.00	0.207094
1222.00	0.206944
1223.00	0.206788
1224.00	0.206653
1225.00	0.206499
1226.00	0.206370
1227.00	0.206247
1228.00	0.206093
1229.00	0.205935
1230.00	0.205778
1231.00	0.205623
1232.00	0.205472
1233.00	0.205325
1234.00	0.205161
1235.00	0.205023
1236.00	0.204861
1237.00	0.204697
1238.00	0.204543
1239.00	0.204384
1240.00	0.204232
1241.00	0.204051
1242.00	0.203889
1243.00	0.203718
1244.00	0.203528
1245.00	0.203364
1246.00	0.203235
1247.00	0.203060
1248.00	0.202882
1249.00	0.202734
1250.00	0.202586
1251.00	0.202435
1252.00	0.202266
1253.00	0.202102
1254.00	0.201952
1255.00	0.201813
1256.00	0.201665
1257.00	0.201514
1258.00	0.201372
1259.00	0.201217
1260.00	0.201067
1261.00	0.200919
1262.00	0.200751
1263.00	0.200579
1264.00	0.200407
1265.00	0.200215
1266.00	0.200031
1267.00	0.199863
1268.00	0.199717
1269.00	0.199559
1270.00	0.199384
1271.00	0.199239
1272.00	0.199073
1273.00	0.198904
1274.00	0.198752
1275.00	0.198604
1276.00	0.198468
1277.00	0.198327
1278.00	0.198176
1279.00	0.198048
1280.00	0.197917
1281.00	0.197762
1282.00	0.197659
1283.00	0.197524
1284.00	0.197371
1285.00	0.197194
1286.00	0.197036
1287.00	0.196915
1288.00	0.196759
1289.00	0.196586
1290.00	0.196455
1291.00	0.196297
1292.00	0.196163
1293.00	0.196005
1294.00	0.195859
1295.00	0.195721
1296.00	0.195568
1297.00	0.195395
1298.00	0.195265
1299.00	0.195122
1300.00	0.194966
1301.00	0.194814
1302.00	0.194663
1303.00	0.194512
1304.00	0.194351
1305.00	0.194192
1306.00	0.194027
1307.00	0.193848
1308.00	0.193690
1309.00	0.193495
1310.00	0.193331
1311.00	0.193149
1312.00	0.192965
1313.00	0.192795
1314.00	0.192607
1315.00	0.192434
1316.00	0.192277
1317.00	0.192111
1318.00	0.191954
1319.00	0.191810
1320.00	0.191650
1321.00	0.191496
1322.00	0.191348
1323.00	0.191242
1324.00	0.191082
1325.00	0.190910
1326.00	0.190772
1327.00	0.190596
1328.00	0.190438
1329.00	0.190275
1330.00	0.190089
1331.00	0.189933
1332.00	0.189764
1333.00	0.189570
1334.00	0.189383
1335.00	0.189164
1336.00	0.188939
1337.00	0.188724
1338.00	0.188504
1339.00	0.188287
1340.00	0.188077
1341.00	0.187890
1342.00	0.187695
1343.00	0.187462
1344.00	0.187236
1345.00	0.187001
1346.00	0.186788
1347.00	0.186578
1348.00	0.186354
1349.00	0.186138
1350.00	0.185931
1351.00	0.185745
1352.00	0.185576
1353.00	0.185437
1354.00	0.185278
1355.00	0.185095
1356.00	0.184940
1357.00	0.184774
1358.00	0.184608
1359.00	0.184467
1360.00	0.184339
1361.00	0.184191
1362.00	0.184056
1363.00	0.183892
1364.00	0.183765
1365.00	0.183624
1366.00	0.183468
1367.00	0.183319
1368.00	0.183156
1369.00	0.182996
1370.00	0.182815
1371.00	0.182636
1372.00	0.182465
1373.00	0.182264
1374.00	0.182053
1375.00	0.181855
1376.00	0.181604
1377.00	0.181353
1378.00	0.181156
1379.00	0.180945
1380.00	0.180743
1381.00	0.180527
1382.00	0.180322
1383.00	0.180092
1384.00	0.179854
1385.00	0.179616
1386.00	0.179386
1387.00	0.179157
1388.00	0.178929
1389.00	0.178708
1390.00	0.178479
1391.00	0.178249
1392.00	0.178007
1393.00	0.177795
1394.00	0.177592
1395.00	0.177380
1396.00	0.177141
1397.00	0.176890
1398.00	0.176641
1399.00	0.176380
1400.00	0.176159
1401.00	0.175921
1402.00	0.175680
1403.00	0.175453
1404.00	0.175203
1405.00	0.174966
1406.00	0.174735
1407.00	0.174497
1408.00	0.174249
1409.00	0.174016
1410.00	0.173775
1411.00	0.173538
1412.00	0.173290
1413.00	0.173082
1414.00	0.172886
1415.00	0.172668
1416.00	0.172472
1417.00	0.172266
1418.00	0.172065
1419.00	0.171875
1420.00	0.171655
1421.00	0.171472
1422.00	0.171278
1423.00	0.171097
1424.00	0.170918
1425.00	0.170737
1426.00	0.170582
1427.00	0.170410
1428.00	0.170244
1429.00	0.170089
1430.00	0.169923
1431.00	0.169747
1432.00	0.169584
1433.00	0.169436
1434.00	0.169300
1435.00	0.169165
1436.00	0.169034
1437.00	0.168897
1438.00	0.168736
1439.00	0.168600
1440.00	0.168442
1441.00	0.168305
1442.00	0.168189
1443.00	0.168031
1444.00	0.167914
1445.00	0.167789
1446.00	0.167662
1447.00	0.167559
1448.00	0.167445
1449.00	0.167330
1450.00	0.167220
1451.00	0.167135
1452.00	0.167056
1453.00	0.166961
1454.00	0.166869
1455.00	0.166789
1456.00	0.166701
1457.00	0.166631
1458.00	0.166534
1459.00	0.166445
1460.00	0.166370
1461.00	0.166297
1462.00	0.166207
1463.00	0.166121
1464.00	0.166016
1465.00	0.165931
1466.00	0.165843
1467.00	0.165740
1468.00	0.165595
1469.00	0.165470
1470.00	0.165356
1471.00	0.165254
1472.00	0.165178
1473.00	0.165105
1474.00	0.165021
1475.00	0.164957
1476.00	0.164869
1477.00	0.164790
1478.00	0.164719
1479.00	0.164668
1480.00	0.164593
1481.00	0.164518
1482.00	0.164472
1483.00	0.164413
1484.00	0.164367
1485.00	0.164336
1486.00	0.164277
1487.00	0.164221
1488.00	0.164190
1489.00	0.164118
1490.00	0.164036
1491.00	0.163958
1492.00	0.163896
1493.00	0.163841
1494.00	0.163789
1495.00	0.163735
1496.00	0.163685
1497.00	0.163673
1498.00	0.163632
1499.00	0.163562
1500.00	0.163511
1501.00	0.163470
1502.00	0.163437
1503.00	0.163380
1504.00	0.163329
1505.00	0.163265
1506.00	0.163212
1507.00	0.163158
1508.00	0.163110
1509.00	0.163060
1510.00	0.163008
1511.00	0.162922
1512.00	0.162844
1513.00	0.162766
1514.00	0.162677
1515.00	0.162608
1516.00	0.162542
1517.00	0.162470
1518.00	0.162392
1519.00	0.162330
1520.00	0.162292
1521.00	0.162257
1522.00	0.162196
1523.00	0.162162
1524.00	0.162122
1525.00	0.162070
1526.00	0.162006
1527.00	0.161941
1528.00	0.161906
1529.00	0.161853
1530.00	0.161798
1531.00	0.161719
1532.00	0.161654
1533.00	0.161613
1534.00	0.161568
1535.00	0.161490
1536.00	0.161397
1537.00	0.161312
1538.00	0.161219
1539.00	0.161153
1540.00	0.161038
1541.00	0.160941
1542.00	0.160883
1543.00	0.160815
1544.00	0.160760
1545.00	0.160706
1546.00	0.160650
1547.00	0.160595
1548.00	0.160532
1549.00	0.160469
1550.00	0.160399
1551.00	0.160325
1552.00	0.160270
1553.00	0.160219
1554.00	0.160146
1555.00	0.160076
1556.00	0.159997
1557.00	0.159970
1558.00	0.159925
1559.00	0.159846
1560.00	0.159771
1561.00	0.159691
1562.00	0.159609
1563.00	0.159511
1564.00	0.159405
1565.00	0.159334
1566.00	0.159251
1567.00	0.159149
1568.00	0.159063
1569.00	0.158972
1570.00	0.158851
1571.00	0.158777
1572.00	0.158683
1573.00	0.158621
1574.00	0.158517
1575.00	0.158403
1576.00	0.158294
1577.00	0.158185
1578.00	0.158078
1579.00	0.157953
1580.00	0.157855
1581.00	0.157766
1582.00	0.157669
1583.00	0.157568
1584.00	0.157464
1585.00	0.157355
1586.00	0.157269
1587.00	0.157191
1588.00	0.157094
1589.00	0.157030
1590.00	0.156934
1591.00	0.156849
1592.00	0.156789
1593.00	0.156723
1594.00	0.156662
1595.00	0.156591
1596.00	0.156536
1597.00	0.156456
1598.00	0.156383
1599.00	0.156311
1600.00	0.156235
1601.00	0.156190
1602.00	0.156126
1603.00	0.156025
1604.00	0.155941
1605.00	0.155851
1606.00	0.155735
1607.00	0.155638
1608.00	0.155529
1609.00	0.155420
1610.00	0.155305
1611.00	0.155194
1612.00	0.155083
1613.00	0.154943
1614.00	0.154846
1615.00	0.154765
1616.00	0.154694
1617.00	0.154622
1618.00	0.154526
1619.00	0.154441
1620.00	0.154403
1621.00	0.154337
1622.00	0.154273
1623.00	0.154230
1624.00	0.154169
1625.00	0.154120
1626.00	0.154088
1627.00	0.154066
1628.00	0.154038
1629.00	0.154008
1630.00	0.154016
1631.00	0.154019
1632.00	0.153988
1633.00	0.153931
1634.00	0.153881
1635.00	0.153833
1636.00	0.153789
1637.00	0.153712
1638.00	0.153680
1639.00	0.153661
1640.00	0.153620
1641.00	0.153565
1642.00	0.153518
1643.00	0.154540
1644.00	0.155592
1645.00	0.156603
1646.00	0.157597
1647.00	0.158605
1648.00	0.159562
1649.00	0.160526
1650.00	0.161557
1651.00	0.162559
1652.00	0.163545
1653.00	0.164534
1654.00	0.165591
1655.00	0.166583
1656.00	0.167555
1657.00	0.168476
1658.00	0.169488
1659.00	0.170529
1660.00	0.170386
1661.00	0.170278
1662.00	0.170161
1663.00	0.170073
1664.00	0.169957
1665.00	0.169910
1666.00	0.169867
1667.00	0.169728
1668.00	0.169607
1669.00	0.169570
1670.00	0.169518
1671.00	0.169372
1672.00	0.169336
1673.00	0.169237
1674.00	0.169219
1675.00	0.169099
1676.00	0.169025
1677.00	0.168954
1678.00	0.168849
1679.00	0.168780
1680.00	0.168716
1681.00	0.168634
1682.00	0.168525
1683.00	0.168455
1684.00	0.168422
1685.00	0.168385
1686.00	0.168305
1687.00	0.168217
1688.00	0.168260
1689.00	0.168159
1690.00	0.168190
1691.00	0.168174
1692.00	0.168256
1693.00	0.168173
1694.00	0.168185
1695.00	0.168274
1696.00	0.168315
1697.00	0.168308
1698.00	0.168276
1699.00	0.168309
1700.00	0.168287
1701.00	0.168248
1702.00	0.168255
1703.00	0.168171
1704.00	0.168153
1705.00	0.168010
1706.00	0.167977
1707.00	0.167873
1708.00	0.167805
1709.00	0.167625
1710.00	0.167653
1711.00	0.167559
1712.00	0.167368
1713.00	0.167203
1714.00	0.167102
1715.00	0.167073
1716.00	0.166932
1717.00	0.166778
1718.00	0.166715
1719.00	0.166586
1720.00	0.166461
1721.00	0.166356
1722.00	0.166300
1723.00	0.166170
1724.00	0.166066
1725.00	0.165973
1726.00	0.165899
1727.00	0.165687
1728.00	0.165549
1729.00	0.165442
1730.00	0.165328
1731.00	0.165178
1732.00	0.165049
1733.00	0.164978
1734.00	0.164883
1735.00	0.164729
1736.00	0.164674
1737.00	0.164639
1738.00	0.164509
1739.00	0.164356
1740.00	0.164292
1741.00	0.164192
1742.00	0.164076
1743.00	0.163994
1744.00	0.163896
1745.00	0.163737
1746.00	0.163595
1747.00	0.163531
1748.00	0.163483
1749.00	0.163353
1750.00	0.163183
1751.00	0.163098
1752.00	0.162994
1753.00	0.162771
1754.00	0.162625
1755.00	0.162553
1756.00	0.162437
1757.00	0.162305
1758.00	0.162210
1759.00	0.162131
1760.00	0.161994
1761.00	0.161821
1762.00	0.161785
1763.00	0.161658
1764.00	0.161543
1765.00	0.161371
1766.00	0.161250
1767.00	0.161090
1768.00	0.160934
1769.00	0.160789
1770.00	0.160690
1771.00	0.160575
1772.00	0.160444
1773.00	0.160375
1774.00	0.160149
1775.00	0.159998
1776.00	0.159830
1777.00	0.159719
1778.00	0.159601
1779.00	0.159535
1780.00	0.159434
1781.00	0.159306
1782.00	0.159275
1783.00	0.159146
1784.00	0.159172
1785.00	0.159029
1786.00	0.158855
1787.00	0.158662
1788.00	0.158555
1789.00	0.158347
1790.00	0.158137
1791.00	0.158078
1792.00	0.157997
1793.00	0.157787
1794.00	0.157634
1795.00	0.157555
1796.00	0.157237
1797.00	0.157103
1798.00	0.156870
1799.00	0.156672
1800.00	0.156418
1801.00	0.156187
1802.00	0.155991
1803.00	0.155910
1804.00	0.155877
1805.00	0.155742
1806.00	0.155671
1807.00	0.155514
1808.00	0.155350
1809.00	0.155088
1810.00	0.154990
1811.00	0.154801
1812.00	0.154707
1813.00	0.154630
1814.00	0.154421
1815.00	0.154362
1816.00	0.154204
1817.00	0.154225
1818.00	0.154060
1819.00	0.154059
1820.00	0.153893
1821.00	0.153829
1822.00	0.153572
1823.00	0.153444
1824.00	0.153383
1825.00	0.153242
1826.00	0.153179
1827.00	0.153040
1828.00	0.153041
1829.00	0.152855
1830.00	0.152833
1831.00	0.152760
1832.00	0.152701
1833.00	0.152558
1834.00	0.152404
1835.00	0.152312
1836.00	0.152171
1837.00	0.152121
1838.00	0.151993
1839.00	0.151971
1840.00	0.151815
1841.00	0.151720
1842.00	0.151588
1843.00	0.151454
1844.00	0.151376
1845.00	0.151117
1846.00	0.151052
1847.00	0.150846
1848.00	0.150699
1849.00	0.150506
1850.00	0.150452
1851.00	0.150297
1852.00	0.150158
1853.00	0.150016
1854.00	0.149840
1855.00	0.149650
1856.00	0.149470
1857.00	0.149375
1858.00	0.149242
1859.00	0.149140
1860.00	0.149016
1861.00	0.148829
1862.00	0.148725
1863.00	0.148519
1864.00	0.148398
1865.00	0.148187
1866.00	0.148069
1867.00	0.147863
1868.00	0.147693
1869.00	0.147592
1870.00	0.147428
1871.00	0.147305
1872.00	0.147213
1873.00	0.147129
1874.00	0.147027
1875.00	0.146827
1876.00	0.146771
1877.00	0.146697
1878.00	0.146609
1879.00	0.146544
1880.00	0.146486
1881.00	0.146368
1882.00	0.146402
1883.00	0.146305
1884.00	0.146288
1885.00	0.146259
1886.00	0.146153
1887.00	0.146124
1888.00	0.146101
1889.00	0.145989
1890.00	0.145929
1891.00	0.145895
1892.00	0.145947
1893.00	0.145893
1894.00	0.145858
1895.00	0.145887
1896.00	0.145848
1897.00	0.145833
1898.00	0.145861
1899.00	0.145836
1900.00	0.145834
1901.00	0.145742
1902.00	0.145816
1903.00	0.145837
1904.00	0.145752
1905.00	0.145748
1906.00	0.145726
1907.00	0.145797
1908.00	0.145735
1909.00	0.145771
1910.00	0.145679
1911.00	0.145529
1912.00	0.145533
1913.00	0.145573
1914.00	0.145563
1915.00	0.145487
1916.00	0.145489
1917.00	0.145457
1918.00	0.145550
1919.00	0.145487
1920.00	0.145412
1921.00	0.145434
1922.00	0.145316
1923.00	0.145309
1924.00	0.145265
1925.00	0.145233
1926.00	0.144967
1927.00	0.144998
1928.00	0.145060
1929.00	0.144801
1930.00	0.144646
1931.00	0.144465
1932.00	0.144383
1933.00	0.144219
1934.00	0.144279
1935.00	0.144104
1936.00	0.143964
1937.00	0.143899
1938.00	0.143991
1939.00	0.143929
1940.00	0.143776
1941.00	0.143633
1942.00	0.143395
1943.00	0.143491
1944.00	0.143498
1945.00	0.143538
1946.00	0.143547
1947.00	0.143647
1948.00	0.143637
1949.00	0.143766
1950.00	0.143629
1951.00	0.143412
1952.00	0.143306
1953.00	0.143192
1954.00	0.143150
1955.00	0.142864
1956.00	0.142887
1957.00	0.142789
1958.00	0.142690
1959.00	0.142845
1960.00	0.142718
1961.00	0.142475
1962.00	0.142118
1963.00	0.142094
1964.00	0.141790
1965.00	0.141738
1966.00	0.141380
1967.00	0.141523
1968.00	0.141448
1969.00	0.141439
1970.00	0.141403
1971.00	0.141306
1972.00	0.141241
1973.00	0.141121
1974.00	0.141125
1975.00	0.140991
1976.00	0.140895
1977.00	0.140808
1978.00	0.140959
1979.00	0.140976
1980.00	0.140732
1981.00	0.140764
1982.00	0.140632
1983.00	0.140622
1984.00	0.140335
1985.00	0.140335
1986.00	0.140246
1987.00	0.140146
1988.00	0.140076
1989.00	0.140031
1990.00	0.139693
1991.00	0.139685
1992.00	0.139656
1993.00	0.139630
1994.00	0.139618
1995.00	0.139300
1996.00	0.139374
1997.00	0.139602
1998.00	0.139584
1999.00	0.139690
2000.00	0.139830
2001.00	0.139822
2002.00	0.139717
2003.00	0.139660
2004.00	0.139644
2005.00	0.139559
2006.00	0.139622
2007.00	0.139865
2008.00	0.139777
2009.00	0.139789
2010.00	0.139783
2011.00	0.139858
2012.00	0.139869
2013.00	0.139843
2014.00	0.139622
2015.00	0.139451
2016.00	0.139443
2017.00	0.139310
2018.00	0.139454
2019.00	0.139538
2020.00	0.139552
2021.00	0.139589
2022.00	0.139646
2023.00	0.139278
2024.00	0.139288
2025.00	0.139354
2026.00	0.139272
2027.00	0.139209
2028.00	0.139132
2029.00	0.139442
2030.00	0.139334
2031.00	0.139604
2032.00	0.139826
2033.00	0.139729
2034.00	0.139655
2035.00	0.139631
2036.00	0.139679
2037.00	0.139612
2038.00	0.139689
2039.00	0.139786
2040.00	0.140071
2041.00	0.139861
2042.00	0.139807
2043.00	0.139976
2044.00	0.139956
2045.00	0.139787
2046.00	0.139420
2047.00	0.139533
2048.00	0.139212
2049.00	0.139261
2050.00	0.139206
2051.00	0.139384
2052.00	0.139355
2053.00	0.139211
2054.00	0.139360
2055.00	0.139124
2056.00	0.139002
2057.00	0.139072
2058.00	0.139400
2059.00	0.139524
2060.00	0.139524
2061.00	0.139438
2062.00	0.139682
2063.00	0.139775
2064.00	0.139723
2065.00	0.140051
2066.00	0.139775
2067.00	0.139907
2068.00	0.139843
2069.00	0.140003
2070.00	0.140032
2071.00	0.139943
2072.00	0.140171
2073.00	0.140186
2074.00	0.139904
2075.00	0.139643
2076.00	0.139660
2077.00	0.139490
2078.00	0.139565
2079.00	0.139406
2080.00	0.139515
2081.00	0.139559
2082.00	0.139479
2083.00	0.139781
2084.00	0.139509
2085.00	0.139487
2086.00	0.139285
2087.00	0.139201
2088.00	0.138970
2089.00	0.138980
2090.00	0.139060
2091.00	0.139344
2092.00	0.139440
2093.00	0.139258
2094.00	0.139438
2095.00	0.139394
2096.00	0.139497
2097.00	0.139317
2098.00	0.139333
2099.00	0.139100
2100.00	0.138905
2101.00	0.138914
2102.00	0.139049
2103.00	0.138874
2104.00	0.138648
2105.00	0.139143
2106.00	0.138976
2107.00	0.138797
2108.00	0.138626
2109.00	0.138494
2110.00	0.138342
2111.00	0.138110
2112.00	0.138221
2113.00	0.137839
2114.00	0.137707
2115.00	0.137466
2116.00	0.137597
2117.00	0.137570
2118.00	0.137668
2119.00	0.137282
2120.00	0.137137
2121.00	0.137275
2122.00	0.136862
2123.00	0.137005
2124.00	0.137036
2125.00	0.137030
2126.00	0.137114
2127.00	0.137282
2128.00	0.137026
2129.00	0.136682
2130.00	0.136798
2131.00	0.136917
2132.00	0.136817
2133.00	0.136355
2134.00	0.136360
2135.00	0.136010
2136.00	0.135943
2137.00	0.135938
2138.00	0.135950
2139.00	0.135775
2140.00	0.135470
2141.00	0.135430
2142.00	0.135230
2143.00	0.134950
2144.00	0.134522
2145.00	0.134740
2146.00	0.134606
2147.00	0.134567
2148.00	0.134351
2149.00	0.134287
2150.00	0.134433
2151.00	0.134304
2152.00	0.134665
2153.00	0.134478
2154.00	0.134422
2155.00	0.134188
2156.00	0.134254
2157.00	0.134035
2158.00	0.133730
2159.00	0.133593
2160.00	0.133760
2161.00	0.133671
2162.00	0.133681
2163.00	0.133903
2164.00	0.133609
2165.00	0.133604
2166.00	0.133500
2167.00	0.133472
2168.00	0.133347
2169.00	0.132846
2170.00	0.132850
2171.00	0.132845
2172.00	0.132561
2173.00	0.132356
2174.00	0.132507
2175.00	0.132459
2176.00	0.132480
2177.00	0.132236
2178.00	0.132380
2179.00	0.132091
2180.00	0.131790
2181.00	0.132194
2182.00	0.132128
2183.00	0.132091
2184.00	0.131990
2185.00	0.131855
2186.00	0.132058
2187.00	0.132171
2188.00	0.132088
2189.00	0.132288
2190.00	0.132401
2191.00	0.132151
2192.00	0.132167
2193.00	0.132103
2194.00	0.132122
2195.00	0.132071
2196.00	0.132184
2197.00	0.132184
[truncated: 303 more rows]
