# Supplementary material for: Ultrafast charge-transfer-induced spin transition in cobalt-tungstate molecular photomagnets
Source: Nat Commun. 2025 Jun 6;16:5012. doi: 10.1038/s41467-025-60401-4 (PMC12144094; doi:10.1038/s41467-025-60401-4)
Supplement: Supplementary file 5 — Source Data [file 41467_2025_60401_MOESM5_ESM.zip › Source_Data_files/Photoinduced_UV_vis_NIR_spectra_CsCoW/cooling_photo_1st/File_220712_141954_280K.txt]

File_220712_141954_280K.spc - RawData
�g�� (nm)	Abs.
200.00	1.718756
201.00	1.850649
202.00	1.851521
203.00	2.073902
204.00	2.014787
205.00	1.947237
206.00	1.916345
207.00	1.950066
208.00	1.935701
209.00	2.055244
210.00	2.118058
211.00	2.005032
212.00	2.182902
213.00	2.039300
214.00	2.102743
215.00	2.048141
216.00	2.170416
217.00	2.087142
218.00	2.042300
219.00	1.941972
220.00	1.957678
221.00	1.921981
222.00	1.951249
223.00	2.001002
224.00	2.018495
225.00	2.005985
226.00	2.006784
227.00	2.012352
228.00	2.010001
229.00	2.022216
230.00	2.051324
231.00	2.002904
232.00	1.956137
233.00	1.964993
234.00	1.957920
235.00	1.946350
236.00	1.969736
237.00	1.988946
238.00	1.990409
239.00	1.978049
240.00	1.963931
241.00	1.982637
242.00	1.981176
243.00	1.966848
244.00	1.959473
245.00	1.955679
246.00	1.946996
247.00	1.951286
248.00	1.949926
249.00	1.959375
250.00	1.962444
251.00	1.958450
252.00	1.951550
253.00	1.960162
254.00	1.974788
255.00	1.985695
256.00	1.992978
257.00	1.995177
258.00	1.989100
259.00	1.973434
260.00	1.973943
261.00	1.971896
262.00	1.969410
263.00	1.976910
264.00	1.976327
265.00	1.975963
266.00	1.966044
267.00	1.950713
268.00	1.927758
269.00	1.905189
270.00	1.888623
271.00	1.861906
272.00	1.838454
273.00	1.809065
274.00	1.786421
275.00	1.755100
276.00	1.731571
277.00	1.710920
278.00	1.692901
279.00	1.674803
280.00	1.652233
281.00	1.640176
282.00	1.620555
283.00	1.603772
284.00	1.586197
285.00	1.577922
286.00	1.560897
287.00	1.551206
288.00	1.544654
289.00	1.533698
290.00	1.518310
291.00	1.508482
292.00	1.497833
293.00	1.486732
294.00	1.477641
295.00	1.467754
296.00	1.458857
297.00	1.450178
298.00	1.440632
299.00	1.435179
300.00	1.428325
301.00	1.414644
302.00	1.409828
303.00	1.404768
304.00	1.394724
305.00	1.393505
306.00	1.394027
307.00	1.382387
308.00	1.377744
309.00	1.375773
310.00	1.360483
311.00	1.352648
312.00	1.347825
313.00	1.340670
314.00	1.334026
315.00	1.334885
316.00	1.330985
317.00	1.326999
318.00	1.319577
319.00	1.313595
320.00	1.306955
321.00	1.305394
322.00	1.305061
323.00	1.300850
324.00	1.298636
325.00	1.295774
326.00	1.287750
327.00	1.281804
328.00	1.278376
329.00	1.277354
330.00	1.275827
331.00	1.275698
332.00	1.274773
333.00	1.274182
334.00	1.271041
335.00	1.268011
336.00	1.265603
337.00	1.261550
338.00	1.259179
339.00	1.258235
340.00	1.257080
341.00	1.255550
342.00	1.254540
343.00	1.251478
344.00	1.246848
345.00	1.244667
346.00	1.243088
347.00	1.242491
348.00	1.243157
349.00	1.243056
350.00	1.243214
351.00	1.241315
352.00	1.237921
353.00	1.235592
354.00	1.232157
355.00	1.228953
356.00	1.227147
357.00	1.225389
358.00	1.222547
359.00	1.219830
360.00	1.215354
361.00	1.209507
362.00	1.203343
363.00	1.194536
364.00	1.185182
365.00	1.175185
366.00	1.164841
367.00	1.152452
368.00	1.139434
369.00	1.125051
370.00	1.109290
371.00	1.092939
372.00	1.076382
373.00	1.058333
374.00	1.040255
375.00	1.021914
376.00	1.002540
377.00	0.984240
378.00	0.967422
379.00	0.949670
380.00	0.933160
381.00	0.917674
382.00	0.901924
383.00	0.886630
384.00	0.873603
385.00	0.860529
386.00	0.849043
387.00	0.837898
388.00	0.828213
389.00	0.818723
390.00	0.809939
391.00	0.801217
392.00	0.793942
393.00	0.787082
394.00	0.780778
395.00	0.775200
396.00	0.770674
397.00	0.766285
398.00	0.762718
399.00	0.759302
400.00	0.757082
401.00	0.754571
402.00	0.752711
403.00	0.750692
404.00	0.749679
405.00	0.748428
406.00	0.748217
407.00	0.748201
408.00	0.748958
409.00	0.749550
410.00	0.750116
411.00	0.751346
412.00	0.752062
413.00	0.753135
414.00	0.755195
415.00	0.756960
416.00	0.758052
417.00	0.760490
418.00	0.762636
419.00	0.764154
420.00	0.766356
421.00	0.768526
422.00	0.770908
423.00	0.773793
424.00	0.776515
425.00	0.779642
426.00	0.783184
427.00	0.786699
428.00	0.789693
429.00	0.793506
430.00	0.797290
431.00	0.801229
432.00	0.804895
433.00	0.808670
434.00	0.812671
435.00	0.816631
436.00	0.820060
437.00	0.823622
438.00	0.827607
439.00	0.831112
440.00	0.834873
441.00	0.839313
442.00	0.843032
443.00	0.847235
444.00	0.850903
445.00	0.854593
446.00	0.857949
447.00	0.861712
448.00	0.864902
449.00	0.868658
450.00	0.872442
451.00	0.876007
452.00	0.879314
453.00	0.883414
454.00	0.887045
455.00	0.890580
456.00	0.893731
457.00	0.897502
458.00	0.900300
459.00	0.903466
460.00	0.906443
461.00	0.910562
462.00	0.913816
463.00	0.916821
464.00	0.919885
465.00	0.922973
466.00	0.925525
467.00	0.928489
468.00	0.930763
469.00	0.933369
470.00	0.935735
471.00	0.937322
472.00	0.938955
473.00	0.940967
474.00	0.943040
475.00	0.944626
476.00	0.946304
477.00	0.947825
478.00	0.949915
479.00	0.950673
480.00	0.952351
481.00	0.954140
482.00	0.955485
483.00	0.955913
484.00	0.957339
485.00	0.958005
486.00	0.958369
487.00	0.959192
488.00	0.959860
489.00	0.960416
490.00	0.960952
491.00	0.961322
492.00	0.961245
493.00	0.961791
494.00	0.961553
495.00	0.961464
496.00	0.961346
497.00	0.961631
498.00	0.961683
499.00	0.961500
500.00	0.960982
501.00	0.960881
502.00	0.959922
503.00	0.958839
504.00	0.957826
505.00	0.957015
506.00	0.955788
507.00	0.955108
508.00	0.953649
509.00	0.952297
510.00	0.950020
511.00	0.947881
512.00	0.945425
513.00	0.943368
514.00	0.941243
515.00	0.939009
516.00	0.936346
517.00	0.933574
518.00	0.930729
519.00	0.928220
520.00	0.925198
521.00	0.922371
522.00	0.919734
523.00	0.916442
524.00	0.912491
525.00	0.909309
526.00	0.905900
527.00	0.902218
528.00	0.898539
529.00	0.894700
530.00	0.891084
531.00	0.887487
532.00	0.882712
533.00	0.878857
534.00	0.874473
535.00	0.869894
536.00	0.864838
537.00	0.860845
538.00	0.855714
539.00	0.851205
540.00	0.846024
541.00	0.841712
542.00	0.836526
543.00	0.831736
544.00	0.826113
545.00	0.820455
546.00	0.814390
547.00	0.808643
548.00	0.802587
549.00	0.796899
550.00	0.791205
551.00	0.784399
552.00	0.777944
553.00	0.771858
554.00	0.765683
555.00	0.759268
556.00	0.753129
557.00	0.746974
558.00	0.740383
559.00	0.733988
560.00	0.727907
561.00	0.722342
562.00	0.716781
563.00	0.710882
564.00	0.704947
565.00	0.698722
566.00	0.692643
567.00	0.685905
568.00	0.679730
569.00	0.673364
570.00	0.667245
571.00	0.660959
572.00	0.655239
573.00	0.649599
574.00	0.643779
575.00	0.637973
576.00	0.632361
577.00	0.626596
578.00	0.620758
579.00	0.615549
580.00	0.610664
581.00	0.605182
582.00	0.600226
583.00	0.595526
584.00	0.590592
585.00	0.585594
586.00	0.581602
587.00	0.577208
588.00	0.572950
589.00	0.568844
590.00	0.564958
591.00	0.560636
592.00	0.556625
593.00	0.552618
594.00	0.548963
595.00	0.545023
596.00	0.541544
597.00	0.537933
598.00	0.535110
599.00	0.531358
600.00	0.528041
601.00	0.524849
602.00	0.521568
603.00	0.517662
604.00	0.514746
605.00	0.511760
606.00	0.508735
607.00	0.505954
608.00	0.503304
609.00	0.500657
610.00	0.497950
611.00	0.494972
612.00	0.492171
613.00	0.489528
614.00	0.487220
615.00	0.484625
616.00	0.482474
617.00	0.480367
618.00	0.478319
619.00	0.475705
620.00	0.473475
621.00	0.471028
622.00	0.468900
623.00	0.466379
624.00	0.464727
625.00	0.463150
626.00	0.461988
627.00	0.460664
628.00	0.459129
629.00	0.457088
630.00	0.455387
631.00	0.453238
632.00	0.451311
633.00	0.450079
634.00	0.448655
635.00	0.447225
636.00	0.446040
637.00	0.444343
638.00	0.442715
639.00	0.441570
640.00	0.440324
641.00	0.438997
642.00	0.438380
643.00	0.437877
644.00	0.436832
645.00	0.435735
646.00	0.434375
647.00	0.432959
648.00	0.431097
649.00	0.430185
650.00	0.428964
651.00	0.428311
652.00	0.427183
653.00	0.426271
654.00	0.424812
655.00	0.424036
656.00	0.422507
657.00	0.421608
658.00	0.420748
659.00	0.419873
660.00	0.418491
661.00	0.417984
662.00	0.416838
663.00	0.415964
664.00	0.415474
665.00	0.415015
666.00	0.414271
667.00	0.413991
668.00	0.413491
669.00	0.413042
670.00	0.412423
671.00	0.411441
672.00	0.410643
673.00	0.409848
674.00	0.408367
675.00	0.407385
676.00	0.406569
677.00	0.405789
678.00	0.405239
679.00	0.404853
680.00	0.404067
681.00	0.403894
682.00	0.403678
683.00	0.402541
684.00	0.401979
685.00	0.401689
686.00	0.401147
687.00	0.400011
688.00	0.400084
689.00	0.398005
690.00	0.397127
691.00	0.394719
692.00	0.394337
693.00	0.393298
694.00	0.394077
695.00	0.393835
696.00	0.394388
697.00	0.393230
698.00	0.392738
699.00	0.391811
700.00	0.391255
701.00	0.391062
702.00	0.390630
703.00	0.389746
704.00	0.389286
705.00	0.388642
706.00	0.387830
707.00	0.387456
708.00	0.387123
709.00	0.386591
710.00	0.385734
711.00	0.385186
712.00	0.383732
713.00	0.382594
714.00	0.381876
715.00	0.381230
716.00	0.380453
717.00	0.381432
718.00	0.380442
719.00	0.377861
720.00	0.375379
721.00	0.373294
722.00	0.372251
723.00	0.371386
724.00	0.370411
725.00	0.369312
726.00	0.368264
727.00	0.367280
728.00	0.365973
729.00	0.365167
730.00	0.364700
731.00	0.364227
732.00	0.363820
733.00	0.363348
734.00	0.362994
735.00	0.362668
736.00	0.362264
737.00	0.361914
738.00	0.361533
739.00	0.361107
740.00	0.360705
741.00	0.360306
742.00	0.359891
743.00	0.359464
744.00	0.359061
745.00	0.358638
746.00	0.358221
747.00	0.357799
748.00	0.357424
749.00	0.356977
750.00	0.356613
751.00	0.356169
752.00	0.355777
753.00	0.355341
754.00	0.354818
755.00	0.354344
756.00	0.353845
757.00	0.353446
758.00	0.352962
759.00	0.352555
760.00	0.352107
761.00	0.351657
762.00	0.351234
763.00	0.350818
764.00	0.350374
765.00	0.349887
766.00	0.349512
767.00	0.349034
768.00	0.348570
769.00	0.348112
770.00	0.347729
771.00	0.347287
772.00	0.346908
773.00	0.346462
774.00	0.345946
775.00	0.345495
776.00	0.345063
777.00	0.344627
778.00	0.344218
779.00	0.343825
780.00	0.343370
781.00	0.342983
782.00	0.342574
783.00	0.342039
784.00	0.341615
785.00	0.341183
786.00	0.340653
787.00	0.340167
788.00	0.339778
789.00	0.339305
790.00	0.338923
791.00	0.338448
792.00	0.338094
793.00	0.337620
794.00	0.337202
795.00	0.336728
796.00	0.336287
797.00	0.335840
798.00	0.335398
799.00	0.334963
800.00	0.334531
801.00	0.334149
802.00	0.333703
803.00	0.333333
804.00	0.332921
805.00	0.332482
806.00	0.332029
807.00	0.331547
808.00	0.331171
809.00	0.330701
810.00	0.330297
811.00	0.329877
812.00	0.329498
813.00	0.329076
814.00	0.328641
815.00	0.328219
816.00	0.327849
817.00	0.327478
818.00	0.327096
819.00	0.326726
820.00	0.326342
821.00	0.325991
822.00	0.325620
823.00	0.325294
824.00	0.325007
825.00	0.324768
826.00	0.324461
827.00	0.324174
828.00	0.323813
829.00	0.323467
830.00	0.323081
831.00	0.322803
832.00	0.322517
833.00	0.322246
834.00	0.321978
835.00	0.321638
836.00	0.321365
837.00	0.321067
838.00	0.320836
839.00	0.320562
840.00	0.320292
841.00	0.320022
842.00	0.319642
843.00	0.319321
844.00	0.319134
845.00	0.318887
846.00	0.318688
847.00	0.318542
848.00	0.318343
849.00	0.318159
850.00	0.317901
851.00	0.317723
852.00	0.317573
853.00	0.317332
854.00	0.317172
855.00	0.317077
856.00	0.316915
857.00	0.316680
858.00	0.316606
859.00	0.316519
860.00	0.316371
861.00	0.316176
862.00	0.316081
863.00	0.314227
864.00	0.312365
865.00	0.310488
866.00	0.308555
867.00	0.306666
868.00	0.304773
869.00	0.302872
870.00	0.301028
871.00	0.299128
872.00	0.297055
873.00	0.295131
874.00	0.293271
875.00	0.291248
876.00	0.289369
877.00	0.287492
878.00	0.285534
879.00	0.283602
880.00	0.283223
881.00	0.282875
882.00	0.282493
883.00	0.282117
884.00	0.281797
885.00	0.281542
886.00	0.281204
887.00	0.280870
888.00	0.280543
889.00	0.280224
890.00	0.279932
891.00	0.279620
892.00	0.279310
893.00	0.278870
894.00	0.278533
895.00	0.278233
896.00	0.277914
897.00	0.277602
898.00	0.277259
899.00	0.276955
900.00	0.276722
901.00	0.276409
902.00	0.275966
903.00	0.275624
904.00	0.275319
905.00	0.274955
906.00	0.274632
907.00	0.274276
908.00	0.273902
909.00	0.273560
910.00	0.273270
911.00	0.272983
912.00	0.272613
913.00	0.272319
914.00	0.271989
915.00	0.271714
916.00	0.271442
917.00	0.271037
918.00	0.270715
919.00	0.270445
920.00	0.270143
921.00	0.269834
922.00	0.269583
923.00	0.269319
924.00	0.269032
925.00	0.268785
926.00	0.268537
927.00	0.268274
928.00	0.267957
929.00	0.267696
930.00	0.267400
931.00	0.267121
932.00	0.266819
933.00	0.266513
934.00	0.266315
935.00	0.266043
936.00	0.265767
937.00	0.265496
938.00	0.265221
939.00	0.264961
940.00	0.264674
941.00	0.264459
942.00	0.264206
943.00	0.263947
944.00	0.263691
945.00	0.263421
946.00	0.263159
947.00	0.262893
948.00	0.262659
949.00	0.262450
950.00	0.262234
951.00	0.261991
952.00	0.261769
953.00	0.261537
954.00	0.261304
955.00	0.261066
956.00	0.260822
957.00	0.260560
958.00	0.260279
959.00	0.260042
960.00	0.259821
961.00	0.259615
962.00	0.259376
963.00	0.259137
964.00	0.258874
965.00	0.258620
966.00	0.258325
967.00	0.258050
968.00	0.257756
969.00	0.257443
970.00	0.257148
971.00	0.256863
972.00	0.256608
973.00	0.256331
974.00	0.256073
975.00	0.255797
976.00	0.255521
977.00	0.255220
978.00	0.254899
979.00	0.254636
980.00	0.254385
981.00	0.254121
982.00	0.253861
983.00	0.253614
984.00	0.253340
985.00	0.253106
986.00	0.252865
987.00	0.252594
988.00	0.252347
989.00	0.252075
990.00	0.251822
991.00	0.251571
992.00	0.251324
993.00	0.251042
994.00	0.250785
995.00	0.250527
996.00	0.250256
997.00	0.249998
998.00	0.249759
999.00	0.249496
1000.00	0.249237
1001.00	0.248995
1002.00	0.248743
1003.00	0.248523
1004.00	0.248313
1005.00	0.248090
1006.00	0.247895
1007.00	0.247694
1008.00	0.247500
1009.00	0.247289
1010.00	0.247077
1011.00	0.246853
1012.00	0.246647
1013.00	0.246483
1014.00	0.246278
1015.00	0.246085
1016.00	0.245896
1017.00	0.245692
1018.00	0.245473
1019.00	0.245272
1020.00	0.245050
1021.00	0.244847
1022.00	0.244622
1023.00	0.244373
1024.00	0.244158
1025.00	0.243926
1026.00	0.243694
1027.00	0.243465
1028.00	0.243226
1029.00	0.242987
1030.00	0.242720
1031.00	0.242489
1032.00	0.242259
1033.00	0.242012
1034.00	0.241769
1035.00	0.241540
1036.00	0.241300
1037.00	0.241066
1038.00	0.240814
1039.00	0.240577
1040.00	0.240331
1041.00	0.240057
1042.00	0.239777
1043.00	0.239546
1044.00	0.239295
1045.00	0.239057
1046.00	0.238807
1047.00	0.238568
1048.00	0.238323
1049.00	0.238067
1050.00	0.237821
1051.00	0.237605
1052.00	0.237381
1053.00	0.237148
1054.00	0.236928
1055.00	0.236730
1056.00	0.236512
1057.00	0.236299
1058.00	0.236083
1059.00	0.235875
1060.00	0.235661
1061.00	0.235464
1062.00	0.235237
1063.00	0.235029
1064.00	0.234797
1065.00	0.234607
1066.00	0.234392
1067.00	0.234182
1068.00	0.233950
1069.00	0.233720
1070.00	0.233505
1071.00	0.233264
1072.00	0.233008
1073.00	0.232742
1074.00	0.232474
1075.00	0.232225
1076.00	0.231979
1077.00	0.231704
1078.00	0.231441
1079.00	0.231212
1080.00	0.230960
1081.00	0.230743
1082.00	0.230483
1083.00	0.230241
1084.00	0.230013
1085.00	0.229761
1086.00	0.229512
1087.00	0.229268
1088.00	0.229032
1089.00	0.228796
1090.00	0.228583
1091.00	0.228369
1092.00	0.228150
1093.00	0.227934
1094.00	0.227737
1095.00	0.227553
1096.00	0.227354
1097.00	0.227152
1098.00	0.226920
1099.00	0.226673
1100.00	0.226421
1101.00	0.226182
1102.00	0.225987
1103.00	0.225798
1104.00	0.225586
1105.00	0.225367
1106.00	0.225155
1107.00	0.224948
1108.00	0.224744
1109.00	0.224531
1110.00	0.224335
1111.00	0.224092
1112.00	0.223855
1113.00	0.223618
1114.00	0.223417
1115.00	0.223235
1116.00	0.223038
1117.00	0.222884
1118.00	0.222708
1119.00	0.222503
1120.00	0.222281
1121.00	0.222080
1122.00	0.221881
1123.00	0.221658
1124.00	0.221449
1125.00	0.221268
1126.00	0.221089
1127.00	0.220889
1128.00	0.220694
1129.00	0.220484
1130.00	0.220284
1131.00	0.220081
1132.00	0.219852
1133.00	0.219644
1134.00	0.219429
1135.00	0.219199
1136.00	0.218992
1137.00	0.218772
1138.00	0.218533
1139.00	0.218310
1140.00	0.218117
1141.00	0.217901
1142.00	0.217663
1143.00	0.217407
1144.00	0.217149
1145.00	0.216928
1146.00	0.216703
1147.00	0.216455
1148.00	0.216230
1149.00	0.216025
1150.00	0.215827
1151.00	0.215608
1152.00	0.215392
1153.00	0.215144
1154.00	0.214932
1155.00	0.214741
1156.00	0.214520
1157.00	0.214290
1158.00	0.214083
1159.00	0.213879
1160.00	0.213693
1161.00	0.213514
1162.00	0.213329
1163.00	0.213144
1164.00	0.212969
1165.00	0.212763
1166.00	0.212564
1167.00	0.212388
1168.00	0.212183
1169.00	0.211970
1170.00	0.211773
1171.00	0.211549
1172.00	0.211342
1173.00	0.211175
1174.00	0.211015
1175.00	0.210839
1176.00	0.210656
1177.00	0.210468
1178.00	0.210309
1179.00	0.210132
1180.00	0.209959
1181.00	0.209780
1182.00	0.209612
1183.00	0.209431
1184.00	0.209233
1185.00	0.209050
1186.00	0.208908
1187.00	0.208756
1188.00	0.208612
1189.00	0.208472
1190.00	0.208315
1191.00	0.208144
1192.00	0.207973
1193.00	0.207799
1194.00	0.207653
1195.00	0.207481
1196.00	0.207311
1197.00	0.207178
1198.00	0.207019
1199.00	0.206850
1200.00	0.206684
1201.00	0.206520
1202.00	0.206359
1203.00	0.206176
1204.00	0.206013
1205.00	0.205827
1206.00	0.205631
1207.00	0.205432
1208.00	0.205260
1209.00	0.205093
1210.00	0.204924
1211.00	0.204736
1212.00	0.204546
1213.00	0.204394
1214.00	0.204198
1215.00	0.204023
1216.00	0.203839
1217.00	0.203676
1218.00	0.203485
1219.00	0.203327
1220.00	0.203168
1221.00	0.202996
1222.00	0.202857
1223.00	0.202691
1224.00	0.202552
1225.00	0.202399
1226.00	0.202242
1227.00	0.202109
1228.00	0.201948
1229.00	0.201781
1230.00	0.201615
1231.00	0.201463
1232.00	0.201316
1233.00	0.201164
1234.00	0.200993
1235.00	0.200874
1236.00	0.200711
1237.00	0.200546
1238.00	0.200390
1239.00	0.200232
1240.00	0.200093
1241.00	0.199935
1242.00	0.199768
1243.00	0.199618
1244.00	0.199458
1245.00	0.199311
1246.00	0.199158
1247.00	0.198961
1248.00	0.198762
1249.00	0.198598
1250.00	0.198461
1251.00	0.198306
1252.00	0.198115
1253.00	0.197940
1254.00	0.197771
1255.00	0.197607
1256.00	0.197452
1257.00	0.197301
1258.00	0.197138
1259.00	0.196977
1260.00	0.196829
1261.00	0.196662
1262.00	0.196481
1263.00	0.196305
1264.00	0.196137
1265.00	0.195976
1266.00	0.195812
1267.00	0.195627
1268.00	0.195472
1269.00	0.195304
1270.00	0.195140
1271.00	0.194973
1272.00	0.194812
1273.00	0.194654
1274.00	0.194505
1275.00	0.194337
1276.00	0.194198
1277.00	0.194031
1278.00	0.193864
1279.00	0.193740
1280.00	0.193612
1281.00	0.193481
1282.00	0.193346
1283.00	0.193195
1284.00	0.193057
1285.00	0.192900
1286.00	0.192781
1287.00	0.192660
1288.00	0.192536
1289.00	0.192394
1290.00	0.192237
1291.00	0.192065
1292.00	0.191921
1293.00	0.191758
1294.00	0.191598
1295.00	0.191451
1296.00	0.191296
1297.00	0.191148
1298.00	0.191016
1299.00	0.190887
1300.00	0.190729
1301.00	0.190558
1302.00	0.190379
1303.00	0.190211
1304.00	0.190057
1305.00	0.189886
1306.00	0.189719
1307.00	0.189558
1308.00	0.189394
1309.00	0.189209
1310.00	0.189056
1311.00	0.188895
1312.00	0.188720
1313.00	0.188538
1314.00	0.188372
1315.00	0.188223
1316.00	0.188064
1317.00	0.187903
1318.00	0.187762
1319.00	0.187636
1320.00	0.187470
1321.00	0.187309
1322.00	0.187176
1323.00	0.187053
1324.00	0.186885
1325.00	0.186726
1326.00	0.186599
1327.00	0.186396
1328.00	0.186207
1329.00	0.186039
1330.00	0.185878
1331.00	0.185696
1332.00	0.185495
1333.00	0.185302
1334.00	0.185134
1335.00	0.184905
1336.00	0.184676
1337.00	0.184482
1338.00	0.184264
1339.00	0.184027
1340.00	0.183826
1341.00	0.183649
1342.00	0.183451
1343.00	0.183196
1344.00	0.182989
1345.00	0.182782
1346.00	0.182571
1347.00	0.182343
1348.00	0.182121
1349.00	0.181913
1350.00	0.181710
1351.00	0.181491
1352.00	0.181321
1353.00	0.181196
1354.00	0.181041
1355.00	0.180871
1356.00	0.180714
1357.00	0.180556
1358.00	0.180399
1359.00	0.180241
1360.00	0.180116
1361.00	0.179987
1362.00	0.179866
1363.00	0.179732
1364.00	0.179613
1365.00	0.179482
1366.00	0.179322
1367.00	0.179156
1368.00	0.179009
1369.00	0.178860
1370.00	0.178669
1371.00	0.178474
1372.00	0.178308
1373.00	0.178143
1374.00	0.177937
1375.00	0.177726
1376.00	0.177516
1377.00	0.177304
1378.00	0.177104
1379.00	0.176889
1380.00	0.176694
1381.00	0.176486
1382.00	0.176268
1383.00	0.176083
1384.00	0.175892
1385.00	0.175691
1386.00	0.175490
1387.00	0.175284
1388.00	0.175065
1389.00	0.174849
1390.00	0.174621
1391.00	0.174375
1392.00	0.174147
1393.00	0.173920
1394.00	0.173721
1395.00	0.173516
1396.00	0.173274
1397.00	0.173010
1398.00	0.172759
1399.00	0.172534
1400.00	0.172304
1401.00	0.172055
1402.00	0.171808
1403.00	0.171576
1404.00	0.171335
1405.00	0.171111
1406.00	0.170859
1407.00	0.170619
1408.00	0.170389
1409.00	0.170167
1410.00	0.169952
1411.00	0.169725
1412.00	0.169489
1413.00	0.169264
1414.00	0.169063
1415.00	0.168852
1416.00	0.168645
1417.00	0.168440
1418.00	0.168231
1419.00	0.168039
1420.00	0.167832
1421.00	0.167646
1422.00	0.167444
1423.00	0.167278
1424.00	0.167097
1425.00	0.166899
1426.00	0.166697
1427.00	0.166502
1428.00	0.166330
1429.00	0.166136
1430.00	0.165975
1431.00	0.165823
1432.00	0.165658
1433.00	0.165475
1434.00	0.165329
1435.00	0.165199
1436.00	0.165075
1437.00	0.164927
1438.00	0.164755
1439.00	0.164619
1440.00	0.164480
1441.00	0.164365
1442.00	0.164280
1443.00	0.164180
1444.00	0.164079
1445.00	0.163945
1446.00	0.163828
1447.00	0.163755
1448.00	0.163651
1449.00	0.163543
1450.00	0.163457
1451.00	0.163369
1452.00	0.163292
1453.00	0.163184
1454.00	0.163119
1455.00	0.163067
1456.00	0.163011
1457.00	0.162935
1458.00	0.162841
1459.00	0.162762
1460.00	0.162718
1461.00	0.162666
1462.00	0.162609
1463.00	0.162559
1464.00	0.162468
1465.00	0.162391
1466.00	0.162315
1467.00	0.162242
1468.00	0.162128
1469.00	0.162049
1470.00	0.161968
1471.00	0.161856
1472.00	0.161776
1473.00	0.161691
1474.00	0.161611
1475.00	0.161523
1476.00	0.161437
1477.00	0.161354
1478.00	0.161277
1479.00	0.161196
1480.00	0.161109
1481.00	0.161042
1482.00	0.160974
1483.00	0.160899
1484.00	0.160840
1485.00	0.160803
1486.00	0.160727
1487.00	0.160657
1488.00	0.160615
1489.00	0.160550
1490.00	0.160455
1491.00	0.160393
1492.00	0.160367
1493.00	0.160330
1494.00	0.160262
1495.00	0.160213
1496.00	0.160199
1497.00	0.160200
1498.00	0.160150
1499.00	0.160076
1500.00	0.160049
1501.00	0.160014
1502.00	0.159957
1503.00	0.159858
1504.00	0.159771
1505.00	0.159713
1506.00	0.159653
1507.00	0.159616
1508.00	0.159582
1509.00	0.159518
1510.00	0.159453
1511.00	0.159388
1512.00	0.159316
1513.00	0.159235
1514.00	0.159148
1515.00	0.159089
1516.00	0.159052
1517.00	0.159009
1518.00	0.158965
1519.00	0.158953
1520.00	0.158970
1521.00	0.158988
1522.00	0.158945
1523.00	0.158938
1524.00	0.158909
1525.00	0.158878
1526.00	0.158846
1527.00	0.158804
1528.00	0.158762
1529.00	0.158691
1530.00	0.158627
1531.00	0.158555
1532.00	0.158503
1533.00	0.158464
1534.00	0.158409
1535.00	0.158325
1536.00	0.158228
1537.00	0.158154
1538.00	0.158085
1539.00	0.158037
1540.00	0.157944
1541.00	0.157873
1542.00	0.157778
1543.00	0.157700
1544.00	0.157656
1545.00	0.157605
1546.00	0.157568
1547.00	0.157522
1548.00	0.157466
1549.00	0.157421
1550.00	0.157359
1551.00	0.157299
1552.00	0.157248
1553.00	0.157179
1554.00	0.157087
1555.00	0.156993
1556.00	0.156900
1557.00	0.156828
1558.00	0.156741
1559.00	0.156664
1560.00	0.156587
1561.00	0.156461
1562.00	0.156356
1563.00	0.156270
1564.00	0.156206
1565.00	0.156147
1566.00	0.156055
1567.00	0.155964
1568.00	0.155849
1569.00	0.155755
1570.00	0.155673
1571.00	0.155609
1572.00	0.155551
1573.00	0.155485
1574.00	0.155405
1575.00	0.155318
1576.00	0.155222
1577.00	0.155106
1578.00	0.155017
1579.00	0.154949
1580.00	0.154880
1581.00	0.154760
1582.00	0.154656
1583.00	0.154547
1584.00	0.154455
1585.00	0.154392
1586.00	0.154307
1587.00	0.154199
1588.00	0.154092
1589.00	0.153975
1590.00	0.153863
1591.00	0.153764
1592.00	0.153696
1593.00	0.153643
1594.00	0.153602
1595.00	0.153551
1596.00	0.153488
1597.00	0.153405
1598.00	0.153362
1599.00	0.153319
1600.00	0.153252
1601.00	0.153187
1602.00	0.153136
1603.00	0.153068
1604.00	0.153011
1605.00	0.152956
1606.00	0.152900
1607.00	0.152853
1608.00	0.152799
1609.00	0.152717
1610.00	0.152618
1611.00	0.152523
1612.00	0.152429
1613.00	0.152318
1614.00	0.152205
1615.00	0.152118
1616.00	0.152029
1617.00	0.151965
1618.00	0.151892
1619.00	0.151786
1620.00	0.151711
1621.00	0.151626
1622.00	0.151544
1623.00	0.151475
1624.00	0.151401
1625.00	0.151320
1626.00	0.151266
1627.00	0.151224
1628.00	0.151186
1629.00	0.151158
1630.00	0.151144
1631.00	0.151148
1632.00	0.151113
1633.00	0.151052
1634.00	0.151015
1635.00	0.150972
1636.00	0.150942
1637.00	0.150897
1638.00	0.150887
1639.00	0.150879
1640.00	0.150848
1641.00	0.150791
1642.00	0.150739
1643.00	0.151741
1644.00	0.152732
1645.00	0.153698
1646.00	0.154655
1647.00	0.155584
1648.00	0.156522
1649.00	0.157448
1650.00	0.158437
1651.00	0.159385
1652.00	0.160363
1653.00	0.161327
1654.00	0.162291
1655.00	0.163266
1656.00	0.164207
1657.00	0.165165
1658.00	0.166152
1659.00	0.167146
1660.00	0.167035
1661.00	0.166932
1662.00	0.166853
1663.00	0.166753
1664.00	0.166699
1665.00	0.166570
1666.00	0.166495
1667.00	0.166341
1668.00	0.166239
1669.00	0.166135
1670.00	0.166024
1671.00	0.165946
1672.00	0.165836
1673.00	0.165698
1674.00	0.165553
1675.00	0.165427
1676.00	0.165248
1677.00	0.165111
1678.00	0.165036
1679.00	0.164874
1680.00	0.164796
1681.00	0.164711
1682.00	0.164677
1683.00	0.164649
1684.00	0.164653
1685.00	0.164629
1686.00	0.164545
1687.00	0.164525
1688.00	0.164582
1689.00	0.164593
1690.00	0.164662
1691.00	0.164712
1692.00	0.164767
1693.00	0.164849
1694.00	0.164857
1695.00	0.164774
1696.00	0.164876
1697.00	0.164865
1698.00	0.164828
1699.00	0.164820
1700.00	0.164751
1701.00	0.164760
1702.00	0.164680
1703.00	0.164651
1704.00	0.164563
1705.00	0.164423
1706.00	0.164343
1707.00	0.164261
1708.00	0.164157
1709.00	0.164013
1710.00	0.163973
1711.00	0.163921
1712.00	0.163920
1713.00	0.163797
1714.00	0.163718
1715.00	0.163662
1716.00	0.163569
1717.00	0.163533
1718.00	0.163456
1719.00	0.163430
1720.00	0.163297
1721.00	0.163260
1722.00	0.163162
1723.00	0.163006
1724.00	0.162919
1725.00	0.162836
1726.00	0.162790
1727.00	0.162614
1728.00	0.162504
1729.00	0.162389
1730.00	0.162237
1731.00	0.162146
1732.00	0.162004
1733.00	0.161888
1734.00	0.161725
1735.00	0.161577
1736.00	0.161453
1737.00	0.161382
1738.00	0.161227
1739.00	0.161114
1740.00	0.161022
1741.00	0.160877
1742.00	0.160781
1743.00	0.160615
1744.00	0.160574
1745.00	0.160467
1746.00	0.160316
1747.00	0.160285
1748.00	0.160140
1749.00	0.160102
1750.00	0.160005
1751.00	0.159975
1752.00	0.159806
1753.00	0.159709
1754.00	0.159592
1755.00	0.159546
1756.00	0.159388
1757.00	0.159289
1758.00	0.159241
1759.00	0.159151
1760.00	0.159089
1761.00	0.158933
1762.00	0.158832
1763.00	0.158687
1764.00	0.158539
1765.00	0.158423
1766.00	0.158238
1767.00	0.158103
1768.00	0.157887
1769.00	0.157802
1770.00	0.157602
1771.00	0.157514
1772.00	0.157341
1773.00	0.157293
1774.00	0.157145
1775.00	0.156921
1776.00	0.156811
1777.00	0.156613
1778.00	0.156503
1779.00	0.156380
1780.00	0.156329
1781.00	0.156250
1782.00	0.156156
1783.00	0.156047
1784.00	0.155903
1785.00	0.155822
1786.00	0.155649
1787.00	0.155534
1788.00	0.155442
1789.00	0.155309
1790.00	0.155185
1791.00	0.155070
1792.00	0.155015
1793.00	0.154820
1794.00	0.154793
1795.00	0.154606
1796.00	0.154398
1797.00	0.154277
1798.00	0.154083
1799.00	0.153934
1800.00	0.153757
1801.00	0.153618
1802.00	0.153393
1803.00	0.153325
1804.00	0.153203
1805.00	0.153050
1806.00	0.152868
1807.00	0.152709
1808.00	0.152574
1809.00	0.152329
1810.00	0.152229
1811.00	0.152097
1812.00	0.152055
1813.00	0.151860
1814.00	0.151719
1815.00	0.151592
1816.00	0.151417
1817.00	0.151326
1818.00	0.151198
1819.00	0.151163
1820.00	0.150913
1821.00	0.150872
1822.00	0.150683
1823.00	0.150649
1824.00	0.150501
1825.00	0.150373
1826.00	0.150303
1827.00	0.150118
1828.00	0.149970
1829.00	0.149772
1830.00	0.149806
1831.00	0.149622
1832.00	0.149608
1833.00	0.149510
1834.00	0.149350
1835.00	0.149226
1836.00	0.149147
1837.00	0.149190
1838.00	0.149074
1839.00	0.148998
1840.00	0.148859
1841.00	0.148805
1842.00	0.148666
1843.00	0.148646
1844.00	0.148592
1845.00	0.148428
1846.00	0.148416
1847.00	0.148322
1848.00	0.148260
1849.00	0.148020
1850.00	0.147950
1851.00	0.147933
1852.00	0.147905
1853.00	0.147721
1854.00	0.147550
1855.00	0.147383
1856.00	0.147241
1857.00	0.147063
1858.00	0.146987
1859.00	0.146907
1860.00	0.146670
1861.00	0.146483
1862.00	0.146344
1863.00	0.146081
1864.00	0.145904
1865.00	0.145769
1866.00	0.145617
1867.00	0.145465
1868.00	0.145193
1869.00	0.145065
1870.00	0.144953
1871.00	0.144855
1872.00	0.144774
1873.00	0.144682
1874.00	0.144599
1875.00	0.144413
1876.00	0.144375
1877.00	0.144359
1878.00	0.144349
1879.00	0.144357
1880.00	0.144433
1881.00	0.144277
1882.00	0.144186
1883.00	0.144116
1884.00	0.144142
1885.00	0.144167
1886.00	0.143942
1887.00	0.143947
1888.00	0.143788
1889.00	0.143708
1890.00	0.143612
1891.00	0.143552
1892.00	0.143305
1893.00	0.143095
1894.00	0.143070
1895.00	0.143043
1896.00	0.142893
1897.00	0.142768
1898.00	0.142858
1899.00	0.142784
1900.00	0.142803
1901.00	0.142742
1902.00	0.142936
1903.00	0.142983
1904.00	0.142874
1905.00	0.142957
1906.00	0.142814
1907.00	0.142830
1908.00	0.142845
1909.00	0.143048
1910.00	0.142996
1911.00	0.142852
1912.00	0.142855
1913.00	0.143015
1914.00	0.142815
1915.00	0.142811
1916.00	0.142928
1917.00	0.142837
1918.00	0.142889
1919.00	0.142640
1920.00	0.142755
1921.00	0.142727
1922.00	0.142632
1923.00	0.142601
1924.00	0.142645
1925.00	0.142541
1926.00	0.142472
1927.00	0.142646
1928.00	0.142472
1929.00	0.142377
1930.00	0.142016
1931.00	0.142317
1932.00	0.142051
1933.00	0.141811
1934.00	0.142017
1935.00	0.141890
1936.00	0.141862
1937.00	0.141672
1938.00	0.141689
1939.00	0.141502
1940.00	0.141544
1941.00	0.141325
1942.00	0.141233
1943.00	0.141081
1944.00	0.140888
1945.00	0.141167
1946.00	0.140940
1947.00	0.141215
1948.00	0.140931
1949.00	0.141088
1950.00	0.140978
1951.00	0.140707
1952.00	0.140434
1953.00	0.140228
1954.00	0.140135
1955.00	0.139910
1956.00	0.140021
1957.00	0.139866
1958.00	0.139934
1959.00	0.139916
1960.00	0.139959
1961.00	0.139788
1962.00	0.139444
1963.00	0.139387
1964.00	0.138967
1965.00	0.139002
1966.00	0.138729
1967.00	0.138856
1968.00	0.138785
1969.00	0.138827
1970.00	0.138844
1971.00	0.138833
1972.00	0.138815
1973.00	0.138669
1974.00	0.138683
1975.00	0.138527
1976.00	0.138625
1977.00	0.138510
1978.00	0.138733
1979.00	0.138784
1980.00	0.138732
1981.00	0.138806
1982.00	0.138565
1983.00	0.138564
1984.00	0.138441
1985.00	0.138350
1986.00	0.138159
1987.00	0.138173
1988.00	0.138111
1989.00	0.138036
1990.00	0.137894
1991.00	0.137736
1992.00	0.137663
1993.00	0.137453
1994.00	0.137421
1995.00	0.137181
1996.00	0.137288
1997.00	0.137444
1998.00	0.137453
1999.00	0.137460
2000.00	0.137456
2001.00	0.137505
2002.00	0.137552
2003.00	0.137563
2004.00	0.137407
2005.00	0.137410
2006.00	0.137610
2007.00	0.137544
2008.00	0.137559
2009.00	0.137582
2010.00	0.137673
2011.00	0.137740
2012.00	0.137714
2013.00	0.137607
2014.00	0.137640
2015.00	0.137610
2016.00	0.137765
2017.00	0.137803
2018.00	0.137746
2019.00	0.137856
2020.00	0.137941
2021.00	0.138077
2022.00	0.138073
2023.00	0.137859
2024.00	0.138200
2025.00	0.138256
2026.00	0.138366
2027.00	0.138398
2028.00	0.138304
2029.00	0.138435
2030.00	0.138297
2031.00	0.138266
2032.00	0.138330
2033.00	0.138203
2034.00	0.138104
2035.00	0.138128
2036.00	0.138049
2037.00	0.138049
2038.00	0.138065
2039.00	0.138037
2040.00	0.138177
2041.00	0.138073
2042.00	0.138140
2043.00	0.138149
2044.00	0.138062
2045.00	0.138091
2046.00	0.137984
2047.00	0.138117
2048.00	0.138076
2049.00	0.138141
2050.00	0.138183
2051.00	0.138271
2052.00	0.138293
2053.00	0.138238
2054.00	0.138435
2055.00	0.138287
2056.00	0.138493
2057.00	0.138556
2058.00	0.138641
2059.00	0.138627
2060.00	0.138771
2061.00	0.138939
2062.00	0.138852
2063.00	0.138973
2064.00	0.138911
2065.00	0.139113
2066.00	0.138957
2067.00	0.139132
2068.00	0.139318
2069.00	0.139520
2070.00	0.139429
2071.00	0.139258
2072.00	0.139506
2073.00	0.139441
2074.00	0.139410
2075.00	0.139395
2076.00	0.139572
2077.00	0.139267
2078.00	0.139208
2079.00	0.139445
2080.00	0.139484
2081.00	0.139580
2082.00	0.139341
2083.00	0.139629
2084.00	0.139222
2085.00	0.139349
2086.00	0.139037
2087.00	0.139240
2088.00	0.139325
2089.00	0.139148
2090.00	0.139228
2091.00	0.139159
2092.00	0.139088
2093.00	0.138825
2094.00	0.139009
2095.00	0.138731
2096.00	0.138806
2097.00	0.138617
2098.00	0.138474
2099.00	0.138405
2100.00	0.138131
2101.00	0.138196
2102.00	0.137981
2103.00	0.138017
2104.00	0.137672
2105.00	0.137816
2106.00	0.137852
2107.00	0.137520
2108.00	0.137474
2109.00	0.137491
2110.00	0.137495
2111.00	0.137248
2112.00	0.137615
2113.00	0.137163
2114.00	0.137293
2115.00	0.137241
2116.00	0.137399
2117.00	0.137264
2118.00	0.137342
2119.00	0.137283
2120.00	0.137150
2121.00	0.137535
2122.00	0.137250
2123.00	0.137230
2124.00	0.137336
2125.00	0.137428
2126.00	0.137288
2127.00	0.137378
2128.00	0.137443
2129.00	0.137038
2130.00	0.137017
2131.00	0.136910
2132.00	0.136985
2133.00	0.136510
2134.00	0.136784
2135.00	0.136601
2136.00	0.136512
2137.00	0.136701
2138.00	0.136352
2139.00	0.136192
2140.00	0.136043
2141.00	0.136181
2142.00	0.135828
2143.00	0.135779
2144.00	0.135647
2145.00	0.135660
2146.00	0.135717
2147.00	0.135667
2148.00	0.135525
2149.00	0.135325
2150.00	0.135507
2151.00	0.135193
2152.00	0.135480
2153.00	0.135111
2154.00	0.134838
2155.00	0.134644
2156.00	0.134752
2157.00	0.134677
2158.00	0.134357
2159.00	0.134419
2160.00	0.134369
2161.00	0.134162
2162.00	0.134008
2163.00	0.134048
2164.00	0.133887
2165.00	0.133794
2166.00	0.133840
2167.00	0.133650
2168.00	0.133689
2169.00	0.133313
2170.00	0.133465
2171.00	0.133263
2172.00	0.133294
2173.00	0.133249
2174.00	0.133324
2175.00	0.133146
2176.00	0.132909
2177.00	0.132771
2178.00	0.132635
2179.00	0.132530
2180.00	0.132132
2181.00	0.132575
2182.00	0.132513
2183.00	0.132453
2184.00	0.132440
2185.00	0.132265
2186.00	0.132298
2187.00	0.132127
2188.00	0.132223
2189.00	0.131847
2190.00	0.131719
2191.00	0.131614
2192.00	0.131538
2193.00	0.131468
2194.00	0.131497
2195.00	0.131590
2196.00	0.131547
2197.00	0.131904
[truncated: 303 more rows]
