# Supplementary material for: Ultrafast charge-transfer-induced spin transition in cobalt-tungstate molecular photomagnets
Source: Nat Commun. 2025 Jun 6;16:5012. doi: 10.1038/s41467-025-60401-4 (PMC12144094; doi:10.1038/s41467-025-60401-4)
Supplement: Supplementary file 5 — Source Data [file 41467_2025_60401_MOESM5_ESM.zip › Source_Data_files/Photoinduced_UV_vis_NIR_spectra_CsCoW/cooling_photo_1st/File_220712_142941_275K.txt]

File_220712_142941_275K.spc - RawData
�g�� (nm)	Abs.
200.00	1.989411
201.00	2.236890
202.00	2.945640
203.00	6.000000
204.00	2.124121
205.00	1.733327
206.00	1.765631
207.00	1.783144
208.00	1.911194
209.00	1.992414
210.00	2.178497
211.00	2.104353
212.00	2.257835
213.00	2.213788
214.00	2.076199
215.00	2.001482
216.00	2.019378
217.00	1.971504
218.00	2.040661
219.00	2.121854
220.00	2.162604
221.00	2.160652
222.00	2.097459
223.00	2.046528
224.00	2.026045
225.00	1.978159
226.00	1.969902
227.00	1.953145
228.00	1.927659
229.00	1.953155
230.00	1.941116
231.00	1.950452
232.00	1.951595
233.00	1.976770
234.00	1.959770
235.00	1.974091
236.00	1.974839
237.00	1.972999
238.00	1.953407
239.00	1.963680
240.00	1.977372
241.00	1.977482
242.00	1.997767
243.00	1.992202
244.00	1.985701
245.00	1.967756
246.00	1.967753
247.00	1.951432
248.00	1.983455
249.00	1.994907
250.00	2.010116
251.00	2.034479
252.00	2.048073
253.00	2.014119
254.00	2.018720
255.00	2.020828
256.00	2.009727
257.00	2.009722
258.00	2.014717
259.00	1.999882
260.00	1.998916
261.00	1.989297
262.00	1.986527
263.00	1.980437
264.00	1.989036
265.00	1.977507
266.00	1.971896
267.00	1.957190
268.00	1.949881
269.00	1.925540
270.00	1.901793
271.00	1.872258
272.00	1.832152
273.00	1.801702
274.00	1.776183
275.00	1.751156
276.00	1.729545
277.00	1.710427
278.00	1.687004
279.00	1.666935
280.00	1.643630
281.00	1.629624
282.00	1.615398
283.00	1.598757
284.00	1.585853
285.00	1.577771
286.00	1.561257
287.00	1.548144
288.00	1.537459
289.00	1.524408
290.00	1.512040
291.00	1.503223
292.00	1.495512
293.00	1.485181
294.00	1.474896
295.00	1.468203
296.00	1.462203
297.00	1.453305
298.00	1.446316
299.00	1.437809
300.00	1.426143
301.00	1.415472
302.00	1.403440
303.00	1.394702
304.00	1.392556
305.00	1.386235
306.00	1.383143
307.00	1.383145
308.00	1.379120
309.00	1.374169
310.00	1.362275
311.00	1.352594
312.00	1.346440
313.00	1.342997
314.00	1.332298
315.00	1.330457
316.00	1.323965
317.00	1.316714
318.00	1.312392
319.00	1.306931
320.00	1.307063
321.00	1.303363
322.00	1.296456
323.00	1.289906
324.00	1.286840
325.00	1.282014
326.00	1.278842
327.00	1.278213
328.00	1.273358
329.00	1.273117
330.00	1.269965
331.00	1.270399
332.00	1.270414
333.00	1.270646
334.00	1.268476
335.00	1.265580
336.00	1.263636
337.00	1.260381
338.00	1.261278
339.00	1.257654
340.00	1.258847
341.00	1.253909
342.00	1.252433
343.00	1.250497
344.00	1.247552
345.00	1.244979
346.00	1.245044
347.00	1.241372
348.00	1.235940
349.00	1.236988
350.00	1.234001
351.00	1.233185
352.00	1.233114
353.00	1.231856
354.00	1.230074
355.00	1.228194
356.00	1.225022
357.00	1.222617
358.00	1.220201
359.00	1.216687
360.00	1.211827
361.00	1.206522
362.00	1.200101
363.00	1.192498
364.00	1.183477
365.00	1.174124
366.00	1.162331
367.00	1.148730
368.00	1.135136
369.00	1.119487
370.00	1.103643
371.00	1.088093
372.00	1.071126
373.00	1.052661
374.00	1.034210
375.00	1.016329
376.00	0.996885
377.00	0.978079
378.00	0.960802
379.00	0.943416
380.00	0.926493
381.00	0.909971
382.00	0.894492
383.00	0.879382
384.00	0.865694
385.00	0.852233
386.00	0.840629
387.00	0.829520
388.00	0.818852
389.00	0.809452
390.00	0.801186
391.00	0.792532
392.00	0.785230
393.00	0.778438
394.00	0.771897
395.00	0.765852
396.00	0.761538
397.00	0.757872
398.00	0.754657
399.00	0.751409
400.00	0.748983
401.00	0.746805
402.00	0.744719
403.00	0.743015
404.00	0.742246
405.00	0.741576
406.00	0.741383
407.00	0.741000
408.00	0.740939
409.00	0.740881
410.00	0.741357
411.00	0.741704
412.00	0.742456
413.00	0.743896
414.00	0.745854
415.00	0.747434
416.00	0.749026
417.00	0.751675
418.00	0.754091
419.00	0.755892
420.00	0.758082
421.00	0.760947
422.00	0.763533
423.00	0.766574
424.00	0.770295
425.00	0.773827
426.00	0.777084
427.00	0.780186
428.00	0.783291
429.00	0.786774
430.00	0.790310
431.00	0.793820
432.00	0.797633
433.00	0.801399
434.00	0.805152
435.00	0.809068
436.00	0.812770
437.00	0.816671
438.00	0.820613
439.00	0.824586
440.00	0.828289
441.00	0.832958
442.00	0.836869
443.00	0.840782
444.00	0.844188
445.00	0.848087
446.00	0.851396
447.00	0.855054
448.00	0.858741
449.00	0.862392
450.00	0.865744
451.00	0.869307
452.00	0.872577
453.00	0.875762
454.00	0.879464
455.00	0.883055
456.00	0.886048
457.00	0.889850
458.00	0.893654
459.00	0.896895
460.00	0.900532
461.00	0.904839
462.00	0.908313
463.00	0.911257
464.00	0.914272
465.00	0.917469
466.00	0.920219
467.00	0.923199
468.00	0.925879
469.00	0.928608
470.00	0.930717
471.00	0.932920
472.00	0.934769
473.00	0.936851
474.00	0.938892
475.00	0.940507
476.00	0.942047
477.00	0.943793
478.00	0.945754
479.00	0.947173
480.00	0.948822
481.00	0.950519
482.00	0.951616
483.00	0.952834
484.00	0.953757
485.00	0.954616
486.00	0.955038
487.00	0.955983
488.00	0.956331
489.00	0.956986
490.00	0.957653
491.00	0.958446
492.00	0.958691
493.00	0.959314
494.00	0.959577
495.00	0.960021
496.00	0.960090
497.00	0.960199
498.00	0.959625
499.00	0.959637
500.00	0.958954
501.00	0.958437
502.00	0.957464
503.00	0.957120
504.00	0.956019
505.00	0.955025
506.00	0.954305
507.00	0.953514
508.00	0.952211
509.00	0.950720
510.00	0.948911
511.00	0.947047
512.00	0.944849
513.00	0.942383
514.00	0.940238
515.00	0.937916
516.00	0.935175
517.00	0.932435
518.00	0.929939
519.00	0.926663
520.00	0.923407
521.00	0.920018
522.00	0.917578
523.00	0.914727
524.00	0.911801
525.00	0.909243
526.00	0.906004
527.00	0.902235
528.00	0.898067
529.00	0.894098
530.00	0.889951
531.00	0.886136
532.00	0.881627
533.00	0.877773
534.00	0.873743
535.00	0.869688
536.00	0.864623
537.00	0.859988
538.00	0.854661
539.00	0.849762
540.00	0.844242
541.00	0.839387
542.00	0.834438
543.00	0.829669
544.00	0.824050
545.00	0.818496
546.00	0.813231
547.00	0.806989
548.00	0.800876
549.00	0.794607
550.00	0.788351
551.00	0.781373
552.00	0.775272
553.00	0.768762
554.00	0.762723
555.00	0.756776
556.00	0.750456
557.00	0.744550
558.00	0.738445
559.00	0.732068
560.00	0.725332
561.00	0.719540
562.00	0.712774
563.00	0.706750
564.00	0.700794
565.00	0.694992
566.00	0.688900
567.00	0.683285
568.00	0.676863
569.00	0.670430
570.00	0.664266
571.00	0.658359
572.00	0.652028
573.00	0.646096
574.00	0.640187
575.00	0.633885
576.00	0.627871
577.00	0.622280
578.00	0.616521
579.00	0.611208
580.00	0.606363
581.00	0.601021
582.00	0.596190
583.00	0.591549
584.00	0.586891
585.00	0.582111
586.00	0.577603
587.00	0.573013
588.00	0.568439
589.00	0.563975
590.00	0.559803
591.00	0.555681
592.00	0.551821
593.00	0.547871
594.00	0.544302
595.00	0.540435
596.00	0.536567
597.00	0.532900
598.00	0.529755
599.00	0.526256
600.00	0.522791
601.00	0.520121
602.00	0.516573
603.00	0.512938
604.00	0.509631
605.00	0.507094
606.00	0.503892
607.00	0.500794
608.00	0.498147
609.00	0.495801
610.00	0.492705
611.00	0.489689
612.00	0.487216
613.00	0.484532
614.00	0.481615
615.00	0.479044
616.00	0.477047
617.00	0.475005
618.00	0.472581
619.00	0.470247
620.00	0.468183
621.00	0.465963
622.00	0.464055
623.00	0.462685
624.00	0.460763
625.00	0.459468
626.00	0.457801
627.00	0.455947
628.00	0.453936
629.00	0.452463
630.00	0.450568
631.00	0.448668
632.00	0.446996
633.00	0.445172
634.00	0.443578
635.00	0.442002
636.00	0.440611
637.00	0.438831
638.00	0.437792
639.00	0.436546
640.00	0.435265
641.00	0.434126
642.00	0.433183
643.00	0.432037
644.00	0.430940
645.00	0.429742
646.00	0.428608
647.00	0.427260
648.00	0.426109
649.00	0.425025
650.00	0.423713
651.00	0.423095
652.00	0.422237
653.00	0.421072
654.00	0.419824
655.00	0.419275
656.00	0.417800
657.00	0.417215
658.00	0.416662
659.00	0.416194
660.00	0.414921
661.00	0.414044
662.00	0.412995
663.00	0.411921
664.00	0.410991
665.00	0.410602
666.00	0.409860
667.00	0.409317
668.00	0.408537
669.00	0.408191
670.00	0.407578
671.00	0.407234
672.00	0.406552
673.00	0.406242
674.00	0.404783
675.00	0.403781
676.00	0.402770
677.00	0.401913
678.00	0.400908
679.00	0.400376
680.00	0.399170
681.00	0.398467
682.00	0.397939
683.00	0.397180
684.00	0.396698
685.00	0.396256
686.00	0.395919
687.00	0.395328
688.00	0.394211
689.00	0.392926
690.00	0.392455
691.00	0.391346
692.00	0.390148
693.00	0.390139
694.00	0.390443
695.00	0.390139
696.00	0.389310
697.00	0.388543
698.00	0.387902
699.00	0.386405
700.00	0.385550
701.00	0.385921
702.00	0.385077
703.00	0.384500
704.00	0.384289
705.00	0.383709
706.00	0.382643
707.00	0.382640
708.00	0.381574
709.00	0.380869
710.00	0.380413
711.00	0.379671
712.00	0.378952
713.00	0.378741
714.00	0.378035
715.00	0.377295
716.00	0.376497
717.00	0.376795
718.00	0.375079
719.00	0.372817
720.00	0.370240
721.00	0.368433
722.00	0.367282
723.00	0.366222
724.00	0.365095
725.00	0.364079
726.00	0.363027
727.00	0.362026
728.00	0.360702
729.00	0.359902
730.00	0.359390
731.00	0.358889
732.00	0.358462
733.00	0.358054
734.00	0.357653
735.00	0.357320
736.00	0.357010
737.00	0.356584
738.00	0.356189
739.00	0.355804
740.00	0.355344
741.00	0.354933
742.00	0.354526
743.00	0.354048
744.00	0.353626
745.00	0.353257
746.00	0.352962
747.00	0.352602
748.00	0.352277
749.00	0.351847
750.00	0.351525
751.00	0.351136
752.00	0.350725
753.00	0.350261
754.00	0.349858
755.00	0.349422
756.00	0.348990
757.00	0.348611
758.00	0.348172
759.00	0.347730
760.00	0.347244
761.00	0.346782
762.00	0.346340
763.00	0.345850
764.00	0.345329
765.00	0.344852
766.00	0.344412
767.00	0.343989
768.00	0.343543
769.00	0.343030
770.00	0.342612
771.00	0.342087
772.00	0.341591
773.00	0.341082
774.00	0.340609
775.00	0.340179
776.00	0.339711
777.00	0.339351
778.00	0.338941
779.00	0.338557
780.00	0.338107
781.00	0.337761
782.00	0.337321
783.00	0.336822
784.00	0.336282
785.00	0.335797
786.00	0.335380
787.00	0.334970
788.00	0.334640
789.00	0.334263
790.00	0.333951
791.00	0.333532
792.00	0.333132
793.00	0.332694
794.00	0.332213
795.00	0.331736
796.00	0.331219
797.00	0.330741
798.00	0.330298
799.00	0.329822
800.00	0.329400
801.00	0.329038
802.00	0.328637
803.00	0.328210
804.00	0.327767
805.00	0.327264
806.00	0.326762
807.00	0.326252
808.00	0.325798
809.00	0.325353
810.00	0.324928
811.00	0.324588
812.00	0.324222
813.00	0.323830
814.00	0.323435
815.00	0.322997
816.00	0.322670
817.00	0.322304
818.00	0.321933
819.00	0.321579
820.00	0.321193
821.00	0.320830
822.00	0.320470
823.00	0.320224
824.00	0.319945
825.00	0.319700
826.00	0.319374
827.00	0.319067
828.00	0.318681
829.00	0.318412
830.00	0.318087
831.00	0.317852
832.00	0.317576
833.00	0.317221
834.00	0.316942
835.00	0.316615
836.00	0.316295
837.00	0.316049
838.00	0.315822
839.00	0.315634
840.00	0.315336
841.00	0.315046
842.00	0.314743
843.00	0.314472
844.00	0.314365
845.00	0.314084
846.00	0.313829
847.00	0.313554
848.00	0.313388
849.00	0.313267
850.00	0.313160
851.00	0.312954
852.00	0.312676
853.00	0.312498
854.00	0.312243
855.00	0.312121
856.00	0.311993
857.00	0.311723
858.00	0.311640
859.00	0.311512
860.00	0.311433
861.00	0.311170
862.00	0.311055
863.00	0.309202
864.00	0.307398
865.00	0.305407
866.00	0.303526
867.00	0.301664
868.00	0.299849
869.00	0.298111
870.00	0.296257
871.00	0.294442
872.00	0.292474
873.00	0.290591
874.00	0.288829
875.00	0.286888
876.00	0.285019
877.00	0.283098
878.00	0.281263
879.00	0.279414
880.00	0.279133
881.00	0.278919
882.00	0.278672
883.00	0.278295
884.00	0.277931
885.00	0.277675
886.00	0.277323
887.00	0.277007
888.00	0.276648
889.00	0.276304
890.00	0.275951
891.00	0.275605
892.00	0.275279
893.00	0.274858
894.00	0.274513
895.00	0.274140
896.00	0.273808
897.00	0.273431
898.00	0.273035
899.00	0.272689
900.00	0.272367
901.00	0.272057
902.00	0.271634
903.00	0.271286
904.00	0.270962
905.00	0.270674
906.00	0.270382
907.00	0.270026
908.00	0.269715
909.00	0.269402
910.00	0.269156
911.00	0.268861
912.00	0.268561
913.00	0.268317
914.00	0.268010
915.00	0.267744
916.00	0.267466
917.00	0.267186
918.00	0.266894
919.00	0.266650
920.00	0.266402
921.00	0.266146
922.00	0.265890
923.00	0.265609
924.00	0.265323
925.00	0.265050
926.00	0.264799
927.00	0.264553
928.00	0.264270
929.00	0.263973
930.00	0.263632
931.00	0.263349
932.00	0.263032
933.00	0.262735
934.00	0.262416
935.00	0.262131
936.00	0.261838
937.00	0.261567
938.00	0.261270
939.00	0.261013
940.00	0.260750
941.00	0.260526
942.00	0.260261
943.00	0.260000
944.00	0.259697
945.00	0.259434
946.00	0.259188
947.00	0.258980
948.00	0.258777
949.00	0.258608
950.00	0.258402
951.00	0.258200
952.00	0.257984
953.00	0.257760
954.00	0.257502
955.00	0.257309
956.00	0.257048
957.00	0.256770
958.00	0.256480
959.00	0.256258
960.00	0.256022
961.00	0.255818
962.00	0.255562
963.00	0.255334
964.00	0.255046
965.00	0.254753
966.00	0.254431
967.00	0.254144
968.00	0.253845
969.00	0.253551
970.00	0.253260
971.00	0.253020
972.00	0.252748
973.00	0.252478
974.00	0.252214
975.00	0.251942
976.00	0.251657
977.00	0.251350
978.00	0.251055
979.00	0.250798
980.00	0.250540
981.00	0.250309
982.00	0.250094
983.00	0.249906
984.00	0.249712
985.00	0.249523
986.00	0.249320
987.00	0.249077
988.00	0.248829
989.00	0.248570
990.00	0.248344
991.00	0.248102
992.00	0.247885
993.00	0.247640
994.00	0.247420
995.00	0.247178
996.00	0.246948
997.00	0.246702
998.00	0.246462
999.00	0.246198
1000.00	0.245936
1001.00	0.245660
1002.00	0.245401
1003.00	0.245148
1004.00	0.244924
1005.00	0.244675
1006.00	0.244452
1007.00	0.244247
1008.00	0.244071
1009.00	0.243854
1010.00	0.243638
1011.00	0.243403
1012.00	0.243192
1013.00	0.242995
1014.00	0.242783
1015.00	0.242583
1016.00	0.242374
1017.00	0.242171
1018.00	0.241958
1019.00	0.241762
1020.00	0.241534
1021.00	0.241301
1022.00	0.241075
1023.00	0.240846
1024.00	0.240605
1025.00	0.240360
1026.00	0.240131
1027.00	0.239906
1028.00	0.239650
1029.00	0.239413
1030.00	0.239175
1031.00	0.238940
1032.00	0.238699
1033.00	0.238460
1034.00	0.238194
1035.00	0.237956
1036.00	0.237697
1037.00	0.237458
1038.00	0.237229
1039.00	0.236998
1040.00	0.236740
1041.00	0.236465
1042.00	0.236212
1043.00	0.235986
1044.00	0.235737
1045.00	0.235523
1046.00	0.235280
1047.00	0.235034
1048.00	0.234801
1049.00	0.234582
1050.00	0.234358
1051.00	0.234163
1052.00	0.233945
1053.00	0.233721
1054.00	0.233507
1055.00	0.233299
1056.00	0.233074
1057.00	0.232854
1058.00	0.232652
1059.00	0.232429
1060.00	0.232181
1061.00	0.231959
1062.00	0.231735
1063.00	0.231523
1064.00	0.231295
1065.00	0.231123
1066.00	0.230875
1067.00	0.230642
1068.00	0.230375
1069.00	0.230118
1070.00	0.229881
1071.00	0.229648
1072.00	0.229404
1073.00	0.229156
1074.00	0.228901
1075.00	0.228652
1076.00	0.228404
1077.00	0.228180
1078.00	0.227938
1079.00	0.227718
1080.00	0.227496
1081.00	0.227283
1082.00	0.227024
1083.00	0.226816
1084.00	0.226599
1085.00	0.226379
1086.00	0.226166
1087.00	0.225945
1088.00	0.225693
1089.00	0.225451
1090.00	0.225253
1091.00	0.225076
1092.00	0.224871
1093.00	0.224700
1094.00	0.224507
1095.00	0.224324
1096.00	0.224140
1097.00	0.223929
1098.00	0.223688
1099.00	0.223438
1100.00	0.223186
1101.00	0.222960
1102.00	0.222765
1103.00	0.222562
1104.00	0.222364
1105.00	0.222177
1106.00	0.221987
1107.00	0.221784
1108.00	0.221571
1109.00	0.221384
1110.00	0.221166
1111.00	0.220951
1112.00	0.220740
1113.00	0.220527
1114.00	0.220338
1115.00	0.220165
1116.00	0.219980
1117.00	0.219833
1118.00	0.219657
1119.00	0.219436
1120.00	0.219215
1121.00	0.219003
1122.00	0.218797
1123.00	0.218577
1124.00	0.218352
1125.00	0.218167
1126.00	0.217974
1127.00	0.217776
1128.00	0.217569
1129.00	0.217357
1130.00	0.217130
1131.00	0.216896
1132.00	0.216646
1133.00	0.216380
1134.00	0.216130
1135.00	0.215892
1136.00	0.215700
1137.00	0.215502
1138.00	0.215301
1139.00	0.215091
1140.00	0.214891
1141.00	0.214701
1142.00	0.214487
1143.00	0.214258
1144.00	0.214034
1145.00	0.213836
1146.00	0.213642
1147.00	0.213429
1148.00	0.213229
1149.00	0.213068
1150.00	0.212926
1151.00	0.212734
1152.00	0.212526
1153.00	0.212297
1154.00	0.212112
1155.00	0.211905
1156.00	0.211710
1157.00	0.211497
1158.00	0.211297
1159.00	0.211094
1160.00	0.210902
1161.00	0.210715
1162.00	0.210513
1163.00	0.210288
1164.00	0.210081
1165.00	0.209873
1166.00	0.209654
1167.00	0.209461
1168.00	0.209268
1169.00	0.209083
1170.00	0.208894
1171.00	0.208659
1172.00	0.208465
1173.00	0.208278
1174.00	0.208108
1175.00	0.207940
1176.00	0.207746
1177.00	0.207559
1178.00	0.207374
1179.00	0.207188
1180.00	0.207007
1181.00	0.206823
1182.00	0.206652
1183.00	0.206474
1184.00	0.206286
1185.00	0.206101
1186.00	0.205914
1187.00	0.205740
1188.00	0.205577
1189.00	0.205416
1190.00	0.205232
1191.00	0.205040
1192.00	0.204846
1193.00	0.204676
1194.00	0.204497
1195.00	0.204322
1196.00	0.204141
1197.00	0.204005
1198.00	0.203853
1199.00	0.203694
1200.00	0.203539
1201.00	0.203382
1202.00	0.203235
1203.00	0.203099
1204.00	0.202957
1205.00	0.202816
1206.00	0.202656
1207.00	0.202500
1208.00	0.202377
1209.00	0.202215
1210.00	0.202049
1211.00	0.201879
1212.00	0.201700
1213.00	0.201544
1214.00	0.201365
1215.00	0.201193
1216.00	0.201020
1217.00	0.200840
1218.00	0.200659
1219.00	0.200468
1220.00	0.200289
1221.00	0.200097
1222.00	0.199938
1223.00	0.199777
1224.00	0.199628
1225.00	0.199460
1226.00	0.199309
1227.00	0.199165
1228.00	0.199018
1229.00	0.198870
1230.00	0.198726
1231.00	0.198588
1232.00	0.198442
1233.00	0.198287
1234.00	0.198139
1235.00	0.198016
1236.00	0.197885
1237.00	0.197749
1238.00	0.197630
1239.00	0.197487
1240.00	0.197351
1241.00	0.197206
1242.00	0.197045
1243.00	0.196887
1244.00	0.196723
1245.00	0.196575
1246.00	0.196422
1247.00	0.196257
1248.00	0.196081
1249.00	0.195917
1250.00	0.195758
1251.00	0.195604
1252.00	0.195428
1253.00	0.195252
1254.00	0.195075
1255.00	0.194902
1256.00	0.194737
1257.00	0.194552
1258.00	0.194358
1259.00	0.194182
1260.00	0.194007
1261.00	0.193837
1262.00	0.193641
1263.00	0.193451
1264.00	0.193267
1265.00	0.193071
1266.00	0.192894
1267.00	0.192725
1268.00	0.192569
1269.00	0.192398
1270.00	0.192224
1271.00	0.192088
1272.00	0.191930
1273.00	0.191744
1274.00	0.191579
1275.00	0.191420
1276.00	0.191288
1277.00	0.191142
1278.00	0.190993
1279.00	0.190883
1280.00	0.190778
1281.00	0.190652
1282.00	0.190532
1283.00	0.190401
1284.00	0.190281
1285.00	0.190143
1286.00	0.190025
1287.00	0.189920
1288.00	0.189775
1289.00	0.189621
1290.00	0.189471
1291.00	0.189334
1292.00	0.189206
1293.00	0.189022
1294.00	0.188875
1295.00	0.188723
1296.00	0.188555
1297.00	0.188377
1298.00	0.188210
1299.00	0.188060
1300.00	0.187901
1301.00	0.187719
1302.00	0.187544
1303.00	0.187372
1304.00	0.187200
1305.00	0.187020
1306.00	0.186857
1307.00	0.186706
1308.00	0.186538
1309.00	0.186367
1310.00	0.186253
1311.00	0.186104
1312.00	0.185957
1313.00	0.185794
1314.00	0.185640
1315.00	0.185506
1316.00	0.185377
1317.00	0.185220
1318.00	0.185087
1319.00	0.184967
1320.00	0.184828
1321.00	0.184657
1322.00	0.184485
1323.00	0.184337
1324.00	0.184170
1325.00	0.183993
1326.00	0.183836
1327.00	0.183646
1328.00	0.183475
1329.00	0.183301
1330.00	0.183130
1331.00	0.182960
1332.00	0.182752
1333.00	0.182550
1334.00	0.182371
1335.00	0.182127
1336.00	0.181859
1337.00	0.181614
1338.00	0.181390
1339.00	0.181188
1340.00	0.180976
1341.00	0.180778
1342.00	0.180565
1343.00	0.180318
1344.00	0.180075
1345.00	0.179841
1346.00	0.179636
1347.00	0.179420
1348.00	0.179184
1349.00	0.178996
1350.00	0.178788
1351.00	0.178590
1352.00	0.178430
1353.00	0.178292
1354.00	0.178141
1355.00	0.177974
1356.00	0.177811
1357.00	0.177665
1358.00	0.177519
1359.00	0.177381
1360.00	0.177251
1361.00	0.177113
1362.00	0.176954
1363.00	0.176761
1364.00	0.176606
1365.00	0.176442
1366.00	0.176268
1367.00	0.176103
1368.00	0.175928
1369.00	0.175741
1370.00	0.175537
1371.00	0.175346
1372.00	0.175178
1373.00	0.174995
1374.00	0.174802
1375.00	0.174607
1376.00	0.174385
1377.00	0.174188
1378.00	0.173998
1379.00	0.173811
1380.00	0.173626
1381.00	0.173426
1382.00	0.173270
1383.00	0.173080
1384.00	0.172859
1385.00	0.172663
1386.00	0.172467
1387.00	0.172286
1388.00	0.172059
1389.00	0.171842
1390.00	0.171606
1391.00	0.171343
1392.00	0.171113
1393.00	0.170899
1394.00	0.170664
1395.00	0.170449
1396.00	0.170210
1397.00	0.169980
1398.00	0.169758
1399.00	0.169494
1400.00	0.169226
1401.00	0.168975
1402.00	0.168714
1403.00	0.168466
1404.00	0.168226
1405.00	0.168012
1406.00	0.167751
1407.00	0.167516
1408.00	0.167285
1409.00	0.167030
1410.00	0.166796
1411.00	0.166582
1412.00	0.166357
1413.00	0.166155
1414.00	0.165958
1415.00	0.165741
1416.00	0.165548
1417.00	0.165366
1418.00	0.165179
1419.00	0.164975
1420.00	0.164760
1421.00	0.164546
1422.00	0.164329
1423.00	0.164182
1424.00	0.164015
1425.00	0.163857
1426.00	0.163701
1427.00	0.163536
1428.00	0.163368
1429.00	0.163208
1430.00	0.163035
1431.00	0.162852
1432.00	0.162660
1433.00	0.162457
1434.00	0.162299
1435.00	0.162177
1436.00	0.162071
1437.00	0.161949
1438.00	0.161805
1439.00	0.161690
1440.00	0.161545
1441.00	0.161418
1442.00	0.161296
1443.00	0.161179
1444.00	0.161077
1445.00	0.160964
1446.00	0.160843
1447.00	0.160756
1448.00	0.160668
1449.00	0.160586
1450.00	0.160511
1451.00	0.160426
1452.00	0.160319
1453.00	0.160220
1454.00	0.160162
1455.00	0.160093
1456.00	0.160023
1457.00	0.159962
1458.00	0.159883
1459.00	0.159814
1460.00	0.159725
1461.00	0.159649
1462.00	0.159597
1463.00	0.159517
1464.00	0.159413
1465.00	0.159318
1466.00	0.159246
1467.00	0.159192
1468.00	0.159110
1469.00	0.159030
1470.00	0.158952
1471.00	0.158857
1472.00	0.158792
1473.00	0.158719
1474.00	0.158640
1475.00	0.158570
1476.00	0.158497
1477.00	0.158437
1478.00	0.158371
1479.00	0.158276
1480.00	0.158199
1481.00	0.158138
1482.00	0.158084
1483.00	0.158017
1484.00	0.157952
1485.00	0.157920
1486.00	0.157889
1487.00	0.157843
1488.00	0.157806
1489.00	0.157760
1490.00	0.157678
1491.00	0.157605
1492.00	0.157534
1493.00	0.157471
1494.00	0.157432
1495.00	0.157393
1496.00	0.157365
1497.00	0.157362
1498.00	0.157343
1499.00	0.157295
1500.00	0.157266
1501.00	0.157225
1502.00	0.157172
1503.00	0.157083
1504.00	0.157024
1505.00	0.156976
1506.00	0.156920
1507.00	0.156894
1508.00	0.156860
1509.00	0.156828
1510.00	0.156782
1511.00	0.156701
1512.00	0.156622
1513.00	0.156525
1514.00	0.156427
1515.00	0.156334
1516.00	0.156264
1517.00	0.156185
1518.00	0.156141
1519.00	0.156073
1520.00	0.156049
1521.00	0.156005
1522.00	0.155933
1523.00	0.155882
1524.00	0.155821
1525.00	0.155768
1526.00	0.155715
1527.00	0.155683
1528.00	0.155644
1529.00	0.155587
1530.00	0.155560
1531.00	0.155530
1532.00	0.155512
1533.00	0.155484
1534.00	0.155441
1535.00	0.155371
1536.00	0.155323
1537.00	0.155260
1538.00	0.155189
1539.00	0.155116
1540.00	0.155042
1541.00	0.154988
1542.00	0.154917
1543.00	0.154842
1544.00	0.154780
1545.00	0.154741
1546.00	0.154707
1547.00	0.154647
1548.00	0.154588
1549.00	0.154517
1550.00	0.154458
1551.00	0.154412
1552.00	0.154353
1553.00	0.154300
1554.00	0.154211
1555.00	0.154133
1556.00	0.154085
1557.00	0.154025
1558.00	0.153948
1559.00	0.153874
1560.00	0.153820
1561.00	0.153747
1562.00	0.153662
1563.00	0.153580
1564.00	0.153519
1565.00	0.153442
1566.00	0.153358
1567.00	0.153278
1568.00	0.153193
1569.00	0.153119
1570.00	0.152995
1571.00	0.152930
1572.00	0.152845
1573.00	0.152762
1574.00	0.152658
1575.00	0.152547
1576.00	0.152457
1577.00	0.152340
1578.00	0.152194
1579.00	0.152079
1580.00	0.151979
1581.00	0.151851
1582.00	0.151745
1583.00	0.151647
1584.00	0.151535
1585.00	0.151444
1586.00	0.151348
1587.00	0.151283
1588.00	0.151188
1589.00	0.151117
1590.00	0.151041
1591.00	0.150994
1592.00	0.150970
1593.00	0.150921
1594.00	0.150884
1595.00	0.150867
1596.00	0.150844
1597.00	0.150798
1598.00	0.150782
1599.00	0.150756
1600.00	0.150709
1601.00	0.150661
1602.00	0.150599
1603.00	0.150525
1604.00	0.150443
1605.00	0.150364
1606.00	0.150274
1607.00	0.150196
1608.00	0.150089
1609.00	0.149968
1610.00	0.149864
1611.00	0.149738
1612.00	0.149620
1613.00	0.149500
1614.00	0.149380
1615.00	0.149276
1616.00	0.149159
1617.00	0.149055
1618.00	0.148953
1619.00	0.148844
1620.00	0.148795
1621.00	0.148731
1622.00	0.148660
1623.00	0.148620
1624.00	0.148546
1625.00	0.148486
1626.00	0.148440
1627.00	0.148396
1628.00	0.148394
1629.00	0.148377
1630.00	0.148336
1631.00	0.148319
1632.00	0.148280
1633.00	0.148237
1634.00	0.148209
1635.00	0.148168
1636.00	0.148147
1637.00	0.148077
1638.00	0.148052
1639.00	0.148034
1640.00	0.147965
1641.00	0.147911
1642.00	0.147870
1643.00	0.148831
1644.00	0.149800
1645.00	0.150682
1646.00	0.151598
1647.00	0.152537
1648.00	0.153451
1649.00	0.154327
1650.00	0.155247
1651.00	0.156166
1652.00	0.157089
1653.00	0.158019
1654.00	0.158968
1655.00	0.159895
1656.00	0.160789
1657.00	0.161724
1658.00	0.162706
1659.00	0.163660
1660.00	0.163526
1661.00	0.163417
1662.00	0.163359
1663.00	0.163231
1664.00	0.163141
1665.00	0.163070
1666.00	0.163043
1667.00	0.162950
1668.00	0.162872
1669.00	0.162812
1670.00	0.162711
1671.00	0.162581
1672.00	0.162533
1673.00	0.162496
1674.00	0.162406
1675.00	0.162291
1676.00	0.162211
1677.00	0.162187
1678.00	0.162055
1679.00	0.162020
1680.00	0.162003
1681.00	0.161915
1682.00	0.161810
1683.00	0.161743
1684.00	0.161695
1685.00	0.161594
1686.00	0.161580
1687.00	0.161525
1688.00	0.161589
1689.00	0.161512
1690.00	0.161514
1691.00	0.161515
1692.00	0.161505
1693.00	0.161511
1694.00	0.161443
1695.00	0.161459
1696.00	0.161452
1697.00	0.161417
1698.00	0.161407
1699.00	0.161436
1700.00	0.161402
1701.00	0.161447
1702.00	0.161479
1703.00	0.161388
1704.00	0.161462
1705.00	0.161363
1706.00	0.161323
1707.00	0.161336
1708.00	0.161261
1709.00	0.161121
1710.00	0.161074
1711.00	0.161016
1712.00	0.160958
1713.00	0.160910
1714.00	0.160847
1715.00	0.160776
1716.00	0.160646
1717.00	0.160544
1718.00	0.160450
1719.00	0.160367
1720.00	0.160254
1721.00	0.160094
1722.00	0.160002
1723.00	0.159890
1724.00	0.159659
1725.00	0.159609
1726.00	0.159590
1727.00	0.159448
1728.00	0.159365
1729.00	0.159260
1730.00	0.159063
1731.00	0.158961
1732.00	0.158809
1733.00	0.158720
1734.00	0.158562
1735.00	0.158411
1736.00	0.158332
1737.00	0.158293
1738.00	0.158154
1739.00	0.158005
1740.00	0.157945
1741.00	0.157829
1742.00	0.157669
1743.00	0.157521
1744.00	0.157364
1745.00	0.157182
1746.00	0.157038
1747.00	0.156938
1748.00	0.156803
1749.00	0.156734
1750.00	0.156604
1751.00	0.156583
1752.00	0.156401
1753.00	0.156167
1754.00	0.156034
1755.00	0.155957
1756.00	0.155836
1757.00	0.155658
1758.00	0.155560
1759.00	0.155495
1760.00	0.155356
1761.00	0.155210
1762.00	0.155162
1763.00	0.155059
1764.00	0.154923
1765.00	0.154776
1766.00	0.154620
1767.00	0.154480
1768.00	0.154336
1769.00	0.154252
1770.00	0.154185
1771.00	0.154068
1772.00	0.153933
1773.00	0.153838
1774.00	0.153702
1775.00	0.153527
1776.00	0.153370
1777.00	0.153270
1778.00	0.153184
1779.00	0.152993
1780.00	0.152901
1781.00	0.152890
1782.00	0.152795
1783.00	0.152686
1784.00	0.152655
1785.00	0.152467
1786.00	0.152293
1787.00	0.152120
1788.00	0.152017
1789.00	0.151805
1790.00	0.151667
1791.00	0.151580
1792.00	0.151552
1793.00	0.151296
1794.00	0.151139
1795.00	0.151071
1796.00	0.150919
1797.00	0.150684
1798.00	0.150378
1799.00	0.150276
1800.00	0.150082
1801.00	0.149898
1802.00	0.149759
1803.00	0.149701
1804.00	0.149586
1805.00	0.149436
1806.00	0.149319
1807.00	0.149128
1808.00	0.148895
1809.00	0.148644
1810.00	0.148623
1811.00	0.148483
1812.00	0.148353
1813.00	0.148318
1814.00	0.148267
1815.00	0.148273
1816.00	0.148077
1817.00	0.148077
1818.00	0.147931
1819.00	0.147801
1820.00	0.147626
1821.00	0.147538
1822.00	0.147290
1823.00	0.147275
1824.00	0.147188
1825.00	0.147190
1826.00	0.147143
1827.00	0.146967
1828.00	0.146886
1829.00	0.146699
1830.00	0.146538
1831.00	0.146375
1832.00	0.146251
1833.00	0.146138
1834.00	0.145967
1835.00	0.145871
1836.00	0.145856
1837.00	0.145735
1838.00	0.145622
1839.00	0.145563
1840.00	0.145343
1841.00	0.145262
1842.00	0.145069
1843.00	0.144941
1844.00	0.144799
1845.00	0.144679
1846.00	0.144575
1847.00	0.144519
1848.00	0.144389
1849.00	0.144153
1850.00	0.144073
1851.00	0.143975
1852.00	0.143834
1853.00	0.143610
1854.00	0.143585
1855.00	0.143408
1856.00	0.143321
1857.00	0.143274
1858.00	0.143157
1859.00	0.143038
1860.00	0.142861
1861.00	0.142781
1862.00	0.142545
1863.00	0.142342
1864.00	0.142081
1865.00	0.141982
1866.00	0.141808
1867.00	0.141638
1868.00	0.141372
1869.00	0.141249
1870.00	0.141173
1871.00	0.140946
1872.00	0.140845
1873.00	0.140673
1874.00	0.140438
1875.00	0.140265
1876.00	0.140172
1877.00	0.140105
1878.00	0.139951
1879.00	0.139971
1880.00	0.139978
1881.00	0.139939
1882.00	0.139760
1883.00	0.139670
1884.00	0.139535
1885.00	0.139562
1886.00	0.139445
1887.00	0.139414
1888.00	0.139298
1889.00	0.139235
1890.00	0.139138
1891.00	0.139173
1892.00	0.139006
1893.00	0.138893
1894.00	0.138826
1895.00	0.138805
1896.00	0.138699
1897.00	0.138539
1898.00	0.138597
1899.00	0.138525
1900.00	0.138588
1901.00	0.138637
1902.00	0.138702
1903.00	0.138732
1904.00	0.138630
1905.00	0.138658
1906.00	0.138547
1907.00	0.138640
1908.00	0.138633
1909.00	0.138747
1910.00	0.138638
1911.00	0.138565
1912.00	0.138619
1913.00	0.138736
1914.00	0.138812
1915.00	0.138707
1916.00	0.138939
1917.00	0.138854
1918.00	0.138843
1919.00	0.138648
1920.00	0.138571
1921.00	0.138422
1922.00	0.138246
1923.00	0.138272
1924.00	0.138150
1925.00	0.138015
1926.00	0.137860
1927.00	0.137876
1928.00	0.137700
1929.00	0.137522
1930.00	0.137192
1931.00	0.137122
1932.00	0.136928
1933.00	0.136624
1934.00	0.136762
1935.00	0.136549
1936.00	0.136570
1937.00	0.136386
1938.00	0.136576
1939.00	0.136460
1940.00	0.136297
1941.00	0.136161
1942.00	0.136132
1943.00	0.136182
1944.00	0.136200
1945.00	0.136405
1946.00	0.136288
1947.00	0.136536
1948.00	0.136310
1949.00	0.136572
1950.00	0.136463
1951.00	0.136233
1952.00	0.136228
1953.00	0.136055
1954.00	0.136044
1955.00	0.135701
1956.00	0.135856
1957.00	0.135964
1958.00	0.136026
1959.00	0.135951
1960.00	0.135894
1961.00	0.135759
1962.00	0.135475
1963.00	0.135411
1964.00	0.135035
1965.00	0.135123
1966.00	0.134724
1967.00	0.134854
1968.00	0.134707
1969.00	0.134729
1970.00	0.134643
1971.00	0.134631
1972.00	0.134683
1973.00	0.134628
1974.00	0.134422
1975.00	0.134169
1976.00	0.134134
1977.00	0.134095
1978.00	0.134218
1979.00	0.134175
1980.00	0.134130
1981.00	0.134113
1982.00	0.134163
1983.00	0.134170
1984.00	0.134008
1985.00	0.133997
1986.00	0.133831
1987.00	0.133864
1988.00	0.133780
1989.00	0.133788
1990.00	0.133491
1991.00	0.133545
1992.00	0.133592
1993.00	0.133545
1994.00	0.133529
1995.00	0.133303
1996.00	0.133408
1997.00	0.133468
1998.00	0.133517
1999.00	0.133348
2000.00	0.133496
2001.00	0.133503
2002.00	0.133609
2003.00	0.133505
2004.00	0.133414
2005.00	0.133431
2006.00	0.133448
2007.00	0.133656
2008.00	0.133635
2009.00	0.133690
2010.00	0.133784
2011.00	0.133776
2012.00	0.133749
2013.00	0.133787
2014.00	0.133789
2015.00	0.133759
2016.00	0.133856
2017.00	0.133805
2018.00	0.133894
2019.00	0.133873
2020.00	0.133911
2021.00	0.133884
2022.00	0.133877
2023.00	0.133834
2024.00	0.134030
2025.00	0.134050
2026.00	0.134139
2027.00	0.134072
2028.00	0.133930
2029.00	0.134159
2030.00	0.134142
2031.00	0.134137
2032.00	0.134242
2033.00	0.134105
2034.00	0.134189
2035.00	0.134177
2036.00	0.134245
2037.00	0.134430
2038.00	0.134523
2039.00	0.134640
2040.00	0.134681
2041.00	0.134478
2042.00	0.134519
2043.00	0.134547
2044.00	0.134656
2045.00	0.134876
2046.00	0.134724
2047.00	0.134793
2048.00	0.135067
2049.00	0.135038
2050.00	0.134922
2051.00	0.134835
2052.00	0.134955
2053.00	0.134651
2054.00	0.134747
2055.00	0.134709
2056.00	0.134723
2057.00	0.134845
2058.00	0.135053
2059.00	0.135246
2060.00	0.135201
2061.00	0.135136
2062.00	0.135179
2063.00	0.135295
2064.00	0.135163
2065.00	0.135155
2066.00	0.135211
2067.00	0.135452
2068.00	0.135498
2069.00	0.135471
2070.00	0.135943
2071.00	0.135670
2072.00	0.135906
2073.00	0.136067
2074.00	0.136009
2075.00	0.135943
2076.00	0.135984
2077.00	0.136020
2078.00	0.135993
2079.00	0.135944
2080.00	0.135950
2081.00	0.136211
2082.00	0.135916
2083.00	0.136085
2084.00	0.136028
2085.00	0.136073
2086.00	0.136016
2087.00	0.135922
2088.00	0.136066
2089.00	0.136060
2090.00	0.136052
2091.00	0.136182
2092.00	0.136235
2093.00	0.136003
2094.00	0.135992
2095.00	0.136195
2096.00	0.136106
2097.00	0.135991
2098.00	0.136024
2099.00	0.136079
2100.00	0.135766
2101.00	0.135841
2102.00	0.135848
2103.00	0.135841
2104.00	0.135592
2105.00	0.135667
2106.00	0.135528
2107.00	0.135260
2108.00	0.135122
2109.00	0.134978
2110.00	0.134898
2111.00	0.134764
2112.00	0.134742
2113.00	0.134755
2114.00	0.134873
2115.00	0.134485
2116.00	0.134728
2117.00	0.134830
2118.00	0.134652
2119.00	0.134600
2120.00	0.134467
2121.00	0.134697
2122.00	0.134509
2123.00	0.134584
2124.00	0.134699
2125.00	0.134509
2126.00	0.134615
2127.00	0.134716
2128.00	0.134798
2129.00	0.134307
2130.00	0.134293
2131.00	0.134115
2132.00	0.134186
2133.00	0.133677
2134.00	0.133667
2135.00	0.133524
2136.00	0.133157
2137.00	0.132993
2138.00	0.132939
2139.00	0.132986
2140.00	0.132685
2141.00	0.132781
2142.00	0.132724
2143.00	0.132443
2144.00	0.132138
2145.00	0.132086
2146.00	0.132302
2147.00	0.131917
2148.00	0.131867
2149.00	0.131787
2150.00	0.131886
2151.00	0.131609
2152.00	0.131822
2153.00	0.131801
2154.00	0.131764
2155.00	0.131474
2156.00	0.131430
2157.00	0.131437
2158.00	0.130841
2159.00	0.130767
2160.00	0.131035
2161.00	0.131023
2162.00	0.130721
2163.00	0.130565
2164.00	0.130529
2165.00	0.130332
2166.00	0.130223
2167.00	0.130231
2168.00	0.130227
2169.00	0.129818
2170.00	0.129935
2171.00	0.129993
2172.00	0.129876
2173.00	0.129536
2174.00	0.129463
2175.00	0.129597
2176.00	0.129430
2177.00	0.129080
2178.00	0.128944
2179.00	0.129129
2180.00	0.128878
2181.00	0.129253
2182.00	0.129451
2183.00	0.129490
2184.00	0.129203
2185.00	0.129250
2186.00	0.129462
2187.00	0.129249
2188.00	0.129241
2189.00	0.129152
2190.00	0.129328
2191.00	0.129291
2192.00	0.129321
2193.00	0.129395
2194.00	0.129457
2195.00	0.129391
2196.00	0.129295
2197.00	0.129492
[truncated: 303 more rows]
