# Supplementary material for: Ultrafast charge-transfer-induced spin transition in cobalt-tungstate molecular photomagnets
Source: Nat Commun. 2025 Jun 6;16:5012. doi: 10.1038/s41467-025-60401-4 (PMC12144094; doi:10.1038/s41467-025-60401-4)
Supplement: Supplementary file 5 — Source Data [file 41467_2025_60401_MOESM5_ESM.zip › Source_Data_files/Photoinduced_UV_vis_NIR_spectra_CsCoW/cooling_photo_1st/File_220712_144157_270K.txt]

File_220712_144157_270K.spc - RawData
�g�� (nm)	Abs.
200.00	2.862365
201.00	6.000000
202.00	6.000000
203.00	6.000000
204.00	2.019503
205.00	2.102701
206.00	2.098817
207.00	2.184931
208.00	2.212820
209.00	2.636146
210.00	2.446615
211.00	2.168090
212.00	1.989356
213.00	1.939541
214.00	1.924697
215.00	1.932485
216.00	1.959285
217.00	1.976643
218.00	2.008199
219.00	2.001791
220.00	2.005941
221.00	2.063480
222.00	2.015182
223.00	2.010097
224.00	2.022831
225.00	2.065346
226.00	1.995483
227.00	1.997475
228.00	1.978529
229.00	1.958266
230.00	1.912966
231.00	1.944192
232.00	1.952681
233.00	1.933793
234.00	1.933885
235.00	1.957382
236.00	1.938944
237.00	1.933936
238.00	1.964948
239.00	1.971190
240.00	1.950244
241.00	1.951701
242.00	1.970327
243.00	1.971494
244.00	1.970570
245.00	1.980407
246.00	1.989019
247.00	1.990949
248.00	2.002218
249.00	1.997420
250.00	2.005858
251.00	1.983147
252.00	1.978858
253.00	1.975762
254.00	1.971651
255.00	1.970891
256.00	1.988182
257.00	1.986918
258.00	1.998431
259.00	2.002442
260.00	2.008503
261.00	1.993196
262.00	1.993964
263.00	1.982047
264.00	1.984038
265.00	1.974758
266.00	1.983415
267.00	1.964400
268.00	1.953313
269.00	1.923413
270.00	1.889342
271.00	1.855487
272.00	1.832207
273.00	1.791322
274.00	1.767915
275.00	1.742678
276.00	1.723334
277.00	1.701808
278.00	1.685938
279.00	1.664712
280.00	1.651399
281.00	1.631206
282.00	1.612878
283.00	1.596637
284.00	1.585343
285.00	1.567160
286.00	1.559126
287.00	1.546643
288.00	1.538988
289.00	1.524203
290.00	1.517022
291.00	1.498162
292.00	1.487600
293.00	1.478011
294.00	1.466475
295.00	1.454296
296.00	1.449491
297.00	1.442309
298.00	1.432526
299.00	1.424515
300.00	1.419029
301.00	1.409960
302.00	1.405781
303.00	1.397895
304.00	1.393087
305.00	1.384371
306.00	1.377847
307.00	1.369916
308.00	1.369929
309.00	1.365291
310.00	1.357701
311.00	1.351640
312.00	1.343692
313.00	1.334839
314.00	1.330808
315.00	1.328245
316.00	1.323722
317.00	1.322376
318.00	1.311831
319.00	1.302674
320.00	1.299132
321.00	1.293315
322.00	1.288563
323.00	1.287245
324.00	1.282976
325.00	1.277531
326.00	1.276699
327.00	1.272095
328.00	1.271542
329.00	1.273256
330.00	1.272418
331.00	1.268437
332.00	1.265932
333.00	1.262882
334.00	1.261203
335.00	1.258046
336.00	1.255491
337.00	1.256276
338.00	1.255058
339.00	1.250939
340.00	1.249797
341.00	1.251132
342.00	1.246456
343.00	1.241759
344.00	1.242182
345.00	1.239262
346.00	1.237347
347.00	1.233419
348.00	1.234779
349.00	1.232037
350.00	1.231966
351.00	1.228352
352.00	1.229727
353.00	1.226330
354.00	1.223845
355.00	1.221162
356.00	1.217757
357.00	1.215331
358.00	1.214723
359.00	1.209968
360.00	1.205516
361.00	1.202029
362.00	1.195355
363.00	1.185610
364.00	1.179336
365.00	1.169474
366.00	1.157490
367.00	1.143813
368.00	1.130278
369.00	1.114165
370.00	1.098680
371.00	1.082714
372.00	1.065629
373.00	1.047956
374.00	1.028967
375.00	1.010048
376.00	0.990759
377.00	0.971944
378.00	0.953382
379.00	0.935358
380.00	0.918624
381.00	0.902404
382.00	0.887548
383.00	0.872593
384.00	0.859815
385.00	0.846140
386.00	0.833869
387.00	0.822226
388.00	0.812600
389.00	0.801884
390.00	0.793019
391.00	0.784972
392.00	0.777545
393.00	0.770739
394.00	0.765531
395.00	0.759960
396.00	0.755138
397.00	0.750819
398.00	0.747151
399.00	0.743868
400.00	0.741923
401.00	0.739981
402.00	0.738738
403.00	0.736846
404.00	0.735483
405.00	0.733999
406.00	0.733526
407.00	0.732805
408.00	0.732933
409.00	0.733357
410.00	0.734165
411.00	0.734877
412.00	0.735467
413.00	0.736624
414.00	0.738142
415.00	0.740039
416.00	0.741295
417.00	0.743548
418.00	0.745698
419.00	0.747617
420.00	0.749240
421.00	0.752408
422.00	0.755729
423.00	0.758778
424.00	0.762200
425.00	0.765877
426.00	0.769193
427.00	0.772219
428.00	0.775078
429.00	0.778488
430.00	0.782189
431.00	0.785745
432.00	0.789829
433.00	0.793758
434.00	0.797508
435.00	0.801278
436.00	0.805440
437.00	0.809547
438.00	0.814048
439.00	0.818506
440.00	0.822880
441.00	0.826565
442.00	0.829627
443.00	0.833790
444.00	0.837506
445.00	0.840829
446.00	0.844505
447.00	0.848845
448.00	0.851792
449.00	0.855260
450.00	0.859051
451.00	0.862925
452.00	0.866152
453.00	0.870214
454.00	0.874145
455.00	0.878054
456.00	0.881415
457.00	0.885282
458.00	0.889150
459.00	0.892677
460.00	0.896403
461.00	0.900362
462.00	0.903435
463.00	0.906472
464.00	0.909612
465.00	0.912367
466.00	0.915043
467.00	0.918141
468.00	0.920752
469.00	0.922986
470.00	0.925505
471.00	0.927594
472.00	0.929922
473.00	0.931815
474.00	0.934162
475.00	0.936349
476.00	0.938296
477.00	0.940317
478.00	0.942506
479.00	0.943949
480.00	0.945330
481.00	0.946718
482.00	0.947806
483.00	0.949146
484.00	0.950361
485.00	0.951439
486.00	0.952385
487.00	0.952996
488.00	0.953336
489.00	0.954264
490.00	0.954596
491.00	0.955196
492.00	0.955773
493.00	0.956133
494.00	0.956059
495.00	0.955925
496.00	0.956166
497.00	0.956188
498.00	0.956472
499.00	0.957075
500.00	0.957320
501.00	0.957032
502.00	0.956631
503.00	0.955489
504.00	0.954113
505.00	0.953235
506.00	0.952242
507.00	0.951520
508.00	0.950286
509.00	0.948836
510.00	0.946971
511.00	0.944773
512.00	0.942229
513.00	0.940623
514.00	0.938482
515.00	0.936490
516.00	0.934329
517.00	0.931833
518.00	0.928821
519.00	0.925683
520.00	0.922909
521.00	0.920331
522.00	0.917076
523.00	0.913689
524.00	0.910546
525.00	0.906346
526.00	0.902467
527.00	0.898647
528.00	0.895350
529.00	0.891476
530.00	0.888357
531.00	0.884362
532.00	0.880909
533.00	0.876716
534.00	0.873163
535.00	0.868780
536.00	0.864653
537.00	0.859619
538.00	0.854830
539.00	0.849274
540.00	0.843747
541.00	0.838167
542.00	0.832843
543.00	0.827278
544.00	0.821462
545.00	0.816064
546.00	0.810146
547.00	0.804059
548.00	0.797851
549.00	0.791729
550.00	0.785208
551.00	0.778863
552.00	0.772907
553.00	0.766521
554.00	0.760089
555.00	0.753510
556.00	0.747189
557.00	0.740707
558.00	0.734213
559.00	0.727972
560.00	0.722027
561.00	0.716368
562.00	0.710143
563.00	0.704009
564.00	0.698415
565.00	0.692204
566.00	0.685556
567.00	0.679275
568.00	0.673099
569.00	0.666327
570.00	0.660140
571.00	0.654086
572.00	0.647811
573.00	0.641708
574.00	0.635588
575.00	0.629807
576.00	0.623980
577.00	0.618562
578.00	0.613267
579.00	0.608084
580.00	0.602772
581.00	0.597111
582.00	0.591812
583.00	0.586840
584.00	0.581861
585.00	0.577069
586.00	0.572755
587.00	0.568466
588.00	0.564366
589.00	0.559975
590.00	0.555787
591.00	0.551641
592.00	0.547419
593.00	0.543222
594.00	0.539671
595.00	0.535908
596.00	0.531980
597.00	0.528317
598.00	0.524816
599.00	0.520873
600.00	0.517267
601.00	0.514051
602.00	0.510713
603.00	0.507567
604.00	0.504661
605.00	0.501998
606.00	0.499177
607.00	0.496269
608.00	0.493181
609.00	0.490664
610.00	0.487450
611.00	0.484706
612.00	0.481912
613.00	0.479341
614.00	0.476680
615.00	0.474335
616.00	0.471994
617.00	0.470067
618.00	0.468077
619.00	0.465965
620.00	0.463857
621.00	0.461594
622.00	0.459704
623.00	0.457625
624.00	0.455589
625.00	0.454055
626.00	0.452423
627.00	0.450409
628.00	0.448685
629.00	0.447163
630.00	0.445468
631.00	0.443593
632.00	0.442099
633.00	0.440663
634.00	0.438934
635.00	0.437222
636.00	0.436210
637.00	0.434726
638.00	0.432996
639.00	0.431911
640.00	0.430762
641.00	0.429131
642.00	0.428347
643.00	0.427324
644.00	0.426069
645.00	0.424807
646.00	0.423642
647.00	0.422323
648.00	0.421313
649.00	0.420366
650.00	0.419787
651.00	0.419315
652.00	0.418051
653.00	0.416533
654.00	0.415154
655.00	0.414118
656.00	0.413574
657.00	0.412478
658.00	0.411903
659.00	0.411024
660.00	0.409605
661.00	0.407645
662.00	0.407247
663.00	0.406662
664.00	0.406165
665.00	0.405679
666.00	0.405454
667.00	0.404808
668.00	0.404005
669.00	0.403214
670.00	0.402457
671.00	0.401368
672.00	0.400459
673.00	0.399935
674.00	0.399096
675.00	0.398359
676.00	0.397647
677.00	0.396749
678.00	0.395707
679.00	0.395111
680.00	0.394342
681.00	0.393904
682.00	0.393677
683.00	0.392790
684.00	0.392342
685.00	0.391921
686.00	0.391427
687.00	0.390424
688.00	0.390130
689.00	0.389452
690.00	0.388604
691.00	0.387565
692.00	0.387337
693.00	0.386819
694.00	0.386180
695.00	0.385863
696.00	0.385412
697.00	0.384211
698.00	0.383277
699.00	0.382553
700.00	0.382112
701.00	0.381976
702.00	0.381138
703.00	0.380765
704.00	0.381176
705.00	0.380226
706.00	0.379094
707.00	0.379396
708.00	0.378403
709.00	0.376820
710.00	0.376381
711.00	0.376212
712.00	0.374919
713.00	0.374865
714.00	0.374810
715.00	0.373680
716.00	0.373152
717.00	0.373718
718.00	0.371934
719.00	0.368576
720.00	0.366171
721.00	0.364119
722.00	0.362801
723.00	0.361739
724.00	0.360513
725.00	0.359191
726.00	0.358120
727.00	0.356895
728.00	0.355540
729.00	0.354759
730.00	0.354352
731.00	0.353862
732.00	0.353460
733.00	0.353024
734.00	0.352635
735.00	0.352312
736.00	0.351920
737.00	0.351612
738.00	0.351243
739.00	0.350905
740.00	0.350523
741.00	0.350167
742.00	0.349766
743.00	0.349421
744.00	0.349047
745.00	0.348671
746.00	0.348180
747.00	0.347733
748.00	0.347363
749.00	0.346942
750.00	0.346617
751.00	0.346175
752.00	0.345772
753.00	0.345277
754.00	0.344764
755.00	0.344294
756.00	0.343837
757.00	0.343404
758.00	0.343007
759.00	0.342598
760.00	0.342107
761.00	0.341619
762.00	0.341180
763.00	0.340817
764.00	0.340360
765.00	0.339899
766.00	0.339456
767.00	0.338969
768.00	0.338548
769.00	0.338029
770.00	0.337662
771.00	0.337212
772.00	0.336803
773.00	0.336333
774.00	0.335885
775.00	0.335396
776.00	0.334933
777.00	0.334525
778.00	0.334106
779.00	0.333675
780.00	0.333237
781.00	0.332862
782.00	0.332427
783.00	0.331908
784.00	0.331454
785.00	0.331007
786.00	0.330559
787.00	0.330115
788.00	0.329698
789.00	0.329271
790.00	0.328918
791.00	0.328433
792.00	0.328010
793.00	0.327593
794.00	0.327141
795.00	0.326671
796.00	0.326220
797.00	0.325745
798.00	0.325296
799.00	0.324872
800.00	0.324454
801.00	0.324092
802.00	0.323624
803.00	0.323294
804.00	0.322827
805.00	0.322370
806.00	0.321896
807.00	0.321426
808.00	0.321020
809.00	0.320612
810.00	0.320183
811.00	0.319819
812.00	0.319457
813.00	0.319052
814.00	0.318721
815.00	0.318246
816.00	0.317939
817.00	0.317650
818.00	0.317267
819.00	0.316901
820.00	0.316483
821.00	0.316164
822.00	0.315838
823.00	0.315543
824.00	0.315186
825.00	0.314935
826.00	0.314616
827.00	0.314383
828.00	0.314027
829.00	0.313719
830.00	0.313378
831.00	0.313098
832.00	0.312830
833.00	0.312463
834.00	0.312150
835.00	0.311786
836.00	0.311481
837.00	0.311195
838.00	0.311001
839.00	0.310725
840.00	0.310453
841.00	0.310194
842.00	0.309955
843.00	0.309722
844.00	0.309458
845.00	0.309222
846.00	0.308969
847.00	0.308569
848.00	0.308235
849.00	0.308095
850.00	0.307892
851.00	0.307596
852.00	0.307438
853.00	0.307168
854.00	0.307030
855.00	0.306973
856.00	0.306885
857.00	0.306717
858.00	0.306617
859.00	0.306361
860.00	0.306144
861.00	0.306036
862.00	0.305756
863.00	0.304022
864.00	0.302455
865.00	0.300775
866.00	0.299005
867.00	0.297171
868.00	0.295445
869.00	0.293632
870.00	0.291934
871.00	0.290060
872.00	0.288020
873.00	0.286157
874.00	0.284331
875.00	0.282473
876.00	0.280670
877.00	0.278862
878.00	0.276974
879.00	0.275242
880.00	0.274899
881.00	0.274566
882.00	0.274208
883.00	0.273787
884.00	0.273509
885.00	0.273277
886.00	0.273013
887.00	0.272741
888.00	0.272449
889.00	0.272195
890.00	0.271896
891.00	0.271542
892.00	0.271247
893.00	0.270879
894.00	0.270555
895.00	0.270188
896.00	0.269847
897.00	0.269496
898.00	0.269172
899.00	0.268850
900.00	0.268568
901.00	0.268197
902.00	0.267792
903.00	0.267452
904.00	0.267134
905.00	0.266832
906.00	0.266463
907.00	0.266107
908.00	0.265806
909.00	0.265468
910.00	0.265186
911.00	0.264899
912.00	0.264644
913.00	0.264394
914.00	0.264122
915.00	0.263835
916.00	0.263571
917.00	0.263278
918.00	0.263060
919.00	0.262791
920.00	0.262528
921.00	0.262240
922.00	0.261993
923.00	0.261776
924.00	0.261529
925.00	0.261302
926.00	0.261053
927.00	0.260809
928.00	0.260529
929.00	0.260231
930.00	0.259952
931.00	0.259688
932.00	0.259413
933.00	0.259092
934.00	0.258798
935.00	0.258524
936.00	0.258263
937.00	0.257953
938.00	0.257670
939.00	0.257385
940.00	0.257113
941.00	0.256875
942.00	0.256616
943.00	0.256368
944.00	0.256119
945.00	0.255842
946.00	0.255610
947.00	0.255380
948.00	0.255168
949.00	0.254964
950.00	0.254783
951.00	0.254582
952.00	0.254359
953.00	0.254101
954.00	0.253851
955.00	0.253619
956.00	0.253358
957.00	0.253083
958.00	0.252790
959.00	0.252529
960.00	0.252294
961.00	0.252066
962.00	0.251812
963.00	0.251547
964.00	0.251261
965.00	0.250996
966.00	0.250698
967.00	0.250395
968.00	0.250101
969.00	0.249779
970.00	0.249515
971.00	0.249295
972.00	0.249055
973.00	0.248807
974.00	0.248526
975.00	0.248254
976.00	0.247957
977.00	0.247653
978.00	0.247345
979.00	0.247099
980.00	0.246843
981.00	0.246620
982.00	0.246382
983.00	0.246153
984.00	0.245930
985.00	0.245717
986.00	0.245491
987.00	0.245215
988.00	0.244942
989.00	0.244682
990.00	0.244413
991.00	0.244159
992.00	0.243907
993.00	0.243670
994.00	0.243437
995.00	0.243195
996.00	0.242956
997.00	0.242707
998.00	0.242481
999.00	0.242194
1000.00	0.241961
1001.00	0.241679
1002.00	0.241413
1003.00	0.241159
1004.00	0.240950
1005.00	0.240707
1006.00	0.240456
1007.00	0.240240
1008.00	0.240055
1009.00	0.239850
1010.00	0.239622
1011.00	0.239413
1012.00	0.239235
1013.00	0.239045
1014.00	0.238829
1015.00	0.238605
1016.00	0.238402
1017.00	0.238184
1018.00	0.238000
1019.00	0.237832
1020.00	0.237664
1021.00	0.237481
1022.00	0.237286
1023.00	0.237081
1024.00	0.236874
1025.00	0.236650
1026.00	0.236449
1027.00	0.236260
1028.00	0.236055
1029.00	0.235847
1030.00	0.235612
1031.00	0.235418
1032.00	0.235205
1033.00	0.234968
1034.00	0.234726
1035.00	0.234493
1036.00	0.234251
1037.00	0.234020
1038.00	0.233772
1039.00	0.233523
1040.00	0.233290
1041.00	0.233049
1042.00	0.232814
1043.00	0.232599
1044.00	0.232369
1045.00	0.232140
1046.00	0.231869
1047.00	0.231636
1048.00	0.231414
1049.00	0.231184
1050.00	0.230970
1051.00	0.230752
1052.00	0.230526
1053.00	0.230290
1054.00	0.230063
1055.00	0.229853
1056.00	0.229663
1057.00	0.229444
1058.00	0.229236
1059.00	0.229038
1060.00	0.228811
1061.00	0.228576
1062.00	0.228315
1063.00	0.228088
1064.00	0.227842
1065.00	0.227625
1066.00	0.227377
1067.00	0.227159
1068.00	0.226920
1069.00	0.226673
1070.00	0.226445
1071.00	0.226191
1072.00	0.225954
1073.00	0.225687
1074.00	0.225436
1075.00	0.225192
1076.00	0.224923
1077.00	0.224657
1078.00	0.224412
1079.00	0.224201
1080.00	0.223984
1081.00	0.223771
1082.00	0.223518
1083.00	0.223295
1084.00	0.223040
1085.00	0.222809
1086.00	0.222614
1087.00	0.222376
1088.00	0.222144
1089.00	0.221926
1090.00	0.221731
1091.00	0.221554
1092.00	0.221350
1093.00	0.221150
1094.00	0.220948
1095.00	0.220765
1096.00	0.220592
1097.00	0.220379
1098.00	0.220175
1099.00	0.219959
1100.00	0.219749
1101.00	0.219558
1102.00	0.219366
1103.00	0.219176
1104.00	0.218990
1105.00	0.218808
1106.00	0.218605
1107.00	0.218417
1108.00	0.218203
1109.00	0.217991
1110.00	0.217787
1111.00	0.217590
1112.00	0.217378
1113.00	0.217146
1114.00	0.216961
1115.00	0.216752
1116.00	0.216546
1117.00	0.216332
1118.00	0.216164
1119.00	0.215976
1120.00	0.215768
1121.00	0.215595
1122.00	0.215425
1123.00	0.215207
1124.00	0.214983
1125.00	0.214788
1126.00	0.214578
1127.00	0.214376
1128.00	0.214167
1129.00	0.213948
1130.00	0.213745
1131.00	0.213547
1132.00	0.213355
1133.00	0.213161
1134.00	0.213005
1135.00	0.212789
1136.00	0.212582
1137.00	0.212376
1138.00	0.212144
1139.00	0.211914
1140.00	0.211701
1141.00	0.211492
1142.00	0.211288
1143.00	0.211096
1144.00	0.210880
1145.00	0.210694
1146.00	0.210494
1147.00	0.210285
1148.00	0.210059
1149.00	0.209868
1150.00	0.209669
1151.00	0.209440
1152.00	0.209231
1153.00	0.209024
1154.00	0.208835
1155.00	0.208645
1156.00	0.208432
1157.00	0.208237
1158.00	0.208061
1159.00	0.207863
1160.00	0.207687
1161.00	0.207520
1162.00	0.207332
1163.00	0.207143
1164.00	0.206947
1165.00	0.206766
1166.00	0.206572
1167.00	0.206394
1168.00	0.206219
1169.00	0.206040
1170.00	0.205832
1171.00	0.205605
1172.00	0.205401
1173.00	0.205236
1174.00	0.205063
1175.00	0.204895
1176.00	0.204708
1177.00	0.204516
1178.00	0.204351
1179.00	0.204179
1180.00	0.204021
1181.00	0.203860
1182.00	0.203706
1183.00	0.203540
1184.00	0.203392
1185.00	0.203226
1186.00	0.203065
1187.00	0.202912
1188.00	0.202750
1189.00	0.202587
1190.00	0.202413
1191.00	0.202271
1192.00	0.202091
1193.00	0.201928
1194.00	0.201758
1195.00	0.201574
1196.00	0.201401
1197.00	0.201256
1198.00	0.201084
1199.00	0.200909
1200.00	0.200740
1201.00	0.200563
1202.00	0.200402
1203.00	0.200208
1204.00	0.200033
1205.00	0.199893
1206.00	0.199723
1207.00	0.199565
1208.00	0.199394
1209.00	0.199225
1210.00	0.199069
1211.00	0.198910
1212.00	0.198745
1213.00	0.198610
1214.00	0.198441
1215.00	0.198288
1216.00	0.198109
1217.00	0.197926
1218.00	0.197727
1219.00	0.197537
1220.00	0.197392
1221.00	0.197261
1222.00	0.197108
1223.00	0.196968
1224.00	0.196828
1225.00	0.196670
1226.00	0.196515
1227.00	0.196365
1228.00	0.196214
1229.00	0.196056
1230.00	0.195884
1231.00	0.195734
1232.00	0.195608
1233.00	0.195460
1234.00	0.195336
1235.00	0.195214
1236.00	0.195075
1237.00	0.194920
1238.00	0.194760
1239.00	0.194595
1240.00	0.194436
1241.00	0.194272
1242.00	0.194090
1243.00	0.193934
1244.00	0.193769
1245.00	0.193595
1246.00	0.193443
1247.00	0.193267
1248.00	0.193092
1249.00	0.192918
1250.00	0.192756
1251.00	0.192587
1252.00	0.192411
1253.00	0.192235
1254.00	0.192071
1255.00	0.191901
1256.00	0.191754
1257.00	0.191601
1258.00	0.191431
1259.00	0.191303
1260.00	0.191167
1261.00	0.191020
1262.00	0.190847
1263.00	0.190681
1264.00	0.190531
1265.00	0.190340
1266.00	0.190167
1267.00	0.190010
1268.00	0.189855
1269.00	0.189703
1270.00	0.189563
1271.00	0.189418
1272.00	0.189272
1273.00	0.189091
1274.00	0.188941
1275.00	0.188782
1276.00	0.188627
1277.00	0.188447
1278.00	0.188296
1279.00	0.188200
1280.00	0.188071
1281.00	0.187911
1282.00	0.187802
1283.00	0.187663
1284.00	0.187544
1285.00	0.187408
1286.00	0.187263
1287.00	0.187129
1288.00	0.186976
1289.00	0.186810
1290.00	0.186668
1291.00	0.186511
1292.00	0.186397
1293.00	0.186259
1294.00	0.186123
1295.00	0.185983
1296.00	0.185816
1297.00	0.185657
1298.00	0.185521
1299.00	0.185362
1300.00	0.185220
1301.00	0.185044
1302.00	0.184870
1303.00	0.184720
1304.00	0.184572
1305.00	0.184429
1306.00	0.184280
1307.00	0.184146
1308.00	0.183998
1309.00	0.183805
1310.00	0.183636
1311.00	0.183483
1312.00	0.183304
1313.00	0.183148
1314.00	0.182998
1315.00	0.182859
1316.00	0.182726
1317.00	0.182555
1318.00	0.182403
1319.00	0.182260
1320.00	0.182117
1321.00	0.181957
1322.00	0.181815
1323.00	0.181692
1324.00	0.181522
1325.00	0.181357
1326.00	0.181211
1327.00	0.181027
1328.00	0.180842
1329.00	0.180685
1330.00	0.180515
1331.00	0.180340
1332.00	0.180150
1333.00	0.179956
1334.00	0.179784
1335.00	0.179572
1336.00	0.179341
1337.00	0.179120
1338.00	0.178899
1339.00	0.178665
1340.00	0.178447
1341.00	0.178274
1342.00	0.178094
1343.00	0.177886
1344.00	0.177681
1345.00	0.177478
1346.00	0.177282
1347.00	0.177061
1348.00	0.176847
1349.00	0.176645
1350.00	0.176451
1351.00	0.176233
1352.00	0.176050
1353.00	0.175922
1354.00	0.175765
1355.00	0.175589
1356.00	0.175435
1357.00	0.175288
1358.00	0.175105
1359.00	0.174912
1360.00	0.174741
1361.00	0.174591
1362.00	0.174448
1363.00	0.174262
1364.00	0.174120
1365.00	0.173955
1366.00	0.173777
1367.00	0.173569
1368.00	0.173411
1369.00	0.173255
1370.00	0.173070
1371.00	0.172881
1372.00	0.172726
1373.00	0.172550
1374.00	0.172362
1375.00	0.172166
1376.00	0.171974
1377.00	0.171778
1378.00	0.171599
1379.00	0.171385
1380.00	0.171184
1381.00	0.170973
1382.00	0.170783
1383.00	0.170590
1384.00	0.170389
1385.00	0.170188
1386.00	0.169977
1387.00	0.169757
1388.00	0.169545
1389.00	0.169305
1390.00	0.169059
1391.00	0.168811
1392.00	0.168572
1393.00	0.168347
1394.00	0.168148
1395.00	0.167926
1396.00	0.167705
1397.00	0.167478
1398.00	0.167240
1399.00	0.166983
1400.00	0.166745
1401.00	0.166530
1402.00	0.166288
1403.00	0.166055
1404.00	0.165795
1405.00	0.165562
1406.00	0.165339
1407.00	0.165107
1408.00	0.164885
1409.00	0.164664
1410.00	0.164427
1411.00	0.164179
1412.00	0.163935
1413.00	0.163699
1414.00	0.163484
1415.00	0.163280
1416.00	0.163094
1417.00	0.162875
1418.00	0.162657
1419.00	0.162459
1420.00	0.162250
1421.00	0.162083
1422.00	0.161863
1423.00	0.161660
1424.00	0.161481
1425.00	0.161293
1426.00	0.161122
1427.00	0.160955
1428.00	0.160782
1429.00	0.160615
1430.00	0.160463
1431.00	0.160302
1432.00	0.160130
1433.00	0.159946
1434.00	0.159818
1435.00	0.159695
1436.00	0.159567
1437.00	0.159419
1438.00	0.159253
1439.00	0.159122
1440.00	0.159003
1441.00	0.158891
1442.00	0.158787
1443.00	0.158658
1444.00	0.158540
1445.00	0.158435
1446.00	0.158322
1447.00	0.158246
1448.00	0.158138
1449.00	0.158069
1450.00	0.158010
1451.00	0.157957
1452.00	0.157915
1453.00	0.157836
1454.00	0.157807
1455.00	0.157764
1456.00	0.157742
1457.00	0.157683
1458.00	0.157615
1459.00	0.157544
1460.00	0.157518
1461.00	0.157508
1462.00	0.157487
1463.00	0.157441
1464.00	0.157368
1465.00	0.157331
1466.00	0.157246
1467.00	0.157189
1468.00	0.157084
1469.00	0.156978
1470.00	0.156908
1471.00	0.156817
1472.00	0.156751
1473.00	0.156652
1474.00	0.156569
1475.00	0.156512
1476.00	0.156453
1477.00	0.156373
1478.00	0.156270
1479.00	0.156190
1480.00	0.156126
1481.00	0.156073
1482.00	0.156019
1483.00	0.155970
1484.00	0.155913
1485.00	0.155868
1486.00	0.155811
1487.00	0.155771
1488.00	0.155723
1489.00	0.155675
1490.00	0.155622
1491.00	0.155578
1492.00	0.155526
1493.00	0.155481
1494.00	0.155429
1495.00	0.155403
1496.00	0.155352
1497.00	0.155333
1498.00	0.155280
1499.00	0.155215
1500.00	0.155183
1501.00	0.155155
1502.00	0.155105
1503.00	0.155043
1504.00	0.154969
1505.00	0.154916
1506.00	0.154859
1507.00	0.154814
1508.00	0.154799
1509.00	0.154743
1510.00	0.154676
1511.00	0.154609
1512.00	0.154537
1513.00	0.154460
1514.00	0.154376
1515.00	0.154307
1516.00	0.154246
1517.00	0.154145
1518.00	0.154064
1519.00	0.154017
1520.00	0.153977
1521.00	0.153927
1522.00	0.153869
1523.00	0.153815
1524.00	0.153768
1525.00	0.153699
1526.00	0.153648
1527.00	0.153616
1528.00	0.153556
1529.00	0.153479
1530.00	0.153435
1531.00	0.153385
1532.00	0.153344
1533.00	0.153313
1534.00	0.153292
1535.00	0.153215
1536.00	0.153153
1537.00	0.153102
1538.00	0.153042
1539.00	0.152993
1540.00	0.152929
1541.00	0.152855
1542.00	0.152788
1543.00	0.152720
1544.00	0.152662
1545.00	0.152611
1546.00	0.152575
1547.00	0.152556
1548.00	0.152510
1549.00	0.152457
1550.00	0.152408
1551.00	0.152357
1552.00	0.152310
1553.00	0.152256
1554.00	0.152191
1555.00	0.152139
1556.00	0.152044
1557.00	0.151997
1558.00	0.151965
1559.00	0.151898
1560.00	0.151826
1561.00	0.151714
1562.00	0.151615
1563.00	0.151532
1564.00	0.151429
1565.00	0.151359
1566.00	0.151252
1567.00	0.151141
1568.00	0.151037
1569.00	0.150964
1570.00	0.150864
1571.00	0.150773
1572.00	0.150678
1573.00	0.150624
1574.00	0.150522
1575.00	0.150386
1576.00	0.150259
1577.00	0.150144
1578.00	0.150068
1579.00	0.149993
1580.00	0.149900
1581.00	0.149802
1582.00	0.149678
1583.00	0.149588
1584.00	0.149503
1585.00	0.149428
1586.00	0.149345
1587.00	0.149259
1588.00	0.149185
1589.00	0.149109
1590.00	0.149015
1591.00	0.148956
1592.00	0.148906
1593.00	0.148849
1594.00	0.148785
1595.00	0.148706
1596.00	0.148661
1597.00	0.148592
1598.00	0.148516
1599.00	0.148430
1600.00	0.148352
1601.00	0.148274
1602.00	0.148201
1603.00	0.148100
1604.00	0.148026
1605.00	0.147937
1606.00	0.147852
1607.00	0.147779
1608.00	0.147667
1609.00	0.147559
1610.00	0.147471
1611.00	0.147397
1612.00	0.147312
1613.00	0.147192
1614.00	0.147075
1615.00	0.146985
1616.00	0.146938
1617.00	0.146879
1618.00	0.146793
1619.00	0.146693
1620.00	0.146624
1621.00	0.146529
1622.00	0.146447
1623.00	0.146361
1624.00	0.146279
1625.00	0.146225
1626.00	0.146175
1627.00	0.146127
1628.00	0.146072
1629.00	0.146024
1630.00	0.145987
1631.00	0.145963
1632.00	0.145936
1633.00	0.145869
1634.00	0.145816
1635.00	0.145791
1636.00	0.145753
1637.00	0.145705
1638.00	0.145673
1639.00	0.145624
1640.00	0.145567
1641.00	0.145493
1642.00	0.145409
1643.00	0.146354
1644.00	0.147309
1645.00	0.148257
1646.00	0.149201
1647.00	0.150092
1648.00	0.151023
1649.00	0.151940
1650.00	0.152835
1651.00	0.153741
1652.00	0.154653
1653.00	0.155580
1654.00	0.156531
1655.00	0.157460
1656.00	0.158398
1657.00	0.159283
1658.00	0.160246
1659.00	0.161194
1660.00	0.161090
1661.00	0.160947
1662.00	0.160827
1663.00	0.160707
1664.00	0.160612
1665.00	0.160516
1666.00	0.160420
1667.00	0.160377
1668.00	0.160265
1669.00	0.160205
1670.00	0.160132
1671.00	0.160042
1672.00	0.159941
1673.00	0.159813
1674.00	0.159756
1675.00	0.159617
1676.00	0.159552
1677.00	0.159464
1678.00	0.159384
1679.00	0.159331
1680.00	0.159267
1681.00	0.159246
1682.00	0.159150
1683.00	0.159103
1684.00	0.159067
1685.00	0.159048
1686.00	0.158951
1687.00	0.158846
1688.00	0.158838
1689.00	0.158779
1690.00	0.158815
1691.00	0.158832
1692.00	0.158972
1693.00	0.158980
1694.00	0.158949
1695.00	0.158988
1696.00	0.158977
1697.00	0.158928
1698.00	0.158927
1699.00	0.158946
1700.00	0.158894
1701.00	0.158834
1702.00	0.158774
1703.00	0.158724
1704.00	0.158713
1705.00	0.158643
1706.00	0.158608
1707.00	0.158545
1708.00	0.158474
1709.00	0.158338
1710.00	0.158319
1711.00	0.158267
1712.00	0.158184
1713.00	0.158080
1714.00	0.158049
1715.00	0.157930
1716.00	0.157916
1717.00	0.157826
1718.00	0.157821
1719.00	0.157737
1720.00	0.157684
1721.00	0.157630
1722.00	0.157528
1723.00	0.157448
1724.00	0.157312
1725.00	0.157260
1726.00	0.157069
1727.00	0.156848
1728.00	0.156746
1729.00	0.156566
1730.00	0.156427
1731.00	0.156288
1732.00	0.156174
1733.00	0.155975
1734.00	0.155886
1735.00	0.155753
1736.00	0.155710
1737.00	0.155589
1738.00	0.155420
1739.00	0.155295
1740.00	0.155195
1741.00	0.155140
1742.00	0.155008
1743.00	0.155003
1744.00	0.154917
1745.00	0.154806
1746.00	0.154696
1747.00	0.154610
1748.00	0.154546
1749.00	0.154485
1750.00	0.154381
1751.00	0.154285
1752.00	0.154108
1753.00	0.153938
1754.00	0.153782
1755.00	0.153719
1756.00	0.153595
1757.00	0.153450
1758.00	0.153282
1759.00	0.153162
1760.00	0.153008
1761.00	0.152907
1762.00	0.152771
1763.00	0.152671
1764.00	0.152550
1765.00	0.152311
1766.00	0.152146
1767.00	0.151990
1768.00	0.151808
1769.00	0.151620
1770.00	0.151482
1771.00	0.151414
1772.00	0.151225
1773.00	0.151142
1774.00	0.150942
1775.00	0.150814
1776.00	0.150639
1777.00	0.150477
1778.00	0.150385
1779.00	0.150185
1780.00	0.150155
1781.00	0.150068
1782.00	0.150060
1783.00	0.149881
1784.00	0.149763
1785.00	0.149627
1786.00	0.149523
1787.00	0.149336
1788.00	0.149229
1789.00	0.149112
1790.00	0.148895
1791.00	0.148864
1792.00	0.148805
1793.00	0.148634
1794.00	0.148489
1795.00	0.148321
1796.00	0.148244
1797.00	0.147989
1798.00	0.147774
1799.00	0.147600
1800.00	0.147481
1801.00	0.147357
1802.00	0.147226
1803.00	0.147136
1804.00	0.147054
1805.00	0.146896
1806.00	0.146772
1807.00	0.146661
1808.00	0.146470
1809.00	0.146244
1810.00	0.146139
1811.00	0.145985
1812.00	0.145864
1813.00	0.145775
1814.00	0.145691
1815.00	0.145554
1816.00	0.145408
1817.00	0.145377
1818.00	0.145212
1819.00	0.145138
1820.00	0.144957
1821.00	0.144915
1822.00	0.144772
1823.00	0.144655
1824.00	0.144505
1825.00	0.144391
1826.00	0.144293
1827.00	0.144178
1828.00	0.144135
1829.00	0.143959
1830.00	0.143807
1831.00	0.143646
1832.00	0.143623
1833.00	0.143506
1834.00	0.143324
1835.00	0.143220
1836.00	0.143049
1837.00	0.142946
1838.00	0.142820
1839.00	0.142696
1840.00	0.142600
1841.00	0.142544
1842.00	0.142452
1843.00	0.142342
1844.00	0.142264
1845.00	0.142085
1846.00	0.141959
1847.00	0.141788
1848.00	0.141692
1849.00	0.141498
1850.00	0.141287
1851.00	0.141112
1852.00	0.141032
1853.00	0.140840
1854.00	0.140688
1855.00	0.140491
1856.00	0.140291
1857.00	0.140097
1858.00	0.139926
1859.00	0.139767
1860.00	0.139579
1861.00	0.139323
1862.00	0.139089
1863.00	0.138899
1864.00	0.138668
1865.00	0.138541
1866.00	0.138281
1867.00	0.138178
1868.00	0.137935
1869.00	0.137776
1870.00	0.137657
1871.00	0.137507
1872.00	0.137289
1873.00	0.137152
1874.00	0.136984
1875.00	0.136732
1876.00	0.136684
1877.00	0.136593
1878.00	0.136470
1879.00	0.136473
1880.00	0.136439
1881.00	0.136450
1882.00	0.136224
1883.00	0.136177
1884.00	0.136136
1885.00	0.136144
1886.00	0.135953
1887.00	0.135997
1888.00	0.135939
1889.00	0.135852
1890.00	0.135869
1891.00	0.135920
1892.00	0.135930
1893.00	0.135727
1894.00	0.135684
1895.00	0.135663
1896.00	0.135496
1897.00	0.135439
1898.00	0.135463
1899.00	0.135478
1900.00	0.135406
1901.00	0.135297
1902.00	0.135404
1903.00	0.135368
1904.00	0.135220
1905.00	0.135179
1906.00	0.135291
1907.00	0.135181
1908.00	0.135046
1909.00	0.135028
1910.00	0.134964
1911.00	0.134834
1912.00	0.134790
1913.00	0.135015
1914.00	0.134877
1915.00	0.134684
1916.00	0.134786
1917.00	0.134810
1918.00	0.134892
1919.00	0.134790
1920.00	0.134983
1921.00	0.134944
1922.00	0.134817
1923.00	0.134621
1924.00	0.134724
1925.00	0.134620
1926.00	0.134514
1927.00	0.134588
1928.00	0.134522
1929.00	0.134439
1930.00	0.134159
1931.00	0.134240
1932.00	0.134203
1933.00	0.133872
1934.00	0.133974
1935.00	0.133891
1936.00	0.133855
1937.00	0.133705
1938.00	0.133805
1939.00	0.133662
1940.00	0.133599
1941.00	0.133440
1942.00	0.133459
1943.00	0.133522
1944.00	0.133425
1945.00	0.133573
1946.00	0.133602
1947.00	0.133700
1948.00	0.133490
1949.00	0.133526
1950.00	0.133563
1951.00	0.133318
1952.00	0.133101
1953.00	0.132824
1954.00	0.132716
1955.00	0.132494
1956.00	0.132671
1957.00	0.132803
1958.00	0.132757
1959.00	0.132743
1960.00	0.132632
1961.00	0.132653
1962.00	0.132284
1963.00	0.132116
1964.00	0.131825
1965.00	0.131750
1966.00	0.131656
1967.00	0.131671
1968.00	0.131755
1969.00	0.131748
1970.00	0.131801
1971.00	0.131763
1972.00	0.131754
1973.00	0.131631
1974.00	0.131406
1975.00	0.131352
1976.00	0.131384
1977.00	0.131301
1978.00	0.131151
1979.00	0.131255
1980.00	0.131197
1981.00	0.131320
1982.00	0.131448
1983.00	0.131370
1984.00	0.131285
1985.00	0.131034
1986.00	0.131150
1987.00	0.131045
1988.00	0.130935
1989.00	0.130803
1990.00	0.130745
1991.00	0.130833
1992.00	0.130511
1993.00	0.130563
1994.00	0.130444
1995.00	0.130425
1996.00	0.130514
1997.00	0.130607
1998.00	0.130497
1999.00	0.130298
2000.00	0.130451
2001.00	0.130602
2002.00	0.130720
2003.00	0.130356
2004.00	0.130461
2005.00	0.130465
2006.00	0.130492
2007.00	0.130477
2008.00	0.130393
2009.00	0.130750
2010.00	0.130541
2011.00	0.130694
2012.00	0.130636
2013.00	0.130542
2014.00	0.130464
2015.00	0.130567
2016.00	0.130780
2017.00	0.130590
2018.00	0.130592
2019.00	0.130547
2020.00	0.130829
2021.00	0.130856
2022.00	0.130816
2023.00	0.130833
2024.00	0.130896
2025.00	0.131023
2026.00	0.130875
2027.00	0.130948
2028.00	0.130884
2029.00	0.131113
2030.00	0.131091
2031.00	0.131191
2032.00	0.131191
2033.00	0.131222
2034.00	0.131305
2035.00	0.131190
2036.00	0.131284
2037.00	0.131347
2038.00	0.131253
2039.00	0.131486
2040.00	0.131541
2041.00	0.131574
2042.00	0.131380
2043.00	0.131682
2044.00	0.131764
2045.00	0.131877
2046.00	0.131655
2047.00	0.131970
2048.00	0.131950
2049.00	0.131981
2050.00	0.131891
2051.00	0.131972
2052.00	0.132020
2053.00	0.132108
2054.00	0.132225
2055.00	0.132264
2056.00	0.132137
2057.00	0.132269
2058.00	0.132409
2059.00	0.132597
2060.00	0.132659
2061.00	0.132555
2062.00	0.132755
2063.00	0.132814
2064.00	0.132688
2065.00	0.132940
2066.00	0.132761
2067.00	0.132888
2068.00	0.132933
2069.00	0.133235
2070.00	0.133167
2071.00	0.133061
2072.00	0.133339
2073.00	0.133452
2074.00	0.133297
2075.00	0.133207
2076.00	0.133534
2077.00	0.133279
2078.00	0.133311
2079.00	0.133300
2080.00	0.133412
2081.00	0.133397
2082.00	0.133359
2083.00	0.133868
2084.00	0.133676
2085.00	0.133642
2086.00	0.133245
2087.00	0.133281
2088.00	0.133147
2089.00	0.133068
2090.00	0.133058
2091.00	0.133342
2092.00	0.133381
2093.00	0.133011
2094.00	0.133214
2095.00	0.133169
2096.00	0.132965
2097.00	0.132927
2098.00	0.132968
2099.00	0.132638
2100.00	0.132234
2101.00	0.132273
2102.00	0.132305
2103.00	0.132446
2104.00	0.132379
2105.00	0.132731
2106.00	0.132485
2107.00	0.132269
2108.00	0.131920
2109.00	0.131874
2110.00	0.131680
2111.00	0.131479
2112.00	0.131847
2113.00	0.131523
2114.00	0.131509
2115.00	0.131455
2116.00	0.131705
2117.00	0.131813
2118.00	0.131885
2119.00	0.131757
2120.00	0.131392
2121.00	0.131325
2122.00	0.131023
2123.00	0.131031
2124.00	0.131109
2125.00	0.131274
2126.00	0.131098
2127.00	0.131205
2128.00	0.131103
2129.00	0.130792
2130.00	0.130980
2131.00	0.130850
2132.00	0.130808
2133.00	0.130483
2134.00	0.130554
2135.00	0.130267
2136.00	0.130249
2137.00	0.130434
2138.00	0.130485
2139.00	0.130451
2140.00	0.130279
2141.00	0.130370
2142.00	0.130006
2143.00	0.129897
2144.00	0.129708
2145.00	0.129766
2146.00	0.129491
2147.00	0.129336
2148.00	0.129239
2149.00	0.128860
2150.00	0.128939
2151.00	0.128649
2152.00	0.128956
2153.00	0.128475
2154.00	0.128471
2155.00	0.128240
2156.00	0.128156
2157.00	0.128192
2158.00	0.127818
2159.00	0.127928
2160.00	0.127983
2161.00	0.127974
2162.00	0.127661
2163.00	0.127724
2164.00	0.127840
2165.00	0.127707
2166.00	0.127870
2167.00	0.127680
2168.00	0.127551
2169.00	0.127127
2170.00	0.127529
2171.00	0.127329
2172.00	0.127182
2173.00	0.127054
2174.00	0.127117
2175.00	0.127014
2176.00	0.126737
2177.00	0.126581
2178.00	0.126421
2179.00	0.126614
2180.00	0.126405
2181.00	0.126513
2182.00	0.126493
2183.00	0.126243
2184.00	0.126120
2185.00	0.126121
2186.00	0.126316
2187.00	0.126146
2188.00	0.126124
2189.00	0.125980
2190.00	0.125998
2191.00	0.125796
2192.00	0.125805
2193.00	0.125767
2194.00	0.125822
2195.00	0.125867
2196.00	0.125587
2197.00	0.125638
[truncated: 303 more rows]
