# Supplementary material for: Ultrafast charge-transfer-induced spin transition in cobalt-tungstate molecular photomagnets
Source: Nat Commun. 2025 Jun 6;16:5012. doi: 10.1038/s41467-025-60401-4 (PMC12144094; doi:10.1038/s41467-025-60401-4)
Supplement: Supplementary file 5 — Source Data [file 41467_2025_60401_MOESM5_ESM.zip › Source_Data_files/Photoinduced_UV_vis_NIR_spectra_CsCoW/cooling_photo_1st/File_220712_144726_265k.txt]

File_220712_144726_265k.spc - RawData
�g�� (nm)	Abs.
200.00	6.000000
201.00	6.000000
202.00	2.178342
203.00	1.692237
204.00	1.807747
205.00	1.921148
206.00	1.912916
207.00	1.901657
208.00	2.079628
209.00	2.079919
210.00	2.104621
211.00	2.330350
212.00	2.266234
213.00	2.257066
214.00	2.168133
215.00	2.184865
216.00	2.089436
217.00	2.088503
218.00	2.112593
219.00	2.124301
220.00	2.066316
221.00	2.033056
222.00	2.061433
223.00	2.072297
224.00	2.096027
225.00	2.121610
226.00	2.126344
227.00	2.073038
228.00	2.045480
229.00	2.046309
230.00	2.012971
231.00	2.059735
232.00	2.046020
233.00	2.025182
234.00	2.013939
235.00	2.005009
236.00	1.983280
237.00	1.994804
238.00	2.015330
239.00	1.995120
240.00	1.997932
241.00	1.990649
242.00	1.984740
243.00	1.978015
244.00	1.982405
245.00	1.967726
246.00	1.958103
247.00	1.955212
248.00	1.952178
249.00	1.951384
250.00	1.967260
251.00	1.973846
252.00	1.995216
253.00	1.992469
254.00	1.994431
255.00	1.991238
256.00	1.995679
257.00	1.987002
258.00	2.001812
259.00	2.000006
260.00	2.007965
261.00	2.001087
262.00	1.987640
263.00	1.970698
264.00	1.980887
265.00	1.971139
266.00	1.972728
267.00	1.965861
268.00	1.963610
269.00	1.931049
270.00	1.897321
271.00	1.872994
272.00	1.846919
273.00	1.808692
274.00	1.779978
275.00	1.758720
276.00	1.727131
277.00	1.698194
278.00	1.682901
279.00	1.661695
280.00	1.640459
281.00	1.623953
282.00	1.610106
283.00	1.589965
284.00	1.577792
285.00	1.568177
286.00	1.551714
287.00	1.539489
288.00	1.530055
289.00	1.519948
290.00	1.502527
291.00	1.494717
292.00	1.483133
293.00	1.474944
294.00	1.466102
295.00	1.460850
296.00	1.450997
297.00	1.442776
298.00	1.431605
299.00	1.423116
300.00	1.418126
301.00	1.413971
302.00	1.412786
303.00	1.409924
304.00	1.403316
305.00	1.394306
306.00	1.383571
307.00	1.374963
308.00	1.366186
309.00	1.357845
310.00	1.348421
311.00	1.337687
312.00	1.332696
313.00	1.324834
314.00	1.324196
315.00	1.323609
316.00	1.323478
317.00	1.315123
318.00	1.314873
319.00	1.306302
320.00	1.297642
321.00	1.292781
322.00	1.286362
323.00	1.278232
324.00	1.275416
325.00	1.272741
326.00	1.271298
327.00	1.272250
328.00	1.271224
329.00	1.267154
330.00	1.266773
331.00	1.263999
332.00	1.260000
333.00	1.257959
334.00	1.256154
335.00	1.255294
336.00	1.255145
337.00	1.253125
338.00	1.250995
339.00	1.248310
340.00	1.243634
341.00	1.239990
342.00	1.240375
343.00	1.239830
344.00	1.241225
345.00	1.240365
346.00	1.239002
347.00	1.234523
348.00	1.230116
349.00	1.225334
350.00	1.225197
351.00	1.223670
352.00	1.223659
353.00	1.224745
354.00	1.224037
355.00	1.221327
356.00	1.218763
357.00	1.216941
358.00	1.213202
359.00	1.209670
360.00	1.205041
361.00	1.199666
362.00	1.191704
363.00	1.182561
364.00	1.173964
365.00	1.163434
366.00	1.152750
367.00	1.139480
368.00	1.125900
369.00	1.110699
370.00	1.093694
371.00	1.075970
372.00	1.059395
373.00	1.041038
374.00	1.021755
375.00	1.003862
376.00	0.985206
377.00	0.965469
378.00	0.947233
379.00	0.930308
380.00	0.913600
381.00	0.897001
382.00	0.881993
383.00	0.867405
384.00	0.852847
385.00	0.838906
386.00	0.827260
387.00	0.815965
388.00	0.805508
389.00	0.796362
390.00	0.787745
391.00	0.779215
392.00	0.771569
393.00	0.765567
394.00	0.759304
395.00	0.754116
396.00	0.749422
397.00	0.745685
398.00	0.741808
399.00	0.737998
400.00	0.734755
401.00	0.732658
402.00	0.730551
403.00	0.729284
404.00	0.728715
405.00	0.728290
406.00	0.728098
407.00	0.728261
408.00	0.728139
409.00	0.728622
410.00	0.728944
411.00	0.729626
412.00	0.730408
413.00	0.730820
414.00	0.732120
415.00	0.734430
416.00	0.736580
417.00	0.738706
418.00	0.741338
419.00	0.743771
420.00	0.746116
421.00	0.747790
422.00	0.750372
423.00	0.753212
424.00	0.756536
425.00	0.759201
426.00	0.763033
427.00	0.766238
428.00	0.769386
429.00	0.772676
430.00	0.776547
431.00	0.779433
432.00	0.783674
433.00	0.788161
434.00	0.791917
435.00	0.795516
436.00	0.799829
437.00	0.803133
438.00	0.807095
439.00	0.810843
440.00	0.815204
441.00	0.819147
442.00	0.823517
443.00	0.827232
444.00	0.831317
445.00	0.834914
446.00	0.839096
447.00	0.842669
448.00	0.846750
449.00	0.850803
450.00	0.854513
451.00	0.858101
452.00	0.861522
453.00	0.864904
454.00	0.868564
455.00	0.872580
456.00	0.876142
457.00	0.880538
458.00	0.884406
459.00	0.887881
460.00	0.891030
461.00	0.894906
462.00	0.897750
463.00	0.900960
464.00	0.903812
465.00	0.907025
466.00	0.909722
467.00	0.912748
468.00	0.915040
469.00	0.918080
470.00	0.920874
471.00	0.923512
472.00	0.925797
473.00	0.928354
474.00	0.930417
475.00	0.932696
476.00	0.934573
477.00	0.936344
478.00	0.938181
479.00	0.939936
480.00	0.941202
481.00	0.942680
482.00	0.944358
483.00	0.945834
484.00	0.946807
485.00	0.947773
486.00	0.948678
487.00	0.949173
488.00	0.950105
489.00	0.950968
490.00	0.951767
491.00	0.952193
492.00	0.952853
493.00	0.952740
494.00	0.953334
495.00	0.954062
496.00	0.954688
497.00	0.954807
498.00	0.955118
499.00	0.954984
500.00	0.954752
501.00	0.954027
502.00	0.953586
503.00	0.952678
504.00	0.951286
505.00	0.950515
506.00	0.949307
507.00	0.948329
508.00	0.947365
509.00	0.946536
510.00	0.944324
511.00	0.943352
512.00	0.941389
513.00	0.939062
514.00	0.936921
515.00	0.934474
516.00	0.931543
517.00	0.929198
518.00	0.926724
519.00	0.923645
520.00	0.921186
521.00	0.918480
522.00	0.915245
523.00	0.912212
524.00	0.909040
525.00	0.905388
526.00	0.902036
527.00	0.898558
528.00	0.894519
529.00	0.891021
530.00	0.887437
531.00	0.882830
532.00	0.878593
533.00	0.874775
534.00	0.870757
535.00	0.866561
536.00	0.861859
537.00	0.857175
538.00	0.852269
539.00	0.846866
540.00	0.841289
541.00	0.836694
542.00	0.831821
543.00	0.826240
544.00	0.820672
545.00	0.815002
546.00	0.808602
547.00	0.802323
548.00	0.796095
549.00	0.789496
550.00	0.783131
551.00	0.776931
552.00	0.770307
553.00	0.764066
554.00	0.757632
555.00	0.751117
556.00	0.744486
557.00	0.738334
558.00	0.731933
559.00	0.726020
560.00	0.719766
561.00	0.714061
562.00	0.707433
563.00	0.701229
564.00	0.694997
565.00	0.688898
566.00	0.682555
567.00	0.676282
568.00	0.669810
569.00	0.663136
570.00	0.657062
571.00	0.651061
572.00	0.644906
573.00	0.638889
574.00	0.633200
575.00	0.626917
576.00	0.620652
577.00	0.615138
578.00	0.609879
579.00	0.604109
580.00	0.598799
581.00	0.593601
582.00	0.588559
583.00	0.583099
584.00	0.578458
585.00	0.573623
586.00	0.568875
587.00	0.564332
588.00	0.560311
589.00	0.556078
590.00	0.552329
591.00	0.548490
592.00	0.544278
593.00	0.540165
594.00	0.536011
595.00	0.531864
596.00	0.527541
597.00	0.523676
598.00	0.520393
599.00	0.516714
600.00	0.513141
601.00	0.510432
602.00	0.507101
603.00	0.503262
604.00	0.500318
605.00	0.497548
606.00	0.494459
607.00	0.491982
608.00	0.489365
609.00	0.486901
610.00	0.483905
611.00	0.480840
612.00	0.477695
613.00	0.475012
614.00	0.472260
615.00	0.469963
616.00	0.467764
617.00	0.466092
618.00	0.464126
619.00	0.462078
620.00	0.459801
621.00	0.458033
622.00	0.455671
623.00	0.453392
624.00	0.451470
625.00	0.449766
626.00	0.448034
627.00	0.446610
628.00	0.445095
629.00	0.443818
630.00	0.441991
631.00	0.440105
632.00	0.438788
633.00	0.437590
634.00	0.435543
635.00	0.434509
636.00	0.433375
637.00	0.431526
638.00	0.429782
639.00	0.428429
640.00	0.426798
641.00	0.425571
642.00	0.424717
643.00	0.423979
644.00	0.423453
645.00	0.422709
646.00	0.421084
647.00	0.419812
648.00	0.418572
649.00	0.417203
650.00	0.415735
651.00	0.414899
652.00	0.413556
653.00	0.412500
654.00	0.411424
655.00	0.410876
656.00	0.410147
657.00	0.409417
658.00	0.408409
659.00	0.407434
660.00	0.406271
661.00	0.405148
662.00	0.404418
663.00	0.403490
664.00	0.402866
665.00	0.402310
666.00	0.401754
667.00	0.401270
668.00	0.400730
669.00	0.400125
670.00	0.399460
671.00	0.398687
672.00	0.397767
673.00	0.397565
674.00	0.396327
675.00	0.395482
676.00	0.394386
677.00	0.393717
678.00	0.392477
679.00	0.392198
680.00	0.391160
681.00	0.390845
682.00	0.390347
683.00	0.389214
684.00	0.388148
685.00	0.387659
686.00	0.387487
687.00	0.386449
688.00	0.386298
689.00	0.385792
690.00	0.385156
691.00	0.383769
692.00	0.383393
693.00	0.383068
694.00	0.383105
695.00	0.382921
696.00	0.383025
697.00	0.381925
698.00	0.380690
699.00	0.379168
700.00	0.378692
701.00	0.377452
702.00	0.377439
703.00	0.377517
704.00	0.377331
705.00	0.376476
706.00	0.375987
707.00	0.375448
708.00	0.374401
709.00	0.373746
710.00	0.373109
711.00	0.373168
712.00	0.372003
713.00	0.371407
714.00	0.370548
715.00	0.369144
716.00	0.368688
717.00	0.369576
718.00	0.368077
719.00	0.365402
720.00	0.363335
721.00	0.360578
722.00	0.359216
723.00	0.358070
724.00	0.356879
725.00	0.355801
726.00	0.354901
727.00	0.353635
728.00	0.352157
729.00	0.351290
730.00	0.350882
731.00	0.350453
732.00	0.350065
733.00	0.349621
734.00	0.349228
735.00	0.348807
736.00	0.348411
737.00	0.348093
738.00	0.347739
739.00	0.347418
740.00	0.347102
741.00	0.346775
742.00	0.346403
743.00	0.345956
744.00	0.345528
745.00	0.345142
746.00	0.344802
747.00	0.344407
748.00	0.344004
749.00	0.343668
750.00	0.343362
751.00	0.342954
752.00	0.342575
753.00	0.342142
754.00	0.341681
755.00	0.341226
756.00	0.340728
757.00	0.340294
758.00	0.339853
759.00	0.339435
760.00	0.338940
761.00	0.338466
762.00	0.338014
763.00	0.337596
764.00	0.337173
765.00	0.336717
766.00	0.336214
767.00	0.335660
768.00	0.335178
769.00	0.334694
770.00	0.334291
771.00	0.333771
772.00	0.333301
773.00	0.332851
774.00	0.332374
775.00	0.331941
776.00	0.331455
777.00	0.331111
778.00	0.330704
779.00	0.330281
780.00	0.329829
781.00	0.329399
782.00	0.328893
783.00	0.328362
784.00	0.327956
785.00	0.327567
786.00	0.327156
787.00	0.326696
788.00	0.326319
789.00	0.325918
790.00	0.325523
791.00	0.325088
792.00	0.324666
793.00	0.324190
794.00	0.323707
795.00	0.323233
796.00	0.322811
797.00	0.322365
798.00	0.321903
799.00	0.321522
800.00	0.321177
801.00	0.320746
802.00	0.320260
803.00	0.319827
804.00	0.319429
805.00	0.318990
806.00	0.318572
807.00	0.318133
808.00	0.317726
809.00	0.317259
810.00	0.316885
811.00	0.316506
812.00	0.316155
813.00	0.315716
814.00	0.315357
815.00	0.314918
816.00	0.314555
817.00	0.314196
818.00	0.313809
819.00	0.313499
820.00	0.313124
821.00	0.312804
822.00	0.312520
823.00	0.312250
824.00	0.311952
825.00	0.311719
826.00	0.311414
827.00	0.311119
828.00	0.310800
829.00	0.310556
830.00	0.310303
831.00	0.310012
832.00	0.309804
833.00	0.309539
834.00	0.309244
835.00	0.308987
836.00	0.308702
837.00	0.308525
838.00	0.308317
839.00	0.308003
840.00	0.307760
841.00	0.307447
842.00	0.307105
843.00	0.306751
844.00	0.306598
845.00	0.306366
846.00	0.306136
847.00	0.305780
848.00	0.305535
849.00	0.305309
850.00	0.305021
851.00	0.304781
852.00	0.304598
853.00	0.304323
854.00	0.304014
855.00	0.303797
856.00	0.303621
857.00	0.303312
858.00	0.303132
859.00	0.302885
860.00	0.302796
861.00	0.302455
862.00	0.302249
863.00	0.300433
864.00	0.298805
865.00	0.296996
866.00	0.295215
867.00	0.293502
868.00	0.291714
869.00	0.289935
870.00	0.288213
871.00	0.286468
872.00	0.284624
873.00	0.282854
874.00	0.281061
875.00	0.279333
876.00	0.277640
877.00	0.275893
878.00	0.274200
879.00	0.272443
880.00	0.272124
881.00	0.271783
882.00	0.271435
883.00	0.271059
884.00	0.270743
885.00	0.270542
886.00	0.270204
887.00	0.269899
888.00	0.269571
889.00	0.269249
890.00	0.268934
891.00	0.268625
892.00	0.268268
893.00	0.267862
894.00	0.267505
895.00	0.267161
896.00	0.266847
897.00	0.266489
898.00	0.266172
899.00	0.265880
900.00	0.265612
901.00	0.265283
902.00	0.264867
903.00	0.264530
904.00	0.264234
905.00	0.263815
906.00	0.263468
907.00	0.263105
908.00	0.262799
909.00	0.262459
910.00	0.262197
911.00	0.261901
912.00	0.261568
913.00	0.261250
914.00	0.260931
915.00	0.260637
916.00	0.260346
917.00	0.260079
918.00	0.259815
919.00	0.259559
920.00	0.259292
921.00	0.258969
922.00	0.258798
923.00	0.258507
924.00	0.258228
925.00	0.257939
926.00	0.257725
927.00	0.257476
928.00	0.257189
929.00	0.256923
930.00	0.256640
931.00	0.256405
932.00	0.256125
933.00	0.255856
934.00	0.255491
935.00	0.255206
936.00	0.254923
937.00	0.254654
938.00	0.254387
939.00	0.254119
940.00	0.253886
941.00	0.253667
942.00	0.253449
943.00	0.253164
944.00	0.252873
945.00	0.252619
946.00	0.252403
947.00	0.252193
948.00	0.251986
949.00	0.251788
950.00	0.251594
951.00	0.251411
952.00	0.251192
953.00	0.250967
954.00	0.250720
955.00	0.250488
956.00	0.250267
957.00	0.250003
958.00	0.249690
959.00	0.249342
960.00	0.249149
961.00	0.248946
962.00	0.248704
963.00	0.248452
964.00	0.248198
965.00	0.247930
966.00	0.247616
967.00	0.247316
968.00	0.247028
969.00	0.246693
970.00	0.246392
971.00	0.246105
972.00	0.245855
973.00	0.245587
974.00	0.245293
975.00	0.245066
976.00	0.244897
977.00	0.244591
978.00	0.244296
979.00	0.244039
980.00	0.243810
981.00	0.243533
982.00	0.243271
983.00	0.243049
984.00	0.242833
985.00	0.242618
986.00	0.242407
987.00	0.242164
988.00	0.241937
989.00	0.241685
990.00	0.241431
991.00	0.241219
992.00	0.240970
993.00	0.240724
994.00	0.240481
995.00	0.240248
996.00	0.240014
997.00	0.239751
998.00	0.239512
999.00	0.239266
1000.00	0.239033
1001.00	0.238775
1002.00	0.238544
1003.00	0.238298
1004.00	0.238093
1005.00	0.237868
1006.00	0.237652
1007.00	0.237445
1008.00	0.237240
1009.00	0.237029
1010.00	0.236797
1011.00	0.236593
1012.00	0.236381
1013.00	0.236183
1014.00	0.235952
1015.00	0.235724
1016.00	0.235496
1017.00	0.235254
1018.00	0.235007
1019.00	0.234776
1020.00	0.234548
1021.00	0.234315
1022.00	0.234076
1023.00	0.233838
1024.00	0.233615
1025.00	0.233391
1026.00	0.233185
1027.00	0.232970
1028.00	0.232731
1029.00	0.232496
1030.00	0.232258
1031.00	0.232059
1032.00	0.231868
1033.00	0.231647
1034.00	0.231433
1035.00	0.231244
1036.00	0.231027
1037.00	0.230842
1038.00	0.230628
1039.00	0.230413
1040.00	0.230195
1041.00	0.229945
1042.00	0.229703
1043.00	0.229482
1044.00	0.229259
1045.00	0.229016
1046.00	0.228761
1047.00	0.228538
1048.00	0.228305
1049.00	0.228073
1050.00	0.227845
1051.00	0.227601
1052.00	0.227363
1053.00	0.227128
1054.00	0.226896
1055.00	0.226689
1056.00	0.226459
1057.00	0.226230
1058.00	0.226016
1059.00	0.225812
1060.00	0.225586
1061.00	0.225311
1062.00	0.225094
1063.00	0.224896
1064.00	0.224654
1065.00	0.224443
1066.00	0.224194
1067.00	0.223983
1068.00	0.223769
1069.00	0.223549
1070.00	0.223342
1071.00	0.223114
1072.00	0.222857
1073.00	0.222620
1074.00	0.222371
1075.00	0.222137
1076.00	0.221882
1077.00	0.221614
1078.00	0.221404
1079.00	0.221163
1080.00	0.220930
1081.00	0.220701
1082.00	0.220447
1083.00	0.220230
1084.00	0.219994
1085.00	0.219749
1086.00	0.219513
1087.00	0.219283
1088.00	0.219031
1089.00	0.218814
1090.00	0.218626
1091.00	0.218428
1092.00	0.218220
1093.00	0.218030
1094.00	0.217864
1095.00	0.217695
1096.00	0.217542
1097.00	0.217347
1098.00	0.217150
1099.00	0.216933
1100.00	0.216702
1101.00	0.216479
1102.00	0.216292
1103.00	0.216112
1104.00	0.215921
1105.00	0.215746
1106.00	0.215572
1107.00	0.215394
1108.00	0.215196
1109.00	0.214990
1110.00	0.214793
1111.00	0.214568
1112.00	0.214360
1113.00	0.214134
1114.00	0.213941
1115.00	0.213762
1116.00	0.213589
1117.00	0.213466
1118.00	0.213305
1119.00	0.213124
1120.00	0.212912
1121.00	0.212716
1122.00	0.212535
1123.00	0.212317
1124.00	0.212100
1125.00	0.211924
1126.00	0.211742
1127.00	0.211543
1128.00	0.211349
1129.00	0.211142
1130.00	0.210929
1131.00	0.210713
1132.00	0.210476
1133.00	0.210247
1134.00	0.210004
1135.00	0.209782
1136.00	0.209584
1137.00	0.209396
1138.00	0.209196
1139.00	0.208967
1140.00	0.208750
1141.00	0.208528
1142.00	0.208313
1143.00	0.208102
1144.00	0.207880
1145.00	0.207686
1146.00	0.207476
1147.00	0.207266
1148.00	0.207056
1149.00	0.206872
1150.00	0.206686
1151.00	0.206463
1152.00	0.206249
1153.00	0.206024
1154.00	0.205825
1155.00	0.205608
1156.00	0.205395
1157.00	0.205185
1158.00	0.204987
1159.00	0.204770
1160.00	0.204578
1161.00	0.204399
1162.00	0.204194
1163.00	0.203987
1164.00	0.203794
1165.00	0.203614
1166.00	0.203418
1167.00	0.203233
1168.00	0.203061
1169.00	0.202891
1170.00	0.202701
1171.00	0.202479
1172.00	0.202295
1173.00	0.202147
1174.00	0.202000
1175.00	0.201840
1176.00	0.201680
1177.00	0.201510
1178.00	0.201351
1179.00	0.201196
1180.00	0.201050
1181.00	0.200917
1182.00	0.200766
1183.00	0.200601
1184.00	0.200446
1185.00	0.200300
1186.00	0.200153
1187.00	0.199996
1188.00	0.199840
1189.00	0.199697
1190.00	0.199538
1191.00	0.199372
1192.00	0.199210
1193.00	0.199020
1194.00	0.198846
1195.00	0.198685
1196.00	0.198513
1197.00	0.198377
1198.00	0.198209
1199.00	0.198043
1200.00	0.197901
1201.00	0.197733
1202.00	0.197590
1203.00	0.197419
1204.00	0.197255
1205.00	0.197102
1206.00	0.196920
1207.00	0.196729
1208.00	0.196566
1209.00	0.196408
1210.00	0.196293
1211.00	0.196140
1212.00	0.195956
1213.00	0.195825
1214.00	0.195670
1215.00	0.195515
1216.00	0.195348
1217.00	0.195181
1218.00	0.195012
1219.00	0.194837
1220.00	0.194692
1221.00	0.194541
1222.00	0.194410
1223.00	0.194256
1224.00	0.194122
1225.00	0.193971
1226.00	0.193829
1227.00	0.193678
1228.00	0.193513
1229.00	0.193355
1230.00	0.193176
1231.00	0.193004
1232.00	0.192845
1233.00	0.192713
1234.00	0.192565
1235.00	0.192407
1236.00	0.192214
1237.00	0.192034
1238.00	0.191887
1239.00	0.191723
1240.00	0.191583
1241.00	0.191413
1242.00	0.191230
1243.00	0.191043
1244.00	0.190859
1245.00	0.190703
1246.00	0.190559
1247.00	0.190392
1248.00	0.190221
1249.00	0.190061
1250.00	0.189906
1251.00	0.189716
1252.00	0.189556
1253.00	0.189412
1254.00	0.189268
1255.00	0.189124
1256.00	0.188970
1257.00	0.188818
1258.00	0.188675
1259.00	0.188541
1260.00	0.188401
1261.00	0.188262
1262.00	0.188108
1263.00	0.187962
1264.00	0.187830
1265.00	0.187664
1266.00	0.187498
1267.00	0.187322
1268.00	0.187194
1269.00	0.187043
1270.00	0.186890
1271.00	0.186734
1272.00	0.186562
1273.00	0.186374
1274.00	0.186209
1275.00	0.186036
1276.00	0.185877
1277.00	0.185715
1278.00	0.185547
1279.00	0.185405
1280.00	0.185247
1281.00	0.185080
1282.00	0.184960
1283.00	0.184820
1284.00	0.184683
1285.00	0.184554
1286.00	0.184432
1287.00	0.184303
1288.00	0.184159
1289.00	0.183993
1290.00	0.183858
1291.00	0.183718
1292.00	0.183602
1293.00	0.183481
1294.00	0.183343
1295.00	0.183211
1296.00	0.183058
1297.00	0.182914
1298.00	0.182769
1299.00	0.182617
1300.00	0.182481
1301.00	0.182329
1302.00	0.182163
1303.00	0.181995
1304.00	0.181848
1305.00	0.181697
1306.00	0.181555
1307.00	0.181406
1308.00	0.181251
1309.00	0.181080
1310.00	0.180927
1311.00	0.180779
1312.00	0.180629
1313.00	0.180489
1314.00	0.180329
1315.00	0.180177
1316.00	0.180035
1317.00	0.179875
1318.00	0.179725
1319.00	0.179558
1320.00	0.179412
1321.00	0.179247
1322.00	0.179087
1323.00	0.178951
1324.00	0.178798
1325.00	0.178624
1326.00	0.178448
1327.00	0.178249
1328.00	0.178071
1329.00	0.177890
1330.00	0.177685
1331.00	0.177496
1332.00	0.177316
1333.00	0.177124
1334.00	0.176934
1335.00	0.176714
1336.00	0.176517
1337.00	0.176321
1338.00	0.176126
1339.00	0.175931
1340.00	0.175749
1341.00	0.175585
1342.00	0.175415
1343.00	0.175222
1344.00	0.175013
1345.00	0.174786
1346.00	0.174567
1347.00	0.174381
1348.00	0.174182
1349.00	0.173989
1350.00	0.173794
1351.00	0.173600
1352.00	0.173443
1353.00	0.173312
1354.00	0.173147
1355.00	0.172987
1356.00	0.172832
1357.00	0.172676
1358.00	0.172514
1359.00	0.172366
1360.00	0.172241
1361.00	0.172109
1362.00	0.171983
1363.00	0.171846
1364.00	0.171706
1365.00	0.171558
1366.00	0.171395
1367.00	0.171229
1368.00	0.171078
1369.00	0.170893
1370.00	0.170682
1371.00	0.170501
1372.00	0.170315
1373.00	0.170129
1374.00	0.169948
1375.00	0.169758
1376.00	0.169538
1377.00	0.169301
1378.00	0.169116
1379.00	0.168921
1380.00	0.168748
1381.00	0.168555
1382.00	0.168358
1383.00	0.168173
1384.00	0.167955
1385.00	0.167723
1386.00	0.167519
1387.00	0.167315
1388.00	0.167082
1389.00	0.166850
1390.00	0.166636
1391.00	0.166394
1392.00	0.166135
1393.00	0.165916
1394.00	0.165729
1395.00	0.165507
1396.00	0.165275
1397.00	0.165021
1398.00	0.164776
1399.00	0.164529
1400.00	0.164276
1401.00	0.164036
1402.00	0.163804
1403.00	0.163567
1404.00	0.163339
1405.00	0.163141
1406.00	0.162931
1407.00	0.162690
1408.00	0.162455
1409.00	0.162242
1410.00	0.162023
1411.00	0.161799
1412.00	0.161579
1413.00	0.161357
1414.00	0.161151
1415.00	0.160947
1416.00	0.160760
1417.00	0.160560
1418.00	0.160366
1419.00	0.160180
1420.00	0.160015
1421.00	0.159820
1422.00	0.159602
1423.00	0.159412
1424.00	0.159250
1425.00	0.159077
1426.00	0.158912
1427.00	0.158731
1428.00	0.158554
1429.00	0.158388
1430.00	0.158222
1431.00	0.158053
1432.00	0.157886
1433.00	0.157718
1434.00	0.157598
1435.00	0.157483
1436.00	0.157344
1437.00	0.157177
1438.00	0.157040
1439.00	0.156906
1440.00	0.156766
1441.00	0.156620
1442.00	0.156503
1443.00	0.156377
1444.00	0.156262
1445.00	0.156148
1446.00	0.156037
1447.00	0.155968
1448.00	0.155883
1449.00	0.155807
1450.00	0.155738
1451.00	0.155659
1452.00	0.155598
1453.00	0.155544
1454.00	0.155506
1455.00	0.155446
1456.00	0.155410
1457.00	0.155362
1458.00	0.155285
1459.00	0.155200
1460.00	0.155153
1461.00	0.155105
1462.00	0.155039
1463.00	0.154960
1464.00	0.154884
1465.00	0.154834
1466.00	0.154762
1467.00	0.154697
1468.00	0.154589
1469.00	0.154486
1470.00	0.154384
1471.00	0.154285
1472.00	0.154226
1473.00	0.154158
1474.00	0.154090
1475.00	0.154054
1476.00	0.154026
1477.00	0.153993
1478.00	0.153943
1479.00	0.153903
1480.00	0.153873
1481.00	0.153831
1482.00	0.153764
1483.00	0.153714
1484.00	0.153667
1485.00	0.153640
1486.00	0.153591
1487.00	0.153551
1488.00	0.153523
1489.00	0.153479
1490.00	0.153405
1491.00	0.153334
1492.00	0.153263
1493.00	0.153196
1494.00	0.153104
1495.00	0.153048
1496.00	0.152986
1497.00	0.152942
1498.00	0.152883
1499.00	0.152814
1500.00	0.152763
1501.00	0.152720
1502.00	0.152679
1503.00	0.152642
1504.00	0.152602
1505.00	0.152554
1506.00	0.152485
1507.00	0.152437
1508.00	0.152421
1509.00	0.152397
1510.00	0.152359
1511.00	0.152314
1512.00	0.152277
1513.00	0.152238
1514.00	0.152187
1515.00	0.152119
1516.00	0.152069
1517.00	0.152001
1518.00	0.151955
1519.00	0.151913
1520.00	0.151855
1521.00	0.151810
1522.00	0.151749
1523.00	0.151724
1524.00	0.151692
1525.00	0.151627
1526.00	0.151568
1527.00	0.151512
1528.00	0.151458
1529.00	0.151361
1530.00	0.151284
1531.00	0.151208
1532.00	0.151174
1533.00	0.151131
1534.00	0.151097
1535.00	0.151005
1536.00	0.150927
1537.00	0.150857
1538.00	0.150784
1539.00	0.150725
1540.00	0.150645
1541.00	0.150568
1542.00	0.150504
1543.00	0.150443
1544.00	0.150406
1545.00	0.150371
1546.00	0.150353
1547.00	0.150321
1548.00	0.150283
1549.00	0.150234
1550.00	0.150202
1551.00	0.150176
1552.00	0.150140
1553.00	0.150074
1554.00	0.150019
1555.00	0.149967
1556.00	0.149896
1557.00	0.149850
1558.00	0.149788
1559.00	0.149716
1560.00	0.149641
1561.00	0.149540
1562.00	0.149450
1563.00	0.149357
1564.00	0.149253
1565.00	0.149177
1566.00	0.149084
1567.00	0.148977
1568.00	0.148857
1569.00	0.148778
1570.00	0.148710
1571.00	0.148634
1572.00	0.148557
1573.00	0.148510
1574.00	0.148405
1575.00	0.148317
1576.00	0.148241
1577.00	0.148154
1578.00	0.148060
1579.00	0.147955
1580.00	0.147860
1581.00	0.147763
1582.00	0.147664
1583.00	0.147571
1584.00	0.147494
1585.00	0.147427
1586.00	0.147338
1587.00	0.147244
1588.00	0.147165
1589.00	0.147085
1590.00	0.146967
1591.00	0.146890
1592.00	0.146837
1593.00	0.146756
1594.00	0.146671
1595.00	0.146599
1596.00	0.146559
1597.00	0.146508
1598.00	0.146462
1599.00	0.146413
1600.00	0.146338
1601.00	0.146248
1602.00	0.146158
1603.00	0.146090
1604.00	0.146020
1605.00	0.145940
1606.00	0.145845
1607.00	0.145792
1608.00	0.145718
1609.00	0.145626
1610.00	0.145546
1611.00	0.145459
1612.00	0.145370
1613.00	0.145248
1614.00	0.145125
1615.00	0.145034
1616.00	0.144942
1617.00	0.144871
1618.00	0.144788
1619.00	0.144711
1620.00	0.144646
1621.00	0.144563
1622.00	0.144480
1623.00	0.144424
1624.00	0.144342
1625.00	0.144257
1626.00	0.144184
1627.00	0.144100
1628.00	0.144046
1629.00	0.143992
1630.00	0.143951
1631.00	0.143933
1632.00	0.143901
1633.00	0.143840
1634.00	0.143781
1635.00	0.143749
1636.00	0.143699
1637.00	0.143640
1638.00	0.143602
1639.00	0.143586
1640.00	0.143561
1641.00	0.143519
1642.00	0.143489
1643.00	0.144419
1644.00	0.145356
1645.00	0.146285
1646.00	0.147234
1647.00	0.148170
1648.00	0.149059
1649.00	0.149938
1650.00	0.150867
1651.00	0.151744
1652.00	0.152662
1653.00	0.153604
1654.00	0.154519
1655.00	0.155378
1656.00	0.156267
1657.00	0.157113
1658.00	0.158029
1659.00	0.158915
1660.00	0.158781
1661.00	0.158731
1662.00	0.158612
1663.00	0.158446
1664.00	0.158334
1665.00	0.158243
1666.00	0.158116
1667.00	0.157952
1668.00	0.157881
1669.00	0.157778
1670.00	0.157644
1671.00	0.157480
1672.00	0.157454
1673.00	0.157315
1674.00	0.157207
1675.00	0.157093
1676.00	0.157026
1677.00	0.156922
1678.00	0.156826
1679.00	0.156786
1680.00	0.156787
1681.00	0.156708
1682.00	0.156645
1683.00	0.156656
1684.00	0.156658
1685.00	0.156614
1686.00	0.156571
1687.00	0.156524
1688.00	0.156614
1689.00	0.156602
1690.00	0.156692
1691.00	0.156757
1692.00	0.156814
1693.00	0.156826
1694.00	0.156941
1695.00	0.156914
1696.00	0.156922
1697.00	0.156849
1698.00	0.156819
1699.00	0.156803
1700.00	0.156700
1701.00	0.156640
1702.00	0.156587
1703.00	0.156524
1704.00	0.156432
1705.00	0.156365
1706.00	0.156261
1707.00	0.156178
1708.00	0.156101
1709.00	0.155976
1710.00	0.155970
1711.00	0.155786
1712.00	0.155787
1713.00	0.155681
1714.00	0.155595
1715.00	0.155572
1716.00	0.155552
1717.00	0.155512
1718.00	0.155546
1719.00	0.155502
1720.00	0.155438
1721.00	0.155439
1722.00	0.155309
1723.00	0.155197
1724.00	0.155051
1725.00	0.154964
1726.00	0.154834
1727.00	0.154668
1728.00	0.154587
1729.00	0.154401
1730.00	0.154230
1731.00	0.154131
1732.00	0.153966
1733.00	0.153744
1734.00	0.153574
1735.00	0.153410
1736.00	0.153313
1737.00	0.153141
1738.00	0.152985
1739.00	0.152837
1740.00	0.152723
1741.00	0.152586
1742.00	0.152432
1743.00	0.152352
1744.00	0.152175
1745.00	0.152083
1746.00	0.151895
1747.00	0.151876
1748.00	0.151764
1749.00	0.151724
1750.00	0.151664
1751.00	0.151695
1752.00	0.151523
1753.00	0.151382
1754.00	0.151276
1755.00	0.151150
1756.00	0.151093
1757.00	0.150980
1758.00	0.150917
1759.00	0.150797
1760.00	0.150714
1761.00	0.150604
1762.00	0.150506
1763.00	0.150433
1764.00	0.150251
1765.00	0.150153
1766.00	0.149961
1767.00	0.149819
1768.00	0.149605
1769.00	0.149462
1770.00	0.149326
1771.00	0.149261
1772.00	0.149216
1773.00	0.149130
1774.00	0.148944
1775.00	0.148722
1776.00	0.148614
1777.00	0.148400
1778.00	0.148309
1779.00	0.148112
1780.00	0.147980
1781.00	0.147910
1782.00	0.147763
1783.00	0.147662
1784.00	0.147600
1785.00	0.147425
1786.00	0.147308
1787.00	0.147150
1788.00	0.147026
1789.00	0.146825
1790.00	0.146620
1791.00	0.146556
1792.00	0.146485
1793.00	0.146327
1794.00	0.146252
1795.00	0.146159
1796.00	0.146031
1797.00	0.145904
1798.00	0.145732
1799.00	0.145607
1800.00	0.145405
1801.00	0.145234
1802.00	0.145111
1803.00	0.145021
1804.00	0.144928
1805.00	0.144749
1806.00	0.144634
1807.00	0.144478
1808.00	0.144354
1809.00	0.144176
1810.00	0.144023
1811.00	0.143852
1812.00	0.143689
1813.00	0.143613
1814.00	0.143489
1815.00	0.143346
1816.00	0.143217
1817.00	0.143133
1818.00	0.142956
1819.00	0.142886
1820.00	0.142739
1821.00	0.142640
1822.00	0.142517
1823.00	0.142362
1824.00	0.142229
1825.00	0.142052
1826.00	0.142001
1827.00	0.141923
1828.00	0.141834
1829.00	0.141656
1830.00	0.141534
1831.00	0.141405
1832.00	0.141330
1833.00	0.141236
1834.00	0.141137
1835.00	0.141050
1836.00	0.140889
1837.00	0.140739
1838.00	0.140719
1839.00	0.140597
1840.00	0.140522
1841.00	0.140458
1842.00	0.140402
1843.00	0.140284
1844.00	0.140124
1845.00	0.139998
1846.00	0.139907
1847.00	0.139726
1848.00	0.139580
1849.00	0.139374
1850.00	0.139169
1851.00	0.139095
1852.00	0.138970
1853.00	0.138832
1854.00	0.138700
1855.00	0.138444
1856.00	0.138320
1857.00	0.138138
1858.00	0.137940
1859.00	0.137763
1860.00	0.137571
1861.00	0.137328
1862.00	0.137119
1863.00	0.136924
1864.00	0.136774
1865.00	0.136592
1866.00	0.136519
1867.00	0.136414
1868.00	0.136055
1869.00	0.135862
1870.00	0.135732
1871.00	0.135542
1872.00	0.135381
1873.00	0.135225
1874.00	0.135090
1875.00	0.134952
1876.00	0.134825
1877.00	0.134729
1878.00	0.134695
1879.00	0.134555
1880.00	0.134422
1881.00	0.134297
1882.00	0.134158
1883.00	0.133950
1884.00	0.133876
1885.00	0.133897
1886.00	0.133757
1887.00	0.133642
1888.00	0.133599
1889.00	0.133567
1890.00	0.133388
1891.00	0.133321
1892.00	0.133257
1893.00	0.133236
1894.00	0.133112
1895.00	0.133099
1896.00	0.133120
1897.00	0.133042
1898.00	0.133030
1899.00	0.133026
1900.00	0.133061
1901.00	0.132877
1902.00	0.132869
1903.00	0.132943
1904.00	0.132940
1905.00	0.132840
1906.00	0.132686
1907.00	0.132831
1908.00	0.132850
1909.00	0.132808
1910.00	0.132646
1911.00	0.132613
1912.00	0.132548
1913.00	0.132501
1914.00	0.132481
1915.00	0.132420
1916.00	0.132408
1917.00	0.132302
1918.00	0.132365
1919.00	0.132241
1920.00	0.132092
1921.00	0.131976
1922.00	0.131912
1923.00	0.131918
1924.00	0.131973
1925.00	0.131932
1926.00	0.131797
1927.00	0.131593
1928.00	0.131529
1929.00	0.131428
1930.00	0.131314
1931.00	0.131450
1932.00	0.131337
1933.00	0.131157
1934.00	0.131221
1935.00	0.131276
1936.00	0.131376
1937.00	0.131338
1938.00	0.131428
1939.00	0.131382
1940.00	0.131266
1941.00	0.131097
1942.00	0.130894
1943.00	0.130947
1944.00	0.131092
1945.00	0.131126
1946.00	0.131108
1947.00	0.131123
1948.00	0.130863
1949.00	0.130919
1950.00	0.130970
1951.00	0.130877
1952.00	0.130643
1953.00	0.130611
1954.00	0.130557
1955.00	0.130319
1956.00	0.130389
1957.00	0.130434
1958.00	0.130374
1959.00	0.130401
1960.00	0.130272
1961.00	0.130169
1962.00	0.129954
1963.00	0.129725
1964.00	0.129650
1965.00	0.129685
1966.00	0.129524
1967.00	0.129451
1968.00	0.129474
1969.00	0.129536
1970.00	0.129209
1971.00	0.129169
1972.00	0.129235
1973.00	0.129229
1974.00	0.129052
1975.00	0.128974
1976.00	0.128892
1977.00	0.128943
1978.00	0.129117
1979.00	0.129125
1980.00	0.129286
1981.00	0.129172
1982.00	0.129148
1983.00	0.129132
1984.00	0.129006
1985.00	0.128815
1986.00	0.128693
1987.00	0.128744
1988.00	0.128708
1989.00	0.128539
1990.00	0.128178
1991.00	0.128234
1992.00	0.127982
1993.00	0.128141
1994.00	0.127927
1995.00	0.127828
1996.00	0.127900
1997.00	0.127946
1998.00	0.127929
1999.00	0.127760
2000.00	0.127802
2001.00	0.127933
2002.00	0.128023
2003.00	0.127894
2004.00	0.128031
2005.00	0.128127
2006.00	0.128325
2007.00	0.128401
2008.00	0.128372
2009.00	0.128536
2010.00	0.128334
2011.00	0.128626
2012.00	0.128467
2013.00	0.128639
2014.00	0.128453
2015.00	0.128532
2016.00	0.128619
2017.00	0.128555
2018.00	0.128548
2019.00	0.128511
2020.00	0.128610
2021.00	0.128423
2022.00	0.128483
2023.00	0.128340
2024.00	0.128562
2025.00	0.128579
2026.00	0.128602
2027.00	0.128670
2028.00	0.128496
2029.00	0.128694
2030.00	0.128482
2031.00	0.128746
2032.00	0.128634
2033.00	0.128684
2034.00	0.128790
2035.00	0.128807
2036.00	0.128763
2037.00	0.128823
2038.00	0.129136
2039.00	0.128978
2040.00	0.129233
2041.00	0.129132
2042.00	0.129173
2043.00	0.129313
2044.00	0.129477
2045.00	0.129598
2046.00	0.129429
2047.00	0.129513
2048.00	0.129518
2049.00	0.129624
2050.00	0.129623
2051.00	0.129562
2052.00	0.129646
2053.00	0.129675
2054.00	0.129770
2055.00	0.129584
2056.00	0.129658
2057.00	0.129609
2058.00	0.129751
2059.00	0.130012
2060.00	0.130152
2061.00	0.129995
2062.00	0.129944
2063.00	0.130037
2064.00	0.129941
2065.00	0.129936
2066.00	0.130162
2067.00	0.130309
2068.00	0.130307
2069.00	0.130345
2070.00	0.130500
2071.00	0.130519
2072.00	0.130627
2073.00	0.130587
2074.00	0.130502
2075.00	0.130600
2076.00	0.130503
2077.00	0.130361
2078.00	0.130479
2079.00	0.130797
2080.00	0.130729
2081.00	0.130896
2082.00	0.131002
2083.00	0.131176
2084.00	0.130883
2085.00	0.131080
2086.00	0.130961
2087.00	0.130818
2088.00	0.130872
2089.00	0.130887
2090.00	0.130986
2091.00	0.131036
2092.00	0.131006
2093.00	0.130920
2094.00	0.130959
2095.00	0.130977
2096.00	0.130671
2097.00	0.130866
2098.00	0.130778
2099.00	0.130629
2100.00	0.130173
2101.00	0.130236
2102.00	0.130134
2103.00	0.130171
2104.00	0.130121
2105.00	0.130189
2106.00	0.130023
2107.00	0.129911
2108.00	0.130055
2109.00	0.129955
2110.00	0.129822
2111.00	0.129615
2112.00	0.129695
2113.00	0.129551
2114.00	0.129437
2115.00	0.129320
2116.00	0.129230
2117.00	0.129258
2118.00	0.129347
2119.00	0.129406
2120.00	0.129304
2121.00	0.129472
2122.00	0.129169
2123.00	0.129381
2124.00	0.129580
2125.00	0.129460
2126.00	0.129371
2127.00	0.129507
2128.00	0.129404
2129.00	0.129038
2130.00	0.129116
2131.00	0.128903
2132.00	0.129092
2133.00	0.128805
2134.00	0.128917
2135.00	0.128645
2136.00	0.128402
2137.00	0.128389
2138.00	0.128125
2139.00	0.128109
2140.00	0.127732
2141.00	0.127574
2142.00	0.127149
2143.00	0.127018
2144.00	0.126741
2145.00	0.126834
2146.00	0.126742
2147.00	0.126486
2148.00	0.126410
2149.00	0.126134
2150.00	0.126337
2151.00	0.126217
2152.00	0.126451
2153.00	0.126131
2154.00	0.126067
2155.00	0.125924
2156.00	0.125969
2157.00	0.125800
2158.00	0.125471
2159.00	0.125578
2160.00	0.125643
2161.00	0.125569
2162.00	0.125398
2163.00	0.125382
2164.00	0.125317
2165.00	0.125222
2166.00	0.125069
2167.00	0.125005
2168.00	0.124752
2169.00	0.124419
2170.00	0.124574
2171.00	0.124370
2172.00	0.124389
2173.00	0.124240
2174.00	0.124461
2175.00	0.124270
2176.00	0.123985
2177.00	0.123753
2178.00	0.123753
2179.00	0.123761
2180.00	0.123534
2181.00	0.123864
2182.00	0.123883
2183.00	0.124049
2184.00	0.123830
2185.00	0.123833
2186.00	0.123799
2187.00	0.123734
2188.00	0.123615
2189.00	0.123420
2190.00	0.123251
2191.00	0.123009
2192.00	0.123187
2193.00	0.123122
2194.00	0.123244
2195.00	0.123129
2196.00	0.123160
2197.00	0.123342
[truncated: 303 more rows]
