# Supplementary material for: Ultrafast charge-transfer-induced spin transition in cobalt-tungstate molecular photomagnets
Source: Nat Commun. 2025 Jun 6;16:5012. doi: 10.1038/s41467-025-60401-4 (PMC12144094; doi:10.1038/s41467-025-60401-4)
Supplement: Supplementary file 5 — Source Data [file 41467_2025_60401_MOESM5_ESM.zip › Source_Data_files/Photoinduced_UV_vis_NIR_spectra_CsCoW/cooling_photo_1st/File_220712_145849_260k.txt]

File_220712_145849_260k.spc - RawData
�g�� (nm)	Abs.
200.00	6.000000
201.00	6.000000
202.00	2.635502
203.00	2.391804
204.00	2.121391
205.00	2.155760
206.00	2.050580
207.00	1.979697
208.00	1.929079
209.00	1.926941
210.00	1.926398
211.00	2.000777
212.00	2.114618
213.00	2.158270
214.00	2.144017
215.00	2.156932
216.00	2.086939
217.00	2.052518
218.00	2.038062
219.00	2.041697
220.00	2.030425
221.00	2.034241
222.00	2.015517
223.00	2.018033
224.00	1.983575
225.00	1.987188
226.00	1.990644
227.00	2.010859
228.00	2.003586
229.00	2.009010
230.00	1.999721
231.00	2.001192
232.00	1.989692
233.00	1.982334
234.00	1.984901
235.00	1.980058
236.00	1.973863
237.00	1.963690
238.00	1.961620
239.00	1.950072
240.00	1.955070
241.00	1.940347
242.00	1.949857
243.00	1.952591
244.00	1.962221
245.00	1.949004
246.00	1.964097
247.00	1.973604
248.00	1.980111
249.00	1.983011
250.00	1.989899
251.00	1.999763
252.00	1.990547
253.00	1.986616
254.00	1.980340
255.00	1.981331
256.00	1.978862
257.00	1.987034
258.00	1.988650
259.00	1.992441
260.00	1.995580
261.00	1.994420
262.00	1.993534
263.00	1.992806
264.00	1.997135
265.00	1.989512
266.00	1.976394
267.00	1.961205
268.00	1.940870
269.00	1.907308
270.00	1.876944
271.00	1.855144
272.00	1.824093
273.00	1.797800
274.00	1.776776
275.00	1.755159
276.00	1.733407
277.00	1.718344
278.00	1.696117
279.00	1.682671
280.00	1.666245
281.00	1.647373
282.00	1.627392
283.00	1.616224
284.00	1.598646
285.00	1.586759
286.00	1.574594
287.00	1.562345
288.00	1.547761
289.00	1.537090
290.00	1.522252
291.00	1.510013
292.00	1.501284
293.00	1.492391
294.00	1.479878
295.00	1.472490
296.00	1.464123
297.00	1.454864
298.00	1.447384
299.00	1.437887
300.00	1.429171
301.00	1.421702
302.00	1.415885
303.00	1.408924
304.00	1.404868
305.00	1.400406
306.00	1.393739
307.00	1.389888
308.00	1.384089
309.00	1.377626
310.00	1.370023
311.00	1.360696
312.00	1.352626
313.00	1.346448
314.00	1.336624
315.00	1.330679
316.00	1.328415
317.00	1.321908
318.00	1.314193
319.00	1.311792
320.00	1.304865
321.00	1.298496
322.00	1.293137
323.00	1.289531
324.00	1.285795
325.00	1.283816
326.00	1.282314
327.00	1.281552
328.00	1.279112
329.00	1.275092
330.00	1.271096
331.00	1.266631
332.00	1.261743
333.00	1.260402
334.00	1.260240
335.00	1.260892
336.00	1.263456
337.00	1.263655
338.00	1.262697
339.00	1.261008
340.00	1.259078
341.00	1.254765
342.00	1.252512
343.00	1.248914
344.00	1.245647
345.00	1.243606
346.00	1.242471
347.00	1.239268
348.00	1.238158
349.00	1.237428
350.00	1.235644
351.00	1.232928
352.00	1.231795
353.00	1.230122
354.00	1.227573
355.00	1.224459
356.00	1.222370
357.00	1.220187
358.00	1.217075
359.00	1.214136
360.00	1.210133
361.00	1.204560
362.00	1.197242
363.00	1.189260
364.00	1.180450
365.00	1.169423
366.00	1.157825
367.00	1.144936
368.00	1.130098
369.00	1.113914
370.00	1.098794
371.00	1.080609
372.00	1.062277
373.00	1.045014
374.00	1.026543
375.00	1.007021
376.00	0.989543
377.00	0.970182
378.00	0.950958
379.00	0.932438
380.00	0.915149
381.00	0.898481
382.00	0.883671
383.00	0.868771
384.00	0.855495
385.00	0.842603
386.00	0.830625
387.00	0.819313
388.00	0.809069
389.00	0.799173
390.00	0.790362
391.00	0.781926
392.00	0.774718
393.00	0.768361
394.00	0.762794
395.00	0.757146
396.00	0.752445
397.00	0.748472
398.00	0.744990
399.00	0.741684
400.00	0.739421
401.00	0.737234
402.00	0.735319
403.00	0.733827
404.00	0.733087
405.00	0.732617
406.00	0.732335
407.00	0.732289
408.00	0.732432
409.00	0.732544
410.00	0.732589
411.00	0.733184
412.00	0.734186
413.00	0.734855
414.00	0.735905
415.00	0.737730
416.00	0.739303
417.00	0.740917
418.00	0.743252
419.00	0.745137
420.00	0.747102
421.00	0.749472
422.00	0.752754
423.00	0.755836
424.00	0.759263
425.00	0.762183
426.00	0.765318
427.00	0.768025
428.00	0.770502
429.00	0.774121
430.00	0.777823
431.00	0.781742
432.00	0.785428
433.00	0.789596
434.00	0.793576
435.00	0.797681
436.00	0.801402
437.00	0.804944
438.00	0.808909
439.00	0.812096
440.00	0.816379
441.00	0.820490
442.00	0.824984
443.00	0.828300
444.00	0.832978
445.00	0.836212
446.00	0.840083
447.00	0.843403
448.00	0.847649
449.00	0.850634
450.00	0.854699
451.00	0.858589
452.00	0.861897
453.00	0.865429
454.00	0.869190
455.00	0.872403
456.00	0.875480
457.00	0.879682
458.00	0.883456
459.00	0.887481
460.00	0.891055
461.00	0.894692
462.00	0.897914
463.00	0.901283
464.00	0.904184
465.00	0.907630
466.00	0.910497
467.00	0.913394
468.00	0.916227
469.00	0.918579
470.00	0.921027
471.00	0.923251
472.00	0.925147
473.00	0.926899
474.00	0.929525
475.00	0.931320
476.00	0.933387
477.00	0.935745
478.00	0.938083
479.00	0.939864
480.00	0.941847
481.00	0.943510
482.00	0.944686
483.00	0.945837
484.00	0.946526
485.00	0.947553
486.00	0.948527
487.00	0.949465
488.00	0.950091
489.00	0.951108
490.00	0.951770
491.00	0.952571
492.00	0.953268
493.00	0.954023
494.00	0.955110
495.00	0.955685
496.00	0.955189
497.00	0.955465
498.00	0.955909
499.00	0.955352
500.00	0.954987
501.00	0.955616
502.00	0.955339
503.00	0.954440
504.00	0.953828
505.00	0.953236
506.00	0.951873
507.00	0.950920
508.00	0.949727
509.00	0.948294
510.00	0.945999
511.00	0.944338
512.00	0.941811
513.00	0.939612
514.00	0.937684
515.00	0.935685
516.00	0.933088
517.00	0.930543
518.00	0.928361
519.00	0.925256
520.00	0.922577
521.00	0.919355
522.00	0.916763
523.00	0.913365
524.00	0.909906
525.00	0.906654
526.00	0.903462
527.00	0.899859
528.00	0.896613
529.00	0.893246
530.00	0.889380
531.00	0.885591
532.00	0.881128
533.00	0.876686
534.00	0.872395
535.00	0.867760
536.00	0.863088
537.00	0.858802
538.00	0.853738
539.00	0.849029
540.00	0.843752
541.00	0.838745
542.00	0.833231
543.00	0.827885
544.00	0.821856
545.00	0.815939
546.00	0.809579
547.00	0.803595
548.00	0.797291
549.00	0.791041
550.00	0.784577
551.00	0.778195
552.00	0.771725
553.00	0.765358
554.00	0.758725
555.00	0.752526
556.00	0.746110
557.00	0.739876
558.00	0.733245
559.00	0.726928
560.00	0.720626
561.00	0.714732
562.00	0.708333
563.00	0.702513
564.00	0.696325
565.00	0.690301
566.00	0.684056
567.00	0.677564
568.00	0.671187
569.00	0.665383
570.00	0.659668
571.00	0.653517
572.00	0.647500
573.00	0.641795
574.00	0.635340
575.00	0.628768
576.00	0.622685
577.00	0.617368
578.00	0.611410
579.00	0.606396
580.00	0.601456
581.00	0.596308
582.00	0.591121
583.00	0.586382
584.00	0.581510
585.00	0.576677
586.00	0.572266
587.00	0.567802
588.00	0.563413
589.00	0.559217
590.00	0.555113
591.00	0.550755
592.00	0.546722
593.00	0.542584
594.00	0.538797
595.00	0.534773
596.00	0.531176
597.00	0.527534
598.00	0.524369
599.00	0.520318
600.00	0.516914
601.00	0.514047
602.00	0.510659
603.00	0.507240
604.00	0.504253
605.00	0.501822
606.00	0.498688
607.00	0.496058
608.00	0.493098
609.00	0.491012
610.00	0.487787
611.00	0.484440
612.00	0.481756
613.00	0.479353
614.00	0.476546
615.00	0.473988
616.00	0.472241
617.00	0.469971
618.00	0.468268
619.00	0.466225
620.00	0.464135
621.00	0.462292
622.00	0.460637
623.00	0.458311
624.00	0.456658
625.00	0.455424
626.00	0.453703
627.00	0.451912
628.00	0.450257
629.00	0.448650
630.00	0.447290
631.00	0.445587
632.00	0.444296
633.00	0.442747
634.00	0.440737
635.00	0.439049
636.00	0.438108
637.00	0.436469
638.00	0.435114
639.00	0.434508
640.00	0.433432
641.00	0.431582
642.00	0.430622
643.00	0.429790
644.00	0.428501
645.00	0.427360
646.00	0.426369
647.00	0.425016
648.00	0.424083
649.00	0.423058
650.00	0.422243
651.00	0.422020
652.00	0.421477
653.00	0.420135
654.00	0.419154
655.00	0.418200
656.00	0.416540
657.00	0.415361
658.00	0.414672
659.00	0.413824
660.00	0.412696
661.00	0.412283
662.00	0.411855
663.00	0.411225
664.00	0.410465
665.00	0.409889
666.00	0.409191
667.00	0.408364
668.00	0.407848
669.00	0.407583
670.00	0.407284
671.00	0.406574
672.00	0.405806
673.00	0.405313
674.00	0.403817
675.00	0.402977
676.00	0.402294
677.00	0.401606
678.00	0.400884
679.00	0.400391
680.00	0.399409
681.00	0.398920
682.00	0.399075
683.00	0.398409
684.00	0.398240
685.00	0.397609
686.00	0.397160
687.00	0.396168
688.00	0.395590
689.00	0.394984
690.00	0.394577
691.00	0.393242
692.00	0.392527
693.00	0.392105
694.00	0.390809
695.00	0.390491
696.00	0.390711
697.00	0.389757
698.00	0.389096
699.00	0.388949
700.00	0.388312
701.00	0.387655
702.00	0.387269
703.00	0.386181
704.00	0.385862
705.00	0.385356
706.00	0.384543
707.00	0.384322
708.00	0.384003
709.00	0.383308
710.00	0.382914
711.00	0.383018
712.00	0.381733
713.00	0.381356
714.00	0.381527
715.00	0.379296
716.00	0.378337
717.00	0.378475
718.00	0.377252
719.00	0.374174
720.00	0.373110
721.00	0.371345
722.00	0.370139
723.00	0.369175
724.00	0.368155
725.00	0.366969
726.00	0.366341
727.00	0.365283
728.00	0.364227
729.00	0.363467
730.00	0.363114
731.00	0.362695
732.00	0.362365
733.00	0.361974
734.00	0.361557
735.00	0.361250
736.00	0.360925
737.00	0.360611
738.00	0.360270
739.00	0.359973
740.00	0.359702
741.00	0.359326
742.00	0.358919
743.00	0.358515
744.00	0.358187
745.00	0.357794
746.00	0.357352
747.00	0.356916
748.00	0.356530
749.00	0.356063
750.00	0.355708
751.00	0.355369
752.00	0.354967
753.00	0.354519
754.00	0.354091
755.00	0.353664
756.00	0.353203
757.00	0.352766
758.00	0.352297
759.00	0.351884
760.00	0.351457
761.00	0.350937
762.00	0.350508
763.00	0.350082
764.00	0.349680
765.00	0.349204
766.00	0.348867
767.00	0.348415
768.00	0.347903
769.00	0.347405
770.00	0.346994
771.00	0.346538
772.00	0.346114
773.00	0.345603
774.00	0.345110
775.00	0.344625
776.00	0.344173
777.00	0.343706
778.00	0.343323
779.00	0.342975
780.00	0.342558
781.00	0.342125
782.00	0.341694
783.00	0.341123
784.00	0.340661
785.00	0.340220
786.00	0.339776
787.00	0.339259
788.00	0.338810
789.00	0.338289
790.00	0.337826
791.00	0.337353
792.00	0.336970
793.00	0.336486
794.00	0.336076
795.00	0.335573
796.00	0.335025
797.00	0.334561
798.00	0.334025
799.00	0.333548
800.00	0.333076
801.00	0.332560
802.00	0.332076
803.00	0.331578
804.00	0.331135
805.00	0.330642
806.00	0.330241
807.00	0.329756
808.00	0.329313
809.00	0.328862
810.00	0.328516
811.00	0.328131
812.00	0.327769
813.00	0.327343
814.00	0.326880
815.00	0.326437
816.00	0.326070
817.00	0.325748
818.00	0.325390
819.00	0.325011
820.00	0.324628
821.00	0.324289
822.00	0.323956
823.00	0.323597
824.00	0.323297
825.00	0.322986
826.00	0.322644
827.00	0.322335
828.00	0.321963
829.00	0.321652
830.00	0.321354
831.00	0.321094
832.00	0.320837
833.00	0.320567
834.00	0.320304
835.00	0.320015
836.00	0.319742
837.00	0.319487
838.00	0.319272
839.00	0.318965
840.00	0.318682
841.00	0.318396
842.00	0.318105
843.00	0.317786
844.00	0.317516
845.00	0.317216
846.00	0.316989
847.00	0.316677
848.00	0.316448
849.00	0.316281
850.00	0.316037
851.00	0.315853
852.00	0.315601
853.00	0.315303
854.00	0.315178
855.00	0.314926
856.00	0.314860
857.00	0.314648
858.00	0.314545
859.00	0.314368
860.00	0.314231
861.00	0.314029
862.00	0.313834
863.00	0.311923
864.00	0.310105
865.00	0.308139
866.00	0.306217
867.00	0.304267
868.00	0.302286
869.00	0.300431
870.00	0.298605
871.00	0.296612
872.00	0.294708
873.00	0.292702
874.00	0.290798
875.00	0.288819
876.00	0.286873
877.00	0.284959
878.00	0.282987
879.00	0.281046
880.00	0.280647
881.00	0.280293
882.00	0.279964
883.00	0.279559
884.00	0.279235
885.00	0.278947
886.00	0.278564
887.00	0.278221
888.00	0.277897
889.00	0.277488
890.00	0.277128
891.00	0.276763
892.00	0.276422
893.00	0.276093
894.00	0.275716
895.00	0.275383
896.00	0.275123
897.00	0.274783
898.00	0.274434
899.00	0.274072
900.00	0.273778
901.00	0.273347
902.00	0.272910
903.00	0.272569
904.00	0.272218
905.00	0.271837
906.00	0.271496
907.00	0.271124
908.00	0.270805
909.00	0.270452
910.00	0.270115
911.00	0.269814
912.00	0.269467
913.00	0.269129
914.00	0.268779
915.00	0.268447
916.00	0.268125
917.00	0.267782
918.00	0.267553
919.00	0.267272
920.00	0.266946
921.00	0.266630
922.00	0.266330
923.00	0.266036
924.00	0.265751
925.00	0.265429
926.00	0.265170
927.00	0.264902
928.00	0.264581
929.00	0.264266
930.00	0.263914
931.00	0.263617
932.00	0.263279
933.00	0.262991
934.00	0.262683
935.00	0.262378
936.00	0.262089
937.00	0.261790
938.00	0.261497
939.00	0.261210
940.00	0.260917
941.00	0.260649
942.00	0.260396
943.00	0.260075
944.00	0.259759
945.00	0.259465
946.00	0.259222
947.00	0.258971
948.00	0.258728
949.00	0.258497
950.00	0.258275
951.00	0.258015
952.00	0.257775
953.00	0.257495
954.00	0.257242
955.00	0.256943
956.00	0.256676
957.00	0.256407
958.00	0.256105
959.00	0.255839
960.00	0.255609
961.00	0.255403
962.00	0.255146
963.00	0.254884
964.00	0.254607
965.00	0.254327
966.00	0.254030
967.00	0.253722
968.00	0.253412
969.00	0.253083
970.00	0.252787
971.00	0.252515
972.00	0.252294
973.00	0.252023
974.00	0.251712
975.00	0.251434
976.00	0.251123
977.00	0.250815
978.00	0.250468
979.00	0.250191
980.00	0.249891
981.00	0.249615
982.00	0.249334
983.00	0.249078
984.00	0.248829
985.00	0.248582
986.00	0.248335
987.00	0.248047
988.00	0.247783
989.00	0.247510
990.00	0.247255
991.00	0.246997
992.00	0.246747
993.00	0.246472
994.00	0.246224
995.00	0.245989
996.00	0.245738
997.00	0.245461
998.00	0.245214
999.00	0.244900
1000.00	0.244639
1001.00	0.244360
1002.00	0.244094
1003.00	0.243832
1004.00	0.243610
1005.00	0.243369
1006.00	0.243142
1007.00	0.242918
1008.00	0.242741
1009.00	0.242508
1010.00	0.242302
1011.00	0.242050
1012.00	0.241807
1013.00	0.241576
1014.00	0.241363
1015.00	0.241127
1016.00	0.240931
1017.00	0.240702
1018.00	0.240460
1019.00	0.240231
1020.00	0.239996
1021.00	0.239765
1022.00	0.239510
1023.00	0.239243
1024.00	0.238978
1025.00	0.238714
1026.00	0.238461
1027.00	0.238197
1028.00	0.237911
1029.00	0.237652
1030.00	0.237381
1031.00	0.237156
1032.00	0.236913
1033.00	0.236668
1034.00	0.236409
1035.00	0.236167
1036.00	0.235932
1037.00	0.235717
1038.00	0.235477
1039.00	0.235233
1040.00	0.234973
1041.00	0.234709
1042.00	0.234433
1043.00	0.234192
1044.00	0.233955
1045.00	0.233748
1046.00	0.233515
1047.00	0.233298
1048.00	0.233044
1049.00	0.232799
1050.00	0.232560
1051.00	0.232343
1052.00	0.232118
1053.00	0.231859
1054.00	0.231621
1055.00	0.231401
1056.00	0.231182
1057.00	0.230942
1058.00	0.230707
1059.00	0.230490
1060.00	0.230257
1061.00	0.230010
1062.00	0.229747
1063.00	0.229497
1064.00	0.229226
1065.00	0.228999
1066.00	0.228753
1067.00	0.228538
1068.00	0.228279
1069.00	0.228010
1070.00	0.227781
1071.00	0.227526
1072.00	0.227254
1073.00	0.226981
1074.00	0.226726
1075.00	0.226487
1076.00	0.226210
1077.00	0.225951
1078.00	0.225719
1079.00	0.225511
1080.00	0.225284
1081.00	0.225066
1082.00	0.224817
1083.00	0.224604
1084.00	0.224377
1085.00	0.224154
1086.00	0.223952
1087.00	0.223705
1088.00	0.223454
1089.00	0.223246
1090.00	0.223051
1091.00	0.222874
1092.00	0.222654
1093.00	0.222449
1094.00	0.222242
1095.00	0.222043
1096.00	0.221847
1097.00	0.221625
1098.00	0.221388
1099.00	0.221146
1100.00	0.220898
1101.00	0.220675
1102.00	0.220478
1103.00	0.220277
1104.00	0.220104
1105.00	0.219906
1106.00	0.219686
1107.00	0.219478
1108.00	0.219255
1109.00	0.219053
1110.00	0.218860
1111.00	0.218636
1112.00	0.218398
1113.00	0.218161
1114.00	0.217965
1115.00	0.217785
1116.00	0.217598
1117.00	0.217432
1118.00	0.217240
1119.00	0.217036
1120.00	0.216826
1121.00	0.216614
1122.00	0.216425
1123.00	0.216215
1124.00	0.215998
1125.00	0.215812
1126.00	0.215624
1127.00	0.215436
1128.00	0.215251
1129.00	0.215067
1130.00	0.214859
1131.00	0.214654
1132.00	0.214447
1133.00	0.214245
1134.00	0.214012
1135.00	0.213782
1136.00	0.213574
1137.00	0.213362
1138.00	0.213142
1139.00	0.212897
1140.00	0.212679
1141.00	0.212477
1142.00	0.212235
1143.00	0.211999
1144.00	0.211756
1145.00	0.211511
1146.00	0.211278
1147.00	0.211057
1148.00	0.210844
1149.00	0.210646
1150.00	0.210428
1151.00	0.210223
1152.00	0.210017
1153.00	0.209788
1154.00	0.209576
1155.00	0.209355
1156.00	0.209165
1157.00	0.208968
1158.00	0.208760
1159.00	0.208564
1160.00	0.208373
1161.00	0.208213
1162.00	0.208059
1163.00	0.207868
1164.00	0.207689
1165.00	0.207493
1166.00	0.207284
1167.00	0.207101
1168.00	0.206930
1169.00	0.206744
1170.00	0.206534
1171.00	0.206318
1172.00	0.206138
1173.00	0.205966
1174.00	0.205806
1175.00	0.205646
1176.00	0.205487
1177.00	0.205333
1178.00	0.205147
1179.00	0.204969
1180.00	0.204807
1181.00	0.204631
1182.00	0.204458
1183.00	0.204272
1184.00	0.204115
1185.00	0.203943
1186.00	0.203784
1187.00	0.203652
1188.00	0.203496
1189.00	0.203351
1190.00	0.203190
1191.00	0.203014
1192.00	0.202854
1193.00	0.202682
1194.00	0.202491
1195.00	0.202329
1196.00	0.202172
1197.00	0.202053
1198.00	0.201896
1199.00	0.201748
1200.00	0.201600
1201.00	0.201416
1202.00	0.201245
1203.00	0.201045
1204.00	0.200869
1205.00	0.200705
1206.00	0.200522
1207.00	0.200334
1208.00	0.200179
1209.00	0.199995
1210.00	0.199825
1211.00	0.199663
1212.00	0.199480
1213.00	0.199305
1214.00	0.199105
1215.00	0.198933
1216.00	0.198755
1217.00	0.198582
1218.00	0.198404
1219.00	0.198230
1220.00	0.198089
1221.00	0.197918
1222.00	0.197755
1223.00	0.197588
1224.00	0.197428
1225.00	0.197244
1226.00	0.197096
1227.00	0.196955
1228.00	0.196815
1229.00	0.196653
1230.00	0.196490
1231.00	0.196332
1232.00	0.196192
1233.00	0.196039
1234.00	0.195896
1235.00	0.195766
1236.00	0.195615
1237.00	0.195461
1238.00	0.195305
1239.00	0.195154
1240.00	0.195003
1241.00	0.194863
1242.00	0.194711
1243.00	0.194553
1244.00	0.194381
1245.00	0.194204
1246.00	0.194071
1247.00	0.193902
1248.00	0.193737
1249.00	0.193575
1250.00	0.193417
1251.00	0.193259
1252.00	0.193090
1253.00	0.192919
1254.00	0.192746
1255.00	0.192594
1256.00	0.192456
1257.00	0.192318
1258.00	0.192149
1259.00	0.192001
1260.00	0.191839
1261.00	0.191690
1262.00	0.191535
1263.00	0.191358
1264.00	0.191212
1265.00	0.191030
1266.00	0.190873
1267.00	0.190723
1268.00	0.190572
1269.00	0.190401
1270.00	0.190259
1271.00	0.190113
1272.00	0.189960
1273.00	0.189784
1274.00	0.189617
1275.00	0.189462
1276.00	0.189306
1277.00	0.189152
1278.00	0.188995
1279.00	0.188851
1280.00	0.188714
1281.00	0.188548
1282.00	0.188423
1283.00	0.188283
1284.00	0.188133
1285.00	0.187978
1286.00	0.187854
1287.00	0.187724
1288.00	0.187580
1289.00	0.187424
1290.00	0.187285
1291.00	0.187146
1292.00	0.187020
1293.00	0.186890
1294.00	0.186743
1295.00	0.186592
1296.00	0.186418
1297.00	0.186234
1298.00	0.186092
1299.00	0.185929
1300.00	0.185753
1301.00	0.185591
1302.00	0.185436
1303.00	0.185267
1304.00	0.185101
1305.00	0.184949
1306.00	0.184794
1307.00	0.184643
1308.00	0.184487
1309.00	0.184307
1310.00	0.184145
1311.00	0.184002
1312.00	0.183830
1313.00	0.183697
1314.00	0.183564
1315.00	0.183420
1316.00	0.183295
1317.00	0.183143
1318.00	0.182999
1319.00	0.182844
1320.00	0.182707
1321.00	0.182548
1322.00	0.182399
1323.00	0.182275
1324.00	0.182120
1325.00	0.181961
1326.00	0.181826
1327.00	0.181644
1328.00	0.181446
1329.00	0.181285
1330.00	0.181104
1331.00	0.180945
1332.00	0.180772
1333.00	0.180588
1334.00	0.180412
1335.00	0.180179
1336.00	0.179970
1337.00	0.179766
1338.00	0.179554
1339.00	0.179336
1340.00	0.179134
1341.00	0.178946
1342.00	0.178762
1343.00	0.178539
1344.00	0.178334
1345.00	0.178139
1346.00	0.177955
1347.00	0.177765
1348.00	0.177539
1349.00	0.177347
1350.00	0.177149
1351.00	0.176952
1352.00	0.176806
1353.00	0.176653
1354.00	0.176478
1355.00	0.176334
1356.00	0.176182
1357.00	0.176031
1358.00	0.175879
1359.00	0.175715
1360.00	0.175574
1361.00	0.175426
1362.00	0.175283
1363.00	0.175119
1364.00	0.174970
1365.00	0.174826
1366.00	0.174647
1367.00	0.174481
1368.00	0.174319
1369.00	0.174151
1370.00	0.173971
1371.00	0.173803
1372.00	0.173618
1373.00	0.173437
1374.00	0.173258
1375.00	0.173066
1376.00	0.172843
1377.00	0.172631
1378.00	0.172439
1379.00	0.172227
1380.00	0.172030
1381.00	0.171810
1382.00	0.171590
1383.00	0.171393
1384.00	0.171165
1385.00	0.170947
1386.00	0.170734
1387.00	0.170555
1388.00	0.170336
1389.00	0.170077
1390.00	0.169884
1391.00	0.169632
1392.00	0.169357
1393.00	0.169130
1394.00	0.168918
1395.00	0.168711
1396.00	0.168497
1397.00	0.168249
1398.00	0.168010
1399.00	0.167780
1400.00	0.167546
1401.00	0.167306
1402.00	0.167085
1403.00	0.166844
1404.00	0.166572
1405.00	0.166333
1406.00	0.166133
1407.00	0.165868
1408.00	0.165608
1409.00	0.165385
1410.00	0.165160
1411.00	0.164921
1412.00	0.164668
1413.00	0.164422
1414.00	0.164191
1415.00	0.163972
1416.00	0.163764
1417.00	0.163542
1418.00	0.163354
1419.00	0.163135
1420.00	0.162939
1421.00	0.162783
1422.00	0.162624
1423.00	0.162472
1424.00	0.162304
1425.00	0.162163
1426.00	0.162022
1427.00	0.161849
1428.00	0.161696
1429.00	0.161549
1430.00	0.161417
1431.00	0.161278
1432.00	0.161131
1433.00	0.160984
1434.00	0.160869
1435.00	0.160764
1436.00	0.160655
1437.00	0.160526
1438.00	0.160356
1439.00	0.160194
1440.00	0.160029
1441.00	0.159917
1442.00	0.159802
1443.00	0.159671
1444.00	0.159576
1445.00	0.159467
1446.00	0.159355
1447.00	0.159255
1448.00	0.159194
1449.00	0.159126
1450.00	0.159054
1451.00	0.158982
1452.00	0.158901
1453.00	0.158814
1454.00	0.158749
1455.00	0.158682
1456.00	0.158630
1457.00	0.158576
1458.00	0.158487
1459.00	0.158416
1460.00	0.158383
1461.00	0.158349
1462.00	0.158293
1463.00	0.158217
1464.00	0.158165
1465.00	0.158079
1466.00	0.157977
1467.00	0.157898
1468.00	0.157783
1469.00	0.157688
1470.00	0.157607
1471.00	0.157509
1472.00	0.157438
1473.00	0.157358
1474.00	0.157286
1475.00	0.157221
1476.00	0.157127
1477.00	0.157031
1478.00	0.156928
1479.00	0.156843
1480.00	0.156774
1481.00	0.156688
1482.00	0.156603
1483.00	0.156554
1484.00	0.156522
1485.00	0.156510
1486.00	0.156472
1487.00	0.156431
1488.00	0.156420
1489.00	0.156393
1490.00	0.156350
1491.00	0.156293
1492.00	0.156248
1493.00	0.156222
1494.00	0.156186
1495.00	0.156161
1496.00	0.156149
1497.00	0.156144
1498.00	0.156113
1499.00	0.156100
1500.00	0.156066
1501.00	0.156000
1502.00	0.155911
1503.00	0.155832
1504.00	0.155758
1505.00	0.155695
1506.00	0.155628
1507.00	0.155562
1508.00	0.155528
1509.00	0.155479
1510.00	0.155419
1511.00	0.155339
1512.00	0.155253
1513.00	0.155167
1514.00	0.155072
1515.00	0.154987
1516.00	0.154913
1517.00	0.154869
1518.00	0.154828
1519.00	0.154823
1520.00	0.154790
1521.00	0.154760
1522.00	0.154687
1523.00	0.154633
1524.00	0.154576
1525.00	0.154514
1526.00	0.154460
1527.00	0.154431
1528.00	0.154401
1529.00	0.154365
1530.00	0.154320
1531.00	0.154270
1532.00	0.154224
1533.00	0.154190
1534.00	0.154138
1535.00	0.154058
1536.00	0.153982
1537.00	0.153916
1538.00	0.153856
1539.00	0.153820
1540.00	0.153763
1541.00	0.153714
1542.00	0.153666
1543.00	0.153600
1544.00	0.153527
1545.00	0.153469
1546.00	0.153400
1547.00	0.153355
1548.00	0.153296
1549.00	0.153259
1550.00	0.153218
1551.00	0.153159
1552.00	0.153094
1553.00	0.153022
1554.00	0.152954
1555.00	0.152883
1556.00	0.152799
1557.00	0.152753
1558.00	0.152690
1559.00	0.152620
1560.00	0.152570
1561.00	0.152508
1562.00	0.152450
1563.00	0.152405
1564.00	0.152336
1565.00	0.152294
1566.00	0.152219
1567.00	0.152115
1568.00	0.152031
1569.00	0.151973
1570.00	0.151895
1571.00	0.151830
1572.00	0.151774
1573.00	0.151735
1574.00	0.151657
1575.00	0.151551
1576.00	0.151463
1577.00	0.151363
1578.00	0.151250
1579.00	0.151135
1580.00	0.151048
1581.00	0.150943
1582.00	0.150834
1583.00	0.150737
1584.00	0.150649
1585.00	0.150572
1586.00	0.150468
1587.00	0.150387
1588.00	0.150294
1589.00	0.150188
1590.00	0.150067
1591.00	0.149973
1592.00	0.149937
1593.00	0.149867
1594.00	0.149788
1595.00	0.149728
1596.00	0.149684
1597.00	0.149596
1598.00	0.149523
1599.00	0.149472
1600.00	0.149416
1601.00	0.149338
1602.00	0.149254
1603.00	0.149169
1604.00	0.149091
1605.00	0.148990
1606.00	0.148890
1607.00	0.148833
1608.00	0.148741
1609.00	0.148617
1610.00	0.148498
1611.00	0.148399
1612.00	0.148297
1613.00	0.148173
1614.00	0.148060
1615.00	0.147977
1616.00	0.147884
1617.00	0.147780
1618.00	0.147680
1619.00	0.147588
1620.00	0.147530
1621.00	0.147425
1622.00	0.147344
1623.00	0.147295
1624.00	0.147210
1625.00	0.147120
1626.00	0.147054
1627.00	0.147008
1628.00	0.146960
1629.00	0.146905
1630.00	0.146874
1631.00	0.146852
1632.00	0.146804
1633.00	0.146726
1634.00	0.146685
1635.00	0.146661
1636.00	0.146611
1637.00	0.146569
1638.00	0.146572
1639.00	0.146588
1640.00	0.146564
1641.00	0.146504
1642.00	0.146463
1643.00	0.147414
1644.00	0.148338
1645.00	0.149237
1646.00	0.150166
1647.00	0.151080
1648.00	0.152000
1649.00	0.152911
1650.00	0.153867
1651.00	0.154754
1652.00	0.155664
1653.00	0.156591
1654.00	0.157495
1655.00	0.158334
1656.00	0.159170
1657.00	0.160009
1658.00	0.160891
1659.00	0.161789
1660.00	0.161640
1661.00	0.161578
1662.00	0.161502
1663.00	0.161370
1664.00	0.161250
1665.00	0.161115
1666.00	0.160990
1667.00	0.160821
1668.00	0.160716
1669.00	0.160569
1670.00	0.160429
1671.00	0.160308
1672.00	0.160240
1673.00	0.160140
1674.00	0.160058
1675.00	0.159966
1676.00	0.159861
1677.00	0.159800
1678.00	0.159662
1679.00	0.159587
1680.00	0.159490
1681.00	0.159425
1682.00	0.159374
1683.00	0.159311
1684.00	0.159315
1685.00	0.159301
1686.00	0.159300
1687.00	0.159251
1688.00	0.159287
1689.00	0.159310
1690.00	0.159332
1691.00	0.159336
1692.00	0.159382
1693.00	0.159412
1694.00	0.159417
1695.00	0.159368
1696.00	0.159354
1697.00	0.159344
1698.00	0.159307
1699.00	0.159277
1700.00	0.159239
1701.00	0.159193
1702.00	0.159122
1703.00	0.159040
1704.00	0.159023
1705.00	0.158945
1706.00	0.158829
1707.00	0.158802
1708.00	0.158791
1709.00	0.158725
1710.00	0.158670
1711.00	0.158582
1712.00	0.158589
1713.00	0.158497
1714.00	0.158501
1715.00	0.158463
1716.00	0.158440
1717.00	0.158394
1718.00	0.158355
1719.00	0.158317
1720.00	0.158254
1721.00	0.158172
1722.00	0.158074
1723.00	0.157993
1724.00	0.157767
1725.00	0.157673
1726.00	0.157517
1727.00	0.157430
1728.00	0.157291
1729.00	0.157129
1730.00	0.157024
1731.00	0.156844
1732.00	0.156694
1733.00	0.156528
1734.00	0.156373
1735.00	0.156207
1736.00	0.156077
1737.00	0.155942
1738.00	0.155818
1739.00	0.155659
1740.00	0.155555
1741.00	0.155562
1742.00	0.155378
1743.00	0.155312
1744.00	0.155161
1745.00	0.155096
1746.00	0.154957
1747.00	0.154912
1748.00	0.154786
1749.00	0.154732
1750.00	0.154606
1751.00	0.154554
1752.00	0.154447
1753.00	0.154291
1754.00	0.154242
1755.00	0.154140
1756.00	0.154055
1757.00	0.153882
1758.00	0.153758
1759.00	0.153697
1760.00	0.153503
1761.00	0.153367
1762.00	0.153257
1763.00	0.153177
1764.00	0.152978
1765.00	0.152858
1766.00	0.152712
1767.00	0.152608
1768.00	0.152433
1769.00	0.152288
1770.00	0.152186
1771.00	0.151998
1772.00	0.151920
1773.00	0.151819
1774.00	0.151708
1775.00	0.151503
1776.00	0.151362
1777.00	0.151304
1778.00	0.151137
1779.00	0.150899
1780.00	0.150781
1781.00	0.150683
1782.00	0.150575
1783.00	0.150420
1784.00	0.150340
1785.00	0.150213
1786.00	0.150038
1787.00	0.149858
1788.00	0.149802
1789.00	0.149560
1790.00	0.149412
1791.00	0.149349
1792.00	0.149293
1793.00	0.149057
1794.00	0.148886
1795.00	0.148817
1796.00	0.148760
1797.00	0.148666
1798.00	0.148385
1799.00	0.148268
1800.00	0.148133
1801.00	0.147974
1802.00	0.147827
1803.00	0.147770
1804.00	0.147544
1805.00	0.147316
1806.00	0.147233
1807.00	0.147017
1808.00	0.146879
1809.00	0.146657
1810.00	0.146656
1811.00	0.146459
1812.00	0.146326
1813.00	0.146210
1814.00	0.146017
1815.00	0.145972
1816.00	0.145805
1817.00	0.145719
1818.00	0.145520
1819.00	0.145368
1820.00	0.145119
1821.00	0.145158
1822.00	0.145020
1823.00	0.144898
1824.00	0.144823
1825.00	0.144644
1826.00	0.144552
1827.00	0.144324
1828.00	0.144317
1829.00	0.144114
1830.00	0.143957
1831.00	0.143812
1832.00	0.143804
1833.00	0.143661
1834.00	0.143439
1835.00	0.143315
1836.00	0.143263
1837.00	0.143223
1838.00	0.143144
1839.00	0.143031
1840.00	0.142858
1841.00	0.142724
1842.00	0.142578
1843.00	0.142448
1844.00	0.142336
1845.00	0.142158
1846.00	0.142097
1847.00	0.141963
1848.00	0.141808
1849.00	0.141572
1850.00	0.141472
1851.00	0.141372
1852.00	0.141320
1853.00	0.141141
1854.00	0.140985
1855.00	0.140853
1856.00	0.140737
1857.00	0.140603
1858.00	0.140422
1859.00	0.140292
1860.00	0.140182
1861.00	0.139991
1862.00	0.139816
1863.00	0.139555
1864.00	0.139390
1865.00	0.139232
1866.00	0.139059
1867.00	0.138866
1868.00	0.138644
1869.00	0.138402
1870.00	0.138215
1871.00	0.138077
1872.00	0.137806
1873.00	0.137587
1874.00	0.137440
1875.00	0.137362
1876.00	0.137294
1877.00	0.137104
1878.00	0.137040
1879.00	0.136856
1880.00	0.136841
1881.00	0.136743
1882.00	0.136611
1883.00	0.136387
1884.00	0.136337
1885.00	0.136292
1886.00	0.136120
1887.00	0.135967
1888.00	0.135841
1889.00	0.135796
1890.00	0.135677
1891.00	0.135668
1892.00	0.135580
1893.00	0.135440
1894.00	0.135375
1895.00	0.135331
1896.00	0.135367
1897.00	0.135193
1898.00	0.135111
1899.00	0.135108
1900.00	0.135213
1901.00	0.135044
1902.00	0.135187
1903.00	0.135256
1904.00	0.135356
1905.00	0.135191
1906.00	0.135080
1907.00	0.135134
1908.00	0.135031
1909.00	0.135008
1910.00	0.134956
1911.00	0.134905
1912.00	0.134754
1913.00	0.134896
1914.00	0.134988
1915.00	0.134903
1916.00	0.135001
1917.00	0.134887
1918.00	0.134920
1919.00	0.134695
1920.00	0.134610
1921.00	0.134420
1922.00	0.134592
1923.00	0.134489
1924.00	0.134588
1925.00	0.134639
1926.00	0.134585
1927.00	0.134613
1928.00	0.134592
1929.00	0.134563
1930.00	0.134118
1931.00	0.134080
1932.00	0.134053
1933.00	0.133724
1934.00	0.133811
1935.00	0.133842
1936.00	0.133852
1937.00	0.133809
1938.00	0.133950
1939.00	0.133651
1940.00	0.133670
1941.00	0.133380
1942.00	0.133333
1943.00	0.133190
1944.00	0.133082
1945.00	0.133014
1946.00	0.133047
1947.00	0.133303
1948.00	0.132991
1949.00	0.133214
1950.00	0.133176
1951.00	0.133147
1952.00	0.132870
1953.00	0.132779
1954.00	0.132720
1955.00	0.132472
1956.00	0.132545
1957.00	0.132587
1958.00	0.132720
1959.00	0.132413
1960.00	0.132490
1961.00	0.132316
1962.00	0.132189
1963.00	0.131898
1964.00	0.131632
1965.00	0.131724
1966.00	0.131261
1967.00	0.131306
1968.00	0.131162
1969.00	0.131193
1970.00	0.130947
1971.00	0.130952
1972.00	0.130946
1973.00	0.131000
1974.00	0.130855
1975.00	0.130670
1976.00	0.130864
1977.00	0.130626
1978.00	0.130815
1979.00	0.130768
1980.00	0.130858
1981.00	0.130754
1982.00	0.130863
1983.00	0.130918
1984.00	0.130863
1985.00	0.130591
1986.00	0.130638
1987.00	0.130675
1988.00	0.130543
1989.00	0.130624
1990.00	0.130422
1991.00	0.130369
1992.00	0.130129
1993.00	0.130128
1994.00	0.130091
1995.00	0.129966
1996.00	0.130129
1997.00	0.130337
1998.00	0.130427
1999.00	0.130145
2000.00	0.130309
2001.00	0.130397
2002.00	0.130557
2003.00	0.130441
2004.00	0.130576
2005.00	0.130567
2006.00	0.130636
2007.00	0.130543
2008.00	0.130594
2009.00	0.130898
2010.00	0.130730
2011.00	0.130964
2012.00	0.130867
2013.00	0.130692
2014.00	0.130434
2015.00	0.130594
2016.00	0.130784
2017.00	0.130602
2018.00	0.130498
2019.00	0.130524
2020.00	0.130605
2021.00	0.130381
2022.00	0.130506
2023.00	0.130177
2024.00	0.130509
2025.00	0.130443
2026.00	0.130494
2027.00	0.130594
2028.00	0.130442
2029.00	0.130541
2030.00	0.130526
2031.00	0.130686
2032.00	0.130337
2033.00	0.130447
2034.00	0.130506
2035.00	0.130518
2036.00	0.130498
2037.00	0.130453
2038.00	0.130619
2039.00	0.130640
2040.00	0.130926
2041.00	0.130820
2042.00	0.131014
2043.00	0.131177
2044.00	0.131109
2045.00	0.131331
2046.00	0.131363
2047.00	0.131680
2048.00	0.131593
2049.00	0.131920
2050.00	0.131730
2051.00	0.131872
2052.00	0.132064
2053.00	0.132240
2054.00	0.132464
2055.00	0.132499
2056.00	0.132634
2057.00	0.132734
2058.00	0.132994
2059.00	0.132985
2060.00	0.132942
2061.00	0.133158
2062.00	0.133231
2063.00	0.133308
2064.00	0.133174
2065.00	0.133433
2066.00	0.133437
2067.00	0.133607
2068.00	0.133600
2069.00	0.133656
2070.00	0.133444
2071.00	0.133429
2072.00	0.133529
2073.00	0.133343
2074.00	0.133218
2075.00	0.133128
2076.00	0.133270
2077.00	0.133295
2078.00	0.133120
2079.00	0.133085
2080.00	0.133228
2081.00	0.133307
2082.00	0.133183
2083.00	0.133361
2084.00	0.133278
2085.00	0.133279
2086.00	0.133216
2087.00	0.133322
2088.00	0.133303
2089.00	0.133243
2090.00	0.133474
2091.00	0.133747
2092.00	0.133675
2093.00	0.133523
2094.00	0.133539
2095.00	0.133630
2096.00	0.133493
2097.00	0.133368
2098.00	0.133299
2099.00	0.133363
2100.00	0.133255
2101.00	0.133309
2102.00	0.133343
2103.00	0.133257
2104.00	0.133131
2105.00	0.133238
2106.00	0.133333
2107.00	0.133059
2108.00	0.132949
2109.00	0.132816
2110.00	0.132683
2111.00	0.132449
2112.00	0.132623
2113.00	0.132411
2114.00	0.132379
2115.00	0.132235
2116.00	0.132299
2117.00	0.132139
2118.00	0.132047
2119.00	0.132036
2120.00	0.131963
2121.00	0.132194
2122.00	0.131946
2123.00	0.131877
2124.00	0.131960
2125.00	0.131696
2126.00	0.131476
2127.00	0.131571
2128.00	0.131466
2129.00	0.131023
2130.00	0.131155
2131.00	0.131120
2132.00	0.131259
2133.00	0.130809
2134.00	0.130979
2135.00	0.131016
2136.00	0.130868
2137.00	0.130692
2138.00	0.130607
2139.00	0.130588
2140.00	0.130227
2141.00	0.130353
2142.00	0.130303
2143.00	0.130315
2144.00	0.130042
2145.00	0.130169
2146.00	0.130253
2147.00	0.130134
2148.00	0.129906
2149.00	0.129648
2150.00	0.129798
2151.00	0.129427
2152.00	0.129463
2153.00	0.129176
2154.00	0.129188
2155.00	0.128779
2156.00	0.128752
2157.00	0.128751
2158.00	0.128315
2159.00	0.128086
2160.00	0.128298
2161.00	0.128180
2162.00	0.127927
2163.00	0.127906
2164.00	0.127716
2165.00	0.127660
2166.00	0.127513
2167.00	0.127424
2168.00	0.127383
2169.00	0.127028
2170.00	0.127005
2171.00	0.126859
2172.00	0.127045
2173.00	0.126698
2174.00	0.126800
2175.00	0.126788
2176.00	0.126673
2177.00	0.126418
2178.00	0.126539
2179.00	0.126728
2180.00	0.126509
2181.00	0.126556
2182.00	0.126398
2183.00	0.126556
2184.00	0.126373
2185.00	0.126398
2186.00	0.126454
2187.00	0.126424
2188.00	0.126309
2189.00	0.126008
2190.00	0.126228
2191.00	0.126097
2192.00	0.125932
2193.00	0.126110
2194.00	0.126337
2195.00	0.125932
2196.00	0.125620
2197.00	0.125496
[truncated: 303 more rows]
