# Supplementary material for: Ultrafast charge-transfer-induced spin transition in cobalt-tungstate molecular photomagnets
Source: Nat Commun. 2025 Jun 6;16:5012. doi: 10.1038/s41467-025-60401-4 (PMC12144094; doi:10.1038/s41467-025-60401-4)
Supplement: Supplementary file 5 — Source Data [file 41467_2025_60401_MOESM5_ESM.zip › Source_Data_files/Photoinduced_UV_vis_NIR_spectra_CsCoW/cooling_photo_1st/File_220712_150609_255K.txt]

File_220712_150609_255K.spc - RawData
�g�� (nm)	Abs.
200.00	2.124602
201.00	2.076089
202.00	2.025460
203.00	1.856944
204.00	1.841399
205.00	1.903847
206.00	1.888936
207.00	1.938630
208.00	2.205695
209.00	2.272285
210.00	2.452281
211.00	2.381649
212.00	2.239300
213.00	2.070006
214.00	2.032678
215.00	1.986681
216.00	1.971523
217.00	1.966562
218.00	2.012695
219.00	2.013757
220.00	2.030887
221.00	2.040846
222.00	2.014796
223.00	2.005805
224.00	2.005970
225.00	1.988293
226.00	1.987749
227.00	1.985486
228.00	1.950635
229.00	1.942291
230.00	1.945725
231.00	1.972459
232.00	1.982890
233.00	1.994753
234.00	1.986834
235.00	1.995674
236.00	1.986522
237.00	1.992001
238.00	1.997634
239.00	2.003485
240.00	1.990642
241.00	1.986810
242.00	1.988130
243.00	1.970811
244.00	1.964023
245.00	1.965924
246.00	1.967853
247.00	1.958883
248.00	1.975427
249.00	1.981990
250.00	1.984484
251.00	1.982046
252.00	1.996362
253.00	1.989812
254.00	1.989627
255.00	2.002003
256.00	2.005429
257.00	1.996263
258.00	1.995559
259.00	2.001258
260.00	1.997888
261.00	2.004620
262.00	2.006609
263.00	2.008137
264.00	2.004443
265.00	1.994461
266.00	1.981727
267.00	1.976205
268.00	1.963189
269.00	1.935713
270.00	1.911180
271.00	1.884227
272.00	1.856125
273.00	1.827605
274.00	1.802141
275.00	1.776257
276.00	1.756823
277.00	1.736636
278.00	1.720697
279.00	1.708472
280.00	1.695969
281.00	1.686020
282.00	1.668392
283.00	1.651781
284.00	1.637977
285.00	1.624539
286.00	1.608119
287.00	1.596857
288.00	1.586567
289.00	1.574274
290.00	1.561237
291.00	1.547177
292.00	1.536313
293.00	1.526453
294.00	1.518578
295.00	1.510117
296.00	1.503290
297.00	1.495843
298.00	1.486362
299.00	1.478507
300.00	1.471555
301.00	1.466392
302.00	1.455788
303.00	1.446408
304.00	1.436659
305.00	1.431899
306.00	1.423064
307.00	1.419192
308.00	1.413677
309.00	1.409981
310.00	1.402122
311.00	1.398142
312.00	1.391938
313.00	1.383223
314.00	1.373721
315.00	1.366956
316.00	1.360283
317.00	1.350856
318.00	1.348151
319.00	1.342145
320.00	1.335121
321.00	1.323860
322.00	1.319141
323.00	1.313901
324.00	1.309467
325.00	1.305559
326.00	1.307174
327.00	1.303772
328.00	1.298684
329.00	1.296508
330.00	1.295196
331.00	1.289826
332.00	1.290391
333.00	1.287843
334.00	1.284076
335.00	1.280944
336.00	1.281009
337.00	1.275209
338.00	1.275509
339.00	1.274159
340.00	1.271572
341.00	1.267992
342.00	1.266285
343.00	1.262824
344.00	1.259509
345.00	1.256606
346.00	1.253831
347.00	1.252104
348.00	1.249590
349.00	1.249013
350.00	1.246603
351.00	1.244297
352.00	1.242996
353.00	1.241981
354.00	1.239386
355.00	1.239088
356.00	1.238692
357.00	1.237498
358.00	1.234344
359.00	1.229759
360.00	1.224693
361.00	1.215970
362.00	1.207595
363.00	1.199536
364.00	1.191519
365.00	1.180553
366.00	1.169974
367.00	1.156804
368.00	1.142189
369.00	1.127306
370.00	1.111941
371.00	1.095927
372.00	1.079203
373.00	1.061858
374.00	1.042330
375.00	1.023100
376.00	1.004825
377.00	0.986089
378.00	0.967655
379.00	0.951069
380.00	0.935203
381.00	0.918337
382.00	0.903507
383.00	0.889793
384.00	0.876544
385.00	0.863167
386.00	0.852156
387.00	0.841209
388.00	0.830417
389.00	0.820107
390.00	0.811287
391.00	0.803074
392.00	0.795726
393.00	0.789248
394.00	0.783847
395.00	0.778627
396.00	0.773410
397.00	0.768982
398.00	0.765628
399.00	0.762083
400.00	0.759270
401.00	0.757146
402.00	0.755519
403.00	0.753870
404.00	0.753047
405.00	0.752286
406.00	0.751781
407.00	0.751071
408.00	0.751049
409.00	0.750787
410.00	0.751150
411.00	0.751781
412.00	0.752658
413.00	0.752609
414.00	0.754105
415.00	0.755644
416.00	0.756462
417.00	0.757698
418.00	0.759921
419.00	0.761127
420.00	0.763011
421.00	0.765614
422.00	0.768662
423.00	0.771646
424.00	0.774921
425.00	0.777721
426.00	0.780760
427.00	0.783434
428.00	0.785596
429.00	0.788734
430.00	0.791760
431.00	0.794943
432.00	0.798372
433.00	0.802309
434.00	0.805399
435.00	0.808534
436.00	0.812073
437.00	0.814923
438.00	0.818021
439.00	0.821697
440.00	0.825699
441.00	0.829229
442.00	0.833108
443.00	0.837272
444.00	0.840556
445.00	0.843738
446.00	0.847209
447.00	0.850931
448.00	0.853826
449.00	0.857742
450.00	0.860967
451.00	0.863954
452.00	0.866831
453.00	0.870563
454.00	0.873528
455.00	0.877033
456.00	0.880391
457.00	0.883706
458.00	0.886551
459.00	0.890183
460.00	0.893379
461.00	0.897099
462.00	0.900841
463.00	0.904308
464.00	0.906838
465.00	0.910134
466.00	0.912585
467.00	0.914709
468.00	0.916980
469.00	0.919282
470.00	0.921109
471.00	0.923081
472.00	0.925304
473.00	0.926791
474.00	0.928897
475.00	0.930977
476.00	0.932700
477.00	0.934603
478.00	0.936697
479.00	0.938489
480.00	0.939844
481.00	0.941267
482.00	0.942327
483.00	0.943687
484.00	0.944688
485.00	0.945495
486.00	0.946473
487.00	0.946865
488.00	0.947283
489.00	0.947784
490.00	0.948426
491.00	0.949103
492.00	0.950077
493.00	0.950765
494.00	0.950936
495.00	0.951509
496.00	0.951638
497.00	0.951669
498.00	0.951618
499.00	0.951790
500.00	0.951329
501.00	0.950689
502.00	0.950182
503.00	0.949789
504.00	0.949062
505.00	0.948817
506.00	0.947664
507.00	0.946318
508.00	0.944518
509.00	0.942871
510.00	0.940494
511.00	0.939192
512.00	0.937162
513.00	0.935538
514.00	0.933622
515.00	0.931397
516.00	0.928701
517.00	0.925806
518.00	0.923360
519.00	0.920655
520.00	0.917746
521.00	0.914783
522.00	0.912326
523.00	0.908742
524.00	0.904865
525.00	0.901476
526.00	0.898107
527.00	0.894715
528.00	0.891345
529.00	0.887689
530.00	0.884494
531.00	0.880431
532.00	0.876270
533.00	0.872150
534.00	0.868480
535.00	0.863642
536.00	0.860074
537.00	0.856040
538.00	0.851291
539.00	0.846272
540.00	0.841342
541.00	0.835633
542.00	0.830339
543.00	0.825325
544.00	0.819771
545.00	0.814417
546.00	0.809015
547.00	0.803017
548.00	0.796548
549.00	0.790718
550.00	0.784420
551.00	0.778059
552.00	0.771839
553.00	0.765764
554.00	0.758933
555.00	0.752784
556.00	0.746679
557.00	0.740860
558.00	0.734884
559.00	0.729159
560.00	0.723075
561.00	0.716808
562.00	0.710842
563.00	0.704757
564.00	0.699377
565.00	0.693284
566.00	0.687617
567.00	0.681277
568.00	0.675082
569.00	0.668785
570.00	0.663198
571.00	0.657320
572.00	0.651773
573.00	0.646460
574.00	0.640974
575.00	0.635095
576.00	0.629368
577.00	0.623624
578.00	0.618309
579.00	0.613108
580.00	0.608192
581.00	0.603554
582.00	0.598926
583.00	0.594395
584.00	0.590161
585.00	0.585769
586.00	0.581509
587.00	0.577470
588.00	0.573251
589.00	0.569099
590.00	0.565437
591.00	0.561692
592.00	0.557804
593.00	0.554186
594.00	0.550609
595.00	0.546947
596.00	0.543255
597.00	0.539955
598.00	0.536910
599.00	0.533439
600.00	0.530177
601.00	0.527650
602.00	0.524483
603.00	0.521110
604.00	0.518250
605.00	0.515814
606.00	0.512860
607.00	0.510827
608.00	0.508352
609.00	0.505999
610.00	0.503384
611.00	0.500965
612.00	0.497958
613.00	0.496104
614.00	0.494084
615.00	0.491999
616.00	0.489986
617.00	0.488541
618.00	0.486617
619.00	0.484597
620.00	0.482924
621.00	0.481280
622.00	0.479537
623.00	0.477630
624.00	0.476634
625.00	0.475506
626.00	0.474052
627.00	0.472596
628.00	0.471642
629.00	0.469816
630.00	0.468421
631.00	0.466943
632.00	0.465951
633.00	0.464591
634.00	0.463466
635.00	0.462021
636.00	0.461452
637.00	0.460133
638.00	0.458675
639.00	0.457665
640.00	0.456578
641.00	0.455225
642.00	0.454645
643.00	0.454234
644.00	0.453491
645.00	0.452911
646.00	0.451771
647.00	0.450061
648.00	0.449098
649.00	0.448566
650.00	0.447744
651.00	0.447689
652.00	0.447679
653.00	0.447269
654.00	0.446298
655.00	0.445539
656.00	0.444344
657.00	0.443148
658.00	0.442017
659.00	0.441661
660.00	0.441319
661.00	0.440859
662.00	0.440487
663.00	0.440122
664.00	0.439553
665.00	0.438804
666.00	0.437837
667.00	0.437659
668.00	0.437488
669.00	0.436761
670.00	0.436468
671.00	0.436463
672.00	0.435933
673.00	0.435137
674.00	0.434234
675.00	0.433257
676.00	0.432292
677.00	0.431846
678.00	0.431384
679.00	0.430918
680.00	0.430452
681.00	0.430496
682.00	0.430170
683.00	0.429602
684.00	0.429430
685.00	0.429166
686.00	0.429018
687.00	0.427966
688.00	0.427762
689.00	0.427139
690.00	0.426761
691.00	0.426113
692.00	0.425834
693.00	0.425703
694.00	0.425370
695.00	0.425175
696.00	0.424711
697.00	0.424309
698.00	0.423237
699.00	0.422717
700.00	0.422126
701.00	0.421914
702.00	0.421421
703.00	0.420913
704.00	0.421063
705.00	0.420591
706.00	0.420292
707.00	0.420261
708.00	0.419733
709.00	0.419079
710.00	0.418327
711.00	0.417849
712.00	0.417237
713.00	0.417260
714.00	0.416956
715.00	0.416648
716.00	0.415765
717.00	0.416558
718.00	0.414967
719.00	0.411695
720.00	0.409121
721.00	0.407141
722.00	0.405928
723.00	0.404886
724.00	0.403756
725.00	0.402556
726.00	0.401583
727.00	0.400556
728.00	0.399127
729.00	0.398353
730.00	0.398015
731.00	0.397633
732.00	0.397255
733.00	0.396943
734.00	0.396659
735.00	0.396362
736.00	0.396063
737.00	0.395832
738.00	0.395612
739.00	0.395286
740.00	0.394923
741.00	0.394659
742.00	0.394388
743.00	0.393953
744.00	0.393601
745.00	0.393301
746.00	0.392977
747.00	0.392655
748.00	0.392291
749.00	0.391977
750.00	0.391702
751.00	0.391323
752.00	0.391018
753.00	0.390599
754.00	0.390239
755.00	0.389775
756.00	0.389383
757.00	0.389002
758.00	0.388555
759.00	0.388171
760.00	0.387747
761.00	0.387262
762.00	0.386809
763.00	0.386399
764.00	0.385925
765.00	0.385508
766.00	0.385060
767.00	0.384537
768.00	0.384062
769.00	0.383571
770.00	0.383146
771.00	0.382632
772.00	0.382221
773.00	0.381752
774.00	0.381272
775.00	0.380825
776.00	0.380300
777.00	0.379950
778.00	0.379563
779.00	0.379106
780.00	0.378680
781.00	0.378309
782.00	0.377854
783.00	0.377364
784.00	0.376968
785.00	0.376510
786.00	0.376085
787.00	0.375680
788.00	0.375262
789.00	0.374786
790.00	0.374344
791.00	0.373857
792.00	0.373437
793.00	0.372970
794.00	0.372414
795.00	0.371893
796.00	0.371443
797.00	0.370914
798.00	0.370372
799.00	0.369895
800.00	0.369334
801.00	0.368776
802.00	0.368258
803.00	0.367719
804.00	0.367157
805.00	0.366634
806.00	0.366112
807.00	0.365591
808.00	0.365135
809.00	0.364582
810.00	0.364101
811.00	0.363690
812.00	0.363268
813.00	0.362738
814.00	0.362311
815.00	0.361833
816.00	0.361367
817.00	0.360991
818.00	0.360620
819.00	0.360237
820.00	0.359786
821.00	0.359391
822.00	0.358994
823.00	0.358598
824.00	0.358171
825.00	0.357805
826.00	0.357477
827.00	0.357112
828.00	0.356680
829.00	0.356303
830.00	0.355921
831.00	0.355496
832.00	0.355143
833.00	0.354788
834.00	0.354427
835.00	0.354022
836.00	0.353605
837.00	0.353302
838.00	0.353006
839.00	0.352635
840.00	0.352308
841.00	0.351941
842.00	0.351517
843.00	0.351117
844.00	0.350867
845.00	0.350556
846.00	0.350165
847.00	0.349853
848.00	0.349589
849.00	0.349335
850.00	0.349037
851.00	0.348787
852.00	0.348521
853.00	0.348222
854.00	0.347968
855.00	0.347720
856.00	0.347439
857.00	0.347122
858.00	0.346897
859.00	0.346674
860.00	0.346385
861.00	0.345964
862.00	0.345639
863.00	0.343647
864.00	0.341562
865.00	0.339439
866.00	0.337329
867.00	0.335196
868.00	0.333052
869.00	0.330951
870.00	0.328887
871.00	0.326796
872.00	0.324610
873.00	0.322530
874.00	0.320465
875.00	0.318316
876.00	0.316176
877.00	0.314103
878.00	0.312082
879.00	0.310016
880.00	0.309552
881.00	0.309148
882.00	0.308690
883.00	0.308179
884.00	0.307723
885.00	0.307314
886.00	0.306854
887.00	0.306393
888.00	0.305850
889.00	0.305343
890.00	0.304867
891.00	0.304309
892.00	0.303839
893.00	0.303282
894.00	0.302753
895.00	0.302198
896.00	0.301682
897.00	0.301093
898.00	0.300590
899.00	0.300087
900.00	0.299611
901.00	0.299134
902.00	0.298567
903.00	0.298007
904.00	0.297475
905.00	0.296961
906.00	0.296485
907.00	0.295963
908.00	0.295528
909.00	0.295057
910.00	0.294672
911.00	0.294230
912.00	0.293798
913.00	0.293371
914.00	0.292929
915.00	0.292475
916.00	0.292029
917.00	0.291613
918.00	0.291196
919.00	0.290775
920.00	0.290366
921.00	0.289954
922.00	0.289565
923.00	0.289123
924.00	0.288704
925.00	0.288277
926.00	0.287854
927.00	0.287422
928.00	0.286982
929.00	0.286514
930.00	0.286039
931.00	0.285613
932.00	0.285152
933.00	0.284708
934.00	0.284261
935.00	0.283821
936.00	0.283415
937.00	0.283003
938.00	0.282609
939.00	0.282206
940.00	0.281817
941.00	0.281432
942.00	0.281060
943.00	0.280692
944.00	0.280302
945.00	0.279912
946.00	0.279549
947.00	0.279218
948.00	0.278915
949.00	0.278577
950.00	0.278250
951.00	0.277862
952.00	0.277491
953.00	0.277104
954.00	0.276725
955.00	0.276370
956.00	0.275983
957.00	0.275604
958.00	0.275224
959.00	0.274865
960.00	0.274516
961.00	0.274162
962.00	0.273776
963.00	0.273407
964.00	0.273014
965.00	0.272590
966.00	0.272200
967.00	0.271791
968.00	0.271397
969.00	0.270976
970.00	0.270573
971.00	0.270199
972.00	0.269806
973.00	0.269399
974.00	0.268996
975.00	0.268589
976.00	0.268165
977.00	0.267736
978.00	0.267318
979.00	0.266963
980.00	0.266601
981.00	0.266223
982.00	0.265877
983.00	0.265519
984.00	0.265173
985.00	0.264855
986.00	0.264531
987.00	0.264158
988.00	0.263787
989.00	0.263429
990.00	0.263087
991.00	0.262722
992.00	0.262368
993.00	0.262033
994.00	0.261716
995.00	0.261385
996.00	0.261029
997.00	0.260672
998.00	0.260328
999.00	0.259966
1000.00	0.259603
1001.00	0.259237
1002.00	0.258880
1003.00	0.258545
1004.00	0.258250
1005.00	0.257919
1006.00	0.257608
1007.00	0.257318
1008.00	0.257037
1009.00	0.256734
1010.00	0.256387
1011.00	0.256067
1012.00	0.255767
1013.00	0.255470
1014.00	0.255140
1015.00	0.254813
1016.00	0.254505
1017.00	0.254214
1018.00	0.253927
1019.00	0.253615
1020.00	0.253298
1021.00	0.252969
1022.00	0.252669
1023.00	0.252346
1024.00	0.252023
1025.00	0.251708
1026.00	0.251400
1027.00	0.251106
1028.00	0.250758
1029.00	0.250408
1030.00	0.250066
1031.00	0.249787
1032.00	0.249484
1033.00	0.249153
1034.00	0.248814
1035.00	0.248486
1036.00	0.248167
1037.00	0.247860
1038.00	0.247569
1039.00	0.247246
1040.00	0.246935
1041.00	0.246606
1042.00	0.246287
1043.00	0.245981
1044.00	0.245660
1045.00	0.245375
1046.00	0.245071
1047.00	0.244791
1048.00	0.244491
1049.00	0.244205
1050.00	0.243913
1051.00	0.243625
1052.00	0.243327
1053.00	0.243045
1054.00	0.242754
1055.00	0.242475
1056.00	0.242182
1057.00	0.241865
1058.00	0.241568
1059.00	0.241294
1060.00	0.241004
1061.00	0.240694
1062.00	0.240360
1063.00	0.240066
1064.00	0.239735
1065.00	0.239446
1066.00	0.239135
1067.00	0.238859
1068.00	0.238559
1069.00	0.238278
1070.00	0.238000
1071.00	0.237724
1072.00	0.237411
1073.00	0.237118
1074.00	0.236819
1075.00	0.236512
1076.00	0.236176
1077.00	0.235851
1078.00	0.235572
1079.00	0.235326
1080.00	0.235041
1081.00	0.234775
1082.00	0.234471
1083.00	0.234177
1084.00	0.233887
1085.00	0.233615
1086.00	0.233348
1087.00	0.233048
1088.00	0.232742
1089.00	0.232464
1090.00	0.232216
1091.00	0.231978
1092.00	0.231736
1093.00	0.231495
1094.00	0.231255
1095.00	0.231012
1096.00	0.230759
1097.00	0.230509
1098.00	0.230240
1099.00	0.229952
1100.00	0.229693
1101.00	0.229431
1102.00	0.229182
1103.00	0.228925
1104.00	0.228676
1105.00	0.228440
1106.00	0.228210
1107.00	0.227959
1108.00	0.227689
1109.00	0.227445
1110.00	0.227221
1111.00	0.226974
1112.00	0.226732
1113.00	0.226480
1114.00	0.226255
1115.00	0.226035
1116.00	0.225828
1117.00	0.225647
1118.00	0.225441
1119.00	0.225201
1120.00	0.224968
1121.00	0.224748
1122.00	0.224527
1123.00	0.224254
1124.00	0.224007
1125.00	0.223797
1126.00	0.223563
1127.00	0.223308
1128.00	0.223062
1129.00	0.222797
1130.00	0.222543
1131.00	0.222294
1132.00	0.222040
1133.00	0.221785
1134.00	0.221512
1135.00	0.221241
1136.00	0.221011
1137.00	0.220771
1138.00	0.220517
1139.00	0.220257
1140.00	0.220029
1141.00	0.219787
1142.00	0.219541
1143.00	0.219297
1144.00	0.219058
1145.00	0.218829
1146.00	0.218597
1147.00	0.218355
1148.00	0.218108
1149.00	0.217878
1150.00	0.217652
1151.00	0.217408
1152.00	0.217185
1153.00	0.216931
1154.00	0.216704
1155.00	0.216458
1156.00	0.216206
1157.00	0.215946
1158.00	0.215700
1159.00	0.215462
1160.00	0.215241
1161.00	0.215019
1162.00	0.214804
1163.00	0.214586
1164.00	0.214369
1165.00	0.214142
1166.00	0.213921
1167.00	0.213703
1168.00	0.213498
1169.00	0.213275
1170.00	0.213050
1171.00	0.212782
1172.00	0.212577
1173.00	0.212391
1174.00	0.212219
1175.00	0.212042
1176.00	0.211836
1177.00	0.211610
1178.00	0.211419
1179.00	0.211201
1180.00	0.211005
1181.00	0.210819
1182.00	0.210641
1183.00	0.210455
1184.00	0.210267
1185.00	0.210073
1186.00	0.209887
1187.00	0.209696
1188.00	0.209511
1189.00	0.209321
1190.00	0.209120
1191.00	0.208925
1192.00	0.208716
1193.00	0.208521
1194.00	0.208329
1195.00	0.208126
1196.00	0.207937
1197.00	0.207775
1198.00	0.207584
1199.00	0.207399
1200.00	0.207217
1201.00	0.207022
1202.00	0.206836
1203.00	0.206656
1204.00	0.206475
1205.00	0.206315
1206.00	0.206121
1207.00	0.205921
1208.00	0.205745
1209.00	0.205575
1210.00	0.205406
1211.00	0.205226
1212.00	0.205044
1213.00	0.204879
1214.00	0.204674
1215.00	0.204482
1216.00	0.204289
1217.00	0.204091
1218.00	0.203890
1219.00	0.203701
1220.00	0.203506
1221.00	0.203314
1222.00	0.203129
1223.00	0.202957
1224.00	0.202816
1225.00	0.202641
1226.00	0.202486
1227.00	0.202332
1228.00	0.202156
1229.00	0.201974
1230.00	0.201796
1231.00	0.201650
1232.00	0.201509
1233.00	0.201356
1234.00	0.201202
1235.00	0.201058
1236.00	0.200886
1237.00	0.200728
1238.00	0.200577
1239.00	0.200399
1240.00	0.200208
1241.00	0.200005
1242.00	0.199812
1243.00	0.199612
1244.00	0.199424
1245.00	0.199270
1246.00	0.199116
1247.00	0.198942
1248.00	0.198735
1249.00	0.198532
1250.00	0.198339
1251.00	0.198153
1252.00	0.197972
1253.00	0.197792
1254.00	0.197610
1255.00	0.197449
1256.00	0.197282
1257.00	0.197141
1258.00	0.196966
1259.00	0.196797
1260.00	0.196637
1261.00	0.196456
1262.00	0.196260
1263.00	0.196056
1264.00	0.195886
1265.00	0.195715
1266.00	0.195556
1267.00	0.195373
1268.00	0.195198
1269.00	0.195018
1270.00	0.194844
1271.00	0.194695
1272.00	0.194511
1273.00	0.194338
1274.00	0.194183
1275.00	0.194025
1276.00	0.193882
1277.00	0.193697
1278.00	0.193528
1279.00	0.193392
1280.00	0.193256
1281.00	0.193080
1282.00	0.192921
1283.00	0.192753
1284.00	0.192626
1285.00	0.192479
1286.00	0.192341
1287.00	0.192190
1288.00	0.191990
1289.00	0.191797
1290.00	0.191630
1291.00	0.191452
1292.00	0.191301
1293.00	0.191147
1294.00	0.191008
1295.00	0.190867
1296.00	0.190714
1297.00	0.190542
1298.00	0.190379
1299.00	0.190214
1300.00	0.190051
1301.00	0.189877
1302.00	0.189704
1303.00	0.189532
1304.00	0.189377
1305.00	0.189236
1306.00	0.189092
1307.00	0.188956
1308.00	0.188784
1309.00	0.188600
1310.00	0.188415
1311.00	0.188242
1312.00	0.188050
1313.00	0.187869
1314.00	0.187689
1315.00	0.187526
1316.00	0.187383
1317.00	0.187217
1318.00	0.187039
1319.00	0.186858
1320.00	0.186683
1321.00	0.186493
1322.00	0.186323
1323.00	0.186167
1324.00	0.185967
1325.00	0.185780
1326.00	0.185617
1327.00	0.185430
1328.00	0.185248
1329.00	0.185071
1330.00	0.184867
1331.00	0.184659
1332.00	0.184460
1333.00	0.184250
1334.00	0.184063
1335.00	0.183818
1336.00	0.183599
1337.00	0.183382
1338.00	0.183169
1339.00	0.182932
1340.00	0.182714
1341.00	0.182489
1342.00	0.182299
1343.00	0.182068
1344.00	0.181844
1345.00	0.181617
1346.00	0.181384
1347.00	0.181159
1348.00	0.180947
1349.00	0.180742
1350.00	0.180539
1351.00	0.180319
1352.00	0.180158
1353.00	0.180020
1354.00	0.179866
1355.00	0.179690
1356.00	0.179537
1357.00	0.179388
1358.00	0.179265
1359.00	0.179106
1360.00	0.178966
1361.00	0.178805
1362.00	0.178641
1363.00	0.178491
1364.00	0.178350
1365.00	0.178217
1366.00	0.178055
1367.00	0.177888
1368.00	0.177720
1369.00	0.177520
1370.00	0.177297
1371.00	0.177082
1372.00	0.176892
1373.00	0.176716
1374.00	0.176517
1375.00	0.176309
1376.00	0.176079
1377.00	0.175858
1378.00	0.175658
1379.00	0.175450
1380.00	0.175241
1381.00	0.175034
1382.00	0.174807
1383.00	0.174590
1384.00	0.174344
1385.00	0.174081
1386.00	0.173886
1387.00	0.173673
1388.00	0.173435
1389.00	0.173204
1390.00	0.172954
1391.00	0.172705
1392.00	0.172460
1393.00	0.172218
1394.00	0.171976
1395.00	0.171738
1396.00	0.171500
1397.00	0.171249
1398.00	0.170997
1399.00	0.170744
1400.00	0.170492
1401.00	0.170244
1402.00	0.170042
1403.00	0.169786
1404.00	0.169548
1405.00	0.169338
1406.00	0.169110
1407.00	0.168866
1408.00	0.168596
1409.00	0.168342
1410.00	0.168102
1411.00	0.167866
1412.00	0.167638
1413.00	0.167400
1414.00	0.167206
1415.00	0.166981
1416.00	0.166781
1417.00	0.166583
1418.00	0.166381
1419.00	0.166163
1420.00	0.165964
1421.00	0.165776
1422.00	0.165571
1423.00	0.165387
1424.00	0.165204
1425.00	0.165047
1426.00	0.164895
1427.00	0.164727
1428.00	0.164565
1429.00	0.164401
1430.00	0.164249
1431.00	0.164068
1432.00	0.163922
1433.00	0.163773
1434.00	0.163634
1435.00	0.163537
1436.00	0.163436
1437.00	0.163307
1438.00	0.163152
1439.00	0.163010
1440.00	0.162861
1441.00	0.162734
1442.00	0.162624
1443.00	0.162503
1444.00	0.162401
1445.00	0.162296
1446.00	0.162182
1447.00	0.162093
1448.00	0.161993
1449.00	0.161874
1450.00	0.161764
1451.00	0.161668
1452.00	0.161576
1453.00	0.161476
1454.00	0.161418
1455.00	0.161359
1456.00	0.161304
1457.00	0.161276
1458.00	0.161222
1459.00	0.161151
1460.00	0.161084
1461.00	0.161020
1462.00	0.160953
1463.00	0.160872
1464.00	0.160784
1465.00	0.160719
1466.00	0.160653
1467.00	0.160591
1468.00	0.160488
1469.00	0.160388
1470.00	0.160295
1471.00	0.160177
1472.00	0.160095
1473.00	0.160028
1474.00	0.159915
1475.00	0.159824
1476.00	0.159743
1477.00	0.159663
1478.00	0.159575
1479.00	0.159500
1480.00	0.159439
1481.00	0.159388
1482.00	0.159321
1483.00	0.159271
1484.00	0.159218
1485.00	0.159192
1486.00	0.159143
1487.00	0.159091
1488.00	0.159048
1489.00	0.158996
1490.00	0.158908
1491.00	0.158842
1492.00	0.158777
1493.00	0.158727
1494.00	0.158670
1495.00	0.158627
1496.00	0.158579
1497.00	0.158548
1498.00	0.158468
1499.00	0.158401
1500.00	0.158330
1501.00	0.158264
1502.00	0.158188
1503.00	0.158094
1504.00	0.158016
1505.00	0.157944
1506.00	0.157862
1507.00	0.157791
1508.00	0.157729
1509.00	0.157671
1510.00	0.157606
1511.00	0.157522
1512.00	0.157465
1513.00	0.157395
1514.00	0.157327
1515.00	0.157262
1516.00	0.157199
1517.00	0.157142
1518.00	0.157095
1519.00	0.157062
1520.00	0.157033
1521.00	0.157009
1522.00	0.156942
1523.00	0.156908
1524.00	0.156881
1525.00	0.156862
1526.00	0.156821
1527.00	0.156741
1528.00	0.156681
1529.00	0.156606
1530.00	0.156551
1531.00	0.156471
1532.00	0.156420
1533.00	0.156371
1534.00	0.156325
1535.00	0.156251
1536.00	0.156181
1537.00	0.156144
1538.00	0.156089
1539.00	0.156055
1540.00	0.155985
1541.00	0.155913
1542.00	0.155816
1543.00	0.155729
1544.00	0.155707
1545.00	0.155676
1546.00	0.155622
1547.00	0.155566
1548.00	0.155508
1549.00	0.155457
1550.00	0.155397
1551.00	0.155328
1552.00	0.155247
1553.00	0.155158
1554.00	0.155047
1555.00	0.154939
1556.00	0.154828
1557.00	0.154721
1558.00	0.154639
1559.00	0.154566
1560.00	0.154495
1561.00	0.154394
1562.00	0.154311
1563.00	0.154220
1564.00	0.154131
1565.00	0.154043
1566.00	0.153939
1567.00	0.153843
1568.00	0.153749
1569.00	0.153666
1570.00	0.153570
1571.00	0.153498
1572.00	0.153420
1573.00	0.153377
1574.00	0.153315
1575.00	0.153212
1576.00	0.153116
1577.00	0.153023
1578.00	0.152921
1579.00	0.152809
1580.00	0.152705
1581.00	0.152590
1582.00	0.152498
1583.00	0.152409
1584.00	0.152306
1585.00	0.152210
1586.00	0.152130
1587.00	0.152051
1588.00	0.151932
1589.00	0.151839
1590.00	0.151712
1591.00	0.151622
1592.00	0.151558
1593.00	0.151476
1594.00	0.151404
1595.00	0.151330
1596.00	0.151275
1597.00	0.151213
1598.00	0.151152
1599.00	0.151089
1600.00	0.151009
1601.00	0.150944
1602.00	0.150879
1603.00	0.150790
1604.00	0.150713
1605.00	0.150654
1606.00	0.150568
1607.00	0.150499
1608.00	0.150401
1609.00	0.150277
1610.00	0.150166
1611.00	0.150021
1612.00	0.149891
1613.00	0.149743
1614.00	0.149610
1615.00	0.149516
1616.00	0.149418
1617.00	0.149332
1618.00	0.149238
1619.00	0.149135
1620.00	0.149077
1621.00	0.148984
1622.00	0.148902
1623.00	0.148833
1624.00	0.148758
1625.00	0.148686
1626.00	0.148646
1627.00	0.148609
1628.00	0.148601
1629.00	0.148544
1630.00	0.148527
1631.00	0.148523
1632.00	0.148479
1633.00	0.148406
1634.00	0.148349
1635.00	0.148295
1636.00	0.148234
1637.00	0.148142
1638.00	0.148108
1639.00	0.148068
1640.00	0.148024
1641.00	0.147970
1642.00	0.147923
1643.00	0.148795
1644.00	0.149700
1645.00	0.150597
1646.00	0.151475
1647.00	0.152338
1648.00	0.153207
1649.00	0.154051
1650.00	0.154953
1651.00	0.155838
1652.00	0.156718
1653.00	0.157631
1654.00	0.158569
1655.00	0.159396
1656.00	0.160242
1657.00	0.161045
1658.00	0.161934
1659.00	0.162815
1660.00	0.162685
1661.00	0.162570
1662.00	0.162450
1663.00	0.162400
1664.00	0.162291
1665.00	0.162171
1666.00	0.162082
1667.00	0.161927
1668.00	0.161788
1669.00	0.161702
1670.00	0.161572
1671.00	0.161420
1672.00	0.161414
1673.00	0.161338
1674.00	0.161315
1675.00	0.161202
1676.00	0.161120
1677.00	0.161088
1678.00	0.160973
1679.00	0.160902
1680.00	0.160855
1681.00	0.160783
1682.00	0.160697
1683.00	0.160640
1684.00	0.160635
1685.00	0.160619
1686.00	0.160596
1687.00	0.160507
1688.00	0.160525
1689.00	0.160391
1690.00	0.160384
1691.00	0.160367
1692.00	0.160390
1693.00	0.160344
1694.00	0.160376
1695.00	0.160368
1696.00	0.160353
1697.00	0.160264
1698.00	0.160272
1699.00	0.160304
1700.00	0.160222
1701.00	0.160151
1702.00	0.160081
1703.00	0.160010
1704.00	0.160049
1705.00	0.159965
1706.00	0.159944
1707.00	0.159923
1708.00	0.159824
1709.00	0.159722
1710.00	0.159772
1711.00	0.159645
1712.00	0.159520
1713.00	0.159464
1714.00	0.159460
1715.00	0.159341
1716.00	0.159243
1717.00	0.159197
1718.00	0.159197
1719.00	0.159081
1720.00	0.158974
1721.00	0.158859
1722.00	0.158744
1723.00	0.158634
1724.00	0.158456
1725.00	0.158405
1726.00	0.158301
1727.00	0.158101
1728.00	0.157973
1729.00	0.157945
1730.00	0.157775
1731.00	0.157592
1732.00	0.157474
1733.00	0.157314
1734.00	0.157189
1735.00	0.157019
1736.00	0.156986
1737.00	0.156876
1738.00	0.156697
1739.00	0.156594
1740.00	0.156516
1741.00	0.156431
1742.00	0.156271
1743.00	0.156204
1744.00	0.156057
1745.00	0.155922
1746.00	0.155738
1747.00	0.155649
1748.00	0.155547
1749.00	0.155478
1750.00	0.155358
1751.00	0.155224
1752.00	0.155077
1753.00	0.154923
1754.00	0.154804
1755.00	0.154719
1756.00	0.154589
1757.00	0.154390
1758.00	0.154218
1759.00	0.154113
1760.00	0.153902
1761.00	0.153746
1762.00	0.153622
1763.00	0.153515
1764.00	0.153347
1765.00	0.153121
1766.00	0.152985
1767.00	0.152850
1768.00	0.152755
1769.00	0.152618
1770.00	0.152473
1771.00	0.152342
1772.00	0.152268
1773.00	0.152106
1774.00	0.151936
1775.00	0.151814
1776.00	0.151623
1777.00	0.151528
1778.00	0.151415
1779.00	0.151313
1780.00	0.151123
1781.00	0.151063
1782.00	0.151051
1783.00	0.150879
1784.00	0.150743
1785.00	0.150527
1786.00	0.150415
1787.00	0.150224
1788.00	0.150106
1789.00	0.149894
1790.00	0.149771
1791.00	0.149726
1792.00	0.149624
1793.00	0.149553
1794.00	0.149360
1795.00	0.149249
1796.00	0.149033
1797.00	0.148933
1798.00	0.148672
1799.00	0.148492
1800.00	0.148360
1801.00	0.148155
1802.00	0.148068
1803.00	0.147940
1804.00	0.147809
1805.00	0.147649
1806.00	0.147439
1807.00	0.147274
1808.00	0.147062
1809.00	0.146839
1810.00	0.146599
1811.00	0.146548
1812.00	0.146433
1813.00	0.146360
1814.00	0.146293
1815.00	0.146261
1816.00	0.146132
1817.00	0.145994
1818.00	0.145931
1819.00	0.145804
1820.00	0.145596
1821.00	0.145534
1822.00	0.145380
1823.00	0.145307
1824.00	0.145186
1825.00	0.145110
1826.00	0.144963
1827.00	0.144915
1828.00	0.144760
1829.00	0.144595
1830.00	0.144410
1831.00	0.144254
1832.00	0.144170
1833.00	0.143986
1834.00	0.143801
1835.00	0.143696
1836.00	0.143671
1837.00	0.143522
1838.00	0.143419
1839.00	0.143286
1840.00	0.143225
1841.00	0.143064
1842.00	0.142850
1843.00	0.142858
1844.00	0.142711
1845.00	0.142535
1846.00	0.142451
1847.00	0.142417
1848.00	0.142174
1849.00	0.141852
1850.00	0.141786
1851.00	0.141742
1852.00	0.141600
1853.00	0.141287
1854.00	0.141269
1855.00	0.141079
1856.00	0.140984
1857.00	0.140836
1858.00	0.140749
1859.00	0.140699
1860.00	0.140482
1861.00	0.140326
1862.00	0.140055
1863.00	0.139806
1864.00	0.139568
1865.00	0.139502
1866.00	0.139360
1867.00	0.139216
1868.00	0.138915
1869.00	0.138795
1870.00	0.138774
1871.00	0.138529
1872.00	0.138426
1873.00	0.138210
1874.00	0.138044
1875.00	0.137867
1876.00	0.137818
1877.00	0.137737
1878.00	0.137589
1879.00	0.137556
1880.00	0.137542
1881.00	0.137444
1882.00	0.137276
1883.00	0.137221
1884.00	0.137061
1885.00	0.137035
1886.00	0.136784
1887.00	0.136687
1888.00	0.136600
1889.00	0.136445
1890.00	0.136408
1891.00	0.136371
1892.00	0.136340
1893.00	0.136173
1894.00	0.136124
1895.00	0.136120
1896.00	0.136057
1897.00	0.135889
1898.00	0.135833
1899.00	0.135800
1900.00	0.135855
1901.00	0.135803
1902.00	0.135912
1903.00	0.136000
1904.00	0.136049
1905.00	0.136074
1906.00	0.135976
1907.00	0.135887
1908.00	0.135728
1909.00	0.135557
1910.00	0.135533
1911.00	0.135236
1912.00	0.135219
1913.00	0.135375
1914.00	0.135282
1915.00	0.135241
1916.00	0.135314
1917.00	0.135169
1918.00	0.135206
1919.00	0.135032
1920.00	0.134968
1921.00	0.134810
1922.00	0.134683
1923.00	0.134693
1924.00	0.134801
1925.00	0.134794
1926.00	0.134815
1927.00	0.134713
1928.00	0.134780
1929.00	0.134564
1930.00	0.134260
1931.00	0.134304
1932.00	0.134253
1933.00	0.134016
1934.00	0.134061
1935.00	0.134055
1936.00	0.133979
1937.00	0.133986
1938.00	0.133904
1939.00	0.133754
1940.00	0.133679
1941.00	0.133481
1942.00	0.133437
1943.00	0.133388
1944.00	0.133264
1945.00	0.133155
1946.00	0.133260
1947.00	0.133373
1948.00	0.133333
1949.00	0.133419
1950.00	0.133405
1951.00	0.133308
1952.00	0.133004
1953.00	0.132866
1954.00	0.132709
1955.00	0.132560
1956.00	0.132633
1957.00	0.132691
1958.00	0.132629
1959.00	0.132546
1960.00	0.132480
1961.00	0.132498
1962.00	0.132414
1963.00	0.132088
1964.00	0.131798
1965.00	0.131706
1966.00	0.131407
1967.00	0.131247
1968.00	0.131136
1969.00	0.131197
1970.00	0.131128
1971.00	0.131101
1972.00	0.131044
1973.00	0.131108
1974.00	0.130981
1975.00	0.130840
1976.00	0.130819
1977.00	0.130823
1978.00	0.130753
1979.00	0.130763
1980.00	0.130721
1981.00	0.130869
1982.00	0.130767
1983.00	0.130807
1984.00	0.130921
1985.00	0.130792
1986.00	0.130634
1987.00	0.130676
1988.00	0.130574
1989.00	0.130470
1990.00	0.130200
1991.00	0.130200
1992.00	0.130319
1993.00	0.130334
1994.00	0.130206
1995.00	0.130130
1996.00	0.130200
1997.00	0.130439
1998.00	0.130326
1999.00	0.130367
2000.00	0.130246
2001.00	0.130306
2002.00	0.130412
2003.00	0.130454
2004.00	0.130382
2005.00	0.130374
2006.00	0.130703
2007.00	0.130539
2008.00	0.130379
2009.00	0.130358
2010.00	0.130427
2011.00	0.130455
2012.00	0.130573
2013.00	0.130592
2014.00	0.130568
2015.00	0.130670
2016.00	0.130727
2017.00	0.130818
2018.00	0.130716
2019.00	0.130647
2020.00	0.130585
2021.00	0.130787
2022.00	0.130807
2023.00	0.130542
2024.00	0.130869
2025.00	0.130991
2026.00	0.131021
2027.00	0.130817
2028.00	0.130885
2029.00	0.130983
2030.00	0.130927
2031.00	0.131075
2032.00	0.131041
2033.00	0.131003
2034.00	0.131029
2035.00	0.131118
2036.00	0.131282
2037.00	0.131358
2038.00	0.131175
2039.00	0.131314
2040.00	0.131538
2041.00	0.131563
2042.00	0.131621
2043.00	0.131566
2044.00	0.131684
2045.00	0.131862
2046.00	0.131709
2047.00	0.131834
2048.00	0.131611
2049.00	0.131649
2050.00	0.131682
2051.00	0.131795
2052.00	0.131751
2053.00	0.131757
2054.00	0.131985
2055.00	0.132002
2056.00	0.131991
2057.00	0.131837
2058.00	0.132057
2059.00	0.132182
2060.00	0.132309
2061.00	0.132401
2062.00	0.132317
2063.00	0.132214
2064.00	0.132083
2065.00	0.132291
2066.00	0.132224
2067.00	0.132348
2068.00	0.132351
2069.00	0.132399
2070.00	0.132485
2071.00	0.132452
2072.00	0.132682
2073.00	0.132593
2074.00	0.132564
2075.00	0.132313
2076.00	0.132229
2077.00	0.132168
2078.00	0.132238
2079.00	0.132366
2080.00	0.132715
2081.00	0.132741
2082.00	0.132833
2083.00	0.133005
2084.00	0.132851
2085.00	0.132990
2086.00	0.132931
2087.00	0.132776
2088.00	0.132575
2089.00	0.132552
2090.00	0.132756
2091.00	0.133095
2092.00	0.133145
2093.00	0.133212
2094.00	0.133443
2095.00	0.133289
2096.00	0.133073
2097.00	0.132748
2098.00	0.132974
2099.00	0.132642
2100.00	0.132475
2101.00	0.132478
2102.00	0.132390
2103.00	0.132516
2104.00	0.132350
2105.00	0.132608
2106.00	0.132617
2107.00	0.132412
2108.00	0.132086
2109.00	0.132081
2110.00	0.131847
2111.00	0.131612
2112.00	0.131870
2113.00	0.131887
2114.00	0.132017
2115.00	0.131737
2116.00	0.131954
2117.00	0.131875
2118.00	0.131836
2119.00	0.131786
2120.00	0.131661
2121.00	0.131576
2122.00	0.131530
2123.00	0.131416
2124.00	0.131418
2125.00	0.131451
2126.00	0.131356
2127.00	0.131532
2128.00	0.131421
2129.00	0.131027
2130.00	0.130838
2131.00	0.130824
2132.00	0.130698
2133.00	0.130370
2134.00	0.130536
2135.00	0.130436
2136.00	0.130260
2137.00	0.130135
2138.00	0.130400
2139.00	0.130041
2140.00	0.129888
2141.00	0.129957
2142.00	0.129721
2143.00	0.129298
2144.00	0.128960
2145.00	0.128996
2146.00	0.128893
2147.00	0.128865
2148.00	0.128642
2149.00	0.128597
2150.00	0.128578
2151.00	0.128333
2152.00	0.128308
2153.00	0.128014
2154.00	0.127736
2155.00	0.127416
2156.00	0.127582
2157.00	0.127315
2158.00	0.126916
2159.00	0.126872
2160.00	0.127175
2161.00	0.127094
2162.00	0.126884
2163.00	0.126877
2164.00	0.126678
2165.00	0.126569
2166.00	0.126411
2167.00	0.126540
2168.00	0.126387
2169.00	0.126151
2170.00	0.126235
2171.00	0.126343
2172.00	0.126123
2173.00	0.125819
2174.00	0.125943
2175.00	0.125859
2176.00	0.125664
2177.00	0.125411
2178.00	0.125490
2179.00	0.125235
2180.00	0.125098
2181.00	0.125513
2182.00	0.125600
2183.00	0.125712
2184.00	0.125405
2185.00	0.125517
2186.00	0.125467
2187.00	0.125338
2188.00	0.125228
2189.00	0.125235
2190.00	0.125303
2191.00	0.125084
2192.00	0.125225
2193.00	0.125203
2194.00	0.125414
2195.00	0.125268
2196.00	0.125396
2197.00	0.125150
[truncated: 303 more rows]
