# Supplementary material for: Ultrafast charge-transfer-induced spin transition in cobalt-tungstate molecular photomagnets
Source: Nat Commun. 2025 Jun 6;16:5012. doi: 10.1038/s41467-025-60401-4 (PMC12144094; doi:10.1038/s41467-025-60401-4)
Supplement: Supplementary file 5 — Source Data [file 41467_2025_60401_MOESM5_ESM.zip › Source_Data_files/Photoinduced_UV_vis_NIR_spectra_CsCoW/cooling_photo_1st/File_220712_151217_250K.txt]

File_220712_151217_250K.spc - RawData
�g�� (nm)	Abs.
200.00	1.992450
201.00	2.237093
202.00	2.147024
203.00	2.161463
204.00	2.627728
205.00	2.106046
206.00	1.887586
207.00	1.976169
208.00	2.003610
209.00	2.010542
210.00	1.988586
211.00	2.023286
212.00	1.978685
213.00	2.019579
214.00	1.976062
215.00	2.036892
216.00	2.050220
217.00	2.097673
218.00	2.052042
219.00	2.060338
220.00	2.011144
221.00	2.006454
222.00	2.021903
223.00	2.035273
224.00	2.057153
225.00	2.027213
226.00	2.054092
227.00	2.033203
228.00	2.029355
229.00	2.007590
230.00	2.018704
231.00	2.023578
232.00	2.027883
233.00	2.003204
234.00	1.981996
235.00	1.983315
236.00	1.967852
237.00	1.952390
238.00	1.963124
239.00	1.972797
240.00	1.976849
241.00	1.980592
242.00	1.985768
243.00	1.993175
244.00	1.981115
245.00	1.974006
246.00	1.982088
247.00	1.986428
248.00	1.981007
249.00	1.993151
250.00	1.997499
251.00	2.003680
252.00	2.003266
253.00	2.009199
254.00	2.006354
255.00	2.024887
256.00	2.034901
257.00	2.045955
258.00	2.038113
259.00	2.040438
260.00	2.030202
261.00	2.030623
262.00	2.025545
263.00	2.021729
264.00	2.019570
265.00	2.005218
266.00	1.984391
267.00	1.976118
268.00	1.968825
269.00	1.955934
270.00	1.938285
271.00	1.923592
272.00	1.900586
273.00	1.884114
274.00	1.861392
275.00	1.848182
276.00	1.818281
277.00	1.809082
278.00	1.793768
279.00	1.779434
280.00	1.770582
281.00	1.770398
282.00	1.750762
283.00	1.740397
284.00	1.732426
285.00	1.713525
286.00	1.706859
287.00	1.702559
288.00	1.687438
289.00	1.676934
290.00	1.666647
291.00	1.650598
292.00	1.638468
293.00	1.632432
294.00	1.618886
295.00	1.614617
296.00	1.609316
297.00	1.595664
298.00	1.582504
299.00	1.576352
300.00	1.560329
301.00	1.541805
302.00	1.537549
303.00	1.533401
304.00	1.522864
305.00	1.518770
306.00	1.515309
307.00	1.510381
308.00	1.498775
309.00	1.495493
310.00	1.488391
311.00	1.475782
312.00	1.466201
313.00	1.457309
314.00	1.445922
315.00	1.440823
316.00	1.440696
317.00	1.423756
318.00	1.416610
319.00	1.407574
320.00	1.399533
321.00	1.392881
322.00	1.392274
323.00	1.384968
324.00	1.378969
325.00	1.373576
326.00	1.363781
327.00	1.356611
328.00	1.352468
329.00	1.349198
330.00	1.342444
331.00	1.341984
332.00	1.339150
333.00	1.336328
334.00	1.330047
335.00	1.324308
336.00	1.317380
337.00	1.313634
338.00	1.311447
339.00	1.310691
340.00	1.312346
341.00	1.310698
342.00	1.308130
343.00	1.305384
344.00	1.303807
345.00	1.298115
346.00	1.294718
347.00	1.292465
348.00	1.289784
349.00	1.288560
350.00	1.289443
351.00	1.289248
352.00	1.290061
353.00	1.287914
354.00	1.283014
355.00	1.279624
356.00	1.277079
357.00	1.272799
358.00	1.269240
359.00	1.264747
360.00	1.258123
361.00	1.252236
362.00	1.245878
363.00	1.238819
364.00	1.230621
365.00	1.220357
366.00	1.209937
367.00	1.196556
368.00	1.182219
369.00	1.168299
370.00	1.154919
371.00	1.139284
372.00	1.124189
373.00	1.106091
374.00	1.089711
375.00	1.071513
376.00	1.054027
377.00	1.036368
378.00	1.020814
379.00	1.004612
380.00	0.989792
381.00	0.975404
382.00	0.961638
383.00	0.948238
384.00	0.935618
385.00	0.924289
386.00	0.912548
387.00	0.901958
388.00	0.893239
389.00	0.883837
390.00	0.875258
391.00	0.867845
392.00	0.861118
393.00	0.854636
394.00	0.848675
395.00	0.842847
396.00	0.837497
397.00	0.832502
398.00	0.827875
399.00	0.824682
400.00	0.821815
401.00	0.819100
402.00	0.817374
403.00	0.815217
404.00	0.813281
405.00	0.811681
406.00	0.810820
407.00	0.809810
408.00	0.809764
409.00	0.809909
410.00	0.809675
411.00	0.809730
412.00	0.810050
413.00	0.809836
414.00	0.810165
415.00	0.811336
416.00	0.812785
417.00	0.813560
418.00	0.815139
419.00	0.816429
420.00	0.817201
421.00	0.817774
422.00	0.819357
423.00	0.821339
424.00	0.822756
425.00	0.824710
426.00	0.826812
427.00	0.829046
428.00	0.830427
429.00	0.832318
430.00	0.834683
431.00	0.837042
432.00	0.839629
433.00	0.842344
434.00	0.845256
435.00	0.847265
436.00	0.849574
437.00	0.851199
438.00	0.853394
439.00	0.855602
440.00	0.858658
441.00	0.861628
442.00	0.864534
443.00	0.866837
444.00	0.869531
445.00	0.871530
446.00	0.873411
447.00	0.875891
448.00	0.878184
449.00	0.880246
450.00	0.882821
451.00	0.885510
452.00	0.887269
453.00	0.890153
454.00	0.893025
455.00	0.895167
456.00	0.896969
457.00	0.900076
458.00	0.902451
459.00	0.905001
460.00	0.907866
461.00	0.910786
462.00	0.912962
463.00	0.915248
464.00	0.916825
465.00	0.919231
466.00	0.921473
467.00	0.923048
468.00	0.924450
469.00	0.926404
470.00	0.927979
471.00	0.929352
472.00	0.930982
473.00	0.932269
474.00	0.933620
475.00	0.934230
476.00	0.935205
477.00	0.936304
478.00	0.937659
479.00	0.938307
480.00	0.938979
481.00	0.939471
482.00	0.940003
483.00	0.940821
484.00	0.941535
485.00	0.942078
486.00	0.942775
487.00	0.943249
488.00	0.942926
489.00	0.943246
490.00	0.943613
491.00	0.943545
492.00	0.943426
493.00	0.943633
494.00	0.943259
495.00	0.943048
496.00	0.942616
497.00	0.942721
498.00	0.942417
499.00	0.942280
500.00	0.941435
501.00	0.941172
502.00	0.940249
503.00	0.939265
504.00	0.938124
505.00	0.937320
506.00	0.936052
507.00	0.934596
508.00	0.933143
509.00	0.931788
510.00	0.930427
511.00	0.928319
512.00	0.926389
513.00	0.924669
514.00	0.922428
515.00	0.919682
516.00	0.917575
517.00	0.914994
518.00	0.912765
519.00	0.909663
520.00	0.907359
521.00	0.904299
522.00	0.901636
523.00	0.898361
524.00	0.895750
525.00	0.892915
526.00	0.890392
527.00	0.887174
528.00	0.884002
529.00	0.880763
530.00	0.877362
531.00	0.873746
532.00	0.870462
533.00	0.866935
534.00	0.863597
535.00	0.859412
536.00	0.855584
537.00	0.851444
538.00	0.847185
539.00	0.842465
540.00	0.838522
541.00	0.833614
542.00	0.829118
543.00	0.824268
544.00	0.819313
545.00	0.814484
546.00	0.809698
547.00	0.804062
548.00	0.799149
549.00	0.794332
550.00	0.788907
551.00	0.783596
552.00	0.778398
553.00	0.772881
554.00	0.766871
555.00	0.761241
556.00	0.755483
557.00	0.750174
558.00	0.744327
559.00	0.738991
560.00	0.733772
561.00	0.728911
562.00	0.723756
563.00	0.718785
564.00	0.714136
565.00	0.709024
566.00	0.704115
567.00	0.699001
568.00	0.694240
569.00	0.689444
570.00	0.684606
571.00	0.679533
572.00	0.674659
573.00	0.669851
574.00	0.664563
575.00	0.659635
576.00	0.655325
577.00	0.650934
578.00	0.646609
579.00	0.642685
580.00	0.638552
581.00	0.634347
582.00	0.630360
583.00	0.626547
584.00	0.622640
585.00	0.619084
586.00	0.615462
587.00	0.612233
588.00	0.609020
589.00	0.606033
590.00	0.603027
591.00	0.600138
592.00	0.597169
593.00	0.594116
594.00	0.591522
595.00	0.588261
596.00	0.585710
597.00	0.583117
598.00	0.580805
599.00	0.578907
600.00	0.577534
601.00	0.575030
602.00	0.572998
603.00	0.570998
604.00	0.568387
605.00	0.566230
606.00	0.564582
607.00	0.562766
608.00	0.560813
609.00	0.559254
610.00	0.557479
611.00	0.555910
612.00	0.554374
613.00	0.552670
614.00	0.551248
615.00	0.549985
616.00	0.548348
617.00	0.547134
618.00	0.546542
619.00	0.545013
620.00	0.543993
621.00	0.543221
622.00	0.542068
623.00	0.540700
624.00	0.540079
625.00	0.539097
626.00	0.538461
627.00	0.537754
628.00	0.537339
629.00	0.536892
630.00	0.535938
631.00	0.534938
632.00	0.534340
633.00	0.533563
634.00	0.532472
635.00	0.531995
636.00	0.531894
637.00	0.531325
638.00	0.530500
639.00	0.529990
640.00	0.529447
641.00	0.528611
642.00	0.528502
643.00	0.528374
644.00	0.528363
645.00	0.528727
646.00	0.528435
647.00	0.527789
648.00	0.527578
649.00	0.527292
650.00	0.526886
651.00	0.527011
652.00	0.526427
653.00	0.526161
654.00	0.525987
655.00	0.525655
656.00	0.525443
657.00	0.525936
658.00	0.526193
659.00	0.525962
660.00	0.525730
661.00	0.525876
662.00	0.525857
663.00	0.525463
664.00	0.525499
665.00	0.525693
666.00	0.525259
667.00	0.525476
668.00	0.525514
669.00	0.525789
670.00	0.526114
671.00	0.526086
672.00	0.525431
673.00	0.525525
674.00	0.524667
675.00	0.524084
676.00	0.524072
677.00	0.524538
678.00	0.524287
679.00	0.524777
680.00	0.524336
681.00	0.524366
682.00	0.524580
683.00	0.524832
684.00	0.524328
685.00	0.524066
686.00	0.524019
687.00	0.523123
688.00	0.522575
689.00	0.522246
690.00	0.522752
691.00	0.522518
692.00	0.522529
693.00	0.523257
694.00	0.524234
695.00	0.523968
696.00	0.523909
697.00	0.523537
698.00	0.523459
699.00	0.523354
700.00	0.523562
701.00	0.523587
702.00	0.524025
703.00	0.523717
704.00	0.523199
705.00	0.523030
706.00	0.522858
707.00	0.522323
708.00	0.521757
709.00	0.521709
710.00	0.521668
711.00	0.521688
712.00	0.521604
713.00	0.521807
714.00	0.521565
715.00	0.521099
716.00	0.520752
717.00	0.520944
718.00	0.519674
719.00	0.516143
720.00	0.512742
721.00	0.510845
722.00	0.509633
723.00	0.508539
724.00	0.507243
725.00	0.506122
726.00	0.505033
727.00	0.503927
728.00	0.502744
729.00	0.501880
730.00	0.501737
731.00	0.501613
732.00	0.501468
733.00	0.501315
734.00	0.501194
735.00	0.501074
736.00	0.500943
737.00	0.500874
738.00	0.500707
739.00	0.500501
740.00	0.500369
741.00	0.500278
742.00	0.500057
743.00	0.499845
744.00	0.499651
745.00	0.499423
746.00	0.499176
747.00	0.498891
748.00	0.498668
749.00	0.498411
750.00	0.498234
751.00	0.497952
752.00	0.497682
753.00	0.497412
754.00	0.497093
755.00	0.496813
756.00	0.496527
757.00	0.496223
758.00	0.495883
759.00	0.495570
760.00	0.495139
761.00	0.494673
762.00	0.494322
763.00	0.493977
764.00	0.493596
765.00	0.493135
766.00	0.492729
767.00	0.492256
768.00	0.491853
769.00	0.491429
770.00	0.490944
771.00	0.490481
772.00	0.490015
773.00	0.489493
774.00	0.489033
775.00	0.488638
776.00	0.488175
777.00	0.487765
778.00	0.487370
779.00	0.486944
780.00	0.486422
781.00	0.485997
782.00	0.485534
783.00	0.484949
784.00	0.484461
785.00	0.483875
786.00	0.483300
787.00	0.482809
788.00	0.482230
789.00	0.481646
790.00	0.481174
791.00	0.480569
792.00	0.479946
793.00	0.479371
794.00	0.478826
795.00	0.478199
796.00	0.477588
797.00	0.477005
798.00	0.476385
799.00	0.475763
800.00	0.475147
801.00	0.474471
802.00	0.473854
803.00	0.473270
804.00	0.472644
805.00	0.472064
806.00	0.471443
807.00	0.470824
808.00	0.470191
809.00	0.469552
810.00	0.469002
811.00	0.468394
812.00	0.467845
813.00	0.467228
814.00	0.466622
815.00	0.465972
816.00	0.465374
817.00	0.464820
818.00	0.464277
819.00	0.463729
820.00	0.463048
821.00	0.462410
822.00	0.461807
823.00	0.461229
824.00	0.460574
825.00	0.460088
826.00	0.459517
827.00	0.458913
828.00	0.458336
829.00	0.457754
830.00	0.457169
831.00	0.456651
832.00	0.456133
833.00	0.455607
834.00	0.455128
835.00	0.454516
836.00	0.453894
837.00	0.453446
838.00	0.453025
839.00	0.452488
840.00	0.451994
841.00	0.451453
842.00	0.450877
843.00	0.450342
844.00	0.449794
845.00	0.449319
846.00	0.448760
847.00	0.448213
848.00	0.447691
849.00	0.447114
850.00	0.446492
851.00	0.446016
852.00	0.445441
853.00	0.444905
854.00	0.444327
855.00	0.443674
856.00	0.443240
857.00	0.442644
858.00	0.442145
859.00	0.441670
860.00	0.441190
861.00	0.440740
862.00	0.440157
863.00	0.437452
864.00	0.434768
865.00	0.432017
866.00	0.429386
867.00	0.426688
868.00	0.423870
869.00	0.421235
870.00	0.418612
871.00	0.415871
872.00	0.413201
873.00	0.410397
874.00	0.407708
875.00	0.404962
876.00	0.402167
877.00	0.399404
878.00	0.396589
879.00	0.393828
880.00	0.393061
881.00	0.392300
882.00	0.391472
883.00	0.390628
884.00	0.389897
885.00	0.389195
886.00	0.388442
887.00	0.387640
888.00	0.386869
889.00	0.386045
890.00	0.385225
891.00	0.384407
892.00	0.383646
893.00	0.382795
894.00	0.381918
895.00	0.381028
896.00	0.380194
897.00	0.379325
898.00	0.378493
899.00	0.377681
900.00	0.376880
901.00	0.376036
902.00	0.375118
903.00	0.374261
904.00	0.373402
905.00	0.372555
906.00	0.371717
907.00	0.370890
908.00	0.370073
909.00	0.369243
910.00	0.368467
911.00	0.367697
912.00	0.366952
913.00	0.366239
914.00	0.365480
915.00	0.364697
916.00	0.363930
917.00	0.363162
918.00	0.362403
919.00	0.361659
920.00	0.360886
921.00	0.360138
922.00	0.359412
923.00	0.358700
924.00	0.357984
925.00	0.357244
926.00	0.356535
927.00	0.355795
928.00	0.355058
929.00	0.354258
930.00	0.353466
931.00	0.352742
932.00	0.352022
933.00	0.351319
934.00	0.350556
935.00	0.349854
936.00	0.349159
937.00	0.348458
938.00	0.347754
939.00	0.347051
940.00	0.346369
941.00	0.345712
942.00	0.345071
943.00	0.344405
944.00	0.343742
945.00	0.343059
946.00	0.342463
947.00	0.341799
948.00	0.341160
949.00	0.340508
950.00	0.339861
951.00	0.339222
952.00	0.338554
953.00	0.337862
954.00	0.337198
955.00	0.336526
956.00	0.335897
957.00	0.335211
958.00	0.334498
959.00	0.333762
960.00	0.333135
961.00	0.332519
962.00	0.331883
963.00	0.331250
964.00	0.330606
965.00	0.329929
966.00	0.329236
967.00	0.328552
968.00	0.327879
969.00	0.327172
970.00	0.326506
971.00	0.325860
972.00	0.325226
973.00	0.324532
974.00	0.323865
975.00	0.323208
976.00	0.322612
977.00	0.321914
978.00	0.321212
979.00	0.320557
980.00	0.319897
981.00	0.319265
982.00	0.318652
983.00	0.318059
984.00	0.317455
985.00	0.316854
986.00	0.316291
987.00	0.315687
988.00	0.315075
989.00	0.314487
990.00	0.313922
991.00	0.313342
992.00	0.312774
993.00	0.312167
994.00	0.311611
995.00	0.311024
996.00	0.310437
997.00	0.309856
998.00	0.309297
999.00	0.308718
1000.00	0.308126
1001.00	0.307531
1002.00	0.306964
1003.00	0.306397
1004.00	0.305849
1005.00	0.305302
1006.00	0.304763
1007.00	0.304235
1008.00	0.303732
1009.00	0.303218
1010.00	0.302703
1011.00	0.302156
1012.00	0.301653
1013.00	0.301171
1014.00	0.300638
1015.00	0.300091
1016.00	0.299544
1017.00	0.299040
1018.00	0.298566
1019.00	0.298087
1020.00	0.297579
1021.00	0.297108
1022.00	0.296619
1023.00	0.296130
1024.00	0.295618
1025.00	0.295094
1026.00	0.294564
1027.00	0.294047
1028.00	0.293539
1029.00	0.293028
1030.00	0.292511
1031.00	0.292045
1032.00	0.291568
1033.00	0.291085
1034.00	0.290587
1035.00	0.290085
1036.00	0.289593
1037.00	0.289123
1038.00	0.288625
1039.00	0.288145
1040.00	0.287653
1041.00	0.287155
1042.00	0.286668
1043.00	0.286226
1044.00	0.285753
1045.00	0.285288
1046.00	0.284812
1047.00	0.284361
1048.00	0.283900
1049.00	0.283438
1050.00	0.282987
1051.00	0.282547
1052.00	0.282111
1053.00	0.281655
1054.00	0.281221
1055.00	0.280785
1056.00	0.280342
1057.00	0.279886
1058.00	0.279453
1059.00	0.279041
1060.00	0.278607
1061.00	0.278190
1062.00	0.277753
1063.00	0.277361
1064.00	0.276919
1065.00	0.276516
1066.00	0.276090
1067.00	0.275695
1068.00	0.275283
1069.00	0.274854
1070.00	0.274441
1071.00	0.274015
1072.00	0.273582
1073.00	0.273133
1074.00	0.272679
1075.00	0.272248
1076.00	0.271805
1077.00	0.271340
1078.00	0.270896
1079.00	0.270504
1080.00	0.270075
1081.00	0.269675
1082.00	0.269239
1083.00	0.268855
1084.00	0.268461
1085.00	0.268050
1086.00	0.267645
1087.00	0.267242
1088.00	0.266813
1089.00	0.266408
1090.00	0.266032
1091.00	0.265694
1092.00	0.265316
1093.00	0.264935
1094.00	0.264585
1095.00	0.264258
1096.00	0.263902
1097.00	0.263526
1098.00	0.263145
1099.00	0.262761
1100.00	0.262361
1101.00	0.261978
1102.00	0.261626
1103.00	0.261284
1104.00	0.260937
1105.00	0.260595
1106.00	0.260259
1107.00	0.259934
1108.00	0.259566
1109.00	0.259225
1110.00	0.258880
1111.00	0.258527
1112.00	0.258164
1113.00	0.257795
1114.00	0.257486
1115.00	0.257175
1116.00	0.256848
1117.00	0.256568
1118.00	0.256258
1119.00	0.255904
1120.00	0.255534
1121.00	0.255181
1122.00	0.254850
1123.00	0.254501
1124.00	0.254147
1125.00	0.253829
1126.00	0.253490
1127.00	0.253161
1128.00	0.252838
1129.00	0.252495
1130.00	0.252170
1131.00	0.251832
1132.00	0.251468
1133.00	0.251141
1134.00	0.250777
1135.00	0.250409
1136.00	0.250077
1137.00	0.249759
1138.00	0.249432
1139.00	0.249106
1140.00	0.248784
1141.00	0.248468
1142.00	0.248129
1143.00	0.247796
1144.00	0.247461
1145.00	0.247138
1146.00	0.246820
1147.00	0.246492
1148.00	0.246167
1149.00	0.245874
1150.00	0.245562
1151.00	0.245231
1152.00	0.244897
1153.00	0.244569
1154.00	0.244262
1155.00	0.243950
1156.00	0.243639
1157.00	0.243311
1158.00	0.242979
1159.00	0.242666
1160.00	0.242378
1161.00	0.242096
1162.00	0.241810
1163.00	0.241519
1164.00	0.241237
1165.00	0.240931
1166.00	0.240638
1167.00	0.240354
1168.00	0.240078
1169.00	0.239810
1170.00	0.239542
1171.00	0.239230
1172.00	0.238951
1173.00	0.238673
1174.00	0.238424
1175.00	0.238179
1176.00	0.237918
1177.00	0.237653
1178.00	0.237400
1179.00	0.237127
1180.00	0.236873
1181.00	0.236584
1182.00	0.236296
1183.00	0.236017
1184.00	0.235751
1185.00	0.235482
1186.00	0.235236
1187.00	0.234966
1188.00	0.234729
1189.00	0.234485
1190.00	0.234229
1191.00	0.233962
1192.00	0.233701
1193.00	0.233434
1194.00	0.233191
1195.00	0.232940
1196.00	0.232708
1197.00	0.232494
1198.00	0.232258
1199.00	0.232034
1200.00	0.231790
1201.00	0.231542
1202.00	0.231318
1203.00	0.231078
1204.00	0.230865
1205.00	0.230632
1206.00	0.230374
1207.00	0.230129
1208.00	0.229899
1209.00	0.229657
1210.00	0.229430
1211.00	0.229185
1212.00	0.228930
1213.00	0.228676
1214.00	0.228396
1215.00	0.228145
1216.00	0.227897
1217.00	0.227657
1218.00	0.227415
1219.00	0.227185
1220.00	0.226951
1221.00	0.226705
1222.00	0.226475
1223.00	0.226235
1224.00	0.226036
1225.00	0.225830
1226.00	0.225625
1227.00	0.225435
1228.00	0.225224
1229.00	0.225017
1230.00	0.224801
1231.00	0.224589
1232.00	0.224398
1233.00	0.224201
1234.00	0.223996
1235.00	0.223807
1236.00	0.223572
1237.00	0.223329
1238.00	0.223113
1239.00	0.222898
1240.00	0.222716
1241.00	0.222482
1242.00	0.222240
1243.00	0.222020
1244.00	0.221778
1245.00	0.221542
1246.00	0.221305
1247.00	0.221077
1248.00	0.220857
1249.00	0.220647
1250.00	0.220455
1251.00	0.220242
1252.00	0.220019
1253.00	0.219793
1254.00	0.219583
1255.00	0.219377
1256.00	0.219162
1257.00	0.218949
1258.00	0.218732
1259.00	0.218540
1260.00	0.218340
1261.00	0.218143
1262.00	0.217939
1263.00	0.217749
1264.00	0.217537
1265.00	0.217300
1266.00	0.217072
1267.00	0.216841
1268.00	0.216637
1269.00	0.216393
1270.00	0.216188
1271.00	0.216012
1272.00	0.215796
1273.00	0.215570
1274.00	0.215362
1275.00	0.215148
1276.00	0.214943
1277.00	0.214708
1278.00	0.214471
1279.00	0.214268
1280.00	0.214055
1281.00	0.213835
1282.00	0.213653
1283.00	0.213456
1284.00	0.213242
1285.00	0.213020
1286.00	0.212835
1287.00	0.212647
1288.00	0.212430
1289.00	0.212213
1290.00	0.212034
1291.00	0.211843
1292.00	0.211657
1293.00	0.211443
1294.00	0.211243
1295.00	0.211061
1296.00	0.210868
1297.00	0.210676
1298.00	0.210504
1299.00	0.210315
1300.00	0.210111
1301.00	0.209908
1302.00	0.209718
1303.00	0.209540
1304.00	0.209359
1305.00	0.209152
1306.00	0.208961
1307.00	0.208750
1308.00	0.208519
1309.00	0.208269
1310.00	0.208055
1311.00	0.207847
1312.00	0.207635
1313.00	0.207434
1314.00	0.207211
1315.00	0.207005
1316.00	0.206789
1317.00	0.206573
1318.00	0.206370
1319.00	0.206149
1320.00	0.205934
1321.00	0.205719
1322.00	0.205527
1323.00	0.205348
1324.00	0.205148
1325.00	0.204937
1326.00	0.204754
1327.00	0.204525
1328.00	0.204322
1329.00	0.204122
1330.00	0.203877
1331.00	0.203655
1332.00	0.203423
1333.00	0.203186
1334.00	0.202956
1335.00	0.202694
1336.00	0.202449
1337.00	0.202202
1338.00	0.201934
1339.00	0.201669
1340.00	0.201424
1341.00	0.201187
1342.00	0.200954
1343.00	0.200699
1344.00	0.200458
1345.00	0.200216
1346.00	0.199955
1347.00	0.199695
1348.00	0.199448
1349.00	0.199199
1350.00	0.198963
1351.00	0.198739
1352.00	0.198546
1353.00	0.198371
1354.00	0.198160
1355.00	0.197960
1356.00	0.197789
1357.00	0.197603
1358.00	0.197408
1359.00	0.197224
1360.00	0.197064
1361.00	0.196886
1362.00	0.196694
1363.00	0.196520
1364.00	0.196353
1365.00	0.196153
1366.00	0.195946
1367.00	0.195753
1368.00	0.195566
1369.00	0.195366
1370.00	0.195136
1371.00	0.194917
1372.00	0.194704
1373.00	0.194443
1374.00	0.194174
1375.00	0.193936
1376.00	0.193668
1377.00	0.193389
1378.00	0.193124
1379.00	0.192852
1380.00	0.192588
1381.00	0.192315
1382.00	0.192062
1383.00	0.191827
1384.00	0.191552
1385.00	0.191264
1386.00	0.190982
1387.00	0.190713
1388.00	0.190427
1389.00	0.190136
1390.00	0.189846
1391.00	0.189571
1392.00	0.189268
1393.00	0.188953
1394.00	0.188731
1395.00	0.188474
1396.00	0.188209
1397.00	0.187921
1398.00	0.187664
1399.00	0.187386
1400.00	0.187110
1401.00	0.186848
1402.00	0.186586
1403.00	0.186322
1404.00	0.186038
1405.00	0.185762
1406.00	0.185487
1407.00	0.185233
1408.00	0.184955
1409.00	0.184681
1410.00	0.184455
1411.00	0.184156
1412.00	0.183902
1413.00	0.183648
1414.00	0.183425
1415.00	0.183176
1416.00	0.182956
1417.00	0.182730
1418.00	0.182493
1419.00	0.182264
1420.00	0.182039
1421.00	0.181809
1422.00	0.181578
1423.00	0.181379
1424.00	0.181180
1425.00	0.180994
1426.00	0.180818
1427.00	0.180611
1428.00	0.180388
1429.00	0.180199
1430.00	0.180011
1431.00	0.179794
1432.00	0.179596
1433.00	0.179385
1434.00	0.179194
1435.00	0.179018
1436.00	0.178839
1437.00	0.178628
1438.00	0.178430
1439.00	0.178275
1440.00	0.178094
1441.00	0.177927
1442.00	0.177753
1443.00	0.177578
1444.00	0.177436
1445.00	0.177299
1446.00	0.177142
1447.00	0.177019
1448.00	0.176892
1449.00	0.176767
1450.00	0.176653
1451.00	0.176555
1452.00	0.176468
1453.00	0.176364
1454.00	0.176298
1455.00	0.176222
1456.00	0.176131
1457.00	0.176043
1458.00	0.175948
1459.00	0.175875
1460.00	0.175806
1461.00	0.175725
1462.00	0.175628
1463.00	0.175485
1464.00	0.175362
1465.00	0.175251
1466.00	0.175120
1467.00	0.174982
1468.00	0.174821
1469.00	0.174671
1470.00	0.174552
1471.00	0.174399
1472.00	0.174292
1473.00	0.174198
1474.00	0.174099
1475.00	0.173991
1476.00	0.173877
1477.00	0.173733
1478.00	0.173626
1479.00	0.173541
1480.00	0.173490
1481.00	0.173399
1482.00	0.173331
1483.00	0.173265
1484.00	0.173230
1485.00	0.173201
1486.00	0.173153
1487.00	0.173069
1488.00	0.173034
1489.00	0.172988
1490.00	0.172905
1491.00	0.172822
1492.00	0.172772
1493.00	0.172699
1494.00	0.172647
1495.00	0.172577
1496.00	0.172515
1497.00	0.172447
1498.00	0.172383
1499.00	0.172309
1500.00	0.172257
1501.00	0.172170
1502.00	0.172065
1503.00	0.171938
1504.00	0.171847
1505.00	0.171744
1506.00	0.171629
1507.00	0.171532
1508.00	0.171458
1509.00	0.171365
1510.00	0.171272
1511.00	0.171175
1512.00	0.171070
1513.00	0.170951
1514.00	0.170863
1515.00	0.170761
1516.00	0.170653
1517.00	0.170547
1518.00	0.170458
1519.00	0.170395
1520.00	0.170351
1521.00	0.170301
1522.00	0.170258
1523.00	0.170241
1524.00	0.170200
1525.00	0.170132
1526.00	0.170061
1527.00	0.169999
1528.00	0.169946
1529.00	0.169864
1530.00	0.169829
1531.00	0.169775
1532.00	0.169730
1533.00	0.169682
1534.00	0.169618
1535.00	0.169539
1536.00	0.169450
1537.00	0.169361
1538.00	0.169268
1539.00	0.169175
1540.00	0.169049
1541.00	0.168941
1542.00	0.168863
1543.00	0.168771
1544.00	0.168680
1545.00	0.168596
1546.00	0.168536
1547.00	0.168451
1548.00	0.168350
1549.00	0.168242
1550.00	0.168154
1551.00	0.168063
1552.00	0.167968
1553.00	0.167875
1554.00	0.167768
1555.00	0.167676
1556.00	0.167576
1557.00	0.167498
1558.00	0.167408
1559.00	0.167293
1560.00	0.167184
1561.00	0.167057
1562.00	0.166951
1563.00	0.166834
1564.00	0.166722
1565.00	0.166616
1566.00	0.166520
1567.00	0.166410
1568.00	0.166313
1569.00	0.166226
1570.00	0.166119
1571.00	0.166032
1572.00	0.165947
1573.00	0.165865
1574.00	0.165752
1575.00	0.165607
1576.00	0.165485
1577.00	0.165357
1578.00	0.165243
1579.00	0.165115
1580.00	0.165009
1581.00	0.164880
1582.00	0.164773
1583.00	0.164666
1584.00	0.164558
1585.00	0.164454
1586.00	0.164368
1587.00	0.164260
1588.00	0.164159
1589.00	0.164055
1590.00	0.163927
1591.00	0.163829
1592.00	0.163775
1593.00	0.163691
1594.00	0.163623
1595.00	0.163557
1596.00	0.163501
1597.00	0.163423
1598.00	0.163353
1599.00	0.163262
1600.00	0.163180
1601.00	0.163091
1602.00	0.163001
1603.00	0.162879
1604.00	0.162782
1605.00	0.162676
1606.00	0.162532
1607.00	0.162419
1608.00	0.162296
1609.00	0.162162
1610.00	0.162054
1611.00	0.161937
1612.00	0.161816
1613.00	0.161674
1614.00	0.161537
1615.00	0.161427
1616.00	0.161334
1617.00	0.161220
1618.00	0.161082
1619.00	0.160961
1620.00	0.160860
1621.00	0.160764
1622.00	0.160656
1623.00	0.160583
1624.00	0.160508
1625.00	0.160417
1626.00	0.160344
1627.00	0.160268
1628.00	0.160197
1629.00	0.160144
1630.00	0.160096
1631.00	0.160064
1632.00	0.160014
1633.00	0.159941
1634.00	0.159884
1635.00	0.159841
1636.00	0.159781
1637.00	0.159693
1638.00	0.159634
1639.00	0.159591
1640.00	0.159531
1641.00	0.159446
1642.00	0.159383
1643.00	0.160282
1644.00	0.161209
1645.00	0.162108
1646.00	0.163017
1647.00	0.163899
1648.00	0.164755
1649.00	0.165640
1650.00	0.166542
1651.00	0.167405
1652.00	0.168314
1653.00	0.169230
1654.00	0.170119
1655.00	0.171011
1656.00	0.171875
1657.00	0.172760
1658.00	0.173680
1659.00	0.174556
1660.00	0.174433
1661.00	0.174311
1662.00	0.174185
1663.00	0.174035
1664.00	0.173933
1665.00	0.173851
1666.00	0.173716
1667.00	0.173557
1668.00	0.173446
1669.00	0.173293
1670.00	0.173136
1671.00	0.173059
1672.00	0.172942
1673.00	0.172831
1674.00	0.172697
1675.00	0.172570
1676.00	0.172488
1677.00	0.172384
1678.00	0.172246
1679.00	0.172163
1680.00	0.172066
1681.00	0.171944
1682.00	0.171834
1683.00	0.171737
1684.00	0.171720
1685.00	0.171643
1686.00	0.171612
1687.00	0.171531
1688.00	0.171543
1689.00	0.171517
1690.00	0.171528
1691.00	0.171541
1692.00	0.171547
1693.00	0.171502
1694.00	0.171494
1695.00	0.171559
1696.00	0.171585
1697.00	0.171582
1698.00	0.171560
1699.00	0.171526
1700.00	0.171501
1701.00	0.171479
1702.00	0.171460
1703.00	0.171398
1704.00	0.171372
1705.00	0.171240
1706.00	0.171157
1707.00	0.171085
1708.00	0.170995
1709.00	0.170892
1710.00	0.170866
1711.00	0.170783
1712.00	0.170636
1713.00	0.170477
1714.00	0.170432
1715.00	0.170356
1716.00	0.170299
1717.00	0.170191
1718.00	0.170057
1719.00	0.169946
1720.00	0.169894
1721.00	0.169806
1722.00	0.169699
1723.00	0.169565
1724.00	0.169363
1725.00	0.169287
1726.00	0.169131
1727.00	0.168951
1728.00	0.168775
1729.00	0.168650
1730.00	0.168475
1731.00	0.168322
1732.00	0.168118
1733.00	0.167894
1734.00	0.167737
1735.00	0.167533
1736.00	0.167409
1737.00	0.167221
1738.00	0.167069
1739.00	0.166902
1740.00	0.166769
1741.00	0.166689
1742.00	0.166493
1743.00	0.166378
1744.00	0.166276
1745.00	0.166173
1746.00	0.165966
1747.00	0.165882
1748.00	0.165706
1749.00	0.165632
1750.00	0.165525
1751.00	0.165427
1752.00	0.165298
1753.00	0.165129
1754.00	0.164962
1755.00	0.164836
1756.00	0.164698
1757.00	0.164484
1758.00	0.164396
1759.00	0.164293
1760.00	0.164105
1761.00	0.163879
1762.00	0.163752
1763.00	0.163596
1764.00	0.163447
1765.00	0.163269
1766.00	0.163135
1767.00	0.162981
1768.00	0.162765
1769.00	0.162624
1770.00	0.162485
1771.00	0.162311
1772.00	0.162183
1773.00	0.162078
1774.00	0.161949
1775.00	0.161674
1776.00	0.161512
1777.00	0.161351
1778.00	0.161206
1779.00	0.160972
1780.00	0.160853
1781.00	0.160742
1782.00	0.160560
1783.00	0.160406
1784.00	0.160311
1785.00	0.160211
1786.00	0.160055
1787.00	0.159813
1788.00	0.159734
1789.00	0.159436
1790.00	0.159255
1791.00	0.159142
1792.00	0.159110
1793.00	0.158874
1794.00	0.158782
1795.00	0.158717
1796.00	0.158592
1797.00	0.158411
1798.00	0.158167
1799.00	0.158099
1800.00	0.157874
1801.00	0.157691
1802.00	0.157512
1803.00	0.157443
1804.00	0.157290
1805.00	0.157105
1806.00	0.157111
1807.00	0.156903
1808.00	0.156737
1809.00	0.156477
1810.00	0.156403
1811.00	0.156216
1812.00	0.156060
1813.00	0.155914
1814.00	0.155823
1815.00	0.155712
1816.00	0.155542
1817.00	0.155487
1818.00	0.155230
1819.00	0.155105
1820.00	0.154887
1821.00	0.154861
1822.00	0.154690
1823.00	0.154473
1824.00	0.154376
1825.00	0.154285
1826.00	0.154184
1827.00	0.153946
1828.00	0.153848
1829.00	0.153670
1830.00	0.153595
1831.00	0.153460
1832.00	0.153346
1833.00	0.153186
1834.00	0.153021
1835.00	0.152935
1836.00	0.152780
1837.00	0.152677
1838.00	0.152591
1839.00	0.152458
1840.00	0.152336
1841.00	0.152249
1842.00	0.152058
1843.00	0.151918
1844.00	0.151870
1845.00	0.151724
1846.00	0.151608
1847.00	0.151487
1848.00	0.151300
1849.00	0.151129
1850.00	0.151016
1851.00	0.150890
1852.00	0.150834
1853.00	0.150610
1854.00	0.150434
1855.00	0.150326
1856.00	0.150146
1857.00	0.150013
1858.00	0.149840
1859.00	0.149677
1860.00	0.149512
1861.00	0.149352
1862.00	0.149066
1863.00	0.148853
1864.00	0.148581
1865.00	0.148378
1866.00	0.148168
1867.00	0.147935
1868.00	0.147725
1869.00	0.147547
1870.00	0.147477
1871.00	0.147288
1872.00	0.146970
1873.00	0.146772
1874.00	0.146675
1875.00	0.146472
1876.00	0.146417
1877.00	0.146244
1878.00	0.146052
1879.00	0.146014
1880.00	0.145886
1881.00	0.145755
1882.00	0.145662
1883.00	0.145540
1884.00	0.145480
1885.00	0.145376
1886.00	0.145214
1887.00	0.145117
1888.00	0.145099
1889.00	0.145043
1890.00	0.144962
1891.00	0.144868
1892.00	0.144811
1893.00	0.144686
1894.00	0.144706
1895.00	0.144671
1896.00	0.144577
1897.00	0.144527
1898.00	0.144449
1899.00	0.144437
1900.00	0.144557
1901.00	0.144383
1902.00	0.144448
1903.00	0.144475
1904.00	0.144420
1905.00	0.144329
1906.00	0.144260
1907.00	0.144250
1908.00	0.144159
1909.00	0.144107
1910.00	0.143947
1911.00	0.143835
1912.00	0.143818
1913.00	0.143982
1914.00	0.143962
1915.00	0.143923
1916.00	0.144002
1917.00	0.143776
1918.00	0.143990
1919.00	0.143696
1920.00	0.143648
1921.00	0.143485
1922.00	0.143324
1923.00	0.143193
1924.00	0.143342
1925.00	0.143345
1926.00	0.143241
1927.00	0.143201
1928.00	0.142997
1929.00	0.142872
1930.00	0.142479
1931.00	0.142510
1932.00	0.142482
1933.00	0.142127
1934.00	0.142186
1935.00	0.141915
1936.00	0.142017
1937.00	0.141900
1938.00	0.141974
1939.00	0.141813
1940.00	0.141747
1941.00	0.141388
1942.00	0.141177
1943.00	0.141078
1944.00	0.141015
1945.00	0.141003
1946.00	0.141012
1947.00	0.141125
1948.00	0.140913
1949.00	0.140935
1950.00	0.140944
1951.00	0.140785
1952.00	0.140545
1953.00	0.140499
1954.00	0.140297
1955.00	0.139939
1956.00	0.139865
1957.00	0.139888
1958.00	0.139879
1959.00	0.139796
1960.00	0.139769
1961.00	0.139655
1962.00	0.139531
1963.00	0.139276
1964.00	0.139051
1965.00	0.138917
1966.00	0.138687
1967.00	0.138589
1968.00	0.138635
1969.00	0.138588
1970.00	0.138235
1971.00	0.138508
1972.00	0.138696
1973.00	0.138909
1974.00	0.138743
1975.00	0.138775
1976.00	0.138753
1977.00	0.138559
1978.00	0.138729
1979.00	0.138658
1980.00	0.138687
1981.00	0.138649
1982.00	0.138675
1983.00	0.138643
1984.00	0.138682
1985.00	0.138278
1986.00	0.138420
1987.00	0.138545
1988.00	0.138208
1989.00	0.138012
1990.00	0.137707
1991.00	0.137743
1992.00	0.137476
1993.00	0.137609
1994.00	0.137546
1995.00	0.137423
1996.00	0.137647
1997.00	0.137696
1998.00	0.137677
1999.00	0.137476
2000.00	0.137395
2001.00	0.137366
2002.00	0.137565
2003.00	0.137403
2004.00	0.137458
2005.00	0.137414
2006.00	0.137635
2007.00	0.137670
2008.00	0.137658
2009.00	0.137806
2010.00	0.137600
2011.00	0.137769
2012.00	0.137639
2013.00	0.137508
2014.00	0.137337
2015.00	0.137395
2016.00	0.137676
2017.00	0.137640
2018.00	0.137626
2019.00	0.137638
2020.00	0.137721
2021.00	0.137473
2022.00	0.137575
2023.00	0.137390
2024.00	0.137500
2025.00	0.137207
2026.00	0.137293
2027.00	0.137238
2028.00	0.137235
2029.00	0.137344
2030.00	0.137157
2031.00	0.137277
2032.00	0.137199
2033.00	0.137146
2034.00	0.137257
2035.00	0.137205
2036.00	0.137091
2037.00	0.137147
2038.00	0.137362
2039.00	0.137350
2040.00	0.137418
2041.00	0.137373
2042.00	0.137685
2043.00	0.137507
2044.00	0.137496
2045.00	0.137560
2046.00	0.137246
2047.00	0.137528
2048.00	0.137404
2049.00	0.137422
2050.00	0.137204
2051.00	0.137212
2052.00	0.137204
2053.00	0.137269
2054.00	0.137304
2055.00	0.137078
2056.00	0.137235
2057.00	0.137157
2058.00	0.137328
2059.00	0.137174
2060.00	0.137313
2061.00	0.137434
2062.00	0.137290
2063.00	0.137531
2064.00	0.137414
2065.00	0.137574
2066.00	0.137505
2067.00	0.137681
2068.00	0.137795
2069.00	0.137978
2070.00	0.137981
2071.00	0.137836
2072.00	0.138167
2073.00	0.137910
2074.00	0.137998
2075.00	0.137877
2076.00	0.138187
2077.00	0.138125
2078.00	0.138093
2079.00	0.138262
2080.00	0.138095
2081.00	0.138196
2082.00	0.138126
2083.00	0.138522
2084.00	0.138273
2085.00	0.138285
2086.00	0.138278
2087.00	0.138313
2088.00	0.138186
2089.00	0.138001
2090.00	0.138119
2091.00	0.138209
2092.00	0.138215
2093.00	0.137929
2094.00	0.137888
2095.00	0.137694
2096.00	0.137591
2097.00	0.137690
2098.00	0.137589
2099.00	0.137557
2100.00	0.137157
2101.00	0.137250
2102.00	0.137089
2103.00	0.137036
2104.00	0.136821
2105.00	0.137154
2106.00	0.137038
2107.00	0.136870
2108.00	0.136717
2109.00	0.136579
2110.00	0.136373
2111.00	0.136231
2112.00	0.136515
2113.00	0.136153
2114.00	0.136154
2115.00	0.136017
2116.00	0.135956
2117.00	0.135825
2118.00	0.135749
2119.00	0.135653
2120.00	0.135123
2121.00	0.135381
2122.00	0.135063
2123.00	0.135155
2124.00	0.135090
2125.00	0.135044
2126.00	0.134874
2127.00	0.135104
2128.00	0.134977
2129.00	0.134593
2130.00	0.134732
2131.00	0.134625
2132.00	0.134767
2133.00	0.134507
2134.00	0.134852
2135.00	0.134756
2136.00	0.134657
2137.00	0.134926
2138.00	0.134575
2139.00	0.134526
2140.00	0.134197
2141.00	0.134307
2142.00	0.133868
2143.00	0.133841
2144.00	0.133576
2145.00	0.133641
2146.00	0.133665
2147.00	0.133394
2148.00	0.133160
2149.00	0.132753
2150.00	0.132996
2151.00	0.132619
2152.00	0.132665
2153.00	0.132373
2154.00	0.132156
2155.00	0.131945
2156.00	0.132005
2157.00	0.132039
2158.00	0.131613
2159.00	0.131726
2160.00	0.131667
2161.00	0.131495
2162.00	0.131337
2163.00	0.131341
2164.00	0.131227
2165.00	0.131211
2166.00	0.131157
2167.00	0.130867
2168.00	0.130688
2169.00	0.130547
2170.00	0.130782
2171.00	0.130753
2172.00	0.130841
2173.00	0.130520
2174.00	0.130755
2175.00	0.130582
2176.00	0.130481
2177.00	0.130477
2178.00	0.130369
2179.00	0.130292
2180.00	0.129918
2181.00	0.130355
2182.00	0.130384
2183.00	0.130564
2184.00	0.130646
2185.00	0.130624
2186.00	0.130515
2187.00	0.130335
2188.00	0.130239
2189.00	0.130042
2190.00	0.130179
2191.00	0.129868
2192.00	0.130117
2193.00	0.130080
2194.00	0.130109
2195.00	0.130216
2196.00	0.130193
2197.00	0.130144
[truncated: 303 more rows]
