# Supplementary material for: Ultrafast charge-transfer-induced spin transition in cobalt-tungstate molecular photomagnets
Source: Nat Commun. 2025 Jun 6;16:5012. doi: 10.1038/s41467-025-60401-4 (PMC12144094; doi:10.1038/s41467-025-60401-4)
Supplement: Supplementary file 5 — Source Data [file 41467_2025_60401_MOESM5_ESM.zip › Source_Data_files/Photoinduced_UV_vis_NIR_spectra_CsCoW/cooling_photo_1st/File_220712_152356_245K.txt]

File_220712_152356_245K.spc - RawData
�g�� (nm)	Abs.
200.00	1.985769
201.00	2.107865
202.00	2.193076
203.00	2.304961
204.00	2.305925
205.00	2.175087
206.00	2.091961
207.00	2.107273
208.00	2.107564
209.00	2.087051
210.00	2.014123
211.00	1.996415
212.00	1.953524
213.00	1.937969
214.00	1.934509
215.00	1.975925
216.00	1.996870
217.00	2.007075
218.00	2.015366
219.00	2.033222
220.00	2.027744
221.00	2.037602
222.00	2.061924
223.00	2.048834
224.00	2.018405
225.00	2.002966
226.00	2.006770
227.00	2.001888
228.00	2.028087
229.00	2.015777
230.00	2.032828
231.00	2.005438
232.00	2.005742
233.00	1.975532
234.00	1.971428
235.00	1.963042
236.00	1.970483
237.00	1.962340
238.00	1.983251
239.00	1.998748
240.00	2.010245
241.00	2.016047
242.00	2.027389
243.00	2.020576
244.00	2.026038
245.00	2.025226
246.00	2.027032
247.00	2.024991
248.00	2.036750
249.00	2.031029
250.00	2.026441
251.00	2.038649
252.00	2.048035
253.00	2.045148
254.00	2.047543
255.00	2.060978
256.00	2.051107
257.00	2.043861
258.00	2.046414
259.00	2.047841
260.00	2.041387
261.00	2.042787
262.00	2.051059
263.00	2.041961
264.00	2.049682
265.00	2.046101
266.00	2.046473
267.00	2.043652
268.00	2.041683
269.00	2.025102
270.00	2.016592
271.00	2.004944
272.00	1.985318
273.00	1.972464
274.00	1.956773
275.00	1.942396
276.00	1.926544
277.00	1.914516
278.00	1.902001
279.00	1.891919
280.00	1.884451
281.00	1.872552
282.00	1.861712
283.00	1.853680
284.00	1.846078
285.00	1.835011
286.00	1.832713
287.00	1.826826
288.00	1.816292
289.00	1.803699
290.00	1.789985
291.00	1.774399
292.00	1.766358
293.00	1.756349
294.00	1.748195
295.00	1.743032
296.00	1.733579
297.00	1.722090
298.00	1.713277
299.00	1.705994
300.00	1.694086
301.00	1.690579
302.00	1.683127
303.00	1.674631
304.00	1.661980
305.00	1.657382
306.00	1.648061
307.00	1.637618
308.00	1.625810
309.00	1.616753
310.00	1.603506
311.00	1.587674
312.00	1.577350
313.00	1.565840
314.00	1.556074
315.00	1.550830
316.00	1.543287
317.00	1.534840
318.00	1.528256
319.00	1.521545
320.00	1.507105
321.00	1.497566
322.00	1.484494
323.00	1.475139
324.00	1.464330
325.00	1.456825
326.00	1.447115
327.00	1.440830
328.00	1.432018
329.00	1.424956
330.00	1.417326
331.00	1.410552
332.00	1.404963
333.00	1.400699
334.00	1.395423
335.00	1.393326
336.00	1.388946
337.00	1.385429
338.00	1.381162
339.00	1.376296
340.00	1.371227
341.00	1.368184
342.00	1.364087
343.00	1.358305
344.00	1.355893
345.00	1.352039
346.00	1.349729
347.00	1.344541
348.00	1.344159
349.00	1.341644
350.00	1.339083
351.00	1.336184
352.00	1.335813
353.00	1.333208
354.00	1.329367
355.00	1.324978
356.00	1.321023
357.00	1.316458
358.00	1.311220
359.00	1.306472
360.00	1.302721
361.00	1.297861
362.00	1.290881
363.00	1.284489
364.00	1.277846
365.00	1.268373
366.00	1.257771
367.00	1.247532
368.00	1.235680
369.00	1.222298
370.00	1.209847
371.00	1.197189
372.00	1.182751
373.00	1.168262
374.00	1.153636
375.00	1.139211
376.00	1.123946
377.00	1.110092
378.00	1.096540
379.00	1.082540
380.00	1.068675
381.00	1.055981
382.00	1.043775
383.00	1.031470
384.00	1.020963
385.00	1.010622
386.00	1.000373
387.00	0.990311
388.00	0.981177
389.00	0.972277
390.00	0.963747
391.00	0.956240
392.00	0.949772
393.00	0.943286
394.00	0.937476
395.00	0.931822
396.00	0.926275
397.00	0.920627
398.00	0.916616
399.00	0.911979
400.00	0.908688
401.00	0.905546
402.00	0.902954
403.00	0.899397
404.00	0.897484
405.00	0.894998
406.00	0.893532
407.00	0.892006
408.00	0.891396
409.00	0.890058
410.00	0.889584
411.00	0.888377
412.00	0.887822
413.00	0.886337
414.00	0.886089
415.00	0.885558
416.00	0.885851
417.00	0.885609
418.00	0.886103
419.00	0.885745
420.00	0.885944
421.00	0.885810
422.00	0.886299
423.00	0.887146
424.00	0.887697
425.00	0.888227
426.00	0.889039
427.00	0.889531
428.00	0.889668
429.00	0.890775
430.00	0.891259
431.00	0.892099
432.00	0.892580
433.00	0.893488
434.00	0.894800
435.00	0.895824
436.00	0.896761
437.00	0.897837
438.00	0.899233
439.00	0.898976
440.00	0.900542
441.00	0.901564
442.00	0.902758
443.00	0.903472
444.00	0.904800
445.00	0.904931
446.00	0.905618
447.00	0.906333
448.00	0.907181
449.00	0.908403
450.00	0.909742
451.00	0.910465
452.00	0.910942
453.00	0.911838
454.00	0.912974
455.00	0.913868
456.00	0.915136
457.00	0.916673
458.00	0.918067
459.00	0.919220
460.00	0.920318
461.00	0.921666
462.00	0.922905
463.00	0.924275
464.00	0.924995
465.00	0.926270
466.00	0.926711
467.00	0.927568
468.00	0.927863
469.00	0.929019
470.00	0.929912
471.00	0.930701
472.00	0.931216
473.00	0.931153
474.00	0.930962
475.00	0.930732
476.00	0.930785
477.00	0.931275
478.00	0.931864
479.00	0.932244
480.00	0.931912
481.00	0.931963
482.00	0.931623
483.00	0.931620
484.00	0.930850
485.00	0.930927
486.00	0.930718
487.00	0.930157
488.00	0.929134
489.00	0.928998
490.00	0.928033
491.00	0.927297
492.00	0.926707
493.00	0.926219
494.00	0.925593
495.00	0.924688
496.00	0.923548
497.00	0.922481
498.00	0.921863
499.00	0.920780
500.00	0.920295
501.00	0.919355
502.00	0.918552
503.00	0.917572
504.00	0.916664
505.00	0.915436
506.00	0.914512
507.00	0.913095
508.00	0.911302
509.00	0.909638
510.00	0.907783
511.00	0.905746
512.00	0.904039
513.00	0.902113
514.00	0.900220
515.00	0.897746
516.00	0.895991
517.00	0.893060
518.00	0.890373
519.00	0.887636
520.00	0.885656
521.00	0.883500
522.00	0.881637
523.00	0.879551
524.00	0.877277
525.00	0.874756
526.00	0.871680
527.00	0.868744
528.00	0.866259
529.00	0.863218
530.00	0.860541
531.00	0.857746
532.00	0.855050
533.00	0.851691
534.00	0.849031
535.00	0.845868
536.00	0.843045
537.00	0.839939
538.00	0.837000
539.00	0.834042
540.00	0.830769
541.00	0.826948
542.00	0.823373
543.00	0.820024
544.00	0.815794
545.00	0.812169
546.00	0.808267
547.00	0.803939
548.00	0.799846
549.00	0.795907
550.00	0.791964
551.00	0.787997
552.00	0.784144
553.00	0.779412
554.00	0.775069
555.00	0.770873
556.00	0.766553
557.00	0.762881
558.00	0.759385
559.00	0.755318
560.00	0.751267
561.00	0.747552
562.00	0.743565
563.00	0.739956
564.00	0.736533
565.00	0.732707
566.00	0.729242
567.00	0.725525
568.00	0.721605
569.00	0.718038
570.00	0.714729
571.00	0.711173
572.00	0.707691
573.00	0.704327
574.00	0.700907
575.00	0.697193
576.00	0.693579
577.00	0.690415
578.00	0.687570
579.00	0.684868
580.00	0.682396
581.00	0.679907
582.00	0.677651
583.00	0.675475
584.00	0.673321
585.00	0.671090
586.00	0.668976
587.00	0.666816
588.00	0.664660
589.00	0.662743
590.00	0.661261
591.00	0.659848
592.00	0.658883
593.00	0.657419
594.00	0.655993
595.00	0.654182
596.00	0.652894
597.00	0.650772
598.00	0.649493
599.00	0.648385
600.00	0.647848
601.00	0.646513
602.00	0.645719
603.00	0.644962
604.00	0.643996
605.00	0.643014
606.00	0.642460
607.00	0.642090
608.00	0.641343
609.00	0.641027
610.00	0.640289
611.00	0.639503
612.00	0.638644
613.00	0.638180
614.00	0.637651
615.00	0.637164
616.00	0.636912
617.00	0.636743
618.00	0.636964
619.00	0.636853
620.00	0.636499
621.00	0.636544
622.00	0.636442
623.00	0.635724
624.00	0.635781
625.00	0.636421
626.00	0.636854
627.00	0.636994
628.00	0.637298
629.00	0.637864
630.00	0.637657
631.00	0.637572
632.00	0.637782
633.00	0.638445
634.00	0.638054
635.00	0.638551
636.00	0.639096
637.00	0.639583
638.00	0.639815
639.00	0.640565
640.00	0.640928
641.00	0.641300
642.00	0.642285
643.00	0.642747
644.00	0.643286
645.00	0.643615
646.00	0.643854
647.00	0.643774
648.00	0.644059
649.00	0.644276
650.00	0.645182
651.00	0.645785
652.00	0.646598
653.00	0.647240
654.00	0.647463
655.00	0.647893
656.00	0.648825
657.00	0.649227
658.00	0.650084
659.00	0.651429
660.00	0.652471
661.00	0.653392
662.00	0.654691
663.00	0.655349
664.00	0.655642
665.00	0.656465
666.00	0.656758
667.00	0.657255
668.00	0.658000
669.00	0.658544
670.00	0.658310
671.00	0.658294
672.00	0.658125
673.00	0.658309
674.00	0.658693
675.00	0.659314
676.00	0.660069
677.00	0.660862
678.00	0.661086
679.00	0.661802
680.00	0.662477
681.00	0.663079
682.00	0.664702
683.00	0.665261
684.00	0.665372
685.00	0.665596
686.00	0.666879
687.00	0.665875
688.00	0.666404
689.00	0.667152
690.00	0.667593
691.00	0.666766
692.00	0.668086
693.00	0.669463
694.00	0.669450
695.00	0.670891
696.00	0.671641
697.00	0.671542
698.00	0.671219
699.00	0.671506
700.00	0.672273
701.00	0.673492
702.00	0.673912
703.00	0.673877
704.00	0.675192
705.00	0.673931
706.00	0.673691
707.00	0.673693
708.00	0.673654
709.00	0.673382
710.00	0.674137
711.00	0.674544
712.00	0.674024
713.00	0.675125
714.00	0.674836
715.00	0.674577
716.00	0.674476
717.00	0.676197
718.00	0.676461
719.00	0.672839
720.00	0.669209
721.00	0.665205
722.00	0.664048
723.00	0.663214
724.00	0.662028
725.00	0.661099
726.00	0.660102
727.00	0.659009
728.00	0.657703
729.00	0.656549
730.00	0.656615
731.00	0.656595
732.00	0.656707
733.00	0.656803
734.00	0.656844
735.00	0.656903
736.00	0.657023
737.00	0.657125
738.00	0.657250
739.00	0.657283
740.00	0.657276
741.00	0.657335
742.00	0.657310
743.00	0.657266
744.00	0.657219
745.00	0.657160
746.00	0.657044
747.00	0.656946
748.00	0.656882
749.00	0.656758
750.00	0.656725
751.00	0.656597
752.00	0.656513
753.00	0.656317
754.00	0.656085
755.00	0.655846
756.00	0.655623
757.00	0.655459
758.00	0.655132
759.00	0.654898
760.00	0.654561
761.00	0.654213
762.00	0.653863
763.00	0.653542
764.00	0.653254
765.00	0.653006
766.00	0.652676
767.00	0.652201
768.00	0.651758
769.00	0.651262
770.00	0.650853
771.00	0.650435
772.00	0.649986
773.00	0.649466
774.00	0.648850
775.00	0.648369
776.00	0.647818
777.00	0.647339
778.00	0.646799
779.00	0.646253
780.00	0.645634
781.00	0.645003
782.00	0.644362
783.00	0.643702
784.00	0.643049
785.00	0.642451
786.00	0.641843
787.00	0.641162
788.00	0.640574
789.00	0.639925
790.00	0.639316
791.00	0.638675
792.00	0.637994
793.00	0.637248
794.00	0.636542
795.00	0.635847
796.00	0.635113
797.00	0.634380
798.00	0.633621
799.00	0.632848
800.00	0.631996
801.00	0.631260
802.00	0.630403
803.00	0.629541
804.00	0.628722
805.00	0.627836
806.00	0.626921
807.00	0.626063
808.00	0.625285
809.00	0.624378
810.00	0.623524
811.00	0.622672
812.00	0.621797
813.00	0.620897
814.00	0.619937
815.00	0.619018
816.00	0.618141
817.00	0.617347
818.00	0.616426
819.00	0.615597
820.00	0.614772
821.00	0.613940
822.00	0.613098
823.00	0.612266
824.00	0.611335
825.00	0.610421
826.00	0.609556
827.00	0.608691
828.00	0.607823
829.00	0.607032
830.00	0.606224
831.00	0.605486
832.00	0.604674
833.00	0.603822
834.00	0.602990
835.00	0.602218
836.00	0.601341
837.00	0.600575
838.00	0.599789
839.00	0.598965
840.00	0.598116
841.00	0.597250
842.00	0.596354
843.00	0.595566
844.00	0.594872
845.00	0.593970
846.00	0.593095
847.00	0.592143
848.00	0.591287
849.00	0.590572
850.00	0.589739
851.00	0.588942
852.00	0.588059
853.00	0.587121
854.00	0.586190
855.00	0.585382
856.00	0.584497
857.00	0.583524
858.00	0.582783
859.00	0.581963
860.00	0.581052
861.00	0.579978
862.00	0.579132
863.00	0.575488
864.00	0.571902
865.00	0.568237
866.00	0.564492
867.00	0.560766
868.00	0.556949
869.00	0.553225
870.00	0.549646
871.00	0.546005
872.00	0.542240
873.00	0.538531
874.00	0.534968
875.00	0.531183
876.00	0.527565
877.00	0.523956
878.00	0.520323
879.00	0.516593
880.00	0.515296
881.00	0.514041
882.00	0.512708
883.00	0.511380
884.00	0.510178
885.00	0.509024
886.00	0.507777
887.00	0.506466
888.00	0.505116
889.00	0.503786
890.00	0.502507
891.00	0.501207
892.00	0.499946
893.00	0.498540
894.00	0.497149
895.00	0.495869
896.00	0.494572
897.00	0.493219
898.00	0.491891
899.00	0.490596
900.00	0.489265
901.00	0.487868
902.00	0.486421
903.00	0.485082
904.00	0.483781
905.00	0.482429
906.00	0.481078
907.00	0.479747
908.00	0.478429
909.00	0.477102
910.00	0.475851
911.00	0.474575
912.00	0.473226
913.00	0.472003
914.00	0.470708
915.00	0.469425
916.00	0.468134
917.00	0.466868
918.00	0.465631
919.00	0.464455
920.00	0.463220
921.00	0.461991
922.00	0.460814
923.00	0.459632
924.00	0.458411
925.00	0.457215
926.00	0.456017
927.00	0.454801
928.00	0.453600
929.00	0.452378
930.00	0.451134
931.00	0.450006
932.00	0.448833
933.00	0.447690
934.00	0.446503
935.00	0.445348
936.00	0.444201
937.00	0.443089
938.00	0.441936
939.00	0.440810
940.00	0.439692
941.00	0.438599
942.00	0.437472
943.00	0.436355
944.00	0.435240
945.00	0.434122
946.00	0.433081
947.00	0.432020
948.00	0.430956
949.00	0.429898
950.00	0.428845
951.00	0.427808
952.00	0.426738
953.00	0.425635
954.00	0.424529
955.00	0.423432
956.00	0.422331
957.00	0.421250
958.00	0.420123
959.00	0.418991
960.00	0.417973
961.00	0.416940
962.00	0.415854
963.00	0.414799
964.00	0.413742
965.00	0.412651
966.00	0.411579
967.00	0.410493
968.00	0.409437
969.00	0.408354
970.00	0.407257
971.00	0.406213
972.00	0.405177
973.00	0.404102
974.00	0.402998
975.00	0.401968
976.00	0.400985
977.00	0.399905
978.00	0.398842
979.00	0.397856
980.00	0.396862
981.00	0.395850
982.00	0.394860
983.00	0.393874
984.00	0.392923
985.00	0.391973
986.00	0.390991
987.00	0.390042
988.00	0.389076
989.00	0.388162
990.00	0.387283
991.00	0.386354
992.00	0.385439
993.00	0.384506
994.00	0.383595
995.00	0.382681
996.00	0.381796
997.00	0.380899
998.00	0.380015
999.00	0.379122
1000.00	0.378222
1001.00	0.377291
1002.00	0.376385
1003.00	0.375532
1004.00	0.374675
1005.00	0.373818
1006.00	0.372967
1007.00	0.372127
1008.00	0.371340
1009.00	0.370522
1010.00	0.369719
1011.00	0.368891
1012.00	0.368079
1013.00	0.367252
1014.00	0.366424
1015.00	0.365611
1016.00	0.364787
1017.00	0.363996
1018.00	0.363246
1019.00	0.362490
1020.00	0.361732
1021.00	0.360979
1022.00	0.360206
1023.00	0.359411
1024.00	0.358630
1025.00	0.357840
1026.00	0.357064
1027.00	0.356295
1028.00	0.355521
1029.00	0.354780
1030.00	0.354016
1031.00	0.353277
1032.00	0.352525
1033.00	0.351761
1034.00	0.351013
1035.00	0.350263
1036.00	0.349519
1037.00	0.348789
1038.00	0.348053
1039.00	0.347324
1040.00	0.346610
1041.00	0.345872
1042.00	0.345156
1043.00	0.344459
1044.00	0.343731
1045.00	0.343062
1046.00	0.342357
1047.00	0.341684
1048.00	0.340997
1049.00	0.340311
1050.00	0.339637
1051.00	0.338966
1052.00	0.338298
1053.00	0.337601
1054.00	0.336925
1055.00	0.336263
1056.00	0.335609
1057.00	0.334953
1058.00	0.334326
1059.00	0.333710
1060.00	0.333070
1061.00	0.332446
1062.00	0.331789
1063.00	0.331155
1064.00	0.330486
1065.00	0.329874
1066.00	0.329249
1067.00	0.328652
1068.00	0.328038
1069.00	0.327414
1070.00	0.326819
1071.00	0.326209
1072.00	0.325583
1073.00	0.324958
1074.00	0.324329
1075.00	0.323699
1076.00	0.323068
1077.00	0.322438
1078.00	0.321821
1079.00	0.321237
1080.00	0.320648
1081.00	0.320079
1082.00	0.319458
1083.00	0.318876
1084.00	0.318299
1085.00	0.317714
1086.00	0.317128
1087.00	0.316545
1088.00	0.315946
1089.00	0.315397
1090.00	0.314876
1091.00	0.314362
1092.00	0.313832
1093.00	0.313308
1094.00	0.312795
1095.00	0.312290
1096.00	0.311773
1097.00	0.311239
1098.00	0.310694
1099.00	0.310176
1100.00	0.309634
1101.00	0.309109
1102.00	0.308615
1103.00	0.308124
1104.00	0.307636
1105.00	0.307168
1106.00	0.306667
1107.00	0.306177
1108.00	0.305672
1109.00	0.305175
1110.00	0.304665
1111.00	0.304163
1112.00	0.303662
1113.00	0.303167
1114.00	0.302703
1115.00	0.302260
1116.00	0.301781
1117.00	0.301356
1118.00	0.300914
1119.00	0.300437
1120.00	0.299950
1121.00	0.299492
1122.00	0.299040
1123.00	0.298587
1124.00	0.298112
1125.00	0.297680
1126.00	0.297234
1127.00	0.296779
1128.00	0.296320
1129.00	0.295869
1130.00	0.295418
1131.00	0.294975
1132.00	0.294505
1133.00	0.294058
1134.00	0.293595
1135.00	0.293130
1136.00	0.292687
1137.00	0.292251
1138.00	0.291802
1139.00	0.291343
1140.00	0.290905
1141.00	0.290475
1142.00	0.290026
1143.00	0.289573
1144.00	0.289125
1145.00	0.288699
1146.00	0.288256
1147.00	0.287816
1148.00	0.287364
1149.00	0.286931
1150.00	0.286509
1151.00	0.286065
1152.00	0.285629
1153.00	0.285189
1154.00	0.284778
1155.00	0.284358
1156.00	0.283934
1157.00	0.283503
1158.00	0.283083
1159.00	0.282651
1160.00	0.282251
1161.00	0.281868
1162.00	0.281488
1163.00	0.281102
1164.00	0.280719
1165.00	0.280325
1166.00	0.279952
1167.00	0.279590
1168.00	0.279240
1169.00	0.278889
1170.00	0.278535
1171.00	0.278149
1172.00	0.277790
1173.00	0.277455
1174.00	0.277123
1175.00	0.276774
1176.00	0.276423
1177.00	0.276057
1178.00	0.275721
1179.00	0.275367
1180.00	0.275014
1181.00	0.274649
1182.00	0.274301
1183.00	0.273949
1184.00	0.273589
1185.00	0.273235
1186.00	0.272890
1187.00	0.272540
1188.00	0.272214
1189.00	0.271890
1190.00	0.271548
1191.00	0.271194
1192.00	0.270850
1193.00	0.270494
1194.00	0.270171
1195.00	0.269835
1196.00	0.269492
1197.00	0.269186
1198.00	0.268859
1199.00	0.268526
1200.00	0.268201
1201.00	0.267890
1202.00	0.267577
1203.00	0.267261
1204.00	0.266944
1205.00	0.266631
1206.00	0.266284
1207.00	0.265929
1208.00	0.265626
1209.00	0.265310
1210.00	0.265024
1211.00	0.264714
1212.00	0.264398
1213.00	0.264101
1214.00	0.263764
1215.00	0.263453
1216.00	0.263155
1217.00	0.262848
1218.00	0.262523
1219.00	0.262238
1220.00	0.261935
1221.00	0.261633
1222.00	0.261311
1223.00	0.260997
1224.00	0.260723
1225.00	0.260414
1226.00	0.260119
1227.00	0.259825
1228.00	0.259526
1229.00	0.259216
1230.00	0.258913
1231.00	0.258632
1232.00	0.258379
1233.00	0.258117
1234.00	0.257850
1235.00	0.257588
1236.00	0.257284
1237.00	0.256973
1238.00	0.256676
1239.00	0.256387
1240.00	0.256108
1241.00	0.255809
1242.00	0.255509
1243.00	0.255222
1244.00	0.254933
1245.00	0.254654
1246.00	0.254360
1247.00	0.254064
1248.00	0.253769
1249.00	0.253483
1250.00	0.253189
1251.00	0.252898
1252.00	0.252591
1253.00	0.252282
1254.00	0.251989
1255.00	0.251727
1256.00	0.251465
1257.00	0.251223
1258.00	0.250964
1259.00	0.250706
1260.00	0.250448
1261.00	0.250177
1262.00	0.249886
1263.00	0.249639
1264.00	0.249393
1265.00	0.249125
1266.00	0.248851
1267.00	0.248606
1268.00	0.248363
1269.00	0.248101
1270.00	0.247843
1271.00	0.247617
1272.00	0.247370
1273.00	0.247116
1274.00	0.246851
1275.00	0.246576
1276.00	0.246320
1277.00	0.246031
1278.00	0.245761
1279.00	0.245534
1280.00	0.245267
1281.00	0.244977
1282.00	0.244734
1283.00	0.244478
1284.00	0.244204
1285.00	0.243931
1286.00	0.243674
1287.00	0.243426
1288.00	0.243163
1289.00	0.242881
1290.00	0.242615
1291.00	0.242363
1292.00	0.242137
1293.00	0.241893
1294.00	0.241650
1295.00	0.241407
1296.00	0.241156
1297.00	0.240912
1298.00	0.240682
1299.00	0.240442
1300.00	0.240185
1301.00	0.239913
1302.00	0.239637
1303.00	0.239386
1304.00	0.239143
1305.00	0.238897
1306.00	0.238643
1307.00	0.238389
1308.00	0.238104
1309.00	0.237805
1310.00	0.237527
1311.00	0.237291
1312.00	0.237031
1313.00	0.236766
1314.00	0.236496
1315.00	0.236245
1316.00	0.235990
1317.00	0.235715
1318.00	0.235443
1319.00	0.235186
1320.00	0.234943
1321.00	0.234685
1322.00	0.234414
1323.00	0.234172
1324.00	0.233899
1325.00	0.233652
1326.00	0.233414
1327.00	0.233151
1328.00	0.232874
1329.00	0.232609
1330.00	0.232341
1331.00	0.232081
1332.00	0.231791
1333.00	0.231491
1334.00	0.231226
1335.00	0.230943
1336.00	0.230672
1337.00	0.230377
1338.00	0.230068
1339.00	0.229762
1340.00	0.229480
1341.00	0.229221
1342.00	0.228933
1343.00	0.228634
1344.00	0.228325
1345.00	0.228036
1346.00	0.227761
1347.00	0.227462
1348.00	0.227153
1349.00	0.226868
1350.00	0.226574
1351.00	0.226271
1352.00	0.226010
1353.00	0.225759
1354.00	0.225490
1355.00	0.225214
1356.00	0.224958
1357.00	0.224708
1358.00	0.224451
1359.00	0.224200
1360.00	0.223959
1361.00	0.223734
1362.00	0.223480
1363.00	0.223202
1364.00	0.222919
1365.00	0.222660
1366.00	0.222398
1367.00	0.222157
1368.00	0.221919
1369.00	0.221659
1370.00	0.221362
1371.00	0.221088
1372.00	0.220829
1373.00	0.220566
1374.00	0.220273
1375.00	0.219997
1376.00	0.219705
1377.00	0.219418
1378.00	0.219133
1379.00	0.218847
1380.00	0.218583
1381.00	0.218323
1382.00	0.218048
1383.00	0.217770
1384.00	0.217469
1385.00	0.217174
1386.00	0.216880
1387.00	0.216602
1388.00	0.216279
1389.00	0.215972
1390.00	0.215649
1391.00	0.215334
1392.00	0.214995
1393.00	0.214646
1394.00	0.214386
1395.00	0.214068
1396.00	0.213730
1397.00	0.213391
1398.00	0.213063
1399.00	0.212729
1400.00	0.212388
1401.00	0.212037
1402.00	0.211690
1403.00	0.211351
1404.00	0.211008
1405.00	0.210694
1406.00	0.210386
1407.00	0.210087
1408.00	0.209766
1409.00	0.209468
1410.00	0.209196
1411.00	0.208829
1412.00	0.208515
1413.00	0.208210
1414.00	0.207927
1415.00	0.207638
1416.00	0.207359
1417.00	0.207084
1418.00	0.206815
1419.00	0.206530
1420.00	0.206241
1421.00	0.205973
1422.00	0.205707
1423.00	0.205453
1424.00	0.205174
1425.00	0.204910
1426.00	0.204641
1427.00	0.204366
1428.00	0.204107
1429.00	0.203860
1430.00	0.203628
1431.00	0.203347
1432.00	0.203103
1433.00	0.202844
1434.00	0.202620
1435.00	0.202422
1436.00	0.202223
1437.00	0.201994
1438.00	0.201764
1439.00	0.201533
1440.00	0.201288
1441.00	0.201076
1442.00	0.200879
1443.00	0.200689
1444.00	0.200501
1445.00	0.200310
1446.00	0.200123
1447.00	0.199957
1448.00	0.199812
1449.00	0.199616
1450.00	0.199448
1451.00	0.199298
1452.00	0.199139
1453.00	0.199007
1454.00	0.198907
1455.00	0.198792
1456.00	0.198681
1457.00	0.198572
1458.00	0.198445
1459.00	0.198324
1460.00	0.198211
1461.00	0.198093
1462.00	0.197964
1463.00	0.197801
1464.00	0.197675
1465.00	0.197552
1466.00	0.197443
1467.00	0.197347
1468.00	0.197212
1469.00	0.197079
1470.00	0.196925
1471.00	0.196768
1472.00	0.196621
1473.00	0.196485
1474.00	0.196371
1475.00	0.196263
1476.00	0.196139
1477.00	0.195992
1478.00	0.195869
1479.00	0.195759
1480.00	0.195662
1481.00	0.195531
1482.00	0.195418
1483.00	0.195326
1484.00	0.195226
1485.00	0.195135
1486.00	0.195028
1487.00	0.194921
1488.00	0.194822
1489.00	0.194722
1490.00	0.194607
1491.00	0.194475
1492.00	0.194344
1493.00	0.194235
1494.00	0.194125
1495.00	0.194029
1496.00	0.193940
1497.00	0.193885
1498.00	0.193795
1499.00	0.193701
1500.00	0.193620
1501.00	0.193522
1502.00	0.193425
1503.00	0.193315
1504.00	0.193220
1505.00	0.193128
1506.00	0.193041
1507.00	0.192959
1508.00	0.192885
1509.00	0.192815
1510.00	0.192715
1511.00	0.192612
1512.00	0.192515
1513.00	0.192397
1514.00	0.192284
1515.00	0.192178
1516.00	0.192071
1517.00	0.191958
1518.00	0.191862
1519.00	0.191780
1520.00	0.191705
1521.00	0.191614
1522.00	0.191502
1523.00	0.191412
1524.00	0.191311
1525.00	0.191201
1526.00	0.191070
1527.00	0.190956
1528.00	0.190858
1529.00	0.190740
1530.00	0.190656
1531.00	0.190546
1532.00	0.190460
1533.00	0.190363
1534.00	0.190250
1535.00	0.190115
1536.00	0.189960
1537.00	0.189833
1538.00	0.189726
1539.00	0.189632
1540.00	0.189514
1541.00	0.189406
1542.00	0.189291
1543.00	0.189175
1544.00	0.189078
1545.00	0.188982
1546.00	0.188888
1547.00	0.188787
1548.00	0.188675
1549.00	0.188550
1550.00	0.188424
1551.00	0.188312
1552.00	0.188199
1553.00	0.188090
1554.00	0.187970
1555.00	0.187847
1556.00	0.187716
1557.00	0.187609
1558.00	0.187502
1559.00	0.187384
1560.00	0.187289
1561.00	0.187191
1562.00	0.187087
1563.00	0.186960
1564.00	0.186842
1565.00	0.186733
1566.00	0.186613
1567.00	0.186469
1568.00	0.186316
1569.00	0.186187
1570.00	0.186040
1571.00	0.185910
1572.00	0.185776
1573.00	0.185670
1574.00	0.185539
1575.00	0.185377
1576.00	0.185221
1577.00	0.185079
1578.00	0.184896
1579.00	0.184732
1580.00	0.184586
1581.00	0.184415
1582.00	0.184243
1583.00	0.184068
1584.00	0.183944
1585.00	0.183850
1586.00	0.183733
1587.00	0.183628
1588.00	0.183490
1589.00	0.183350
1590.00	0.183182
1591.00	0.183029
1592.00	0.182938
1593.00	0.182828
1594.00	0.182699
1595.00	0.182608
1596.00	0.182529
1597.00	0.182429
1598.00	0.182321
1599.00	0.182219
1600.00	0.182111
1601.00	0.181988
1602.00	0.181843
1603.00	0.181703
1604.00	0.181554
1605.00	0.181422
1606.00	0.181282
1607.00	0.181169
1608.00	0.181055
1609.00	0.180917
1610.00	0.180804
1611.00	0.180674
1612.00	0.180536
1613.00	0.180362
1614.00	0.180196
1615.00	0.180075
1616.00	0.179975
1617.00	0.179876
1618.00	0.179761
1619.00	0.179636
1620.00	0.179528
1621.00	0.179404
1622.00	0.179279
1623.00	0.179173
1624.00	0.179077
1625.00	0.178965
1626.00	0.178856
1627.00	0.178764
1628.00	0.178714
1629.00	0.178627
1630.00	0.178546
1631.00	0.178498
1632.00	0.178386
1633.00	0.178258
1634.00	0.178149
1635.00	0.178049
1636.00	0.177954
1637.00	0.177841
1638.00	0.177784
1639.00	0.177744
1640.00	0.177695
1641.00	0.177601
1642.00	0.177509
1643.00	0.178469
1644.00	0.179444
1645.00	0.180400
1646.00	0.181368
1647.00	0.182349
1648.00	0.183304
1649.00	0.184267
1650.00	0.185257
1651.00	0.186236
1652.00	0.187221
1653.00	0.188174
1654.00	0.189183
1655.00	0.190087
1656.00	0.190999
1657.00	0.191920
1658.00	0.192898
1659.00	0.193874
1660.00	0.193692
1661.00	0.193546
1662.00	0.193352
1663.00	0.193172
1664.00	0.192986
1665.00	0.192815
1666.00	0.192658
1667.00	0.192439
1668.00	0.192299
1669.00	0.192149
1670.00	0.192029
1671.00	0.191843
1672.00	0.191782
1673.00	0.191654
1674.00	0.191505
1675.00	0.191365
1676.00	0.191256
1677.00	0.191170
1678.00	0.191010
1679.00	0.190926
1680.00	0.190836
1681.00	0.190720
1682.00	0.190624
1683.00	0.190606
1684.00	0.190562
1685.00	0.190474
1686.00	0.190384
1687.00	0.190286
1688.00	0.190306
1689.00	0.190177
1690.00	0.190140
1691.00	0.190116
1692.00	0.190076
1693.00	0.189995
1694.00	0.189940
1695.00	0.189968
1696.00	0.189896
1697.00	0.189791
1698.00	0.189729
1699.00	0.189678
1700.00	0.189517
1701.00	0.189484
1702.00	0.189408
1703.00	0.189306
1704.00	0.189210
1705.00	0.189085
1706.00	0.189008
1707.00	0.188926
1708.00	0.188776
1709.00	0.188642
1710.00	0.188529
1711.00	0.188376
1712.00	0.188191
1713.00	0.188055
1714.00	0.187948
1715.00	0.187847
1716.00	0.187716
1717.00	0.187641
1718.00	0.187461
1719.00	0.187279
1720.00	0.187138
1721.00	0.187032
1722.00	0.186825
1723.00	0.186696
1724.00	0.186497
1725.00	0.186390
1726.00	0.186225
1727.00	0.186029
1728.00	0.185890
1729.00	0.185757
1730.00	0.185569
1731.00	0.185420
1732.00	0.185207
1733.00	0.185024
1734.00	0.184804
1735.00	0.184706
1736.00	0.184540
1737.00	0.184374
1738.00	0.184133
1739.00	0.183975
1740.00	0.183765
1741.00	0.183653
1742.00	0.183524
1743.00	0.183341
1744.00	0.183198
1745.00	0.182991
1746.00	0.182737
1747.00	0.182630
1748.00	0.182495
1749.00	0.182452
1750.00	0.182251
1751.00	0.182126
1752.00	0.181887
1753.00	0.181763
1754.00	0.181632
1755.00	0.181540
1756.00	0.181375
1757.00	0.181224
1758.00	0.181029
1759.00	0.180872
1760.00	0.180729
1761.00	0.180510
1762.00	0.180434
1763.00	0.180297
1764.00	0.180146
1765.00	0.179916
1766.00	0.179633
1767.00	0.179455
1768.00	0.179201
1769.00	0.179000
1770.00	0.178819
1771.00	0.178633
1772.00	0.178424
1773.00	0.178333
1774.00	0.178063
1775.00	0.177837
1776.00	0.177613
1777.00	0.177347
1778.00	0.177200
1779.00	0.176938
1780.00	0.176755
1781.00	0.176626
1782.00	0.176497
1783.00	0.176407
1784.00	0.176272
1785.00	0.176153
1786.00	0.175935
1787.00	0.175728
1788.00	0.175593
1789.00	0.175428
1790.00	0.175162
1791.00	0.175128
1792.00	0.175061
1793.00	0.174792
1794.00	0.174665
1795.00	0.174554
1796.00	0.174441
1797.00	0.174315
1798.00	0.174030
1799.00	0.173859
1800.00	0.173569
1801.00	0.173471
1802.00	0.173260
1803.00	0.173256
1804.00	0.173080
1805.00	0.172882
1806.00	0.172724
1807.00	0.172547
1808.00	0.172405
1809.00	0.172090
1810.00	0.172015
1811.00	0.171823
1812.00	0.171633
1813.00	0.171462
1814.00	0.171241
1815.00	0.171100
1816.00	0.170939
1817.00	0.170904
1818.00	0.170590
1819.00	0.170492
1820.00	0.170226
1821.00	0.170148
1822.00	0.169934
1823.00	0.169792
1824.00	0.169663
1825.00	0.169387
1826.00	0.169305
1827.00	0.169094
1828.00	0.168996
1829.00	0.168782
1830.00	0.168557
1831.00	0.168424
1832.00	0.168303
1833.00	0.168133
1834.00	0.167905
1835.00	0.167759
1836.00	0.167566
1837.00	0.167415
1838.00	0.167208
1839.00	0.166934
1840.00	0.166759
1841.00	0.166586
1842.00	0.166477
1843.00	0.166314
1844.00	0.166182
1845.00	0.166029
1846.00	0.165901
1847.00	0.165797
1848.00	0.165677
1849.00	0.165472
1850.00	0.165191
1851.00	0.165072
1852.00	0.165008
1853.00	0.164862
1854.00	0.164755
1855.00	0.164508
1856.00	0.164540
1857.00	0.164319
1858.00	0.164214
1859.00	0.164083
1860.00	0.163867
1861.00	0.163726
1862.00	0.163487
1863.00	0.163302
1864.00	0.163018
1865.00	0.162796
1866.00	0.162594
1867.00	0.162493
1868.00	0.162169
1869.00	0.161972
1870.00	0.161808
1871.00	0.161517
1872.00	0.161395
1873.00	0.161150
1874.00	0.160983
1875.00	0.160587
1876.00	0.160440
1877.00	0.160309
1878.00	0.160070
1879.00	0.159998
1880.00	0.159871
1881.00	0.159866
1882.00	0.159657
1883.00	0.159450
1884.00	0.159356
1885.00	0.159310
1886.00	0.159128
1887.00	0.159023
1888.00	0.158976
1889.00	0.158855
1890.00	0.158789
1891.00	0.158843
1892.00	0.158826
1893.00	0.158690
1894.00	0.158653
1895.00	0.158685
1896.00	0.158559
1897.00	0.158334
1898.00	0.158186
1899.00	0.158017
1900.00	0.158004
1901.00	0.157905
1902.00	0.158040
1903.00	0.157953
1904.00	0.157834
1905.00	0.157814
1906.00	0.157625
1907.00	0.157542
1908.00	0.157299
1909.00	0.157381
1910.00	0.157278
1911.00	0.156985
1912.00	0.156902
1913.00	0.157071
1914.00	0.157050
1915.00	0.156948
1916.00	0.157184
1917.00	0.157034
1918.00	0.156992
1919.00	0.156781
1920.00	0.156694
1921.00	0.156620
1922.00	0.156243
1923.00	0.156197
1924.00	0.156074
1925.00	0.156153
1926.00	0.155917
1927.00	0.155738
1928.00	0.155712
1929.00	0.155456
1930.00	0.155029
1931.00	0.154895
1932.00	0.154845
1933.00	0.154530
1934.00	0.154740
1935.00	0.154659
1936.00	0.154527
1937.00	0.154411
1938.00	0.154311
1939.00	0.154255
1940.00	0.154162
1941.00	0.154025
1942.00	0.153750
1943.00	0.153560
1944.00	0.153562
1945.00	0.153494
1946.00	0.153451
1947.00	0.153525
1948.00	0.153570
1949.00	0.153482
1950.00	0.153495
1951.00	0.153322
1952.00	0.153045
1953.00	0.152926
1954.00	0.152873
1955.00	0.152706
1956.00	0.152737
1957.00	0.152712
1958.00	0.152787
1959.00	0.152726
1960.00	0.152881
1961.00	0.152677
1962.00	0.152538
1963.00	0.152348
1964.00	0.152110
1965.00	0.151963
1966.00	0.151623
1967.00	0.151469
1968.00	0.151296
1969.00	0.151289
1970.00	0.150820
1971.00	0.150777
1972.00	0.150830
1973.00	0.150724
1974.00	0.150626
1975.00	0.150391
1976.00	0.150412
1977.00	0.150220
1978.00	0.150360
1979.00	0.150440
1980.00	0.150402
1981.00	0.150364
1982.00	0.150334
1983.00	0.150452
1984.00	0.150403
1985.00	0.150294
1986.00	0.150345
1987.00	0.150585
1988.00	0.150530
1989.00	0.150398
1990.00	0.150383
1991.00	0.150163
1992.00	0.150098
1993.00	0.150152
1994.00	0.150048
1995.00	0.149748
1996.00	0.149695
1997.00	0.149882
1998.00	0.149765
1999.00	0.149652
2000.00	0.149877
2001.00	0.149947
2002.00	0.149788
2003.00	0.149591
2004.00	0.149655
2005.00	0.149427
2006.00	0.149504
2007.00	0.149491
2008.00	0.149649
2009.00	0.149615
2010.00	0.149380
2011.00	0.149508
2012.00	0.149516
2013.00	0.149497
2014.00	0.149256
2015.00	0.149550
2016.00	0.149637
2017.00	0.149412
2018.00	0.149253
2019.00	0.149320
2020.00	0.149264
2021.00	0.149246
2022.00	0.149414
2023.00	0.149090
2024.00	0.149170
2025.00	0.149178
2026.00	0.149229
2027.00	0.149160
2028.00	0.149058
2029.00	0.149225
2030.00	0.149062
2031.00	0.149291
2032.00	0.149014
2033.00	0.148925
2034.00	0.148799
2035.00	0.148818
2036.00	0.148825
2037.00	0.148790
2038.00	0.148745
2039.00	0.148638
2040.00	0.148949
2041.00	0.148759
2042.00	0.148756
2043.00	0.148699
2044.00	0.148855
2045.00	0.148985
2046.00	0.148844
2047.00	0.148990
2048.00	0.148861
2049.00	0.148853
2050.00	0.148675
2051.00	0.148886
2052.00	0.148865
2053.00	0.148801
2054.00	0.148982
2055.00	0.148806
2056.00	0.149042
2057.00	0.148919
2058.00	0.149145
2059.00	0.149146
2060.00	0.149270
2061.00	0.149005
2062.00	0.148915
2063.00	0.148889
2064.00	0.148772
2065.00	0.148777
2066.00	0.148763
2067.00	0.149135
2068.00	0.148966
2069.00	0.149064
2070.00	0.149122
2071.00	0.148989
2072.00	0.149099
2073.00	0.148918
2074.00	0.148845
2075.00	0.148720
2076.00	0.148901
2077.00	0.148774
2078.00	0.148846
2079.00	0.148690
2080.00	0.148703
2081.00	0.148839
2082.00	0.148934
2083.00	0.148947
2084.00	0.148588
2085.00	0.148744
2086.00	0.148384
2087.00	0.148305
2088.00	0.148287
2089.00	0.148252
2090.00	0.148261
2091.00	0.148525
2092.00	0.148456
2093.00	0.148243
2094.00	0.148187
2095.00	0.148066
2096.00	0.148017
2097.00	0.147827
2098.00	0.147695
2099.00	0.147347
2100.00	0.147221
2101.00	0.147218
2102.00	0.147075
2103.00	0.147204
2104.00	0.147133
2105.00	0.147245
2106.00	0.147224
2107.00	0.147017
2108.00	0.146655
2109.00	0.146652
2110.00	0.146473
2111.00	0.146321
2112.00	0.146433
2113.00	0.146299
2114.00	0.146429
2115.00	0.146086
2116.00	0.146266
2117.00	0.146337
2118.00	0.146303
2119.00	0.146102
2120.00	0.146002
2121.00	0.146037
2122.00	0.145692
2123.00	0.145687
2124.00	0.145736
2125.00	0.145738
2126.00	0.145396
2127.00	0.145462
2128.00	0.145319
2129.00	0.145200
2130.00	0.145218
2131.00	0.145048
2132.00	0.145296
2133.00	0.144820
2134.00	0.144775
2135.00	0.144475
2136.00	0.144400
2137.00	0.144336
2138.00	0.144232
2139.00	0.144331
2140.00	0.144028
2141.00	0.144123
2142.00	0.143873
2143.00	0.143911
2144.00	0.143466
2145.00	0.143640
2146.00	0.143439
2147.00	0.143224
2148.00	0.143035
2149.00	0.142790
2150.00	0.142876
2151.00	0.142690
2152.00	0.142803
2153.00	0.142445
2154.00	0.142301
2155.00	0.141804
2156.00	0.141724
2157.00	0.141648
2158.00	0.141152
2159.00	0.140926
2160.00	0.140999
2161.00	0.141051
2162.00	0.140816
2163.00	0.140858
2164.00	0.140730
2165.00	0.140795
2166.00	0.140548
2167.00	0.140479
2168.00	0.140314
2169.00	0.140109
2170.00	0.140222
2171.00	0.140118
2172.00	0.140205
2173.00	0.139783
2174.00	0.139908
2175.00	0.139771
2176.00	0.139873
2177.00	0.139475
2178.00	0.139536
2179.00	0.139413
2180.00	0.139038
2181.00	0.139229
2182.00	0.139001
2183.00	0.139177
2184.00	0.138962
2185.00	0.138990
2186.00	0.139176
2187.00	0.139043
2188.00	0.138962
2189.00	0.138805
2190.00	0.139036
2191.00	0.138812
2192.00	0.138925
2193.00	0.138622
2194.00	0.138965
2195.00	0.138687
2196.00	0.138680
2197.00	0.138920
[truncated: 303 more rows]
