# Supplementary material for: Ultrafast charge-transfer-induced spin transition in cobalt-tungstate molecular photomagnets
Source: Nat Commun. 2025 Jun 6;16:5012. doi: 10.1038/s41467-025-60401-4 (PMC12144094; doi:10.1038/s41467-025-60401-4)
Supplement: Supplementary file 5 — Source Data [file 41467_2025_60401_MOESM5_ESM.zip › Source_Data_files/Photoinduced_UV_vis_NIR_spectra_CsCoW/cooling_photo_1st/File_220712_153309_240K.txt]

File_220712_153309_240K.spc - RawData
�g�� (nm)	Abs.
200.00	10.000000
201.00	10.000000
202.00	10.000000
203.00	10.000000
204.00	1.713474
205.00	1.541596
206.00	1.646024
207.00	1.875758
208.00	1.879421
209.00	1.994909
210.00	2.144124
211.00	2.142122
212.00	2.016133
213.00	1.840495
214.00	1.874536
215.00	1.970055
216.00	2.101768
217.00	2.061307
218.00	2.093464
219.00	2.218294
220.00	2.209058
221.00	1.984936
222.00	1.942855
223.00	2.062196
224.00	2.104062
225.00	2.103448
226.00	2.223594
227.00	2.293227
228.00	2.121616
229.00	2.062203
230.00	2.040947
231.00	2.014792
232.00	1.998302
233.00	1.971430
234.00	2.016554
235.00	1.979113
236.00	1.964083
237.00	1.957560
238.00	2.031154
239.00	2.010111
240.00	2.116184
241.00	2.148337
242.00	2.185359
243.00	2.090143
244.00	2.170845
245.00	2.075516
246.00	2.064888
247.00	2.056153
248.00	2.056202
249.00	2.011520
250.00	2.026994
251.00	2.000686
252.00	2.012670
253.00	2.045766
254.00	2.044378
255.00	2.079604
256.00	2.099291
257.00	2.075786
258.00	2.062322
259.00	2.069479
260.00	2.067425
261.00	2.102227
262.00	2.123683
263.00	2.154679
264.00	2.115936
265.00	2.104698
266.00	2.042778
267.00	2.041702
268.00	2.040158
269.00	2.076955
270.00	2.063900
271.00	2.105485
272.00	2.101420
273.00	2.064133
274.00	2.016821
275.00	1.983114
276.00	1.965023
277.00	1.963735
278.00	1.972898
279.00	1.990591
280.00	2.028496
281.00	2.006589
282.00	1.979355
283.00	1.964440
284.00	1.945758
285.00	1.931790
286.00	1.928957
287.00	1.911897
288.00	1.901074
289.00	1.892728
290.00	1.874019
291.00	1.855831
292.00	1.853874
293.00	1.845588
294.00	1.839696
295.00	1.815958
296.00	1.816950
297.00	1.792103
298.00	1.781843
299.00	1.773595
300.00	1.781249
301.00	1.774677
302.00	1.778720
303.00	1.762536
304.00	1.731278
305.00	1.714944
306.00	1.701550
307.00	1.707808
308.00	1.702668
309.00	1.702234
310.00	1.717618
311.00	1.702001
312.00	1.648084
313.00	1.631414
314.00	1.616820
315.00	1.597087
316.00	1.592728
317.00	1.608799
318.00	1.619436
319.00	1.610287
320.00	1.602471
321.00	1.580698
322.00	1.572205
323.00	1.539858
324.00	1.530677
325.00	1.508321
326.00	1.499303
327.00	1.491640
328.00	1.480914
329.00	1.474291
330.00	1.464571
331.00	1.460682
332.00	1.442345
333.00	1.442130
334.00	1.434536
335.00	1.433367
336.00	1.428477
337.00	1.429314
338.00	1.425986
339.00	1.419641
340.00	1.407869
341.00	1.402236
342.00	1.393281
343.00	1.389250
344.00	1.386729
345.00	1.384259
346.00	1.379286
347.00	1.382163
348.00	1.375709
349.00	1.373346
350.00	1.370150
351.00	1.370121
352.00	1.366914
353.00	1.364019
354.00	1.358775
355.00	1.356245
356.00	1.354754
357.00	1.347377
358.00	1.343702
359.00	1.341518
360.00	1.337804
361.00	1.329563
362.00	1.325092
363.00	1.317706
364.00	1.310870
365.00	1.303123
366.00	1.292190
367.00	1.281890
368.00	1.270920
369.00	1.259980
370.00	1.248398
371.00	1.239095
372.00	1.226229
373.00	1.216005
374.00	1.202867
375.00	1.191897
376.00	1.178713
377.00	1.167193
378.00	1.153869
379.00	1.140966
380.00	1.129968
381.00	1.119342
382.00	1.106267
383.00	1.095792
384.00	1.087100
385.00	1.076832
386.00	1.066496
387.00	1.059354
388.00	1.050504
389.00	1.041671
390.00	1.032689
391.00	1.024801
392.00	1.017243
393.00	1.011304
394.00	1.005409
395.00	0.999756
396.00	0.994719
397.00	0.989241
398.00	0.984462
399.00	0.979359
400.00	0.975129
401.00	0.971117
402.00	0.968205
403.00	0.964253
404.00	0.961522
405.00	0.958525
406.00	0.955841
407.00	0.953223
408.00	0.951274
409.00	0.949921
410.00	0.948674
411.00	0.947743
412.00	0.945642
413.00	0.943758
414.00	0.941729
415.00	0.940449
416.00	0.938164
417.00	0.936946
418.00	0.936297
419.00	0.934974
420.00	0.933231
421.00	0.932370
422.00	0.931805
423.00	0.930696
424.00	0.929902
425.00	0.929808
426.00	0.929330
427.00	0.929325
428.00	0.928841
429.00	0.928503
430.00	0.927246
431.00	0.926169
432.00	0.924863
433.00	0.923820
434.00	0.923020
435.00	0.922880
436.00	0.922476
437.00	0.921841
438.00	0.921357
439.00	0.920401
440.00	0.919313
441.00	0.919219
442.00	0.918351
443.00	0.917709
444.00	0.917996
445.00	0.917759
446.00	0.916868
447.00	0.916740
448.00	0.916960
449.00	0.916338
450.00	0.915756
451.00	0.915547
452.00	0.915034
453.00	0.914091
454.00	0.914030
455.00	0.913928
456.00	0.913536
457.00	0.913545
458.00	0.913803
459.00	0.913889
460.00	0.914251
461.00	0.915267
462.00	0.915825
463.00	0.916119
464.00	0.915989
465.00	0.916008
466.00	0.915837
467.00	0.915654
468.00	0.915544
469.00	0.914654
470.00	0.914243
471.00	0.913481
472.00	0.913167
473.00	0.912451
474.00	0.912360
475.00	0.912097
476.00	0.911513
477.00	0.910859
478.00	0.910121
479.00	0.909380
480.00	0.908215
481.00	0.907104
482.00	0.906098
483.00	0.905210
484.00	0.904236
485.00	0.902957
486.00	0.902375
487.00	0.900969
488.00	0.899330
489.00	0.898463
490.00	0.897742
491.00	0.896132
492.00	0.895141
493.00	0.894561
494.00	0.893507
495.00	0.892667
496.00	0.891696
497.00	0.890379
498.00	0.888941
499.00	0.887527
500.00	0.885750
501.00	0.884504
502.00	0.883389
503.00	0.881995
504.00	0.880365
505.00	0.879034
506.00	0.877679
507.00	0.876101
508.00	0.874274
509.00	0.872658
510.00	0.871259
511.00	0.869526
512.00	0.867988
513.00	0.866848
514.00	0.865486
515.00	0.863684
516.00	0.861642
517.00	0.859899
518.00	0.858148
519.00	0.855989
520.00	0.853511
521.00	0.852039
522.00	0.850034
523.00	0.847428
524.00	0.845607
525.00	0.843840
526.00	0.842123
527.00	0.840546
528.00	0.838990
529.00	0.836728
530.00	0.835247
531.00	0.832755
532.00	0.830110
533.00	0.828394
534.00	0.826855
535.00	0.824128
536.00	0.821621
537.00	0.819217
538.00	0.816848
539.00	0.814390
540.00	0.812460
541.00	0.809926
542.00	0.808286
543.00	0.805722
544.00	0.802843
545.00	0.799915
546.00	0.797348
547.00	0.793705
548.00	0.790757
549.00	0.787856
550.00	0.785488
551.00	0.782427
552.00	0.779828
553.00	0.776865
554.00	0.774199
555.00	0.770738
556.00	0.768405
557.00	0.765649
558.00	0.762970
559.00	0.760093
560.00	0.758088
561.00	0.755651
562.00	0.753275
563.00	0.751058
564.00	0.749415
565.00	0.746908
566.00	0.744525
567.00	0.742429
568.00	0.740465
569.00	0.738273
570.00	0.736478
571.00	0.734632
572.00	0.733084
573.00	0.731122
574.00	0.728939
575.00	0.726658
576.00	0.724963
577.00	0.722972
578.00	0.721007
579.00	0.719491
580.00	0.718689
581.00	0.717249
582.00	0.715830
583.00	0.715160
584.00	0.714330
585.00	0.713404
586.00	0.712971
587.00	0.712957
588.00	0.712719
589.00	0.712228
590.00	0.711774
591.00	0.711587
592.00	0.711258
593.00	0.710525
594.00	0.710713
595.00	0.710342
596.00	0.709871
597.00	0.709256
598.00	0.709874
599.00	0.709397
600.00	0.709890
601.00	0.710828
602.00	0.710621
603.00	0.710113
604.00	0.710925
605.00	0.711356
606.00	0.711319
607.00	0.712600
608.00	0.713267
609.00	0.713390
610.00	0.713628
611.00	0.714006
612.00	0.714337
613.00	0.714843
614.00	0.715626
615.00	0.716499
616.00	0.716613
617.00	0.717350
618.00	0.718323
619.00	0.719033
620.00	0.719708
621.00	0.720970
622.00	0.721437
623.00	0.722398
624.00	0.724262
625.00	0.725425
626.00	0.726819
627.00	0.727925
628.00	0.729266
629.00	0.728963
630.00	0.730155
631.00	0.730714
632.00	0.732209
633.00	0.732903
634.00	0.734577
635.00	0.735125
636.00	0.737006
637.00	0.738183
638.00	0.739411
639.00	0.740374
640.00	0.742031
641.00	0.743111
642.00	0.744269
643.00	0.745504
644.00	0.747392
645.00	0.748491
646.00	0.749386
647.00	0.751102
648.00	0.752076
649.00	0.752804
650.00	0.753437
651.00	0.754663
652.00	0.754893
653.00	0.756798
654.00	0.758537
655.00	0.760832
656.00	0.762552
657.00	0.764346
658.00	0.766205
659.00	0.767972
660.00	0.769783
661.00	0.771362
662.00	0.773855
663.00	0.774902
664.00	0.775781
665.00	0.776485
666.00	0.777451
667.00	0.778040
668.00	0.779014
669.00	0.779879
670.00	0.781052
671.00	0.781827
672.00	0.782462
673.00	0.783628
674.00	0.783562
675.00	0.783857
676.00	0.784712
677.00	0.785879
678.00	0.786201
679.00	0.788125
680.00	0.789438
681.00	0.790959
682.00	0.792790
683.00	0.794325
684.00	0.795655
685.00	0.797831
686.00	0.799646
687.00	0.799989
688.00	0.800767
689.00	0.801619
690.00	0.801049
691.00	0.801011
692.00	0.802656
693.00	0.803879
694.00	0.804696
695.00	0.806245
696.00	0.807631
697.00	0.807112
698.00	0.807949
699.00	0.808450
700.00	0.809897
701.00	0.810430
702.00	0.811071
703.00	0.811631
704.00	0.812801
705.00	0.812766
706.00	0.813871
707.00	0.815614
708.00	0.814853
709.00	0.815508
710.00	0.816885
711.00	0.816226
712.00	0.816050
713.00	0.818538
714.00	0.818429
715.00	0.818785
716.00	0.821640
717.00	0.822251
718.00	0.821924
719.00	0.816662
720.00	0.810336
721.00	0.805507
722.00	0.804263
723.00	0.802967
724.00	0.801397
725.00	0.800158
726.00	0.798596
727.00	0.796625
728.00	0.795303
729.00	0.793971
730.00	0.794325
731.00	0.794576
732.00	0.794868
733.00	0.795112
734.00	0.795501
735.00	0.795785
736.00	0.796090
737.00	0.796426
738.00	0.796719
739.00	0.796938
740.00	0.797176
741.00	0.797403
742.00	0.797564
743.00	0.797621
744.00	0.797834
745.00	0.797939
746.00	0.797955
747.00	0.797890
748.00	0.797894
749.00	0.797900
750.00	0.797961
751.00	0.797822
752.00	0.797855
753.00	0.797653
754.00	0.797502
755.00	0.797299
756.00	0.797042
757.00	0.796845
758.00	0.796549
759.00	0.796295
760.00	0.796057
761.00	0.795654
762.00	0.795299
763.00	0.794972
764.00	0.794704
765.00	0.794425
766.00	0.794016
767.00	0.793564
768.00	0.793187
769.00	0.792627
770.00	0.792250
771.00	0.791757
772.00	0.791326
773.00	0.790901
774.00	0.790333
775.00	0.789777
776.00	0.789188
777.00	0.788618
778.00	0.788121
779.00	0.787511
780.00	0.786904
781.00	0.786249
782.00	0.785551
783.00	0.784864
784.00	0.784127
785.00	0.783352
786.00	0.782618
787.00	0.781888
788.00	0.781100
789.00	0.780301
790.00	0.779512
791.00	0.778697
792.00	0.777984
793.00	0.777193
794.00	0.776410
795.00	0.775415
796.00	0.774455
797.00	0.773413
798.00	0.772495
799.00	0.771482
800.00	0.770490
801.00	0.769504
802.00	0.768496
803.00	0.767464
804.00	0.766327
805.00	0.765301
806.00	0.764230
807.00	0.763108
808.00	0.761903
809.00	0.760759
810.00	0.759604
811.00	0.758466
812.00	0.757372
813.00	0.756290
814.00	0.755256
815.00	0.754042
816.00	0.752972
817.00	0.751909
818.00	0.750758
819.00	0.749686
820.00	0.748593
821.00	0.747510
822.00	0.746316
823.00	0.745131
824.00	0.743992
825.00	0.743016
826.00	0.741937
827.00	0.740763
828.00	0.739501
829.00	0.738363
830.00	0.737226
831.00	0.736125
832.00	0.735094
833.00	0.733871
834.00	0.732749
835.00	0.731692
836.00	0.730542
837.00	0.729409
838.00	0.728347
839.00	0.727294
840.00	0.726168
841.00	0.724999
842.00	0.723748
843.00	0.722477
844.00	0.721398
845.00	0.720135
846.00	0.719057
847.00	0.717835
848.00	0.716720
849.00	0.715478
850.00	0.714332
851.00	0.713060
852.00	0.711872
853.00	0.710631
854.00	0.709515
855.00	0.708435
856.00	0.707215
857.00	0.705956
858.00	0.704863
859.00	0.703574
860.00	0.702314
861.00	0.700978
862.00	0.699865
863.00	0.695447
864.00	0.690959
865.00	0.686283
866.00	0.681844
867.00	0.677351
868.00	0.672870
869.00	0.668361
870.00	0.663967
871.00	0.659387
872.00	0.654803
873.00	0.650242
874.00	0.645778
875.00	0.641227
876.00	0.636866
877.00	0.632390
878.00	0.628008
879.00	0.623589
880.00	0.621790
881.00	0.620103
882.00	0.618514
883.00	0.616732
884.00	0.615059
885.00	0.613458
886.00	0.611698
887.00	0.609851
888.00	0.608101
889.00	0.606263
890.00	0.604631
891.00	0.602920
892.00	0.601161
893.00	0.599288
894.00	0.597589
895.00	0.595827
896.00	0.594041
897.00	0.592255
898.00	0.590489
899.00	0.588693
900.00	0.586892
901.00	0.585063
902.00	0.583128
903.00	0.581347
904.00	0.579603
905.00	0.577840
906.00	0.576089
907.00	0.574265
908.00	0.572501
909.00	0.570729
910.00	0.569082
911.00	0.567349
912.00	0.565609
913.00	0.563928
914.00	0.562133
915.00	0.560396
916.00	0.558608
917.00	0.556925
918.00	0.555230
919.00	0.553539
920.00	0.551862
921.00	0.550163
922.00	0.548440
923.00	0.546821
924.00	0.545139
925.00	0.543450
926.00	0.541828
927.00	0.540198
928.00	0.538559
929.00	0.536916
930.00	0.535205
931.00	0.533612
932.00	0.531997
933.00	0.530427
934.00	0.528819
935.00	0.527247
936.00	0.525716
937.00	0.524103
938.00	0.522536
939.00	0.521003
940.00	0.519412
941.00	0.517885
942.00	0.516377
943.00	0.514866
944.00	0.513310
945.00	0.511763
946.00	0.510163
947.00	0.508745
948.00	0.507340
949.00	0.505902
950.00	0.504442
951.00	0.503012
952.00	0.501556
953.00	0.500064
954.00	0.498589
955.00	0.497107
956.00	0.495630
957.00	0.494147
958.00	0.492641
959.00	0.491134
960.00	0.489669
961.00	0.488251
962.00	0.486794
963.00	0.485440
964.00	0.483951
965.00	0.482430
966.00	0.480955
967.00	0.479503
968.00	0.477998
969.00	0.476493
970.00	0.475049
971.00	0.473664
972.00	0.472254
973.00	0.470818
974.00	0.469406
975.00	0.468028
976.00	0.466670
977.00	0.465256
978.00	0.463867
979.00	0.462520
980.00	0.461177
981.00	0.459855
982.00	0.458527
983.00	0.457200
984.00	0.455884
985.00	0.454616
986.00	0.453366
987.00	0.452088
988.00	0.450815
989.00	0.449583
990.00	0.448380
991.00	0.447155
992.00	0.445935
993.00	0.444717
994.00	0.443521
995.00	0.442292
996.00	0.441093
997.00	0.439889
998.00	0.438688
999.00	0.437525
1000.00	0.436346
1001.00	0.435204
1002.00	0.434074
1003.00	0.432942
1004.00	0.431826
1005.00	0.430691
1006.00	0.429579
1007.00	0.428476
1008.00	0.427383
1009.00	0.426277
1010.00	0.425174
1011.00	0.424108
1012.00	0.423068
1013.00	0.422009
1014.00	0.420931
1015.00	0.419877
1016.00	0.418805
1017.00	0.417776
1018.00	0.416725
1019.00	0.415687
1020.00	0.414672
1021.00	0.413642
1022.00	0.412635
1023.00	0.411590
1024.00	0.410572
1025.00	0.409573
1026.00	0.408581
1027.00	0.407599
1028.00	0.406589
1029.00	0.405602
1030.00	0.404624
1031.00	0.403686
1032.00	0.402740
1033.00	0.401793
1034.00	0.400829
1035.00	0.399883
1036.00	0.398941
1037.00	0.397997
1038.00	0.397062
1039.00	0.396107
1040.00	0.395177
1041.00	0.394220
1042.00	0.393268
1043.00	0.392355
1044.00	0.391436
1045.00	0.390535
1046.00	0.389616
1047.00	0.388728
1048.00	0.387794
1049.00	0.386898
1050.00	0.386005
1051.00	0.385135
1052.00	0.384263
1053.00	0.383369
1054.00	0.382486
1055.00	0.381628
1056.00	0.380801
1057.00	0.379960
1058.00	0.379127
1059.00	0.378323
1060.00	0.377502
1061.00	0.376667
1062.00	0.375824
1063.00	0.375004
1064.00	0.374176
1065.00	0.373418
1066.00	0.372615
1067.00	0.371853
1068.00	0.371072
1069.00	0.370287
1070.00	0.369511
1071.00	0.368726
1072.00	0.367945
1073.00	0.367151
1074.00	0.366360
1075.00	0.365594
1076.00	0.364808
1077.00	0.364003
1078.00	0.363260
1079.00	0.362544
1080.00	0.361836
1081.00	0.361123
1082.00	0.360397
1083.00	0.359696
1084.00	0.358989
1085.00	0.358276
1086.00	0.357568
1087.00	0.356882
1088.00	0.356196
1089.00	0.355523
1090.00	0.354862
1091.00	0.354229
1092.00	0.353567
1093.00	0.352913
1094.00	0.352291
1095.00	0.351670
1096.00	0.351034
1097.00	0.350372
1098.00	0.349715
1099.00	0.349050
1100.00	0.348381
1101.00	0.347693
1102.00	0.347039
1103.00	0.346418
1104.00	0.345788
1105.00	0.345180
1106.00	0.344560
1107.00	0.343950
1108.00	0.343334
1109.00	0.342744
1110.00	0.342153
1111.00	0.341567
1112.00	0.340961
1113.00	0.340372
1114.00	0.339797
1115.00	0.339230
1116.00	0.338659
1117.00	0.338116
1118.00	0.337588
1119.00	0.337029
1120.00	0.336439
1121.00	0.335877
1122.00	0.335316
1123.00	0.334735
1124.00	0.334153
1125.00	0.333592
1126.00	0.333026
1127.00	0.332472
1128.00	0.331898
1129.00	0.331342
1130.00	0.330781
1131.00	0.330229
1132.00	0.329665
1133.00	0.329099
1134.00	0.328507
1135.00	0.327945
1136.00	0.327401
1137.00	0.326860
1138.00	0.326296
1139.00	0.325739
1140.00	0.325199
1141.00	0.324677
1142.00	0.324136
1143.00	0.323600
1144.00	0.323064
1145.00	0.322559
1146.00	0.322029
1147.00	0.321499
1148.00	0.320963
1149.00	0.320460
1150.00	0.319939
1151.00	0.319420
1152.00	0.318890
1153.00	0.318361
1154.00	0.317872
1155.00	0.317386
1156.00	0.316874
1157.00	0.316368
1158.00	0.315871
1159.00	0.315370
1160.00	0.314893
1161.00	0.314418
1162.00	0.313940
1163.00	0.313463
1164.00	0.312967
1165.00	0.312483
1166.00	0.311988
1167.00	0.311538
1168.00	0.311082
1169.00	0.310644
1170.00	0.310200
1171.00	0.309704
1172.00	0.309244
1173.00	0.308824
1174.00	0.308424
1175.00	0.307998
1176.00	0.307571
1177.00	0.307130
1178.00	0.306708
1179.00	0.306265
1180.00	0.305826
1181.00	0.305408
1182.00	0.305004
1183.00	0.304587
1184.00	0.304166
1185.00	0.303768
1186.00	0.303350
1187.00	0.302955
1188.00	0.302577
1189.00	0.302192
1190.00	0.301789
1191.00	0.301371
1192.00	0.300964
1193.00	0.300577
1194.00	0.300192
1195.00	0.299804
1196.00	0.299417
1197.00	0.299044
1198.00	0.298646
1199.00	0.298260
1200.00	0.297885
1201.00	0.297508
1202.00	0.297131
1203.00	0.296753
1204.00	0.296371
1205.00	0.295991
1206.00	0.295588
1207.00	0.295192
1208.00	0.294815
1209.00	0.294434
1210.00	0.294059
1211.00	0.293682
1212.00	0.293287
1213.00	0.292908
1214.00	0.292510
1215.00	0.292143
1216.00	0.291756
1217.00	0.291381
1218.00	0.290995
1219.00	0.290620
1220.00	0.290257
1221.00	0.289893
1222.00	0.289536
1223.00	0.289214
1224.00	0.288882
1225.00	0.288530
1226.00	0.288190
1227.00	0.287866
1228.00	0.287506
1229.00	0.287135
1230.00	0.286779
1231.00	0.286469
1232.00	0.286148
1233.00	0.285840
1234.00	0.285526
1235.00	0.285219
1236.00	0.284879
1237.00	0.284549
1238.00	0.284237
1239.00	0.283918
1240.00	0.283591
1241.00	0.283253
1242.00	0.282912
1243.00	0.282587
1244.00	0.282216
1245.00	0.281887
1246.00	0.281592
1247.00	0.281259
1248.00	0.280912
1249.00	0.280587
1250.00	0.280248
1251.00	0.279890
1252.00	0.279539
1253.00	0.279193
1254.00	0.278853
1255.00	0.278504
1256.00	0.278185
1257.00	0.277850
1258.00	0.277532
1259.00	0.277220
1260.00	0.276898
1261.00	0.276589
1262.00	0.276273
1263.00	0.275931
1264.00	0.275630
1265.00	0.275306
1266.00	0.274985
1267.00	0.274658
1268.00	0.274357
1269.00	0.274033
1270.00	0.273734
1271.00	0.273430
1272.00	0.273125
1273.00	0.272789
1274.00	0.272473
1275.00	0.272146
1276.00	0.271831
1277.00	0.271499
1278.00	0.271194
1279.00	0.270897
1280.00	0.270605
1281.00	0.270300
1282.00	0.270024
1283.00	0.269733
1284.00	0.269460
1285.00	0.269161
1286.00	0.268894
1287.00	0.268617
1288.00	0.268328
1289.00	0.268039
1290.00	0.267774
1291.00	0.267494
1292.00	0.267222
1293.00	0.266938
1294.00	0.266663
1295.00	0.266386
1296.00	0.266093
1297.00	0.265806
1298.00	0.265522
1299.00	0.265229
1300.00	0.264923
1301.00	0.264597
1302.00	0.264297
1303.00	0.264003
1304.00	0.263704
1305.00	0.263413
1306.00	0.263109
1307.00	0.262792
1308.00	0.262471
1309.00	0.262134
1310.00	0.261827
1311.00	0.261516
1312.00	0.261189
1313.00	0.260886
1314.00	0.260578
1315.00	0.260268
1316.00	0.259945
1317.00	0.259638
1318.00	0.259355
1319.00	0.259066
1320.00	0.258754
1321.00	0.258422
1322.00	0.258100
1323.00	0.257808
1324.00	0.257467
1325.00	0.257122
1326.00	0.256828
1327.00	0.256501
1328.00	0.256192
1329.00	0.255882
1330.00	0.255560
1331.00	0.255246
1332.00	0.254908
1333.00	0.254591
1334.00	0.254278
1335.00	0.253912
1336.00	0.253569
1337.00	0.253230
1338.00	0.252915
1339.00	0.252581
1340.00	0.252245
1341.00	0.251953
1342.00	0.251667
1343.00	0.251321
1344.00	0.251000
1345.00	0.250662
1346.00	0.250328
1347.00	0.249993
1348.00	0.249644
1349.00	0.249325
1350.00	0.249014
1351.00	0.248716
1352.00	0.248439
1353.00	0.248172
1354.00	0.247895
1355.00	0.247602
1356.00	0.247296
1357.00	0.246996
1358.00	0.246698
1359.00	0.246408
1360.00	0.246139
1361.00	0.245846
1362.00	0.245569
1363.00	0.245281
1364.00	0.245005
1365.00	0.244717
1366.00	0.244434
1367.00	0.244150
1368.00	0.243843
1369.00	0.243540
1370.00	0.243213
1371.00	0.242899
1372.00	0.242574
1373.00	0.242263
1374.00	0.241959
1375.00	0.241654
1376.00	0.241315
1377.00	0.240986
1378.00	0.240686
1379.00	0.240354
1380.00	0.240038
1381.00	0.239699
1382.00	0.239389
1383.00	0.239072
1384.00	0.238712
1385.00	0.238353
1386.00	0.238003
1387.00	0.237647
1388.00	0.237276
1389.00	0.236931
1390.00	0.236572
1391.00	0.236200
1392.00	0.235828
1393.00	0.235468
1394.00	0.235121
1395.00	0.234748
1396.00	0.234374
1397.00	0.233998
1398.00	0.233641
1399.00	0.233262
1400.00	0.232883
1401.00	0.232510
1402.00	0.232144
1403.00	0.231779
1404.00	0.231402
1405.00	0.231047
1406.00	0.230685
1407.00	0.230332
1408.00	0.229958
1409.00	0.229608
1410.00	0.229233
1411.00	0.228862
1412.00	0.228504
1413.00	0.228165
1414.00	0.227819
1415.00	0.227468
1416.00	0.227126
1417.00	0.226780
1418.00	0.226437
1419.00	0.226103
1420.00	0.225762
1421.00	0.225445
1422.00	0.225121
1423.00	0.224833
1424.00	0.224541
1425.00	0.224246
1426.00	0.223931
1427.00	0.223660
1428.00	0.223392
1429.00	0.223109
1430.00	0.222837
1431.00	0.222559
1432.00	0.222289
1433.00	0.222014
1434.00	0.221750
1435.00	0.221522
1436.00	0.221278
1437.00	0.221017
1438.00	0.220752
1439.00	0.220514
1440.00	0.220252
1441.00	0.220027
1442.00	0.219805
1443.00	0.219581
1444.00	0.219361
1445.00	0.219134
1446.00	0.218947
1447.00	0.218772
1448.00	0.218598
1449.00	0.218394
1450.00	0.218225
1451.00	0.218064
1452.00	0.217903
1453.00	0.217727
1454.00	0.217593
1455.00	0.217449
1456.00	0.217307
1457.00	0.217171
1458.00	0.216999
1459.00	0.216853
1460.00	0.216726
1461.00	0.216588
1462.00	0.216438
1463.00	0.216248
1464.00	0.216064
1465.00	0.215884
1466.00	0.215718
1467.00	0.215569
1468.00	0.215406
1469.00	0.215218
1470.00	0.215045
1471.00	0.214872
1472.00	0.214729
1473.00	0.214575
1474.00	0.214424
1475.00	0.214281
1476.00	0.214133
1477.00	0.213983
1478.00	0.213847
1479.00	0.213709
1480.00	0.213577
1481.00	0.213454
1482.00	0.213328
1483.00	0.213209
1484.00	0.213077
1485.00	0.212958
1486.00	0.212838
1487.00	0.212737
1488.00	0.212631
1489.00	0.212520
1490.00	0.212397
1491.00	0.212285
1492.00	0.212181
1493.00	0.212061
1494.00	0.211945
1495.00	0.211816
1496.00	0.211703
1497.00	0.211615
1498.00	0.211514
1499.00	0.211411
1500.00	0.211318
1501.00	0.211210
1502.00	0.211088
1503.00	0.210969
1504.00	0.210833
1505.00	0.210733
1506.00	0.210606
1507.00	0.210472
1508.00	0.210366
1509.00	0.210237
1510.00	0.210108
1511.00	0.209958
1512.00	0.209816
1513.00	0.209670
1514.00	0.209529
1515.00	0.209372
1516.00	0.209236
1517.00	0.209100
1518.00	0.208974
1519.00	0.208870
1520.00	0.208763
1521.00	0.208683
1522.00	0.208568
1523.00	0.208472
1524.00	0.208374
1525.00	0.208242
1526.00	0.208113
1527.00	0.208003
1528.00	0.207900
1529.00	0.207780
1530.00	0.207685
1531.00	0.207581
1532.00	0.207488
1533.00	0.207388
1534.00	0.207282
1535.00	0.207146
1536.00	0.207012
1537.00	0.206876
1538.00	0.206738
1539.00	0.206603
1540.00	0.206444
1541.00	0.206301
1542.00	0.206157
1543.00	0.206004
1544.00	0.205859
1545.00	0.205737
1546.00	0.205609
1547.00	0.205484
1548.00	0.205322
1549.00	0.205174
1550.00	0.205027
1551.00	0.204858
1552.00	0.204729
1553.00	0.204586
1554.00	0.204453
1555.00	0.204315
1556.00	0.204173
1557.00	0.204044
1558.00	0.203900
1559.00	0.203756
1560.00	0.203620
1561.00	0.203471
1562.00	0.203331
1563.00	0.203212
1564.00	0.203078
1565.00	0.202948
1566.00	0.202814
1567.00	0.202669
1568.00	0.202540
1569.00	0.202407
1570.00	0.202257
1571.00	0.202107
1572.00	0.201958
1573.00	0.201819
1574.00	0.201663
1575.00	0.201505
1576.00	0.201335
1577.00	0.201190
1578.00	0.201044
1579.00	0.200879
1580.00	0.200722
1581.00	0.200543
1582.00	0.200395
1583.00	0.200239
1584.00	0.200090
1585.00	0.199976
1586.00	0.199845
1587.00	0.199718
1588.00	0.199574
1589.00	0.199425
1590.00	0.199260
1591.00	0.199125
1592.00	0.198999
1593.00	0.198874
1594.00	0.198745
1595.00	0.198620
1596.00	0.198503
1597.00	0.198348
1598.00	0.198213
1599.00	0.198089
1600.00	0.197942
1601.00	0.197796
1602.00	0.197637
1603.00	0.197469
1604.00	0.197320
1605.00	0.197174
1606.00	0.197019
1607.00	0.196891
1608.00	0.196727
1609.00	0.196565
1610.00	0.196425
1611.00	0.196273
1612.00	0.196106
1613.00	0.195917
1614.00	0.195748
1615.00	0.195603
1616.00	0.195447
1617.00	0.195301
1618.00	0.195159
1619.00	0.194994
1620.00	0.194850
1621.00	0.194696
1622.00	0.194565
1623.00	0.194448
1624.00	0.194303
1625.00	0.194164
1626.00	0.194059
1627.00	0.193938
1628.00	0.193826
1629.00	0.193727
1630.00	0.193642
1631.00	0.193584
1632.00	0.193492
1633.00	0.193390
1634.00	0.193296
1635.00	0.193214
1636.00	0.193113
1637.00	0.193005
1638.00	0.192923
1639.00	0.192817
1640.00	0.192721
1641.00	0.192627
1642.00	0.192540
1643.00	0.193631
1644.00	0.194694
1645.00	0.195758
1646.00	0.196854
1647.00	0.197877
1648.00	0.198914
1649.00	0.199941
1650.00	0.200991
1651.00	0.201996
1652.00	0.203040
1653.00	0.204101
1654.00	0.205172
1655.00	0.206235
1656.00	0.207279
1657.00	0.208317
1658.00	0.209403
1659.00	0.210459
1660.00	0.210226
1661.00	0.210128
1662.00	0.209981
1663.00	0.209770
1664.00	0.209633
1665.00	0.209462
1666.00	0.209318
1667.00	0.209124
1668.00	0.208990
1669.00	0.208807
1670.00	0.208637
1671.00	0.208474
1672.00	0.208363
1673.00	0.208187
1674.00	0.208012
1675.00	0.207809
1676.00	0.207621
1677.00	0.207459
1678.00	0.207200
1679.00	0.207061
1680.00	0.206915
1681.00	0.206822
1682.00	0.206696
1683.00	0.206616
1684.00	0.206550
1685.00	0.206459
1686.00	0.206400
1687.00	0.206258
1688.00	0.206219
1689.00	0.206094
1690.00	0.206024
1691.00	0.205977
1692.00	0.205948
1693.00	0.205952
1694.00	0.205931
1695.00	0.205953
1696.00	0.205951
1697.00	0.205841
1698.00	0.205712
1699.00	0.205646
1700.00	0.205473
1701.00	0.205384
1702.00	0.205252
1703.00	0.205125
1704.00	0.205067
1705.00	0.204940
1706.00	0.204754
1707.00	0.204702
1708.00	0.204563
1709.00	0.204366
1710.00	0.204209
1711.00	0.204059
1712.00	0.203873
1713.00	0.203604
1714.00	0.203543
1715.00	0.203469
1716.00	0.203313
1717.00	0.203182
1718.00	0.203061
1719.00	0.202910
1720.00	0.202757
1721.00	0.202576
1722.00	0.202364
1723.00	0.202241
1724.00	0.201944
1725.00	0.201828
1726.00	0.201673
1727.00	0.201477
1728.00	0.201242
1729.00	0.201062
1730.00	0.200905
1731.00	0.200693
1732.00	0.200411
1733.00	0.200218
1734.00	0.200042
1735.00	0.199753
1736.00	0.199634
1737.00	0.199424
1738.00	0.199226
1739.00	0.199029
1740.00	0.198877
1741.00	0.198802
1742.00	0.198561
1743.00	0.198406
1744.00	0.198232
1745.00	0.198105
1746.00	0.197851
1747.00	0.197691
1748.00	0.197507
1749.00	0.197419
1750.00	0.197196
1751.00	0.197084
1752.00	0.196897
1753.00	0.196668
1754.00	0.196463
1755.00	0.196360
1756.00	0.196170
1757.00	0.195878
1758.00	0.195688
1759.00	0.195533
1760.00	0.195301
1761.00	0.195119
1762.00	0.194925
1763.00	0.194753
1764.00	0.194528
1765.00	0.194312
1766.00	0.194068
1767.00	0.193846
1768.00	0.193517
1769.00	0.193310
1770.00	0.193093
1771.00	0.192910
1772.00	0.192736
1773.00	0.192564
1774.00	0.192372
1775.00	0.192084
1776.00	0.191838
1777.00	0.191667
1778.00	0.191411
1779.00	0.191247
1780.00	0.191120
1781.00	0.191020
1782.00	0.190765
1783.00	0.190548
1784.00	0.190485
1785.00	0.190332
1786.00	0.190213
1787.00	0.190050
1788.00	0.189913
1789.00	0.189556
1790.00	0.189377
1791.00	0.189251
1792.00	0.189205
1793.00	0.188974
1794.00	0.188770
1795.00	0.188701
1796.00	0.188456
1797.00	0.188317
1798.00	0.188026
1799.00	0.187993
1800.00	0.187839
1801.00	0.187605
1802.00	0.187423
1803.00	0.187257
1804.00	0.187069
1805.00	0.186869
1806.00	0.186750
1807.00	0.186454
1808.00	0.186296
1809.00	0.186044
1810.00	0.185968
1811.00	0.185830
1812.00	0.185629
1813.00	0.185504
1814.00	0.185305
1815.00	0.185099
1816.00	0.184845
1817.00	0.184685
1818.00	0.184484
1819.00	0.184326
1820.00	0.184121
1821.00	0.183954
1822.00	0.183810
1823.00	0.183659
1824.00	0.183612
1825.00	0.183401
1826.00	0.183204
1827.00	0.182957
1828.00	0.182768
1829.00	0.182463
1830.00	0.182272
1831.00	0.182008
1832.00	0.181841
1833.00	0.181623
1834.00	0.181401
1835.00	0.181267
1836.00	0.181141
1837.00	0.180978
1838.00	0.180845
1839.00	0.180557
1840.00	0.180386
1841.00	0.180127
1842.00	0.179981
1843.00	0.179757
1844.00	0.179606
1845.00	0.179442
1846.00	0.179324
1847.00	0.179206
1848.00	0.179015
1849.00	0.178822
1850.00	0.178657
1851.00	0.178525
1852.00	0.178320
1853.00	0.178061
1854.00	0.177808
1855.00	0.177574
1856.00	0.177407
1857.00	0.177128
1858.00	0.177016
1859.00	0.176805
1860.00	0.176657
1861.00	0.176406
1862.00	0.176112
1863.00	0.175950
1864.00	0.175529
1865.00	0.175290
1866.00	0.175030
1867.00	0.174829
1868.00	0.174476
1869.00	0.174297
1870.00	0.174152
1871.00	0.173971
1872.00	0.173831
1873.00	0.173671
1874.00	0.173565
1875.00	0.173268
1876.00	0.173142
1877.00	0.173025
1878.00	0.172895
1879.00	0.172750
1880.00	0.172639
1881.00	0.172621
1882.00	0.172419
1883.00	0.172335
1884.00	0.172185
1885.00	0.172147
1886.00	0.171872
1887.00	0.171731
1888.00	0.171576
1889.00	0.171324
1890.00	0.171115
1891.00	0.171022
1892.00	0.170926
1893.00	0.170616
1894.00	0.170434
1895.00	0.170376
1896.00	0.170302
1897.00	0.170112
1898.00	0.169958
1899.00	0.169926
1900.00	0.169741
1901.00	0.169639
1902.00	0.169764
1903.00	0.169718
1904.00	0.169364
1905.00	0.169293
1906.00	0.169166
1907.00	0.169036
1908.00	0.168841
1909.00	0.168839
1910.00	0.168772
1911.00	0.168619
1912.00	0.168482
1913.00	0.168545
1914.00	0.168408
1915.00	0.168277
1916.00	0.168240
1917.00	0.168089
1918.00	0.167944
1919.00	0.167580
1920.00	0.167468
1921.00	0.167420
1922.00	0.167232
1923.00	0.167117
1924.00	0.167189
1925.00	0.167073
1926.00	0.166859
1927.00	0.166701
1928.00	0.166554
1929.00	0.166227
1930.00	0.165791
1931.00	0.165761
1932.00	0.165541
1933.00	0.165343
1934.00	0.165415
1935.00	0.165477
1936.00	0.165357
1937.00	0.165299
1938.00	0.165552
1939.00	0.165440
1940.00	0.165294
1941.00	0.165040
1942.00	0.164998
1943.00	0.164861
1944.00	0.164847
1945.00	0.165039
1946.00	0.165170
1947.00	0.165164
1948.00	0.164955
1949.00	0.165262
1950.00	0.165182
1951.00	0.165139
1952.00	0.164770
1953.00	0.164774
1954.00	0.164552
1955.00	0.164128
1956.00	0.164212
1957.00	0.164278
1958.00	0.164308
1959.00	0.164167
1960.00	0.164173
1961.00	0.164056
1962.00	0.163680
1963.00	0.163412
1964.00	0.163401
1965.00	0.163372
1966.00	0.162958
1967.00	0.162947
1968.00	0.162761
1969.00	0.162610
1970.00	0.162414
1971.00	0.162497
1972.00	0.162441
1973.00	0.162396
1974.00	0.162329
1975.00	0.162099
1976.00	0.162052
1977.00	0.161852
1978.00	0.162044
1979.00	0.161900
1980.00	0.161823
1981.00	0.161672
1982.00	0.161705
1983.00	0.161655
1984.00	0.161452
1985.00	0.161272
1986.00	0.161281
1987.00	0.161202
1988.00	0.161036
1989.00	0.160978
1990.00	0.160621
1991.00	0.160534
1992.00	0.160379
1993.00	0.160293
1994.00	0.160208
1995.00	0.159873
1996.00	0.159969
1997.00	0.160019
1998.00	0.159973
1999.00	0.159732
2000.00	0.159799
2001.00	0.159698
2002.00	0.159754
2003.00	0.159813
2004.00	0.159705
2005.00	0.159621
2006.00	0.159747
2007.00	0.159728
2008.00	0.159655
2009.00	0.159707
2010.00	0.159733
2011.00	0.159796
2012.00	0.159777
2013.00	0.159667
2014.00	0.159557
2015.00	0.159562
2016.00	0.159662
2017.00	0.159507
2018.00	0.159571
2019.00	0.159459
2020.00	0.159306
2021.00	0.159354
2022.00	0.159286
2023.00	0.158940
2024.00	0.159072
2025.00	0.159037
2026.00	0.158903
2027.00	0.158862
2028.00	0.158749
2029.00	0.158674
2030.00	0.158637
2031.00	0.158650
2032.00	0.158666
2033.00	0.158494
2034.00	0.158506
2035.00	0.158500
2036.00	0.158725
2037.00	0.158747
2038.00	0.158765
2039.00	0.158889
2040.00	0.159057
2041.00	0.158880
2042.00	0.158669
2043.00	0.158896
2044.00	0.158790
2045.00	0.158783
2046.00	0.158700
2047.00	0.158785
2048.00	0.158835
2049.00	0.158686
2050.00	0.158683
2051.00	0.158770
2052.00	0.158663
2053.00	0.158575
2054.00	0.158662
2055.00	0.158524
2056.00	0.158419
2057.00	0.158414
2058.00	0.158567
2059.00	0.158698
2060.00	0.158694
2061.00	0.158729
2062.00	0.158774
2063.00	0.158716
2064.00	0.158664
2065.00	0.158739
2066.00	0.158576
2067.00	0.158747
2068.00	0.158516
2069.00	0.158643
2070.00	0.158393
2071.00	0.158246
2072.00	0.158267
2073.00	0.158106
2074.00	0.157962
2075.00	0.157845
2076.00	0.158000
2077.00	0.157708
2078.00	0.157685
2079.00	0.157669
2080.00	0.157648
2081.00	0.157527
2082.00	0.157282
2083.00	0.157634
2084.00	0.157207
2085.00	0.157441
2086.00	0.157172
2087.00	0.157284
2088.00	0.157167
2089.00	0.157185
2090.00	0.157493
2091.00	0.157574
2092.00	0.157496
2093.00	0.157082
2094.00	0.157160
2095.00	0.156959
2096.00	0.156921
2097.00	0.156830
2098.00	0.156754
2099.00	0.156745
2100.00	0.156362
2101.00	0.156405
2102.00	0.156045
2103.00	0.156117
2104.00	0.155882
2105.00	0.156173
2106.00	0.155971
2107.00	0.155571
2108.00	0.155549
2109.00	0.155406
2110.00	0.155421
2111.00	0.155332
2112.00	0.155458
2113.00	0.155171
2114.00	0.155269
2115.00	0.155248
2116.00	0.155107
2117.00	0.155096
2118.00	0.155149
2119.00	0.155258
2120.00	0.154931
2121.00	0.154965
2122.00	0.154568
2123.00	0.154553
2124.00	0.154582
2125.00	0.154532
2126.00	0.154460
2127.00	0.154443
2128.00	0.154297
2129.00	0.153865
2130.00	0.153845
2131.00	0.153494
2132.00	0.153222
2133.00	0.153000
2134.00	0.152909
2135.00	0.152761
2136.00	0.152612
2137.00	0.152791
2138.00	0.152738
2139.00	0.152696
2140.00	0.152600
2141.00	0.152537
2142.00	0.152079
2143.00	0.151880
2144.00	0.151710
2145.00	0.151591
2146.00	0.151581
2147.00	0.151561
2148.00	0.151487
2149.00	0.151489
2150.00	0.151437
2151.00	0.151409
2152.00	0.151313
2153.00	0.150887
2154.00	0.150694
2155.00	0.150594
2156.00	0.150297
2157.00	0.150088
2158.00	0.149870
2159.00	0.149850
2160.00	0.150155
2161.00	0.150073
2162.00	0.149901
2163.00	0.149886
2164.00	0.149663
2165.00	0.149718
2166.00	0.149511
2167.00	0.149417
2168.00	0.149239
2169.00	0.148864
2170.00	0.148882
2171.00	0.148783
2172.00	0.148565
2173.00	0.148597
2174.00	0.148581
2175.00	0.148415
2176.00	0.148312
2177.00	0.147785
2178.00	0.147715
2179.00	0.147699
2180.00	0.147420
2181.00	0.147375
2182.00	0.147212
2183.00	0.147321
2184.00	0.147092
2185.00	0.146875
2186.00	0.147051
2187.00	0.147036
2188.00	0.146704
2189.00	0.146366
2190.00	0.146340
2191.00	0.146254
2192.00	0.146175
2193.00	0.146017
2194.00	0.146103
2195.00	0.145915
2196.00	0.145995
2197.00	0.146111
[truncated: 303 more rows]
