# Supplementary material for: Ultrafast charge-transfer-induced spin transition in cobalt-tungstate molecular photomagnets
Source: Nat Commun. 2025 Jun 6;16:5012. doi: 10.1038/s41467-025-60401-4 (PMC12144094; doi:10.1038/s41467-025-60401-4)
Supplement: Supplementary file 5 — Source Data [file 41467_2025_60401_MOESM5_ESM.zip › Source_Data_files/Photoinduced_UV_vis_NIR_spectra_CsCoW/cooling_photo_1st/File_220712_154552_235K.txt]

File_220712_154552_235K.spc - RawData
�g�� (nm)	Abs.
200.00	1.506163
201.00	1.547653
202.00	1.748779
203.00	1.937825
204.00	2.072874
205.00	2.047784
206.00	2.501353
207.00	2.169676
208.00	2.075141
209.00	2.122343
210.00	2.279756
211.00	2.186788
212.00	2.113796
213.00	2.179541
214.00	2.094617
215.00	2.061729
216.00	2.051068
217.00	2.091542
218.00	2.113249
219.00	2.106482
220.00	2.114390
221.00	2.015472
222.00	2.013251
223.00	1.981107
224.00	1.970618
225.00	1.952395
226.00	1.986415
227.00	1.979274
228.00	2.034509
229.00	2.080176
230.00	2.099128
231.00	2.080437
232.00	2.054027
233.00	2.015013
234.00	1.987850
235.00	1.971633
236.00	1.957805
237.00	1.948020
238.00	1.964055
239.00	1.966133
240.00	1.964835
241.00	1.994329
242.00	2.027701
243.00	2.021431
244.00	2.033162
245.00	2.032694
246.00	2.029138
247.00	2.039065
248.00	2.044451
249.00	2.034048
250.00	2.058313
251.00	2.061667
252.00	2.045040
253.00	2.050507
254.00	2.066311
255.00	2.068847
256.00	2.078300
257.00	2.100721
258.00	2.119961
259.00	2.123544
260.00	2.120599
261.00	2.128768
262.00	2.134382
263.00	2.104056
264.00	2.098083
265.00	2.109134
266.00	2.094238
267.00	2.097893
268.00	2.126255
269.00	2.123090
270.00	2.127945
271.00	2.134461
272.00	2.113784
273.00	2.096501
274.00	2.089270
275.00	2.066050
276.00	2.052804
277.00	2.037677
278.00	2.019706
279.00	2.011427
280.00	2.000796
281.00	1.998284
282.00	1.998818
283.00	2.000479
284.00	1.995730
285.00	1.996887
286.00	1.992666
287.00	1.980881
288.00	1.965441
289.00	1.954236
290.00	1.942296
291.00	1.930220
292.00	1.929804
293.00	1.923732
294.00	1.913251
295.00	1.893770
296.00	1.882504
297.00	1.860089
298.00	1.855986
299.00	1.840701
300.00	1.832940
301.00	1.827912
302.00	1.829377
303.00	1.815282
304.00	1.806019
305.00	1.797408
306.00	1.792634
307.00	1.778617
308.00	1.767137
309.00	1.752253
310.00	1.746883
311.00	1.724512
312.00	1.704924
313.00	1.695625
314.00	1.682939
315.00	1.664083
316.00	1.658991
317.00	1.645866
318.00	1.629965
319.00	1.618690
320.00	1.605900
321.00	1.582421
322.00	1.568529
323.00	1.554954
324.00	1.550179
325.00	1.538820
326.00	1.530925
327.00	1.523267
328.00	1.508590
329.00	1.495051
330.00	1.481734
331.00	1.476449
332.00	1.465789
333.00	1.462179
334.00	1.454079
335.00	1.452032
336.00	1.443461
337.00	1.439439
338.00	1.434101
339.00	1.429171
340.00	1.423906
341.00	1.417377
342.00	1.414168
343.00	1.409627
344.00	1.404130
345.00	1.403825
346.00	1.400701
347.00	1.394313
348.00	1.391265
349.00	1.386980
350.00	1.377821
351.00	1.376257
352.00	1.372926
353.00	1.370699
354.00	1.371153
355.00	1.368995
356.00	1.362609
357.00	1.359351
358.00	1.352983
359.00	1.346140
360.00	1.341199
361.00	1.336643
362.00	1.330216
363.00	1.324076
364.00	1.318096
365.00	1.310284
366.00	1.301306
367.00	1.294045
368.00	1.283076
369.00	1.273828
370.00	1.264474
371.00	1.256768
372.00	1.245767
373.00	1.236532
374.00	1.225081
375.00	1.215296
376.00	1.203637
377.00	1.194200
378.00	1.183602
379.00	1.172844
380.00	1.162460
381.00	1.153438
382.00	1.143584
383.00	1.134283
384.00	1.125658
385.00	1.116054
386.00	1.106718
387.00	1.097534
388.00	1.089585
389.00	1.081703
390.00	1.073676
391.00	1.066508
392.00	1.059147
393.00	1.051250
394.00	1.044690
395.00	1.038928
396.00	1.032001
397.00	1.026384
398.00	1.021218
399.00	1.015700
400.00	1.010496
401.00	1.005913
402.00	1.001051
403.00	0.997004
404.00	0.993601
405.00	0.990411
406.00	0.987707
407.00	0.985123
408.00	0.982849
409.00	0.979824
410.00	0.977322
411.00	0.974822
412.00	0.972058
413.00	0.969445
414.00	0.967344
415.00	0.965573
416.00	0.963266
417.00	0.962114
418.00	0.960372
419.00	0.958875
420.00	0.955782
421.00	0.954364
422.00	0.952503
423.00	0.951159
424.00	0.949219
425.00	0.948119
426.00	0.945775
427.00	0.943808
428.00	0.941864
429.00	0.939749
430.00	0.937577
431.00	0.936452
432.00	0.934640
433.00	0.932934
434.00	0.931096
435.00	0.929724
436.00	0.927273
437.00	0.924926
438.00	0.922728
439.00	0.920632
440.00	0.918644
441.00	0.917228
442.00	0.916478
443.00	0.914951
444.00	0.913903
445.00	0.912111
446.00	0.910560
447.00	0.908669
448.00	0.907313
449.00	0.906018
450.00	0.905330
451.00	0.903934
452.00	0.902668
453.00	0.901761
454.00	0.900730
455.00	0.900041
456.00	0.899205
457.00	0.898894
458.00	0.898593
459.00	0.898012
460.00	0.897273
461.00	0.897242
462.00	0.896318
463.00	0.895252
464.00	0.894364
465.00	0.893594
466.00	0.892943
467.00	0.892573
468.00	0.891899
469.00	0.891156
470.00	0.890026
471.00	0.888792
472.00	0.887468
473.00	0.885929
474.00	0.884602
475.00	0.883449
476.00	0.882294
477.00	0.881183
478.00	0.880287
479.00	0.879414
480.00	0.878112
481.00	0.876568
482.00	0.875380
483.00	0.874411
484.00	0.872803
485.00	0.871774
486.00	0.870601
487.00	0.869009
488.00	0.866763
489.00	0.865381
490.00	0.863667
491.00	0.861934
492.00	0.860244
493.00	0.859189
494.00	0.858234
495.00	0.856878
496.00	0.855361
497.00	0.854358
498.00	0.853206
499.00	0.851449
500.00	0.850056
501.00	0.849256
502.00	0.847785
503.00	0.845744
504.00	0.843989
505.00	0.842328
506.00	0.840748
507.00	0.839002
508.00	0.837569
509.00	0.836305
510.00	0.835008
511.00	0.833311
512.00	0.831758
513.00	0.830615
514.00	0.829365
515.00	0.827471
516.00	0.825913
517.00	0.824269
518.00	0.822964
519.00	0.821222
520.00	0.819655
521.00	0.818516
522.00	0.817519
523.00	0.815857
524.00	0.814556
525.00	0.813347
526.00	0.811716
527.00	0.809944
528.00	0.808586
529.00	0.807178
530.00	0.805840
531.00	0.804350
532.00	0.803187
533.00	0.801660
534.00	0.800530
535.00	0.799738
536.00	0.798266
537.00	0.796789
538.00	0.795232
539.00	0.793322
540.00	0.791490
541.00	0.789861
542.00	0.788011
543.00	0.786634
544.00	0.784813
545.00	0.782728
546.00	0.781310
547.00	0.779561
548.00	0.777886
549.00	0.776112
550.00	0.773993
551.00	0.771946
552.00	0.769830
553.00	0.767482
554.00	0.765610
555.00	0.764423
556.00	0.762610
557.00	0.761862
558.00	0.760629
559.00	0.758929
560.00	0.757450
561.00	0.756298
562.00	0.754587
563.00	0.753207
564.00	0.752258
565.00	0.751035
566.00	0.750322
567.00	0.748945
568.00	0.747876
569.00	0.747114
570.00	0.746290
571.00	0.745050
572.00	0.744920
573.00	0.744540
574.00	0.743569
575.00	0.742772
576.00	0.742005
577.00	0.741332
578.00	0.740835
579.00	0.740797
580.00	0.740669
581.00	0.740773
582.00	0.740569
583.00	0.740790
584.00	0.741078
585.00	0.741344
586.00	0.741824
587.00	0.742475
588.00	0.743071
589.00	0.743624
590.00	0.744234
591.00	0.744585
592.00	0.744867
593.00	0.744899
594.00	0.746021
595.00	0.746837
596.00	0.747997
597.00	0.749226
598.00	0.750810
599.00	0.751127
600.00	0.752054
601.00	0.752650
602.00	0.753409
603.00	0.754067
604.00	0.755167
605.00	0.756915
606.00	0.758319
607.00	0.759626
608.00	0.761120
609.00	0.763166
610.00	0.764020
611.00	0.765362
612.00	0.767046
613.00	0.768490
614.00	0.769643
615.00	0.770983
616.00	0.772531
617.00	0.774071
618.00	0.775729
619.00	0.777045
620.00	0.779031
621.00	0.780949
622.00	0.782535
623.00	0.783578
624.00	0.785120
625.00	0.786305
626.00	0.788098
627.00	0.789476
628.00	0.791692
629.00	0.793253
630.00	0.794774
631.00	0.795717
632.00	0.797575
633.00	0.798709
634.00	0.800674
635.00	0.802455
636.00	0.804684
637.00	0.806549
638.00	0.808447
639.00	0.809941
640.00	0.811825
641.00	0.813580
642.00	0.815320
643.00	0.817334
644.00	0.819243
645.00	0.820752
646.00	0.822430
647.00	0.823621
648.00	0.825108
649.00	0.826696
650.00	0.828469
651.00	0.830147
652.00	0.832556
653.00	0.834364
654.00	0.836175
655.00	0.838523
656.00	0.840601
657.00	0.842127
658.00	0.844436
659.00	0.847176
660.00	0.849214
661.00	0.851176
662.00	0.853176
663.00	0.855043
664.00	0.856299
665.00	0.857966
666.00	0.859076
667.00	0.860337
668.00	0.861301
669.00	0.862350
670.00	0.863410
671.00	0.864536
672.00	0.865910
673.00	0.867336
674.00	0.867999
675.00	0.869080
676.00	0.870403
677.00	0.871648
678.00	0.872616
679.00	0.874580
680.00	0.875628
681.00	0.877316
682.00	0.879213
683.00	0.880863
684.00	0.882108
685.00	0.883705
686.00	0.884625
687.00	0.885773
688.00	0.886569
689.00	0.887554
690.00	0.888760
691.00	0.889799
692.00	0.890388
693.00	0.891996
694.00	0.894142
695.00	0.895583
696.00	0.896977
697.00	0.898112
698.00	0.898914
699.00	0.899294
700.00	0.900317
701.00	0.901652
702.00	0.903995
703.00	0.905554
704.00	0.907101
705.00	0.907526
706.00	0.908368
707.00	0.908687
708.00	0.908971
709.00	0.908984
710.00	0.909774
711.00	0.909998
712.00	0.910565
713.00	0.912066
714.00	0.913828
715.00	0.915077
716.00	0.917641
717.00	0.918718
718.00	0.919046
719.00	0.912050
720.00	0.905604
721.00	0.900511
722.00	0.899259
723.00	0.897780
724.00	0.896248
725.00	0.894588
726.00	0.893178
727.00	0.891382
728.00	0.889739
729.00	0.888340
730.00	0.888778
731.00	0.889266
732.00	0.889661
733.00	0.890027
734.00	0.890388
735.00	0.890719
736.00	0.891134
737.00	0.891508
738.00	0.891819
739.00	0.892183
740.00	0.892537
741.00	0.892753
742.00	0.892983
743.00	0.893154
744.00	0.893324
745.00	0.893439
746.00	0.893401
747.00	0.893428
748.00	0.893391
749.00	0.893438
750.00	0.893568
751.00	0.893654
752.00	0.893727
753.00	0.893617
754.00	0.893433
755.00	0.893260
756.00	0.892991
757.00	0.892726
758.00	0.892520
759.00	0.892292
760.00	0.891954
761.00	0.891562
762.00	0.891203
763.00	0.890948
764.00	0.890656
765.00	0.890367
766.00	0.890000
767.00	0.889551
768.00	0.889018
769.00	0.888403
770.00	0.887869
771.00	0.887366
772.00	0.886852
773.00	0.886302
774.00	0.885733
775.00	0.885122
776.00	0.884484
777.00	0.883828
778.00	0.883180
779.00	0.882555
780.00	0.881777
781.00	0.880997
782.00	0.880282
783.00	0.879409
784.00	0.878564
785.00	0.877785
786.00	0.876967
787.00	0.876135
788.00	0.875309
789.00	0.874424
790.00	0.873505
791.00	0.872502
792.00	0.871539
793.00	0.870465
794.00	0.869520
795.00	0.868448
796.00	0.867470
797.00	0.866451
798.00	0.865393
799.00	0.864214
800.00	0.863106
801.00	0.861878
802.00	0.860658
803.00	0.859470
804.00	0.858228
805.00	0.856930
806.00	0.855724
807.00	0.854479
808.00	0.853216
809.00	0.851944
810.00	0.850746
811.00	0.849514
812.00	0.848259
813.00	0.846875
814.00	0.845542
815.00	0.844233
816.00	0.842983
817.00	0.841743
818.00	0.840436
819.00	0.839094
820.00	0.837681
821.00	0.836412
822.00	0.835048
823.00	0.833587
824.00	0.832248
825.00	0.831082
826.00	0.829740
827.00	0.828456
828.00	0.826965
829.00	0.825708
830.00	0.824374
831.00	0.823061
832.00	0.821687
833.00	0.820206
834.00	0.818759
835.00	0.817365
836.00	0.815914
837.00	0.814585
838.00	0.813210
839.00	0.811936
840.00	0.810659
841.00	0.809256
842.00	0.807778
843.00	0.806398
844.00	0.804990
845.00	0.803620
846.00	0.802200
847.00	0.800759
848.00	0.799272
849.00	0.798017
850.00	0.796602
851.00	0.795353
852.00	0.794032
853.00	0.792588
854.00	0.791290
855.00	0.789921
856.00	0.788624
857.00	0.787108
858.00	0.785844
859.00	0.784336
860.00	0.782806
861.00	0.781163
862.00	0.779838
863.00	0.774735
864.00	0.769698
865.00	0.764621
866.00	0.759301
867.00	0.754248
868.00	0.749105
869.00	0.743976
870.00	0.738866
871.00	0.733614
872.00	0.728440
873.00	0.723278
874.00	0.718208
875.00	0.712957
876.00	0.707868
877.00	0.702995
878.00	0.698096
879.00	0.692834
880.00	0.690672
881.00	0.688556
882.00	0.686501
883.00	0.684451
884.00	0.682374
885.00	0.680269
886.00	0.678228
887.00	0.676237
888.00	0.674201
889.00	0.672148
890.00	0.669997
891.00	0.667870
892.00	0.665802
893.00	0.663665
894.00	0.661425
895.00	0.659323
896.00	0.657316
897.00	0.655252
898.00	0.653124
899.00	0.651056
900.00	0.648994
901.00	0.646907
902.00	0.644796
903.00	0.642684
904.00	0.640656
905.00	0.638503
906.00	0.636367
907.00	0.634287
908.00	0.632248
909.00	0.630156
910.00	0.628134
911.00	0.626115
912.00	0.624077
913.00	0.622076
914.00	0.620012
915.00	0.618014
916.00	0.615942
917.00	0.613921
918.00	0.611927
919.00	0.609935
920.00	0.607924
921.00	0.605926
922.00	0.604018
923.00	0.602116
924.00	0.600158
925.00	0.598241
926.00	0.596314
927.00	0.594394
928.00	0.592469
929.00	0.590515
930.00	0.588563
931.00	0.586694
932.00	0.584801
933.00	0.582954
934.00	0.581072
935.00	0.579182
936.00	0.577348
937.00	0.575509
938.00	0.573613
939.00	0.571793
940.00	0.569966
941.00	0.568171
942.00	0.566357
943.00	0.564573
944.00	0.562771
945.00	0.560964
946.00	0.559192
947.00	0.557472
948.00	0.555760
949.00	0.554041
950.00	0.552298
951.00	0.550578
952.00	0.548870
953.00	0.547068
954.00	0.545336
955.00	0.543639
956.00	0.541929
957.00	0.540193
958.00	0.538455
959.00	0.536623
960.00	0.534933
961.00	0.533265
962.00	0.531544
963.00	0.529874
964.00	0.528162
965.00	0.526460
966.00	0.524733
967.00	0.523049
968.00	0.521364
969.00	0.519652
970.00	0.518014
971.00	0.516367
972.00	0.514738
973.00	0.513106
974.00	0.511462
975.00	0.509857
976.00	0.508371
977.00	0.506774
978.00	0.505196
979.00	0.503721
980.00	0.502193
981.00	0.500706
982.00	0.499183
983.00	0.497725
984.00	0.496245
985.00	0.494785
986.00	0.493347
987.00	0.491880
988.00	0.490434
989.00	0.489011
990.00	0.487595
991.00	0.486185
992.00	0.484797
993.00	0.483386
994.00	0.481999
995.00	0.480593
996.00	0.479180
997.00	0.477769
998.00	0.476357
999.00	0.474999
1000.00	0.473629
1001.00	0.472265
1002.00	0.470915
1003.00	0.469558
1004.00	0.468246
1005.00	0.466922
1006.00	0.465628
1007.00	0.464354
1008.00	0.463113
1009.00	0.461850
1010.00	0.460628
1011.00	0.459396
1012.00	0.458184
1013.00	0.456951
1014.00	0.455719
1015.00	0.454498
1016.00	0.453268
1017.00	0.452062
1018.00	0.450883
1019.00	0.449727
1020.00	0.448593
1021.00	0.447451
1022.00	0.446309
1023.00	0.445158
1024.00	0.444016
1025.00	0.442870
1026.00	0.441723
1027.00	0.440562
1028.00	0.439399
1029.00	0.438261
1030.00	0.437151
1031.00	0.436059
1032.00	0.435014
1033.00	0.433931
1034.00	0.432842
1035.00	0.431750
1036.00	0.430650
1037.00	0.429576
1038.00	0.428516
1039.00	0.427430
1040.00	0.426345
1041.00	0.425263
1042.00	0.424194
1043.00	0.423181
1044.00	0.422154
1045.00	0.421149
1046.00	0.420135
1047.00	0.419129
1048.00	0.418141
1049.00	0.417142
1050.00	0.416170
1051.00	0.415205
1052.00	0.414243
1053.00	0.413268
1054.00	0.412327
1055.00	0.411373
1056.00	0.410448
1057.00	0.409502
1058.00	0.408573
1059.00	0.407683
1060.00	0.406755
1061.00	0.405805
1062.00	0.404885
1063.00	0.403988
1064.00	0.403083
1065.00	0.402196
1066.00	0.401269
1067.00	0.400383
1068.00	0.399494
1069.00	0.398599
1070.00	0.397746
1071.00	0.396857
1072.00	0.395978
1073.00	0.395084
1074.00	0.394230
1075.00	0.393383
1076.00	0.392516
1077.00	0.391644
1078.00	0.390822
1079.00	0.390004
1080.00	0.389187
1081.00	0.388368
1082.00	0.387546
1083.00	0.386764
1084.00	0.385976
1085.00	0.385183
1086.00	0.384394
1087.00	0.383612
1088.00	0.382832
1089.00	0.382080
1090.00	0.381367
1091.00	0.380654
1092.00	0.379928
1093.00	0.379186
1094.00	0.378476
1095.00	0.377790
1096.00	0.377084
1097.00	0.376352
1098.00	0.375616
1099.00	0.374879
1100.00	0.374130
1101.00	0.373395
1102.00	0.372701
1103.00	0.372045
1104.00	0.371372
1105.00	0.370706
1106.00	0.370036
1107.00	0.369356
1108.00	0.368666
1109.00	0.367968
1110.00	0.367287
1111.00	0.366612
1112.00	0.365942
1113.00	0.365271
1114.00	0.364628
1115.00	0.364008
1116.00	0.363396
1117.00	0.362811
1118.00	0.362223
1119.00	0.361587
1120.00	0.360939
1121.00	0.360309
1122.00	0.359664
1123.00	0.359004
1124.00	0.358367
1125.00	0.357759
1126.00	0.357151
1127.00	0.356554
1128.00	0.355933
1129.00	0.355312
1130.00	0.354703
1131.00	0.354110
1132.00	0.353505
1133.00	0.352900
1134.00	0.352280
1135.00	0.351659
1136.00	0.351078
1137.00	0.350491
1138.00	0.349882
1139.00	0.349309
1140.00	0.348738
1141.00	0.348169
1142.00	0.347572
1143.00	0.346997
1144.00	0.346405
1145.00	0.345854
1146.00	0.345281
1147.00	0.344693
1148.00	0.344116
1149.00	0.343566
1150.00	0.343006
1151.00	0.342447
1152.00	0.341897
1153.00	0.341345
1154.00	0.340811
1155.00	0.340294
1156.00	0.339751
1157.00	0.339218
1158.00	0.338676
1159.00	0.338147
1160.00	0.337634
1161.00	0.337140
1162.00	0.336643
1163.00	0.336134
1164.00	0.335651
1165.00	0.335150
1166.00	0.334641
1167.00	0.334142
1168.00	0.333647
1169.00	0.333143
1170.00	0.332648
1171.00	0.332125
1172.00	0.331604
1173.00	0.331125
1174.00	0.330677
1175.00	0.330226
1176.00	0.329767
1177.00	0.329304
1178.00	0.328843
1179.00	0.328364
1180.00	0.327903
1181.00	0.327448
1182.00	0.327017
1183.00	0.326579
1184.00	0.326149
1185.00	0.325721
1186.00	0.325299
1187.00	0.324861
1188.00	0.324428
1189.00	0.324021
1190.00	0.323612
1191.00	0.323173
1192.00	0.322726
1193.00	0.322299
1194.00	0.321862
1195.00	0.321434
1196.00	0.321013
1197.00	0.320618
1198.00	0.320184
1199.00	0.319728
1200.00	0.319290
1201.00	0.318852
1202.00	0.318432
1203.00	0.318008
1204.00	0.317574
1205.00	0.317160
1206.00	0.316706
1207.00	0.316249
1208.00	0.315818
1209.00	0.315401
1210.00	0.314993
1211.00	0.314584
1212.00	0.314172
1213.00	0.313779
1214.00	0.313380
1215.00	0.313001
1216.00	0.312616
1217.00	0.312229
1218.00	0.311830
1219.00	0.311425
1220.00	0.311045
1221.00	0.310683
1222.00	0.310334
1223.00	0.310008
1224.00	0.309681
1225.00	0.309323
1226.00	0.308983
1227.00	0.308635
1228.00	0.308279
1229.00	0.307904
1230.00	0.307533
1231.00	0.307167
1232.00	0.306815
1233.00	0.306488
1234.00	0.306162
1235.00	0.305848
1236.00	0.305501
1237.00	0.305155
1238.00	0.304816
1239.00	0.304453
1240.00	0.304102
1241.00	0.303725
1242.00	0.303350
1243.00	0.302987
1244.00	0.302628
1245.00	0.302285
1246.00	0.301949
1247.00	0.301590
1248.00	0.301242
1249.00	0.300895
1250.00	0.300533
1251.00	0.300149
1252.00	0.299765
1253.00	0.299410
1254.00	0.299057
1255.00	0.298721
1256.00	0.298387
1257.00	0.298045
1258.00	0.297707
1259.00	0.297378
1260.00	0.297029
1261.00	0.296687
1262.00	0.296320
1263.00	0.295976
1264.00	0.295643
1265.00	0.295283
1266.00	0.294924
1267.00	0.294562
1268.00	0.294220
1269.00	0.293878
1270.00	0.293540
1271.00	0.293195
1272.00	0.292833
1273.00	0.292462
1274.00	0.292111
1275.00	0.291762
1276.00	0.291448
1277.00	0.291111
1278.00	0.290758
1279.00	0.290448
1280.00	0.290120
1281.00	0.289771
1282.00	0.289458
1283.00	0.289150
1284.00	0.288859
1285.00	0.288555
1286.00	0.288267
1287.00	0.287978
1288.00	0.287661
1289.00	0.287327
1290.00	0.287024
1291.00	0.286723
1292.00	0.286432
1293.00	0.286121
1294.00	0.285823
1295.00	0.285546
1296.00	0.285270
1297.00	0.284983
1298.00	0.284712
1299.00	0.284415
1300.00	0.284113
1301.00	0.283794
1302.00	0.283478
1303.00	0.283168
1304.00	0.282850
1305.00	0.282549
1306.00	0.282242
1307.00	0.281945
1308.00	0.281626
1309.00	0.281284
1310.00	0.280963
1311.00	0.280650
1312.00	0.280311
1313.00	0.279939
1314.00	0.279582
1315.00	0.279240
1316.00	0.278909
1317.00	0.278579
1318.00	0.278252
1319.00	0.277918
1320.00	0.277595
1321.00	0.277257
1322.00	0.276926
1323.00	0.276640
1324.00	0.276300
1325.00	0.275969
1326.00	0.275665
1327.00	0.275328
1328.00	0.274999
1329.00	0.274688
1330.00	0.274385
1331.00	0.274083
1332.00	0.273755
1333.00	0.273421
1334.00	0.273084
1335.00	0.272731
1336.00	0.272383
1337.00	0.272015
1338.00	0.271664
1339.00	0.271300
1340.00	0.270942
1341.00	0.270629
1342.00	0.270293
1343.00	0.269931
1344.00	0.269577
1345.00	0.269224
1346.00	0.268858
1347.00	0.268474
1348.00	0.268078
1349.00	0.267723
1350.00	0.267393
1351.00	0.267040
1352.00	0.266722
1353.00	0.266428
1354.00	0.266115
1355.00	0.265782
1356.00	0.265482
1357.00	0.265163
1358.00	0.264825
1359.00	0.264495
1360.00	0.264199
1361.00	0.263895
1362.00	0.263558
1363.00	0.263222
1364.00	0.262932
1365.00	0.262641
1366.00	0.262324
1367.00	0.261994
1368.00	0.261702
1369.00	0.261383
1370.00	0.261028
1371.00	0.260690
1372.00	0.260397
1373.00	0.260061
1374.00	0.259727
1375.00	0.259392
1376.00	0.259047
1377.00	0.258667
1378.00	0.258312
1379.00	0.257962
1380.00	0.257646
1381.00	0.257293
1382.00	0.256959
1383.00	0.256606
1384.00	0.256233
1385.00	0.255840
1386.00	0.255433
1387.00	0.255070
1388.00	0.254696
1389.00	0.254291
1390.00	0.253881
1391.00	0.253495
1392.00	0.253120
1393.00	0.252755
1394.00	0.252383
1395.00	0.251990
1396.00	0.251619
1397.00	0.251221
1398.00	0.250826
1399.00	0.250415
1400.00	0.250026
1401.00	0.249621
1402.00	0.249218
1403.00	0.248844
1404.00	0.248447
1405.00	0.248074
1406.00	0.247684
1407.00	0.247299
1408.00	0.246903
1409.00	0.246480
1410.00	0.246070
1411.00	0.245681
1412.00	0.245312
1413.00	0.244926
1414.00	0.244531
1415.00	0.244146
1416.00	0.243780
1417.00	0.243412
1418.00	0.243075
1419.00	0.242721
1420.00	0.242364
1421.00	0.242013
1422.00	0.241642
1423.00	0.241331
1424.00	0.241025
1425.00	0.240687
1426.00	0.240396
1427.00	0.240072
1428.00	0.239777
1429.00	0.239466
1430.00	0.239190
1431.00	0.238906
1432.00	0.238616
1433.00	0.238321
1434.00	0.238059
1435.00	0.237798
1436.00	0.237547
1437.00	0.237276
1438.00	0.237012
1439.00	0.236764
1440.00	0.236477
1441.00	0.236225
1442.00	0.236002
1443.00	0.235760
1444.00	0.235564
1445.00	0.235331
1446.00	0.235115
1447.00	0.234905
1448.00	0.234712
1449.00	0.234515
1450.00	0.234323
1451.00	0.234139
1452.00	0.233964
1453.00	0.233796
1454.00	0.233630
1455.00	0.233450
1456.00	0.233287
1457.00	0.233148
1458.00	0.232998
1459.00	0.232846
1460.00	0.232697
1461.00	0.232538
1462.00	0.232388
1463.00	0.232218
1464.00	0.232031
1465.00	0.231837
1466.00	0.231674
1467.00	0.231522
1468.00	0.231312
1469.00	0.231099
1470.00	0.230906
1471.00	0.230721
1472.00	0.230573
1473.00	0.230427
1474.00	0.230263
1475.00	0.230084
1476.00	0.229890
1477.00	0.229685
1478.00	0.229519
1479.00	0.229358
1480.00	0.229201
1481.00	0.229060
1482.00	0.228943
1483.00	0.228812
1484.00	0.228703
1485.00	0.228606
1486.00	0.228494
1487.00	0.228379
1488.00	0.228260
1489.00	0.228155
1490.00	0.228007
1491.00	0.227897
1492.00	0.227792
1493.00	0.227703
1494.00	0.227618
1495.00	0.227521
1496.00	0.227433
1497.00	0.227372
1498.00	0.227281
1499.00	0.227173
1500.00	0.227064
1501.00	0.226930
1502.00	0.226793
1503.00	0.226684
1504.00	0.226557
1505.00	0.226446
1506.00	0.226297
1507.00	0.226191
1508.00	0.226060
1509.00	0.225916
1510.00	0.225771
1511.00	0.225633
1512.00	0.225474
1513.00	0.225323
1514.00	0.225171
1515.00	0.225021
1516.00	0.224902
1517.00	0.224765
1518.00	0.224639
1519.00	0.224551
1520.00	0.224435
1521.00	0.224334
1522.00	0.224214
1523.00	0.224115
1524.00	0.223980
1525.00	0.223832
1526.00	0.223698
1527.00	0.223568
1528.00	0.223449
1529.00	0.223321
1530.00	0.223202
1531.00	0.223056
1532.00	0.222940
1533.00	0.222799
1534.00	0.222668
1535.00	0.222506
1536.00	0.222334
1537.00	0.222179
1538.00	0.222030
1539.00	0.221911
1540.00	0.221770
1541.00	0.221627
1542.00	0.221494
1543.00	0.221362
1544.00	0.221249
1545.00	0.221129
1546.00	0.221015
1547.00	0.220906
1548.00	0.220765
1549.00	0.220625
1550.00	0.220478
1551.00	0.220351
1552.00	0.220231
1553.00	0.220111
1554.00	0.219963
1555.00	0.219828
1556.00	0.219662
1557.00	0.219510
1558.00	0.219367
1559.00	0.219234
1560.00	0.219103
1561.00	0.218938
1562.00	0.218781
1563.00	0.218608
1564.00	0.218406
1565.00	0.218242
1566.00	0.218072
1567.00	0.217914
1568.00	0.217744
1569.00	0.217593
1570.00	0.217419
1571.00	0.217266
1572.00	0.217093
1573.00	0.216955
1574.00	0.216795
1575.00	0.216619
1576.00	0.216442
1577.00	0.216264
1578.00	0.216099
1579.00	0.215940
1580.00	0.215796
1581.00	0.215640
1582.00	0.215478
1583.00	0.215338
1584.00	0.215182
1585.00	0.215043
1586.00	0.214864
1587.00	0.214700
1588.00	0.214525
1589.00	0.214365
1590.00	0.214187
1591.00	0.214025
1592.00	0.213897
1593.00	0.213751
1594.00	0.213616
1595.00	0.213456
1596.00	0.213308
1597.00	0.213137
1598.00	0.212991
1599.00	0.212857
1600.00	0.212675
1601.00	0.212523
1602.00	0.212353
1603.00	0.212203
1604.00	0.212057
1605.00	0.211911
1606.00	0.211755
1607.00	0.211608
1608.00	0.211455
1609.00	0.211299
1610.00	0.211152
1611.00	0.210984
1612.00	0.210818
1613.00	0.210625
1614.00	0.210443
1615.00	0.210280
1616.00	0.210140
1617.00	0.210006
1618.00	0.209845
1619.00	0.209688
1620.00	0.209558
1621.00	0.209427
1622.00	0.209285
1623.00	0.209158
1624.00	0.209037
1625.00	0.208904
1626.00	0.208778
1627.00	0.208664
1628.00	0.208556
1629.00	0.208451
1630.00	0.208342
1631.00	0.208260
1632.00	0.208175
1633.00	0.208059
1634.00	0.207940
1635.00	0.207837
1636.00	0.207714
1637.00	0.207594
1638.00	0.207486
1639.00	0.207403
1640.00	0.207318
1641.00	0.207189
1642.00	0.207073
1643.00	0.208226
1644.00	0.209403
1645.00	0.210539
1646.00	0.211741
1647.00	0.212923
1648.00	0.214122
1649.00	0.215253
1650.00	0.216415
1651.00	0.217577
1652.00	0.218703
1653.00	0.219903
1654.00	0.221091
1655.00	0.222260
1656.00	0.223365
1657.00	0.224487
1658.00	0.225645
1659.00	0.226838
1660.00	0.226643
1661.00	0.226475
1662.00	0.226306
1663.00	0.226086
1664.00	0.225936
1665.00	0.225693
1666.00	0.225567
1667.00	0.225360
1668.00	0.225218
1669.00	0.225114
1670.00	0.224895
1671.00	0.224752
1672.00	0.224588
1673.00	0.224480
1674.00	0.224269
1675.00	0.224129
1676.00	0.223973
1677.00	0.223807
1678.00	0.223616
1679.00	0.223500
1680.00	0.223360
1681.00	0.223155
1682.00	0.223040
1683.00	0.222860
1684.00	0.222735
1685.00	0.222544
1686.00	0.222416
1687.00	0.222292
1688.00	0.222200
1689.00	0.222113
1690.00	0.222028
1691.00	0.222017
1692.00	0.221924
1693.00	0.221815
1694.00	0.221777
1695.00	0.221732
1696.00	0.221695
1697.00	0.221664
1698.00	0.221563
1699.00	0.221503
1700.00	0.221372
1701.00	0.221305
1702.00	0.221251
1703.00	0.221115
1704.00	0.221038
1705.00	0.220830
1706.00	0.220686
1707.00	0.220532
1708.00	0.220379
1709.00	0.220176
1710.00	0.220042
1711.00	0.219829
1712.00	0.219686
1713.00	0.219459
1714.00	0.219258
1715.00	0.219152
1716.00	0.218970
1717.00	0.218861
1718.00	0.218701
1719.00	0.218492
1720.00	0.218302
1721.00	0.218172
1722.00	0.218029
1723.00	0.217816
1724.00	0.217638
1725.00	0.217460
1726.00	0.217381
1727.00	0.217230
1728.00	0.217116
1729.00	0.216888
1730.00	0.216692
1731.00	0.216539
1732.00	0.216289
1733.00	0.216089
1734.00	0.215863
1735.00	0.215732
1736.00	0.215532
1737.00	0.215373
1738.00	0.215153
1739.00	0.214892
1740.00	0.214721
1741.00	0.214513
1742.00	0.214319
1743.00	0.214064
1744.00	0.213788
1745.00	0.213548
1746.00	0.213325
1747.00	0.213146
1748.00	0.212891
1749.00	0.212752
1750.00	0.212510
1751.00	0.212391
1752.00	0.212068
1753.00	0.211906
1754.00	0.211647
1755.00	0.211408
1756.00	0.211277
1757.00	0.211035
1758.00	0.210894
1759.00	0.210703
1760.00	0.210488
1761.00	0.210235
1762.00	0.210088
1763.00	0.209946
1764.00	0.209727
1765.00	0.209562
1766.00	0.209365
1767.00	0.209178
1768.00	0.208859
1769.00	0.208719
1770.00	0.208504
1771.00	0.208353
1772.00	0.208131
1773.00	0.207945
1774.00	0.207743
1775.00	0.207446
1776.00	0.207214
1777.00	0.207029
1778.00	0.206899
1779.00	0.206659
1780.00	0.206379
1781.00	0.206249
1782.00	0.206039
1783.00	0.205788
1784.00	0.205620
1785.00	0.205479
1786.00	0.205156
1787.00	0.204985
1788.00	0.204802
1789.00	0.204603
1790.00	0.204415
1791.00	0.204310
1792.00	0.204227
1793.00	0.203977
1794.00	0.203809
1795.00	0.203667
1796.00	0.203477
1797.00	0.203309
1798.00	0.203027
1799.00	0.202839
1800.00	0.202641
1801.00	0.202467
1802.00	0.202270
1803.00	0.202261
1804.00	0.201961
1805.00	0.201727
1806.00	0.201498
1807.00	0.201224
1808.00	0.200994
1809.00	0.200698
1810.00	0.200598
1811.00	0.200332
1812.00	0.200120
1813.00	0.199891
1814.00	0.199749
1815.00	0.199584
1816.00	0.199336
1817.00	0.199259
1818.00	0.198965
1819.00	0.198779
1820.00	0.198526
1821.00	0.198475
1822.00	0.198269
1823.00	0.198179
1824.00	0.198013
1825.00	0.197749
1826.00	0.197604
1827.00	0.197303
1828.00	0.197237
1829.00	0.196994
1830.00	0.196861
1831.00	0.196627
1832.00	0.196453
1833.00	0.196247
1834.00	0.196024
1835.00	0.195868
1836.00	0.195706
1837.00	0.195516
1838.00	0.195327
1839.00	0.195135
1840.00	0.194879
1841.00	0.194747
1842.00	0.194617
1843.00	0.194484
1844.00	0.194320
1845.00	0.194036
1846.00	0.193896
1847.00	0.193647
1848.00	0.193476
1849.00	0.193166
1850.00	0.193043
1851.00	0.192801
1852.00	0.192655
1853.00	0.192377
1854.00	0.192138
1855.00	0.191965
1856.00	0.191816
1857.00	0.191647
1858.00	0.191370
1859.00	0.191134
1860.00	0.190848
1861.00	0.190720
1862.00	0.190481
1863.00	0.190200
1864.00	0.189976
1865.00	0.189639
1866.00	0.189508
1867.00	0.189229
1868.00	0.188934
1869.00	0.188699
1870.00	0.188461
1871.00	0.188196
1872.00	0.187809
1873.00	0.187608
1874.00	0.187348
1875.00	0.187187
1876.00	0.187042
1877.00	0.186832
1878.00	0.186568
1879.00	0.186450
1880.00	0.186246
1881.00	0.186047
1882.00	0.185938
1883.00	0.185702
1884.00	0.185732
1885.00	0.185653
1886.00	0.185493
1887.00	0.185381
1888.00	0.185279
1889.00	0.185333
1890.00	0.185072
1891.00	0.185021
1892.00	0.184906
1893.00	0.184690
1894.00	0.184652
1895.00	0.184624
1896.00	0.184466
1897.00	0.184471
1898.00	0.184295
1899.00	0.184146
1900.00	0.184142
1901.00	0.183774
1902.00	0.183845
1903.00	0.183684
1904.00	0.183524
1905.00	0.183357
1906.00	0.183066
1907.00	0.183023
1908.00	0.182879
1909.00	0.182829
1910.00	0.182699
1911.00	0.182405
1912.00	0.182124
1913.00	0.182168
1914.00	0.182075
1915.00	0.182129
1916.00	0.182061
1917.00	0.181888
1918.00	0.181926
1919.00	0.181512
1920.00	0.181585
1921.00	0.181486
1922.00	0.181448
1923.00	0.181316
1924.00	0.181338
1925.00	0.181242
1926.00	0.180926
1927.00	0.180822
1928.00	0.180809
1929.00	0.180745
1930.00	0.180360
1931.00	0.180309
1932.00	0.180106
1933.00	0.179920
1934.00	0.179986
1935.00	0.179851
1936.00	0.180030
1937.00	0.179723
1938.00	0.179700
1939.00	0.179429
1940.00	0.179340
1941.00	0.178985
1942.00	0.178727
1943.00	0.178792
1944.00	0.178766
1945.00	0.178763
1946.00	0.178684
1947.00	0.178716
1948.00	0.178424
1949.00	0.178561
1950.00	0.178457
1951.00	0.178232
1952.00	0.177772
1953.00	0.177457
1954.00	0.177429
1955.00	0.177182
1956.00	0.177281
1957.00	0.177403
1958.00	0.177502
1959.00	0.177596
1960.00	0.177388
1961.00	0.177181
1962.00	0.176899
1963.00	0.176557
1964.00	0.176282
1965.00	0.176255
1966.00	0.175779
1967.00	0.175926
1968.00	0.175800
1969.00	0.175967
1970.00	0.175738
1971.00	0.175562
1972.00	0.175637
1973.00	0.175402
1974.00	0.175139
1975.00	0.174990
1976.00	0.174821
1977.00	0.174588
1978.00	0.174609
1979.00	0.174592
1980.00	0.174621
1981.00	0.174647
1982.00	0.174528
1983.00	0.174635
1984.00	0.174226
1985.00	0.174062
1986.00	0.173990
1987.00	0.173942
1988.00	0.173874
1989.00	0.173723
1990.00	0.173618
1991.00	0.173457
1992.00	0.173342
1993.00	0.173301
1994.00	0.173444
1995.00	0.173388
1996.00	0.173359
1997.00	0.173628
1998.00	0.173604
1999.00	0.173440
2000.00	0.173356
2001.00	0.173474
2002.00	0.173353
2003.00	0.173194
2004.00	0.173256
2005.00	0.173281
2006.00	0.173223
2007.00	0.173138
2008.00	0.173160
2009.00	0.173092
2010.00	0.172931
2011.00	0.172742
2012.00	0.172504
2013.00	0.172369
2014.00	0.171985
2015.00	0.171918
2016.00	0.171998
2017.00	0.171865
2018.00	0.171786
2019.00	0.171865
2020.00	0.171793
2021.00	0.171635
2022.00	0.171715
2023.00	0.171678
2024.00	0.171545
2025.00	0.171479
2026.00	0.171438
2027.00	0.171401
2028.00	0.171374
2029.00	0.171343
2030.00	0.171159
2031.00	0.171203
2032.00	0.171178
2033.00	0.171150
2034.00	0.171065
2035.00	0.170852
2036.00	0.170900
2037.00	0.171063
2038.00	0.171056
2039.00	0.170953
2040.00	0.170935
2041.00	0.171156
2042.00	0.171230
2043.00	0.171343
2044.00	0.171308
2045.00	0.171550
2046.00	0.171302
2047.00	0.171428
2048.00	0.171443
2049.00	0.171322
2050.00	0.171107
2051.00	0.171112
2052.00	0.171457
2053.00	0.171087
2054.00	0.171132
2055.00	0.171038
2056.00	0.170914
2057.00	0.170910
2058.00	0.170859
2059.00	0.170773
2060.00	0.170556
2061.00	0.170532
2062.00	0.170358
2063.00	0.170648
2064.00	0.170597
2065.00	0.170646
2066.00	0.170875
2067.00	0.171029
2068.00	0.171128
2069.00	0.171092
2070.00	0.171277
2071.00	0.170847
2072.00	0.170955
2073.00	0.170925
2074.00	0.170842
2075.00	0.170874
2076.00	0.170825
2077.00	0.170896
2078.00	0.170766
2079.00	0.170796
2080.00	0.170759
2081.00	0.170727
2082.00	0.170521
2083.00	0.170433
2084.00	0.170201
2085.00	0.170102
2086.00	0.169947
2087.00	0.169955
2088.00	0.170047
2089.00	0.169779
2090.00	0.169760
2091.00	0.169841
2092.00	0.169720
2093.00	0.169525
2094.00	0.169354
2095.00	0.169440
2096.00	0.169279
2097.00	0.169078
2098.00	0.168958
2099.00	0.168951
2100.00	0.168655
2101.00	0.168553
2102.00	0.168566
2103.00	0.168364
2104.00	0.168106
2105.00	0.168148
2106.00	0.168435
2107.00	0.168023
2108.00	0.167809
2109.00	0.167830
2110.00	0.167917
2111.00	0.167841
2112.00	0.167842
2113.00	0.167555
2114.00	0.167417
2115.00	0.167429
2116.00	0.167379
2117.00	0.167388
2118.00	0.167284
2119.00	0.167100
2120.00	0.166969
2121.00	0.166891
2122.00	0.166815
2123.00	0.166515
2124.00	0.166786
2125.00	0.166572
2126.00	0.166299
2127.00	0.166242
2128.00	0.166131
2129.00	0.165649
2130.00	0.165608
2131.00	0.165593
2132.00	0.165299
2133.00	0.164895
2134.00	0.164926
2135.00	0.164929
2136.00	0.164574
2137.00	0.164549
2138.00	0.164618
2139.00	0.164351
2140.00	0.164023
2141.00	0.164069
2142.00	0.163942
2143.00	0.163515
2144.00	0.163215
2145.00	0.163137
2146.00	0.163481
2147.00	0.163203
2148.00	0.162950
2149.00	0.162969
2150.00	0.163051
2151.00	0.162650
2152.00	0.162640
2153.00	0.162510
2154.00	0.162147
2155.00	0.161785
2156.00	0.161774
2157.00	0.161757
2158.00	0.161087
2159.00	0.160993
2160.00	0.161295
2161.00	0.160960
2162.00	0.160805
2163.00	0.160455
2164.00	0.160441
2165.00	0.160362
2166.00	0.160126
2167.00	0.160116
2168.00	0.159900
2169.00	0.159498
2170.00	0.159537
2171.00	0.159482
2172.00	0.159339
2173.00	0.159094
2174.00	0.159164
2175.00	0.159275
2176.00	0.158952
2177.00	0.158716
2178.00	0.158875
2179.00	0.158741
2180.00	0.158591
2181.00	0.158718
2182.00	0.158732
2183.00	0.158614
2184.00	0.158314
2185.00	0.158465
2186.00	0.158713
2187.00	0.158432
2188.00	0.158333
2189.00	0.158316
2190.00	0.158273
2191.00	0.158177
2192.00	0.158044
2193.00	0.158153
2194.00	0.158062
2195.00	0.157910
2196.00	0.157726
2197.00	0.157744
[truncated: 303 more rows]
