# Supplementary material for: Ultrafast charge-transfer-induced spin transition in cobalt-tungstate molecular photomagnets
Source: Nat Commun. 2025 Jun 6;16:5012. doi: 10.1038/s41467-025-60401-4 (PMC12144094; doi:10.1038/s41467-025-60401-4)
Supplement: Supplementary file 5 — Source Data [file 41467_2025_60401_MOESM5_ESM.zip › Source_Data_files/Photoinduced_UV_vis_NIR_spectra_CsCoW/cooling_photo_1st/File_220712_155206_230K.txt]

File_220712_155206_230K.spc - RawData
�g�� (nm)	Abs.
200.00	1.710275
201.00	1.716237
202.00	1.790759
203.00	1.809302
204.00	2.498144
205.00	6.000000
206.00	6.000000
207.00	6.000000
208.00	6.000000
209.00	2.622822
210.00	2.169118
211.00	2.030174
212.00	2.016487
213.00	2.006864
214.00	2.055785
215.00	2.003073
216.00	2.047690
217.00	2.023138
218.00	2.022183
219.00	2.008103
220.00	2.011303
221.00	1.950529
222.00	2.001016
223.00	1.963427
224.00	1.928128
225.00	1.931147
226.00	1.975152
227.00	1.971355
228.00	2.010723
229.00	2.012591
230.00	2.000903
231.00	1.979780
232.00	1.984902
233.00	1.977296
234.00	1.997841
235.00	2.008239
236.00	2.026246
237.00	2.043516
238.00	2.044471
239.00	2.054250
240.00	2.076277
241.00	2.074123
242.00	2.063573
243.00	2.062140
244.00	2.076260
245.00	2.067897
246.00	2.083364
247.00	2.074690
248.00	2.088201
249.00	2.068928
250.00	2.081975
251.00	2.084836
252.00	2.107499
253.00	2.112069
254.00	2.135376
255.00	2.120259
256.00	2.104052
257.00	2.094428
258.00	2.088745
259.00	2.090067
260.00	2.089208
261.00	2.100488
262.00	2.095569
263.00	2.100833
264.00	2.091780
265.00	2.105723
266.00	2.113054
267.00	2.116832
268.00	2.122160
269.00	2.113273
270.00	2.092552
271.00	2.074319
272.00	2.060615
273.00	2.052235
274.00	2.058441
275.00	2.065371
276.00	2.070282
277.00	2.079021
278.00	2.070649
279.00	2.057348
280.00	2.058870
281.00	2.058886
282.00	2.052013
283.00	2.040679
284.00	2.038753
285.00	2.021226
286.00	2.002568
287.00	1.983513
288.00	1.973112
289.00	1.963544
290.00	1.949723
291.00	1.936281
292.00	1.932906
293.00	1.922146
294.00	1.913166
295.00	1.904571
296.00	1.904157
297.00	1.889371
298.00	1.886644
299.00	1.878873
300.00	1.869853
301.00	1.860331
302.00	1.858956
303.00	1.844399
304.00	1.827063
305.00	1.822132
306.00	1.802755
307.00	1.802216
308.00	1.796364
309.00	1.802059
310.00	1.787438
311.00	1.756809
312.00	1.730957
313.00	1.717940
314.00	1.692463
315.00	1.677047
316.00	1.674674
317.00	1.654885
318.00	1.631613
319.00	1.616809
320.00	1.605556
321.00	1.596396
322.00	1.585926
323.00	1.572433
324.00	1.554572
325.00	1.538368
326.00	1.529492
327.00	1.520815
328.00	1.513312
329.00	1.504418
330.00	1.497955
331.00	1.484618
332.00	1.473453
333.00	1.463741
334.00	1.457456
335.00	1.450057
336.00	1.442606
337.00	1.435187
338.00	1.428029
339.00	1.422150
340.00	1.414575
341.00	1.412375
342.00	1.403261
343.00	1.402045
344.00	1.397608
345.00	1.393471
346.00	1.385094
347.00	1.386167
348.00	1.382683
349.00	1.378936
350.00	1.375941
351.00	1.375712
352.00	1.370452
353.00	1.366632
354.00	1.365023
355.00	1.358411
356.00	1.352667
357.00	1.350983
358.00	1.345015
359.00	1.338981
360.00	1.336654
361.00	1.332706
362.00	1.324699
363.00	1.318722
364.00	1.311408
365.00	1.303678
366.00	1.297294
367.00	1.290660
368.00	1.282000
369.00	1.274182
370.00	1.265598
371.00	1.254367
372.00	1.245511
373.00	1.236261
374.00	1.227630
375.00	1.219566
376.00	1.210846
377.00	1.201059
378.00	1.191137
379.00	1.181235
380.00	1.171769
381.00	1.161916
382.00	1.152131
383.00	1.143208
384.00	1.134842
385.00	1.124499
386.00	1.115294
387.00	1.106830
388.00	1.099491
389.00	1.090742
390.00	1.082742
391.00	1.075382
392.00	1.068220
393.00	1.060803
394.00	1.053469
395.00	1.047054
396.00	1.040342
397.00	1.034088
398.00	1.027735
399.00	1.022772
400.00	1.017273
401.00	1.012990
402.00	1.008631
403.00	1.005138
404.00	1.000514
405.00	0.996967
406.00	0.993613
407.00	0.990244
408.00	0.986502
409.00	0.984217
410.00	0.981713
411.00	0.978633
412.00	0.976066
413.00	0.973269
414.00	0.970726
415.00	0.968486
416.00	0.966742
417.00	0.964423
418.00	0.962615
419.00	0.959943
420.00	0.956960
421.00	0.953496
422.00	0.950855
423.00	0.948313
424.00	0.945756
425.00	0.943133
426.00	0.941103
427.00	0.939093
428.00	0.936505
429.00	0.934053
430.00	0.931903
431.00	0.929257
432.00	0.926793
433.00	0.924493
434.00	0.922228
435.00	0.919577
436.00	0.917714
437.00	0.914943
438.00	0.912288
439.00	0.909856
440.00	0.908348
441.00	0.905864
442.00	0.903905
443.00	0.901836
444.00	0.899975
445.00	0.897509
446.00	0.895370
447.00	0.893553
448.00	0.892461
449.00	0.890422
450.00	0.888742
451.00	0.887409
452.00	0.885157
453.00	0.883016
454.00	0.881816
455.00	0.880330
456.00	0.878920
457.00	0.878156
458.00	0.877769
459.00	0.876480
460.00	0.875427
461.00	0.874670
462.00	0.873676
463.00	0.871963
464.00	0.871033
465.00	0.870564
466.00	0.869417
467.00	0.868613
468.00	0.867579
469.00	0.866427
470.00	0.865064
471.00	0.863798
472.00	0.861965
473.00	0.860373
474.00	0.859028
475.00	0.857291
476.00	0.855551
477.00	0.854464
478.00	0.853452
479.00	0.851430
480.00	0.850000
481.00	0.848663
482.00	0.847016
483.00	0.844840
484.00	0.843999
485.00	0.842113
486.00	0.840225
487.00	0.838310
488.00	0.836774
489.00	0.835190
490.00	0.833655
491.00	0.832332
492.00	0.830885
493.00	0.829414
494.00	0.827215
495.00	0.825569
496.00	0.823968
497.00	0.823012
498.00	0.821435
499.00	0.820663
500.00	0.819402
501.00	0.818103
502.00	0.816036
503.00	0.814492
504.00	0.812431
505.00	0.811316
506.00	0.809564
507.00	0.808123
508.00	0.806795
509.00	0.805886
510.00	0.803683
511.00	0.802783
512.00	0.801686
513.00	0.800805
514.00	0.799467
515.00	0.798744
516.00	0.797044
517.00	0.795625
518.00	0.793990
519.00	0.792687
520.00	0.791189
521.00	0.790051
522.00	0.788935
523.00	0.788008
524.00	0.786699
525.00	0.785884
526.00	0.784815
527.00	0.784014
528.00	0.782507
529.00	0.781750
530.00	0.780987
531.00	0.780537
532.00	0.779471
533.00	0.779138
534.00	0.777790
535.00	0.776770
536.00	0.775581
537.00	0.774841
538.00	0.773669
539.00	0.772686
540.00	0.771373
541.00	0.769878
542.00	0.768166
543.00	0.767174
544.00	0.766002
545.00	0.764502
546.00	0.763468
547.00	0.762114
548.00	0.761007
549.00	0.759843
550.00	0.758798
551.00	0.757147
552.00	0.756320
553.00	0.754234
554.00	0.753069
555.00	0.752052
556.00	0.751031
557.00	0.750108
558.00	0.749613
559.00	0.748778
560.00	0.747868
561.00	0.747693
562.00	0.747049
563.00	0.746617
564.00	0.746255
565.00	0.745705
566.00	0.745364
567.00	0.745275
568.00	0.744668
569.00	0.744433
570.00	0.744378
571.00	0.743864
572.00	0.743409
573.00	0.743668
574.00	0.743734
575.00	0.743842
576.00	0.744326
577.00	0.744155
578.00	0.743898
579.00	0.744538
580.00	0.745452
581.00	0.745367
582.00	0.746338
583.00	0.747539
584.00	0.747837
585.00	0.747950
586.00	0.749099
587.00	0.750037
588.00	0.751135
589.00	0.752231
590.00	0.753880
591.00	0.755496
592.00	0.756701
593.00	0.758043
594.00	0.759263
595.00	0.760013
596.00	0.761094
597.00	0.762509
598.00	0.763841
599.00	0.765347
600.00	0.766715
601.00	0.768390
602.00	0.769684
603.00	0.771222
604.00	0.772713
605.00	0.774512
606.00	0.775823
607.00	0.777494
608.00	0.779013
609.00	0.781222
610.00	0.783145
611.00	0.785199
612.00	0.787407
613.00	0.789221
614.00	0.790594
615.00	0.792529
616.00	0.794164
617.00	0.795391
618.00	0.797214
619.00	0.799201
620.00	0.800972
621.00	0.802833
622.00	0.805431
623.00	0.807386
624.00	0.809699
625.00	0.812277
626.00	0.814359
627.00	0.816103
628.00	0.818708
629.00	0.820717
630.00	0.822035
631.00	0.824566
632.00	0.827179
633.00	0.828611
634.00	0.830475
635.00	0.832612
636.00	0.834458
637.00	0.836033
638.00	0.837981
639.00	0.839691
640.00	0.842105
641.00	0.843762
642.00	0.845679
643.00	0.847781
644.00	0.849810
645.00	0.851275
646.00	0.852442
647.00	0.854002
648.00	0.856373
649.00	0.858547
650.00	0.861330
651.00	0.864732
652.00	0.867128
653.00	0.869528
654.00	0.871515
655.00	0.873751
656.00	0.875336
657.00	0.877756
658.00	0.880172
659.00	0.882797
660.00	0.884539
661.00	0.887074
662.00	0.889080
663.00	0.890469
664.00	0.892358
665.00	0.894112
666.00	0.895332
667.00	0.896662
668.00	0.897677
669.00	0.898895
670.00	0.900262
671.00	0.901648
672.00	0.902504
673.00	0.904188
674.00	0.904429
675.00	0.906055
676.00	0.907353
677.00	0.909358
678.00	0.910985
679.00	0.913481
680.00	0.913804
681.00	0.915642
682.00	0.918042
683.00	0.919023
684.00	0.920946
685.00	0.923307
686.00	0.924724
687.00	0.925287
688.00	0.927347
689.00	0.928016
690.00	0.929699
691.00	0.931008
692.00	0.932321
693.00	0.933976
694.00	0.935272
695.00	0.936671
696.00	0.937837
697.00	0.939825
698.00	0.940909
699.00	0.941942
700.00	0.942821
701.00	0.944180
702.00	0.945664
703.00	0.946587
704.00	0.948836
705.00	0.949333
706.00	0.949798
707.00	0.949937
708.00	0.950440
709.00	0.951410
710.00	0.952443
711.00	0.953815
712.00	0.954676
713.00	0.956441
714.00	0.956521
715.00	0.957508
716.00	0.959271
717.00	0.961299
718.00	0.960571
719.00	0.953770
720.00	0.947283
721.00	0.942010
722.00	0.940513
723.00	0.938941
724.00	0.937199
725.00	0.935614
726.00	0.934147
727.00	0.932348
728.00	0.930426
729.00	0.929046
730.00	0.929500
731.00	0.929996
732.00	0.930580
733.00	0.930904
734.00	0.931331
735.00	0.931741
736.00	0.932184
737.00	0.932675
738.00	0.932979
739.00	0.933430
740.00	0.933814
741.00	0.934117
742.00	0.934466
743.00	0.934667
744.00	0.934871
745.00	0.935007
746.00	0.935100
747.00	0.935287
748.00	0.935365
749.00	0.935414
750.00	0.935584
751.00	0.935466
752.00	0.935399
753.00	0.935247
754.00	0.935082
755.00	0.934931
756.00	0.934670
757.00	0.934420
758.00	0.934138
759.00	0.933961
760.00	0.933696
761.00	0.933345
762.00	0.933032
763.00	0.932710
764.00	0.932266
765.00	0.931784
766.00	0.931298
767.00	0.930718
768.00	0.930337
769.00	0.929848
770.00	0.929313
771.00	0.928706
772.00	0.928240
773.00	0.927599
774.00	0.926958
775.00	0.926317
776.00	0.925471
777.00	0.924741
778.00	0.924024
779.00	0.923339
780.00	0.922585
781.00	0.921787
782.00	0.920950
783.00	0.920131
784.00	0.919216
785.00	0.918201
786.00	0.917341
787.00	0.916440
788.00	0.915543
789.00	0.914455
790.00	0.913394
791.00	0.912386
792.00	0.911339
793.00	0.910285
794.00	0.909151
795.00	0.907973
796.00	0.906794
797.00	0.905631
798.00	0.904476
799.00	0.903364
800.00	0.902098
801.00	0.900975
802.00	0.899803
803.00	0.898529
804.00	0.897186
805.00	0.895838
806.00	0.894514
807.00	0.893228
808.00	0.891896
809.00	0.890522
810.00	0.889166
811.00	0.887842
812.00	0.886499
813.00	0.885015
814.00	0.883595
815.00	0.882179
816.00	0.880721
817.00	0.879297
818.00	0.877814
819.00	0.876406
820.00	0.874772
821.00	0.873273
822.00	0.871769
823.00	0.870350
824.00	0.868888
825.00	0.867419
826.00	0.865988
827.00	0.864523
828.00	0.863040
829.00	0.861625
830.00	0.860120
831.00	0.858682
832.00	0.857141
833.00	0.855492
834.00	0.854081
835.00	0.852539
836.00	0.850960
837.00	0.849705
838.00	0.848366
839.00	0.846894
840.00	0.845412
841.00	0.843922
842.00	0.842384
843.00	0.840807
844.00	0.839286
845.00	0.837823
846.00	0.836301
847.00	0.834795
848.00	0.833219
849.00	0.831785
850.00	0.830309
851.00	0.828874
852.00	0.827403
853.00	0.825831
854.00	0.824227
855.00	0.822632
856.00	0.821021
857.00	0.819579
858.00	0.818022
859.00	0.816343
860.00	0.814671
861.00	0.813033
862.00	0.811191
863.00	0.805842
864.00	0.800709
865.00	0.795333
866.00	0.789968
867.00	0.784693
868.00	0.779212
869.00	0.773802
870.00	0.768520
871.00	0.763103
872.00	0.757648
873.00	0.752463
874.00	0.746864
875.00	0.741456
876.00	0.736247
877.00	0.731052
878.00	0.725785
879.00	0.720561
880.00	0.718260
881.00	0.715913
882.00	0.713738
883.00	0.711349
884.00	0.709071
885.00	0.706892
886.00	0.704652
887.00	0.702374
888.00	0.700120
889.00	0.697958
890.00	0.695647
891.00	0.693533
892.00	0.691277
893.00	0.688940
894.00	0.686628
895.00	0.684337
896.00	0.682151
897.00	0.679953
898.00	0.677602
899.00	0.675249
900.00	0.673026
901.00	0.670748
902.00	0.668368
903.00	0.666123
904.00	0.663864
905.00	0.661600
906.00	0.659258
907.00	0.656971
908.00	0.654679
909.00	0.652480
910.00	0.650319
911.00	0.648156
912.00	0.645916
913.00	0.643726
914.00	0.641389
915.00	0.639226
916.00	0.637066
917.00	0.634934
918.00	0.632777
919.00	0.630654
920.00	0.628527
921.00	0.626337
922.00	0.624213
923.00	0.622176
924.00	0.620077
925.00	0.617955
926.00	0.615870
927.00	0.613784
928.00	0.611699
929.00	0.609674
930.00	0.607554
931.00	0.605557
932.00	0.603509
933.00	0.601472
934.00	0.599437
935.00	0.597459
936.00	0.595495
937.00	0.593482
938.00	0.591518
939.00	0.589518
940.00	0.587522
941.00	0.585567
942.00	0.583659
943.00	0.581739
944.00	0.579791
945.00	0.577855
946.00	0.575841
947.00	0.573974
948.00	0.572125
949.00	0.570298
950.00	0.568489
951.00	0.566631
952.00	0.564776
953.00	0.562885
954.00	0.561017
955.00	0.559176
956.00	0.557342
957.00	0.555506
958.00	0.553657
959.00	0.551823
960.00	0.550008
961.00	0.548218
962.00	0.546371
963.00	0.544672
964.00	0.542850
965.00	0.541041
966.00	0.539191
967.00	0.537339
968.00	0.535508
969.00	0.533690
970.00	0.531890
971.00	0.530169
972.00	0.528450
973.00	0.526700
974.00	0.524934
975.00	0.523197
976.00	0.521489
977.00	0.519737
978.00	0.518019
979.00	0.516389
980.00	0.514761
981.00	0.513137
982.00	0.511516
983.00	0.509941
984.00	0.508374
985.00	0.506810
986.00	0.505229
987.00	0.503642
988.00	0.502064
989.00	0.500552
990.00	0.499054
991.00	0.497548
992.00	0.496065
993.00	0.494580
994.00	0.493151
995.00	0.491710
996.00	0.490258
997.00	0.488794
998.00	0.487359
999.00	0.485929
1000.00	0.484481
1001.00	0.483030
1002.00	0.481636
1003.00	0.480291
1004.00	0.478946
1005.00	0.477592
1006.00	0.476225
1007.00	0.474900
1008.00	0.473588
1009.00	0.472269
1010.00	0.470960
1011.00	0.469651
1012.00	0.468373
1013.00	0.467096
1014.00	0.465797
1015.00	0.464527
1016.00	0.463258
1017.00	0.462003
1018.00	0.460751
1019.00	0.459514
1020.00	0.458266
1021.00	0.457076
1022.00	0.455851
1023.00	0.454621
1024.00	0.453418
1025.00	0.452237
1026.00	0.451047
1027.00	0.449881
1028.00	0.448691
1029.00	0.447512
1030.00	0.446329
1031.00	0.445173
1032.00	0.444022
1033.00	0.442869
1034.00	0.441764
1035.00	0.440664
1036.00	0.439544
1037.00	0.438437
1038.00	0.437314
1039.00	0.436188
1040.00	0.435076
1041.00	0.433949
1042.00	0.432806
1043.00	0.431729
1044.00	0.430621
1045.00	0.429546
1046.00	0.428460
1047.00	0.427395
1048.00	0.426345
1049.00	0.425277
1050.00	0.424232
1051.00	0.423168
1052.00	0.422138
1053.00	0.421123
1054.00	0.420126
1055.00	0.419141
1056.00	0.418165
1057.00	0.417183
1058.00	0.416224
1059.00	0.415323
1060.00	0.414372
1061.00	0.413428
1062.00	0.412479
1063.00	0.411544
1064.00	0.410606
1065.00	0.409702
1066.00	0.408773
1067.00	0.407867
1068.00	0.406977
1069.00	0.406077
1070.00	0.405194
1071.00	0.404291
1072.00	0.403391
1073.00	0.402494
1074.00	0.401602
1075.00	0.400707
1076.00	0.399791
1077.00	0.398896
1078.00	0.398020
1079.00	0.397181
1080.00	0.396331
1081.00	0.395504
1082.00	0.394637
1083.00	0.393835
1084.00	0.393020
1085.00	0.392207
1086.00	0.391384
1087.00	0.390572
1088.00	0.389745
1089.00	0.388945
1090.00	0.388173
1091.00	0.387432
1092.00	0.386689
1093.00	0.385946
1094.00	0.385209
1095.00	0.384497
1096.00	0.383789
1097.00	0.383062
1098.00	0.382328
1099.00	0.381607
1100.00	0.380855
1101.00	0.380128
1102.00	0.379409
1103.00	0.378730
1104.00	0.378028
1105.00	0.377347
1106.00	0.376675
1107.00	0.376001
1108.00	0.375321
1109.00	0.374644
1110.00	0.373967
1111.00	0.373281
1112.00	0.372589
1113.00	0.371882
1114.00	0.371220
1115.00	0.370561
1116.00	0.369898
1117.00	0.369284
1118.00	0.368638
1119.00	0.367983
1120.00	0.367304
1121.00	0.366663
1122.00	0.366040
1123.00	0.365383
1124.00	0.364742
1125.00	0.364136
1126.00	0.363529
1127.00	0.362920
1128.00	0.362292
1129.00	0.361664
1130.00	0.361045
1131.00	0.360440
1132.00	0.359815
1133.00	0.359202
1134.00	0.358575
1135.00	0.357958
1136.00	0.357367
1137.00	0.356774
1138.00	0.356176
1139.00	0.355571
1140.00	0.354980
1141.00	0.354400
1142.00	0.353796
1143.00	0.353173
1144.00	0.352536
1145.00	0.351952
1146.00	0.351364
1147.00	0.350774
1148.00	0.350169
1149.00	0.349590
1150.00	0.349021
1151.00	0.348430
1152.00	0.347863
1153.00	0.347277
1154.00	0.346731
1155.00	0.346187
1156.00	0.345615
1157.00	0.345058
1158.00	0.344506
1159.00	0.343944
1160.00	0.343407
1161.00	0.342893
1162.00	0.342375
1163.00	0.341851
1164.00	0.341322
1165.00	0.340809
1166.00	0.340300
1167.00	0.339798
1168.00	0.339316
1169.00	0.338822
1170.00	0.338339
1171.00	0.337818
1172.00	0.337308
1173.00	0.336842
1174.00	0.336373
1175.00	0.335887
1176.00	0.335391
1177.00	0.334908
1178.00	0.334465
1179.00	0.333997
1180.00	0.333537
1181.00	0.333090
1182.00	0.332621
1183.00	0.332155
1184.00	0.331676
1185.00	0.331205
1186.00	0.330774
1187.00	0.330313
1188.00	0.329876
1189.00	0.329437
1190.00	0.328995
1191.00	0.328547
1192.00	0.328097
1193.00	0.327668
1194.00	0.327253
1195.00	0.326797
1196.00	0.326353
1197.00	0.325951
1198.00	0.325529
1199.00	0.325118
1200.00	0.324710
1201.00	0.324316
1202.00	0.323944
1203.00	0.323510
1204.00	0.323101
1205.00	0.322689
1206.00	0.322272
1207.00	0.321849
1208.00	0.321441
1209.00	0.321023
1210.00	0.320606
1211.00	0.320187
1212.00	0.319788
1213.00	0.319395
1214.00	0.318977
1215.00	0.318562
1216.00	0.318145
1217.00	0.317742
1218.00	0.317339
1219.00	0.316932
1220.00	0.316556
1221.00	0.316185
1222.00	0.315826
1223.00	0.315463
1224.00	0.315105
1225.00	0.314743
1226.00	0.314403
1227.00	0.314070
1228.00	0.313695
1229.00	0.313324
1230.00	0.312961
1231.00	0.312599
1232.00	0.312262
1233.00	0.311933
1234.00	0.311589
1235.00	0.311271
1236.00	0.310921
1237.00	0.310560
1238.00	0.310202
1239.00	0.309819
1240.00	0.309440
1241.00	0.309058
1242.00	0.308674
1243.00	0.308295
1244.00	0.307910
1245.00	0.307550
1246.00	0.307201
1247.00	0.306827
1248.00	0.306448
1249.00	0.306084
1250.00	0.305733
1251.00	0.305376
1252.00	0.305012
1253.00	0.304638
1254.00	0.304288
1255.00	0.303940
1256.00	0.303616
1257.00	0.303314
1258.00	0.302983
1259.00	0.302656
1260.00	0.302336
1261.00	0.302010
1262.00	0.301671
1263.00	0.301319
1264.00	0.300989
1265.00	0.300645
1266.00	0.300295
1267.00	0.299952
1268.00	0.299625
1269.00	0.299285
1270.00	0.298957
1271.00	0.298620
1272.00	0.298269
1273.00	0.297897
1274.00	0.297522
1275.00	0.297164
1276.00	0.296835
1277.00	0.296479
1278.00	0.296133
1279.00	0.295816
1280.00	0.295522
1281.00	0.295209
1282.00	0.294914
1283.00	0.294599
1284.00	0.294294
1285.00	0.293969
1286.00	0.293644
1287.00	0.293335
1288.00	0.293024
1289.00	0.292682
1290.00	0.292393
1291.00	0.292104
1292.00	0.291817
1293.00	0.291509
1294.00	0.291191
1295.00	0.290879
1296.00	0.290580
1297.00	0.290246
1298.00	0.289953
1299.00	0.289654
1300.00	0.289345
1301.00	0.289017
1302.00	0.288684
1303.00	0.288362
1304.00	0.288036
1305.00	0.287700
1306.00	0.287387
1307.00	0.287051
1308.00	0.286712
1309.00	0.286354
1310.00	0.286013
1311.00	0.285714
1312.00	0.285407
1313.00	0.285077
1314.00	0.284757
1315.00	0.284424
1316.00	0.284082
1317.00	0.283753
1318.00	0.283437
1319.00	0.283131
1320.00	0.282809
1321.00	0.282478
1322.00	0.282179
1323.00	0.281889
1324.00	0.281553
1325.00	0.281223
1326.00	0.280927
1327.00	0.280608
1328.00	0.280279
1329.00	0.279948
1330.00	0.279625
1331.00	0.279302
1332.00	0.278955
1333.00	0.278644
1334.00	0.278330
1335.00	0.277943
1336.00	0.277550
1337.00	0.277206
1338.00	0.276866
1339.00	0.276483
1340.00	0.276137
1341.00	0.275811
1342.00	0.275480
1343.00	0.275114
1344.00	0.274739
1345.00	0.274392
1346.00	0.274048
1347.00	0.273666
1348.00	0.273283
1349.00	0.272942
1350.00	0.272569
1351.00	0.272181
1352.00	0.271850
1353.00	0.271574
1354.00	0.271241
1355.00	0.270898
1356.00	0.270600
1357.00	0.270276
1358.00	0.269957
1359.00	0.269639
1360.00	0.269351
1361.00	0.269066
1362.00	0.268753
1363.00	0.268421
1364.00	0.268147
1365.00	0.267837
1366.00	0.267500
1367.00	0.267164
1368.00	0.266868
1369.00	0.266576
1370.00	0.266224
1371.00	0.265879
1372.00	0.265547
1373.00	0.265202
1374.00	0.264855
1375.00	0.264511
1376.00	0.264149
1377.00	0.263778
1378.00	0.263442
1379.00	0.263074
1380.00	0.262720
1381.00	0.262363
1382.00	0.262011
1383.00	0.261655
1384.00	0.261297
1385.00	0.260910
1386.00	0.260520
1387.00	0.260163
1388.00	0.259787
1389.00	0.259391
1390.00	0.258993
1391.00	0.258602
1392.00	0.258201
1393.00	0.257818
1394.00	0.257422
1395.00	0.257035
1396.00	0.256633
1397.00	0.256234
1398.00	0.255794
1399.00	0.255381
1400.00	0.254982
1401.00	0.254580
1402.00	0.254189
1403.00	0.253792
1404.00	0.253381
1405.00	0.252994
1406.00	0.252615
1407.00	0.252225
1408.00	0.251838
1409.00	0.251450
1410.00	0.251055
1411.00	0.250672
1412.00	0.250273
1413.00	0.249891
1414.00	0.249517
1415.00	0.249138
1416.00	0.248783
1417.00	0.248417
1418.00	0.248035
1419.00	0.247663
1420.00	0.247292
1421.00	0.246929
1422.00	0.246575
1423.00	0.246245
1424.00	0.245922
1425.00	0.245589
1426.00	0.245270
1427.00	0.244951
1428.00	0.244650
1429.00	0.244325
1430.00	0.244018
1431.00	0.243717
1432.00	0.243444
1433.00	0.243164
1434.00	0.242893
1435.00	0.242659
1436.00	0.242421
1437.00	0.242165
1438.00	0.241892
1439.00	0.241644
1440.00	0.241387
1441.00	0.241151
1442.00	0.240915
1443.00	0.240669
1444.00	0.240438
1445.00	0.240191
1446.00	0.239971
1447.00	0.239786
1448.00	0.239591
1449.00	0.239380
1450.00	0.239165
1451.00	0.238978
1452.00	0.238790
1453.00	0.238601
1454.00	0.238444
1455.00	0.238286
1456.00	0.238115
1457.00	0.237954
1458.00	0.237777
1459.00	0.237613
1460.00	0.237463
1461.00	0.237324
1462.00	0.237184
1463.00	0.237024
1464.00	0.236800
1465.00	0.236626
1466.00	0.236458
1467.00	0.236302
1468.00	0.236116
1469.00	0.235945
1470.00	0.235775
1471.00	0.235599
1472.00	0.235448
1473.00	0.235294
1474.00	0.235122
1475.00	0.234958
1476.00	0.234783
1477.00	0.234628
1478.00	0.234458
1479.00	0.234307
1480.00	0.234132
1481.00	0.234019
1482.00	0.233874
1483.00	0.233742
1484.00	0.233638
1485.00	0.233539
1486.00	0.233410
1487.00	0.233276
1488.00	0.233169
1489.00	0.233046
1490.00	0.232897
1491.00	0.232759
1492.00	0.232648
1493.00	0.232530
1494.00	0.232400
1495.00	0.232283
1496.00	0.232155
1497.00	0.232082
1498.00	0.231986
1499.00	0.231866
1500.00	0.231757
1501.00	0.231629
1502.00	0.231492
1503.00	0.231362
1504.00	0.231221
1505.00	0.231068
1506.00	0.230916
1507.00	0.230786
1508.00	0.230695
1509.00	0.230580
1510.00	0.230483
1511.00	0.230360
1512.00	0.230230
1513.00	0.230086
1514.00	0.229947
1515.00	0.229814
1516.00	0.229701
1517.00	0.229582
1518.00	0.229453
1519.00	0.229352
1520.00	0.229258
1521.00	0.229173
1522.00	0.229063
1523.00	0.228972
1524.00	0.228871
1525.00	0.228732
1526.00	0.228581
1527.00	0.228417
1528.00	0.228284
1529.00	0.228140
1530.00	0.228024
1531.00	0.227907
1532.00	0.227801
1533.00	0.227671
1534.00	0.227537
1535.00	0.227387
1536.00	0.227226
1537.00	0.227052
1538.00	0.226901
1539.00	0.226767
1540.00	0.226626
1541.00	0.226470
1542.00	0.226330
1543.00	0.226200
1544.00	0.226072
1545.00	0.225936
1546.00	0.225811
1547.00	0.225707
1548.00	0.225567
1549.00	0.225420
1550.00	0.225293
1551.00	0.225159
1552.00	0.225033
1553.00	0.224886
1554.00	0.224731
1555.00	0.224578
1556.00	0.224410
1557.00	0.224246
1558.00	0.224101
1559.00	0.223953
1560.00	0.223793
1561.00	0.223617
1562.00	0.223471
1563.00	0.223349
1564.00	0.223197
1565.00	0.223032
1566.00	0.222851
1567.00	0.222656
1568.00	0.222468
1569.00	0.222285
1570.00	0.222110
1571.00	0.221969
1572.00	0.221828
1573.00	0.221687
1574.00	0.221518
1575.00	0.221339
1576.00	0.221151
1577.00	0.220963
1578.00	0.220812
1579.00	0.220638
1580.00	0.220445
1581.00	0.220236
1582.00	0.220064
1583.00	0.219913
1584.00	0.219773
1585.00	0.219619
1586.00	0.219462
1587.00	0.219308
1588.00	0.219120
1589.00	0.218946
1590.00	0.218775
1591.00	0.218641
1592.00	0.218524
1593.00	0.218393
1594.00	0.218277
1595.00	0.218139
1596.00	0.218026
1597.00	0.217884
1598.00	0.217764
1599.00	0.217635
1600.00	0.217473
1601.00	0.217302
1602.00	0.217163
1603.00	0.217006
1604.00	0.216860
1605.00	0.216720
1606.00	0.216550
1607.00	0.216419
1608.00	0.216257
1609.00	0.216091
1610.00	0.215950
1611.00	0.215794
1612.00	0.215631
1613.00	0.215440
1614.00	0.215267
1615.00	0.215101
1616.00	0.214943
1617.00	0.214797
1618.00	0.214645
1619.00	0.214487
1620.00	0.214373
1621.00	0.214225
1622.00	0.214088
1623.00	0.213954
1624.00	0.213806
1625.00	0.213662
1626.00	0.213526
1627.00	0.213423
1628.00	0.213310
1629.00	0.213202
1630.00	0.213105
1631.00	0.213010
1632.00	0.212895
1633.00	0.212766
1634.00	0.212666
1635.00	0.212584
1636.00	0.212481
1637.00	0.212355
1638.00	0.212279
1639.00	0.212211
1640.00	0.212135
1641.00	0.212037
1642.00	0.211944
1643.00	0.213189
1644.00	0.214406
1645.00	0.215605
1646.00	0.216836
1647.00	0.218030
1648.00	0.219246
1649.00	0.220445
1650.00	0.221692
1651.00	0.222915
1652.00	0.224140
1653.00	0.225340
1654.00	0.226581
1655.00	0.227783
1656.00	0.228939
1657.00	0.230089
1658.00	0.231296
1659.00	0.232481
1660.00	0.232237
1661.00	0.232023
1662.00	0.231833
1663.00	0.231593
1664.00	0.231407
1665.00	0.231187
1666.00	0.231005
1667.00	0.230706
1668.00	0.230475
1669.00	0.230325
1670.00	0.230140
1671.00	0.229922
1672.00	0.229751
1673.00	0.229571
1674.00	0.229394
1675.00	0.229221
1676.00	0.229113
1677.00	0.228979
1678.00	0.228818
1679.00	0.228641
1680.00	0.228580
1681.00	0.228408
1682.00	0.228279
1683.00	0.228206
1684.00	0.228165
1685.00	0.228076
1686.00	0.227950
1687.00	0.227860
1688.00	0.227842
1689.00	0.227749
1690.00	0.227715
1691.00	0.227700
1692.00	0.227691
1693.00	0.227591
1694.00	0.227553
1695.00	0.227442
1696.00	0.227439
1697.00	0.227404
1698.00	0.227368
1699.00	0.227373
1700.00	0.227207
1701.00	0.227146
1702.00	0.227101
1703.00	0.226936
1704.00	0.226869
1705.00	0.226675
1706.00	0.226577
1707.00	0.226389
1708.00	0.226212
1709.00	0.226033
1710.00	0.225868
1711.00	0.225690
1712.00	0.225548
1713.00	0.225377
1714.00	0.225111
1715.00	0.224975
1716.00	0.224808
1717.00	0.224684
1718.00	0.224544
1719.00	0.224341
1720.00	0.224217
1721.00	0.223992
1722.00	0.223843
1723.00	0.223628
1724.00	0.223431
1725.00	0.223270
1726.00	0.223032
1727.00	0.222842
1728.00	0.222627
1729.00	0.222502
1730.00	0.222236
1731.00	0.222034
1732.00	0.221823
1733.00	0.221552
1734.00	0.221365
1735.00	0.221133
1736.00	0.220991
1737.00	0.220749
1738.00	0.220561
1739.00	0.220310
1740.00	0.220132
1741.00	0.220014
1742.00	0.219770
1743.00	0.219572
1744.00	0.219384
1745.00	0.219195
1746.00	0.218903
1747.00	0.218769
1748.00	0.218603
1749.00	0.218423
1750.00	0.218198
1751.00	0.218019
1752.00	0.217768
1753.00	0.217519
1754.00	0.217310
1755.00	0.217101
1756.00	0.216917
1757.00	0.216681
1758.00	0.216440
1759.00	0.216295
1760.00	0.216046
1761.00	0.215811
1762.00	0.215648
1763.00	0.215394
1764.00	0.215219
1765.00	0.214946
1766.00	0.214733
1767.00	0.214458
1768.00	0.214178
1769.00	0.213982
1770.00	0.213722
1771.00	0.213550
1772.00	0.213359
1773.00	0.213209
1774.00	0.212950
1775.00	0.212717
1776.00	0.212468
1777.00	0.212294
1778.00	0.212076
1779.00	0.211767
1780.00	0.211628
1781.00	0.211403
1782.00	0.211275
1783.00	0.211063
1784.00	0.210970
1785.00	0.210775
1786.00	0.210560
1787.00	0.210366
1788.00	0.210124
1789.00	0.209916
1790.00	0.209712
1791.00	0.209565
1792.00	0.209336
1793.00	0.209146
1794.00	0.208974
1795.00	0.208820
1796.00	0.208686
1797.00	0.208521
1798.00	0.208252
1799.00	0.208016
1800.00	0.207736
1801.00	0.207557
1802.00	0.207359
1803.00	0.207212
1804.00	0.207015
1805.00	0.206905
1806.00	0.206648
1807.00	0.206373
1808.00	0.206204
1809.00	0.205998
1810.00	0.205881
1811.00	0.205659
1812.00	0.205505
1813.00	0.205284
1814.00	0.205083
1815.00	0.204987
1816.00	0.204717
1817.00	0.204599
1818.00	0.204331
1819.00	0.204105
1820.00	0.203801
1821.00	0.203629
1822.00	0.203326
1823.00	0.203234
1824.00	0.203030
1825.00	0.202811
1826.00	0.202658
1827.00	0.202347
1828.00	0.202213
1829.00	0.201906
1830.00	0.201762
1831.00	0.201529
1832.00	0.201336
1833.00	0.201221
1834.00	0.200935
1835.00	0.200815
1836.00	0.200766
1837.00	0.200604
1838.00	0.200398
1839.00	0.200262
1840.00	0.200024
1841.00	0.199841
1842.00	0.199586
1843.00	0.199493
1844.00	0.199359
1845.00	0.199044
1846.00	0.198960
1847.00	0.198769
1848.00	0.198580
1849.00	0.198357
1850.00	0.198138
1851.00	0.197991
1852.00	0.197691
1853.00	0.197387
1854.00	0.197263
1855.00	0.197077
1856.00	0.196784
1857.00	0.196523
1858.00	0.196423
1859.00	0.196166
1860.00	0.195944
1861.00	0.195726
1862.00	0.195531
1863.00	0.195256
1864.00	0.195011
1865.00	0.194877
1866.00	0.194592
1867.00	0.194380
1868.00	0.194124
1869.00	0.193999
1870.00	0.193756
1871.00	0.193540
1872.00	0.193348
1873.00	0.193176
1874.00	0.193011
1875.00	0.192738
1876.00	0.192724
1877.00	0.192455
1878.00	0.192295
1879.00	0.192129
1880.00	0.192012
1881.00	0.191780
1882.00	0.191519
1883.00	0.191389
1884.00	0.191279
1885.00	0.191203
1886.00	0.190932
1887.00	0.190863
1888.00	0.190610
1889.00	0.190422
1890.00	0.190273
1891.00	0.190173
1892.00	0.189916
1893.00	0.189801
1894.00	0.189800
1895.00	0.189527
1896.00	0.189550
1897.00	0.189339
1898.00	0.189418
1899.00	0.189234
1900.00	0.189106
1901.00	0.188989
1902.00	0.188871
1903.00	0.188908
1904.00	0.188650
1905.00	0.188675
1906.00	0.188509
1907.00	0.188569
1908.00	0.188398
1909.00	0.188451
1910.00	0.188118
1911.00	0.187809
1912.00	0.187780
1913.00	0.187523
1914.00	0.187452
1915.00	0.187158
1916.00	0.187237
1917.00	0.186873
1918.00	0.186766
1919.00	0.186623
1920.00	0.186446
1921.00	0.186399
1922.00	0.186014
1923.00	0.185961
1924.00	0.185741
1925.00	0.185512
1926.00	0.185391
1927.00	0.185458
1928.00	0.185360
1929.00	0.185150
1930.00	0.184976
1931.00	0.184909
1932.00	0.184792
1933.00	0.184471
1934.00	0.184630
1935.00	0.184495
1936.00	0.184433
1937.00	0.184250
1938.00	0.184102
1939.00	0.184032
1940.00	0.183841
1941.00	0.183607
1942.00	0.183612
1943.00	0.183418
1944.00	0.183297
1945.00	0.183353
1946.00	0.183372
1947.00	0.183290
1948.00	0.183095
1949.00	0.183091
1950.00	0.183068
1951.00	0.182812
1952.00	0.182739
1953.00	0.182479
1954.00	0.182318
1955.00	0.182285
1956.00	0.182187
1957.00	0.182289
1958.00	0.182254
1959.00	0.182089
1960.00	0.182082
1961.00	0.182042
1962.00	0.181617
1963.00	0.181337
1964.00	0.181174
1965.00	0.181075
1966.00	0.180854
1967.00	0.180759
1968.00	0.180753
1969.00	0.180579
1970.00	0.180501
1971.00	0.180634
1972.00	0.180564
1973.00	0.180757
1974.00	0.180492
1975.00	0.180492
1976.00	0.180486
1977.00	0.180331
1978.00	0.180219
1979.00	0.180345
1980.00	0.180421
1981.00	0.180320
1982.00	0.180302
1983.00	0.180195
1984.00	0.180189
1985.00	0.179950
1986.00	0.179952
1987.00	0.179929
1988.00	0.179609
1989.00	0.179412
1990.00	0.179108
1991.00	0.179107
1992.00	0.178853
1993.00	0.178935
1994.00	0.178737
1995.00	0.178481
1996.00	0.178355
1997.00	0.178367
1998.00	0.178406
1999.00	0.178241
2000.00	0.178274
2001.00	0.178144
2002.00	0.178110
2003.00	0.177851
2004.00	0.177770
2005.00	0.177712
2006.00	0.177637
2007.00	0.177525
2008.00	0.177323
2009.00	0.177322
2010.00	0.177060
2011.00	0.177164
2012.00	0.177170
2013.00	0.177256
2014.00	0.176854
2015.00	0.176854
2016.00	0.176960
2017.00	0.176764
2018.00	0.176670
2019.00	0.176782
2020.00	0.176993
2021.00	0.176874
2022.00	0.176898
2023.00	0.176953
2024.00	0.177146
2025.00	0.177152
2026.00	0.177190
2027.00	0.177157
2028.00	0.176966
2029.00	0.177038
2030.00	0.176962
2031.00	0.177260
2032.00	0.177131
2033.00	0.176901
2034.00	0.176986
2035.00	0.176818
2036.00	0.176878
2037.00	0.176679
2038.00	0.176795
2039.00	0.176700
2040.00	0.176779
2041.00	0.176491
2042.00	0.176490
2043.00	0.176450
2044.00	0.176337
2045.00	0.176452
2046.00	0.176062
2047.00	0.176032
2048.00	0.175847
2049.00	0.175857
2050.00	0.175745
2051.00	0.175432
2052.00	0.175654
2053.00	0.175426
2054.00	0.175690
2055.00	0.175278
2056.00	0.175470
2057.00	0.175477
2058.00	0.175573
2059.00	0.175651
2060.00	0.175602
2061.00	0.175640
2062.00	0.175375
2063.00	0.175687
2064.00	0.175479
2065.00	0.175699
2066.00	0.175586
2067.00	0.175665
2068.00	0.175991
2069.00	0.175862
2070.00	0.176082
2071.00	0.175702
2072.00	0.175978
2073.00	0.175852
2074.00	0.175578
2075.00	0.175719
2076.00	0.175600
2077.00	0.175451
2078.00	0.175433
2079.00	0.175630
2080.00	0.175481
2081.00	0.175533
2082.00	0.175283
2083.00	0.175376
2084.00	0.175291
2085.00	0.175208
2086.00	0.175230
2087.00	0.174882
2088.00	0.174862
2089.00	0.174902
2090.00	0.175074
2091.00	0.174918
2092.00	0.174665
2093.00	0.174615
2094.00	0.174686
2095.00	0.174573
2096.00	0.174422
2097.00	0.174413
2098.00	0.174295
2099.00	0.174282
2100.00	0.174074
2101.00	0.173937
2102.00	0.173798
2103.00	0.173590
2104.00	0.173384
2105.00	0.173303
2106.00	0.173262
2107.00	0.172892
2108.00	0.173109
2109.00	0.173198
2110.00	0.172935
2111.00	0.172911
2112.00	0.173122
2113.00	0.172998
2114.00	0.172861
2115.00	0.172818
2116.00	0.172670
2117.00	0.172846
2118.00	0.172847
2119.00	0.172772
2120.00	0.172610
2121.00	0.172800
2122.00	0.172698
2123.00	0.172297
2124.00	0.172339
2125.00	0.172176
2126.00	0.171914
2127.00	0.171824
2128.00	0.171541
2129.00	0.171134
2130.00	0.170893
2131.00	0.170788
2132.00	0.170633
2133.00	0.170411
2134.00	0.170120
2135.00	0.170038
2136.00	0.170057
2137.00	0.170036
2138.00	0.170020
2139.00	0.169981
2140.00	0.169970
2141.00	0.169713
2142.00	0.169469
2143.00	0.169174
2144.00	0.169072
2145.00	0.169073
2146.00	0.169036
2147.00	0.169081
2148.00	0.168630
2149.00	0.168437
2150.00	0.168441
2151.00	0.168381
2152.00	0.168163
2153.00	0.167737
2154.00	0.167655
2155.00	0.167230
2156.00	0.167100
2157.00	0.166977
2158.00	0.166558
2159.00	0.166289
2160.00	0.166471
2161.00	0.166353
2162.00	0.166300
2163.00	0.166080
2164.00	0.165850
2165.00	0.166039
2166.00	0.165851
2167.00	0.165860
2168.00	0.165447
2169.00	0.165341
2170.00	0.165275
2171.00	0.165025
2172.00	0.165161
2173.00	0.164771
2174.00	0.164845
2175.00	0.164925
2176.00	0.164857
2177.00	0.164530
2178.00	0.164525
2179.00	0.164295
2180.00	0.164043
2181.00	0.164266
2182.00	0.164051
2183.00	0.164217
2184.00	0.163861
2185.00	0.163985
2186.00	0.164072
2187.00	0.163957
2188.00	0.163749
2189.00	0.163408
2190.00	0.163578
2191.00	0.163153
2192.00	0.163148
2193.00	0.163117
2194.00	0.163337
2195.00	0.163191
2196.00	0.163023
2197.00	0.163137
[truncated: 303 more rows]
