# Supplementary material for: Ultrafast charge-transfer-induced spin transition in cobalt-tungstate molecular photomagnets
Source: Nat Commun. 2025 Jun 6;16:5012. doi: 10.1038/s41467-025-60401-4 (PMC12144094; doi:10.1038/s41467-025-60401-4)
Supplement: Supplementary file 5 — Source Data [file 41467_2025_60401_MOESM5_ESM.zip › Source_Data_files/Photoinduced_UV_vis_NIR_spectra_CsCoW/cooling_photo_1st/File_220712_160249_225K.txt]

File_220712_160249_225K.spc - RawData
�g�� (nm)	Abs.
200.00	2.161328
201.00	2.161723
202.00	2.178623
203.00	2.164506
204.00	2.123107
205.00	2.145463
206.00	2.149321
207.00	2.128034
208.00	2.127224
209.00	2.095026
210.00	2.065208
211.00	2.045297
212.00	2.022837
213.00	2.017694
214.00	2.027687
215.00	2.015307
216.00	1.999717
217.00	1.990891
218.00	1.988373
219.00	1.987498
220.00	1.991363
221.00	1.995801
222.00	1.996495
223.00	1.993669
224.00	1.988177
225.00	1.986523
226.00	1.987252
227.00	2.000356
228.00	1.992484
229.00	1.990886
230.00	1.989231
231.00	1.990848
232.00	1.994101
233.00	1.999448
234.00	2.006756
235.00	2.011886
236.00	2.023872
237.00	2.025819
238.00	2.037134
239.00	2.040536
240.00	2.054380
241.00	2.050538
242.00	2.052920
243.00	2.052657
244.00	2.056409
245.00	2.052455
246.00	2.060117
247.00	2.068390
248.00	2.077351
249.00	2.081059
250.00	2.090697
251.00	2.092289
252.00	2.092494
253.00	2.095237
254.00	2.100606
255.00	2.103709
256.00	2.109007
257.00	2.112395
258.00	2.111073
259.00	2.111284
260.00	2.107912
261.00	2.106622
262.00	2.104656
263.00	2.105213
264.00	2.105458
265.00	2.112023
266.00	2.116953
267.00	2.118943
268.00	2.115881
269.00	2.113998
270.00	2.105446
271.00	2.095342
272.00	2.091836
273.00	2.085217
274.00	2.081207
275.00	2.078731
276.00	2.073886
277.00	2.062762
278.00	2.056865
279.00	2.051815
280.00	2.045168
281.00	2.042854
282.00	2.036157
283.00	2.032086
284.00	2.020990
285.00	2.010777
286.00	2.001434
287.00	1.997437
288.00	1.988194
289.00	1.980872
290.00	1.972409
291.00	1.963192
292.00	1.950652
293.00	1.942388
294.00	1.933049
295.00	1.925323
296.00	1.917791
297.00	1.909905
298.00	1.901343
299.00	1.894214
300.00	1.883449
301.00	1.868619
302.00	1.857973
303.00	1.848851
304.00	1.838192
305.00	1.825836
306.00	1.817438
307.00	1.807309
308.00	1.792523
309.00	1.776104
310.00	1.761661
311.00	1.742503
312.00	1.726836
313.00	1.710559
314.00	1.695745
315.00	1.682226
316.00	1.670665
317.00	1.655510
318.00	1.639821
319.00	1.620520
320.00	1.606071
321.00	1.592354
322.00	1.578326
323.00	1.567123
324.00	1.557860
325.00	1.539698
326.00	1.526475
327.00	1.513083
328.00	1.500800
329.00	1.491455
330.00	1.486565
331.00	1.474685
332.00	1.466787
333.00	1.458199
334.00	1.448887
335.00	1.440639
336.00	1.434755
337.00	1.426520
338.00	1.418711
339.00	1.411785
340.00	1.406192
341.00	1.401163
342.00	1.396473
343.00	1.392898
344.00	1.390687
345.00	1.386420
346.00	1.383933
347.00	1.381201
348.00	1.379090
349.00	1.373908
350.00	1.370615
351.00	1.365918
352.00	1.361611
353.00	1.356961
354.00	1.354073
355.00	1.349397
356.00	1.345247
357.00	1.342123
358.00	1.337916
359.00	1.332684
360.00	1.327990
361.00	1.322236
362.00	1.316313
363.00	1.309014
364.00	1.302156
365.00	1.295254
366.00	1.288616
367.00	1.280065
368.00	1.273184
369.00	1.265708
370.00	1.257407
371.00	1.249959
372.00	1.241758
373.00	1.233167
374.00	1.223928
375.00	1.214354
376.00	1.203472
377.00	1.193344
378.00	1.183586
379.00	1.173518
380.00	1.164810
381.00	1.154762
382.00	1.146617
383.00	1.137981
384.00	1.129850
385.00	1.120596
386.00	1.113830
387.00	1.104600
388.00	1.095509
389.00	1.086667
390.00	1.078451
391.00	1.069389
392.00	1.061707
393.00	1.054475
394.00	1.048855
395.00	1.041978
396.00	1.035902
397.00	1.030139
398.00	1.024481
399.00	1.017586
400.00	1.012468
401.00	1.008045
402.00	1.003127
403.00	0.998568
404.00	0.995229
405.00	0.991394
406.00	0.986974
407.00	0.984009
408.00	0.980928
409.00	0.977757
410.00	0.974880
411.00	0.972397
412.00	0.969763
413.00	0.967130
414.00	0.964124
415.00	0.961693
416.00	0.959332
417.00	0.956168
418.00	0.953515
419.00	0.950663
420.00	0.947776
421.00	0.944950
422.00	0.942975
423.00	0.939877
424.00	0.937203
425.00	0.934368
426.00	0.931620
427.00	0.928807
428.00	0.925721
429.00	0.923220
430.00	0.920606
431.00	0.917848
432.00	0.915036
433.00	0.912698
434.00	0.909793
435.00	0.907504
436.00	0.904158
437.00	0.901091
438.00	0.898205
439.00	0.895547
440.00	0.892506
441.00	0.890756
442.00	0.888179
443.00	0.885817
444.00	0.883664
445.00	0.881454
446.00	0.878996
447.00	0.877204
448.00	0.875374
449.00	0.873381
450.00	0.871755
451.00	0.869672
452.00	0.867160
453.00	0.865389
454.00	0.864199
455.00	0.862450
456.00	0.861309
457.00	0.860700
458.00	0.859900
459.00	0.858219
460.00	0.856848
461.00	0.855912
462.00	0.854950
463.00	0.853280
464.00	0.852086
465.00	0.851578
466.00	0.850310
467.00	0.848915
468.00	0.847903
469.00	0.846841
470.00	0.845166
471.00	0.843569
472.00	0.842110
473.00	0.840467
474.00	0.838513
475.00	0.836887
476.00	0.835231
477.00	0.833432
478.00	0.832115
479.00	0.830625
480.00	0.828930
481.00	0.827297
482.00	0.825725
483.00	0.824057
484.00	0.822461
485.00	0.820732
486.00	0.818842
487.00	0.816924
488.00	0.814558
489.00	0.812605
490.00	0.811048
491.00	0.809373
492.00	0.807590
493.00	0.806499
494.00	0.805124
495.00	0.803498
496.00	0.802013
497.00	0.800801
498.00	0.799034
499.00	0.797242
500.00	0.795863
501.00	0.794433
502.00	0.793015
503.00	0.791719
504.00	0.790157
505.00	0.788629
506.00	0.787206
507.00	0.785556
508.00	0.784309
509.00	0.783348
510.00	0.781823
511.00	0.780655
512.00	0.779798
513.00	0.778532
514.00	0.777164
515.00	0.776119
516.00	0.774610
517.00	0.773046
518.00	0.771710
519.00	0.770390
520.00	0.769223
521.00	0.768745
522.00	0.768013
523.00	0.767124
524.00	0.766313
525.00	0.765375
526.00	0.764020
527.00	0.763339
528.00	0.762502
529.00	0.762407
530.00	0.762006
531.00	0.761441
532.00	0.760023
533.00	0.759423
534.00	0.758502
535.00	0.757470
536.00	0.756736
537.00	0.756429
538.00	0.755462
539.00	0.754438
540.00	0.753608
541.00	0.752290
542.00	0.751468
543.00	0.750541
544.00	0.749334
545.00	0.748096
546.00	0.747606
547.00	0.746556
548.00	0.745928
549.00	0.744824
550.00	0.744051
551.00	0.742571
552.00	0.741344
553.00	0.740055
554.00	0.739147
555.00	0.738133
556.00	0.737442
557.00	0.737227
558.00	0.736644
559.00	0.736383
560.00	0.736175
561.00	0.736125
562.00	0.735559
563.00	0.735404
564.00	0.735408
565.00	0.735323
566.00	0.735181
567.00	0.735150
568.00	0.734939
569.00	0.735329
570.00	0.735760
571.00	0.736247
572.00	0.736370
573.00	0.736808
574.00	0.736325
575.00	0.736138
576.00	0.735925
577.00	0.736271
578.00	0.736321
579.00	0.737362
580.00	0.737970
581.00	0.738787
582.00	0.739804
583.00	0.741198
584.00	0.742361
585.00	0.743591
586.00	0.744990
587.00	0.746415
588.00	0.747960
589.00	0.748944
590.00	0.750540
591.00	0.751866
592.00	0.753188
593.00	0.754298
594.00	0.756226
595.00	0.757694
596.00	0.759447
597.00	0.761011
598.00	0.763077
599.00	0.764449
600.00	0.766082
601.00	0.768165
602.00	0.769767
603.00	0.771383
604.00	0.773382
605.00	0.775353
606.00	0.777028
607.00	0.779028
608.00	0.780771
609.00	0.782674
610.00	0.784808
611.00	0.786367
612.00	0.788579
613.00	0.790610
614.00	0.792494
615.00	0.794378
616.00	0.796831
617.00	0.798873
618.00	0.800914
619.00	0.802939
620.00	0.804705
621.00	0.807112
622.00	0.808915
623.00	0.811143
624.00	0.813253
625.00	0.815561
626.00	0.817501
627.00	0.819821
628.00	0.821720
629.00	0.823830
630.00	0.825945
631.00	0.827621
632.00	0.829565
633.00	0.832164
634.00	0.834102
635.00	0.836456
636.00	0.839110
637.00	0.841088
638.00	0.842527
639.00	0.844923
640.00	0.846938
641.00	0.848200
642.00	0.851136
643.00	0.853385
644.00	0.855573
645.00	0.858322
646.00	0.860363
647.00	0.861994
648.00	0.864277
649.00	0.866616
650.00	0.868364
651.00	0.871021
652.00	0.872900
653.00	0.875878
654.00	0.877444
655.00	0.880047
656.00	0.882710
657.00	0.885534
658.00	0.887637
659.00	0.891031
660.00	0.892535
661.00	0.894950
662.00	0.897218
663.00	0.899247
664.00	0.900825
665.00	0.902989
666.00	0.903830
667.00	0.905517
668.00	0.906631
669.00	0.907710
670.00	0.908801
671.00	0.910577
672.00	0.911312
673.00	0.913056
674.00	0.914214
675.00	0.916094
676.00	0.917432
677.00	0.919236
678.00	0.920183
679.00	0.921961
680.00	0.922845
681.00	0.924648
682.00	0.926770
683.00	0.928696
684.00	0.930188
685.00	0.932098
686.00	0.933834
687.00	0.934774
688.00	0.937089
689.00	0.938820
690.00	0.940292
691.00	0.941077
692.00	0.942311
693.00	0.942892
694.00	0.944386
695.00	0.946769
696.00	0.948740
697.00	0.949556
698.00	0.950911
699.00	0.952074
700.00	0.952843
701.00	0.954359
702.00	0.956544
703.00	0.957594
704.00	0.959476
705.00	0.960560
706.00	0.961430
707.00	0.961973
708.00	0.962722
709.00	0.962588
710.00	0.963320
711.00	0.964158
712.00	0.965362
713.00	0.965759
714.00	0.967447
715.00	0.968078
716.00	0.968679
717.00	0.970551
718.00	0.971099
719.00	0.962381
720.00	0.954422
721.00	0.949635
722.00	0.947805
723.00	0.946034
724.00	0.944453
725.00	0.942490
726.00	0.940611
727.00	0.938763
728.00	0.936522
729.00	0.934909
730.00	0.935386
731.00	0.935945
732.00	0.936415
733.00	0.936899
734.00	0.937371
735.00	0.937728
736.00	0.938092
737.00	0.938525
738.00	0.938868
739.00	0.939223
740.00	0.939468
741.00	0.939757
742.00	0.940001
743.00	0.940194
744.00	0.940381
745.00	0.940629
746.00	0.940727
747.00	0.940889
748.00	0.940895
749.00	0.940894
750.00	0.940912
751.00	0.940855
752.00	0.940870
753.00	0.940723
754.00	0.940580
755.00	0.940376
756.00	0.940164
757.00	0.939945
758.00	0.939714
759.00	0.939427
760.00	0.939096
761.00	0.938766
762.00	0.938327
763.00	0.938018
764.00	0.937542
765.00	0.937110
766.00	0.936761
767.00	0.936233
768.00	0.935728
769.00	0.935073
770.00	0.934542
771.00	0.933889
772.00	0.933305
773.00	0.932619
774.00	0.932019
775.00	0.931294
776.00	0.930589
777.00	0.929949
778.00	0.929291
779.00	0.928546
780.00	0.927682
781.00	0.926951
782.00	0.926174
783.00	0.925190
784.00	0.924305
785.00	0.923334
786.00	0.922485
787.00	0.921524
788.00	0.920606
789.00	0.919596
790.00	0.918584
791.00	0.917430
792.00	0.916302
793.00	0.915175
794.00	0.914026
795.00	0.912702
796.00	0.911415
797.00	0.910302
798.00	0.909042
799.00	0.907680
800.00	0.906360
801.00	0.905088
802.00	0.903865
803.00	0.902482
804.00	0.901184
805.00	0.899737
806.00	0.898340
807.00	0.896922
808.00	0.895559
809.00	0.894147
810.00	0.892720
811.00	0.891244
812.00	0.889866
813.00	0.888495
814.00	0.886909
815.00	0.885381
816.00	0.884007
817.00	0.882566
818.00	0.881084
819.00	0.879455
820.00	0.877808
821.00	0.876221
822.00	0.874764
823.00	0.873156
824.00	0.871569
825.00	0.869952
826.00	0.868314
827.00	0.866744
828.00	0.865247
829.00	0.863747
830.00	0.862169
831.00	0.860549
832.00	0.858997
833.00	0.857368
834.00	0.855821
835.00	0.854210
836.00	0.852624
837.00	0.851069
838.00	0.849479
839.00	0.847789
840.00	0.846272
841.00	0.844701
842.00	0.843034
843.00	0.841454
844.00	0.839840
845.00	0.838074
846.00	0.836367
847.00	0.834719
848.00	0.833200
849.00	0.831665
850.00	0.829967
851.00	0.828272
852.00	0.826580
853.00	0.824843
854.00	0.823339
855.00	0.821621
856.00	0.819960
857.00	0.818156
858.00	0.816544
859.00	0.814948
860.00	0.813268
861.00	0.811454
862.00	0.809652
863.00	0.804381
864.00	0.799105
865.00	0.793704
866.00	0.788265
867.00	0.782985
868.00	0.777597
869.00	0.772315
870.00	0.767000
871.00	0.761463
872.00	0.756182
873.00	0.751042
874.00	0.745809
875.00	0.740435
876.00	0.735135
877.00	0.729918
878.00	0.724683
879.00	0.719584
880.00	0.717181
881.00	0.714860
882.00	0.712509
883.00	0.710241
884.00	0.707788
885.00	0.705486
886.00	0.703172
887.00	0.700870
888.00	0.698598
889.00	0.696278
890.00	0.693765
891.00	0.691398
892.00	0.689060
893.00	0.686612
894.00	0.684230
895.00	0.681921
896.00	0.679521
897.00	0.677256
898.00	0.674878
899.00	0.672601
900.00	0.670226
901.00	0.667942
902.00	0.665544
903.00	0.663133
904.00	0.660795
905.00	0.658493
906.00	0.656039
907.00	0.653696
908.00	0.651370
909.00	0.649066
910.00	0.646814
911.00	0.644512
912.00	0.642148
913.00	0.639886
914.00	0.637478
915.00	0.635235
916.00	0.632905
917.00	0.630664
918.00	0.628434
919.00	0.626258
920.00	0.624018
921.00	0.621828
922.00	0.619603
923.00	0.617537
924.00	0.615351
925.00	0.613195
926.00	0.611039
927.00	0.608912
928.00	0.606751
929.00	0.604663
930.00	0.602516
931.00	0.600486
932.00	0.598336
933.00	0.596281
934.00	0.594166
935.00	0.592119
936.00	0.590100
937.00	0.588079
938.00	0.586043
939.00	0.584067
940.00	0.582041
941.00	0.580119
942.00	0.578168
943.00	0.576163
944.00	0.574182
945.00	0.572216
946.00	0.570256
947.00	0.568335
948.00	0.566401
949.00	0.564518
950.00	0.562631
951.00	0.560753
952.00	0.558834
953.00	0.556907
954.00	0.555022
955.00	0.553129
956.00	0.551253
957.00	0.549367
958.00	0.547464
959.00	0.545571
960.00	0.543757
961.00	0.541955
962.00	0.540114
963.00	0.538314
964.00	0.536451
965.00	0.534604
966.00	0.532758
967.00	0.530916
968.00	0.529048
969.00	0.527226
970.00	0.525384
971.00	0.523604
972.00	0.521832
973.00	0.520027
974.00	0.518276
975.00	0.516523
976.00	0.514810
977.00	0.513070
978.00	0.511328
979.00	0.509637
980.00	0.507952
981.00	0.506305
982.00	0.504662
983.00	0.503045
984.00	0.501440
985.00	0.499849
986.00	0.498252
987.00	0.496687
988.00	0.495131
989.00	0.493584
990.00	0.492077
991.00	0.490526
992.00	0.489018
993.00	0.487492
994.00	0.486009
995.00	0.484520
996.00	0.483061
997.00	0.481584
998.00	0.480127
999.00	0.478699
1000.00	0.477236
1001.00	0.475798
1002.00	0.474388
1003.00	0.472998
1004.00	0.471620
1005.00	0.470200
1006.00	0.468832
1007.00	0.467486
1008.00	0.466155
1009.00	0.464856
1010.00	0.463544
1011.00	0.462214
1012.00	0.460902
1013.00	0.459591
1014.00	0.458299
1015.00	0.457022
1016.00	0.455723
1017.00	0.454471
1018.00	0.453193
1019.00	0.451940
1020.00	0.450705
1021.00	0.449475
1022.00	0.448273
1023.00	0.447085
1024.00	0.445882
1025.00	0.444708
1026.00	0.443487
1027.00	0.442284
1028.00	0.441084
1029.00	0.439908
1030.00	0.438729
1031.00	0.437593
1032.00	0.436442
1033.00	0.435299
1034.00	0.434159
1035.00	0.433029
1036.00	0.431906
1037.00	0.430815
1038.00	0.429724
1039.00	0.428607
1040.00	0.427473
1041.00	0.426343
1042.00	0.425223
1043.00	0.424139
1044.00	0.423054
1045.00	0.422000
1046.00	0.420943
1047.00	0.419906
1048.00	0.418855
1049.00	0.417822
1050.00	0.416795
1051.00	0.415766
1052.00	0.414767
1053.00	0.413757
1054.00	0.412746
1055.00	0.411756
1056.00	0.410787
1057.00	0.409803
1058.00	0.408829
1059.00	0.407888
1060.00	0.406931
1061.00	0.405989
1062.00	0.405030
1063.00	0.404090
1064.00	0.403138
1065.00	0.402232
1066.00	0.401302
1067.00	0.400374
1068.00	0.399479
1069.00	0.398591
1070.00	0.397725
1071.00	0.396839
1072.00	0.395947
1073.00	0.395050
1074.00	0.394161
1075.00	0.393274
1076.00	0.392372
1077.00	0.391468
1078.00	0.390611
1079.00	0.389781
1080.00	0.388946
1081.00	0.388124
1082.00	0.387274
1083.00	0.386465
1084.00	0.385675
1085.00	0.384866
1086.00	0.384046
1087.00	0.383230
1088.00	0.382405
1089.00	0.381620
1090.00	0.380862
1091.00	0.380118
1092.00	0.379378
1093.00	0.378647
1094.00	0.377932
1095.00	0.377217
1096.00	0.376492
1097.00	0.375745
1098.00	0.375022
1099.00	0.374287
1100.00	0.373553
1101.00	0.372844
1102.00	0.372151
1103.00	0.371483
1104.00	0.370805
1105.00	0.370141
1106.00	0.369456
1107.00	0.368784
1108.00	0.368109
1109.00	0.367448
1110.00	0.366784
1111.00	0.366132
1112.00	0.365465
1113.00	0.364814
1114.00	0.364204
1115.00	0.363584
1116.00	0.362958
1117.00	0.362349
1118.00	0.361719
1119.00	0.361087
1120.00	0.360429
1121.00	0.359799
1122.00	0.359161
1123.00	0.358517
1124.00	0.357860
1125.00	0.357259
1126.00	0.356631
1127.00	0.356015
1128.00	0.355369
1129.00	0.354719
1130.00	0.354099
1131.00	0.353490
1132.00	0.352841
1133.00	0.352224
1134.00	0.351616
1135.00	0.351009
1136.00	0.350408
1137.00	0.349817
1138.00	0.349218
1139.00	0.348620
1140.00	0.348023
1141.00	0.347465
1142.00	0.346874
1143.00	0.346298
1144.00	0.345692
1145.00	0.345115
1146.00	0.344548
1147.00	0.343964
1148.00	0.343380
1149.00	0.342840
1150.00	0.342286
1151.00	0.341721
1152.00	0.341154
1153.00	0.340578
1154.00	0.340023
1155.00	0.339476
1156.00	0.338933
1157.00	0.338412
1158.00	0.337890
1159.00	0.337349
1160.00	0.336814
1161.00	0.336313
1162.00	0.335823
1163.00	0.335317
1164.00	0.334815
1165.00	0.334310
1166.00	0.333813
1167.00	0.333320
1168.00	0.332820
1169.00	0.332332
1170.00	0.331843
1171.00	0.331326
1172.00	0.330833
1173.00	0.330367
1174.00	0.329909
1175.00	0.329431
1176.00	0.328951
1177.00	0.328483
1178.00	0.328029
1179.00	0.327561
1180.00	0.327107
1181.00	0.326633
1182.00	0.326180
1183.00	0.325710
1184.00	0.325233
1185.00	0.324792
1186.00	0.324346
1187.00	0.323905
1188.00	0.323478
1189.00	0.323077
1190.00	0.322651
1191.00	0.322218
1192.00	0.321795
1193.00	0.321385
1194.00	0.320961
1195.00	0.320563
1196.00	0.320163
1197.00	0.319788
1198.00	0.319400
1199.00	0.318998
1200.00	0.318602
1201.00	0.318218
1202.00	0.317820
1203.00	0.317434
1204.00	0.317027
1205.00	0.316655
1206.00	0.316222
1207.00	0.315826
1208.00	0.315443
1209.00	0.315050
1210.00	0.314654
1211.00	0.314274
1212.00	0.313852
1213.00	0.313464
1214.00	0.313023
1215.00	0.312635
1216.00	0.312238
1217.00	0.311830
1218.00	0.311412
1219.00	0.311016
1220.00	0.310619
1221.00	0.310252
1222.00	0.309859
1223.00	0.309481
1224.00	0.309089
1225.00	0.308705
1226.00	0.308333
1227.00	0.307972
1228.00	0.307596
1229.00	0.307226
1230.00	0.306850
1231.00	0.306513
1232.00	0.306158
1233.00	0.305809
1234.00	0.305456
1235.00	0.305133
1236.00	0.304781
1237.00	0.304424
1238.00	0.304069
1239.00	0.303710
1240.00	0.303362
1241.00	0.303011
1242.00	0.302611
1243.00	0.302241
1244.00	0.301873
1245.00	0.301535
1246.00	0.301188
1247.00	0.300824
1248.00	0.300457
1249.00	0.300103
1250.00	0.299734
1251.00	0.299387
1252.00	0.299019
1253.00	0.298653
1254.00	0.298304
1255.00	0.297951
1256.00	0.297611
1257.00	0.297288
1258.00	0.296944
1259.00	0.296654
1260.00	0.296337
1261.00	0.296006
1262.00	0.295654
1263.00	0.295313
1264.00	0.295000
1265.00	0.294651
1266.00	0.294294
1267.00	0.293962
1268.00	0.293646
1269.00	0.293317
1270.00	0.292985
1271.00	0.292651
1272.00	0.292324
1273.00	0.291975
1274.00	0.291625
1275.00	0.291290
1276.00	0.290975
1277.00	0.290635
1278.00	0.290313
1279.00	0.290049
1280.00	0.289750
1281.00	0.289370
1282.00	0.289063
1283.00	0.288745
1284.00	0.288426
1285.00	0.288092
1286.00	0.287781
1287.00	0.287496
1288.00	0.287210
1289.00	0.286890
1290.00	0.286615
1291.00	0.286336
1292.00	0.286057
1293.00	0.285740
1294.00	0.285412
1295.00	0.285107
1296.00	0.284755
1297.00	0.284430
1298.00	0.284151
1299.00	0.283856
1300.00	0.283549
1301.00	0.283232
1302.00	0.282905
1303.00	0.282585
1304.00	0.282250
1305.00	0.281905
1306.00	0.281586
1307.00	0.281248
1308.00	0.280886
1309.00	0.280532
1310.00	0.280196
1311.00	0.279894
1312.00	0.279571
1313.00	0.279241
1314.00	0.278908
1315.00	0.278603
1316.00	0.278288
1317.00	0.277973
1318.00	0.277666
1319.00	0.277371
1320.00	0.277070
1321.00	0.276764
1322.00	0.276466
1323.00	0.276173
1324.00	0.275845
1325.00	0.275524
1326.00	0.275228
1327.00	0.274904
1328.00	0.274570
1329.00	0.274227
1330.00	0.273897
1331.00	0.273569
1332.00	0.273222
1333.00	0.272873
1334.00	0.272541
1335.00	0.272170
1336.00	0.271798
1337.00	0.271441
1338.00	0.271091
1339.00	0.270727
1340.00	0.270386
1341.00	0.270065
1342.00	0.269742
1343.00	0.269365
1344.00	0.269000
1345.00	0.268640
1346.00	0.268296
1347.00	0.267922
1348.00	0.267554
1349.00	0.267226
1350.00	0.266883
1351.00	0.266524
1352.00	0.266207
1353.00	0.265931
1354.00	0.265608
1355.00	0.265247
1356.00	0.264942
1357.00	0.264623
1358.00	0.264300
1359.00	0.263975
1360.00	0.263678
1361.00	0.263383
1362.00	0.263078
1363.00	0.262743
1364.00	0.262451
1365.00	0.262142
1366.00	0.261792
1367.00	0.261472
1368.00	0.261152
1369.00	0.260813
1370.00	0.260446
1371.00	0.260108
1372.00	0.259798
1373.00	0.259447
1374.00	0.259095
1375.00	0.258752
1376.00	0.258376
1377.00	0.257985
1378.00	0.257609
1379.00	0.257251
1380.00	0.256912
1381.00	0.256555
1382.00	0.256209
1383.00	0.255856
1384.00	0.255481
1385.00	0.255145
1386.00	0.254789
1387.00	0.254443
1388.00	0.254081
1389.00	0.253723
1390.00	0.253349
1391.00	0.252973
1392.00	0.252602
1393.00	0.252247
1394.00	0.251913
1395.00	0.251568
1396.00	0.251188
1397.00	0.250803
1398.00	0.250421
1399.00	0.250044
1400.00	0.249666
1401.00	0.249273
1402.00	0.248853
1403.00	0.248480
1404.00	0.248078
1405.00	0.247689
1406.00	0.247300
1407.00	0.246913
1408.00	0.246509
1409.00	0.246102
1410.00	0.245700
1411.00	0.245315
1412.00	0.244920
1413.00	0.244541
1414.00	0.244161
1415.00	0.243794
1416.00	0.243407
1417.00	0.243039
1418.00	0.242667
1419.00	0.242316
1420.00	0.241944
1421.00	0.241594
1422.00	0.241253
1423.00	0.240933
1424.00	0.240606
1425.00	0.240291
1426.00	0.239977
1427.00	0.239687
1428.00	0.239379
1429.00	0.239071
1430.00	0.238785
1431.00	0.238490
1432.00	0.238187
1433.00	0.237895
1434.00	0.237636
1435.00	0.237414
1436.00	0.237179
1437.00	0.236925
1438.00	0.236670
1439.00	0.236422
1440.00	0.236146
1441.00	0.235897
1442.00	0.235667
1443.00	0.235443
1444.00	0.235214
1445.00	0.234986
1446.00	0.234758
1447.00	0.234563
1448.00	0.234362
1449.00	0.234158
1450.00	0.233972
1451.00	0.233805
1452.00	0.233627
1453.00	0.233428
1454.00	0.233257
1455.00	0.233097
1456.00	0.232939
1457.00	0.232789
1458.00	0.232612
1459.00	0.232446
1460.00	0.232287
1461.00	0.232136
1462.00	0.231996
1463.00	0.231832
1464.00	0.231647
1465.00	0.231499
1466.00	0.231355
1467.00	0.231211
1468.00	0.231001
1469.00	0.230805
1470.00	0.230642
1471.00	0.230472
1472.00	0.230315
1473.00	0.230175
1474.00	0.230022
1475.00	0.229886
1476.00	0.229741
1477.00	0.229602
1478.00	0.229450
1479.00	0.229295
1480.00	0.229167
1481.00	0.229045
1482.00	0.228918
1483.00	0.228752
1484.00	0.228620
1485.00	0.228534
1486.00	0.228432
1487.00	0.228319
1488.00	0.228219
1489.00	0.228105
1490.00	0.227959
1491.00	0.227832
1492.00	0.227728
1493.00	0.227625
1494.00	0.227497
1495.00	0.227409
1496.00	0.227309
1497.00	0.227222
1498.00	0.227090
1499.00	0.226966
1500.00	0.226893
1501.00	0.226781
1502.00	0.226640
1503.00	0.226509
1504.00	0.226379
1505.00	0.226263
1506.00	0.226129
1507.00	0.226015
1508.00	0.225904
1509.00	0.225796
1510.00	0.225667
1511.00	0.225532
1512.00	0.225389
1513.00	0.225235
1514.00	0.225092
1515.00	0.224963
1516.00	0.224821
1517.00	0.224691
1518.00	0.224559
1519.00	0.224455
1520.00	0.224354
1521.00	0.224255
1522.00	0.224119
1523.00	0.223997
1524.00	0.223865
1525.00	0.223729
1526.00	0.223588
1527.00	0.223459
1528.00	0.223352
1529.00	0.223208
1530.00	0.223097
1531.00	0.222977
1532.00	0.222866
1533.00	0.222769
1534.00	0.222665
1535.00	0.222528
1536.00	0.222394
1537.00	0.222265
1538.00	0.222140
1539.00	0.222007
1540.00	0.221878
1541.00	0.221756
1542.00	0.221638
1543.00	0.221491
1544.00	0.221379
1545.00	0.221265
1546.00	0.221143
1547.00	0.221016
1548.00	0.220874
1549.00	0.220733
1550.00	0.220580
1551.00	0.220421
1552.00	0.220290
1553.00	0.220138
1554.00	0.219963
1555.00	0.219786
1556.00	0.219647
1557.00	0.219502
1558.00	0.219355
1559.00	0.219192
1560.00	0.219044
1561.00	0.218869
1562.00	0.218698
1563.00	0.218534
1564.00	0.218370
1565.00	0.218216
1566.00	0.218053
1567.00	0.217885
1568.00	0.217713
1569.00	0.217549
1570.00	0.217375
1571.00	0.217210
1572.00	0.217068
1573.00	0.216919
1574.00	0.216760
1575.00	0.216581
1576.00	0.216420
1577.00	0.216258
1578.00	0.216079
1579.00	0.215888
1580.00	0.215720
1581.00	0.215538
1582.00	0.215378
1583.00	0.215234
1584.00	0.215075
1585.00	0.214935
1586.00	0.214803
1587.00	0.214660
1588.00	0.214513
1589.00	0.214351
1590.00	0.214181
1591.00	0.214027
1592.00	0.213893
1593.00	0.213746
1594.00	0.213597
1595.00	0.213468
1596.00	0.213349
1597.00	0.213223
1598.00	0.213097
1599.00	0.212957
1600.00	0.212804
1601.00	0.212666
1602.00	0.212522
1603.00	0.212347
1604.00	0.212187
1605.00	0.212062
1606.00	0.211913
1607.00	0.211779
1608.00	0.211640
1609.00	0.211490
1610.00	0.211337
1611.00	0.211181
1612.00	0.211014
1613.00	0.210860
1614.00	0.210706
1615.00	0.210582
1616.00	0.210458
1617.00	0.210332
1618.00	0.210186
1619.00	0.210032
1620.00	0.209904
1621.00	0.209764
1622.00	0.209593
1623.00	0.209461
1624.00	0.209336
1625.00	0.209209
1626.00	0.209069
1627.00	0.208950
1628.00	0.208864
1629.00	0.208772
1630.00	0.208671
1631.00	0.208571
1632.00	0.208451
1633.00	0.208309
1634.00	0.208161
1635.00	0.208056
1636.00	0.207939
1637.00	0.207826
1638.00	0.207737
1639.00	0.207657
1640.00	0.207567
1641.00	0.207442
1642.00	0.207313
1643.00	0.208564
1644.00	0.209790
1645.00	0.210964
1646.00	0.212168
1647.00	0.213366
1648.00	0.214526
1649.00	0.215766
1650.00	0.216986
1651.00	0.218213
1652.00	0.219401
1653.00	0.220619
1654.00	0.221854
1655.00	0.223060
1656.00	0.224221
1657.00	0.225364
1658.00	0.226594
1659.00	0.227800
1660.00	0.227566
1661.00	0.227371
1662.00	0.227193
1663.00	0.226968
1664.00	0.226844
1665.00	0.226710
1666.00	0.226522
1667.00	0.226338
1668.00	0.226143
1669.00	0.226032
1670.00	0.225862
1671.00	0.225678
1672.00	0.225565
1673.00	0.225462
1674.00	0.225279
1675.00	0.225103
1676.00	0.224914
1677.00	0.224763
1678.00	0.224584
1679.00	0.224449
1680.00	0.224380
1681.00	0.224184
1682.00	0.223988
1683.00	0.223836
1684.00	0.223668
1685.00	0.223526
1686.00	0.223383
1687.00	0.223260
1688.00	0.223226
1689.00	0.223056
1690.00	0.222963
1691.00	0.222984
1692.00	0.222935
1693.00	0.222885
1694.00	0.222839
1695.00	0.222755
1696.00	0.222699
1697.00	0.222635
1698.00	0.222476
1699.00	0.222429
1700.00	0.222293
1701.00	0.222214
1702.00	0.222175
1703.00	0.222058
1704.00	0.221968
1705.00	0.221776
1706.00	0.221685
1707.00	0.221563
1708.00	0.221383
1709.00	0.221127
1710.00	0.221012
1711.00	0.220849
1712.00	0.220697
1713.00	0.220535
1714.00	0.220313
1715.00	0.220218
1716.00	0.220008
1717.00	0.219871
1718.00	0.219801
1719.00	0.219610
1720.00	0.219392
1721.00	0.219221
1722.00	0.219050
1723.00	0.218879
1724.00	0.218659
1725.00	0.218540
1726.00	0.218442
1727.00	0.218217
1728.00	0.218019
1729.00	0.217869
1730.00	0.217658
1731.00	0.217442
1732.00	0.217229
1733.00	0.217033
1734.00	0.216787
1735.00	0.216532
1736.00	0.216354
1737.00	0.216205
1738.00	0.215957
1739.00	0.215748
1740.00	0.215550
1741.00	0.215348
1742.00	0.215088
1743.00	0.214885
1744.00	0.214710
1745.00	0.214475
1746.00	0.214209
1747.00	0.213978
1748.00	0.213781
1749.00	0.213600
1750.00	0.213441
1751.00	0.213319
1752.00	0.213065
1753.00	0.212791
1754.00	0.212621
1755.00	0.212492
1756.00	0.212310
1757.00	0.212083
1758.00	0.211949
1759.00	0.211792
1760.00	0.211538
1761.00	0.211312
1762.00	0.211159
1763.00	0.210989
1764.00	0.210775
1765.00	0.210633
1766.00	0.210426
1767.00	0.210183
1768.00	0.209871
1769.00	0.209677
1770.00	0.209509
1771.00	0.209205
1772.00	0.208955
1773.00	0.208782
1774.00	0.208563
1775.00	0.208270
1776.00	0.208011
1777.00	0.207792
1778.00	0.207599
1779.00	0.207326
1780.00	0.207150
1781.00	0.207071
1782.00	0.206860
1783.00	0.206655
1784.00	0.206507
1785.00	0.206388
1786.00	0.206144
1787.00	0.205885
1788.00	0.205759
1789.00	0.205529
1790.00	0.205224
1791.00	0.205033
1792.00	0.204896
1793.00	0.204590
1794.00	0.204427
1795.00	0.204294
1796.00	0.204116
1797.00	0.203901
1798.00	0.203622
1799.00	0.203377
1800.00	0.203182
1801.00	0.203043
1802.00	0.202764
1803.00	0.202735
1804.00	0.202556
1805.00	0.202368
1806.00	0.202243
1807.00	0.202103
1808.00	0.201819
1809.00	0.201620
1810.00	0.201591
1811.00	0.201445
1812.00	0.201263
1813.00	0.201107
1814.00	0.200948
1815.00	0.200797
1816.00	0.200669
1817.00	0.200513
1818.00	0.200253
1819.00	0.200078
1820.00	0.199746
1821.00	0.199765
1822.00	0.199591
1823.00	0.199371
1824.00	0.199216
1825.00	0.199122
1826.00	0.198848
1827.00	0.198596
1828.00	0.198338
1829.00	0.198034
1830.00	0.197873
1831.00	0.197668
1832.00	0.197540
1833.00	0.197325
1834.00	0.197096
1835.00	0.196953
1836.00	0.196913
1837.00	0.196704
1838.00	0.196396
1839.00	0.196098
1840.00	0.195906
1841.00	0.195666
1842.00	0.195413
1843.00	0.195379
1844.00	0.195176
1845.00	0.194963
1846.00	0.194837
1847.00	0.194657
1848.00	0.194398
1849.00	0.194048
1850.00	0.193876
1851.00	0.193703
1852.00	0.193442
1853.00	0.193103
1854.00	0.193032
1855.00	0.192778
1856.00	0.192574
1857.00	0.192385
1858.00	0.192208
1859.00	0.192054
1860.00	0.191825
1861.00	0.191585
1862.00	0.191404
1863.00	0.191048
1864.00	0.190746
1865.00	0.190531
1866.00	0.190289
1867.00	0.190020
1868.00	0.189703
1869.00	0.189529
1870.00	0.189281
1871.00	0.188981
1872.00	0.188803
1873.00	0.188618
1874.00	0.188353
1875.00	0.188130
1876.00	0.187989
1877.00	0.187738
1878.00	0.187549
1879.00	0.187402
1880.00	0.187410
1881.00	0.187222
1882.00	0.187051
1883.00	0.186915
1884.00	0.186895
1885.00	0.186747
1886.00	0.186545
1887.00	0.186514
1888.00	0.186374
1889.00	0.186270
1890.00	0.186107
1891.00	0.186044
1892.00	0.185822
1893.00	0.185590
1894.00	0.185469
1895.00	0.185373
1896.00	0.185170
1897.00	0.184878
1898.00	0.184860
1899.00	0.184713
1900.00	0.184510
1901.00	0.184247
1902.00	0.184353
1903.00	0.184179
1904.00	0.184006
1905.00	0.183914
1906.00	0.183632
1907.00	0.183529
1908.00	0.183454
1909.00	0.183355
1910.00	0.183337
1911.00	0.183053
1912.00	0.183023
1913.00	0.183143
1914.00	0.183024
1915.00	0.182837
1916.00	0.182836
1917.00	0.182867
1918.00	0.182628
1919.00	0.182395
1920.00	0.182366
1921.00	0.182362
1922.00	0.182070
1923.00	0.181969
1924.00	0.182038
1925.00	0.181854
1926.00	0.181664
1927.00	0.181418
1928.00	0.181458
1929.00	0.181031
1930.00	0.180606
1931.00	0.180663
1932.00	0.180574
1933.00	0.180311
1934.00	0.180186
1935.00	0.180377
1936.00	0.180205
1937.00	0.179837
1938.00	0.179661
1939.00	0.179547
1940.00	0.179429
1941.00	0.179206
1942.00	0.179043
1943.00	0.179109
1944.00	0.179021
1945.00	0.178948
1946.00	0.179121
1947.00	0.179225
1948.00	0.178855
1949.00	0.178840
1950.00	0.178738
1951.00	0.178490
1952.00	0.178157
1953.00	0.178002
1954.00	0.178094
1955.00	0.177853
1956.00	0.177915
1957.00	0.177967
1958.00	0.177953
1959.00	0.177702
1960.00	0.177592
1961.00	0.177403
1962.00	0.177108
1963.00	0.176861
1964.00	0.176616
1965.00	0.176609
1966.00	0.176237
1967.00	0.176231
1968.00	0.176243
1969.00	0.176114
1970.00	0.175974
1971.00	0.176038
1972.00	0.176060
1973.00	0.175947
1974.00	0.175844
1975.00	0.175664
1976.00	0.175855
1977.00	0.175640
1978.00	0.175820
1979.00	0.175711
1980.00	0.175594
1981.00	0.175544
1982.00	0.175753
1983.00	0.175877
1984.00	0.175829
1985.00	0.175753
1986.00	0.175759
1987.00	0.175809
1988.00	0.175541
1989.00	0.175396
1990.00	0.175231
1991.00	0.174944
1992.00	0.174650
1993.00	0.174614
1994.00	0.174684
1995.00	0.174564
1996.00	0.174675
1997.00	0.174881
1998.00	0.174892
1999.00	0.174567
2000.00	0.174419
2001.00	0.174364
2002.00	0.174265
2003.00	0.174092
2004.00	0.174091
2005.00	0.173893
2006.00	0.174059
2007.00	0.173910
2008.00	0.174006
2009.00	0.174152
2010.00	0.174033
2011.00	0.173879
2012.00	0.173672
2013.00	0.173713
2014.00	0.173303
2015.00	0.173192
2016.00	0.173092
2017.00	0.172947
2018.00	0.172631
2019.00	0.172586
2020.00	0.172529
2021.00	0.172439
2022.00	0.172605
2023.00	0.172237
2024.00	0.172575
2025.00	0.172401
2026.00	0.172361
2027.00	0.172252
2028.00	0.172390
2029.00	0.172543
2030.00	0.172422
2031.00	0.172589
2032.00	0.172589
2033.00	0.172495
2034.00	0.172457
2035.00	0.172664
2036.00	0.172779
2037.00	0.172810
2038.00	0.172701
2039.00	0.172740
2040.00	0.172757
2041.00	0.172416
2042.00	0.172451
2043.00	0.172449
2044.00	0.172401
2045.00	0.172189
2046.00	0.171862
2047.00	0.171958
2048.00	0.171936
2049.00	0.171783
2050.00	0.171886
2051.00	0.171970
2052.00	0.171942
2053.00	0.171820
2054.00	0.171979
2055.00	0.171749
2056.00	0.171745
2057.00	0.171763
2058.00	0.171879
2059.00	0.172015
2060.00	0.172079
2061.00	0.172058
2062.00	0.172035
2063.00	0.171880
2064.00	0.171713
2065.00	0.171861
2066.00	0.171793
2067.00	0.171893
2068.00	0.171725
2069.00	0.171738
2070.00	0.171593
2071.00	0.171409
2072.00	0.171679
2073.00	0.171582
2074.00	0.171336
2075.00	0.171171
2076.00	0.171019
2077.00	0.170692
2078.00	0.170650
2079.00	0.170726
2080.00	0.171048
2081.00	0.170791
2082.00	0.170638
2083.00	0.170679
2084.00	0.170384
2085.00	0.170405
2086.00	0.170258
2087.00	0.170312
2088.00	0.170171
2089.00	0.169994
2090.00	0.170034
2091.00	0.170220
2092.00	0.170278
2093.00	0.170137
2094.00	0.170406
2095.00	0.170320
2096.00	0.169936
2097.00	0.169794
2098.00	0.170065
2099.00	0.169933
2100.00	0.169806
2101.00	0.169870
2102.00	0.169920
2103.00	0.169790
2104.00	0.169521
2105.00	0.169676
2106.00	0.169888
2107.00	0.169516
2108.00	0.169441
2109.00	0.169236
2110.00	0.169158
2111.00	0.168699
2112.00	0.168847
2113.00	0.168882
2114.00	0.168675
2115.00	0.168117
2116.00	0.168042
2117.00	0.167951
2118.00	0.167690
2119.00	0.167457
2120.00	0.167439
2121.00	0.167490
2122.00	0.167112
2123.00	0.166788
2124.00	0.166890
2125.00	0.166807
2126.00	0.166625
2127.00	0.166670
2128.00	0.166711
2129.00	0.166208
2130.00	0.166095
2131.00	0.166113
2132.00	0.166374
2133.00	0.165832
2134.00	0.165858
2135.00	0.165906
2136.00	0.165850
2137.00	0.165699
2138.00	0.165630
2139.00	0.165665
2140.00	0.165394
2141.00	0.165287
2142.00	0.165009
2143.00	0.164904
2144.00	0.164562
2145.00	0.164324
2146.00	0.164260
2147.00	0.164158
2148.00	0.163811
2149.00	0.163575
2150.00	0.163765
2151.00	0.163655
2152.00	0.163514
2153.00	0.163331
2154.00	0.163095
2155.00	0.162713
2156.00	0.162453
2157.00	0.162392
2158.00	0.162084
2159.00	0.162036
2160.00	0.162252
2161.00	0.162116
2162.00	0.162104
2163.00	0.161913
2164.00	0.161752
2165.00	0.161738
2166.00	0.161558
2167.00	0.161450
2168.00	0.161270
2169.00	0.161199
2170.00	0.161182
2171.00	0.161210
2172.00	0.161177
2173.00	0.160969
2174.00	0.161033
2175.00	0.160998
2176.00	0.160738
2177.00	0.160460
2178.00	0.160261
2179.00	0.160175
2180.00	0.160100
2181.00	0.160322
2182.00	0.160203
2183.00	0.160255
2184.00	0.160134
2185.00	0.159990
2186.00	0.159965
2187.00	0.159745
2188.00	0.159507
2189.00	0.159252
2190.00	0.159447
2191.00	0.159153
2192.00	0.159022
2193.00	0.159135
2194.00	0.159019
2195.00	0.159134
2196.00	0.158872
2197.00	0.158928
[truncated: 303 more rows]
