# Supplementary material for: Ultrafast charge-transfer-induced spin transition in cobalt-tungstate molecular photomagnets
Source: Nat Commun. 2025 Jun 6;16:5012. doi: 10.1038/s41467-025-60401-4 (PMC12144094; doi:10.1038/s41467-025-60401-4)
Supplement: Supplementary file 5 — Source Data [file 41467_2025_60401_MOESM5_ESM.zip › Source_Data_files/Photoinduced_UV_vis_NIR_spectra_CsCoW/cooling_photo_1st/File_220712_161228_220K.txt]

File_220712_161228_220K.spc - RawData
�g�� (nm)	Abs.
200.00	2.159449
201.00	2.195830
202.00	2.169481
203.00	2.143065
204.00	2.100613
205.00	2.116998
206.00	2.087504
207.00	2.093678
208.00	2.094684
209.00	2.110153
210.00	2.084115
211.00	2.051848
212.00	2.039428
213.00	2.031476
214.00	2.001091
215.00	2.006810
216.00	1.997516
217.00	2.000492
218.00	1.989122
219.00	1.990067
220.00	1.988465
221.00	1.990001
222.00	1.978747
223.00	1.991260
224.00	1.988838
225.00	1.982646
226.00	1.989844
227.00	1.992781
228.00	1.988368
229.00	1.999276
230.00	1.998844
231.00	1.998951
232.00	2.004201
233.00	2.004085
234.00	2.008359
235.00	2.012474
236.00	2.018085
237.00	2.019383
238.00	2.029410
239.00	2.030914
240.00	2.038303
241.00	2.036222
242.00	2.039980
243.00	2.047248
244.00	2.048120
245.00	2.050813
246.00	2.062006
247.00	2.070083
248.00	2.069548
249.00	2.078046
250.00	2.084565
251.00	2.086995
252.00	2.086599
253.00	2.086393
254.00	2.090225
255.00	2.094772
256.00	2.099566
257.00	2.105945
258.00	2.113110
259.00	2.111407
260.00	2.113395
261.00	2.115190
262.00	2.111017
263.00	2.111203
264.00	2.112170
265.00	2.106909
266.00	2.104273
267.00	2.106719
268.00	2.103805
269.00	2.104633
270.00	2.108698
271.00	2.107439
272.00	2.103120
273.00	2.098455
274.00	2.089539
275.00	2.078032
276.00	2.069516
277.00	2.063490
278.00	2.055223
279.00	2.051746
280.00	2.048805
281.00	2.040978
282.00	2.032981
283.00	2.029366
284.00	2.020949
285.00	2.013387
286.00	2.010192
287.00	2.006380
288.00	1.992890
289.00	1.985106
290.00	1.973073
291.00	1.962384
292.00	1.951867
293.00	1.946407
294.00	1.938449
295.00	1.929792
296.00	1.920133
297.00	1.908100
298.00	1.896861
299.00	1.885902
300.00	1.875603
301.00	1.868377
302.00	1.861401
303.00	1.849921
304.00	1.837144
305.00	1.829572
306.00	1.813154
307.00	1.801127
308.00	1.791703
309.00	1.781939
310.00	1.764113
311.00	1.749483
312.00	1.731725
313.00	1.712020
314.00	1.691376
315.00	1.676894
316.00	1.662114
317.00	1.643534
318.00	1.630185
319.00	1.617694
320.00	1.603491
321.00	1.587832
322.00	1.577705
323.00	1.565571
324.00	1.549421
325.00	1.535886
326.00	1.522698
327.00	1.507679
328.00	1.492981
329.00	1.483225
330.00	1.473125
331.00	1.463954
332.00	1.456671
333.00	1.449266
334.00	1.441179
335.00	1.432441
336.00	1.425763
337.00	1.417447
338.00	1.411394
339.00	1.406386
340.00	1.401562
341.00	1.396534
342.00	1.391708
343.00	1.388808
344.00	1.384952
345.00	1.379774
346.00	1.376566
347.00	1.374599
348.00	1.369153
349.00	1.365677
350.00	1.361203
351.00	1.357511
352.00	1.353548
353.00	1.351342
354.00	1.347411
355.00	1.345697
356.00	1.340750
357.00	1.336867
358.00	1.331267
359.00	1.325945
360.00	1.318526
361.00	1.314122
362.00	1.308086
363.00	1.302621
364.00	1.297242
365.00	1.290653
366.00	1.282574
367.00	1.274828
368.00	1.266542
369.00	1.258009
370.00	1.251343
371.00	1.242964
372.00	1.234571
373.00	1.225175
374.00	1.216609
375.00	1.207665
376.00	1.199383
377.00	1.190433
378.00	1.181687
379.00	1.171188
380.00	1.161581
381.00	1.152215
382.00	1.142915
383.00	1.134023
384.00	1.125426
385.00	1.116776
386.00	1.108054
387.00	1.099229
388.00	1.090168
389.00	1.081961
390.00	1.073812
391.00	1.066490
392.00	1.059263
393.00	1.051843
394.00	1.044656
395.00	1.037935
396.00	1.030665
397.00	1.024597
398.00	1.019181
399.00	1.013685
400.00	1.008424
401.00	1.003566
402.00	0.999063
403.00	0.994473
404.00	0.990212
405.00	0.986329
406.00	0.982664
407.00	0.979018
408.00	0.976178
409.00	0.973521
410.00	0.970365
411.00	0.967397
412.00	0.963843
413.00	0.960433
414.00	0.957437
415.00	0.955369
416.00	0.952947
417.00	0.950847
418.00	0.947949
419.00	0.944761
420.00	0.941072
421.00	0.937645
422.00	0.934340
423.00	0.931622
424.00	0.929112
425.00	0.926296
426.00	0.923426
427.00	0.920360
428.00	0.917839
429.00	0.914778
430.00	0.911504
431.00	0.908295
432.00	0.905817
433.00	0.901759
434.00	0.899093
435.00	0.896361
436.00	0.893744
437.00	0.890614
438.00	0.888598
439.00	0.885355
440.00	0.882901
441.00	0.880212
442.00	0.877311
443.00	0.874408
444.00	0.872011
445.00	0.869413
446.00	0.867186
447.00	0.865438
448.00	0.863495
449.00	0.861728
450.00	0.859917
451.00	0.857446
452.00	0.854700
453.00	0.852809
454.00	0.850907
455.00	0.849395
456.00	0.848445
457.00	0.847831
458.00	0.846924
459.00	0.846203
460.00	0.844371
461.00	0.843314
462.00	0.842023
463.00	0.840657
464.00	0.838890
465.00	0.837986
466.00	0.836206
467.00	0.834797
468.00	0.833112
469.00	0.831375
470.00	0.830204
471.00	0.829109
472.00	0.827550
473.00	0.825887
474.00	0.824724
475.00	0.822885
476.00	0.820975
477.00	0.819271
478.00	0.818015
479.00	0.815962
480.00	0.814080
481.00	0.812232
482.00	0.810356
483.00	0.808197
484.00	0.806480
485.00	0.804337
486.00	0.802279
487.00	0.800563
488.00	0.798633
489.00	0.796976
490.00	0.795672
491.00	0.794146
492.00	0.792183
493.00	0.790856
494.00	0.789276
495.00	0.787672
496.00	0.786045
497.00	0.784617
498.00	0.783184
499.00	0.781753
500.00	0.780190
501.00	0.778949
502.00	0.777564
503.00	0.776043
504.00	0.774555
505.00	0.772982
506.00	0.771600
507.00	0.770442
508.00	0.768623
509.00	0.767315
510.00	0.765663
511.00	0.764675
512.00	0.763137
513.00	0.762577
514.00	0.761270
515.00	0.760736
516.00	0.759530
517.00	0.758512
518.00	0.757580
519.00	0.756969
520.00	0.755468
521.00	0.754304
522.00	0.753697
523.00	0.752641
524.00	0.751936
525.00	0.751624
526.00	0.750847
527.00	0.749978
528.00	0.749067
529.00	0.747798
530.00	0.747145
531.00	0.746475
532.00	0.746445
533.00	0.746033
534.00	0.745563
535.00	0.745091
536.00	0.744757
537.00	0.743549
538.00	0.743026
539.00	0.742659
540.00	0.741854
541.00	0.740988
542.00	0.740373
543.00	0.739738
544.00	0.738280
545.00	0.737486
546.00	0.736631
547.00	0.735620
548.00	0.734578
549.00	0.734279
550.00	0.733110
551.00	0.731891
552.00	0.730831
553.00	0.729653
554.00	0.728535
555.00	0.727954
556.00	0.727288
557.00	0.727202
558.00	0.726746
559.00	0.726354
560.00	0.725802
561.00	0.726159
562.00	0.725888
563.00	0.726162
564.00	0.726980
565.00	0.727586
566.00	0.727775
567.00	0.727922
568.00	0.727980
569.00	0.727722
570.00	0.727996
571.00	0.728378
572.00	0.728778
573.00	0.729333
574.00	0.729510
575.00	0.729608
576.00	0.729961
577.00	0.730565
578.00	0.730930
579.00	0.731730
580.00	0.732548
581.00	0.733237
582.00	0.734038
583.00	0.735625
584.00	0.736895
585.00	0.738424
586.00	0.740021
587.00	0.741819
588.00	0.743489
589.00	0.744727
590.00	0.746825
591.00	0.748525
592.00	0.750129
593.00	0.751358
594.00	0.753832
595.00	0.755013
596.00	0.756704
597.00	0.758461
598.00	0.760612
599.00	0.762257
600.00	0.764308
601.00	0.766472
602.00	0.768051
603.00	0.769621
604.00	0.771239
605.00	0.773294
606.00	0.774712
607.00	0.776836
608.00	0.778803
609.00	0.781492
610.00	0.783629
611.00	0.786114
612.00	0.788351
613.00	0.790762
614.00	0.792721
615.00	0.794640
616.00	0.796498
617.00	0.798777
618.00	0.800791
619.00	0.803009
620.00	0.805181
621.00	0.807736
622.00	0.810431
623.00	0.812290
624.00	0.814399
625.00	0.817194
626.00	0.819248
627.00	0.820729
628.00	0.823299
629.00	0.825242
630.00	0.826641
631.00	0.828685
632.00	0.831004
633.00	0.833268
634.00	0.835554
635.00	0.838166
636.00	0.840461
637.00	0.842180
638.00	0.844372
639.00	0.846498
640.00	0.848388
641.00	0.851137
642.00	0.854223
643.00	0.856843
644.00	0.859289
645.00	0.861407
646.00	0.862716
647.00	0.864261
648.00	0.866467
649.00	0.868436
650.00	0.870454
651.00	0.873432
652.00	0.876107
653.00	0.877508
654.00	0.879340
655.00	0.882502
656.00	0.884819
657.00	0.887546
658.00	0.891058
659.00	0.895101
660.00	0.897695
661.00	0.900431
662.00	0.902634
663.00	0.904640
664.00	0.905684
665.00	0.907221
666.00	0.908631
667.00	0.909843
668.00	0.911017
669.00	0.911975
670.00	0.912909
671.00	0.913498
672.00	0.914873
673.00	0.916500
674.00	0.918029
675.00	0.920045
676.00	0.921849
677.00	0.923317
678.00	0.924533
679.00	0.926165
680.00	0.927436
681.00	0.929692
682.00	0.932450
683.00	0.934174
684.00	0.936210
685.00	0.938498
686.00	0.939675
687.00	0.940351
688.00	0.942394
689.00	0.944092
690.00	0.945290
691.00	0.947066
692.00	0.948990
693.00	0.950301
694.00	0.951699
695.00	0.953463
696.00	0.954784
697.00	0.955106
698.00	0.955527
699.00	0.956396
700.00	0.956884
701.00	0.957826
702.00	0.959548
703.00	0.961117
704.00	0.962250
705.00	0.963640
706.00	0.965149
707.00	0.966117
708.00	0.967235
709.00	0.967763
710.00	0.968685
711.00	0.969613
712.00	0.970313
713.00	0.970985
714.00	0.971670
715.00	0.971654
716.00	0.971267
717.00	0.972218
718.00	0.971747
719.00	0.964342
720.00	0.956989
721.00	0.952707
722.00	0.950669
723.00	0.948843
724.00	0.947003
725.00	0.945319
726.00	0.943605
727.00	0.941917
728.00	0.939957
729.00	0.938413
730.00	0.938924
731.00	0.939395
732.00	0.939813
733.00	0.940242
734.00	0.940719
735.00	0.941176
736.00	0.941523
737.00	0.941945
738.00	0.942388
739.00	0.942768
740.00	0.942989
741.00	0.943232
742.00	0.943384
743.00	0.943605
744.00	0.943765
745.00	0.943927
746.00	0.944023
747.00	0.943975
748.00	0.944080
749.00	0.944196
750.00	0.944237
751.00	0.944136
752.00	0.944060
753.00	0.943999
754.00	0.943747
755.00	0.943496
756.00	0.943237
757.00	0.943052
758.00	0.942749
759.00	0.942498
760.00	0.942112
761.00	0.941720
762.00	0.941328
763.00	0.940981
764.00	0.940637
765.00	0.940221
766.00	0.939688
767.00	0.939184
768.00	0.938684
769.00	0.938057
770.00	0.937489
771.00	0.936881
772.00	0.936252
773.00	0.935640
774.00	0.934886
775.00	0.934126
776.00	0.933367
777.00	0.932583
778.00	0.931789
779.00	0.930982
780.00	0.930098
781.00	0.929339
782.00	0.928292
783.00	0.927403
784.00	0.926402
785.00	0.925410
786.00	0.924417
787.00	0.923386
788.00	0.922409
789.00	0.921261
790.00	0.920137
791.00	0.919026
792.00	0.917951
793.00	0.916830
794.00	0.915693
795.00	0.914420
796.00	0.913145
797.00	0.911838
798.00	0.910420
799.00	0.909091
800.00	0.907794
801.00	0.906418
802.00	0.905070
803.00	0.903707
804.00	0.902389
805.00	0.900855
806.00	0.899417
807.00	0.897873
808.00	0.896391
809.00	0.894898
810.00	0.893329
811.00	0.891773
812.00	0.890339
813.00	0.888809
814.00	0.887183
815.00	0.885515
816.00	0.883955
817.00	0.882324
818.00	0.880798
819.00	0.879178
820.00	0.877501
821.00	0.875791
822.00	0.874184
823.00	0.872579
824.00	0.870955
825.00	0.869436
826.00	0.867799
827.00	0.866182
828.00	0.864520
829.00	0.862871
830.00	0.861172
831.00	0.859653
832.00	0.858122
833.00	0.856474
834.00	0.854746
835.00	0.853077
836.00	0.851405
837.00	0.849784
838.00	0.848113
839.00	0.846505
840.00	0.844981
841.00	0.843408
842.00	0.841721
843.00	0.840062
844.00	0.838385
845.00	0.836618
846.00	0.834880
847.00	0.833187
848.00	0.831417
849.00	0.829728
850.00	0.827959
851.00	0.826379
852.00	0.824674
853.00	0.822944
854.00	0.821130
855.00	0.819319
856.00	0.817456
857.00	0.815640
858.00	0.813884
859.00	0.812034
860.00	0.810300
861.00	0.808458
862.00	0.806628
863.00	0.801249
864.00	0.795974
865.00	0.790563
866.00	0.785193
867.00	0.779825
868.00	0.774360
869.00	0.768969
870.00	0.763484
871.00	0.758122
872.00	0.752847
873.00	0.747598
874.00	0.742273
875.00	0.736773
876.00	0.731389
877.00	0.725994
878.00	0.720726
879.00	0.715517
880.00	0.713147
881.00	0.710752
882.00	0.708432
883.00	0.705946
884.00	0.703528
885.00	0.701243
886.00	0.698863
887.00	0.696593
888.00	0.694284
889.00	0.691847
890.00	0.689452
891.00	0.686964
892.00	0.684682
893.00	0.682336
894.00	0.679885
895.00	0.677472
896.00	0.675053
897.00	0.672673
898.00	0.670268
899.00	0.667829
900.00	0.665483
901.00	0.663158
902.00	0.660609
903.00	0.658166
904.00	0.655696
905.00	0.653284
906.00	0.650845
907.00	0.648409
908.00	0.646081
909.00	0.643700
910.00	0.641371
911.00	0.639101
912.00	0.636754
913.00	0.634492
914.00	0.632077
915.00	0.629665
916.00	0.627306
917.00	0.625005
918.00	0.622662
919.00	0.620404
920.00	0.618128
921.00	0.615948
922.00	0.613696
923.00	0.611586
924.00	0.609426
925.00	0.607210
926.00	0.605050
927.00	0.602870
928.00	0.600709
929.00	0.598575
930.00	0.596352
931.00	0.594253
932.00	0.592175
933.00	0.590109
934.00	0.588000
935.00	0.585980
936.00	0.583968
937.00	0.581937
938.00	0.579881
939.00	0.577864
940.00	0.575833
941.00	0.573823
942.00	0.571802
943.00	0.569752
944.00	0.567729
945.00	0.565696
946.00	0.563690
947.00	0.561764
948.00	0.559846
949.00	0.557941
950.00	0.555976
951.00	0.554030
952.00	0.552100
953.00	0.550139
954.00	0.548225
955.00	0.546270
956.00	0.544340
957.00	0.542394
958.00	0.540474
959.00	0.538584
960.00	0.536739
961.00	0.534902
962.00	0.533031
963.00	0.531190
964.00	0.529346
965.00	0.527476
966.00	0.525612
967.00	0.523788
968.00	0.521959
969.00	0.520125
970.00	0.518294
971.00	0.516500
972.00	0.514732
973.00	0.512937
974.00	0.511157
975.00	0.509399
976.00	0.507680
977.00	0.505944
978.00	0.504219
979.00	0.502565
980.00	0.500923
981.00	0.499273
982.00	0.497627
983.00	0.496009
984.00	0.494440
985.00	0.492891
986.00	0.491305
987.00	0.489741
988.00	0.488169
989.00	0.486654
990.00	0.485155
991.00	0.483616
992.00	0.482092
993.00	0.480575
994.00	0.479084
995.00	0.477583
996.00	0.476099
997.00	0.474622
998.00	0.473160
999.00	0.471727
1000.00	0.470268
1001.00	0.468819
1002.00	0.467373
1003.00	0.465984
1004.00	0.464586
1005.00	0.463202
1006.00	0.461833
1007.00	0.460500
1008.00	0.459155
1009.00	0.457839
1010.00	0.456516
1011.00	0.455207
1012.00	0.453921
1013.00	0.452644
1014.00	0.451368
1015.00	0.450095
1016.00	0.448816
1017.00	0.447573
1018.00	0.446325
1019.00	0.445110
1020.00	0.443878
1021.00	0.442695
1022.00	0.441480
1023.00	0.440252
1024.00	0.439027
1025.00	0.437865
1026.00	0.436679
1027.00	0.435513
1028.00	0.434334
1029.00	0.433194
1030.00	0.432041
1031.00	0.430902
1032.00	0.429771
1033.00	0.428654
1034.00	0.427518
1035.00	0.426380
1036.00	0.425242
1037.00	0.424148
1038.00	0.423055
1039.00	0.421968
1040.00	0.420869
1041.00	0.419775
1042.00	0.418689
1043.00	0.417643
1044.00	0.416601
1045.00	0.415574
1046.00	0.414507
1047.00	0.413483
1048.00	0.412464
1049.00	0.411454
1050.00	0.410428
1051.00	0.409434
1052.00	0.408446
1053.00	0.407442
1054.00	0.406451
1055.00	0.405476
1056.00	0.404530
1057.00	0.403588
1058.00	0.402644
1059.00	0.401733
1060.00	0.400797
1061.00	0.399835
1062.00	0.398861
1063.00	0.397935
1064.00	0.396991
1065.00	0.396062
1066.00	0.395102
1067.00	0.394155
1068.00	0.393256
1069.00	0.392383
1070.00	0.391547
1071.00	0.390670
1072.00	0.389791
1073.00	0.388883
1074.00	0.387999
1075.00	0.387147
1076.00	0.386261
1077.00	0.385379
1078.00	0.384546
1079.00	0.383764
1080.00	0.382964
1081.00	0.382175
1082.00	0.381369
1083.00	0.380609
1084.00	0.379874
1085.00	0.379092
1086.00	0.378309
1087.00	0.377517
1088.00	0.376725
1089.00	0.375955
1090.00	0.375241
1091.00	0.374541
1092.00	0.373820
1093.00	0.373102
1094.00	0.372413
1095.00	0.371722
1096.00	0.371005
1097.00	0.370283
1098.00	0.369549
1099.00	0.368819
1100.00	0.368099
1101.00	0.367400
1102.00	0.366724
1103.00	0.366059
1104.00	0.365375
1105.00	0.364716
1106.00	0.364058
1107.00	0.363385
1108.00	0.362698
1109.00	0.362011
1110.00	0.361363
1111.00	0.360687
1112.00	0.360024
1113.00	0.359379
1114.00	0.358748
1115.00	0.358128
1116.00	0.357505
1117.00	0.356917
1118.00	0.356294
1119.00	0.355652
1120.00	0.355004
1121.00	0.354401
1122.00	0.353794
1123.00	0.353159
1124.00	0.352546
1125.00	0.351949
1126.00	0.351391
1127.00	0.350817
1128.00	0.350228
1129.00	0.349633
1130.00	0.349021
1131.00	0.348415
1132.00	0.347805
1133.00	0.347202
1134.00	0.346587
1135.00	0.345970
1136.00	0.345388
1137.00	0.344810
1138.00	0.344213
1139.00	0.343634
1140.00	0.343058
1141.00	0.342488
1142.00	0.341903
1143.00	0.341295
1144.00	0.340685
1145.00	0.340117
1146.00	0.339530
1147.00	0.338951
1148.00	0.338376
1149.00	0.337834
1150.00	0.337301
1151.00	0.336740
1152.00	0.336200
1153.00	0.335646
1154.00	0.335122
1155.00	0.334599
1156.00	0.334052
1157.00	0.333542
1158.00	0.333013
1159.00	0.332489
1160.00	0.331979
1161.00	0.331481
1162.00	0.330982
1163.00	0.330492
1164.00	0.330010
1165.00	0.329531
1166.00	0.329044
1167.00	0.328549
1168.00	0.328070
1169.00	0.327603
1170.00	0.327120
1171.00	0.326614
1172.00	0.326142
1173.00	0.325694
1174.00	0.325248
1175.00	0.324801
1176.00	0.324360
1177.00	0.323921
1178.00	0.323478
1179.00	0.323029
1180.00	0.322589
1181.00	0.322154
1182.00	0.321727
1183.00	0.321296
1184.00	0.320866
1185.00	0.320440
1186.00	0.320007
1187.00	0.319590
1188.00	0.319185
1189.00	0.318779
1190.00	0.318364
1191.00	0.317938
1192.00	0.317514
1193.00	0.317099
1194.00	0.316656
1195.00	0.316239
1196.00	0.315828
1197.00	0.315442
1198.00	0.315020
1199.00	0.314605
1200.00	0.314192
1201.00	0.313798
1202.00	0.313394
1203.00	0.313009
1204.00	0.312625
1205.00	0.312242
1206.00	0.311824
1207.00	0.311421
1208.00	0.311032
1209.00	0.310639
1210.00	0.310243
1211.00	0.309883
1212.00	0.309499
1213.00	0.309139
1214.00	0.308751
1215.00	0.308387
1216.00	0.308004
1217.00	0.307620
1218.00	0.307221
1219.00	0.306860
1220.00	0.306491
1221.00	0.306131
1222.00	0.305755
1223.00	0.305393
1224.00	0.305038
1225.00	0.304656
1226.00	0.304302
1227.00	0.303972
1228.00	0.303593
1229.00	0.303214
1230.00	0.302815
1231.00	0.302444
1232.00	0.302088
1233.00	0.301748
1234.00	0.301413
1235.00	0.301082
1236.00	0.300728
1237.00	0.300373
1238.00	0.300024
1239.00	0.299691
1240.00	0.299362
1241.00	0.299002
1242.00	0.298667
1243.00	0.298341
1244.00	0.297995
1245.00	0.297681
1246.00	0.297376
1247.00	0.297041
1248.00	0.296691
1249.00	0.296355
1250.00	0.296025
1251.00	0.295686
1252.00	0.295354
1253.00	0.295015
1254.00	0.294670
1255.00	0.294320
1256.00	0.293976
1257.00	0.293643
1258.00	0.293299
1259.00	0.292969
1260.00	0.292627
1261.00	0.292285
1262.00	0.291930
1263.00	0.291567
1264.00	0.291247
1265.00	0.290909
1266.00	0.290561
1267.00	0.290224
1268.00	0.289894
1269.00	0.289547
1270.00	0.289217
1271.00	0.288916
1272.00	0.288601
1273.00	0.288258
1274.00	0.287900
1275.00	0.287569
1276.00	0.287246
1277.00	0.286904
1278.00	0.286568
1279.00	0.286267
1280.00	0.285979
1281.00	0.285652
1282.00	0.285357
1283.00	0.285081
1284.00	0.284793
1285.00	0.284481
1286.00	0.284201
1287.00	0.283919
1288.00	0.283604
1289.00	0.283267
1290.00	0.282957
1291.00	0.282675
1292.00	0.282402
1293.00	0.282111
1294.00	0.281817
1295.00	0.281530
1296.00	0.281228
1297.00	0.280914
1298.00	0.280641
1299.00	0.280346
1300.00	0.280009
1301.00	0.279666
1302.00	0.279350
1303.00	0.279045
1304.00	0.278739
1305.00	0.278434
1306.00	0.278142
1307.00	0.277851
1308.00	0.277535
1309.00	0.277202
1310.00	0.276884
1311.00	0.276596
1312.00	0.276277
1313.00	0.275950
1314.00	0.275632
1315.00	0.275305
1316.00	0.274990
1317.00	0.274666
1318.00	0.274345
1319.00	0.274034
1320.00	0.273689
1321.00	0.273326
1322.00	0.272982
1323.00	0.272677
1324.00	0.272344
1325.00	0.271989
1326.00	0.271684
1327.00	0.271356
1328.00	0.271019
1329.00	0.270709
1330.00	0.270386
1331.00	0.270069
1332.00	0.269754
1333.00	0.269428
1334.00	0.269115
1335.00	0.268783
1336.00	0.268441
1337.00	0.268116
1338.00	0.267776
1339.00	0.267441
1340.00	0.267107
1341.00	0.266788
1342.00	0.266496
1343.00	0.266135
1344.00	0.265769
1345.00	0.265410
1346.00	0.265054
1347.00	0.264700
1348.00	0.264344
1349.00	0.263984
1350.00	0.263633
1351.00	0.263293
1352.00	0.262969
1353.00	0.262662
1354.00	0.262320
1355.00	0.262010
1356.00	0.261705
1357.00	0.261392
1358.00	0.261079
1359.00	0.260762
1360.00	0.260468
1361.00	0.260178
1362.00	0.259880
1363.00	0.259586
1364.00	0.259301
1365.00	0.258989
1366.00	0.258673
1367.00	0.258365
1368.00	0.258052
1369.00	0.257720
1370.00	0.257354
1371.00	0.257034
1372.00	0.256705
1373.00	0.256363
1374.00	0.256016
1375.00	0.255672
1376.00	0.255312
1377.00	0.254955
1378.00	0.254602
1379.00	0.254247
1380.00	0.253902
1381.00	0.253532
1382.00	0.253183
1383.00	0.252819
1384.00	0.252456
1385.00	0.252073
1386.00	0.251720
1387.00	0.251383
1388.00	0.251016
1389.00	0.250651
1390.00	0.250264
1391.00	0.249869
1392.00	0.249463
1393.00	0.249086
1394.00	0.248710
1395.00	0.248339
1396.00	0.247946
1397.00	0.247543
1398.00	0.247158
1399.00	0.246765
1400.00	0.246380
1401.00	0.245963
1402.00	0.245581
1403.00	0.245189
1404.00	0.244778
1405.00	0.244385
1406.00	0.243993
1407.00	0.243616
1408.00	0.243229
1409.00	0.242845
1410.00	0.242465
1411.00	0.242084
1412.00	0.241689
1413.00	0.241317
1414.00	0.240946
1415.00	0.240584
1416.00	0.240233
1417.00	0.239886
1418.00	0.239550
1419.00	0.239208
1420.00	0.238862
1421.00	0.238552
1422.00	0.238228
1423.00	0.237925
1424.00	0.237622
1425.00	0.237315
1426.00	0.237038
1427.00	0.236753
1428.00	0.236465
1429.00	0.236197
1430.00	0.235935
1431.00	0.235657
1432.00	0.235372
1433.00	0.235079
1434.00	0.234804
1435.00	0.234563
1436.00	0.234318
1437.00	0.234063
1438.00	0.233778
1439.00	0.233525
1440.00	0.233256
1441.00	0.233013
1442.00	0.232796
1443.00	0.232566
1444.00	0.232337
1445.00	0.232112
1446.00	0.231889
1447.00	0.231669
1448.00	0.231446
1449.00	0.231241
1450.00	0.231033
1451.00	0.230867
1452.00	0.230686
1453.00	0.230508
1454.00	0.230343
1455.00	0.230184
1456.00	0.230040
1457.00	0.229910
1458.00	0.229755
1459.00	0.229595
1460.00	0.229439
1461.00	0.229279
1462.00	0.229116
1463.00	0.228932
1464.00	0.228773
1465.00	0.228637
1466.00	0.228472
1467.00	0.228335
1468.00	0.228160
1469.00	0.227988
1470.00	0.227815
1471.00	0.227647
1472.00	0.227508
1473.00	0.227384
1474.00	0.227223
1475.00	0.227078
1476.00	0.226924
1477.00	0.226767
1478.00	0.226627
1479.00	0.226517
1480.00	0.226404
1481.00	0.226283
1482.00	0.226165
1483.00	0.226059
1484.00	0.225960
1485.00	0.225873
1486.00	0.225765
1487.00	0.225651
1488.00	0.225558
1489.00	0.225468
1490.00	0.225325
1491.00	0.225216
1492.00	0.225115
1493.00	0.224995
1494.00	0.224890
1495.00	0.224800
1496.00	0.224701
1497.00	0.224629
1498.00	0.224505
1499.00	0.224378
1500.00	0.224277
1501.00	0.224155
1502.00	0.224030
1503.00	0.223909
1504.00	0.223790
1505.00	0.223683
1506.00	0.223556
1507.00	0.223445
1508.00	0.223330
1509.00	0.223192
1510.00	0.223080
1511.00	0.222928
1512.00	0.222806
1513.00	0.222651
1514.00	0.222507
1515.00	0.222381
1516.00	0.222258
1517.00	0.222129
1518.00	0.222009
1519.00	0.221911
1520.00	0.221820
1521.00	0.221735
1522.00	0.221606
1523.00	0.221502
1524.00	0.221382
1525.00	0.221252
1526.00	0.221134
1527.00	0.221023
1528.00	0.220937
1529.00	0.220785
1530.00	0.220682
1531.00	0.220547
1532.00	0.220437
1533.00	0.220329
1534.00	0.220210
1535.00	0.220083
1536.00	0.219924
1537.00	0.219781
1538.00	0.219630
1539.00	0.219495
1540.00	0.219303
1541.00	0.219125
1542.00	0.218996
1543.00	0.218859
1544.00	0.218742
1545.00	0.218632
1546.00	0.218526
1547.00	0.218412
1548.00	0.218285
1549.00	0.218162
1550.00	0.218037
1551.00	0.217917
1552.00	0.217782
1553.00	0.217654
1554.00	0.217510
1555.00	0.217363
1556.00	0.217220
1557.00	0.217117
1558.00	0.217013
1559.00	0.216856
1560.00	0.216702
1561.00	0.216542
1562.00	0.216378
1563.00	0.216223
1564.00	0.216057
1565.00	0.215917
1566.00	0.215747
1567.00	0.215572
1568.00	0.215385
1569.00	0.215227
1570.00	0.215057
1571.00	0.214895
1572.00	0.214740
1573.00	0.214582
1574.00	0.214409
1575.00	0.214234
1576.00	0.214063
1577.00	0.213899
1578.00	0.213724
1579.00	0.213540
1580.00	0.213353
1581.00	0.213159
1582.00	0.212977
1583.00	0.212802
1584.00	0.212643
1585.00	0.212493
1586.00	0.212343
1587.00	0.212192
1588.00	0.212025
1589.00	0.211866
1590.00	0.211695
1591.00	0.211554
1592.00	0.211424
1593.00	0.211281
1594.00	0.211147
1595.00	0.211001
1596.00	0.210892
1597.00	0.210776
1598.00	0.210667
1599.00	0.210574
1600.00	0.210457
1601.00	0.210319
1602.00	0.210195
1603.00	0.210044
1604.00	0.209917
1605.00	0.209793
1606.00	0.209643
1607.00	0.209528
1608.00	0.209392
1609.00	0.209244
1610.00	0.209097
1611.00	0.208950
1612.00	0.208809
1613.00	0.208627
1614.00	0.208466
1615.00	0.208325
1616.00	0.208162
1617.00	0.208008
1618.00	0.207863
1619.00	0.207702
1620.00	0.207565
1621.00	0.207396
1622.00	0.207231
1623.00	0.207118
1624.00	0.206975
1625.00	0.206835
1626.00	0.206705
1627.00	0.206596
1628.00	0.206498
1629.00	0.206387
1630.00	0.206289
1631.00	0.206211
1632.00	0.206110
1633.00	0.205958
1634.00	0.205835
1635.00	0.205735
1636.00	0.205624
1637.00	0.205485
1638.00	0.205380
1639.00	0.205286
1640.00	0.205189
1641.00	0.205066
1642.00	0.204940
1643.00	0.206126
1644.00	0.207315
1645.00	0.208515
1646.00	0.209729
1647.00	0.210917
1648.00	0.212047
1649.00	0.213195
1650.00	0.214448
1651.00	0.215627
1652.00	0.216866
1653.00	0.218102
1654.00	0.219339
1655.00	0.220501
1656.00	0.221683
1657.00	0.222840
1658.00	0.224100
1659.00	0.225325
1660.00	0.225163
1661.00	0.225038
1662.00	0.224786
1663.00	0.224584
1664.00	0.224403
1665.00	0.224251
1666.00	0.224025
1667.00	0.223761
1668.00	0.223623
1669.00	0.223366
1670.00	0.223150
1671.00	0.222966
1672.00	0.222887
1673.00	0.222720
1674.00	0.222543
1675.00	0.222312
1676.00	0.222124
1677.00	0.221914
1678.00	0.221657
1679.00	0.221533
1680.00	0.221357
1681.00	0.221199
1682.00	0.221029
1683.00	0.220973
1684.00	0.220948
1685.00	0.220813
1686.00	0.220724
1687.00	0.220588
1688.00	0.220554
1689.00	0.220455
1690.00	0.220464
1691.00	0.220362
1692.00	0.220358
1693.00	0.220349
1694.00	0.220348
1695.00	0.220345
1696.00	0.220374
1697.00	0.220329
1698.00	0.220339
1699.00	0.220259
1700.00	0.220142
1701.00	0.220016
1702.00	0.219915
1703.00	0.219800
1704.00	0.219674
1705.00	0.219487
1706.00	0.219291
1707.00	0.219109
1708.00	0.219009
1709.00	0.218796
1710.00	0.218638
1711.00	0.218448
1712.00	0.218260
1713.00	0.218023
1714.00	0.217908
1715.00	0.217707
1716.00	0.217649
1717.00	0.217494
1718.00	0.217379
1719.00	0.217235
1720.00	0.217035
1721.00	0.216978
1722.00	0.216820
1723.00	0.216698
1724.00	0.216446
1725.00	0.216304
1726.00	0.216149
1727.00	0.215924
1728.00	0.215766
1729.00	0.215616
1730.00	0.215459
1731.00	0.215207
1732.00	0.214995
1733.00	0.214702
1734.00	0.214480
1735.00	0.214177
1736.00	0.214002
1737.00	0.213861
1738.00	0.213556
1739.00	0.213331
1740.00	0.213146
1741.00	0.213047
1742.00	0.212840
1743.00	0.212705
1744.00	0.212509
1745.00	0.212239
1746.00	0.212030
1747.00	0.211863
1748.00	0.211691
1749.00	0.211519
1750.00	0.211381
1751.00	0.211291
1752.00	0.211116
1753.00	0.210938
1754.00	0.210768
1755.00	0.210644
1756.00	0.210509
1757.00	0.210246
1758.00	0.209990
1759.00	0.209817
1760.00	0.209525
1761.00	0.209316
1762.00	0.209187
1763.00	0.208892
1764.00	0.208641
1765.00	0.208402
1766.00	0.208151
1767.00	0.207914
1768.00	0.207679
1769.00	0.207539
1770.00	0.207263
1771.00	0.207068
1772.00	0.206823
1773.00	0.206646
1774.00	0.206364
1775.00	0.206179
1776.00	0.205983
1777.00	0.205747
1778.00	0.205595
1779.00	0.205327
1780.00	0.205221
1781.00	0.204991
1782.00	0.204821
1783.00	0.204621
1784.00	0.204432
1785.00	0.204190
1786.00	0.203905
1787.00	0.203706
1788.00	0.203437
1789.00	0.203257
1790.00	0.203011
1791.00	0.202874
1792.00	0.202712
1793.00	0.202448
1794.00	0.202282
1795.00	0.202094
1796.00	0.201915
1797.00	0.201718
1798.00	0.201589
1799.00	0.201352
1800.00	0.201163
1801.00	0.201010
1802.00	0.200750
1803.00	0.200670
1804.00	0.200518
1805.00	0.200382
1806.00	0.200179
1807.00	0.199961
1808.00	0.199849
1809.00	0.199537
1810.00	0.199454
1811.00	0.199290
1812.00	0.199067
1813.00	0.198825
1814.00	0.198709
1815.00	0.198510
1816.00	0.198340
1817.00	0.198243
1818.00	0.197970
1819.00	0.197873
1820.00	0.197572
1821.00	0.197460
1822.00	0.197238
1823.00	0.197108
1824.00	0.196897
1825.00	0.196663
1826.00	0.196625
1827.00	0.196238
1828.00	0.196089
1829.00	0.195940
1830.00	0.195864
1831.00	0.195529
1832.00	0.195390
1833.00	0.195224
1834.00	0.195000
1835.00	0.194911
1836.00	0.194768
1837.00	0.194646
1838.00	0.194328
1839.00	0.194170
1840.00	0.194016
1841.00	0.193824
1842.00	0.193650
1843.00	0.193458
1844.00	0.193373
1845.00	0.193164
1846.00	0.193038
1847.00	0.192898
1848.00	0.192785
1849.00	0.192497
1850.00	0.192286
1851.00	0.192106
1852.00	0.191848
1853.00	0.191660
1854.00	0.191525
1855.00	0.191399
1856.00	0.191091
1857.00	0.190781
1858.00	0.190693
1859.00	0.190439
1860.00	0.190124
1861.00	0.189919
1862.00	0.189663
1863.00	0.189224
1864.00	0.188901
1865.00	0.188712
1866.00	0.188442
1867.00	0.188271
1868.00	0.187914
1869.00	0.187677
1870.00	0.187356
1871.00	0.186970
1872.00	0.186750
1873.00	0.186588
1874.00	0.186453
1875.00	0.186159
1876.00	0.186109
1877.00	0.185948
1878.00	0.185747
1879.00	0.185609
1880.00	0.185530
1881.00	0.185439
1882.00	0.185222
1883.00	0.185176
1884.00	0.185008
1885.00	0.184882
1886.00	0.184622
1887.00	0.184540
1888.00	0.184478
1889.00	0.184342
1890.00	0.184257
1891.00	0.184057
1892.00	0.183986
1893.00	0.183735
1894.00	0.183729
1895.00	0.183706
1896.00	0.183539
1897.00	0.183369
1898.00	0.183181
1899.00	0.183058
1900.00	0.182892
1901.00	0.182739
1902.00	0.182728
1903.00	0.182746
1904.00	0.182613
1905.00	0.182357
1906.00	0.182133
1907.00	0.181956
1908.00	0.181858
1909.00	0.181596
1910.00	0.181538
1911.00	0.181397
1912.00	0.181105
1913.00	0.181171
1914.00	0.181084
1915.00	0.181007
1916.00	0.180889
1917.00	0.180667
1918.00	0.180684
1919.00	0.180513
1920.00	0.180443
1921.00	0.180227
1922.00	0.180247
1923.00	0.180082
1924.00	0.180087
1925.00	0.180029
1926.00	0.179856
1927.00	0.179616
1928.00	0.179336
1929.00	0.179242
1930.00	0.178863
1931.00	0.178885
1932.00	0.178717
1933.00	0.178681
1934.00	0.178828
1935.00	0.178656
1936.00	0.178468
1937.00	0.178225
1938.00	0.178220
1939.00	0.178054
1940.00	0.177998
1941.00	0.177720
1942.00	0.177622
1943.00	0.177694
1944.00	0.177526
1945.00	0.177520
1946.00	0.177607
1947.00	0.177586
1948.00	0.177350
1949.00	0.177438
1950.00	0.177244
1951.00	0.176921
1952.00	0.176644
1953.00	0.176720
1954.00	0.176708
1955.00	0.176372
1956.00	0.176326
1957.00	0.176462
1958.00	0.176454
1959.00	0.176343
1960.00	0.176322
1961.00	0.176398
1962.00	0.176128
1963.00	0.175821
1964.00	0.175667
1965.00	0.175579
1966.00	0.175226
1967.00	0.175232
1968.00	0.175208
1969.00	0.175052
1970.00	0.174790
1971.00	0.174727
1972.00	0.174986
1973.00	0.174935
1974.00	0.174568
1975.00	0.174464
1976.00	0.174231
1977.00	0.174021
1978.00	0.174011
1979.00	0.174163
1980.00	0.174015
1981.00	0.174073
1982.00	0.174109
1983.00	0.174022
1984.00	0.173869
1985.00	0.173702
1986.00	0.173676
1987.00	0.173539
1988.00	0.173420
1989.00	0.173174
1990.00	0.172812
1991.00	0.172952
1992.00	0.172890
1993.00	0.172894
1994.00	0.172645
1995.00	0.172451
1996.00	0.172291
1997.00	0.172445
1998.00	0.172182
1999.00	0.171970
2000.00	0.172056
2001.00	0.171935
2002.00	0.172041
2003.00	0.172116
2004.00	0.172199
2005.00	0.171986
2006.00	0.171972
2007.00	0.172027
2008.00	0.171830
2009.00	0.171773
2010.00	0.171833
2011.00	0.172074
2012.00	0.172006
2013.00	0.171852
2014.00	0.171682
2015.00	0.171530
2016.00	0.171647
2017.00	0.171419
2018.00	0.171510
2019.00	0.171245
2020.00	0.171149
2021.00	0.171085
2022.00	0.171146
2023.00	0.171122
2024.00	0.171385
2025.00	0.171303
2026.00	0.171304
2027.00	0.171150
2028.00	0.171078
2029.00	0.171168
2030.00	0.171136
2031.00	0.171145
2032.00	0.171249
2033.00	0.170898
2034.00	0.171078
2035.00	0.170915
2036.00	0.171081
2037.00	0.171161
2038.00	0.171039
2039.00	0.171060
2040.00	0.171002
2041.00	0.170784
2042.00	0.170803
2043.00	0.170726
2044.00	0.170726
2045.00	0.170559
2046.00	0.170390
2047.00	0.170457
2048.00	0.170608
2049.00	0.170655
2050.00	0.170802
2051.00	0.170828
2052.00	0.170924
2053.00	0.170856
2054.00	0.170871
2055.00	0.170814
2056.00	0.170756
2057.00	0.170847
2058.00	0.170690
2059.00	0.170740
2060.00	0.170801
2061.00	0.170626
2062.00	0.170613
2063.00	0.170622
2064.00	0.170646
2065.00	0.170502
2066.00	0.170397
2067.00	0.170480
2068.00	0.170200
2069.00	0.170279
2070.00	0.170308
2071.00	0.170297
2072.00	0.170349
2073.00	0.170439
2074.00	0.170220
2075.00	0.170400
2076.00	0.170527
2077.00	0.170414
2078.00	0.170445
2079.00	0.170525
2080.00	0.170549
2081.00	0.170333
2082.00	0.170428
2083.00	0.170510
2084.00	0.170345
2085.00	0.170405
2086.00	0.170111
2087.00	0.170049
2088.00	0.169812
2089.00	0.169797
2090.00	0.169739
2091.00	0.169901
2092.00	0.169957
2093.00	0.169533
2094.00	0.169680
2095.00	0.169785
2096.00	0.169583
2097.00	0.169263
2098.00	0.169306
2099.00	0.169075
2100.00	0.168908
2101.00	0.168728
2102.00	0.168719
2103.00	0.168779
2104.00	0.168439
2105.00	0.168547
2106.00	0.168431
2107.00	0.168210
2108.00	0.168015
2109.00	0.167894
2110.00	0.167977
2111.00	0.167596
2112.00	0.167375
2113.00	0.167233
2114.00	0.167391
2115.00	0.167159
2116.00	0.167145
2117.00	0.167062
2118.00	0.166971
2119.00	0.166945
2120.00	0.166738
2121.00	0.166762
2122.00	0.166338
2123.00	0.166273
2124.00	0.166389
2125.00	0.166297
2126.00	0.166096
2127.00	0.166078
2128.00	0.166065
2129.00	0.165831
2130.00	0.165851
2131.00	0.165666
2132.00	0.165627
2133.00	0.165344
2134.00	0.165318
2135.00	0.165185
2136.00	0.164753
2137.00	0.164704
2138.00	0.164878
2139.00	0.164730
2140.00	0.164499
2141.00	0.164321
2142.00	0.164082
2143.00	0.163802
2144.00	0.163365
2145.00	0.163344
2146.00	0.163213
2147.00	0.162943
2148.00	0.162693
2149.00	0.162689
2150.00	0.162539
2151.00	0.162249
2152.00	0.162422
2153.00	0.162216
2154.00	0.162043
2155.00	0.161539
2156.00	0.161747
2157.00	0.161497
2158.00	0.161068
2159.00	0.160931
2160.00	0.161074
2161.00	0.160877
2162.00	0.160681
2163.00	0.160688
2164.00	0.160488
2165.00	0.160408
2166.00	0.160195
2167.00	0.160118
2168.00	0.160115
2169.00	0.159599
2170.00	0.159757
2171.00	0.159688
2172.00	0.159567
2173.00	0.159192
2174.00	0.159340
2175.00	0.159284
2176.00	0.159086
2177.00	0.158688
2178.00	0.158644
2179.00	0.158667
2180.00	0.158345
2181.00	0.158543
2182.00	0.158442
2183.00	0.158322
2184.00	0.158195
2185.00	0.157962
2186.00	0.158278
2187.00	0.158096
2188.00	0.157996
2189.00	0.157753
2190.00	0.157816
2191.00	0.157590
2192.00	0.157313
2193.00	0.157280
2194.00	0.157422
2195.00	0.157449
2196.00	0.157211
2197.00	0.157370
[truncated: 303 more rows]
