# Supplementary material for: Ultrafast charge-transfer-induced spin transition in cobalt-tungstate molecular photomagnets
Source: Nat Commun. 2025 Jun 6;16:5012. doi: 10.1038/s41467-025-60401-4 (PMC12144094; doi:10.1038/s41467-025-60401-4)
Supplement: Supplementary file 5 — Source Data [file 41467_2025_60401_MOESM5_ESM.zip › Source_Data_files/Photoinduced_UV_vis_NIR_spectra_CsCoW/cooling_photo_1st/File_220712_161824_215K.txt]

File_220712_161824_215K.spc - RawData
�g�� (nm)	Abs.
200.00	2.112472
201.00	2.143578
202.00	2.175828
203.00	2.186427
204.00	2.161741
205.00	2.178144
206.00	2.167284
207.00	2.155319
208.00	2.159582
209.00	2.111817
210.00	2.080269
211.00	2.053787
212.00	2.030674
213.00	2.005783
214.00	2.004351
215.00	2.007445
216.00	1.985935
217.00	1.972574
218.00	1.969936
219.00	1.970497
220.00	1.964313
221.00	1.972645
222.00	1.983935
223.00	1.979906
224.00	1.976679
225.00	1.977217
226.00	1.986872
227.00	1.978874
228.00	1.990226
229.00	1.994561
230.00	1.995764
231.00	1.994353
232.00	2.000056
233.00	1.999071
234.00	2.007966
235.00	2.016546
236.00	2.021238
237.00	2.030013
238.00	2.033789
239.00	2.032378
240.00	2.034121
241.00	2.038652
242.00	2.044299
243.00	2.055874
244.00	2.064934
245.00	2.070600
246.00	2.075337
247.00	2.078572
248.00	2.077402
249.00	2.079117
250.00	2.080148
251.00	2.080398
252.00	2.082168
253.00	2.083740
254.00	2.092325
255.00	2.093786
256.00	2.097468
257.00	2.099232
258.00	2.103458
259.00	2.100684
260.00	2.101767
261.00	2.101674
262.00	2.102469
263.00	2.104497
264.00	2.103644
265.00	2.105742
266.00	2.110070
267.00	2.109392
268.00	2.111042
269.00	2.112382
270.00	2.109511
271.00	2.105414
272.00	2.101942
273.00	2.092510
274.00	2.087306
275.00	2.085240
276.00	2.074475
277.00	2.069684
278.00	2.063734
279.00	2.057075
280.00	2.051383
281.00	2.048429
282.00	2.039032
283.00	2.035707
284.00	2.024071
285.00	2.014808
286.00	2.008615
287.00	1.999555
288.00	1.988021
289.00	1.981885
290.00	1.972580
291.00	1.965425
292.00	1.957584
293.00	1.950716
294.00	1.940154
295.00	1.927427
296.00	1.913915
297.00	1.904443
298.00	1.891927
299.00	1.883648
300.00	1.878118
301.00	1.866679
302.00	1.856463
303.00	1.841479
304.00	1.831141
305.00	1.817195
306.00	1.809218
307.00	1.794940
308.00	1.782159
309.00	1.768022
310.00	1.754028
311.00	1.733848
312.00	1.720451
313.00	1.708255
314.00	1.689220
315.00	1.673845
316.00	1.658949
317.00	1.640755
318.00	1.626171
319.00	1.611994
320.00	1.597177
321.00	1.583229
322.00	1.566578
323.00	1.551568
324.00	1.536257
325.00	1.523562
326.00	1.509472
327.00	1.499456
328.00	1.489531
329.00	1.480965
330.00	1.469617
331.00	1.461549
332.00	1.453832
333.00	1.442746
334.00	1.432589
335.00	1.425101
336.00	1.417608
337.00	1.409499
338.00	1.402874
339.00	1.398275
340.00	1.393200
341.00	1.388377
342.00	1.384730
343.00	1.380874
344.00	1.376655
345.00	1.372162
346.00	1.368992
347.00	1.364771
348.00	1.360000
349.00	1.357342
350.00	1.353523
351.00	1.351459
352.00	1.349064
353.00	1.347043
354.00	1.341946
355.00	1.337745
356.00	1.332763
357.00	1.327179
358.00	1.322992
359.00	1.319255
360.00	1.314160
361.00	1.307878
362.00	1.301473
363.00	1.294557
364.00	1.287664
365.00	1.280822
366.00	1.273553
367.00	1.266264
368.00	1.257915
369.00	1.249654
370.00	1.243270
371.00	1.234905
372.00	1.226692
373.00	1.218698
374.00	1.210582
375.00	1.199964
376.00	1.191158
377.00	1.181859
378.00	1.172731
379.00	1.162879
380.00	1.155339
381.00	1.146448
382.00	1.137239
383.00	1.128649
384.00	1.120269
385.00	1.109967
386.00	1.101714
387.00	1.093192
388.00	1.084246
389.00	1.075487
390.00	1.068285
391.00	1.060099
392.00	1.053324
393.00	1.046327
394.00	1.039594
395.00	1.032233
396.00	1.025048
397.00	1.018384
398.00	1.012466
399.00	1.006601
400.00	1.001344
401.00	0.996284
402.00	0.991446
403.00	0.987462
404.00	0.983651
405.00	0.979825
406.00	0.976441
407.00	0.973400
408.00	0.969915
409.00	0.967144
410.00	0.964201
411.00	0.961410
412.00	0.958207
413.00	0.954253
414.00	0.951462
415.00	0.948212
416.00	0.945345
417.00	0.942515
418.00	0.940316
419.00	0.936969
420.00	0.934380
421.00	0.930797
422.00	0.927689
423.00	0.924603
424.00	0.921657
425.00	0.918276
426.00	0.915803
427.00	0.912593
428.00	0.909479
429.00	0.905954
430.00	0.903065
431.00	0.899846
432.00	0.897210
433.00	0.894436
434.00	0.891900
435.00	0.888662
436.00	0.885350
437.00	0.881811
438.00	0.878735
439.00	0.875176
440.00	0.872766
441.00	0.870409
442.00	0.868203
443.00	0.865517
444.00	0.862944
445.00	0.859952
446.00	0.857372
447.00	0.855017
448.00	0.853015
449.00	0.850899
450.00	0.849023
451.00	0.847090
452.00	0.844582
453.00	0.842344
454.00	0.840771
455.00	0.838821
456.00	0.837343
457.00	0.836243
458.00	0.834622
459.00	0.833603
460.00	0.832782
461.00	0.831882
462.00	0.830644
463.00	0.829572
464.00	0.828050
465.00	0.826948
466.00	0.825121
467.00	0.823718
468.00	0.822495
469.00	0.820931
470.00	0.819008
471.00	0.817729
472.00	0.816129
473.00	0.814287
474.00	0.812690
475.00	0.810990
476.00	0.808817
477.00	0.807228
478.00	0.805619
479.00	0.803987
480.00	0.802431
481.00	0.800695
482.00	0.799131
483.00	0.797001
484.00	0.794829
485.00	0.792708
486.00	0.790832
487.00	0.788332
488.00	0.786683
489.00	0.785086
490.00	0.783224
491.00	0.781555
492.00	0.779736
493.00	0.778134
494.00	0.776296
495.00	0.774762
496.00	0.773178
497.00	0.772000
498.00	0.770616
499.00	0.769476
500.00	0.768105
501.00	0.766872
502.00	0.765134
503.00	0.763521
504.00	0.761959
505.00	0.760535
506.00	0.758926
507.00	0.758135
508.00	0.756846
509.00	0.755756
510.00	0.754357
511.00	0.753758
512.00	0.751981
513.00	0.750883
514.00	0.749893
515.00	0.748789
516.00	0.747122
517.00	0.746289
518.00	0.745778
519.00	0.744494
520.00	0.743593
521.00	0.742674
522.00	0.742151
523.00	0.740552
524.00	0.740362
525.00	0.740099
526.00	0.740030
527.00	0.739744
528.00	0.739356
529.00	0.738632
530.00	0.737950
531.00	0.736553
532.00	0.735461
533.00	0.735433
534.00	0.734500
535.00	0.733987
536.00	0.733947
537.00	0.733535
538.00	0.732762
539.00	0.732407
540.00	0.731272
541.00	0.730344
542.00	0.729715
543.00	0.729029
544.00	0.727823
545.00	0.727298
546.00	0.726572
547.00	0.725802
548.00	0.724700
549.00	0.723957
550.00	0.723242
551.00	0.722543
552.00	0.721714
553.00	0.721108
554.00	0.720383
555.00	0.719849
556.00	0.719449
557.00	0.719151
558.00	0.718775
559.00	0.718885
560.00	0.718716
561.00	0.718631
562.00	0.718475
563.00	0.718629
564.00	0.718831
565.00	0.719070
566.00	0.719217
567.00	0.719683
568.00	0.720227
569.00	0.720563
570.00	0.720998
571.00	0.721412
572.00	0.721770
573.00	0.722016
574.00	0.722627
575.00	0.723156
576.00	0.723665
577.00	0.724333
578.00	0.724924
579.00	0.725704
580.00	0.726733
581.00	0.727841
582.00	0.729199
583.00	0.730858
584.00	0.732224
585.00	0.733730
586.00	0.735397
587.00	0.736830
588.00	0.738175
589.00	0.739769
590.00	0.741636
591.00	0.743497
592.00	0.745553
593.00	0.747084
594.00	0.749277
595.00	0.750810
596.00	0.752276
597.00	0.753793
598.00	0.756611
599.00	0.757684
600.00	0.759614
601.00	0.762227
602.00	0.764236
603.00	0.764983
604.00	0.767540
605.00	0.769575
606.00	0.771091
607.00	0.773165
608.00	0.775869
609.00	0.778296
610.00	0.780359
611.00	0.782549
612.00	0.784671
613.00	0.786742
614.00	0.788722
615.00	0.790976
616.00	0.792643
617.00	0.794842
618.00	0.797490
619.00	0.799249
620.00	0.801368
621.00	0.804283
622.00	0.806577
623.00	0.808735
624.00	0.811241
625.00	0.813713
626.00	0.816418
627.00	0.818688
628.00	0.820756
629.00	0.822999
630.00	0.825489
631.00	0.827321
632.00	0.829805
633.00	0.832236
634.00	0.834372
635.00	0.837111
636.00	0.839272
637.00	0.841367
638.00	0.843463
639.00	0.845974
640.00	0.847686
641.00	0.850117
642.00	0.853107
643.00	0.855568
644.00	0.857818
645.00	0.860127
646.00	0.862020
647.00	0.862979
648.00	0.865397
649.00	0.867232
650.00	0.869161
651.00	0.872096
652.00	0.875437
653.00	0.877385
654.00	0.880213
655.00	0.882248
656.00	0.884364
657.00	0.885913
658.00	0.888895
659.00	0.891858
660.00	0.895153
661.00	0.898090
662.00	0.901316
663.00	0.903504
664.00	0.905137
665.00	0.906296
666.00	0.907041
667.00	0.908511
668.00	0.909378
669.00	0.910459
670.00	0.912655
671.00	0.914208
672.00	0.914837
673.00	0.916530
674.00	0.917252
675.00	0.917638
676.00	0.919092
677.00	0.920491
678.00	0.922620
679.00	0.925306
680.00	0.927643
681.00	0.930076
682.00	0.932710
683.00	0.933570
684.00	0.935109
685.00	0.936943
686.00	0.937954
687.00	0.939387
688.00	0.941542
689.00	0.941939
690.00	0.942653
691.00	0.943814
692.00	0.944881
693.00	0.946544
694.00	0.949462
695.00	0.952371
696.00	0.953081
697.00	0.954219
698.00	0.954688
699.00	0.955064
700.00	0.955408
701.00	0.958245
702.00	0.959116
703.00	0.959954
704.00	0.961697
705.00	0.963045
706.00	0.963879
707.00	0.966069
708.00	0.967666
709.00	0.968657
710.00	0.969224
711.00	0.969359
712.00	0.969574
713.00	0.970589
714.00	0.970885
715.00	0.971696
716.00	0.973120
717.00	0.974593
718.00	0.974708
719.00	0.966427
720.00	0.958093
721.00	0.952247
722.00	0.950462
723.00	0.948499
724.00	0.946511
725.00	0.944659
726.00	0.942726
727.00	0.940687
728.00	0.938485
729.00	0.936596
730.00	0.937205
731.00	0.937704
732.00	0.938225
733.00	0.938699
734.00	0.939152
735.00	0.939592
736.00	0.940114
737.00	0.940583
738.00	0.941053
739.00	0.941383
740.00	0.941686
741.00	0.941994
742.00	0.942217
743.00	0.942343
744.00	0.942514
745.00	0.942745
746.00	0.942805
747.00	0.942702
748.00	0.942724
749.00	0.942692
750.00	0.942742
751.00	0.942660
752.00	0.942575
753.00	0.942339
754.00	0.942124
755.00	0.941900
756.00	0.941535
757.00	0.941332
758.00	0.940932
759.00	0.940597
760.00	0.940187
761.00	0.939801
762.00	0.939233
763.00	0.938859
764.00	0.938472
765.00	0.937964
766.00	0.937415
767.00	0.936728
768.00	0.936125
769.00	0.935462
770.00	0.934801
771.00	0.934012
772.00	0.933313
773.00	0.932628
774.00	0.931799
775.00	0.931032
776.00	0.930205
777.00	0.929515
778.00	0.928712
779.00	0.927967
780.00	0.927142
781.00	0.926299
782.00	0.925305
783.00	0.924323
784.00	0.923329
785.00	0.922348
786.00	0.921286
787.00	0.920173
788.00	0.919237
789.00	0.918023
790.00	0.916871
791.00	0.915736
792.00	0.914561
793.00	0.913312
794.00	0.912046
795.00	0.910764
796.00	0.909438
797.00	0.907996
798.00	0.906585
799.00	0.905270
800.00	0.903941
801.00	0.902547
802.00	0.901031
803.00	0.899565
804.00	0.898151
805.00	0.896673
806.00	0.895211
807.00	0.893786
808.00	0.892241
809.00	0.890754
810.00	0.889202
811.00	0.887560
812.00	0.885989
813.00	0.884429
814.00	0.882869
815.00	0.881236
816.00	0.879574
817.00	0.877862
818.00	0.876202
819.00	0.874609
820.00	0.872898
821.00	0.871320
822.00	0.869663
823.00	0.868032
824.00	0.866271
825.00	0.864639
826.00	0.862841
827.00	0.861250
828.00	0.859599
829.00	0.857933
830.00	0.856281
831.00	0.854550
832.00	0.852850
833.00	0.851166
834.00	0.849485
835.00	0.847812
836.00	0.846046
837.00	0.844429
838.00	0.842665
839.00	0.840762
840.00	0.839050
841.00	0.837333
842.00	0.835656
843.00	0.833941
844.00	0.832097
845.00	0.830460
846.00	0.828604
847.00	0.826693
848.00	0.824937
849.00	0.823205
850.00	0.821267
851.00	0.819542
852.00	0.817710
853.00	0.815996
854.00	0.814231
855.00	0.812460
856.00	0.810909
857.00	0.809259
858.00	0.807597
859.00	0.805771
860.00	0.803943
861.00	0.802097
862.00	0.800071
863.00	0.794676
864.00	0.789286
865.00	0.783752
866.00	0.778238
867.00	0.773007
868.00	0.767637
869.00	0.762176
870.00	0.756678
871.00	0.751213
872.00	0.745689
873.00	0.740108
874.00	0.734553
875.00	0.729062
876.00	0.723666
877.00	0.718298
878.00	0.713026
879.00	0.707683
880.00	0.705297
881.00	0.702848
882.00	0.700518
883.00	0.698093
884.00	0.695654
885.00	0.693238
886.00	0.690932
887.00	0.688523
888.00	0.686095
889.00	0.683766
890.00	0.681445
891.00	0.679037
892.00	0.676540
893.00	0.673924
894.00	0.671477
895.00	0.668981
896.00	0.666559
897.00	0.664022
898.00	0.661598
899.00	0.659172
900.00	0.656815
901.00	0.654334
902.00	0.651765
903.00	0.649256
904.00	0.646859
905.00	0.644431
906.00	0.641973
907.00	0.639481
908.00	0.637016
909.00	0.634643
910.00	0.632347
911.00	0.630026
912.00	0.627696
913.00	0.625357
914.00	0.622995
915.00	0.620663
916.00	0.618288
917.00	0.615971
918.00	0.613687
919.00	0.611466
920.00	0.609276
921.00	0.607022
922.00	0.604850
923.00	0.602644
924.00	0.600454
925.00	0.598300
926.00	0.596142
927.00	0.593978
928.00	0.591789
929.00	0.589621
930.00	0.587476
931.00	0.585349
932.00	0.583205
933.00	0.581095
934.00	0.578919
935.00	0.576840
936.00	0.574758
937.00	0.572638
938.00	0.570551
939.00	0.568435
940.00	0.566372
941.00	0.564320
942.00	0.562259
943.00	0.560226
944.00	0.558240
945.00	0.556230
946.00	0.554246
947.00	0.552283
948.00	0.550373
949.00	0.548466
950.00	0.546552
951.00	0.544637
952.00	0.542740
953.00	0.540782
954.00	0.538839
955.00	0.536925
956.00	0.535013
957.00	0.533093
958.00	0.531194
959.00	0.529282
960.00	0.527424
961.00	0.525589
962.00	0.523724
963.00	0.521872
964.00	0.520013
965.00	0.518206
966.00	0.516355
967.00	0.514492
968.00	0.512646
969.00	0.510780
970.00	0.508958
971.00	0.507196
972.00	0.505428
973.00	0.503653
974.00	0.501903
975.00	0.500159
976.00	0.498510
977.00	0.496800
978.00	0.495073
979.00	0.493398
980.00	0.491748
981.00	0.490111
982.00	0.488435
983.00	0.486808
984.00	0.485247
985.00	0.483700
986.00	0.482137
987.00	0.480576
988.00	0.479023
989.00	0.477526
990.00	0.476035
991.00	0.474551
992.00	0.473076
993.00	0.471580
994.00	0.470125
995.00	0.468668
996.00	0.467250
997.00	0.465815
998.00	0.464381
999.00	0.462963
1000.00	0.461538
1001.00	0.460117
1002.00	0.458703
1003.00	0.457335
1004.00	0.455990
1005.00	0.454627
1006.00	0.453268
1007.00	0.451960
1008.00	0.450648
1009.00	0.449350
1010.00	0.448053
1011.00	0.446772
1012.00	0.445500
1013.00	0.444219
1014.00	0.442924
1015.00	0.441671
1016.00	0.440418
1017.00	0.439194
1018.00	0.437975
1019.00	0.436784
1020.00	0.435587
1021.00	0.434397
1022.00	0.433224
1023.00	0.432022
1024.00	0.430832
1025.00	0.429657
1026.00	0.428484
1027.00	0.427317
1028.00	0.426152
1029.00	0.425012
1030.00	0.423867
1031.00	0.422753
1032.00	0.421639
1033.00	0.420531
1034.00	0.419428
1035.00	0.418333
1036.00	0.417224
1037.00	0.416142
1038.00	0.415073
1039.00	0.413983
1040.00	0.412903
1041.00	0.411823
1042.00	0.410748
1043.00	0.409701
1044.00	0.408651
1045.00	0.407601
1046.00	0.406545
1047.00	0.405531
1048.00	0.404531
1049.00	0.403527
1050.00	0.402523
1051.00	0.401540
1052.00	0.400553
1053.00	0.399570
1054.00	0.398606
1055.00	0.397641
1056.00	0.396698
1057.00	0.395765
1058.00	0.394852
1059.00	0.393969
1060.00	0.393064
1061.00	0.392155
1062.00	0.391232
1063.00	0.390323
1064.00	0.389394
1065.00	0.388501
1066.00	0.387604
1067.00	0.386728
1068.00	0.385860
1069.00	0.385003
1070.00	0.384166
1071.00	0.383305
1072.00	0.382477
1073.00	0.381613
1074.00	0.380762
1075.00	0.379922
1076.00	0.379059
1077.00	0.378196
1078.00	0.377375
1079.00	0.376566
1080.00	0.375787
1081.00	0.375043
1082.00	0.374268
1083.00	0.373517
1084.00	0.372760
1085.00	0.372000
1086.00	0.371221
1087.00	0.370470
1088.00	0.369703
1089.00	0.368971
1090.00	0.368265
1091.00	0.367574
1092.00	0.366865
1093.00	0.366117
1094.00	0.365426
1095.00	0.364752
1096.00	0.364103
1097.00	0.363409
1098.00	0.362699
1099.00	0.361992
1100.00	0.361288
1101.00	0.360598
1102.00	0.359931
1103.00	0.359301
1104.00	0.358642
1105.00	0.358004
1106.00	0.357335
1107.00	0.356703
1108.00	0.356065
1109.00	0.355419
1110.00	0.354837
1111.00	0.354203
1112.00	0.353553
1113.00	0.352897
1114.00	0.352277
1115.00	0.351660
1116.00	0.351054
1117.00	0.350482
1118.00	0.349894
1119.00	0.349288
1120.00	0.348659
1121.00	0.348052
1122.00	0.347449
1123.00	0.346837
1124.00	0.346221
1125.00	0.345632
1126.00	0.345025
1127.00	0.344421
1128.00	0.343820
1129.00	0.343238
1130.00	0.342669
1131.00	0.342109
1132.00	0.341518
1133.00	0.340915
1134.00	0.340303
1135.00	0.339717
1136.00	0.339145
1137.00	0.338565
1138.00	0.338008
1139.00	0.337457
1140.00	0.336926
1141.00	0.336399
1142.00	0.335839
1143.00	0.335305
1144.00	0.334734
1145.00	0.334192
1146.00	0.333645
1147.00	0.333094
1148.00	0.332552
1149.00	0.332041
1150.00	0.331528
1151.00	0.331001
1152.00	0.330463
1153.00	0.329931
1154.00	0.329452
1155.00	0.328948
1156.00	0.328428
1157.00	0.327889
1158.00	0.327343
1159.00	0.326814
1160.00	0.326301
1161.00	0.325852
1162.00	0.325398
1163.00	0.324910
1164.00	0.324428
1165.00	0.323916
1166.00	0.323421
1167.00	0.322950
1168.00	0.322477
1169.00	0.322032
1170.00	0.321558
1171.00	0.321063
1172.00	0.320587
1173.00	0.320144
1174.00	0.319709
1175.00	0.319267
1176.00	0.318827
1177.00	0.318393
1178.00	0.317941
1179.00	0.317485
1180.00	0.317045
1181.00	0.316621
1182.00	0.316222
1183.00	0.315798
1184.00	0.315391
1185.00	0.314998
1186.00	0.314577
1187.00	0.314188
1188.00	0.313778
1189.00	0.313374
1190.00	0.312948
1191.00	0.312533
1192.00	0.312132
1193.00	0.311731
1194.00	0.311320
1195.00	0.310933
1196.00	0.310538
1197.00	0.310177
1198.00	0.309768
1199.00	0.309359
1200.00	0.308962
1201.00	0.308553
1202.00	0.308164
1203.00	0.307783
1204.00	0.307401
1205.00	0.307028
1206.00	0.306621
1207.00	0.306240
1208.00	0.305873
1209.00	0.305487
1210.00	0.305108
1211.00	0.304744
1212.00	0.304362
1213.00	0.303995
1214.00	0.303608
1215.00	0.303251
1216.00	0.302879
1217.00	0.302523
1218.00	0.302169
1219.00	0.301800
1220.00	0.301438
1221.00	0.301061
1222.00	0.300694
1223.00	0.300347
1224.00	0.300002
1225.00	0.299645
1226.00	0.299312
1227.00	0.298974
1228.00	0.298615
1229.00	0.298231
1230.00	0.297861
1231.00	0.297511
1232.00	0.297163
1233.00	0.296836
1234.00	0.296496
1235.00	0.296167
1236.00	0.295814
1237.00	0.295456
1238.00	0.295115
1239.00	0.294763
1240.00	0.294437
1241.00	0.294099
1242.00	0.293752
1243.00	0.293415
1244.00	0.293074
1245.00	0.292742
1246.00	0.292430
1247.00	0.292088
1248.00	0.291745
1249.00	0.291432
1250.00	0.291099
1251.00	0.290784
1252.00	0.290429
1253.00	0.290084
1254.00	0.289752
1255.00	0.289429
1256.00	0.289132
1257.00	0.288805
1258.00	0.288467
1259.00	0.288156
1260.00	0.287837
1261.00	0.287502
1262.00	0.287177
1263.00	0.286855
1264.00	0.286550
1265.00	0.286203
1266.00	0.285854
1267.00	0.285530
1268.00	0.285191
1269.00	0.284858
1270.00	0.284548
1271.00	0.284241
1272.00	0.283916
1273.00	0.283583
1274.00	0.283277
1275.00	0.282960
1276.00	0.282638
1277.00	0.282298
1278.00	0.281981
1279.00	0.281688
1280.00	0.281392
1281.00	0.281083
1282.00	0.280816
1283.00	0.280532
1284.00	0.280238
1285.00	0.279940
1286.00	0.279668
1287.00	0.279387
1288.00	0.279089
1289.00	0.278766
1290.00	0.278461
1291.00	0.278159
1292.00	0.277866
1293.00	0.277576
1294.00	0.277295
1295.00	0.277030
1296.00	0.276742
1297.00	0.276438
1298.00	0.276178
1299.00	0.275884
1300.00	0.275572
1301.00	0.275252
1302.00	0.274926
1303.00	0.274625
1304.00	0.274341
1305.00	0.274045
1306.00	0.273753
1307.00	0.273459
1308.00	0.273141
1309.00	0.272812
1310.00	0.272491
1311.00	0.272202
1312.00	0.271877
1313.00	0.271547
1314.00	0.271244
1315.00	0.270906
1316.00	0.270591
1317.00	0.270281
1318.00	0.269985
1319.00	0.269681
1320.00	0.269361
1321.00	0.269024
1322.00	0.268699
1323.00	0.268402
1324.00	0.268059
1325.00	0.267729
1326.00	0.267441
1327.00	0.267117
1328.00	0.266792
1329.00	0.266479
1330.00	0.266171
1331.00	0.265855
1332.00	0.265538
1333.00	0.265224
1334.00	0.264912
1335.00	0.264568
1336.00	0.264251
1337.00	0.263939
1338.00	0.263614
1339.00	0.263288
1340.00	0.262974
1341.00	0.262694
1342.00	0.262396
1343.00	0.262062
1344.00	0.261734
1345.00	0.261398
1346.00	0.261070
1347.00	0.260726
1348.00	0.260355
1349.00	0.260018
1350.00	0.259665
1351.00	0.259294
1352.00	0.258975
1353.00	0.258673
1354.00	0.258333
1355.00	0.257997
1356.00	0.257662
1357.00	0.257333
1358.00	0.257007
1359.00	0.256678
1360.00	0.256374
1361.00	0.256081
1362.00	0.255773
1363.00	0.255462
1364.00	0.255188
1365.00	0.254896
1366.00	0.254572
1367.00	0.254277
1368.00	0.254001
1369.00	0.253688
1370.00	0.253353
1371.00	0.253039
1372.00	0.252733
1373.00	0.252427
1374.00	0.252114
1375.00	0.251797
1376.00	0.251466
1377.00	0.251112
1378.00	0.250771
1379.00	0.250431
1380.00	0.250097
1381.00	0.249723
1382.00	0.249366
1383.00	0.249038
1384.00	0.248674
1385.00	0.248302
1386.00	0.247938
1387.00	0.247587
1388.00	0.247210
1389.00	0.246830
1390.00	0.246436
1391.00	0.246063
1392.00	0.245683
1393.00	0.245314
1394.00	0.244961
1395.00	0.244602
1396.00	0.244221
1397.00	0.243831
1398.00	0.243447
1399.00	0.243072
1400.00	0.242676
1401.00	0.242280
1402.00	0.241899
1403.00	0.241528
1404.00	0.241140
1405.00	0.240761
1406.00	0.240389
1407.00	0.240033
1408.00	0.239668
1409.00	0.239274
1410.00	0.238876
1411.00	0.238514
1412.00	0.238130
1413.00	0.237753
1414.00	0.237385
1415.00	0.237017
1416.00	0.236669
1417.00	0.236330
1418.00	0.235991
1419.00	0.235647
1420.00	0.235285
1421.00	0.234932
1422.00	0.234601
1423.00	0.234294
1424.00	0.233972
1425.00	0.233645
1426.00	0.233351
1427.00	0.233074
1428.00	0.232759
1429.00	0.232457
1430.00	0.232187
1431.00	0.231898
1432.00	0.231615
1433.00	0.231338
1434.00	0.231082
1435.00	0.230850
1436.00	0.230617
1437.00	0.230390
1438.00	0.230136
1439.00	0.229906
1440.00	0.229675
1441.00	0.229471
1442.00	0.229268
1443.00	0.229057
1444.00	0.228855
1445.00	0.228648
1446.00	0.228458
1447.00	0.228268
1448.00	0.228073
1449.00	0.227890
1450.00	0.227710
1451.00	0.227544
1452.00	0.227392
1453.00	0.227245
1454.00	0.227111
1455.00	0.226972
1456.00	0.226826
1457.00	0.226658
1458.00	0.226471
1459.00	0.226297
1460.00	0.226147
1461.00	0.226002
1462.00	0.225840
1463.00	0.225665
1464.00	0.225508
1465.00	0.225368
1466.00	0.225219
1467.00	0.225090
1468.00	0.224909
1469.00	0.224731
1470.00	0.224549
1471.00	0.224375
1472.00	0.224247
1473.00	0.224110
1474.00	0.223968
1475.00	0.223842
1476.00	0.223706
1477.00	0.223560
1478.00	0.223405
1479.00	0.223228
1480.00	0.223102
1481.00	0.222966
1482.00	0.222823
1483.00	0.222715
1484.00	0.222603
1485.00	0.222502
1486.00	0.222395
1487.00	0.222294
1488.00	0.222190
1489.00	0.222066
1490.00	0.221914
1491.00	0.221777
1492.00	0.221670
1493.00	0.221552
1494.00	0.221430
1495.00	0.221325
1496.00	0.221260
1497.00	0.221176
1498.00	0.221078
1499.00	0.220980
1500.00	0.220882
1501.00	0.220749
1502.00	0.220637
1503.00	0.220501
1504.00	0.220397
1505.00	0.220274
1506.00	0.220153
1507.00	0.220047
1508.00	0.219955
1509.00	0.219802
1510.00	0.219684
1511.00	0.219562
1512.00	0.219432
1513.00	0.219316
1514.00	0.219179
1515.00	0.219048
1516.00	0.218936
1517.00	0.218797
1518.00	0.218674
1519.00	0.218562
1520.00	0.218467
1521.00	0.218323
1522.00	0.218181
1523.00	0.218054
1524.00	0.217940
1525.00	0.217814
1526.00	0.217714
1527.00	0.217593
1528.00	0.217458
1529.00	0.217312
1530.00	0.217193
1531.00	0.217079
1532.00	0.216958
1533.00	0.216842
1534.00	0.216727
1535.00	0.216605
1536.00	0.216480
1537.00	0.216340
1538.00	0.216222
1539.00	0.216108
1540.00	0.215978
1541.00	0.215837
1542.00	0.215723
1543.00	0.215591
1544.00	0.215478
1545.00	0.215381
1546.00	0.215292
1547.00	0.215193
1548.00	0.215065
1549.00	0.214953
1550.00	0.214835
1551.00	0.214700
1552.00	0.214559
1553.00	0.214396
1554.00	0.214239
1555.00	0.214070
1556.00	0.213925
1557.00	0.213815
1558.00	0.213699
1559.00	0.213550
1560.00	0.213426
1561.00	0.213261
1562.00	0.213121
1563.00	0.212965
1564.00	0.212818
1565.00	0.212667
1566.00	0.212499
1567.00	0.212304
1568.00	0.212147
1569.00	0.212009
1570.00	0.211858
1571.00	0.211716
1572.00	0.211593
1573.00	0.211472
1574.00	0.211294
1575.00	0.211118
1576.00	0.210959
1577.00	0.210794
1578.00	0.210629
1579.00	0.210452
1580.00	0.210314
1581.00	0.210136
1582.00	0.209967
1583.00	0.209826
1584.00	0.209698
1585.00	0.209570
1586.00	0.209403
1587.00	0.209231
1588.00	0.209077
1589.00	0.208935
1590.00	0.208755
1591.00	0.208613
1592.00	0.208497
1593.00	0.208359
1594.00	0.208204
1595.00	0.208077
1596.00	0.207972
1597.00	0.207822
1598.00	0.207697
1599.00	0.207584
1600.00	0.207431
1601.00	0.207286
1602.00	0.207132
1603.00	0.206979
1604.00	0.206842
1605.00	0.206712
1606.00	0.206545
1607.00	0.206407
1608.00	0.206263
1609.00	0.206095
1610.00	0.205924
1611.00	0.205759
1612.00	0.205597
1613.00	0.205409
1614.00	0.205229
1615.00	0.205067
1616.00	0.204927
1617.00	0.204794
1618.00	0.204640
1619.00	0.204481
1620.00	0.204363
1621.00	0.204233
1622.00	0.204080
1623.00	0.203940
1624.00	0.203804
1625.00	0.203670
1626.00	0.203550
1627.00	0.203447
1628.00	0.203367
1629.00	0.203263
1630.00	0.203151
1631.00	0.203063
1632.00	0.202957
1633.00	0.202814
1634.00	0.202693
1635.00	0.202604
1636.00	0.202485
1637.00	0.202343
1638.00	0.202255
1639.00	0.202168
1640.00	0.202041
1641.00	0.201897
1642.00	0.201775
1643.00	0.202961
1644.00	0.204183
1645.00	0.205348
1646.00	0.206554
1647.00	0.207723
1648.00	0.208898
1649.00	0.210116
1650.00	0.211314
1651.00	0.212529
1652.00	0.213711
1653.00	0.214953
1654.00	0.216189
1655.00	0.217371
1656.00	0.218554
1657.00	0.219771
1658.00	0.220978
1659.00	0.222207
1660.00	0.222026
1661.00	0.221821
1662.00	0.221685
1663.00	0.221502
1664.00	0.221358
1665.00	0.221182
1666.00	0.220974
1667.00	0.220791
1668.00	0.220600
1669.00	0.220407
1670.00	0.220164
1671.00	0.220024
1672.00	0.219848
1673.00	0.219677
1674.00	0.219505
1675.00	0.219367
1676.00	0.219174
1677.00	0.219026
1678.00	0.218856
1679.00	0.218697
1680.00	0.218558
1681.00	0.218419
1682.00	0.218289
1683.00	0.218144
1684.00	0.218059
1685.00	0.217906
1686.00	0.217833
1687.00	0.217730
1688.00	0.217638
1689.00	0.217560
1690.00	0.217523
1691.00	0.217429
1692.00	0.217392
1693.00	0.217309
1694.00	0.217196
1695.00	0.217138
1696.00	0.217126
1697.00	0.216977
1698.00	0.216900
1699.00	0.216793
1700.00	0.216713
1701.00	0.216592
1702.00	0.216521
1703.00	0.216412
1704.00	0.216346
1705.00	0.216172
1706.00	0.216015
1707.00	0.215898
1708.00	0.215760
1709.00	0.215571
1710.00	0.215412
1711.00	0.215301
1712.00	0.215148
1713.00	0.214935
1714.00	0.214851
1715.00	0.214708
1716.00	0.214624
1717.00	0.214438
1718.00	0.214311
1719.00	0.214109
1720.00	0.213917
1721.00	0.213712
1722.00	0.213556
1723.00	0.213433
1724.00	0.213153
1725.00	0.212996
1726.00	0.212839
1727.00	0.212673
1728.00	0.212437
1729.00	0.212271
1730.00	0.212036
1731.00	0.211867
1732.00	0.211617
1733.00	0.211355
1734.00	0.211110
1735.00	0.210921
1736.00	0.210798
1737.00	0.210597
1738.00	0.210425
1739.00	0.210156
1740.00	0.209986
1741.00	0.209838
1742.00	0.209673
1743.00	0.209439
1744.00	0.209253
1745.00	0.209127
1746.00	0.208926
1747.00	0.208779
1748.00	0.208554
1749.00	0.208458
1750.00	0.208252
1751.00	0.208184
1752.00	0.207899
1753.00	0.207732
1754.00	0.207540
1755.00	0.207390
1756.00	0.207278
1757.00	0.207021
1758.00	0.206870
1759.00	0.206756
1760.00	0.206593
1761.00	0.206406
1762.00	0.206309
1763.00	0.206065
1764.00	0.205896
1765.00	0.205647
1766.00	0.205389
1767.00	0.205192
1768.00	0.204939
1769.00	0.204828
1770.00	0.204569
1771.00	0.204381
1772.00	0.204127
1773.00	0.203996
1774.00	0.203798
1775.00	0.203521
1776.00	0.203185
1777.00	0.202982
1778.00	0.202772
1779.00	0.202451
1780.00	0.202323
1781.00	0.202166
1782.00	0.202027
1783.00	0.201801
1784.00	0.201759
1785.00	0.201517
1786.00	0.201276
1787.00	0.200944
1788.00	0.200755
1789.00	0.200531
1790.00	0.200262
1791.00	0.200133
1792.00	0.200020
1793.00	0.199859
1794.00	0.199618
1795.00	0.199483
1796.00	0.199294
1797.00	0.199065
1798.00	0.198731
1799.00	0.198542
1800.00	0.198445
1801.00	0.198169
1802.00	0.198036
1803.00	0.197955
1804.00	0.197901
1805.00	0.197678
1806.00	0.197522
1807.00	0.197347
1808.00	0.197105
1809.00	0.196822
1810.00	0.196690
1811.00	0.196588
1812.00	0.196458
1813.00	0.196261
1814.00	0.196091
1815.00	0.196045
1816.00	0.195791
1817.00	0.195582
1818.00	0.195403
1819.00	0.195258
1820.00	0.194923
1821.00	0.194811
1822.00	0.194639
1823.00	0.194455
1824.00	0.194212
1825.00	0.193995
1826.00	0.193855
1827.00	0.193593
1828.00	0.193430
1829.00	0.193154
1830.00	0.193027
1831.00	0.192791
1832.00	0.192649
1833.00	0.192559
1834.00	0.192390
1835.00	0.192083
1836.00	0.191951
1837.00	0.191825
1838.00	0.191653
1839.00	0.191391
1840.00	0.191254
1841.00	0.191160
1842.00	0.190916
1843.00	0.190814
1844.00	0.190638
1845.00	0.190433
1846.00	0.190250
1847.00	0.190036
1848.00	0.189856
1849.00	0.189512
1850.00	0.189222
1851.00	0.189039
1852.00	0.188969
1853.00	0.188660
1854.00	0.188442
1855.00	0.188201
1856.00	0.188146
1857.00	0.187867
1858.00	0.187625
1859.00	0.187487
1860.00	0.187169
1861.00	0.186827
1862.00	0.186542
1863.00	0.186314
1864.00	0.186037
1865.00	0.185814
1866.00	0.185591
1867.00	0.185460
1868.00	0.185101
1869.00	0.184870
1870.00	0.184699
1871.00	0.184543
1872.00	0.184270
1873.00	0.184049
1874.00	0.183892
1875.00	0.183675
1876.00	0.183583
1877.00	0.183391
1878.00	0.183343
1879.00	0.183227
1880.00	0.183004
1881.00	0.182855
1882.00	0.182710
1883.00	0.182453
1884.00	0.182358
1885.00	0.182232
1886.00	0.182008
1887.00	0.181841
1888.00	0.181653
1889.00	0.181490
1890.00	0.181199
1891.00	0.181033
1892.00	0.180882
1893.00	0.180642
1894.00	0.180547
1895.00	0.180498
1896.00	0.180323
1897.00	0.180183
1898.00	0.180047
1899.00	0.179886
1900.00	0.179899
1901.00	0.179739
1902.00	0.179763
1903.00	0.179778
1904.00	0.179718
1905.00	0.179594
1906.00	0.179506
1907.00	0.179519
1908.00	0.179401
1909.00	0.179216
1910.00	0.179132
1911.00	0.178905
1912.00	0.178835
1913.00	0.178841
1914.00	0.178749
1915.00	0.178608
1916.00	0.178610
1917.00	0.178362
1918.00	0.178245
1919.00	0.178087
1920.00	0.177841
1921.00	0.177643
1922.00	0.177512
1923.00	0.177311
1924.00	0.177154
1925.00	0.177093
1926.00	0.177031
1927.00	0.177041
1928.00	0.177058
1929.00	0.176842
1930.00	0.176513
1931.00	0.176453
1932.00	0.176393
1933.00	0.176202
1934.00	0.176461
1935.00	0.176347
1936.00	0.176375
1937.00	0.176390
1938.00	0.176427
1939.00	0.176338
1940.00	0.176318
1941.00	0.176360
1942.00	0.176234
1943.00	0.176169
1944.00	0.175910
1945.00	0.175858
1946.00	0.175586
1947.00	0.175742
1948.00	0.175680
1949.00	0.175883
1950.00	0.175626
1951.00	0.175437
1952.00	0.175275
1953.00	0.174971
1954.00	0.174787
1955.00	0.174525
1956.00	0.174541
1957.00	0.174434
1958.00	0.174328
1959.00	0.174271
1960.00	0.174287
1961.00	0.174166
1962.00	0.173828
1963.00	0.173794
1964.00	0.173536
1965.00	0.173330
1966.00	0.172886
1967.00	0.173036
1968.00	0.172697
1969.00	0.172637
1970.00	0.172452
1971.00	0.172607
1972.00	0.172529
1973.00	0.172365
1974.00	0.172297
1975.00	0.172042
1976.00	0.171947
1977.00	0.171737
1978.00	0.171891
1979.00	0.171902
1980.00	0.171843
1981.00	0.171674
1982.00	0.171714
1983.00	0.171657
1984.00	0.171506
1985.00	0.171556
1986.00	0.171407
1987.00	0.171374
1988.00	0.171056
1989.00	0.170954
1990.00	0.170675
1991.00	0.170597
1992.00	0.170546
1993.00	0.170503
1994.00	0.170400
1995.00	0.170060
1996.00	0.170087
1997.00	0.170015
1998.00	0.170059
1999.00	0.169896
2000.00	0.169794
2001.00	0.169675
2002.00	0.169613
2003.00	0.169631
2004.00	0.169733
2005.00	0.169663
2006.00	0.169699
2007.00	0.169733
2008.00	0.169533
2009.00	0.169570
2010.00	0.169574
2011.00	0.169688
2012.00	0.169607
2013.00	0.169469
2014.00	0.169458
2015.00	0.169607
2016.00	0.169649
2017.00	0.169597
2018.00	0.169674
2019.00	0.169499
2020.00	0.169335
2021.00	0.169138
2022.00	0.169103
2023.00	0.168934
2024.00	0.169038
2025.00	0.169066
2026.00	0.169011
2027.00	0.168813
2028.00	0.168592
2029.00	0.168809
2030.00	0.168852
2031.00	0.168855
2032.00	0.168670
2033.00	0.168687
2034.00	0.168545
2035.00	0.168358
2036.00	0.168426
2037.00	0.168407
2038.00	0.168484
2039.00	0.168540
2040.00	0.168725
2041.00	0.168475
2042.00	0.168511
2043.00	0.168618
2044.00	0.168497
2045.00	0.168579
2046.00	0.168325
2047.00	0.168181
2048.00	0.168238
2049.00	0.168143
2050.00	0.167998
2051.00	0.168057
2052.00	0.168169
2053.00	0.168169
2054.00	0.168402
2055.00	0.168161
2056.00	0.168080
2057.00	0.167959
2058.00	0.168056
2059.00	0.168179
2060.00	0.168106
2061.00	0.168167
2062.00	0.167994
2063.00	0.168205
2064.00	0.168198
2065.00	0.168231
2066.00	0.168113
2067.00	0.168130
2068.00	0.168178
2069.00	0.168006
2070.00	0.167978
2071.00	0.167724
2072.00	0.167986
2073.00	0.167979
2074.00	0.167744
2075.00	0.167685
2076.00	0.167434
2077.00	0.167219
2078.00	0.167300
2079.00	0.167407
2080.00	0.167004
2081.00	0.167149
2082.00	0.167012
2083.00	0.167369
2084.00	0.167108
2085.00	0.167084
2086.00	0.167125
2087.00	0.166868
2088.00	0.166725
2089.00	0.166557
2090.00	0.166543
2091.00	0.166622
2092.00	0.166618
2093.00	0.166683
2094.00	0.166672
2095.00	0.166361
2096.00	0.166157
2097.00	0.166273
2098.00	0.166092
2099.00	0.166057
2100.00	0.165621
2101.00	0.165637
2102.00	0.165495
2103.00	0.165477
2104.00	0.165541
2105.00	0.165661
2106.00	0.165590
2107.00	0.165363
2108.00	0.165349
2109.00	0.165254
2110.00	0.165072
2111.00	0.164969
2112.00	0.165191
2113.00	0.165083
2114.00	0.165037
2115.00	0.164830
2116.00	0.164526
2117.00	0.164392
2118.00	0.164268
2119.00	0.164257
2120.00	0.164018
2121.00	0.164071
2122.00	0.163744
2123.00	0.163640
2124.00	0.163372
2125.00	0.163225
2126.00	0.162948
2127.00	0.162800
2128.00	0.162493
2129.00	0.162019
2130.00	0.161952
2131.00	0.161704
2132.00	0.161621
2133.00	0.161510
2134.00	0.161521
2135.00	0.161325
2136.00	0.161109
2137.00	0.161001
2138.00	0.160642
2139.00	0.160656
2140.00	0.160378
2141.00	0.160592
2142.00	0.160180
2143.00	0.160077
2144.00	0.159992
2145.00	0.159952
2146.00	0.160016
2147.00	0.159840
2148.00	0.159652
2149.00	0.159467
2150.00	0.159404
2151.00	0.159184
2152.00	0.159327
2153.00	0.159053
2154.00	0.158979
2155.00	0.158748
2156.00	0.158513
2157.00	0.158357
2158.00	0.158060
2159.00	0.158094
2160.00	0.158082
2161.00	0.157771
2162.00	0.157800
2163.00	0.157576
2164.00	0.157503
2165.00	0.157437
2166.00	0.157442
2167.00	0.157245
2168.00	0.157173
2169.00	0.156856
2170.00	0.156972
2171.00	0.156634
2172.00	0.156538
2173.00	0.156439
2174.00	0.156344
2175.00	0.156218
2176.00	0.156027
2177.00	0.156025
2178.00	0.156064
2179.00	0.155852
2180.00	0.155901
2181.00	0.156127
2182.00	0.155854
2183.00	0.155880
2184.00	0.155938
2185.00	0.155733
2186.00	0.155726
2187.00	0.155529
2188.00	0.155574
2189.00	0.155571
2190.00	0.155594
2191.00	0.155674
2192.00	0.155462
2193.00	0.155214
2194.00	0.155033
2195.00	0.154943
2196.00	0.154831
2197.00	0.154623
[truncated: 303 more rows]
