# Supplementary material for: Ultrafast charge-transfer-induced spin transition in cobalt-tungstate molecular photomagnets
Source: Nat Commun. 2025 Jun 6;16:5012. doi: 10.1038/s41467-025-60401-4 (PMC12144094; doi:10.1038/s41467-025-60401-4)
Supplement: Supplementary file 5 — Source Data [file 41467_2025_60401_MOESM5_ESM.zip › Source_Data_files/Photoinduced_UV_vis_NIR_spectra_CsCoW/cooling_photo_1st/File_220712_162810_210K.txt]

File_220712_162810_210K.spc - RawData
�g�� (nm)	Abs.
200.00	2.373650
201.00	2.325525
202.00	2.226273
203.00	2.179399
204.00	2.141539
205.00	2.100755
206.00	2.089463
207.00	2.127903
208.00	2.141701
209.00	2.118950
210.00	2.115786
211.00	2.092797
212.00	2.063078
213.00	2.031318
214.00	2.009523
215.00	1.992213
216.00	1.982783
217.00	1.974877
218.00	1.966446
219.00	1.968953
220.00	1.971830
221.00	1.964925
222.00	1.969027
223.00	1.972427
224.00	1.970391
225.00	1.968470
226.00	1.977486
227.00	1.975313
228.00	1.977988
229.00	1.985395
230.00	1.991371
231.00	1.994640
232.00	1.998421
233.00	1.997953
234.00	1.999152
235.00	2.003279
236.00	2.009791
237.00	2.020794
238.00	2.027331
239.00	2.034283
240.00	2.037026
241.00	2.044248
242.00	2.042069
243.00	2.049957
244.00	2.057055
245.00	2.061791
246.00	2.065373
247.00	2.074114
248.00	2.075932
249.00	2.080198
250.00	2.079677
251.00	2.083426
252.00	2.084998
253.00	2.089992
254.00	2.092863
255.00	2.101978
256.00	2.101212
257.00	2.100552
258.00	2.104433
259.00	2.108588
260.00	2.111450
261.00	2.113042
262.00	2.114477
263.00	2.112461
264.00	2.108943
265.00	2.108363
266.00	2.109383
267.00	2.103829
268.00	2.100994
269.00	2.099948
270.00	2.095399
271.00	2.089590
272.00	2.091234
273.00	2.084613
274.00	2.082870
275.00	2.073833
276.00	2.069556
277.00	2.063812
278.00	2.059088
279.00	2.051609
280.00	2.047076
281.00	2.037161
282.00	2.031483
283.00	2.027001
284.00	2.019593
285.00	2.015452
286.00	2.013228
287.00	2.002965
288.00	1.991352
289.00	1.983984
290.00	1.974523
291.00	1.966473
292.00	1.958042
293.00	1.950243
294.00	1.937677
295.00	1.926634
296.00	1.916468
297.00	1.903446
298.00	1.893779
299.00	1.886995
300.00	1.876032
301.00	1.868213
302.00	1.863089
303.00	1.849330
304.00	1.834009
305.00	1.825760
306.00	1.810959
307.00	1.793726
308.00	1.779324
309.00	1.766793
310.00	1.746796
311.00	1.730493
312.00	1.718154
313.00	1.702629
314.00	1.691426
315.00	1.677583
316.00	1.661968
317.00	1.644634
318.00	1.627058
319.00	1.608386
320.00	1.591199
321.00	1.575424
322.00	1.558965
323.00	1.546382
324.00	1.529247
325.00	1.516446
326.00	1.502249
327.00	1.490602
328.00	1.478606
329.00	1.469088
330.00	1.457229
331.00	1.449325
332.00	1.440601
333.00	1.433151
334.00	1.425480
335.00	1.420245
336.00	1.412001
337.00	1.404112
338.00	1.396881
339.00	1.390732
340.00	1.384645
341.00	1.380259
342.00	1.374961
343.00	1.372638
344.00	1.368251
345.00	1.363415
346.00	1.359395
347.00	1.356117
348.00	1.351002
349.00	1.347883
350.00	1.345470
351.00	1.343461
352.00	1.341109
353.00	1.339502
354.00	1.335020
355.00	1.331661
356.00	1.326895
357.00	1.322754
358.00	1.315887
359.00	1.311502
360.00	1.305156
361.00	1.299625
362.00	1.293105
363.00	1.286403
364.00	1.281017
365.00	1.274866
366.00	1.267094
367.00	1.259504
368.00	1.253104
369.00	1.244042
370.00	1.236265
371.00	1.228122
372.00	1.220829
373.00	1.212262
374.00	1.204002
375.00	1.194855
376.00	1.186586
377.00	1.176488
378.00	1.167743
379.00	1.159276
380.00	1.150692
381.00	1.140507
382.00	1.131860
383.00	1.122313
384.00	1.113219
385.00	1.103970
386.00	1.095623
387.00	1.087177
388.00	1.079207
389.00	1.070226
390.00	1.061858
391.00	1.054058
392.00	1.046701
393.00	1.039378
394.00	1.032896
395.00	1.025656
396.00	1.018929
397.00	1.012031
398.00	1.005554
399.00	0.999528
400.00	0.994909
401.00	0.989890
402.00	0.985582
403.00	0.981531
404.00	0.977086
405.00	0.973353
406.00	0.969603
407.00	0.966184
408.00	0.962736
409.00	0.959958
410.00	0.956788
411.00	0.954158
412.00	0.950975
413.00	0.947474
414.00	0.945044
415.00	0.941811
416.00	0.938665
417.00	0.935317
418.00	0.933006
419.00	0.929308
420.00	0.926150
421.00	0.923138
422.00	0.920347
423.00	0.916926
424.00	0.913950
425.00	0.910815
426.00	0.908297
427.00	0.904736
428.00	0.900734
429.00	0.897321
430.00	0.894226
431.00	0.890146
432.00	0.887382
433.00	0.884656
434.00	0.881091
435.00	0.878133
436.00	0.875463
437.00	0.872452
438.00	0.869602
439.00	0.867163
440.00	0.864170
441.00	0.861042
442.00	0.858172
443.00	0.855396
444.00	0.852598
445.00	0.849936
446.00	0.847560
447.00	0.845302
448.00	0.843098
449.00	0.841274
450.00	0.839155
451.00	0.836805
452.00	0.834703
453.00	0.832911
454.00	0.831234
455.00	0.829765
456.00	0.828492
457.00	0.827245
458.00	0.826198
459.00	0.824756
460.00	0.823228
461.00	0.822329
462.00	0.820964
463.00	0.819413
464.00	0.818088
465.00	0.817067
466.00	0.815389
467.00	0.814080
468.00	0.812654
469.00	0.811000
470.00	0.809253
471.00	0.807603
472.00	0.805595
473.00	0.803870
474.00	0.802325
475.00	0.800683
476.00	0.798779
477.00	0.797139
478.00	0.795296
479.00	0.793281
480.00	0.791259
481.00	0.789737
482.00	0.788047
483.00	0.786242
484.00	0.784359
485.00	0.782685
486.00	0.780460
487.00	0.778177
488.00	0.776244
489.00	0.774309
490.00	0.772482
491.00	0.770488
492.00	0.769054
493.00	0.767656
494.00	0.766109
495.00	0.764488
496.00	0.762968
497.00	0.761459
498.00	0.759701
499.00	0.758416
500.00	0.756577
501.00	0.755461
502.00	0.753824
503.00	0.752338
504.00	0.750704
505.00	0.749676
506.00	0.748350
507.00	0.747329
508.00	0.745931
509.00	0.745014
510.00	0.743633
511.00	0.742753
512.00	0.741331
513.00	0.740383
514.00	0.739288
515.00	0.738356
516.00	0.737078
517.00	0.736320
518.00	0.735493
519.00	0.734459
520.00	0.733736
521.00	0.732991
522.00	0.732197
523.00	0.731126
524.00	0.730438
525.00	0.729545
526.00	0.728546
527.00	0.728112
528.00	0.727820
529.00	0.727324
530.00	0.727173
531.00	0.726832
532.00	0.726164
533.00	0.726131
534.00	0.725848
535.00	0.725551
536.00	0.725345
537.00	0.725145
538.00	0.724324
539.00	0.723552
540.00	0.722336
541.00	0.721511
542.00	0.720903
543.00	0.720151
544.00	0.719298
545.00	0.718578
546.00	0.718111
547.00	0.717304
548.00	0.716549
549.00	0.715690
550.00	0.715213
551.00	0.714085
552.00	0.713265
553.00	0.712555
554.00	0.712166
555.00	0.711687
556.00	0.711195
557.00	0.710706
558.00	0.710169
559.00	0.709963
560.00	0.709577
561.00	0.709737
562.00	0.709840
563.00	0.710395
564.00	0.710971
565.00	0.711482
566.00	0.711862
567.00	0.712371
568.00	0.712603
569.00	0.712808
570.00	0.713375
571.00	0.714074
572.00	0.714459
573.00	0.715298
574.00	0.715881
575.00	0.716408
576.00	0.716777
577.00	0.718005
578.00	0.718804
579.00	0.718628
580.00	0.719633
581.00	0.720617
582.00	0.721366
583.00	0.722505
584.00	0.725102
585.00	0.726506
586.00	0.728493
587.00	0.730281
588.00	0.732071
589.00	0.733555
590.00	0.735715
591.00	0.737713
592.00	0.739631
593.00	0.741262
594.00	0.743281
595.00	0.745000
596.00	0.746132
597.00	0.747900
598.00	0.750369
599.00	0.752230
600.00	0.753764
601.00	0.756501
602.00	0.758314
603.00	0.759868
604.00	0.761895
605.00	0.764622
606.00	0.766445
607.00	0.769030
608.00	0.771038
609.00	0.773474
610.00	0.775369
611.00	0.777299
612.00	0.779357
613.00	0.781968
614.00	0.784165
615.00	0.786140
616.00	0.788942
617.00	0.791350
618.00	0.793676
619.00	0.795714
620.00	0.798581
621.00	0.800845
622.00	0.803137
623.00	0.804948
624.00	0.807660
625.00	0.809643
626.00	0.811805
627.00	0.814141
628.00	0.816955
629.00	0.819013
630.00	0.821278
631.00	0.823511
632.00	0.825792
633.00	0.828174
634.00	0.830775
635.00	0.833322
636.00	0.835848
637.00	0.838021
638.00	0.840478
639.00	0.842187
640.00	0.844111
641.00	0.845988
642.00	0.848175
643.00	0.850594
644.00	0.853457
645.00	0.856205
646.00	0.858706
647.00	0.860790
648.00	0.862253
649.00	0.864341
650.00	0.866643
651.00	0.869379
652.00	0.871742
653.00	0.874266
654.00	0.876333
655.00	0.878516
656.00	0.880749
657.00	0.883513
658.00	0.885799
659.00	0.889057
660.00	0.892300
661.00	0.894919
662.00	0.897878
663.00	0.900891
664.00	0.902702
665.00	0.904355
666.00	0.905339
667.00	0.906447
668.00	0.907346
669.00	0.908574
670.00	0.909385
671.00	0.910808
672.00	0.912055
673.00	0.913530
674.00	0.914222
675.00	0.915911
676.00	0.918083
677.00	0.920141
678.00	0.922165
679.00	0.924783
680.00	0.926172
681.00	0.927489
682.00	0.929041
683.00	0.930322
684.00	0.931920
685.00	0.933825
686.00	0.935256
687.00	0.936639
688.00	0.937751
689.00	0.939856
690.00	0.942133
691.00	0.944482
692.00	0.946071
693.00	0.948550
694.00	0.948364
695.00	0.949434
696.00	0.950132
697.00	0.951437
698.00	0.952168
699.00	0.954131
700.00	0.955346
701.00	0.956948
702.00	0.957878
703.00	0.959217
704.00	0.961508
705.00	0.962771
706.00	0.964193
707.00	0.965607
708.00	0.966333
709.00	0.966083
710.00	0.966402
711.00	0.966790
712.00	0.967126
713.00	0.967462
714.00	0.968366
715.00	0.968757
716.00	0.969579
717.00	0.970973
718.00	0.971940
719.00	0.963490
720.00	0.955463
721.00	0.949697
722.00	0.947655
723.00	0.945648
724.00	0.943952
725.00	0.941991
726.00	0.939988
727.00	0.937928
728.00	0.935730
729.00	0.933902
730.00	0.934455
731.00	0.934895
732.00	0.935411
733.00	0.935931
734.00	0.936250
735.00	0.936668
736.00	0.937055
737.00	0.937413
738.00	0.937704
739.00	0.937976
740.00	0.938288
741.00	0.938422
742.00	0.938578
743.00	0.938802
744.00	0.938985
745.00	0.939021
746.00	0.938981
747.00	0.938850
748.00	0.938875
749.00	0.938813
750.00	0.938761
751.00	0.938680
752.00	0.938526
753.00	0.938328
754.00	0.938039
755.00	0.937793
756.00	0.937553
757.00	0.937377
758.00	0.937021
759.00	0.936679
760.00	0.936283
761.00	0.935758
762.00	0.935383
763.00	0.935004
764.00	0.934564
765.00	0.934036
766.00	0.933440
767.00	0.932780
768.00	0.932146
769.00	0.931442
770.00	0.930717
771.00	0.930133
772.00	0.929444
773.00	0.928686
774.00	0.927765
775.00	0.926994
776.00	0.926132
777.00	0.925298
778.00	0.924462
779.00	0.923638
780.00	0.922622
781.00	0.921716
782.00	0.920700
783.00	0.919632
784.00	0.918581
785.00	0.917521
786.00	0.916420
787.00	0.915338
788.00	0.914194
789.00	0.912965
790.00	0.911796
791.00	0.910622
792.00	0.909404
793.00	0.908131
794.00	0.906899
795.00	0.905612
796.00	0.904261
797.00	0.902912
798.00	0.901511
799.00	0.900020
800.00	0.898651
801.00	0.897236
802.00	0.895800
803.00	0.894324
804.00	0.892740
805.00	0.891122
806.00	0.889577
807.00	0.888039
808.00	0.886391
809.00	0.884775
810.00	0.883185
811.00	0.881478
812.00	0.879855
813.00	0.878144
814.00	0.876484
815.00	0.874724
816.00	0.873212
817.00	0.871514
818.00	0.869765
819.00	0.868032
820.00	0.866265
821.00	0.864568
822.00	0.862847
823.00	0.861156
824.00	0.859360
825.00	0.857699
826.00	0.855998
827.00	0.854378
828.00	0.852774
829.00	0.851060
830.00	0.849296
831.00	0.847527
832.00	0.845812
833.00	0.843988
834.00	0.842308
835.00	0.840611
836.00	0.838827
837.00	0.837133
838.00	0.835472
839.00	0.833667
840.00	0.831926
841.00	0.830142
842.00	0.828348
843.00	0.826581
844.00	0.824657
845.00	0.822722
846.00	0.820813
847.00	0.819031
848.00	0.817311
849.00	0.815580
850.00	0.813816
851.00	0.811822
852.00	0.809846
853.00	0.807949
854.00	0.806112
855.00	0.804178
856.00	0.802410
857.00	0.800425
858.00	0.798712
859.00	0.796738
860.00	0.794586
861.00	0.792670
862.00	0.790839
863.00	0.785405
864.00	0.779971
865.00	0.774585
866.00	0.769167
867.00	0.763703
868.00	0.758362
869.00	0.753213
870.00	0.747902
871.00	0.742486
872.00	0.737184
873.00	0.731796
874.00	0.726380
875.00	0.720884
876.00	0.715526
877.00	0.710337
878.00	0.705014
879.00	0.699615
880.00	0.697199
881.00	0.694707
882.00	0.692070
883.00	0.689475
884.00	0.687017
885.00	0.684602
886.00	0.681979
887.00	0.679435
888.00	0.676892
889.00	0.674293
890.00	0.671836
891.00	0.669415
892.00	0.666946
893.00	0.664491
894.00	0.661980
895.00	0.659515
896.00	0.657038
897.00	0.654571
898.00	0.652131
899.00	0.649763
900.00	0.647366
901.00	0.644874
902.00	0.642295
903.00	0.639797
904.00	0.637327
905.00	0.634897
906.00	0.632511
907.00	0.630006
908.00	0.627564
909.00	0.625123
910.00	0.622695
911.00	0.620344
912.00	0.617970
913.00	0.615653
914.00	0.613219
915.00	0.610852
916.00	0.608404
917.00	0.606066
918.00	0.603759
919.00	0.601548
920.00	0.599288
921.00	0.597035
922.00	0.594824
923.00	0.592593
924.00	0.590403
925.00	0.588228
926.00	0.586080
927.00	0.583984
928.00	0.581798
929.00	0.579611
930.00	0.577435
931.00	0.575312
932.00	0.573172
933.00	0.571119
934.00	0.568955
935.00	0.566837
936.00	0.564767
937.00	0.562723
938.00	0.560668
939.00	0.558594
940.00	0.556542
941.00	0.554571
942.00	0.552545
943.00	0.550501
944.00	0.548427
945.00	0.546413
946.00	0.544439
947.00	0.542464
948.00	0.540533
949.00	0.538610
950.00	0.536663
951.00	0.534781
952.00	0.532885
953.00	0.530914
954.00	0.528992
955.00	0.527063
956.00	0.525159
957.00	0.523241
958.00	0.521240
959.00	0.519286
960.00	0.517473
961.00	0.515652
962.00	0.513797
963.00	0.511963
964.00	0.510108
965.00	0.508261
966.00	0.506425
967.00	0.504623
968.00	0.502797
969.00	0.500985
970.00	0.499176
971.00	0.497415
972.00	0.495681
973.00	0.493935
974.00	0.492201
975.00	0.490540
976.00	0.488912
977.00	0.487172
978.00	0.485489
979.00	0.483851
980.00	0.482211
981.00	0.480598
982.00	0.478957
983.00	0.477347
984.00	0.475786
985.00	0.474229
986.00	0.472648
987.00	0.471111
988.00	0.469589
989.00	0.468104
990.00	0.466641
991.00	0.465166
992.00	0.463698
993.00	0.462233
994.00	0.460784
995.00	0.459321
996.00	0.457879
997.00	0.456458
998.00	0.455053
999.00	0.453664
1000.00	0.452268
1001.00	0.450874
1002.00	0.449517
1003.00	0.448204
1004.00	0.446882
1005.00	0.445525
1006.00	0.444206
1007.00	0.442889
1008.00	0.441607
1009.00	0.440314
1010.00	0.439047
1011.00	0.437799
1012.00	0.436547
1013.00	0.435291
1014.00	0.434049
1015.00	0.432806
1016.00	0.431581
1017.00	0.430353
1018.00	0.429132
1019.00	0.427939
1020.00	0.426755
1021.00	0.425593
1022.00	0.424426
1023.00	0.423231
1024.00	0.422075
1025.00	0.420922
1026.00	0.419772
1027.00	0.418606
1028.00	0.417438
1029.00	0.416327
1030.00	0.415239
1031.00	0.414155
1032.00	0.413125
1033.00	0.412055
1034.00	0.410996
1035.00	0.409931
1036.00	0.408861
1037.00	0.407789
1038.00	0.406744
1039.00	0.405687
1040.00	0.404669
1041.00	0.403621
1042.00	0.402574
1043.00	0.401557
1044.00	0.400540
1045.00	0.399543
1046.00	0.398533
1047.00	0.397531
1048.00	0.396541
1049.00	0.395507
1050.00	0.394526
1051.00	0.393562
1052.00	0.392623
1053.00	0.391670
1054.00	0.390737
1055.00	0.389809
1056.00	0.388891
1057.00	0.387960
1058.00	0.387049
1059.00	0.386172
1060.00	0.385264
1061.00	0.384354
1062.00	0.383468
1063.00	0.382599
1064.00	0.381719
1065.00	0.380839
1066.00	0.379959
1067.00	0.379113
1068.00	0.378268
1069.00	0.377417
1070.00	0.376599
1071.00	0.375780
1072.00	0.374964
1073.00	0.374132
1074.00	0.373299
1075.00	0.372481
1076.00	0.371652
1077.00	0.370838
1078.00	0.370067
1079.00	0.369293
1080.00	0.368504
1081.00	0.367738
1082.00	0.366970
1083.00	0.366230
1084.00	0.365497
1085.00	0.364761
1086.00	0.364034
1087.00	0.363291
1088.00	0.362532
1089.00	0.361793
1090.00	0.361081
1091.00	0.360397
1092.00	0.359701
1093.00	0.359018
1094.00	0.358362
1095.00	0.357688
1096.00	0.357022
1097.00	0.356356
1098.00	0.355680
1099.00	0.354997
1100.00	0.354308
1101.00	0.353620
1102.00	0.352964
1103.00	0.352304
1104.00	0.351664
1105.00	0.351028
1106.00	0.350389
1107.00	0.349784
1108.00	0.349147
1109.00	0.348525
1110.00	0.347906
1111.00	0.347281
1112.00	0.346683
1113.00	0.346071
1114.00	0.345490
1115.00	0.344912
1116.00	0.344344
1117.00	0.343823
1118.00	0.343270
1119.00	0.342686
1120.00	0.342095
1121.00	0.341529
1122.00	0.340957
1123.00	0.340351
1124.00	0.339735
1125.00	0.339170
1126.00	0.338606
1127.00	0.338036
1128.00	0.337442
1129.00	0.336860
1130.00	0.336277
1131.00	0.335694
1132.00	0.335100
1133.00	0.334525
1134.00	0.333932
1135.00	0.333349
1136.00	0.332806
1137.00	0.332268
1138.00	0.331696
1139.00	0.331132
1140.00	0.330588
1141.00	0.330080
1142.00	0.329545
1143.00	0.328998
1144.00	0.328438
1145.00	0.327928
1146.00	0.327381
1147.00	0.326839
1148.00	0.326318
1149.00	0.325812
1150.00	0.325310
1151.00	0.324809
1152.00	0.324320
1153.00	0.323816
1154.00	0.323326
1155.00	0.322830
1156.00	0.322342
1157.00	0.321860
1158.00	0.321379
1159.00	0.320894
1160.00	0.320413
1161.00	0.319968
1162.00	0.319513
1163.00	0.319085
1164.00	0.318643
1165.00	0.318167
1166.00	0.317724
1167.00	0.317267
1168.00	0.316796
1169.00	0.316326
1170.00	0.315832
1171.00	0.315316
1172.00	0.314849
1173.00	0.314414
1174.00	0.313987
1175.00	0.313530
1176.00	0.313085
1177.00	0.312663
1178.00	0.312236
1179.00	0.311805
1180.00	0.311355
1181.00	0.310952
1182.00	0.310554
1183.00	0.310126
1184.00	0.309719
1185.00	0.309327
1186.00	0.308921
1187.00	0.308535
1188.00	0.308150
1189.00	0.307776
1190.00	0.307388
1191.00	0.306993
1192.00	0.306601
1193.00	0.306215
1194.00	0.305830
1195.00	0.305448
1196.00	0.305057
1197.00	0.304709
1198.00	0.304304
1199.00	0.303892
1200.00	0.303519
1201.00	0.303123
1202.00	0.302724
1203.00	0.302342
1204.00	0.301965
1205.00	0.301611
1206.00	0.301216
1207.00	0.300825
1208.00	0.300460
1209.00	0.300090
1210.00	0.299716
1211.00	0.299348
1212.00	0.298983
1213.00	0.298639
1214.00	0.298265
1215.00	0.297903
1216.00	0.297560
1217.00	0.297202
1218.00	0.296831
1219.00	0.296478
1220.00	0.296125
1221.00	0.295777
1222.00	0.295431
1223.00	0.295108
1224.00	0.294793
1225.00	0.294452
1226.00	0.294133
1227.00	0.293823
1228.00	0.293486
1229.00	0.293137
1230.00	0.292782
1231.00	0.292454
1232.00	0.292146
1233.00	0.291829
1234.00	0.291499
1235.00	0.291180
1236.00	0.290832
1237.00	0.290500
1238.00	0.290153
1239.00	0.289824
1240.00	0.289471
1241.00	0.289105
1242.00	0.288731
1243.00	0.288371
1244.00	0.288016
1245.00	0.287682
1246.00	0.287350
1247.00	0.287003
1248.00	0.286650
1249.00	0.286306
1250.00	0.285969
1251.00	0.285627
1252.00	0.285302
1253.00	0.284974
1254.00	0.284631
1255.00	0.284323
1256.00	0.284017
1257.00	0.283718
1258.00	0.283405
1259.00	0.283114
1260.00	0.282823
1261.00	0.282503
1262.00	0.282162
1263.00	0.281830
1264.00	0.281530
1265.00	0.281187
1266.00	0.280852
1267.00	0.280533
1268.00	0.280247
1269.00	0.279926
1270.00	0.279617
1271.00	0.279332
1272.00	0.279017
1273.00	0.278677
1274.00	0.278346
1275.00	0.278032
1276.00	0.277741
1277.00	0.277422
1278.00	0.277109
1279.00	0.276833
1280.00	0.276551
1281.00	0.276241
1282.00	0.275959
1283.00	0.275684
1284.00	0.275407
1285.00	0.275073
1286.00	0.274799
1287.00	0.274524
1288.00	0.274234
1289.00	0.273938
1290.00	0.273654
1291.00	0.273404
1292.00	0.273129
1293.00	0.272831
1294.00	0.272538
1295.00	0.272267
1296.00	0.271981
1297.00	0.271674
1298.00	0.271376
1299.00	0.271092
1300.00	0.270785
1301.00	0.270464
1302.00	0.270168
1303.00	0.269860
1304.00	0.269560
1305.00	0.269263
1306.00	0.268974
1307.00	0.268698
1308.00	0.268373
1309.00	0.268036
1310.00	0.267745
1311.00	0.267455
1312.00	0.267157
1313.00	0.266829
1314.00	0.266526
1315.00	0.266209
1316.00	0.265901
1317.00	0.265591
1318.00	0.265276
1319.00	0.264950
1320.00	0.264661
1321.00	0.264342
1322.00	0.264007
1323.00	0.263681
1324.00	0.263337
1325.00	0.263008
1326.00	0.262708
1327.00	0.262378
1328.00	0.262047
1329.00	0.261711
1330.00	0.261383
1331.00	0.261054
1332.00	0.260751
1333.00	0.260430
1334.00	0.260117
1335.00	0.259781
1336.00	0.259475
1337.00	0.259134
1338.00	0.258815
1339.00	0.258498
1340.00	0.258218
1341.00	0.257946
1342.00	0.257651
1343.00	0.257342
1344.00	0.257027
1345.00	0.256714
1346.00	0.256396
1347.00	0.256085
1348.00	0.255755
1349.00	0.255442
1350.00	0.255134
1351.00	0.254803
1352.00	0.254515
1353.00	0.254243
1354.00	0.253913
1355.00	0.253579
1356.00	0.253266
1357.00	0.252942
1358.00	0.252599
1359.00	0.252270
1360.00	0.251963
1361.00	0.251632
1362.00	0.251285
1363.00	0.250964
1364.00	0.250663
1365.00	0.250355
1366.00	0.250016
1367.00	0.249680
1368.00	0.249374
1369.00	0.249058
1370.00	0.248722
1371.00	0.248436
1372.00	0.248127
1373.00	0.247831
1374.00	0.247515
1375.00	0.247212
1376.00	0.246898
1377.00	0.246556
1378.00	0.246244
1379.00	0.245936
1380.00	0.245623
1381.00	0.245296
1382.00	0.244984
1383.00	0.244681
1384.00	0.244358
1385.00	0.244027
1386.00	0.243685
1387.00	0.243344
1388.00	0.242984
1389.00	0.242652
1390.00	0.242293
1391.00	0.241938
1392.00	0.241555
1393.00	0.241163
1394.00	0.240800
1395.00	0.240436
1396.00	0.240087
1397.00	0.239719
1398.00	0.239359
1399.00	0.238993
1400.00	0.238619
1401.00	0.238239
1402.00	0.237848
1403.00	0.237469
1404.00	0.237101
1405.00	0.236736
1406.00	0.236353
1407.00	0.235993
1408.00	0.235635
1409.00	0.235284
1410.00	0.234954
1411.00	0.234612
1412.00	0.234271
1413.00	0.233930
1414.00	0.233596
1415.00	0.233258
1416.00	0.232924
1417.00	0.232592
1418.00	0.232261
1419.00	0.231949
1420.00	0.231621
1421.00	0.231276
1422.00	0.230919
1423.00	0.230618
1424.00	0.230295
1425.00	0.229959
1426.00	0.229649
1427.00	0.229330
1428.00	0.229021
1429.00	0.228728
1430.00	0.228446
1431.00	0.228160
1432.00	0.227874
1433.00	0.227579
1434.00	0.227331
1435.00	0.227097
1436.00	0.226843
1437.00	0.226604
1438.00	0.226357
1439.00	0.226134
1440.00	0.225907
1441.00	0.225703
1442.00	0.225488
1443.00	0.225245
1444.00	0.225030
1445.00	0.224829
1446.00	0.224613
1447.00	0.224420
1448.00	0.224231
1449.00	0.224025
1450.00	0.223829
1451.00	0.223632
1452.00	0.223473
1453.00	0.223297
1454.00	0.223115
1455.00	0.222952
1456.00	0.222811
1457.00	0.222650
1458.00	0.222466
1459.00	0.222319
1460.00	0.222199
1461.00	0.222065
1462.00	0.221903
1463.00	0.221751
1464.00	0.221604
1465.00	0.221452
1466.00	0.221308
1467.00	0.221212
1468.00	0.221085
1469.00	0.220932
1470.00	0.220792
1471.00	0.220648
1472.00	0.220528
1473.00	0.220408
1474.00	0.220274
1475.00	0.220147
1476.00	0.220003
1477.00	0.219847
1478.00	0.219709
1479.00	0.219592
1480.00	0.219462
1481.00	0.219318
1482.00	0.219177
1483.00	0.219056
1484.00	0.218923
1485.00	0.218786
1486.00	0.218639
1487.00	0.218499
1488.00	0.218394
1489.00	0.218294
1490.00	0.218145
1491.00	0.218020
1492.00	0.217909
1493.00	0.217799
1494.00	0.217695
1495.00	0.217601
1496.00	0.217520
1497.00	0.217443
1498.00	0.217333
1499.00	0.217233
1500.00	0.217148
1501.00	0.217045
1502.00	0.216936
1503.00	0.216827
1504.00	0.216725
1505.00	0.216601
1506.00	0.216440
1507.00	0.216337
1508.00	0.216234
1509.00	0.216124
1510.00	0.216007
1511.00	0.215884
1512.00	0.215757
1513.00	0.215627
1514.00	0.215499
1515.00	0.215403
1516.00	0.215307
1517.00	0.215178
1518.00	0.215057
1519.00	0.214970
1520.00	0.214890
1521.00	0.214811
1522.00	0.214720
1523.00	0.214671
1524.00	0.214578
1525.00	0.214459
1526.00	0.214334
1527.00	0.214231
1528.00	0.214133
1529.00	0.214000
1530.00	0.213883
1531.00	0.213759
1532.00	0.213637
1533.00	0.213504
1534.00	0.213374
1535.00	0.213183
1536.00	0.213017
1537.00	0.212854
1538.00	0.212704
1539.00	0.212584
1540.00	0.212416
1541.00	0.212264
1542.00	0.212135
1543.00	0.212015
1544.00	0.211879
1545.00	0.211759
1546.00	0.211667
1547.00	0.211570
1548.00	0.211442
1549.00	0.211302
1550.00	0.211165
1551.00	0.211038
1552.00	0.210962
1553.00	0.210848
1554.00	0.210723
1555.00	0.210591
1556.00	0.210443
1557.00	0.210328
1558.00	0.210209
1559.00	0.210072
1560.00	0.209929
1561.00	0.209792
1562.00	0.209652
1563.00	0.209495
1564.00	0.209328
1565.00	0.209181
1566.00	0.209009
1567.00	0.208832
1568.00	0.208674
1569.00	0.208526
1570.00	0.208358
1571.00	0.208211
1572.00	0.208059
1573.00	0.207916
1574.00	0.207736
1575.00	0.207548
1576.00	0.207368
1577.00	0.207203
1578.00	0.207023
1579.00	0.206856
1580.00	0.206688
1581.00	0.206512
1582.00	0.206348
1583.00	0.206199
1584.00	0.206063
1585.00	0.205936
1586.00	0.205790
1587.00	0.205646
1588.00	0.205470
1589.00	0.205310
1590.00	0.205142
1591.00	0.204992
1592.00	0.204881
1593.00	0.204740
1594.00	0.204623
1595.00	0.204505
1596.00	0.204392
1597.00	0.204270
1598.00	0.204154
1599.00	0.204034
1600.00	0.203897
1601.00	0.203783
1602.00	0.203643
1603.00	0.203500
1604.00	0.203348
1605.00	0.203215
1606.00	0.203073
1607.00	0.202943
1608.00	0.202792
1609.00	0.202654
1610.00	0.202546
1611.00	0.202392
1612.00	0.202251
1613.00	0.202076
1614.00	0.201907
1615.00	0.201774
1616.00	0.201639
1617.00	0.201519
1618.00	0.201367
1619.00	0.201219
1620.00	0.201089
1621.00	0.200946
1622.00	0.200797
1623.00	0.200680
1624.00	0.200551
1625.00	0.200441
1626.00	0.200314
1627.00	0.200191
1628.00	0.200088
1629.00	0.199969
1630.00	0.199852
1631.00	0.199748
1632.00	0.199618
1633.00	0.199478
1634.00	0.199363
1635.00	0.199260
1636.00	0.199136
1637.00	0.199003
1638.00	0.198916
1639.00	0.198858
1640.00	0.198770
1641.00	0.198655
1642.00	0.198559
1643.00	0.199756
1644.00	0.200938
1645.00	0.202080
1646.00	0.203270
1647.00	0.204464
1648.00	0.205634
1649.00	0.206849
1650.00	0.208085
1651.00	0.209229
1652.00	0.210403
1653.00	0.211596
1654.00	0.212837
1655.00	0.213988
1656.00	0.215109
1657.00	0.216258
1658.00	0.217448
1659.00	0.218573
1660.00	0.218370
1661.00	0.218193
1662.00	0.217972
1663.00	0.217780
1664.00	0.217580
1665.00	0.217388
1666.00	0.217117
1667.00	0.216873
1668.00	0.216729
1669.00	0.216590
1670.00	0.216401
1671.00	0.216174
1672.00	0.216059
1673.00	0.215872
1674.00	0.215731
1675.00	0.215545
1676.00	0.215420
1677.00	0.215266
1678.00	0.215083
1679.00	0.215016
1680.00	0.214821
1681.00	0.214688
1682.00	0.214584
1683.00	0.214500
1684.00	0.214378
1685.00	0.214241
1686.00	0.214090
1687.00	0.213922
1688.00	0.213878
1689.00	0.213761
1690.00	0.213802
1691.00	0.213691
1692.00	0.213639
1693.00	0.213566
1694.00	0.213550
1695.00	0.213505
1696.00	0.213483
1697.00	0.213436
1698.00	0.213379
1699.00	0.213274
1700.00	0.213150
1701.00	0.213101
1702.00	0.212984
1703.00	0.212898
1704.00	0.212880
1705.00	0.212745
1706.00	0.212606
1707.00	0.212452
1708.00	0.212327
1709.00	0.212164
1710.00	0.212121
1711.00	0.211894
1712.00	0.211766
1713.00	0.211538
1714.00	0.211400
1715.00	0.211251
1716.00	0.211133
1717.00	0.211027
1718.00	0.210880
1719.00	0.210761
1720.00	0.210547
1721.00	0.210371
1722.00	0.210184
1723.00	0.210016
1724.00	0.209766
1725.00	0.209596
1726.00	0.209443
1727.00	0.209137
1728.00	0.208973
1729.00	0.208756
1730.00	0.208554
1731.00	0.208364
1732.00	0.208164
1733.00	0.207970
1734.00	0.207700
1735.00	0.207503
1736.00	0.207339
1737.00	0.207158
1738.00	0.206937
1739.00	0.206736
1740.00	0.206614
1741.00	0.206450
1742.00	0.206277
1743.00	0.206100
1744.00	0.206024
1745.00	0.205816
1746.00	0.205577
1747.00	0.205462
1748.00	0.205291
1749.00	0.205137
1750.00	0.204925
1751.00	0.204831
1752.00	0.204546
1753.00	0.204324
1754.00	0.204160
1755.00	0.203952
1756.00	0.203771
1757.00	0.203530
1758.00	0.203348
1759.00	0.203159
1760.00	0.202921
1761.00	0.202659
1762.00	0.202513
1763.00	0.202333
1764.00	0.202138
1765.00	0.201918
1766.00	0.201636
1767.00	0.201441
1768.00	0.201204
1769.00	0.201059
1770.00	0.200814
1771.00	0.200611
1772.00	0.200492
1773.00	0.200306
1774.00	0.200078
1775.00	0.199848
1776.00	0.199656
1777.00	0.199501
1778.00	0.199349
1779.00	0.199120
1780.00	0.198939
1781.00	0.198707
1782.00	0.198570
1783.00	0.198402
1784.00	0.198220
1785.00	0.198046
1786.00	0.197844
1787.00	0.197635
1788.00	0.197527
1789.00	0.197262
1790.00	0.197090
1791.00	0.196935
1792.00	0.196821
1793.00	0.196599
1794.00	0.196344
1795.00	0.196194
1796.00	0.195942
1797.00	0.195814
1798.00	0.195546
1799.00	0.195325
1800.00	0.195132
1801.00	0.194921
1802.00	0.194740
1803.00	0.194619
1804.00	0.194511
1805.00	0.194255
1806.00	0.194131
1807.00	0.193920
1808.00	0.193644
1809.00	0.193426
1810.00	0.193306
1811.00	0.193191
1812.00	0.192930
1813.00	0.192840
1814.00	0.192639
1815.00	0.192467
1816.00	0.192321
1817.00	0.192178
1818.00	0.192018
1819.00	0.191798
1820.00	0.191575
1821.00	0.191455
1822.00	0.191282
1823.00	0.191170
1824.00	0.190973
1825.00	0.190865
1826.00	0.190592
1827.00	0.190359
1828.00	0.190219
1829.00	0.189943
1830.00	0.189741
1831.00	0.189503
1832.00	0.189435
1833.00	0.189188
1834.00	0.188991
1835.00	0.188849
1836.00	0.188774
1837.00	0.188590
1838.00	0.188354
1839.00	0.188172
1840.00	0.187864
1841.00	0.187735
1842.00	0.187473
1843.00	0.187483
1844.00	0.187297
1845.00	0.187036
1846.00	0.186980
1847.00	0.186780
1848.00	0.186708
1849.00	0.186486
1850.00	0.186326
1851.00	0.186096
1852.00	0.185850
1853.00	0.185586
1854.00	0.185346
1855.00	0.185220
1856.00	0.185019
1857.00	0.184858
1858.00	0.184619
1859.00	0.184476
1860.00	0.184221
1861.00	0.183994
1862.00	0.183767
1863.00	0.183483
1864.00	0.183267
1865.00	0.182894
1866.00	0.182594
1867.00	0.182397
1868.00	0.182129
1869.00	0.181986
1870.00	0.181829
1871.00	0.181700
1872.00	0.181392
1873.00	0.181196
1874.00	0.181011
1875.00	0.180679
1876.00	0.180602
1877.00	0.180389
1878.00	0.180225
1879.00	0.180075
1880.00	0.180026
1881.00	0.179884
1882.00	0.179716
1883.00	0.179578
1884.00	0.179439
1885.00	0.179429
1886.00	0.179079
1887.00	0.178954
1888.00	0.178817
1889.00	0.178741
1890.00	0.178510
1891.00	0.178371
1892.00	0.178325
1893.00	0.178061
1894.00	0.177991
1895.00	0.177961
1896.00	0.177832
1897.00	0.177670
1898.00	0.177534
1899.00	0.177463
1900.00	0.177400
1901.00	0.177269
1902.00	0.177276
1903.00	0.177480
1904.00	0.177164
1905.00	0.177061
1906.00	0.176822
1907.00	0.176861
1908.00	0.176803
1909.00	0.176707
1910.00	0.176574
1911.00	0.176238
1912.00	0.176026
1913.00	0.176097
1914.00	0.175773
1915.00	0.175696
1916.00	0.175893
1917.00	0.175828
1918.00	0.175629
1919.00	0.175322
1920.00	0.175092
1921.00	0.174933
1922.00	0.174781
1923.00	0.174748
1924.00	0.174769
1925.00	0.174537
1926.00	0.174481
1927.00	0.174532
1928.00	0.174398
1929.00	0.174222
1930.00	0.174015
1931.00	0.174156
1932.00	0.173910
1933.00	0.173436
1934.00	0.173505
1935.00	0.173473
1936.00	0.173473
1937.00	0.173255
1938.00	0.173489
1939.00	0.173227
1940.00	0.173043
1941.00	0.172866
1942.00	0.172917
1943.00	0.172750
1944.00	0.172482
1945.00	0.172590
1946.00	0.172525
1947.00	0.172440
1948.00	0.172031
1949.00	0.172303
1950.00	0.172390
1951.00	0.172123
1952.00	0.171864
1953.00	0.171716
1954.00	0.171619
1955.00	0.171294
1956.00	0.171401
1957.00	0.171460
1958.00	0.171187
1959.00	0.171074
1960.00	0.171026
1961.00	0.170967
1962.00	0.170619
1963.00	0.170552
1964.00	0.170297
1965.00	0.170433
1966.00	0.170033
1967.00	0.169863
1968.00	0.169698
1969.00	0.169750
1970.00	0.169665
1971.00	0.169673
1972.00	0.169657
1973.00	0.169658
1974.00	0.169436
1975.00	0.169481
1976.00	0.169401
1977.00	0.169239
1978.00	0.169135
1979.00	0.169148
1980.00	0.168937
1981.00	0.168933
1982.00	0.168776
1983.00	0.168726
1984.00	0.168602
1985.00	0.168320
1986.00	0.168322
1987.00	0.168192
1988.00	0.168022
1989.00	0.167939
1990.00	0.167654
1991.00	0.167561
1992.00	0.167319
1993.00	0.167256
1994.00	0.167020
1995.00	0.167066
1996.00	0.166987
1997.00	0.167251
1998.00	0.167240
1999.00	0.167152
2000.00	0.167175
2001.00	0.167082
2002.00	0.167248
2003.00	0.166931
2004.00	0.166862
2005.00	0.166847
2006.00	0.166887
2007.00	0.166788
2008.00	0.166898
2009.00	0.166976
2010.00	0.166756
2011.00	0.166985
2012.00	0.166791
2013.00	0.166908
2014.00	0.166576
2015.00	0.166465
2016.00	0.166617
2017.00	0.166488
2018.00	0.166652
2019.00	0.166579
2020.00	0.166658
2021.00	0.166526
2022.00	0.166551
2023.00	0.166392
2024.00	0.166558
2025.00	0.166344
2026.00	0.166308
2027.00	0.166312
2028.00	0.166178
2029.00	0.166442
2030.00	0.166429
2031.00	0.166535
2032.00	0.166266
2033.00	0.166129
2034.00	0.166093
2035.00	0.165909
2036.00	0.165900
2037.00	0.165963
2038.00	0.166056
2039.00	0.165821
2040.00	0.165810
2041.00	0.165588
2042.00	0.165528
2043.00	0.165590
2044.00	0.165542
2045.00	0.165678
2046.00	0.165368
2047.00	0.165512
2048.00	0.165327
2049.00	0.165672
2050.00	0.165503
2051.00	0.165582
2052.00	0.165592
2053.00	0.165533
2054.00	0.165764
2055.00	0.165597
2056.00	0.165754
2057.00	0.165857
2058.00	0.166139
2059.00	0.166200
2060.00	0.166149
2061.00	0.166327
2062.00	0.166305
2063.00	0.166368
2064.00	0.166052
2065.00	0.166207
2066.00	0.166018
2067.00	0.166502
2068.00	0.166340
2069.00	0.166611
2070.00	0.166378
2071.00	0.165990
2072.00	0.166109
2073.00	0.166015
2074.00	0.165950
2075.00	0.165773
2076.00	0.165857
2077.00	0.165646
2078.00	0.165532
2079.00	0.165470
2080.00	0.165385
2081.00	0.165356
2082.00	0.165240
2083.00	0.165363
2084.00	0.164852
2085.00	0.165055
2086.00	0.164752
2087.00	0.165015
2088.00	0.164932
2089.00	0.164901
2090.00	0.164930
2091.00	0.164807
2092.00	0.164783
2093.00	0.164704
2094.00	0.164768
2095.00	0.164434
2096.00	0.164240
2097.00	0.164180
2098.00	0.164129
2099.00	0.163985
2100.00	0.163795
2101.00	0.163648
2102.00	0.163478
2103.00	0.163378
2104.00	0.163241
2105.00	0.163447
2106.00	0.163278
2107.00	0.163092
2108.00	0.163117
2109.00	0.162754
2110.00	0.162485
2111.00	0.162230
2112.00	0.162574
2113.00	0.162230
2114.00	0.162210
2115.00	0.162080
2116.00	0.162195
2117.00	0.161975
2118.00	0.162044
2119.00	0.162062
2120.00	0.161794
2121.00	0.161758
2122.00	0.161547
2123.00	0.161639
2124.00	0.161752
2125.00	0.161575
2126.00	0.161582
2127.00	0.161626
2128.00	0.161503
2129.00	0.160904
2130.00	0.161013
2131.00	0.160736
2132.00	0.160538
2133.00	0.160005
2134.00	0.160041
2135.00	0.159904
2136.00	0.159490
2137.00	0.159482
2138.00	0.159289
2139.00	0.159170
2140.00	0.158851
2141.00	0.158795
2142.00	0.158427
2143.00	0.158378
2144.00	0.158276
2145.00	0.158204
2146.00	0.158350
2147.00	0.158228
2148.00	0.158234
2149.00	0.158055
2150.00	0.158194
2151.00	0.158024
2152.00	0.158018
2153.00	0.157828
2154.00	0.157612
2155.00	0.157353
2156.00	0.157056
2157.00	0.156928
2158.00	0.156611
2159.00	0.156553
2160.00	0.156522
2161.00	0.156269
2162.00	0.156216
2163.00	0.156075
2164.00	0.155922
2165.00	0.155739
2166.00	0.155874
2167.00	0.155751
2168.00	0.155654
2169.00	0.155281
2170.00	0.155191
2171.00	0.155160
2172.00	0.154994
2173.00	0.155174
2174.00	0.155160
2175.00	0.154940
2176.00	0.154658
2177.00	0.154420
2178.00	0.154382
2179.00	0.154217
2180.00	0.154016
2181.00	0.154177
2182.00	0.154232
2183.00	0.154086
2184.00	0.154024
2185.00	0.153877
2186.00	0.154010
2187.00	0.153981
2188.00	0.153758
2189.00	0.153624
2190.00	0.153342
2191.00	0.153167
2192.00	0.153053
2193.00	0.153167
2194.00	0.153179
2195.00	0.153254
2196.00	0.153419
2197.00	0.153652
[truncated: 303 more rows]
