# Supplementary material for: Ultrafast charge-transfer-induced spin transition in cobalt-tungstate molecular photomagnets
Source: Nat Commun. 2025 Jun 6;16:5012. doi: 10.1038/s41467-025-60401-4 (PMC12144094; doi:10.1038/s41467-025-60401-4)
Supplement: Supplementary file 5 — Source Data [file 41467_2025_60401_MOESM5_ESM.zip › Source_Data_files/Photoinduced_UV_vis_NIR_spectra_CsCoW/cooling_photo_1st/File_220712_163830_205K.txt]

File_220712_163830_205K.spc - RawData
�g�� (nm)	Abs.
200.00	2.194311
201.00	2.186059
202.00	2.154919
203.00	2.141063
204.00	2.138230
205.00	2.153700
206.00	2.104388
207.00	2.093302
208.00	2.078436
209.00	2.049649
210.00	2.040854
211.00	2.041561
212.00	2.034797
213.00	2.033670
214.00	2.015924
215.00	2.009156
216.00	2.005133
217.00	1.994815
218.00	1.965368
219.00	1.965631
220.00	1.960840
221.00	1.963860
222.00	1.968013
223.00	1.975286
224.00	1.979555
225.00	1.975646
226.00	1.981041
227.00	1.982495
228.00	1.986018
229.00	1.995147
230.00	2.007680
231.00	2.010972
232.00	2.010549
233.00	2.013179
234.00	2.010654
235.00	2.008561
236.00	2.009414
237.00	2.018678
238.00	2.030102
239.00	2.030373
240.00	2.037598
241.00	2.044453
242.00	2.052897
243.00	2.052139
244.00	2.059594
245.00	2.061390
246.00	2.061534
247.00	2.058028
248.00	2.064918
249.00	2.066998
250.00	2.068853
251.00	2.071211
252.00	2.077251
253.00	2.079427
254.00	2.082571
255.00	2.089319
256.00	2.093973
257.00	2.095892
258.00	2.102903
259.00	2.106411
260.00	2.106633
261.00	2.108702
262.00	2.109232
263.00	2.106520
264.00	2.102611
265.00	2.101279
266.00	2.103481
267.00	2.105530
268.00	2.102491
269.00	2.103816
270.00	2.100716
271.00	2.094328
272.00	2.088454
273.00	2.085376
274.00	2.080373
275.00	2.074587
276.00	2.068426
277.00	2.063315
278.00	2.057791
279.00	2.053734
280.00	2.051704
281.00	2.047676
282.00	2.037312
283.00	2.027739
284.00	2.016725
285.00	2.008453
286.00	1.999404
287.00	1.996568
288.00	1.989773
289.00	1.983082
290.00	1.971820
291.00	1.962365
292.00	1.953604
293.00	1.944808
294.00	1.934316
295.00	1.924796
296.00	1.911161
297.00	1.900034
298.00	1.891020
299.00	1.882017
300.00	1.874373
301.00	1.868931
302.00	1.859291
303.00	1.849089
304.00	1.831483
305.00	1.815613
306.00	1.804323
307.00	1.788752
308.00	1.772403
309.00	1.761642
310.00	1.746788
311.00	1.727051
312.00	1.710443
313.00	1.694444
314.00	1.677536
315.00	1.664253
316.00	1.644646
317.00	1.628660
318.00	1.610323
319.00	1.597097
320.00	1.578566
321.00	1.568512
322.00	1.555455
323.00	1.543760
324.00	1.527985
325.00	1.514519
326.00	1.500547
327.00	1.484560
328.00	1.471744
329.00	1.460304
330.00	1.449768
331.00	1.440374
332.00	1.434742
333.00	1.425886
334.00	1.419138
335.00	1.411970
336.00	1.404092
337.00	1.396708
338.00	1.390911
339.00	1.384956
340.00	1.379601
341.00	1.375111
342.00	1.369877
343.00	1.365923
344.00	1.360762
345.00	1.357076
346.00	1.353002
347.00	1.349217
348.00	1.345461
349.00	1.342719
350.00	1.340147
351.00	1.337398
352.00	1.334332
353.00	1.331496
354.00	1.329088
355.00	1.323714
356.00	1.319989
357.00	1.315276
358.00	1.309751
359.00	1.303628
360.00	1.298762
361.00	1.292377
362.00	1.287354
363.00	1.280707
364.00	1.275204
365.00	1.268785
366.00	1.261100
367.00	1.253403
368.00	1.246601
369.00	1.238718
370.00	1.230615
371.00	1.223742
372.00	1.215657
373.00	1.206843
374.00	1.197413
375.00	1.189768
376.00	1.180982
377.00	1.171266
378.00	1.162294
379.00	1.152440
380.00	1.142669
381.00	1.132523
382.00	1.123816
383.00	1.114806
384.00	1.106904
385.00	1.097387
386.00	1.088770
387.00	1.080205
388.00	1.072001
389.00	1.062652
390.00	1.054601
391.00	1.047028
392.00	1.039454
393.00	1.031866
394.00	1.025183
395.00	1.018391
396.00	1.011563
397.00	1.004841
398.00	0.998800
399.00	0.992725
400.00	0.987585
401.00	0.983005
402.00	0.978462
403.00	0.974118
404.00	0.970606
405.00	0.966292
406.00	0.961846
407.00	0.958457
408.00	0.954932
409.00	0.951412
410.00	0.948305
411.00	0.945845
412.00	0.942541
413.00	0.939296
414.00	0.936626
415.00	0.933919
416.00	0.930928
417.00	0.927654
418.00	0.924783
419.00	0.921352
420.00	0.917997
421.00	0.914346
422.00	0.911726
423.00	0.908791
424.00	0.905306
425.00	0.901969
426.00	0.898882
427.00	0.895376
428.00	0.891795
429.00	0.888350
430.00	0.885027
431.00	0.882018
432.00	0.878950
433.00	0.875725
434.00	0.873198
435.00	0.870392
436.00	0.866936
437.00	0.864152
438.00	0.861267
439.00	0.858172
440.00	0.855551
441.00	0.852794
442.00	0.849546
443.00	0.846884
444.00	0.844626
445.00	0.841751
446.00	0.839599
447.00	0.837593
448.00	0.835358
449.00	0.832605
450.00	0.830937
451.00	0.828526
452.00	0.826341
453.00	0.824238
454.00	0.822536
455.00	0.820561
456.00	0.819179
457.00	0.817986
458.00	0.817064
459.00	0.816285
460.00	0.814560
461.00	0.813359
462.00	0.812027
463.00	0.810581
464.00	0.808575
465.00	0.807794
466.00	0.806235
467.00	0.804284
468.00	0.802626
469.00	0.801396
470.00	0.799556
471.00	0.797857
472.00	0.796872
473.00	0.795256
474.00	0.793650
475.00	0.792099
476.00	0.790212
477.00	0.788045
478.00	0.786248
479.00	0.784096
480.00	0.782081
481.00	0.780336
482.00	0.778776
483.00	0.776909
484.00	0.775100
485.00	0.773172
486.00	0.771568
487.00	0.769546
488.00	0.767314
489.00	0.765503
490.00	0.763660
491.00	0.761359
492.00	0.759489
493.00	0.758290
494.00	0.756808
495.00	0.755035
496.00	0.753489
497.00	0.751877
498.00	0.750307
499.00	0.748821
500.00	0.747686
501.00	0.746585
502.00	0.745056
503.00	0.743282
504.00	0.741643
505.00	0.740338
506.00	0.738929
507.00	0.737992
508.00	0.736629
509.00	0.735637
510.00	0.733951
511.00	0.732864
512.00	0.731992
513.00	0.731415
514.00	0.730590
515.00	0.729798
516.00	0.729174
517.00	0.727964
518.00	0.726990
519.00	0.725707
520.00	0.724773
521.00	0.723375
522.00	0.722572
523.00	0.721344
524.00	0.720808
525.00	0.720532
526.00	0.720154
527.00	0.719250
528.00	0.719066
529.00	0.718591
530.00	0.718505
531.00	0.718540
532.00	0.718344
533.00	0.718207
534.00	0.717948
535.00	0.717250
536.00	0.716237
537.00	0.716033
538.00	0.715490
539.00	0.715115
540.00	0.714303
541.00	0.713860
542.00	0.713019
543.00	0.712305
544.00	0.711072
545.00	0.710486
546.00	0.709843
547.00	0.708865
548.00	0.708247
549.00	0.707798
550.00	0.706831
551.00	0.705775
552.00	0.705162
553.00	0.704304
554.00	0.703483
555.00	0.703076
556.00	0.703079
557.00	0.702862
558.00	0.702466
559.00	0.702412
560.00	0.702330
561.00	0.702146
562.00	0.702217
563.00	0.702628
564.00	0.703207
565.00	0.703836
566.00	0.704604
567.00	0.705422
568.00	0.706166
569.00	0.706804
570.00	0.707553
571.00	0.708191
572.00	0.708484
573.00	0.708641
574.00	0.708880
575.00	0.709290
576.00	0.709640
577.00	0.710559
578.00	0.711699
579.00	0.712601
580.00	0.713950
581.00	0.714837
582.00	0.716010
583.00	0.717347
584.00	0.718985
585.00	0.719961
586.00	0.721818
587.00	0.723590
588.00	0.725396
589.00	0.727323
590.00	0.729733
591.00	0.731892
592.00	0.734086
593.00	0.735981
594.00	0.737992
595.00	0.739547
596.00	0.741180
597.00	0.742645
598.00	0.745008
599.00	0.746351
600.00	0.748378
601.00	0.750832
602.00	0.753151
603.00	0.754568
604.00	0.756883
605.00	0.759444
606.00	0.761628
607.00	0.764020
608.00	0.766478
609.00	0.769046
610.00	0.771043
611.00	0.772707
612.00	0.774643
613.00	0.777203
614.00	0.779609
615.00	0.781632
616.00	0.784356
617.00	0.787065
618.00	0.788936
619.00	0.790883
620.00	0.793359
621.00	0.795943
622.00	0.798359
623.00	0.800592
624.00	0.803290
625.00	0.805916
626.00	0.807879
627.00	0.809932
628.00	0.812816
629.00	0.815008
630.00	0.817356
631.00	0.819669
632.00	0.821950
633.00	0.824500
634.00	0.826688
635.00	0.828587
636.00	0.831361
637.00	0.833733
638.00	0.835530
639.00	0.837836
640.00	0.840081
641.00	0.841908
642.00	0.844467
643.00	0.846911
644.00	0.849661
645.00	0.852436
646.00	0.854463
647.00	0.856418
648.00	0.858718
649.00	0.861159
650.00	0.863484
651.00	0.866428
652.00	0.868430
653.00	0.870356
654.00	0.872317
655.00	0.874371
656.00	0.876263
657.00	0.879054
658.00	0.882573
659.00	0.886031
660.00	0.888883
661.00	0.892379
662.00	0.895356
663.00	0.896738
664.00	0.898521
665.00	0.900668
666.00	0.901612
667.00	0.903076
668.00	0.904960
669.00	0.905710
670.00	0.907119
671.00	0.908615
672.00	0.908765
673.00	0.910295
674.00	0.911140
675.00	0.911991
676.00	0.913506
677.00	0.915697
678.00	0.917110
679.00	0.919677
680.00	0.921323
681.00	0.923849
682.00	0.926125
683.00	0.928021
684.00	0.930042
685.00	0.932259
686.00	0.933199
687.00	0.935324
688.00	0.936935
689.00	0.937764
690.00	0.938651
691.00	0.939147
692.00	0.940194
693.00	0.941775
694.00	0.944039
695.00	0.945840
696.00	0.948116
697.00	0.948039
698.00	0.949194
699.00	0.949591
700.00	0.951521
701.00	0.953160
702.00	0.955107
703.00	0.956355
704.00	0.958113
705.00	0.957765
706.00	0.958736
707.00	0.959763
708.00	0.960721
709.00	0.961001
710.00	0.962526
711.00	0.963106
712.00	0.963804
713.00	0.963686
714.00	0.964701
715.00	0.965557
716.00	0.966565
717.00	0.968398
718.00	0.969209
719.00	0.960333
720.00	0.951505
721.00	0.945546
722.00	0.943477
723.00	0.941511
724.00	0.939664
725.00	0.937489
726.00	0.935448
727.00	0.933288
728.00	0.931021
729.00	0.929130
730.00	0.929620
731.00	0.930144
732.00	0.930602
733.00	0.931038
734.00	0.931442
735.00	0.931829
736.00	0.932136
737.00	0.932546
738.00	0.932943
739.00	0.933236
740.00	0.933498
741.00	0.933709
742.00	0.934031
743.00	0.934119
744.00	0.934224
745.00	0.934239
746.00	0.934255
747.00	0.934245
748.00	0.934143
749.00	0.934016
750.00	0.933951
751.00	0.933751
752.00	0.933652
753.00	0.933437
754.00	0.933160
755.00	0.932817
756.00	0.932549
757.00	0.932180
758.00	0.931762
759.00	0.931295
760.00	0.930913
761.00	0.930476
762.00	0.930008
763.00	0.929485
764.00	0.928963
765.00	0.928448
766.00	0.927987
767.00	0.927372
768.00	0.926803
769.00	0.926023
770.00	0.925382
771.00	0.924669
772.00	0.923977
773.00	0.923114
774.00	0.922301
775.00	0.921537
776.00	0.920711
777.00	0.919818
778.00	0.918887
779.00	0.917934
780.00	0.916986
781.00	0.915971
782.00	0.914969
783.00	0.913802
784.00	0.912641
785.00	0.911482
786.00	0.910384
787.00	0.909161
788.00	0.907996
789.00	0.906765
790.00	0.905617
791.00	0.904349
792.00	0.903021
793.00	0.901677
794.00	0.900331
795.00	0.898948
796.00	0.897544
797.00	0.896079
798.00	0.894577
799.00	0.893056
800.00	0.891517
801.00	0.890056
802.00	0.888566
803.00	0.887025
804.00	0.885423
805.00	0.883773
806.00	0.882129
807.00	0.880457
808.00	0.878856
809.00	0.877201
810.00	0.875539
811.00	0.873821
812.00	0.872162
813.00	0.870477
814.00	0.868788
815.00	0.867152
816.00	0.865519
817.00	0.863861
818.00	0.862156
819.00	0.860390
820.00	0.858627
821.00	0.856929
822.00	0.855222
823.00	0.853470
824.00	0.851693
825.00	0.849959
826.00	0.848179
827.00	0.846497
828.00	0.844781
829.00	0.843028
830.00	0.841263
831.00	0.839525
832.00	0.837750
833.00	0.835879
834.00	0.834111
835.00	0.832237
836.00	0.830392
837.00	0.828488
838.00	0.826742
839.00	0.825008
840.00	0.823199
841.00	0.821304
842.00	0.819474
843.00	0.817610
844.00	0.815786
845.00	0.813851
846.00	0.812002
847.00	0.810133
848.00	0.808294
849.00	0.806500
850.00	0.804586
851.00	0.802742
852.00	0.800893
853.00	0.799084
854.00	0.797320
855.00	0.795553
856.00	0.793674
857.00	0.791755
858.00	0.790096
859.00	0.787943
860.00	0.785945
861.00	0.783900
862.00	0.781918
863.00	0.776483
864.00	0.771019
865.00	0.765488
866.00	0.759998
867.00	0.754593
868.00	0.749159
869.00	0.743670
870.00	0.738217
871.00	0.732708
872.00	0.727100
873.00	0.721617
874.00	0.716203
875.00	0.710625
876.00	0.705363
877.00	0.700084
878.00	0.694743
879.00	0.689439
880.00	0.686783
881.00	0.684270
882.00	0.681745
883.00	0.679185
884.00	0.676717
885.00	0.674237
886.00	0.671812
887.00	0.669294
888.00	0.666810
889.00	0.664338
890.00	0.661858
891.00	0.659366
892.00	0.656910
893.00	0.654390
894.00	0.651831
895.00	0.649315
896.00	0.646852
897.00	0.644466
898.00	0.641996
899.00	0.639592
900.00	0.637123
901.00	0.634635
902.00	0.632045
903.00	0.629522
904.00	0.627052
905.00	0.624577
906.00	0.622046
907.00	0.619538
908.00	0.617113
909.00	0.614681
910.00	0.612302
911.00	0.609958
912.00	0.607598
913.00	0.605282
914.00	0.602859
915.00	0.600543
916.00	0.598131
917.00	0.595835
918.00	0.593496
919.00	0.591276
920.00	0.589010
921.00	0.586787
922.00	0.584591
923.00	0.582398
924.00	0.580178
925.00	0.577972
926.00	0.575758
927.00	0.573611
928.00	0.571427
929.00	0.569252
930.00	0.567019
931.00	0.564928
932.00	0.562784
933.00	0.560699
934.00	0.558569
935.00	0.556487
936.00	0.554382
937.00	0.552325
938.00	0.550196
939.00	0.548119
940.00	0.546116
941.00	0.544132
942.00	0.542136
943.00	0.540127
944.00	0.538110
945.00	0.536085
946.00	0.534110
947.00	0.532141
948.00	0.530203
949.00	0.528306
950.00	0.526376
951.00	0.524459
952.00	0.522555
953.00	0.520631
954.00	0.518701
955.00	0.516837
956.00	0.514932
957.00	0.513025
958.00	0.511145
959.00	0.509249
960.00	0.507490
961.00	0.505696
962.00	0.503914
963.00	0.501943
964.00	0.500120
965.00	0.498318
966.00	0.496463
967.00	0.494677
968.00	0.492849
969.00	0.491056
970.00	0.489312
971.00	0.487628
972.00	0.485903
973.00	0.484198
974.00	0.482474
975.00	0.480772
976.00	0.479110
977.00	0.477349
978.00	0.475652
979.00	0.474005
980.00	0.472565
981.00	0.470990
982.00	0.469385
983.00	0.467824
984.00	0.466265
985.00	0.464756
986.00	0.463247
987.00	0.461699
988.00	0.460171
989.00	0.458694
990.00	0.457248
991.00	0.455790
992.00	0.454330
993.00	0.452869
994.00	0.451461
995.00	0.450009
996.00	0.448577
997.00	0.447140
998.00	0.445743
999.00	0.444349
1000.00	0.442961
1001.00	0.441577
1002.00	0.440229
1003.00	0.438904
1004.00	0.437606
1005.00	0.436285
1006.00	0.434991
1007.00	0.433691
1008.00	0.432437
1009.00	0.431159
1010.00	0.429879
1011.00	0.428608
1012.00	0.427393
1013.00	0.426166
1014.00	0.424911
1015.00	0.423691
1016.00	0.422479
1017.00	0.421297
1018.00	0.420107
1019.00	0.418951
1020.00	0.417787
1021.00	0.416640
1022.00	0.415505
1023.00	0.414346
1024.00	0.413234
1025.00	0.412110
1026.00	0.411001
1027.00	0.409911
1028.00	0.408805
1029.00	0.407738
1030.00	0.406653
1031.00	0.405622
1032.00	0.404564
1033.00	0.403508
1034.00	0.402454
1035.00	0.401412
1036.00	0.400386
1037.00	0.399360
1038.00	0.398320
1039.00	0.397271
1040.00	0.396237
1041.00	0.395197
1042.00	0.394128
1043.00	0.393141
1044.00	0.392139
1045.00	0.391190
1046.00	0.390184
1047.00	0.389225
1048.00	0.388260
1049.00	0.387288
1050.00	0.386329
1051.00	0.385373
1052.00	0.384455
1053.00	0.383497
1054.00	0.382566
1055.00	0.381676
1056.00	0.380781
1057.00	0.379895
1058.00	0.379002
1059.00	0.378186
1060.00	0.377315
1061.00	0.376459
1062.00	0.375553
1063.00	0.374700
1064.00	0.373834
1065.00	0.373006
1066.00	0.372178
1067.00	0.371373
1068.00	0.370564
1069.00	0.369747
1070.00	0.368936
1071.00	0.368127
1072.00	0.367298
1073.00	0.366490
1074.00	0.365656
1075.00	0.364881
1076.00	0.364065
1077.00	0.363246
1078.00	0.362471
1079.00	0.361723
1080.00	0.360990
1081.00	0.360269
1082.00	0.359507
1083.00	0.358791
1084.00	0.358069
1085.00	0.357340
1086.00	0.356626
1087.00	0.355914
1088.00	0.355188
1089.00	0.354504
1090.00	0.353829
1091.00	0.353212
1092.00	0.352540
1093.00	0.351909
1094.00	0.351280
1095.00	0.350665
1096.00	0.350062
1097.00	0.349419
1098.00	0.348777
1099.00	0.348142
1100.00	0.347466
1101.00	0.346817
1102.00	0.346213
1103.00	0.345604
1104.00	0.344988
1105.00	0.344382
1106.00	0.343767
1107.00	0.343154
1108.00	0.342533
1109.00	0.341894
1110.00	0.341270
1111.00	0.340662
1112.00	0.340039
1113.00	0.339419
1114.00	0.338827
1115.00	0.338243
1116.00	0.337661
1117.00	0.337142
1118.00	0.336592
1119.00	0.336000
1120.00	0.335399
1121.00	0.334830
1122.00	0.334267
1123.00	0.333684
1124.00	0.333100
1125.00	0.332536
1126.00	0.332015
1127.00	0.331472
1128.00	0.330916
1129.00	0.330366
1130.00	0.329811
1131.00	0.329249
1132.00	0.328690
1133.00	0.328135
1134.00	0.327570
1135.00	0.327042
1136.00	0.326534
1137.00	0.326013
1138.00	0.325473
1139.00	0.324938
1140.00	0.324418
1141.00	0.323936
1142.00	0.323416
1143.00	0.322896
1144.00	0.322361
1145.00	0.321864
1146.00	0.321357
1147.00	0.320858
1148.00	0.320365
1149.00	0.319872
1150.00	0.319376
1151.00	0.318860
1152.00	0.318327
1153.00	0.317794
1154.00	0.317311
1155.00	0.316811
1156.00	0.316317
1157.00	0.315827
1158.00	0.315330
1159.00	0.314846
1160.00	0.314360
1161.00	0.313905
1162.00	0.313452
1163.00	0.312982
1164.00	0.312515
1165.00	0.312051
1166.00	0.311597
1167.00	0.311148
1168.00	0.310722
1169.00	0.310278
1170.00	0.309828
1171.00	0.309349
1172.00	0.308914
1173.00	0.308503
1174.00	0.308095
1175.00	0.307678
1176.00	0.307252
1177.00	0.306838
1178.00	0.306422
1179.00	0.306013
1180.00	0.305607
1181.00	0.305210
1182.00	0.304817
1183.00	0.304415
1184.00	0.304030
1185.00	0.303621
1186.00	0.303219
1187.00	0.302819
1188.00	0.302432
1189.00	0.302042
1190.00	0.301638
1191.00	0.301239
1192.00	0.300839
1193.00	0.300440
1194.00	0.300045
1195.00	0.299662
1196.00	0.299274
1197.00	0.298921
1198.00	0.298532
1199.00	0.298151
1200.00	0.297770
1201.00	0.297375
1202.00	0.297010
1203.00	0.296644
1204.00	0.296305
1205.00	0.295960
1206.00	0.295599
1207.00	0.295234
1208.00	0.294896
1209.00	0.294545
1210.00	0.294204
1211.00	0.293857
1212.00	0.293504
1213.00	0.293160
1214.00	0.292791
1215.00	0.292449
1216.00	0.292086
1217.00	0.291750
1218.00	0.291395
1219.00	0.291054
1220.00	0.290727
1221.00	0.290396
1222.00	0.290073
1223.00	0.289745
1224.00	0.289438
1225.00	0.289089
1226.00	0.288764
1227.00	0.288450
1228.00	0.288117
1229.00	0.287780
1230.00	0.287429
1231.00	0.287102
1232.00	0.286773
1233.00	0.286449
1234.00	0.286118
1235.00	0.285810
1236.00	0.285471
1237.00	0.285139
1238.00	0.284802
1239.00	0.284468
1240.00	0.284145
1241.00	0.283798
1242.00	0.283456
1243.00	0.283127
1244.00	0.282791
1245.00	0.282481
1246.00	0.282176
1247.00	0.281854
1248.00	0.281525
1249.00	0.281216
1250.00	0.280894
1251.00	0.280566
1252.00	0.280227
1253.00	0.279909
1254.00	0.279577
1255.00	0.279267
1256.00	0.278964
1257.00	0.278669
1258.00	0.278366
1259.00	0.278076
1260.00	0.277787
1261.00	0.277489
1262.00	0.277178
1263.00	0.276849
1264.00	0.276534
1265.00	0.276197
1266.00	0.275860
1267.00	0.275569
1268.00	0.275274
1269.00	0.274945
1270.00	0.274634
1271.00	0.274328
1272.00	0.274005
1273.00	0.273666
1274.00	0.273329
1275.00	0.273010
1276.00	0.272703
1277.00	0.272381
1278.00	0.272067
1279.00	0.271781
1280.00	0.271522
1281.00	0.271226
1282.00	0.270940
1283.00	0.270657
1284.00	0.270363
1285.00	0.270063
1286.00	0.269818
1287.00	0.269553
1288.00	0.269285
1289.00	0.268997
1290.00	0.268732
1291.00	0.268478
1292.00	0.268215
1293.00	0.267937
1294.00	0.267649
1295.00	0.267371
1296.00	0.267076
1297.00	0.266740
1298.00	0.266462
1299.00	0.266176
1300.00	0.265904
1301.00	0.265603
1302.00	0.265311
1303.00	0.265016
1304.00	0.264722
1305.00	0.264434
1306.00	0.264157
1307.00	0.263863
1308.00	0.263565
1309.00	0.263253
1310.00	0.262964
1311.00	0.262703
1312.00	0.262409
1313.00	0.262108
1314.00	0.261812
1315.00	0.261501
1316.00	0.261204
1317.00	0.260875
1318.00	0.260573
1319.00	0.260280
1320.00	0.259990
1321.00	0.259686
1322.00	0.259369
1323.00	0.259068
1324.00	0.258738
1325.00	0.258418
1326.00	0.258113
1327.00	0.257768
1328.00	0.257417
1329.00	0.257085
1330.00	0.256756
1331.00	0.256447
1332.00	0.256129
1333.00	0.255823
1334.00	0.255532
1335.00	0.255175
1336.00	0.254828
1337.00	0.254485
1338.00	0.254147
1339.00	0.253823
1340.00	0.253518
1341.00	0.253247
1342.00	0.252943
1343.00	0.252600
1344.00	0.252284
1345.00	0.251974
1346.00	0.251661
1347.00	0.251332
1348.00	0.251005
1349.00	0.250700
1350.00	0.250395
1351.00	0.250056
1352.00	0.249777
1353.00	0.249515
1354.00	0.249230
1355.00	0.248915
1356.00	0.248607
1357.00	0.248299
1358.00	0.247964
1359.00	0.247646
1360.00	0.247369
1361.00	0.247084
1362.00	0.246769
1363.00	0.246455
1364.00	0.246186
1365.00	0.245896
1366.00	0.245586
1367.00	0.245277
1368.00	0.244988
1369.00	0.244694
1370.00	0.244368
1371.00	0.244042
1372.00	0.243749
1373.00	0.243452
1374.00	0.243144
1375.00	0.242856
1376.00	0.242538
1377.00	0.242223
1378.00	0.241907
1379.00	0.241589
1380.00	0.241303
1381.00	0.240969
1382.00	0.240657
1383.00	0.240346
1384.00	0.240005
1385.00	0.239662
1386.00	0.239309
1387.00	0.238965
1388.00	0.238629
1389.00	0.238281
1390.00	0.237923
1391.00	0.237557
1392.00	0.237182
1393.00	0.236837
1394.00	0.236481
1395.00	0.236114
1396.00	0.235755
1397.00	0.235370
1398.00	0.235022
1399.00	0.234647
1400.00	0.234280
1401.00	0.233930
1402.00	0.233575
1403.00	0.233231
1404.00	0.232878
1405.00	0.232514
1406.00	0.232161
1407.00	0.231800
1408.00	0.231446
1409.00	0.231074
1410.00	0.230702
1411.00	0.230340
1412.00	0.230000
1413.00	0.229657
1414.00	0.229316
1415.00	0.228958
1416.00	0.228625
1417.00	0.228274
1418.00	0.227927
1419.00	0.227614
1420.00	0.227266
1421.00	0.226954
1422.00	0.226641
1423.00	0.226359
1424.00	0.226078
1425.00	0.225786
1426.00	0.225525
1427.00	0.225245
1428.00	0.224976
1429.00	0.224708
1430.00	0.224448
1431.00	0.224176
1432.00	0.223914
1433.00	0.223635
1434.00	0.223388
1435.00	0.223165
1436.00	0.222927
1437.00	0.222702
1438.00	0.222433
1439.00	0.222182
1440.00	0.221911
1441.00	0.221668
1442.00	0.221424
1443.00	0.221163
1444.00	0.220939
1445.00	0.220722
1446.00	0.220516
1447.00	0.220345
1448.00	0.220164
1449.00	0.219960
1450.00	0.219783
1451.00	0.219639
1452.00	0.219484
1453.00	0.219296
1454.00	0.219129
1455.00	0.218985
1456.00	0.218851
1457.00	0.218715
1458.00	0.218562
1459.00	0.218434
1460.00	0.218327
1461.00	0.218196
1462.00	0.218046
1463.00	0.217882
1464.00	0.217691
1465.00	0.217529
1466.00	0.217416
1467.00	0.217294
1468.00	0.217111
1469.00	0.216937
1470.00	0.216788
1471.00	0.216621
1472.00	0.216497
1473.00	0.216374
1474.00	0.216237
1475.00	0.216113
1476.00	0.215970
1477.00	0.215853
1478.00	0.215722
1479.00	0.215614
1480.00	0.215494
1481.00	0.215407
1482.00	0.215305
1483.00	0.215174
1484.00	0.215056
1485.00	0.214950
1486.00	0.214848
1487.00	0.214754
1488.00	0.214673
1489.00	0.214570
1490.00	0.214441
1491.00	0.214332
1492.00	0.214220
1493.00	0.214125
1494.00	0.213976
1495.00	0.213852
1496.00	0.213753
1497.00	0.213684
1498.00	0.213574
1499.00	0.213457
1500.00	0.213371
1501.00	0.213259
1502.00	0.213159
1503.00	0.213034
1504.00	0.212907
1505.00	0.212798
1506.00	0.212669
1507.00	0.212549
1508.00	0.212446
1509.00	0.212323
1510.00	0.212194
1511.00	0.212087
1512.00	0.211987
1513.00	0.211853
1514.00	0.211715
1515.00	0.211572
1516.00	0.211446
1517.00	0.211295
1518.00	0.211160
1519.00	0.211053
1520.00	0.210958
1521.00	0.210866
1522.00	0.210732
1523.00	0.210624
1524.00	0.210521
1525.00	0.210406
1526.00	0.210285
1527.00	0.210185
1528.00	0.210071
1529.00	0.209953
1530.00	0.209843
1531.00	0.209748
1532.00	0.209660
1533.00	0.209566
1534.00	0.209449
1535.00	0.209342
1536.00	0.209215
1537.00	0.209084
1538.00	0.208960
1539.00	0.208858
1540.00	0.208732
1541.00	0.208585
1542.00	0.208452
1543.00	0.208323
1544.00	0.208213
1545.00	0.208097
1546.00	0.207989
1547.00	0.207884
1548.00	0.207730
1549.00	0.207579
1550.00	0.207448
1551.00	0.207334
1552.00	0.207206
1553.00	0.207074
1554.00	0.206931
1555.00	0.206795
1556.00	0.206638
1557.00	0.206510
1558.00	0.206396
1559.00	0.206262
1560.00	0.206142
1561.00	0.205987
1562.00	0.205855
1563.00	0.205736
1564.00	0.205582
1565.00	0.205441
1566.00	0.205293
1567.00	0.205139
1568.00	0.204968
1569.00	0.204827
1570.00	0.204666
1571.00	0.204523
1572.00	0.204363
1573.00	0.204225
1574.00	0.204073
1575.00	0.203911
1576.00	0.203743
1577.00	0.203581
1578.00	0.203411
1579.00	0.203251
1580.00	0.203056
1581.00	0.202879
1582.00	0.202717
1583.00	0.202586
1584.00	0.202450
1585.00	0.202332
1586.00	0.202189
1587.00	0.202040
1588.00	0.201878
1589.00	0.201719
1590.00	0.201564
1591.00	0.201420
1592.00	0.201289
1593.00	0.201182
1594.00	0.201050
1595.00	0.200921
1596.00	0.200809
1597.00	0.200665
1598.00	0.200551
1599.00	0.200434
1600.00	0.200286
1601.00	0.200141
1602.00	0.200019
1603.00	0.199883
1604.00	0.199765
1605.00	0.199638
1606.00	0.199516
1607.00	0.199423
1608.00	0.199291
1609.00	0.199149
1610.00	0.198988
1611.00	0.198850
1612.00	0.198715
1613.00	0.198533
1614.00	0.198387
1615.00	0.198250
1616.00	0.198128
1617.00	0.198003
1618.00	0.197867
1619.00	0.197716
1620.00	0.197576
1621.00	0.197412
1622.00	0.197271
1623.00	0.197135
1624.00	0.196985
1625.00	0.196837
1626.00	0.196714
1627.00	0.196621
1628.00	0.196499
1629.00	0.196375
1630.00	0.196288
1631.00	0.196210
1632.00	0.196111
1633.00	0.195966
1634.00	0.195832
1635.00	0.195722
1636.00	0.195607
1637.00	0.195484
1638.00	0.195402
1639.00	0.195343
1640.00	0.195264
1641.00	0.195140
1642.00	0.195037
1643.00	0.196156
1644.00	0.197284
1645.00	0.198437
1646.00	0.199607
1647.00	0.200762
1648.00	0.201933
1649.00	0.203067
1650.00	0.204211
1651.00	0.205398
1652.00	0.206585
1653.00	0.207765
1654.00	0.208939
1655.00	0.210111
1656.00	0.211237
1657.00	0.212315
1658.00	0.213486
1659.00	0.214657
1660.00	0.214520
1661.00	0.214313
1662.00	0.214091
1663.00	0.213924
1664.00	0.213776
1665.00	0.213550
1666.00	0.213347
1667.00	0.213168
1668.00	0.212904
1669.00	0.212725
1670.00	0.212508
1671.00	0.212345
1672.00	0.212163
1673.00	0.211996
1674.00	0.211886
1675.00	0.211705
1676.00	0.211543
1677.00	0.211351
1678.00	0.211228
1679.00	0.211090
1680.00	0.210938
1681.00	0.210781
1682.00	0.210675
1683.00	0.210597
1684.00	0.210510
1685.00	0.210450
1686.00	0.210311
1687.00	0.210210
1688.00	0.210163
1689.00	0.210087
1690.00	0.210017
1691.00	0.209977
1692.00	0.209960
1693.00	0.209849
1694.00	0.209839
1695.00	0.209775
1696.00	0.209852
1697.00	0.209756
1698.00	0.209609
1699.00	0.209543
1700.00	0.209439
1701.00	0.209342
1702.00	0.209251
1703.00	0.209192
1704.00	0.209110
1705.00	0.208937
1706.00	0.208834
1707.00	0.208726
1708.00	0.208560
1709.00	0.208323
1710.00	0.208261
1711.00	0.208137
1712.00	0.208003
1713.00	0.207782
1714.00	0.207682
1715.00	0.207614
1716.00	0.207452
1717.00	0.207277
1718.00	0.207146
1719.00	0.206984
1720.00	0.206751
1721.00	0.206642
1722.00	0.206519
1723.00	0.206312
1724.00	0.206112
1725.00	0.205959
1726.00	0.205862
1727.00	0.205603
1728.00	0.205369
1729.00	0.205218
1730.00	0.205004
1731.00	0.204821
1732.00	0.204595
1733.00	0.204405
1734.00	0.204190
1735.00	0.203986
1736.00	0.203873
1737.00	0.203710
1738.00	0.203456
1739.00	0.203160
1740.00	0.202994
1741.00	0.202755
1742.00	0.202548
1743.00	0.202287
1744.00	0.202182
1745.00	0.201959
1746.00	0.201674
1747.00	0.201539
1748.00	0.201286
1749.00	0.201152
1750.00	0.200927
1751.00	0.200813
1752.00	0.200553
1753.00	0.200321
1754.00	0.200130
1755.00	0.199937
1756.00	0.199753
1757.00	0.199562
1758.00	0.199475
1759.00	0.199300
1760.00	0.199178
1761.00	0.198910
1762.00	0.198812
1763.00	0.198671
1764.00	0.198437
1765.00	0.198225
1766.00	0.197962
1767.00	0.197778
1768.00	0.197532
1769.00	0.197408
1770.00	0.197182
1771.00	0.197013
1772.00	0.196888
1773.00	0.196765
1774.00	0.196463
1775.00	0.196189
1776.00	0.195957
1777.00	0.195739
1778.00	0.195544
1779.00	0.195271
1780.00	0.195085
1781.00	0.194882
1782.00	0.194697
1783.00	0.194565
1784.00	0.194411
1785.00	0.194206
1786.00	0.193966
1787.00	0.193757
1788.00	0.193594
1789.00	0.193336
1790.00	0.193217
1791.00	0.193132
1792.00	0.192926
1793.00	0.192698
1794.00	0.192493
1795.00	0.192318
1796.00	0.192169
1797.00	0.191993
1798.00	0.191808
1799.00	0.191683
1800.00	0.191518
1801.00	0.191355
1802.00	0.191135
1803.00	0.191075
1804.00	0.190955
1805.00	0.190807
1806.00	0.190586
1807.00	0.190326
1808.00	0.190091
1809.00	0.189935
1810.00	0.189914
1811.00	0.189727
1812.00	0.189629
1813.00	0.189477
1814.00	0.189330
1815.00	0.189177
1816.00	0.189020
1817.00	0.188791
1818.00	0.188542
1819.00	0.188464
1820.00	0.188140
1821.00	0.187963
1822.00	0.187632
1823.00	0.187529
1824.00	0.187350
1825.00	0.187220
1826.00	0.187084
1827.00	0.186845
1828.00	0.186640
1829.00	0.186433
1830.00	0.186284
1831.00	0.186038
1832.00	0.185954
1833.00	0.185764
1834.00	0.185643
1835.00	0.185450
1836.00	0.185301
1837.00	0.185188
1838.00	0.185015
1839.00	0.184898
1840.00	0.184687
1841.00	0.184504
1842.00	0.184244
1843.00	0.184091
1844.00	0.183867
1845.00	0.183796
1846.00	0.183584
1847.00	0.183379
1848.00	0.183167
1849.00	0.182823
1850.00	0.182660
1851.00	0.182437
1852.00	0.182348
1853.00	0.182007
1854.00	0.181806
1855.00	0.181642
1856.00	0.181517
1857.00	0.181362
1858.00	0.181204
1859.00	0.181095
1860.00	0.180829
1861.00	0.180594
1862.00	0.180330
1863.00	0.180066
1864.00	0.179785
1865.00	0.179601
1866.00	0.179412
1867.00	0.179014
1868.00	0.178782
1869.00	0.178594
1870.00	0.178557
1871.00	0.178330
1872.00	0.178114
1873.00	0.177788
1874.00	0.177577
1875.00	0.177270
1876.00	0.177112
1877.00	0.176961
1878.00	0.176757
1879.00	0.176617
1880.00	0.176505
1881.00	0.176313
1882.00	0.176045
1883.00	0.175842
1884.00	0.175806
1885.00	0.175510
1886.00	0.175235
1887.00	0.175046
1888.00	0.174898
1889.00	0.174611
1890.00	0.174447
1891.00	0.174409
1892.00	0.174339
1893.00	0.174229
1894.00	0.174102
1895.00	0.174086
1896.00	0.173923
1897.00	0.173785
1898.00	0.173743
1899.00	0.173780
1900.00	0.173595
1901.00	0.173440
1902.00	0.173613
1903.00	0.173407
1904.00	0.173261
1905.00	0.173128
1906.00	0.173029
1907.00	0.172965
1908.00	0.172671
1909.00	0.172570
1910.00	0.172394
1911.00	0.172170
1912.00	0.171901
1913.00	0.171940
1914.00	0.171711
1915.00	0.171679
1916.00	0.171708
1917.00	0.171762
1918.00	0.171714
1919.00	0.171423
1920.00	0.171534
1921.00	0.171384
1922.00	0.171324
1923.00	0.171298
1924.00	0.171345
1925.00	0.171194
1926.00	0.170986
1927.00	0.171007
1928.00	0.171045
1929.00	0.170915
1930.00	0.170580
1931.00	0.170799
1932.00	0.170470
1933.00	0.170188
1934.00	0.170150
1935.00	0.170193
1936.00	0.170185
1937.00	0.169963
1938.00	0.170123
1939.00	0.169771
1940.00	0.169642
1941.00	0.169388
1942.00	0.169494
1943.00	0.169379
1944.00	0.169113
1945.00	0.169030
1946.00	0.169009
1947.00	0.169031
1948.00	0.168630
1949.00	0.168843
1950.00	0.168679
1951.00	0.168638
1952.00	0.168229
1953.00	0.168091
1954.00	0.168066
1955.00	0.167698
1956.00	0.167912
1957.00	0.167905
1958.00	0.167973
1959.00	0.167671
1960.00	0.167713
1961.00	0.167575
1962.00	0.167303
1963.00	0.167262
1964.00	0.167149
1965.00	0.167036
1966.00	0.166704
1967.00	0.166885
1968.00	0.166542
1969.00	0.166561
1970.00	0.166405
1971.00	0.166318
1972.00	0.166266
1973.00	0.166161
1974.00	0.165995
1975.00	0.165792
1976.00	0.165855
1977.00	0.165681
1978.00	0.165757
1979.00	0.165633
1980.00	0.165383
1981.00	0.165229
1982.00	0.165346
1983.00	0.165158
1984.00	0.164842
1985.00	0.164822
1986.00	0.164780
1987.00	0.164787
1988.00	0.164640
1989.00	0.164564
1990.00	0.164282
1991.00	0.164289
1992.00	0.164238
1993.00	0.164346
1994.00	0.164299
1995.00	0.164067
1996.00	0.164230
1997.00	0.164361
1998.00	0.164354
1999.00	0.164180
2000.00	0.164375
2001.00	0.164377
2002.00	0.164375
2003.00	0.164282
2004.00	0.164142
2005.00	0.164022
2006.00	0.164003
2007.00	0.164032
2008.00	0.163661
2009.00	0.163389
2010.00	0.163117
2011.00	0.163197
2012.00	0.162961
2013.00	0.162858
2014.00	0.162798
2015.00	0.162728
2016.00	0.162866
2017.00	0.162670
2018.00	0.162680
2019.00	0.162413
2020.00	0.162332
2021.00	0.162338
2022.00	0.162395
2023.00	0.162318
2024.00	0.162416
2025.00	0.162629
2026.00	0.162781
2027.00	0.162585
2028.00	0.162414
2029.00	0.162744
2030.00	0.162495
2031.00	0.162408
2032.00	0.162271
2033.00	0.162009
2034.00	0.162069
2035.00	0.162003
2036.00	0.162374
2037.00	0.162298
2038.00	0.162336
2039.00	0.162434
2040.00	0.162539
2041.00	0.162407
2042.00	0.162351
2043.00	0.162180
2044.00	0.162296
2045.00	0.162481
2046.00	0.162280
2047.00	0.162510
2048.00	0.162604
2049.00	0.162664
2050.00	0.162567
2051.00	0.162642
2052.00	0.162751
2053.00	0.162621
2054.00	0.162715
2055.00	0.162555
2056.00	0.162477
2057.00	0.162211
2058.00	0.162423
2059.00	0.162507
2060.00	0.162638
2061.00	0.162464
2062.00	0.162375
2063.00	0.162329
2064.00	0.162245
2065.00	0.162155
2066.00	0.162162
2067.00	0.162386
2068.00	0.162130
2069.00	0.161970
2070.00	0.161913
2071.00	0.161843
2072.00	0.161958
2073.00	0.162092
2074.00	0.162163
2075.00	0.161967
2076.00	0.161926
2077.00	0.161766
2078.00	0.161876
2079.00	0.161678
2080.00	0.161611
2081.00	0.161471
2082.00	0.161452
2083.00	0.161472
2084.00	0.161179
2085.00	0.161310
2086.00	0.161031
2087.00	0.160822
2088.00	0.160717
2089.00	0.160609
2090.00	0.160345
2091.00	0.160454
2092.00	0.160422
2093.00	0.160336
2094.00	0.160290
2095.00	0.160374
2096.00	0.160365
2097.00	0.160341
2098.00	0.160157
2099.00	0.159946
2100.00	0.159613
2101.00	0.159611
2102.00	0.159470
2103.00	0.159670
2104.00	0.159687
2105.00	0.159851
2106.00	0.159901
2107.00	0.159852
2108.00	0.159778
2109.00	0.159539
2110.00	0.159431
2111.00	0.159517
2112.00	0.159471
2113.00	0.159260
2114.00	0.159203
2115.00	0.159251
2116.00	0.159340
2117.00	0.159345
2118.00	0.159343
2119.00	0.159235
2120.00	0.158918
2121.00	0.159061
2122.00	0.158835
2123.00	0.158658
2124.00	0.158492
2125.00	0.158283
2126.00	0.158200
2127.00	0.158068
2128.00	0.157796
2129.00	0.157395
2130.00	0.157386
2131.00	0.157223
2132.00	0.157313
2133.00	0.156961
2134.00	0.157234
2135.00	0.157055
2136.00	0.156883
2137.00	0.157030
2138.00	0.156700
2139.00	0.156506
2140.00	0.156153
2141.00	0.156216
2142.00	0.155839
2143.00	0.155703
2144.00	0.155365
2145.00	0.155447
2146.00	0.155380
2147.00	0.155227
2148.00	0.155160
2149.00	0.154880
2150.00	0.154752
2151.00	0.154273
2152.00	0.154232
2153.00	0.153955
2154.00	0.153617
2155.00	0.153359
2156.00	0.153318
2157.00	0.153183
2158.00	0.152823
2159.00	0.152928
2160.00	0.152847
2161.00	0.152834
2162.00	0.152656
2163.00	0.152582
2164.00	0.152224
2165.00	0.152002
2166.00	0.151725
2167.00	0.151747
2168.00	0.151682
2169.00	0.151492
2170.00	0.151638
2171.00	0.151476
2172.00	0.151287
2173.00	0.151015
2174.00	0.151190
2175.00	0.150955
2176.00	0.150682
2177.00	0.150604
2178.00	0.150609
2179.00	0.150427
2180.00	0.150115
2181.00	0.150598
2182.00	0.150412
2183.00	0.150456
2184.00	0.150270
2185.00	0.150356
2186.00	0.150202
2187.00	0.150053
2188.00	0.149957
2189.00	0.149866
2190.00	0.149910
2191.00	0.149724
2192.00	0.149751
2193.00	0.149614
2194.00	0.149599
2195.00	0.149495
2196.00	0.149535
2197.00	0.149640
[truncated: 303 more rows]
