# Supplementary material for: Ultrafast charge-transfer-induced spin transition in cobalt-tungstate molecular photomagnets
Source: Nat Commun. 2025 Jun 6;16:5012. doi: 10.1038/s41467-025-60401-4 (PMC12144094; doi:10.1038/s41467-025-60401-4)
Supplement: Supplementary file 5 — Source Data [file 41467_2025_60401_MOESM5_ESM.zip › Source_Data_files/Photoinduced_UV_vis_NIR_spectra_CsCoW/cooling_photo_1st/File_220712_164444_200K.txt]

File_220712_164444_200K.spc - RawData
�g�� (nm)	Abs.
200.00	2.270969
201.00	2.248644
202.00	2.207956
203.00	2.173239
204.00	2.132079
205.00	2.142965
206.00	2.106304
207.00	2.089931
208.00	2.074295
209.00	2.062064
210.00	2.058336
211.00	2.069482
212.00	2.051655
213.00	2.034106
214.00	2.024628
215.00	2.002584
216.00	1.973373
217.00	1.973410
218.00	1.967694
219.00	1.964761
220.00	1.968754
221.00	1.972892
222.00	1.969564
223.00	1.969734
224.00	1.978180
225.00	1.983335
226.00	1.988428
227.00	1.997637
228.00	2.001933
229.00	1.994930
230.00	1.993206
231.00	1.990658
232.00	1.987469
233.00	1.991391
234.00	1.998202
235.00	2.000977
236.00	2.013530
237.00	2.021544
238.00	2.029449
239.00	2.036397
240.00	2.041065
241.00	2.046550
242.00	2.051226
243.00	2.059649
244.00	2.063566
245.00	2.068822
246.00	2.068682
247.00	2.071413
248.00	2.071005
249.00	2.075970
250.00	2.082070
251.00	2.090892
252.00	2.098681
253.00	2.102654
254.00	2.103398
255.00	2.103033
256.00	2.098011
257.00	2.098669
258.00	2.099191
259.00	2.096251
260.00	2.098662
261.00	2.106839
262.00	2.102980
263.00	2.106506
264.00	2.112703
265.00	2.112309
266.00	2.108432
267.00	2.112303
268.00	2.107149
269.00	2.104502
270.00	2.103868
271.00	2.098734
272.00	2.095907
273.00	2.094440
274.00	2.092014
275.00	2.086738
276.00	2.083647
277.00	2.076735
278.00	2.070234
279.00	2.057956
280.00	2.050603
281.00	2.043066
282.00	2.032012
283.00	2.023067
284.00	2.016775
285.00	2.010760
286.00	2.003598
287.00	1.996485
288.00	1.986622
289.00	1.981082
290.00	1.968711
291.00	1.957333
292.00	1.945827
293.00	1.938263
294.00	1.926167
295.00	1.918286
296.00	1.907040
297.00	1.901256
298.00	1.891647
299.00	1.882500
300.00	1.874413
301.00	1.863412
302.00	1.849978
303.00	1.837893
304.00	1.826837
305.00	1.815760
306.00	1.801154
307.00	1.785975
308.00	1.774505
309.00	1.760858
310.00	1.741296
311.00	1.729281
312.00	1.716136
313.00	1.704233
314.00	1.684498
315.00	1.668332
316.00	1.648090
317.00	1.630903
318.00	1.609106
319.00	1.593962
320.00	1.576091
321.00	1.564397
322.00	1.550932
323.00	1.534812
324.00	1.519821
325.00	1.506594
326.00	1.491869
327.00	1.480554
328.00	1.468358
329.00	1.458389
330.00	1.447579
331.00	1.436017
332.00	1.423418
333.00	1.416450
334.00	1.407261
335.00	1.400227
336.00	1.393885
337.00	1.390583
338.00	1.383846
339.00	1.378596
340.00	1.375513
341.00	1.371195
342.00	1.364717
343.00	1.360545
344.00	1.357283
345.00	1.353229
346.00	1.350239
347.00	1.346287
348.00	1.343218
349.00	1.339243
350.00	1.335690
351.00	1.332022
352.00	1.328747
353.00	1.325322
354.00	1.321802
355.00	1.317485
356.00	1.314376
357.00	1.309536
358.00	1.304909
359.00	1.299989
360.00	1.294472
361.00	1.288101
362.00	1.282972
363.00	1.276554
364.00	1.270480
365.00	1.262734
366.00	1.256039
367.00	1.248271
368.00	1.240497
369.00	1.231799
370.00	1.224506
371.00	1.216529
372.00	1.208700
373.00	1.199733
374.00	1.191225
375.00	1.182930
376.00	1.173007
377.00	1.163600
378.00	1.155094
379.00	1.145924
380.00	1.136749
381.00	1.128369
382.00	1.118835
383.00	1.109024
384.00	1.099910
385.00	1.089971
386.00	1.080993
387.00	1.073049
388.00	1.065295
389.00	1.056745
390.00	1.049053
391.00	1.041034
392.00	1.032990
393.00	1.025117
394.00	1.018387
395.00	1.011939
396.00	1.006029
397.00	0.999766
398.00	0.993873
399.00	0.987818
400.00	0.981792
401.00	0.976012
402.00	0.971204
403.00	0.966455
404.00	0.962653
405.00	0.959028
406.00	0.954829
407.00	0.951695
408.00	0.948947
409.00	0.946200
410.00	0.943170
411.00	0.940887
412.00	0.937427
413.00	0.934053
414.00	0.930810
415.00	0.927644
416.00	0.924345
417.00	0.921261
418.00	0.918188
419.00	0.914513
420.00	0.911467
421.00	0.908032
422.00	0.905061
423.00	0.902486
424.00	0.899350
425.00	0.895959
426.00	0.893008
427.00	0.889143
428.00	0.885192
429.00	0.882053
430.00	0.878942
431.00	0.875192
432.00	0.872302
433.00	0.869424
434.00	0.866135
435.00	0.863080
436.00	0.860233
437.00	0.856887
438.00	0.853767
439.00	0.850612
440.00	0.847444
441.00	0.844351
442.00	0.841440
443.00	0.838074
444.00	0.835777
445.00	0.833399
446.00	0.831148
447.00	0.829013
448.00	0.827287
449.00	0.825338
450.00	0.823009
451.00	0.820785
452.00	0.818678
453.00	0.816543
454.00	0.814306
455.00	0.812747
456.00	0.811151
457.00	0.809870
458.00	0.808951
459.00	0.807805
460.00	0.806080
461.00	0.805328
462.00	0.803992
463.00	0.802384
464.00	0.800956
465.00	0.800534
466.00	0.798883
467.00	0.797406
468.00	0.796013
469.00	0.794183
470.00	0.792162
471.00	0.790486
472.00	0.788908
473.00	0.786937
474.00	0.785481
475.00	0.783393
476.00	0.781287
477.00	0.779620
478.00	0.778043
479.00	0.775917
480.00	0.774229
481.00	0.772670
482.00	0.770784
483.00	0.768948
484.00	0.767295
485.00	0.765023
486.00	0.763013
487.00	0.760818
488.00	0.758573
489.00	0.756560
490.00	0.754828
491.00	0.753071
492.00	0.751332
493.00	0.749422
494.00	0.747764
495.00	0.746478
496.00	0.744576
497.00	0.743283
498.00	0.742127
499.00	0.740605
500.00	0.738826
501.00	0.737596
502.00	0.735952
503.00	0.734680
504.00	0.733581
505.00	0.732206
506.00	0.731087
507.00	0.730188
508.00	0.728581
509.00	0.727048
510.00	0.725749
511.00	0.724719
512.00	0.722990
513.00	0.722330
514.00	0.721581
515.00	0.720865
516.00	0.719951
517.00	0.719514
518.00	0.718517
519.00	0.717845
520.00	0.716843
521.00	0.715836
522.00	0.714900
523.00	0.713960
524.00	0.713111
525.00	0.712950
526.00	0.712618
527.00	0.712242
528.00	0.712179
529.00	0.711841
530.00	0.711601
531.00	0.711090
532.00	0.710997
533.00	0.710688
534.00	0.710315
535.00	0.709580
536.00	0.709216
537.00	0.708834
538.00	0.708296
539.00	0.707750
540.00	0.707400
541.00	0.706738
542.00	0.706189
543.00	0.705897
544.00	0.705031
545.00	0.704323
546.00	0.703520
547.00	0.702358
548.00	0.701190
549.00	0.700322
550.00	0.699519
551.00	0.698894
552.00	0.698146
553.00	0.697296
554.00	0.696970
555.00	0.696399
556.00	0.695620
557.00	0.695667
558.00	0.695548
559.00	0.695287
560.00	0.695382
561.00	0.696067
562.00	0.696015
563.00	0.696350
564.00	0.697182
565.00	0.697322
566.00	0.697727
567.00	0.698456
568.00	0.699140
569.00	0.699760
570.00	0.700806
571.00	0.701520
572.00	0.701967
573.00	0.702764
574.00	0.703246
575.00	0.703726
576.00	0.704221
577.00	0.704950
578.00	0.705642
579.00	0.706526
580.00	0.707731
581.00	0.708853
582.00	0.710353
583.00	0.711736
584.00	0.713376
585.00	0.714799
586.00	0.716783
587.00	0.718450
588.00	0.720484
589.00	0.722319
590.00	0.724053
591.00	0.725815
592.00	0.727605
593.00	0.729302
594.00	0.731466
595.00	0.733593
596.00	0.734936
597.00	0.737279
598.00	0.739785
599.00	0.741372
600.00	0.743511
601.00	0.746438
602.00	0.747784
603.00	0.749730
604.00	0.752820
605.00	0.754832
606.00	0.756685
607.00	0.759637
608.00	0.761185
609.00	0.762582
610.00	0.765212
611.00	0.767653
612.00	0.769263
613.00	0.771373
614.00	0.773767
615.00	0.775609
616.00	0.777795
617.00	0.780499
618.00	0.783473
619.00	0.785849
620.00	0.788631
621.00	0.790826
622.00	0.793472
623.00	0.795768
624.00	0.798150
625.00	0.801062
626.00	0.804133
627.00	0.806158
628.00	0.808997
629.00	0.811294
630.00	0.812713
631.00	0.814370
632.00	0.817369
633.00	0.819542
634.00	0.821987
635.00	0.824723
636.00	0.827511
637.00	0.829394
638.00	0.831852
639.00	0.833814
640.00	0.835677
641.00	0.837856
642.00	0.840253
643.00	0.842411
644.00	0.845386
645.00	0.848205
646.00	0.850515
647.00	0.853245
648.00	0.855276
649.00	0.857627
650.00	0.859505
651.00	0.862155
652.00	0.863869
653.00	0.866535
654.00	0.868412
655.00	0.871040
656.00	0.873237
657.00	0.876063
658.00	0.878755
659.00	0.881881
660.00	0.885292
661.00	0.888201
662.00	0.890992
663.00	0.892957
664.00	0.894937
665.00	0.896663
666.00	0.898144
667.00	0.899024
668.00	0.900117
669.00	0.901035
670.00	0.901740
671.00	0.902595
672.00	0.903937
673.00	0.905823
674.00	0.907063
675.00	0.908736
676.00	0.910689
677.00	0.912794
678.00	0.914073
679.00	0.916449
680.00	0.918182
681.00	0.920493
682.00	0.922291
683.00	0.924329
684.00	0.925237
685.00	0.927069
686.00	0.928280
687.00	0.929785
688.00	0.931803
689.00	0.933492
690.00	0.935695
691.00	0.936695
692.00	0.938530
693.00	0.939698
694.00	0.941409
695.00	0.941891
696.00	0.943673
697.00	0.944230
698.00	0.945035
699.00	0.946320
700.00	0.948115
701.00	0.949335
702.00	0.951017
703.00	0.952213
704.00	0.953982
705.00	0.954729
706.00	0.955138
707.00	0.955923
708.00	0.957079
709.00	0.958062
710.00	0.959039
711.00	0.960469
712.00	0.960319
713.00	0.961169
714.00	0.962085
715.00	0.962080
716.00	0.962946
717.00	0.964719
718.00	0.963988
719.00	0.954260
720.00	0.946245
721.00	0.941146
722.00	0.939096
723.00	0.937269
724.00	0.935173
725.00	0.932887
726.00	0.930867
727.00	0.928723
728.00	0.926606
729.00	0.924877
730.00	0.925288
731.00	0.925687
732.00	0.926121
733.00	0.926585
734.00	0.926983
735.00	0.927383
736.00	0.927703
737.00	0.928091
738.00	0.928417
739.00	0.928568
740.00	0.928734
741.00	0.928969
742.00	0.929095
743.00	0.929220
744.00	0.929248
745.00	0.929310
746.00	0.929383
747.00	0.929427
748.00	0.929310
749.00	0.929238
750.00	0.929169
751.00	0.928988
752.00	0.928786
753.00	0.928499
754.00	0.928113
755.00	0.927713
756.00	0.927350
757.00	0.927061
758.00	0.926646
759.00	0.926202
760.00	0.925729
761.00	0.925254
762.00	0.924702
763.00	0.924082
764.00	0.923470
765.00	0.922917
766.00	0.922235
767.00	0.921558
768.00	0.920823
769.00	0.920114
770.00	0.919367
771.00	0.918538
772.00	0.917751
773.00	0.916979
774.00	0.916091
775.00	0.915118
776.00	0.914176
777.00	0.913236
778.00	0.912336
779.00	0.911361
780.00	0.910371
781.00	0.909395
782.00	0.908248
783.00	0.907091
784.00	0.905918
785.00	0.904811
786.00	0.903618
787.00	0.902457
788.00	0.901424
789.00	0.900164
790.00	0.898925
791.00	0.897611
792.00	0.896425
793.00	0.895113
794.00	0.893861
795.00	0.892385
796.00	0.890931
797.00	0.889452
798.00	0.887882
799.00	0.886347
800.00	0.884865
801.00	0.883416
802.00	0.881851
803.00	0.880288
804.00	0.878709
805.00	0.876915
806.00	0.875293
807.00	0.873614
808.00	0.871870
809.00	0.870115
810.00	0.868356
811.00	0.866497
812.00	0.864766
813.00	0.862992
814.00	0.861202
815.00	0.859406
816.00	0.857752
817.00	0.856008
818.00	0.854204
819.00	0.852364
820.00	0.850588
821.00	0.848666
822.00	0.846863
823.00	0.844942
824.00	0.843048
825.00	0.841359
826.00	0.839621
827.00	0.837865
828.00	0.836065
829.00	0.834253
830.00	0.832417
831.00	0.830679
832.00	0.828918
833.00	0.827014
834.00	0.825151
835.00	0.823279
836.00	0.821363
837.00	0.819483
838.00	0.817717
839.00	0.815854
840.00	0.814069
841.00	0.812290
842.00	0.810396
843.00	0.808282
844.00	0.806400
845.00	0.804585
846.00	0.802755
847.00	0.800763
848.00	0.798890
849.00	0.796967
850.00	0.795117
851.00	0.793260
852.00	0.791613
853.00	0.789815
854.00	0.787847
855.00	0.786000
856.00	0.784243
857.00	0.782360
858.00	0.780427
859.00	0.778290
860.00	0.776417
861.00	0.774538
862.00	0.772500
863.00	0.767047
864.00	0.761726
865.00	0.756204
866.00	0.750805
867.00	0.745290
868.00	0.739767
869.00	0.734064
870.00	0.728440
871.00	0.722882
872.00	0.717437
873.00	0.711825
874.00	0.706331
875.00	0.700864
876.00	0.695567
877.00	0.690249
878.00	0.684757
879.00	0.679386
880.00	0.676779
881.00	0.674162
882.00	0.671492
883.00	0.668837
884.00	0.666230
885.00	0.663790
886.00	0.661232
887.00	0.658800
888.00	0.656373
889.00	0.653772
890.00	0.651269
891.00	0.648823
892.00	0.646359
893.00	0.643826
894.00	0.641196
895.00	0.638630
896.00	0.636127
897.00	0.633619
898.00	0.631160
899.00	0.628757
900.00	0.626294
901.00	0.623872
902.00	0.621233
903.00	0.618821
904.00	0.616402
905.00	0.613923
906.00	0.611457
907.00	0.609024
908.00	0.606560
909.00	0.604065
910.00	0.601688
911.00	0.599405
912.00	0.597081
913.00	0.594687
914.00	0.592291
915.00	0.589929
916.00	0.587569
917.00	0.585279
918.00	0.582962
919.00	0.580707
920.00	0.578360
921.00	0.576032
922.00	0.573781
923.00	0.571567
924.00	0.569372
925.00	0.567114
926.00	0.564946
927.00	0.562749
928.00	0.560503
929.00	0.558308
930.00	0.556138
931.00	0.554010
932.00	0.551887
933.00	0.549758
934.00	0.547601
935.00	0.545512
936.00	0.543483
937.00	0.541443
938.00	0.539395
939.00	0.537361
940.00	0.535348
941.00	0.533352
942.00	0.531387
943.00	0.529430
944.00	0.527434
945.00	0.525457
946.00	0.523488
947.00	0.521582
948.00	0.519706
949.00	0.517849
950.00	0.515998
951.00	0.514110
952.00	0.512234
953.00	0.510306
954.00	0.508412
955.00	0.506522
956.00	0.504626
957.00	0.502719
958.00	0.500803
959.00	0.498916
960.00	0.497076
961.00	0.495270
962.00	0.493467
963.00	0.491640
964.00	0.489838
965.00	0.488006
966.00	0.486160
967.00	0.484360
968.00	0.482598
969.00	0.480828
970.00	0.479080
971.00	0.477385
972.00	0.475718
973.00	0.474030
974.00	0.472351
975.00	0.470670
976.00	0.469027
977.00	0.467342
978.00	0.465705
979.00	0.464091
980.00	0.462550
981.00	0.460977
982.00	0.459406
983.00	0.457871
984.00	0.456358
985.00	0.454850
986.00	0.453332
987.00	0.451831
988.00	0.450319
989.00	0.448816
990.00	0.447378
991.00	0.445938
992.00	0.444522
993.00	0.443109
994.00	0.441711
995.00	0.440312
996.00	0.438925
997.00	0.437531
998.00	0.436166
999.00	0.434825
1000.00	0.433488
1001.00	0.432147
1002.00	0.430837
1003.00	0.429570
1004.00	0.428302
1005.00	0.427020
1006.00	0.425778
1007.00	0.424532
1008.00	0.423305
1009.00	0.422071
1010.00	0.420848
1011.00	0.419640
1012.00	0.418448
1013.00	0.417270
1014.00	0.416079
1015.00	0.414890
1016.00	0.413716
1017.00	0.412532
1018.00	0.411356
1019.00	0.410207
1020.00	0.409056
1021.00	0.407938
1022.00	0.406806
1023.00	0.405676
1024.00	0.404575
1025.00	0.403480
1026.00	0.402401
1027.00	0.401317
1028.00	0.400222
1029.00	0.399149
1030.00	0.398087
1031.00	0.397065
1032.00	0.396037
1033.00	0.394989
1034.00	0.393974
1035.00	0.392965
1036.00	0.391955
1037.00	0.390942
1038.00	0.389920
1039.00	0.388941
1040.00	0.387949
1041.00	0.386930
1042.00	0.385932
1043.00	0.384963
1044.00	0.383981
1045.00	0.383019
1046.00	0.382067
1047.00	0.381114
1048.00	0.380172
1049.00	0.379228
1050.00	0.378310
1051.00	0.377371
1052.00	0.376458
1053.00	0.375519
1054.00	0.374629
1055.00	0.373756
1056.00	0.372868
1057.00	0.371996
1058.00	0.371148
1059.00	0.370313
1060.00	0.369467
1061.00	0.368629
1062.00	0.367797
1063.00	0.366972
1064.00	0.366148
1065.00	0.365329
1066.00	0.364513
1067.00	0.363702
1068.00	0.362911
1069.00	0.362108
1070.00	0.361366
1071.00	0.360587
1072.00	0.359807
1073.00	0.359015
1074.00	0.358229
1075.00	0.357449
1076.00	0.356650
1077.00	0.355858
1078.00	0.355113
1079.00	0.354381
1080.00	0.353630
1081.00	0.352915
1082.00	0.352190
1083.00	0.351482
1084.00	0.350777
1085.00	0.350070
1086.00	0.349376
1087.00	0.348658
1088.00	0.347934
1089.00	0.347238
1090.00	0.346605
1091.00	0.345966
1092.00	0.345316
1093.00	0.344680
1094.00	0.344064
1095.00	0.343443
1096.00	0.342835
1097.00	0.342218
1098.00	0.341573
1099.00	0.340920
1100.00	0.340267
1101.00	0.339629
1102.00	0.339037
1103.00	0.338450
1104.00	0.337862
1105.00	0.337283
1106.00	0.336706
1107.00	0.336118
1108.00	0.335521
1109.00	0.334941
1110.00	0.334376
1111.00	0.333794
1112.00	0.333206
1113.00	0.332618
1114.00	0.332062
1115.00	0.331498
1116.00	0.330946
1117.00	0.330429
1118.00	0.329902
1119.00	0.329346
1120.00	0.328773
1121.00	0.328212
1122.00	0.327678
1123.00	0.327121
1124.00	0.326556
1125.00	0.326040
1126.00	0.325497
1127.00	0.324947
1128.00	0.324393
1129.00	0.323861
1130.00	0.323319
1131.00	0.322762
1132.00	0.322213
1133.00	0.321672
1134.00	0.321131
1135.00	0.320595
1136.00	0.320057
1137.00	0.319520
1138.00	0.318990
1139.00	0.318455
1140.00	0.317929
1141.00	0.317428
1142.00	0.316897
1143.00	0.316389
1144.00	0.315881
1145.00	0.315407
1146.00	0.314898
1147.00	0.314393
1148.00	0.313906
1149.00	0.313444
1150.00	0.312996
1151.00	0.312533
1152.00	0.312063
1153.00	0.311601
1154.00	0.311153
1155.00	0.310708
1156.00	0.310259
1157.00	0.309809
1158.00	0.309351
1159.00	0.308896
1160.00	0.308456
1161.00	0.308018
1162.00	0.307579
1163.00	0.307134
1164.00	0.306701
1165.00	0.306267
1166.00	0.305841
1167.00	0.305384
1168.00	0.304933
1169.00	0.304492
1170.00	0.304025
1171.00	0.303570
1172.00	0.303142
1173.00	0.302720
1174.00	0.302324
1175.00	0.301914
1176.00	0.301496
1177.00	0.301079
1178.00	0.300674
1179.00	0.300255
1180.00	0.299833
1181.00	0.299421
1182.00	0.299007
1183.00	0.298597
1184.00	0.298208
1185.00	0.297838
1186.00	0.297451
1187.00	0.297084
1188.00	0.296703
1189.00	0.296335
1190.00	0.295967
1191.00	0.295582
1192.00	0.295195
1193.00	0.294824
1194.00	0.294447
1195.00	0.294073
1196.00	0.293704
1197.00	0.293384
1198.00	0.293010
1199.00	0.292662
1200.00	0.292296
1201.00	0.291936
1202.00	0.291558
1203.00	0.291197
1204.00	0.290835
1205.00	0.290504
1206.00	0.290141
1207.00	0.289764
1208.00	0.289405
1209.00	0.289052
1210.00	0.288694
1211.00	0.288341
1212.00	0.287974
1213.00	0.287642
1214.00	0.287286
1215.00	0.286972
1216.00	0.286623
1217.00	0.286287
1218.00	0.285940
1219.00	0.285602
1220.00	0.285275
1221.00	0.284962
1222.00	0.284629
1223.00	0.284297
1224.00	0.283978
1225.00	0.283638
1226.00	0.283318
1227.00	0.283009
1228.00	0.282673
1229.00	0.282349
1230.00	0.282015
1231.00	0.281673
1232.00	0.281336
1233.00	0.281016
1234.00	0.280697
1235.00	0.280387
1236.00	0.280063
1237.00	0.279727
1238.00	0.279409
1239.00	0.279080
1240.00	0.278772
1241.00	0.278441
1242.00	0.278118
1243.00	0.277807
1244.00	0.277497
1245.00	0.277211
1246.00	0.276918
1247.00	0.276586
1248.00	0.276275
1249.00	0.275967
1250.00	0.275660
1251.00	0.275343
1252.00	0.275019
1253.00	0.274703
1254.00	0.274402
1255.00	0.274094
1256.00	0.273821
1257.00	0.273525
1258.00	0.273223
1259.00	0.272936
1260.00	0.272640
1261.00	0.272334
1262.00	0.272011
1263.00	0.271688
1264.00	0.271397
1265.00	0.271084
1266.00	0.270788
1267.00	0.270493
1268.00	0.270211
1269.00	0.269916
1270.00	0.269609
1271.00	0.269355
1272.00	0.269058
1273.00	0.268727
1274.00	0.268396
1275.00	0.268077
1276.00	0.267797
1277.00	0.267483
1278.00	0.267175
1279.00	0.266893
1280.00	0.266631
1281.00	0.266349
1282.00	0.266085
1283.00	0.265803
1284.00	0.265538
1285.00	0.265242
1286.00	0.264966
1287.00	0.264719
1288.00	0.264419
1289.00	0.264121
1290.00	0.263848
1291.00	0.263577
1292.00	0.263337
1293.00	0.263035
1294.00	0.262745
1295.00	0.262482
1296.00	0.262215
1297.00	0.261937
1298.00	0.261663
1299.00	0.261399
1300.00	0.261138
1301.00	0.260842
1302.00	0.260555
1303.00	0.260280
1304.00	0.260003
1305.00	0.259698
1306.00	0.259405
1307.00	0.259114
1308.00	0.258837
1309.00	0.258534
1310.00	0.258251
1311.00	0.257990
1312.00	0.257690
1313.00	0.257393
1314.00	0.257090
1315.00	0.256791
1316.00	0.256493
1317.00	0.256162
1318.00	0.255862
1319.00	0.255576
1320.00	0.255284
1321.00	0.254958
1322.00	0.254653
1323.00	0.254378
1324.00	0.254060
1325.00	0.253734
1326.00	0.253419
1327.00	0.253096
1328.00	0.252775
1329.00	0.252459
1330.00	0.252143
1331.00	0.251850
1332.00	0.251533
1333.00	0.251224
1334.00	0.250930
1335.00	0.250603
1336.00	0.250264
1337.00	0.249947
1338.00	0.249631
1339.00	0.249299
1340.00	0.249002
1341.00	0.248711
1342.00	0.248423
1343.00	0.248094
1344.00	0.247775
1345.00	0.247451
1346.00	0.247147
1347.00	0.246811
1348.00	0.246467
1349.00	0.246165
1350.00	0.245852
1351.00	0.245515
1352.00	0.245213
1353.00	0.244937
1354.00	0.244620
1355.00	0.244313
1356.00	0.244032
1357.00	0.243726
1358.00	0.243420
1359.00	0.243118
1360.00	0.242842
1361.00	0.242563
1362.00	0.242267
1363.00	0.241967
1364.00	0.241705
1365.00	0.241417
1366.00	0.241107
1367.00	0.240815
1368.00	0.240553
1369.00	0.240265
1370.00	0.239954
1371.00	0.239652
1372.00	0.239364
1373.00	0.239070
1374.00	0.238758
1375.00	0.238473
1376.00	0.238159
1377.00	0.237840
1378.00	0.237526
1379.00	0.237236
1380.00	0.236954
1381.00	0.236631
1382.00	0.236317
1383.00	0.236015
1384.00	0.235673
1385.00	0.235319
1386.00	0.234981
1387.00	0.234652
1388.00	0.234306
1389.00	0.233953
1390.00	0.233591
1391.00	0.233233
1392.00	0.232865
1393.00	0.232509
1394.00	0.232179
1395.00	0.231844
1396.00	0.231477
1397.00	0.231125
1398.00	0.230769
1399.00	0.230422
1400.00	0.230064
1401.00	0.229712
1402.00	0.229352
1403.00	0.228988
1404.00	0.228634
1405.00	0.228311
1406.00	0.227980
1407.00	0.227643
1408.00	0.227296
1409.00	0.226934
1410.00	0.226589
1411.00	0.226252
1412.00	0.225928
1413.00	0.225605
1414.00	0.225265
1415.00	0.224938
1416.00	0.224612
1417.00	0.224277
1418.00	0.223932
1419.00	0.223608
1420.00	0.223283
1421.00	0.222966
1422.00	0.222638
1423.00	0.222343
1424.00	0.222036
1425.00	0.221738
1426.00	0.221458
1427.00	0.221175
1428.00	0.220907
1429.00	0.220617
1430.00	0.220332
1431.00	0.220037
1432.00	0.219762
1433.00	0.219495
1434.00	0.219253
1435.00	0.219063
1436.00	0.218875
1437.00	0.218660
1438.00	0.218407
1439.00	0.218178
1440.00	0.217919
1441.00	0.217687
1442.00	0.217473
1443.00	0.217276
1444.00	0.217082
1445.00	0.216871
1446.00	0.216683
1447.00	0.216526
1448.00	0.216347
1449.00	0.216157
1450.00	0.215968
1451.00	0.215800
1452.00	0.215610
1453.00	0.215421
1454.00	0.215270
1455.00	0.215126
1456.00	0.214994
1457.00	0.214858
1458.00	0.214726
1459.00	0.214592
1460.00	0.214449
1461.00	0.214302
1462.00	0.214141
1463.00	0.213964
1464.00	0.213787
1465.00	0.213650
1466.00	0.213510
1467.00	0.213397
1468.00	0.213224
1469.00	0.213078
1470.00	0.212933
1471.00	0.212782
1472.00	0.212662
1473.00	0.212546
1474.00	0.212441
1475.00	0.212328
1476.00	0.212199
1477.00	0.212080
1478.00	0.211951
1479.00	0.211832
1480.00	0.211711
1481.00	0.211591
1482.00	0.211466
1483.00	0.211360
1484.00	0.211239
1485.00	0.211171
1486.00	0.211053
1487.00	0.210935
1488.00	0.210822
1489.00	0.210697
1490.00	0.210554
1491.00	0.210426
1492.00	0.210309
1493.00	0.210207
1494.00	0.210076
1495.00	0.209994
1496.00	0.209921
1497.00	0.209873
1498.00	0.209785
1499.00	0.209675
1500.00	0.209594
1501.00	0.209502
1502.00	0.209383
1503.00	0.209287
1504.00	0.209189
1505.00	0.209107
1506.00	0.209022
1507.00	0.208922
1508.00	0.208831
1509.00	0.208731
1510.00	0.208603
1511.00	0.208473
1512.00	0.208344
1513.00	0.208204
1514.00	0.208064
1515.00	0.207932
1516.00	0.207835
1517.00	0.207708
1518.00	0.207598
1519.00	0.207508
1520.00	0.207407
1521.00	0.207316
1522.00	0.207205
1523.00	0.207105
1524.00	0.206991
1525.00	0.206859
1526.00	0.206734
1527.00	0.206640
1528.00	0.206572
1529.00	0.206458
1530.00	0.206345
1531.00	0.206217
1532.00	0.206119
1533.00	0.206012
1534.00	0.205896
1535.00	0.205739
1536.00	0.205589
1537.00	0.205465
1538.00	0.205333
1539.00	0.205187
1540.00	0.205058
1541.00	0.204944
1542.00	0.204818
1543.00	0.204669
1544.00	0.204546
1545.00	0.204415
1546.00	0.204285
1547.00	0.204178
1548.00	0.204064
1549.00	0.203941
1550.00	0.203823
1551.00	0.203712
1552.00	0.203613
1553.00	0.203505
1554.00	0.203367
1555.00	0.203209
1556.00	0.203068
1557.00	0.202927
1558.00	0.202784
1559.00	0.202643
1560.00	0.202529
1561.00	0.202375
1562.00	0.202231
1563.00	0.202094
1564.00	0.201931
1565.00	0.201784
1566.00	0.201618
1567.00	0.201451
1568.00	0.201269
1569.00	0.201121
1570.00	0.200954
1571.00	0.200799
1572.00	0.200674
1573.00	0.200558
1574.00	0.200399
1575.00	0.200228
1576.00	0.200077
1577.00	0.199919
1578.00	0.199774
1579.00	0.199627
1580.00	0.199484
1581.00	0.199335
1582.00	0.199203
1583.00	0.199084
1584.00	0.198968
1585.00	0.198868
1586.00	0.198729
1587.00	0.198584
1588.00	0.198441
1589.00	0.198297
1590.00	0.198125
1591.00	0.198003
1592.00	0.197907
1593.00	0.197780
1594.00	0.197665
1595.00	0.197550
1596.00	0.197430
1597.00	0.197297
1598.00	0.197183
1599.00	0.197048
1600.00	0.196905
1601.00	0.196764
1602.00	0.196609
1603.00	0.196458
1604.00	0.196326
1605.00	0.196196
1606.00	0.196044
1607.00	0.195911
1608.00	0.195751
1609.00	0.195574
1610.00	0.195415
1611.00	0.195249
1612.00	0.195065
1613.00	0.194892
1614.00	0.194724
1615.00	0.194592
1616.00	0.194461
1617.00	0.194329
1618.00	0.194171
1619.00	0.194026
1620.00	0.193885
1621.00	0.193728
1622.00	0.193592
1623.00	0.193463
1624.00	0.193344
1625.00	0.193206
1626.00	0.193088
1627.00	0.192981
1628.00	0.192900
1629.00	0.192818
1630.00	0.192740
1631.00	0.192666
1632.00	0.192565
1633.00	0.192440
1634.00	0.192329
1635.00	0.192221
1636.00	0.192117
1637.00	0.192028
1638.00	0.191960
1639.00	0.191883
1640.00	0.191805
1641.00	0.191709
1642.00	0.191618
1643.00	0.192799
1644.00	0.193962
1645.00	0.195055
1646.00	0.196221
1647.00	0.197344
1648.00	0.198462
1649.00	0.199524
1650.00	0.200658
1651.00	0.201792
1652.00	0.202898
1653.00	0.203981
1654.00	0.205152
1655.00	0.206289
1656.00	0.207364
1657.00	0.208455
1658.00	0.209605
1659.00	0.210754
1660.00	0.210553
1661.00	0.210366
1662.00	0.210192
1663.00	0.209971
1664.00	0.209758
1665.00	0.209575
1666.00	0.209458
1667.00	0.209258
1668.00	0.209074
1669.00	0.208928
1670.00	0.208800
1671.00	0.208591
1672.00	0.208505
1673.00	0.208371
1674.00	0.208192
1675.00	0.207985
1676.00	0.207846
1677.00	0.207681
1678.00	0.207499
1679.00	0.207380
1680.00	0.207241
1681.00	0.207115
1682.00	0.206975
1683.00	0.206855
1684.00	0.206728
1685.00	0.206592
1686.00	0.206424
1687.00	0.206343
1688.00	0.206320
1689.00	0.206131
1690.00	0.206071
1691.00	0.206043
1692.00	0.206051
1693.00	0.205944
1694.00	0.205919
1695.00	0.205886
1696.00	0.205905
1697.00	0.205798
1698.00	0.205694
1699.00	0.205646
1700.00	0.205535
1701.00	0.205501
1702.00	0.205380
1703.00	0.205321
1704.00	0.205192
1705.00	0.205024
1706.00	0.204953
1707.00	0.204847
1708.00	0.204700
1709.00	0.204500
1710.00	0.204434
1711.00	0.204251
1712.00	0.204106
1713.00	0.203886
1714.00	0.203779
1715.00	0.203688
1716.00	0.203544
1717.00	0.203427
1718.00	0.203307
1719.00	0.203173
1720.00	0.203008
1721.00	0.202891
1722.00	0.202708
1723.00	0.202536
1724.00	0.202314
1725.00	0.202197
1726.00	0.202079
1727.00	0.201815
1728.00	0.201624
1729.00	0.201470
1730.00	0.201279
1731.00	0.201112
1732.00	0.200935
1733.00	0.200767
1734.00	0.200571
1735.00	0.200283
1736.00	0.200186
1737.00	0.200017
1738.00	0.199774
1739.00	0.199585
1740.00	0.199360
1741.00	0.199220
1742.00	0.198981
1743.00	0.198788
1744.00	0.198623
1745.00	0.198467
1746.00	0.198162
1747.00	0.197991
1748.00	0.197852
1749.00	0.197619
1750.00	0.197400
1751.00	0.197233
1752.00	0.197087
1753.00	0.196813
1754.00	0.196603
1755.00	0.196464
1756.00	0.196317
1757.00	0.196028
1758.00	0.195836
1759.00	0.195753
1760.00	0.195468
1761.00	0.195294
1762.00	0.195146
1763.00	0.195077
1764.00	0.194912
1765.00	0.194679
1766.00	0.194493
1767.00	0.194287
1768.00	0.194024
1769.00	0.193875
1770.00	0.193725
1771.00	0.193561
1772.00	0.193388
1773.00	0.193210
1774.00	0.193096
1775.00	0.192800
1776.00	0.192505
1777.00	0.192363
1778.00	0.192163
1779.00	0.191902
1780.00	0.191693
1781.00	0.191520
1782.00	0.191261
1783.00	0.191137
1784.00	0.190997
1785.00	0.190869
1786.00	0.190631
1787.00	0.190380
1788.00	0.190260
1789.00	0.190021
1790.00	0.189736
1791.00	0.189576
1792.00	0.189548
1793.00	0.189304
1794.00	0.189121
1795.00	0.189016
1796.00	0.188860
1797.00	0.188654
1798.00	0.188456
1799.00	0.188425
1800.00	0.188167
1801.00	0.187987
1802.00	0.187744
1803.00	0.187654
1804.00	0.187460
1805.00	0.187296
1806.00	0.187107
1807.00	0.186996
1808.00	0.186831
1809.00	0.186609
1810.00	0.186584
1811.00	0.186393
1812.00	0.186181
1813.00	0.186010
1814.00	0.185913
1815.00	0.185748
1816.00	0.185446
1817.00	0.185413
1818.00	0.185249
1819.00	0.185097
1820.00	0.184882
1821.00	0.184837
1822.00	0.184573
1823.00	0.184499
1824.00	0.184317
1825.00	0.184215
1826.00	0.183939
1827.00	0.183682
1828.00	0.183613
1829.00	0.183433
1830.00	0.183293
1831.00	0.183073
1832.00	0.182925
1833.00	0.182753
1834.00	0.182572
1835.00	0.182321
1836.00	0.182295
1837.00	0.182111
1838.00	0.181889
1839.00	0.181721
1840.00	0.181416
1841.00	0.181260
1842.00	0.180969
1843.00	0.180915
1844.00	0.180752
1845.00	0.180523
1846.00	0.180345
1847.00	0.180191
1848.00	0.179900
1849.00	0.179598
1850.00	0.179515
1851.00	0.179235
1852.00	0.179194
1853.00	0.178886
1854.00	0.178768
1855.00	0.178699
1856.00	0.178548
1857.00	0.178498
1858.00	0.178379
1859.00	0.178189
1860.00	0.177971
1861.00	0.177777
1862.00	0.177479
1863.00	0.177261
1864.00	0.176983
1865.00	0.176935
1866.00	0.176695
1867.00	0.176390
1868.00	0.176173
1869.00	0.175880
1870.00	0.175602
1871.00	0.175289
1872.00	0.175015
1873.00	0.174665
1874.00	0.174450
1875.00	0.174181
1876.00	0.174116
1877.00	0.173851
1878.00	0.173709
1879.00	0.173581
1880.00	0.173408
1881.00	0.173181
1882.00	0.172986
1883.00	0.172939
1884.00	0.172786
1885.00	0.172655
1886.00	0.172436
1887.00	0.172393
1888.00	0.172273
1889.00	0.172065
1890.00	0.172039
1891.00	0.171855
1892.00	0.171695
1893.00	0.171514
1894.00	0.171456
1895.00	0.171210
1896.00	0.171146
1897.00	0.171006
1898.00	0.171043
1899.00	0.170716
1900.00	0.170587
1901.00	0.170515
1902.00	0.170454
1903.00	0.170391
1904.00	0.170210
1905.00	0.170117
1906.00	0.169912
1907.00	0.169871
1908.00	0.169757
1909.00	0.169690
1910.00	0.169461
1911.00	0.169207
1912.00	0.169155
1913.00	0.168994
1914.00	0.168959
1915.00	0.168754
1916.00	0.168910
1917.00	0.168718
1918.00	0.168652
1919.00	0.168528
1920.00	0.168660
1921.00	0.168522
1922.00	0.168288
1923.00	0.168371
1924.00	0.168161
1925.00	0.168158
1926.00	0.167880
1927.00	0.167940
1928.00	0.167927
1929.00	0.167738
1930.00	0.167725
1931.00	0.167628
1932.00	0.167473
1933.00	0.167253
1934.00	0.167401
1935.00	0.167244
1936.00	0.167161
1937.00	0.166892
1938.00	0.166908
1939.00	0.166679
1940.00	0.166526
1941.00	0.166473
1942.00	0.166188
1943.00	0.166283
1944.00	0.166085
1945.00	0.166252
1946.00	0.166147
1947.00	0.166033
1948.00	0.165820
1949.00	0.165980
1950.00	0.165797
1951.00	0.165551
1952.00	0.165393
1953.00	0.165143
1954.00	0.164934
1955.00	0.164718
1956.00	0.165059
1957.00	0.164888
1958.00	0.164943
1959.00	0.165023
1960.00	0.165054
1961.00	0.164795
1962.00	0.164339
1963.00	0.164331
1964.00	0.164050
1965.00	0.164079
1966.00	0.163770
1967.00	0.163834
1968.00	0.163621
1969.00	0.163530
1970.00	0.163440
1971.00	0.163368
1972.00	0.163265
1973.00	0.163008
1974.00	0.163068
1975.00	0.162801
1976.00	0.162768
1977.00	0.162498
1978.00	0.162837
1979.00	0.162782
1980.00	0.162649
1981.00	0.162680
1982.00	0.162667
1983.00	0.162414
1984.00	0.162334
1985.00	0.162336
1986.00	0.162170
1987.00	0.162194
1988.00	0.162105
1989.00	0.162119
1990.00	0.161897
1991.00	0.161716
1992.00	0.161701
1993.00	0.161557
1994.00	0.161434
1995.00	0.161074
1996.00	0.161280
1997.00	0.161272
1998.00	0.161242
1999.00	0.161160
2000.00	0.161422
2001.00	0.161316
2002.00	0.161351
2003.00	0.161419
2004.00	0.161308
2005.00	0.161237
2006.00	0.161249
2007.00	0.161290
2008.00	0.161170
2009.00	0.160961
2010.00	0.160988
2011.00	0.161006
2012.00	0.160909
2013.00	0.160689
2014.00	0.160615
2015.00	0.160492
2016.00	0.160253
2017.00	0.160005
2018.00	0.160099
2019.00	0.159980
2020.00	0.159987
2021.00	0.159981
2022.00	0.160048
2023.00	0.159954
2024.00	0.160075
2025.00	0.160148
2026.00	0.160190
2027.00	0.159913
2028.00	0.159827
2029.00	0.159927
2030.00	0.159702
2031.00	0.159796
2032.00	0.159722
2033.00	0.159650
2034.00	0.159728
2035.00	0.159615
2036.00	0.159601
2037.00	0.159493
2038.00	0.159527
2039.00	0.159444
2040.00	0.159454
2041.00	0.159032
2042.00	0.158937
2043.00	0.159162
2044.00	0.159115
2045.00	0.159093
2046.00	0.158879
2047.00	0.158994
2048.00	0.158770
2049.00	0.158790
2050.00	0.158840
2051.00	0.158879
2052.00	0.158549
2053.00	0.158486
2054.00	0.158764
2055.00	0.158523
2056.00	0.158462
2057.00	0.158454
2058.00	0.158790
2059.00	0.158890
2060.00	0.158715
2061.00	0.158772
2062.00	0.158785
2063.00	0.158776
2064.00	0.158716
2065.00	0.158938
2066.00	0.158797
2067.00	0.158928
2068.00	0.158893
2069.00	0.159379
2070.00	0.159362
2071.00	0.159030
2072.00	0.159209
2073.00	0.159468
2074.00	0.159265
2075.00	0.159118
2076.00	0.159114
2077.00	0.158938
2078.00	0.158989
2079.00	0.158975
2080.00	0.159070
2081.00	0.158977
2082.00	0.158729
2083.00	0.158967
2084.00	0.158633
2085.00	0.158561
2086.00	0.158303
2087.00	0.158260
2088.00	0.158087
2089.00	0.157979
2090.00	0.157808
2091.00	0.158000
2092.00	0.157952
2093.00	0.157923
2094.00	0.157998
2095.00	0.158029
2096.00	0.157956
2097.00	0.157750
2098.00	0.157939
2099.00	0.157784
2100.00	0.157593
2101.00	0.157569
2102.00	0.157438
2103.00	0.157197
2104.00	0.157131
2105.00	0.157392
2106.00	0.157313
2107.00	0.156989
2108.00	0.156794
2109.00	0.156662
2110.00	0.156328
2111.00	0.156208
2112.00	0.156136
2113.00	0.155900
2114.00	0.155840
2115.00	0.155707
2116.00	0.155851
2117.00	0.155707
2118.00	0.155596
2119.00	0.155401
2120.00	0.155299
2121.00	0.155098
2122.00	0.154888
2123.00	0.154910
2124.00	0.155107
2125.00	0.154857
2126.00	0.154822
2127.00	0.154935
2128.00	0.154605
2129.00	0.154162
2130.00	0.154037
2131.00	0.154220
2132.00	0.153954
2133.00	0.153551
2134.00	0.153415
2135.00	0.153403
2136.00	0.153336
2137.00	0.153251
2138.00	0.153390
2139.00	0.153081
2140.00	0.152749
2141.00	0.152684
2142.00	0.152646
2143.00	0.152188
2144.00	0.151852
2145.00	0.151877
2146.00	0.152027
2147.00	0.151974
2148.00	0.151557
2149.00	0.151592
2150.00	0.151657
2151.00	0.151592
2152.00	0.151602
2153.00	0.151320
2154.00	0.151107
2155.00	0.150735
2156.00	0.150793
2157.00	0.150720
2158.00	0.150206
2159.00	0.150090
2160.00	0.150476
2161.00	0.150207
2162.00	0.150141
2163.00	0.149743
2164.00	0.149606
2165.00	0.149294
2166.00	0.149042
2167.00	0.148918
2168.00	0.148707
2169.00	0.148307
2170.00	0.148391
2171.00	0.148408
2172.00	0.148067
2173.00	0.147822
2174.00	0.147896
2175.00	0.148079
2176.00	0.147714
2177.00	0.147268
2178.00	0.147363
2179.00	0.147359
2180.00	0.147246
2181.00	0.147527
2182.00	0.147725
2183.00	0.147756
2184.00	0.147738
2185.00	0.147678
2186.00	0.147736
2187.00	0.147430
2188.00	0.147294
2189.00	0.147435
2190.00	0.147469
2191.00	0.147120
2192.00	0.146805
2193.00	0.146862
2194.00	0.146968
2195.00	0.146951
2196.00	0.146756
2197.00	0.147006
[truncated: 303 more rows]
