# Supplementary material for: Ultrafast charge-transfer-induced spin transition in cobalt-tungstate molecular photomagnets
Source: Nat Commun. 2025 Jun 6;16:5012. doi: 10.1038/s41467-025-60401-4 (PMC12144094; doi:10.1038/s41467-025-60401-4)
Supplement: Supplementary file 5 — Source Data [file 41467_2025_60401_MOESM5_ESM.zip › Source_Data_files/Photoinduced_UV_vis_NIR_spectra_CsCoW/cooling_photo_1st/File_220712_165133_190K.txt]

File_220712_165133_190K.spc - RawData
�g�� (nm)	Abs.
200.00	2.211992
201.00	2.185353
202.00	2.162876
203.00	2.127141
204.00	2.129009
205.00	2.148803
206.00	2.129029
207.00	2.098812
208.00	2.080222
209.00	2.048521
210.00	2.029658
211.00	2.001750
212.00	1.996738
213.00	1.987730
214.00	1.976058
215.00	1.972789
216.00	1.981666
217.00	1.968889
218.00	1.964966
219.00	1.966115
220.00	1.963460
221.00	1.964447
222.00	1.965394
223.00	1.971173
224.00	1.979762
225.00	1.986428
226.00	1.979783
227.00	1.992149
228.00	1.996658
229.00	1.997499
230.00	1.994322
231.00	2.010173
232.00	2.008954
233.00	2.010849
234.00	2.015524
235.00	2.018782
236.00	2.022935
237.00	2.028094
238.00	2.034021
239.00	2.034715
240.00	2.038962
241.00	2.042670
242.00	2.048758
243.00	2.054420
244.00	2.059298
245.00	2.063290
246.00	2.066422
247.00	2.073087
248.00	2.081334
249.00	2.086453
250.00	2.092198
251.00	2.087263
252.00	2.086875
253.00	2.084729
254.00	2.087795
255.00	2.092225
256.00	2.101572
257.00	2.104822
258.00	2.111385
259.00	2.110270
260.00	2.114346
261.00	2.114009
262.00	2.116525
263.00	2.110903
264.00	2.120090
265.00	2.117862
266.00	2.120235
267.00	2.116278
268.00	2.115745
269.00	2.106145
270.00	2.097152
271.00	2.094265
272.00	2.090466
273.00	2.084426
274.00	2.077162
275.00	2.073449
276.00	2.064755
277.00	2.059813
278.00	2.051646
279.00	2.048859
280.00	2.043061
281.00	2.036695
282.00	2.028932
283.00	2.021621
284.00	2.017671
285.00	2.010352
286.00	2.005562
287.00	1.999714
288.00	1.991943
289.00	1.977917
290.00	1.963936
291.00	1.950230
292.00	1.939286
293.00	1.931478
294.00	1.923859
295.00	1.920900
296.00	1.912973
297.00	1.900991
298.00	1.890488
299.00	1.881677
300.00	1.871716
301.00	1.862698
302.00	1.856264
303.00	1.841946
304.00	1.830126
305.00	1.813702
306.00	1.800654
307.00	1.785920
308.00	1.772674
309.00	1.754663
310.00	1.741889
311.00	1.722453
312.00	1.700475
313.00	1.684946
314.00	1.669130
315.00	1.647608
316.00	1.630330
317.00	1.613364
318.00	1.597074
319.00	1.579283
320.00	1.566474
321.00	1.552959
322.00	1.539882
323.00	1.521357
324.00	1.506372
325.00	1.491622
326.00	1.476856
327.00	1.465518
328.00	1.453911
329.00	1.444160
330.00	1.434666
331.00	1.427194
332.00	1.416318
333.00	1.409636
334.00	1.400344
335.00	1.391136
336.00	1.381387
337.00	1.374754
338.00	1.368314
339.00	1.363745
340.00	1.357958
341.00	1.353724
342.00	1.350356
343.00	1.346372
344.00	1.342059
345.00	1.339840
346.00	1.337227
347.00	1.334859
348.00	1.330101
349.00	1.327326
350.00	1.323296
351.00	1.319549
352.00	1.314720
353.00	1.312922
354.00	1.309023
355.00	1.306658
356.00	1.303210
357.00	1.300005
358.00	1.294508
359.00	1.289613
360.00	1.282284
361.00	1.276437
362.00	1.270751
363.00	1.265658
364.00	1.258675
365.00	1.252026
366.00	1.244049
367.00	1.235591
368.00	1.227884
369.00	1.220503
370.00	1.213593
371.00	1.206051
372.00	1.198433
373.00	1.189537
374.00	1.180423
375.00	1.171132
376.00	1.161969
377.00	1.151990
378.00	1.142941
379.00	1.133588
380.00	1.124185
381.00	1.114573
382.00	1.105381
383.00	1.096366
384.00	1.087926
385.00	1.079507
386.00	1.071701
387.00	1.063261
388.00	1.054955
389.00	1.046419
390.00	1.037900
391.00	1.029160
392.00	1.021381
393.00	1.013616
394.00	1.007265
395.00	1.000008
396.00	0.993652
397.00	0.987350
398.00	0.981377
399.00	0.974975
400.00	0.969862
401.00	0.964564
402.00	0.959906
403.00	0.955108
404.00	0.950485
405.00	0.946726
406.00	0.943255
407.00	0.940242
408.00	0.937571
409.00	0.934837
410.00	0.931649
411.00	0.928769
412.00	0.925322
413.00	0.922176
414.00	0.918995
415.00	0.916248
416.00	0.913282
417.00	0.910113
418.00	0.906871
419.00	0.903942
420.00	0.899755
421.00	0.895563
422.00	0.892651
423.00	0.888999
424.00	0.885047
425.00	0.882387
426.00	0.879680
427.00	0.876021
428.00	0.873033
429.00	0.870083
430.00	0.866733
431.00	0.863112
432.00	0.859954
433.00	0.856383
434.00	0.852639
435.00	0.849230
436.00	0.845857
437.00	0.842247
438.00	0.838856
439.00	0.835875
440.00	0.833298
441.00	0.830756
442.00	0.827755
443.00	0.824855
444.00	0.822257
445.00	0.819351
446.00	0.816690
447.00	0.814948
448.00	0.813458
449.00	0.811655
450.00	0.809527
451.00	0.807596
452.00	0.805114
453.00	0.802656
454.00	0.801208
455.00	0.799901
456.00	0.798170
457.00	0.796924
458.00	0.796166
459.00	0.794865
460.00	0.793595
461.00	0.792928
462.00	0.791809
463.00	0.790141
464.00	0.788328
465.00	0.786992
466.00	0.785327
467.00	0.783740
468.00	0.782456
469.00	0.781048
470.00	0.779143
471.00	0.777707
472.00	0.776042
473.00	0.773936
474.00	0.772233
475.00	0.770883
476.00	0.768821
477.00	0.767425
478.00	0.765667
479.00	0.763541
480.00	0.761109
481.00	0.759057
482.00	0.756934
483.00	0.755003
484.00	0.753145
485.00	0.751396
486.00	0.749478
487.00	0.747478
488.00	0.745309
489.00	0.743472
490.00	0.741361
491.00	0.739527
492.00	0.737717
493.00	0.736130
494.00	0.734164
495.00	0.732900
496.00	0.731236
497.00	0.729661
498.00	0.728544
499.00	0.727547
500.00	0.726026
501.00	0.724931
502.00	0.723471
503.00	0.722072
504.00	0.720419
505.00	0.719318
506.00	0.717789
507.00	0.716317
508.00	0.714884
509.00	0.713733
510.00	0.712332
511.00	0.711476
512.00	0.710641
513.00	0.709799
514.00	0.709220
515.00	0.708479
516.00	0.707491
517.00	0.706323
518.00	0.705667
519.00	0.704532
520.00	0.703538
521.00	0.702777
522.00	0.702619
523.00	0.701874
524.00	0.701430
525.00	0.701196
526.00	0.700901
527.00	0.700574
528.00	0.699898
529.00	0.699658
530.00	0.699390
531.00	0.699259
532.00	0.698801
533.00	0.698791
534.00	0.698515
535.00	0.697945
536.00	0.697456
537.00	0.696771
538.00	0.696416
539.00	0.695891
540.00	0.695242
541.00	0.694417
542.00	0.693939
543.00	0.693054
544.00	0.692199
545.00	0.691650
546.00	0.690901
547.00	0.689889
548.00	0.689290
549.00	0.688245
550.00	0.687522
551.00	0.686773
552.00	0.686615
553.00	0.685710
554.00	0.685288
555.00	0.684398
556.00	0.683865
557.00	0.683378
558.00	0.683220
559.00	0.683127
560.00	0.683343
561.00	0.683676
562.00	0.684100
563.00	0.684818
564.00	0.685380
565.00	0.685964
566.00	0.686917
567.00	0.687260
568.00	0.687662
569.00	0.688707
570.00	0.689420
571.00	0.690008
572.00	0.690861
573.00	0.691809
574.00	0.692290
575.00	0.693271
576.00	0.694243
577.00	0.695071
578.00	0.695793
579.00	0.696986
580.00	0.698079
581.00	0.699008
582.00	0.700491
583.00	0.702210
584.00	0.703875
585.00	0.705393
586.00	0.707258
587.00	0.709141
588.00	0.710785
589.00	0.712492
590.00	0.714940
591.00	0.717083
592.00	0.719241
593.00	0.721216
594.00	0.723058
595.00	0.724762
596.00	0.726481
597.00	0.728492
598.00	0.730921
599.00	0.732878
600.00	0.734839
601.00	0.737352
602.00	0.739185
603.00	0.740677
604.00	0.742954
605.00	0.745260
606.00	0.747251
607.00	0.749582
608.00	0.752360
609.00	0.755226
610.00	0.757597
611.00	0.759652
612.00	0.761829
613.00	0.763648
614.00	0.765914
615.00	0.768232
616.00	0.770729
617.00	0.773621
618.00	0.776355
619.00	0.778388
620.00	0.780823
621.00	0.783659
622.00	0.785540
623.00	0.787757
624.00	0.790825
625.00	0.793292
626.00	0.795320
627.00	0.797901
628.00	0.800831
629.00	0.802907
630.00	0.805814
631.00	0.808398
632.00	0.811033
633.00	0.813159
634.00	0.815050
635.00	0.817058
636.00	0.818915
637.00	0.820744
638.00	0.823166
639.00	0.826017
640.00	0.828209
641.00	0.830848
642.00	0.833894
643.00	0.836651
644.00	0.838812
645.00	0.841020
646.00	0.843120
647.00	0.844591
648.00	0.846485
649.00	0.849191
650.00	0.851967
651.00	0.854692
652.00	0.857273
653.00	0.859757
654.00	0.861919
655.00	0.864162
656.00	0.866500
657.00	0.869398
658.00	0.872302
659.00	0.875401
660.00	0.878893
661.00	0.882419
662.00	0.885549
663.00	0.887663
664.00	0.889825
665.00	0.890879
666.00	0.892104
667.00	0.893246
668.00	0.895008
669.00	0.895853
670.00	0.897002
671.00	0.898400
672.00	0.899016
673.00	0.900436
674.00	0.901756
675.00	0.903401
676.00	0.903870
677.00	0.906080
678.00	0.907336
679.00	0.909452
680.00	0.911506
681.00	0.914561
682.00	0.917049
683.00	0.918510
684.00	0.919915
685.00	0.921385
686.00	0.922397
687.00	0.923563
688.00	0.926101
689.00	0.927021
690.00	0.928180
691.00	0.929691
692.00	0.930309
693.00	0.931476
694.00	0.933739
695.00	0.935882
696.00	0.937519
697.00	0.938818
698.00	0.940441
699.00	0.941401
700.00	0.942284
701.00	0.943546
702.00	0.945849
703.00	0.946510
704.00	0.948242
705.00	0.948814
706.00	0.949333
707.00	0.948714
708.00	0.948790
709.00	0.948891
710.00	0.949737
711.00	0.950975
712.00	0.953164
713.00	0.954669
714.00	0.955733
715.00	0.956411
716.00	0.956973
717.00	0.956957
718.00	0.957069
719.00	0.947845
720.00	0.939477
721.00	0.934090
722.00	0.931837
723.00	0.929536
724.00	0.927337
725.00	0.925138
726.00	0.923053
727.00	0.920870
728.00	0.918682
729.00	0.916528
730.00	0.916906
731.00	0.917197
732.00	0.917567
733.00	0.917989
734.00	0.918361
735.00	0.918668
736.00	0.918991
737.00	0.919233
738.00	0.919431
739.00	0.919669
740.00	0.919837
741.00	0.919974
742.00	0.919987
743.00	0.919973
744.00	0.919932
745.00	0.919941
746.00	0.919859
747.00	0.919727
748.00	0.919660
749.00	0.919527
750.00	0.919390
751.00	0.919114
752.00	0.918929
753.00	0.918554
754.00	0.918193
755.00	0.917845
756.00	0.917374
757.00	0.917022
758.00	0.916616
759.00	0.916124
760.00	0.915628
761.00	0.915095
762.00	0.914504
763.00	0.913957
764.00	0.913303
765.00	0.912633
766.00	0.911992
767.00	0.911211
768.00	0.910388
769.00	0.909423
770.00	0.908611
771.00	0.907826
772.00	0.906905
773.00	0.905926
774.00	0.904950
775.00	0.903841
776.00	0.902896
777.00	0.901881
778.00	0.900831
779.00	0.899801
780.00	0.898727
781.00	0.897739
782.00	0.896550
783.00	0.895287
784.00	0.894068
785.00	0.892845
786.00	0.891620
787.00	0.890326
788.00	0.889010
789.00	0.887667
790.00	0.886393
791.00	0.884876
792.00	0.883568
793.00	0.882125
794.00	0.880641
795.00	0.879069
796.00	0.877541
797.00	0.875931
798.00	0.874275
799.00	0.872678
800.00	0.871010
801.00	0.869376
802.00	0.867719
803.00	0.866170
804.00	0.864459
805.00	0.862635
806.00	0.860859
807.00	0.859066
808.00	0.857412
809.00	0.855489
810.00	0.853660
811.00	0.851890
812.00	0.850160
813.00	0.848257
814.00	0.846398
815.00	0.844510
816.00	0.842671
817.00	0.840792
818.00	0.838885
819.00	0.836990
820.00	0.834940
821.00	0.833099
822.00	0.831195
823.00	0.829316
824.00	0.827467
825.00	0.825525
826.00	0.823607
827.00	0.821743
828.00	0.819737
829.00	0.817838
830.00	0.815965
831.00	0.814133
832.00	0.812239
833.00	0.810127
834.00	0.808259
835.00	0.806379
836.00	0.804384
837.00	0.802468
838.00	0.800546
839.00	0.798549
840.00	0.796714
841.00	0.794597
842.00	0.792567
843.00	0.790614
844.00	0.788756
845.00	0.786813
846.00	0.784861
847.00	0.782849
848.00	0.780874
849.00	0.778838
850.00	0.776959
851.00	0.774901
852.00	0.772896
853.00	0.770914
854.00	0.768938
855.00	0.766939
856.00	0.765144
857.00	0.763020
858.00	0.761095
859.00	0.759115
860.00	0.757161
861.00	0.754892
862.00	0.752697
863.00	0.747159
864.00	0.741557
865.00	0.735916
866.00	0.730386
867.00	0.724781
868.00	0.719314
869.00	0.713733
870.00	0.708307
871.00	0.702778
872.00	0.697291
873.00	0.691774
874.00	0.686309
875.00	0.680839
876.00	0.675408
877.00	0.669917
878.00	0.664581
879.00	0.659303
880.00	0.656682
881.00	0.654171
882.00	0.651655
883.00	0.649109
884.00	0.646573
885.00	0.644043
886.00	0.641494
887.00	0.638888
888.00	0.636275
889.00	0.633599
890.00	0.631010
891.00	0.628461
892.00	0.625989
893.00	0.623352
894.00	0.620844
895.00	0.618302
896.00	0.615822
897.00	0.613282
898.00	0.610760
899.00	0.608242
900.00	0.605749
901.00	0.603321
902.00	0.600750
903.00	0.598246
904.00	0.595794
905.00	0.593377
906.00	0.590979
907.00	0.588470
908.00	0.585989
909.00	0.583535
910.00	0.581144
911.00	0.578721
912.00	0.576310
913.00	0.573905
914.00	0.571498
915.00	0.569145
916.00	0.566763
917.00	0.564452
918.00	0.562109
919.00	0.559816
920.00	0.557535
921.00	0.555286
922.00	0.553051
923.00	0.550817
924.00	0.548631
925.00	0.546415
926.00	0.544231
927.00	0.542119
928.00	0.540002
929.00	0.537884
930.00	0.535708
931.00	0.533596
932.00	0.531494
933.00	0.529431
934.00	0.527309
935.00	0.525244
936.00	0.523258
937.00	0.521262
938.00	0.519200
939.00	0.517192
940.00	0.515225
941.00	0.513259
942.00	0.511357
943.00	0.509373
944.00	0.507410
945.00	0.505419
946.00	0.503460
947.00	0.501568
948.00	0.499736
949.00	0.497903
950.00	0.496051
951.00	0.494192
952.00	0.492357
953.00	0.490467
954.00	0.488609
955.00	0.486770
956.00	0.484937
957.00	0.483102
958.00	0.481260
959.00	0.479442
960.00	0.477692
961.00	0.475946
962.00	0.474184
963.00	0.472424
964.00	0.470667
965.00	0.468874
966.00	0.467074
967.00	0.465308
968.00	0.463568
969.00	0.461849
970.00	0.460135
971.00	0.458494
972.00	0.456860
973.00	0.455208
974.00	0.453537
975.00	0.451914
976.00	0.450310
977.00	0.448688
978.00	0.447076
979.00	0.445550
980.00	0.444046
981.00	0.442528
982.00	0.441013
983.00	0.439547
984.00	0.438093
985.00	0.436673
986.00	0.435206
987.00	0.433751
988.00	0.432301
989.00	0.430878
990.00	0.429494
991.00	0.428109
992.00	0.426746
993.00	0.425402
994.00	0.424090
995.00	0.422813
996.00	0.421473
997.00	0.420140
998.00	0.418830
999.00	0.417547
1000.00	0.416247
1001.00	0.414965
1002.00	0.413701
1003.00	0.412507
1004.00	0.411330
1005.00	0.410111
1006.00	0.408938
1007.00	0.407762
1008.00	0.406621
1009.00	0.405460
1010.00	0.404283
1011.00	0.403114
1012.00	0.401938
1013.00	0.400815
1014.00	0.399697
1015.00	0.398596
1016.00	0.397493
1017.00	0.396396
1018.00	0.395301
1019.00	0.394226
1020.00	0.393129
1021.00	0.392052
1022.00	0.391003
1023.00	0.389949
1024.00	0.388908
1025.00	0.387867
1026.00	0.386830
1027.00	0.385822
1028.00	0.384784
1029.00	0.383784
1030.00	0.382758
1031.00	0.381766
1032.00	0.380784
1033.00	0.379791
1034.00	0.378826
1035.00	0.377874
1036.00	0.376925
1037.00	0.375985
1038.00	0.375064
1039.00	0.374119
1040.00	0.373155
1041.00	0.372204
1042.00	0.371255
1043.00	0.370363
1044.00	0.369436
1045.00	0.368520
1046.00	0.367588
1047.00	0.366700
1048.00	0.365830
1049.00	0.364938
1050.00	0.364080
1051.00	0.363230
1052.00	0.362390
1053.00	0.361554
1054.00	0.360735
1055.00	0.359907
1056.00	0.359074
1057.00	0.358256
1058.00	0.357441
1059.00	0.356679
1060.00	0.355886
1061.00	0.355101
1062.00	0.354324
1063.00	0.353554
1064.00	0.352786
1065.00	0.352029
1066.00	0.351289
1067.00	0.350546
1068.00	0.349797
1069.00	0.349055
1070.00	0.348305
1071.00	0.347548
1072.00	0.346790
1073.00	0.346055
1074.00	0.345319
1075.00	0.344620
1076.00	0.343871
1077.00	0.343130
1078.00	0.342420
1079.00	0.341757
1080.00	0.341076
1081.00	0.340425
1082.00	0.339743
1083.00	0.339083
1084.00	0.338446
1085.00	0.337804
1086.00	0.337144
1087.00	0.336491
1088.00	0.335834
1089.00	0.335212
1090.00	0.334611
1091.00	0.334026
1092.00	0.333404
1093.00	0.332812
1094.00	0.332222
1095.00	0.331642
1096.00	0.331058
1097.00	0.330437
1098.00	0.329823
1099.00	0.329220
1100.00	0.328600
1101.00	0.327985
1102.00	0.327388
1103.00	0.326812
1104.00	0.326250
1105.00	0.325688
1106.00	0.325132
1107.00	0.324580
1108.00	0.324018
1109.00	0.323468
1110.00	0.322926
1111.00	0.322370
1112.00	0.321831
1113.00	0.321277
1114.00	0.320807
1115.00	0.320316
1116.00	0.319813
1117.00	0.319361
1118.00	0.318879
1119.00	0.318362
1120.00	0.317843
1121.00	0.317333
1122.00	0.316839
1123.00	0.316310
1124.00	0.315783
1125.00	0.315289
1126.00	0.314772
1127.00	0.314277
1128.00	0.313769
1129.00	0.313266
1130.00	0.312759
1131.00	0.312240
1132.00	0.311709
1133.00	0.311190
1134.00	0.310643
1135.00	0.310122
1136.00	0.309633
1137.00	0.309166
1138.00	0.308681
1139.00	0.308182
1140.00	0.307705
1141.00	0.307232
1142.00	0.306745
1143.00	0.306275
1144.00	0.305780
1145.00	0.305342
1146.00	0.304857
1147.00	0.304371
1148.00	0.303913
1149.00	0.303475
1150.00	0.303028
1151.00	0.302561
1152.00	0.302089
1153.00	0.301628
1154.00	0.301176
1155.00	0.300733
1156.00	0.300296
1157.00	0.299844
1158.00	0.299409
1159.00	0.298967
1160.00	0.298558
1161.00	0.298157
1162.00	0.297738
1163.00	0.297334
1164.00	0.296948
1165.00	0.296501
1166.00	0.296047
1167.00	0.295613
1168.00	0.295222
1169.00	0.294840
1170.00	0.294418
1171.00	0.293968
1172.00	0.293537
1173.00	0.293129
1174.00	0.292735
1175.00	0.292327
1176.00	0.291939
1177.00	0.291525
1178.00	0.291141
1179.00	0.290739
1180.00	0.290357
1181.00	0.289959
1182.00	0.289591
1183.00	0.289233
1184.00	0.288861
1185.00	0.288489
1186.00	0.288109
1187.00	0.287743
1188.00	0.287399
1189.00	0.287056
1190.00	0.286714
1191.00	0.286362
1192.00	0.286031
1193.00	0.285688
1194.00	0.285336
1195.00	0.284986
1196.00	0.284640
1197.00	0.284308
1198.00	0.283960
1199.00	0.283616
1200.00	0.283281
1201.00	0.282963
1202.00	0.282625
1203.00	0.282297
1204.00	0.281983
1205.00	0.281662
1206.00	0.281319
1207.00	0.280957
1208.00	0.280638
1209.00	0.280293
1210.00	0.279951
1211.00	0.279629
1212.00	0.279279
1213.00	0.278963
1214.00	0.278578
1215.00	0.278231
1216.00	0.277884
1217.00	0.277550
1218.00	0.277204
1219.00	0.276876
1220.00	0.276556
1221.00	0.276244
1222.00	0.275929
1223.00	0.275613
1224.00	0.275327
1225.00	0.275012
1226.00	0.274713
1227.00	0.274421
1228.00	0.274121
1229.00	0.273813
1230.00	0.273485
1231.00	0.273222
1232.00	0.272945
1233.00	0.272666
1234.00	0.272366
1235.00	0.272076
1236.00	0.271764
1237.00	0.271442
1238.00	0.271125
1239.00	0.270815
1240.00	0.270520
1241.00	0.270204
1242.00	0.269880
1243.00	0.269562
1244.00	0.269244
1245.00	0.268933
1246.00	0.268630
1247.00	0.268314
1248.00	0.267988
1249.00	0.267690
1250.00	0.267392
1251.00	0.267095
1252.00	0.266791
1253.00	0.266475
1254.00	0.266176
1255.00	0.265889
1256.00	0.265614
1257.00	0.265337
1258.00	0.265050
1259.00	0.264771
1260.00	0.264488
1261.00	0.264186
1262.00	0.263874
1263.00	0.263575
1264.00	0.263311
1265.00	0.263014
1266.00	0.262716
1267.00	0.262416
1268.00	0.262133
1269.00	0.261831
1270.00	0.261564
1271.00	0.261294
1272.00	0.261002
1273.00	0.260682
1274.00	0.260380
1275.00	0.260095
1276.00	0.259823
1277.00	0.259531
1278.00	0.259248
1279.00	0.258983
1280.00	0.258726
1281.00	0.258437
1282.00	0.258179
1283.00	0.257900
1284.00	0.257634
1285.00	0.257345
1286.00	0.257095
1287.00	0.256834
1288.00	0.256586
1289.00	0.256316
1290.00	0.256060
1291.00	0.255805
1292.00	0.255547
1293.00	0.255265
1294.00	0.254986
1295.00	0.254723
1296.00	0.254460
1297.00	0.254175
1298.00	0.253913
1299.00	0.253659
1300.00	0.253392
1301.00	0.253112
1302.00	0.252844
1303.00	0.252576
1304.00	0.252310
1305.00	0.252013
1306.00	0.251738
1307.00	0.251471
1308.00	0.251179
1309.00	0.250865
1310.00	0.250583
1311.00	0.250337
1312.00	0.250061
1313.00	0.249778
1314.00	0.249505
1315.00	0.249227
1316.00	0.248943
1317.00	0.248661
1318.00	0.248375
1319.00	0.248084
1320.00	0.247791
1321.00	0.247488
1322.00	0.247193
1323.00	0.246909
1324.00	0.246597
1325.00	0.246287
1326.00	0.245992
1327.00	0.245680
1328.00	0.245352
1329.00	0.245051
1330.00	0.244737
1331.00	0.244430
1332.00	0.244117
1333.00	0.243808
1334.00	0.243512
1335.00	0.243191
1336.00	0.242866
1337.00	0.242567
1338.00	0.242253
1339.00	0.241928
1340.00	0.241647
1341.00	0.241366
1342.00	0.241085
1343.00	0.240781
1344.00	0.240496
1345.00	0.240208
1346.00	0.239920
1347.00	0.239631
1348.00	0.239329
1349.00	0.239037
1350.00	0.238744
1351.00	0.238433
1352.00	0.238157
1353.00	0.237917
1354.00	0.237633
1355.00	0.237356
1356.00	0.237093
1357.00	0.236782
1358.00	0.236488
1359.00	0.236181
1360.00	0.235916
1361.00	0.235628
1362.00	0.235340
1363.00	0.235041
1364.00	0.234753
1365.00	0.234462
1366.00	0.234162
1367.00	0.233864
1368.00	0.233588
1369.00	0.233281
1370.00	0.232934
1371.00	0.232618
1372.00	0.232312
1373.00	0.232016
1374.00	0.231715
1375.00	0.231407
1376.00	0.231089
1377.00	0.230761
1378.00	0.230445
1379.00	0.230112
1380.00	0.229785
1381.00	0.229463
1382.00	0.229159
1383.00	0.228842
1384.00	0.228511
1385.00	0.228207
1386.00	0.227908
1387.00	0.227632
1388.00	0.227310
1389.00	0.226971
1390.00	0.226633
1391.00	0.226283
1392.00	0.225929
1393.00	0.225614
1394.00	0.225295
1395.00	0.224981
1396.00	0.224668
1397.00	0.224351
1398.00	0.224039
1399.00	0.223683
1400.00	0.223347
1401.00	0.223015
1402.00	0.222645
1403.00	0.222296
1404.00	0.221937
1405.00	0.221600
1406.00	0.221278
1407.00	0.220941
1408.00	0.220611
1409.00	0.220307
1410.00	0.219966
1411.00	0.219636
1412.00	0.219309
1413.00	0.218977
1414.00	0.218652
1415.00	0.218312
1416.00	0.218004
1417.00	0.217691
1418.00	0.217367
1419.00	0.217058
1420.00	0.216737
1421.00	0.216412
1422.00	0.216077
1423.00	0.215770
1424.00	0.215485
1425.00	0.215204
1426.00	0.214914
1427.00	0.214655
1428.00	0.214403
1429.00	0.214127
1430.00	0.213874
1431.00	0.213622
1432.00	0.213379
1433.00	0.213126
1434.00	0.212902
1435.00	0.212686
1436.00	0.212468
1437.00	0.212248
1438.00	0.212027
1439.00	0.211849
1440.00	0.211648
1441.00	0.211444
1442.00	0.211244
1443.00	0.211045
1444.00	0.210846
1445.00	0.210643
1446.00	0.210456
1447.00	0.210303
1448.00	0.210139
1449.00	0.209953
1450.00	0.209780
1451.00	0.209625
1452.00	0.209476
1453.00	0.209332
1454.00	0.209188
1455.00	0.209074
1456.00	0.208940
1457.00	0.208795
1458.00	0.208643
1459.00	0.208508
1460.00	0.208373
1461.00	0.208244
1462.00	0.208106
1463.00	0.207952
1464.00	0.207772
1465.00	0.207591
1466.00	0.207454
1467.00	0.207338
1468.00	0.207159
1469.00	0.206987
1470.00	0.206828
1471.00	0.206689
1472.00	0.206536
1473.00	0.206400
1474.00	0.206292
1475.00	0.206180
1476.00	0.206058
1477.00	0.205955
1478.00	0.205839
1479.00	0.205716
1480.00	0.205594
1481.00	0.205475
1482.00	0.205364
1483.00	0.205219
1484.00	0.205106
1485.00	0.205031
1486.00	0.204954
1487.00	0.204855
1488.00	0.204761
1489.00	0.204674
1490.00	0.204551
1491.00	0.204430
1492.00	0.204311
1493.00	0.204206
1494.00	0.204081
1495.00	0.203998
1496.00	0.203921
1497.00	0.203866
1498.00	0.203789
1499.00	0.203708
1500.00	0.203661
1501.00	0.203568
1502.00	0.203452
1503.00	0.203304
1504.00	0.203183
1505.00	0.203082
1506.00	0.202950
1507.00	0.202856
1508.00	0.202763
1509.00	0.202672
1510.00	0.202574
1511.00	0.202455
1512.00	0.202323
1513.00	0.202166
1514.00	0.202039
1515.00	0.201932
1516.00	0.201828
1517.00	0.201721
1518.00	0.201613
1519.00	0.201530
1520.00	0.201484
1521.00	0.201430
1522.00	0.201324
1523.00	0.201257
1524.00	0.201164
1525.00	0.201051
1526.00	0.200933
1527.00	0.200814
1528.00	0.200710
1529.00	0.200567
1530.00	0.200484
1531.00	0.200369
1532.00	0.200254
1533.00	0.200134
1534.00	0.199996
1535.00	0.199870
1536.00	0.199721
1537.00	0.199573
1538.00	0.199416
1539.00	0.199283
1540.00	0.199149
1541.00	0.198992
1542.00	0.198855
1543.00	0.198725
1544.00	0.198616
1545.00	0.198507
1546.00	0.198408
1547.00	0.198317
1548.00	0.198214
1549.00	0.198101
1550.00	0.197979
1551.00	0.197865
1552.00	0.197738
1553.00	0.197620
1554.00	0.197485
1555.00	0.197370
1556.00	0.197252
1557.00	0.197133
1558.00	0.197019
1559.00	0.196905
1560.00	0.196777
1561.00	0.196607
1562.00	0.196459
1563.00	0.196331
1564.00	0.196166
1565.00	0.196008
1566.00	0.195848
1567.00	0.195697
1568.00	0.195553
1569.00	0.195396
1570.00	0.195226
1571.00	0.195071
1572.00	0.194923
1573.00	0.194779
1574.00	0.194606
1575.00	0.194447
1576.00	0.194283
1577.00	0.194119
1578.00	0.193987
1579.00	0.193842
1580.00	0.193685
1581.00	0.193519
1582.00	0.193373
1583.00	0.193242
1584.00	0.193112
1585.00	0.192975
1586.00	0.192851
1587.00	0.192733
1588.00	0.192617
1589.00	0.192465
1590.00	0.192315
1591.00	0.192189
1592.00	0.192079
1593.00	0.191952
1594.00	0.191830
1595.00	0.191706
1596.00	0.191608
1597.00	0.191493
1598.00	0.191391
1599.00	0.191276
1600.00	0.191123
1601.00	0.190974
1602.00	0.190827
1603.00	0.190690
1604.00	0.190557
1605.00	0.190419
1606.00	0.190294
1607.00	0.190192
1608.00	0.190064
1609.00	0.189916
1610.00	0.189771
1611.00	0.189631
1612.00	0.189478
1613.00	0.189301
1614.00	0.189126
1615.00	0.188966
1616.00	0.188832
1617.00	0.188719
1618.00	0.188598
1619.00	0.188483
1620.00	0.188374
1621.00	0.188246
1622.00	0.188117
1623.00	0.188019
1624.00	0.187890
1625.00	0.187749
1626.00	0.187636
1627.00	0.187543
1628.00	0.187465
1629.00	0.187378
1630.00	0.187294
1631.00	0.187236
1632.00	0.187170
1633.00	0.187047
1634.00	0.186944
1635.00	0.186848
1636.00	0.186735
1637.00	0.186607
1638.00	0.186524
1639.00	0.186453
1640.00	0.186343
1641.00	0.186210
1642.00	0.186107
1643.00	0.187207
1644.00	0.188297
1645.00	0.189394
1646.00	0.190515
1647.00	0.191614
1648.00	0.192668
1649.00	0.193737
1650.00	0.194831
1651.00	0.195920
1652.00	0.196959
1653.00	0.198075
1654.00	0.199228
1655.00	0.200282
1656.00	0.201356
1657.00	0.202386
1658.00	0.203491
1659.00	0.204602
1660.00	0.204418
1661.00	0.204266
1662.00	0.204115
1663.00	0.203892
1664.00	0.203711
1665.00	0.203567
1666.00	0.203351
1667.00	0.203183
1668.00	0.203013
1669.00	0.202898
1670.00	0.202721
1671.00	0.202521
1672.00	0.202424
1673.00	0.202229
1674.00	0.202103
1675.00	0.201948
1676.00	0.201771
1677.00	0.201609
1678.00	0.201484
1679.00	0.201305
1680.00	0.201208
1681.00	0.201086
1682.00	0.200971
1683.00	0.200958
1684.00	0.200870
1685.00	0.200762
1686.00	0.200670
1687.00	0.200588
1688.00	0.200568
1689.00	0.200494
1690.00	0.200477
1691.00	0.200444
1692.00	0.200410
1693.00	0.200380
1694.00	0.200384
1695.00	0.200277
1696.00	0.200329
1697.00	0.200206
1698.00	0.200092
1699.00	0.200034
1700.00	0.199826
1701.00	0.199739
1702.00	0.199627
1703.00	0.199570
1704.00	0.199396
1705.00	0.199232
1706.00	0.199066
1707.00	0.198949
1708.00	0.198802
1709.00	0.198654
1710.00	0.198606
1711.00	0.198421
1712.00	0.198367
1713.00	0.198163
1714.00	0.198064
1715.00	0.198007
1716.00	0.197836
1717.00	0.197762
1718.00	0.197669
1719.00	0.197572
1720.00	0.197372
1721.00	0.197298
1722.00	0.197121
1723.00	0.196993
1724.00	0.196807
1725.00	0.196729
1726.00	0.196532
1727.00	0.196254
1728.00	0.196101
1729.00	0.195854
1730.00	0.195608
1731.00	0.195452
1732.00	0.195207
1733.00	0.195019
1734.00	0.194856
1735.00	0.194655
1736.00	0.194532
1737.00	0.194329
1738.00	0.194125
1739.00	0.194000
1740.00	0.193836
1741.00	0.193710
1742.00	0.193477
1743.00	0.193338
1744.00	0.193173
1745.00	0.192996
1746.00	0.192788
1747.00	0.192693
1748.00	0.192495
1749.00	0.192403
1750.00	0.192182
1751.00	0.191999
1752.00	0.191797
1753.00	0.191580
1754.00	0.191400
1755.00	0.191230
1756.00	0.191080
1757.00	0.190846
1758.00	0.190671
1759.00	0.190450
1760.00	0.190238
1761.00	0.190041
1762.00	0.189811
1763.00	0.189656
1764.00	0.189458
1765.00	0.189240
1766.00	0.188961
1767.00	0.188813
1768.00	0.188621
1769.00	0.188426
1770.00	0.188185
1771.00	0.188082
1772.00	0.187858
1773.00	0.187613
1774.00	0.187416
1775.00	0.187140
1776.00	0.186958
1777.00	0.186773
1778.00	0.186620
1779.00	0.186449
1780.00	0.186265
1781.00	0.186059
1782.00	0.185922
1783.00	0.185734
1784.00	0.185605
1785.00	0.185409
1786.00	0.185171
1787.00	0.184989
1788.00	0.184805
1789.00	0.184682
1790.00	0.184569
1791.00	0.184398
1792.00	0.184287
1793.00	0.184087
1794.00	0.183973
1795.00	0.183839
1796.00	0.183657
1797.00	0.183554
1798.00	0.183345
1799.00	0.183135
1800.00	0.183014
1801.00	0.182866
1802.00	0.182635
1803.00	0.182526
1804.00	0.182314
1805.00	0.182095
1806.00	0.181838
1807.00	0.181570
1808.00	0.181451
1809.00	0.181190
1810.00	0.181109
1811.00	0.180899
1812.00	0.180718
1813.00	0.180601
1814.00	0.180465
1815.00	0.180362
1816.00	0.180271
1817.00	0.180107
1818.00	0.179896
1819.00	0.179829
1820.00	0.179659
1821.00	0.179640
1822.00	0.179443
1823.00	0.179346
1824.00	0.179182
1825.00	0.179012
1826.00	0.178849
1827.00	0.178572
1828.00	0.178376
1829.00	0.178177
1830.00	0.178035
1831.00	0.177738
1832.00	0.177603
1833.00	0.177371
1834.00	0.177179
1835.00	0.176973
1836.00	0.176838
1837.00	0.176655
1838.00	0.176425
1839.00	0.176242
1840.00	0.176086
1841.00	0.175923
1842.00	0.175591
1843.00	0.175522
1844.00	0.175402
1845.00	0.175314
1846.00	0.175123
1847.00	0.174955
1848.00	0.174820
1849.00	0.174519
1850.00	0.174324
1851.00	0.174189
1852.00	0.174113
1853.00	0.173820
1854.00	0.173656
1855.00	0.173487
1856.00	0.173342
1857.00	0.173095
1858.00	0.172930
1859.00	0.172852
1860.00	0.172575
1861.00	0.172244
1862.00	0.171969
1863.00	0.171688
1864.00	0.171331
1865.00	0.171107
1866.00	0.170925
1867.00	0.170715
1868.00	0.170364
1869.00	0.170097
1870.00	0.169930
1871.00	0.169699
1872.00	0.169475
1873.00	0.169255
1874.00	0.169182
1875.00	0.168918
1876.00	0.168867
1877.00	0.168789
1878.00	0.168706
1879.00	0.168471
1880.00	0.168464
1881.00	0.168366
1882.00	0.168092
1883.00	0.167924
1884.00	0.167764
1885.00	0.167703
1886.00	0.167431
1887.00	0.167289
1888.00	0.167089
1889.00	0.166911
1890.00	0.166865
1891.00	0.166679
1892.00	0.166588
1893.00	0.166249
1894.00	0.166045
1895.00	0.165941
1896.00	0.165976
1897.00	0.165649
1898.00	0.165572
1899.00	0.165573
1900.00	0.165499
1901.00	0.165334
1902.00	0.165322
1903.00	0.165338
1904.00	0.165068
1905.00	0.165056
1906.00	0.164938
1907.00	0.164795
1908.00	0.164534
1909.00	0.164458
1910.00	0.164458
1911.00	0.164202
1912.00	0.164101
1913.00	0.164000
1914.00	0.164185
1915.00	0.164107
1916.00	0.164206
1917.00	0.164100
1918.00	0.164075
1919.00	0.163682
1920.00	0.163531
1921.00	0.163649
1922.00	0.163472
1923.00	0.163371
1924.00	0.163397
1925.00	0.163429
1926.00	0.163235
1927.00	0.163130
1928.00	0.163200
1929.00	0.162947
1930.00	0.162537
1931.00	0.162453
1932.00	0.162332
1933.00	0.161767
1934.00	0.161889
1935.00	0.161879
1936.00	0.162011
1937.00	0.161984
1938.00	0.161883
1939.00	0.161813
1940.00	0.161619
1941.00	0.161335
1942.00	0.161321
1943.00	0.161372
1944.00	0.161213
1945.00	0.161191
1946.00	0.161258
1947.00	0.161526
1948.00	0.161069
1949.00	0.161131
1950.00	0.161341
1951.00	0.161039
1952.00	0.160692
1953.00	0.160644
1954.00	0.160470
1955.00	0.160132
1956.00	0.160099
1957.00	0.160214
1958.00	0.160231
1959.00	0.159937
1960.00	0.159828
1961.00	0.159797
1962.00	0.159383
1963.00	0.159250
1964.00	0.158988
1965.00	0.159060
1966.00	0.158732
1967.00	0.158645
1968.00	0.158610
1969.00	0.158659
1970.00	0.158423
1971.00	0.158452
1972.00	0.158591
1973.00	0.158462
1974.00	0.158160
1975.00	0.158031
1976.00	0.158108
1977.00	0.157894
1978.00	0.158012
1979.00	0.158188
1980.00	0.158020
1981.00	0.158031
1982.00	0.158091
1983.00	0.158141
1984.00	0.157884
1985.00	0.157711
1986.00	0.157695
1987.00	0.157756
1988.00	0.157626
1989.00	0.157411
1990.00	0.157248
1991.00	0.157311
1992.00	0.157240
1993.00	0.157245
1994.00	0.157280
1995.00	0.157067
1996.00	0.157044
1997.00	0.157111
1998.00	0.157038
1999.00	0.156854
2000.00	0.156742
2001.00	0.156857
2002.00	0.156646
2003.00	0.156572
2004.00	0.156494
2005.00	0.156489
2006.00	0.156558
2007.00	0.156538
2008.00	0.156541
2009.00	0.156410
2010.00	0.156276
2011.00	0.156217
2012.00	0.156094
2013.00	0.156013
2014.00	0.156010
2015.00	0.156043
2016.00	0.156180
2017.00	0.156150
2018.00	0.156103
2019.00	0.156284
2020.00	0.156117
2021.00	0.155962
2022.00	0.155990
2023.00	0.155866
2024.00	0.155801
2025.00	0.155673
2026.00	0.155768
2027.00	0.155706
2028.00	0.155575
2029.00	0.155621
2030.00	0.155604
2031.00	0.155422
2032.00	0.155332
2033.00	0.155166
2034.00	0.155143
2035.00	0.154862
2036.00	0.154849
2037.00	0.154941
2038.00	0.154973
2039.00	0.154857
2040.00	0.154983
2041.00	0.155040
2042.00	0.154974
2043.00	0.154871
2044.00	0.154818
2045.00	0.154827
2046.00	0.154655
2047.00	0.154703
2048.00	0.154867
2049.00	0.154756
2050.00	0.154641
2051.00	0.154607
2052.00	0.154963
2053.00	0.154871
2054.00	0.154938
2055.00	0.154821
2056.00	0.154791
2057.00	0.154689
2058.00	0.154826
2059.00	0.155011
2060.00	0.155015
2061.00	0.155068
2062.00	0.154982
2063.00	0.155138
2064.00	0.154895
2065.00	0.154924
2066.00	0.154767
2067.00	0.154759
2068.00	0.154698
2069.00	0.154575
2070.00	0.154602
2071.00	0.154272
2072.00	0.154546
2073.00	0.154504
2074.00	0.154540
2075.00	0.154238
2076.00	0.154097
2077.00	0.154112
2078.00	0.153978
2079.00	0.154156
2080.00	0.153974
2081.00	0.154128
2082.00	0.153977
2083.00	0.154149
2084.00	0.154091
2085.00	0.154134
2086.00	0.154096
2087.00	0.154009
2088.00	0.154198
2089.00	0.153760
2090.00	0.153781
2091.00	0.153628
2092.00	0.153838
2093.00	0.153707
2094.00	0.153550
2095.00	0.153583
2096.00	0.153440
2097.00	0.153220
2098.00	0.153089
2099.00	0.153011
2100.00	0.152772
2101.00	0.152724
2102.00	0.152751
2103.00	0.152536
2104.00	0.152258
2105.00	0.152375
2106.00	0.152627
2107.00	0.152355
2108.00	0.152176
2109.00	0.151958
2110.00	0.151889
2111.00	0.151679
2112.00	0.151687
2113.00	0.151425
2114.00	0.151692
2115.00	0.151449
2116.00	0.151460
2117.00	0.151367
2118.00	0.151254
2119.00	0.150955
2120.00	0.150867
2121.00	0.150920
2122.00	0.150510
2123.00	0.150307
2124.00	0.150460
2125.00	0.150472
2126.00	0.150197
2127.00	0.150216
2128.00	0.150319
2129.00	0.149953
2130.00	0.149976
2131.00	0.149729
2132.00	0.149717
2133.00	0.149260
2134.00	0.149426
2135.00	0.149227
2136.00	0.149106
2137.00	0.149050
2138.00	0.149080
2139.00	0.149081
2140.00	0.148704
2141.00	0.148637
2142.00	0.148433
2143.00	0.148483
2144.00	0.148052
2145.00	0.148041
2146.00	0.148031
2147.00	0.147875
2148.00	0.147535
2149.00	0.147458
2150.00	0.147586
2151.00	0.147197
2152.00	0.147329
2153.00	0.147059
2154.00	0.146976
2155.00	0.146550
2156.00	0.146505
2157.00	0.146530
2158.00	0.146108
2159.00	0.145994
2160.00	0.146207
2161.00	0.146107
2162.00	0.145696
2163.00	0.145591
2164.00	0.145341
2165.00	0.145382
2166.00	0.145150
2167.00	0.145049
2168.00	0.145084
2169.00	0.144801
2170.00	0.144756
2171.00	0.144623
2172.00	0.144708
2173.00	0.144383
2174.00	0.144222
2175.00	0.144019
2176.00	0.143820
2177.00	0.143430
2178.00	0.143566
2179.00	0.143488
2180.00	0.143219
2181.00	0.143329
2182.00	0.143289
2183.00	0.143445
2184.00	0.143146
2185.00	0.142991
2186.00	0.143005
2187.00	0.143112
2188.00	0.142865
2189.00	0.142661
2190.00	0.142921
2191.00	0.142839
2192.00	0.142686
2193.00	0.142765
2194.00	0.142781
2195.00	0.142574
2196.00	0.142578
2197.00	0.142631
[truncated: 303 more rows]
