# Supplementary material for: Ultrafast charge-transfer-induced spin transition in cobalt-tungstate molecular photomagnets
Source: Nat Commun. 2025 Jun 6;16:5012. doi: 10.1038/s41467-025-60401-4 (PMC12144094; doi:10.1038/s41467-025-60401-4)
Supplement: Supplementary file 5 — Source Data [file 41467_2025_60401_MOESM5_ESM.zip › Source_Data_files/Photoinduced_UV_vis_NIR_spectra_CsCoW/cooling_photo_1st/File_220712_170606_180K.txt]

File_220712_170606_180K.spc - RawData
�g�� (nm)	Abs.
200.00	2.214706
201.00	2.207666
202.00	2.172541
203.00	2.146474
204.00	2.155351
205.00	2.127593
206.00	2.104749
207.00	2.112308
208.00	2.111373
209.00	2.101291
210.00	2.076385
211.00	2.053940
212.00	2.035328
213.00	2.014579
214.00	1.995672
215.00	1.978204
216.00	1.985644
217.00	1.982031
218.00	1.976870
219.00	1.976142
220.00	1.984692
221.00	1.980025
222.00	1.974992
223.00	1.985798
224.00	1.982789
225.00	1.985612
226.00	1.982625
227.00	1.987149
228.00	1.983080
229.00	1.991864
230.00	1.994419
231.00	2.001263
232.00	2.010121
233.00	2.011314
234.00	2.011282
235.00	2.018623
236.00	2.023249
237.00	2.023470
238.00	2.032441
239.00	2.037436
240.00	2.039053
241.00	2.041578
242.00	2.044563
243.00	2.046612
244.00	2.055946
245.00	2.062768
246.00	2.070109
247.00	2.080034
248.00	2.084730
249.00	2.086814
250.00	2.088866
251.00	2.091387
252.00	2.096752
253.00	2.099575
254.00	2.099334
255.00	2.102041
256.00	2.103305
257.00	2.096535
258.00	2.101439
259.00	2.102996
260.00	2.105302
261.00	2.107375
262.00	2.112770
263.00	2.110425
264.00	2.113244
265.00	2.111043
266.00	2.109989
267.00	2.109726
268.00	2.110724
269.00	2.109966
270.00	2.109565
271.00	2.107491
272.00	2.103269
273.00	2.098068
274.00	2.091344
275.00	2.084854
276.00	2.078682
277.00	2.071260
278.00	2.063803
279.00	2.049890
280.00	2.043350
281.00	2.037385
282.00	2.032343
283.00	2.022619
284.00	2.018427
285.00	2.008429
286.00	1.998512
287.00	1.986716
288.00	1.979337
289.00	1.970953
290.00	1.961873
291.00	1.952684
292.00	1.941748
293.00	1.933836
294.00	1.925358
295.00	1.914898
296.00	1.903372
297.00	1.894035
298.00	1.883677
299.00	1.873961
300.00	1.863583
301.00	1.855286
302.00	1.846509
303.00	1.832530
304.00	1.820092
305.00	1.807565
306.00	1.791043
307.00	1.774252
308.00	1.759917
309.00	1.746608
310.00	1.727343
311.00	1.708127
312.00	1.693245
313.00	1.677300
314.00	1.657034
315.00	1.642411
316.00	1.629697
317.00	1.612008
318.00	1.593078
319.00	1.575580
320.00	1.559918
321.00	1.543230
322.00	1.525790
323.00	1.512702
324.00	1.498785
325.00	1.484372
326.00	1.472495
327.00	1.459801
328.00	1.447876
329.00	1.436704
330.00	1.425035
331.00	1.414018
332.00	1.406251
333.00	1.396529
334.00	1.388306
335.00	1.382511
336.00	1.375411
337.00	1.368562
338.00	1.363993
339.00	1.360852
340.00	1.356200
341.00	1.352825
342.00	1.348776
343.00	1.344630
344.00	1.339199
345.00	1.334682
346.00	1.329948
347.00	1.326622
348.00	1.322807
349.00	1.320503
350.00	1.318017
351.00	1.315734
352.00	1.312212
353.00	1.310151
354.00	1.306508
355.00	1.302506
356.00	1.298947
357.00	1.296081
358.00	1.290562
359.00	1.285299
360.00	1.278960
361.00	1.272078
362.00	1.265311
363.00	1.258724
364.00	1.252265
365.00	1.246264
366.00	1.239196
367.00	1.231128
368.00	1.223358
369.00	1.215646
370.00	1.207883
371.00	1.200065
372.00	1.191255
373.00	1.182600
374.00	1.173606
375.00	1.164163
376.00	1.155099
377.00	1.146731
378.00	1.137213
379.00	1.127340
380.00	1.118950
381.00	1.110020
382.00	1.100850
383.00	1.091832
384.00	1.083004
385.00	1.074647
386.00	1.066673
387.00	1.058260
388.00	1.050203
389.00	1.041944
390.00	1.033245
391.00	1.024308
392.00	1.016089
393.00	1.008511
394.00	1.001221
395.00	0.993193
396.00	0.986339
397.00	0.980078
398.00	0.974688
399.00	0.968713
400.00	0.964247
401.00	0.959255
402.00	0.954555
403.00	0.949986
404.00	0.946390
405.00	0.942240
406.00	0.938277
407.00	0.935162
408.00	0.931437
409.00	0.928342
410.00	0.925458
411.00	0.923135
412.00	0.919813
413.00	0.916623
414.00	0.913000
415.00	0.909563
416.00	0.905885
417.00	0.902453
418.00	0.899337
419.00	0.896353
420.00	0.892800
421.00	0.889606
422.00	0.886553
423.00	0.883240
424.00	0.879676
425.00	0.876446
426.00	0.872658
427.00	0.868934
428.00	0.865569
429.00	0.862498
430.00	0.858681
431.00	0.854998
432.00	0.851808
433.00	0.848195
434.00	0.844566
435.00	0.841740
436.00	0.838406
437.00	0.835044
438.00	0.832105
439.00	0.828984
440.00	0.825904
441.00	0.823489
442.00	0.820791
443.00	0.817511
444.00	0.814623
445.00	0.812535
446.00	0.809837
447.00	0.807697
448.00	0.806008
449.00	0.804682
450.00	0.801984
451.00	0.800207
452.00	0.797879
453.00	0.795732
454.00	0.793372
455.00	0.792353
456.00	0.791254
457.00	0.790454
458.00	0.789101
459.00	0.788070
460.00	0.786262
461.00	0.785216
462.00	0.783706
463.00	0.782811
464.00	0.781892
465.00	0.780928
466.00	0.779123
467.00	0.777472
468.00	0.775678
469.00	0.773627
470.00	0.771778
471.00	0.770187
472.00	0.768608
473.00	0.766725
474.00	0.764833
475.00	0.762829
476.00	0.760646
477.00	0.758708
478.00	0.757144
479.00	0.755328
480.00	0.753912
481.00	0.752160
482.00	0.750338
483.00	0.747899
484.00	0.745679
485.00	0.743506
486.00	0.741479
487.00	0.739316
488.00	0.737410
489.00	0.736233
490.00	0.734358
491.00	0.732731
492.00	0.731398
493.00	0.729935
494.00	0.727974
495.00	0.726024
496.00	0.724251
497.00	0.722136
498.00	0.720736
499.00	0.719385
500.00	0.718117
501.00	0.716784
502.00	0.715471
503.00	0.714277
504.00	0.713196
505.00	0.711873
506.00	0.710684
507.00	0.709804
508.00	0.708640
509.00	0.707168
510.00	0.706437
511.00	0.705611
512.00	0.704363
513.00	0.703373
514.00	0.702227
515.00	0.700744
516.00	0.699608
517.00	0.698945
518.00	0.698103
519.00	0.697971
520.00	0.697638
521.00	0.697291
522.00	0.696225
523.00	0.695488
524.00	0.694419
525.00	0.693966
526.00	0.693392
527.00	0.693637
528.00	0.693233
529.00	0.693269
530.00	0.693275
531.00	0.693177
532.00	0.692763
533.00	0.692882
534.00	0.692044
535.00	0.691295
536.00	0.690686
537.00	0.690376
538.00	0.689626
539.00	0.689348
540.00	0.689082
541.00	0.688425
542.00	0.687681
543.00	0.687312
544.00	0.686783
545.00	0.685709
546.00	0.684741
547.00	0.683897
548.00	0.683115
549.00	0.682034
550.00	0.681317
551.00	0.680512
552.00	0.679718
553.00	0.678868
554.00	0.678041
555.00	0.677900
556.00	0.677475
557.00	0.677250
558.00	0.676952
559.00	0.677563
560.00	0.677274
561.00	0.678322
562.00	0.679212
563.00	0.679578
564.00	0.680313
565.00	0.681235
566.00	0.681552
567.00	0.681986
568.00	0.682992
569.00	0.683596
570.00	0.684266
571.00	0.684983
572.00	0.685389
573.00	0.686108
574.00	0.686637
575.00	0.686987
576.00	0.687511
577.00	0.688381
578.00	0.689204
579.00	0.690405
580.00	0.691913
581.00	0.693189
582.00	0.695045
583.00	0.697005
584.00	0.698398
585.00	0.700132
586.00	0.702496
587.00	0.704248
588.00	0.706248
589.00	0.708121
590.00	0.710278
591.00	0.712198
592.00	0.714676
593.00	0.716586
594.00	0.719133
595.00	0.721144
596.00	0.722837
597.00	0.724329
598.00	0.726552
599.00	0.728188
600.00	0.730314
601.00	0.733284
602.00	0.735423
603.00	0.737456
604.00	0.739872
605.00	0.742334
606.00	0.744269
607.00	0.746777
608.00	0.749163
609.00	0.751763
610.00	0.754299
611.00	0.756499
612.00	0.758808
613.00	0.761243
614.00	0.763664
615.00	0.765956
616.00	0.767972
617.00	0.770431
618.00	0.772833
619.00	0.775081
620.00	0.777506
621.00	0.780168
622.00	0.782710
623.00	0.784951
624.00	0.787421
625.00	0.789579
626.00	0.792218
627.00	0.794822
628.00	0.797188
629.00	0.799837
630.00	0.802556
631.00	0.805125
632.00	0.807279
633.00	0.810207
634.00	0.813298
635.00	0.815304
636.00	0.818119
637.00	0.820355
638.00	0.822394
639.00	0.824483
640.00	0.827262
641.00	0.829395
642.00	0.832161
643.00	0.834744
644.00	0.837012
645.00	0.839147
646.00	0.840945
647.00	0.843346
648.00	0.845388
649.00	0.847288
650.00	0.849944
651.00	0.853016
652.00	0.855080
653.00	0.857658
654.00	0.860776
655.00	0.863224
656.00	0.866038
657.00	0.869153
658.00	0.872466
659.00	0.875350
660.00	0.878464
661.00	0.880431
662.00	0.882759
663.00	0.884471
664.00	0.885730
665.00	0.887617
666.00	0.889640
667.00	0.891332
668.00	0.892759
669.00	0.894001
670.00	0.894804
671.00	0.895805
672.00	0.896771
673.00	0.898631
674.00	0.900000
675.00	0.902128
676.00	0.903615
677.00	0.905404
678.00	0.906830
679.00	0.908803
680.00	0.910504
681.00	0.912818
682.00	0.914989
683.00	0.916902
684.00	0.918728
685.00	0.920308
686.00	0.921856
687.00	0.923160
688.00	0.924707
689.00	0.925916
690.00	0.927652
691.00	0.929188
692.00	0.930744
693.00	0.932329
694.00	0.934742
695.00	0.936073
696.00	0.936466
697.00	0.937313
698.00	0.937578
699.00	0.938460
700.00	0.940032
701.00	0.941950
702.00	0.943575
703.00	0.944800
704.00	0.946035
705.00	0.945855
706.00	0.946647
707.00	0.947843
708.00	0.948978
709.00	0.949267
710.00	0.950656
711.00	0.950999
712.00	0.950992
713.00	0.951886
714.00	0.953217
715.00	0.953782
716.00	0.954402
717.00	0.956010
718.00	0.955802
719.00	0.945555
720.00	0.935975
721.00	0.930615
722.00	0.928424
723.00	0.926197
724.00	0.923882
725.00	0.921384
726.00	0.918997
727.00	0.916807
728.00	0.914263
729.00	0.912166
730.00	0.912607
731.00	0.912972
732.00	0.913230
733.00	0.913602
734.00	0.913918
735.00	0.914245
736.00	0.914477
737.00	0.914719
738.00	0.914906
739.00	0.915118
740.00	0.915245
741.00	0.915343
742.00	0.915328
743.00	0.915381
744.00	0.915449
745.00	0.915455
746.00	0.915323
747.00	0.915124
748.00	0.914948
749.00	0.914758
750.00	0.914604
751.00	0.914325
752.00	0.914036
753.00	0.913655
754.00	0.913277
755.00	0.912808
756.00	0.912254
757.00	0.911771
758.00	0.911224
759.00	0.910685
760.00	0.909980
761.00	0.909248
762.00	0.908566
763.00	0.907945
764.00	0.907256
765.00	0.906570
766.00	0.905823
767.00	0.904928
768.00	0.904066
769.00	0.903166
770.00	0.902270
771.00	0.901251
772.00	0.900254
773.00	0.899318
774.00	0.898253
775.00	0.897301
776.00	0.896330
777.00	0.895347
778.00	0.894291
779.00	0.893147
780.00	0.891982
781.00	0.890815
782.00	0.889553
783.00	0.888228
784.00	0.886941
785.00	0.885648
786.00	0.884228
787.00	0.882957
788.00	0.881642
789.00	0.880231
790.00	0.878858
791.00	0.877377
792.00	0.875752
793.00	0.874117
794.00	0.872590
795.00	0.870930
796.00	0.869243
797.00	0.867559
798.00	0.865868
799.00	0.864151
800.00	0.862432
801.00	0.860649
802.00	0.858934
803.00	0.857273
804.00	0.855413
805.00	0.853483
806.00	0.851627
807.00	0.849706
808.00	0.847877
809.00	0.846012
810.00	0.844180
811.00	0.842188
812.00	0.840321
813.00	0.838409
814.00	0.836394
815.00	0.834347
816.00	0.832507
817.00	0.830558
818.00	0.828728
819.00	0.826665
820.00	0.824657
821.00	0.822654
822.00	0.820759
823.00	0.818871
824.00	0.816826
825.00	0.814890
826.00	0.812944
827.00	0.810908
828.00	0.808876
829.00	0.806841
830.00	0.804910
831.00	0.802930
832.00	0.800972
833.00	0.798912
834.00	0.796981
835.00	0.794905
836.00	0.792862
837.00	0.790884
838.00	0.788943
839.00	0.786947
840.00	0.784894
841.00	0.782848
842.00	0.780660
843.00	0.778695
844.00	0.776787
845.00	0.774786
846.00	0.772723
847.00	0.770513
848.00	0.768552
849.00	0.766599
850.00	0.764513
851.00	0.762359
852.00	0.760257
853.00	0.758216
854.00	0.755968
855.00	0.753925
856.00	0.751850
857.00	0.749869
858.00	0.747969
859.00	0.745826
860.00	0.743514
861.00	0.741107
862.00	0.738852
863.00	0.733383
864.00	0.727971
865.00	0.722382
866.00	0.716777
867.00	0.711149
868.00	0.705793
869.00	0.700149
870.00	0.694677
871.00	0.689300
872.00	0.683722
873.00	0.678251
874.00	0.672643
875.00	0.666996
876.00	0.661638
877.00	0.656240
878.00	0.651033
879.00	0.645794
880.00	0.643196
881.00	0.640528
882.00	0.637886
883.00	0.635274
884.00	0.632738
885.00	0.630097
886.00	0.627592
887.00	0.625032
888.00	0.622404
889.00	0.619784
890.00	0.617170
891.00	0.614561
892.00	0.612017
893.00	0.609429
894.00	0.606887
895.00	0.604282
896.00	0.601666
897.00	0.599022
898.00	0.596490
899.00	0.594015
900.00	0.591445
901.00	0.588886
902.00	0.586214
903.00	0.583665
904.00	0.581100
905.00	0.578607
906.00	0.576124
907.00	0.573691
908.00	0.571287
909.00	0.568856
910.00	0.566480
911.00	0.564114
912.00	0.561702
913.00	0.559241
914.00	0.556829
915.00	0.554477
916.00	0.552082
917.00	0.549846
918.00	0.547586
919.00	0.545380
920.00	0.543214
921.00	0.540985
922.00	0.538805
923.00	0.536655
924.00	0.534423
925.00	0.532237
926.00	0.530119
927.00	0.528014
928.00	0.525856
929.00	0.523754
930.00	0.521715
931.00	0.519637
932.00	0.517519
933.00	0.515453
934.00	0.513322
935.00	0.511287
936.00	0.509276
937.00	0.507229
938.00	0.505192
939.00	0.503183
940.00	0.501187
941.00	0.499235
942.00	0.497305
943.00	0.495340
944.00	0.493347
945.00	0.491416
946.00	0.489491
947.00	0.487632
948.00	0.485825
949.00	0.484056
950.00	0.482244
951.00	0.480439
952.00	0.478630
953.00	0.476836
954.00	0.475006
955.00	0.473209
956.00	0.471369
957.00	0.469580
958.00	0.467790
959.00	0.465998
960.00	0.464280
961.00	0.462568
962.00	0.460833
963.00	0.459152
964.00	0.457404
965.00	0.455690
966.00	0.453931
967.00	0.452228
968.00	0.450526
969.00	0.448827
970.00	0.447131
971.00	0.445524
972.00	0.443905
973.00	0.442310
974.00	0.440692
975.00	0.439130
976.00	0.437599
977.00	0.436020
978.00	0.434482
979.00	0.432994
980.00	0.431512
981.00	0.430063
982.00	0.428581
983.00	0.427176
984.00	0.425757
985.00	0.424352
986.00	0.422940
987.00	0.421544
988.00	0.420159
989.00	0.418831
990.00	0.417509
991.00	0.416161
992.00	0.414808
993.00	0.413479
994.00	0.412186
995.00	0.410877
996.00	0.409596
997.00	0.408287
998.00	0.407023
999.00	0.405782
1000.00	0.404531
1001.00	0.403302
1002.00	0.402116
1003.00	0.400925
1004.00	0.399728
1005.00	0.398525
1006.00	0.397362
1007.00	0.396231
1008.00	0.395147
1009.00	0.394044
1010.00	0.392922
1011.00	0.391828
1012.00	0.390747
1013.00	0.389656
1014.00	0.388573
1015.00	0.387489
1016.00	0.386419
1017.00	0.385357
1018.00	0.384303
1019.00	0.383257
1020.00	0.382251
1021.00	0.381249
1022.00	0.380261
1023.00	0.379240
1024.00	0.378247
1025.00	0.377248
1026.00	0.376253
1027.00	0.375280
1028.00	0.374285
1029.00	0.373315
1030.00	0.372345
1031.00	0.371432
1032.00	0.370515
1033.00	0.369574
1034.00	0.368654
1035.00	0.367741
1036.00	0.366799
1037.00	0.365896
1038.00	0.365011
1039.00	0.364107
1040.00	0.363208
1041.00	0.362286
1042.00	0.361382
1043.00	0.360530
1044.00	0.359659
1045.00	0.358804
1046.00	0.357927
1047.00	0.357085
1048.00	0.356227
1049.00	0.355397
1050.00	0.354566
1051.00	0.353729
1052.00	0.352928
1053.00	0.352139
1054.00	0.351349
1055.00	0.350562
1056.00	0.349792
1057.00	0.349018
1058.00	0.348255
1059.00	0.347530
1060.00	0.346772
1061.00	0.346006
1062.00	0.345241
1063.00	0.344525
1064.00	0.343800
1065.00	0.343088
1066.00	0.342344
1067.00	0.341647
1068.00	0.340956
1069.00	0.340229
1070.00	0.339549
1071.00	0.338834
1072.00	0.338132
1073.00	0.337422
1074.00	0.336729
1075.00	0.336056
1076.00	0.335355
1077.00	0.334647
1078.00	0.333986
1079.00	0.333361
1080.00	0.332716
1081.00	0.332084
1082.00	0.331420
1083.00	0.330785
1084.00	0.330147
1085.00	0.329518
1086.00	0.328901
1087.00	0.328269
1088.00	0.327649
1089.00	0.327068
1090.00	0.326522
1091.00	0.325977
1092.00	0.325423
1093.00	0.324836
1094.00	0.324297
1095.00	0.323787
1096.00	0.323255
1097.00	0.322699
1098.00	0.322130
1099.00	0.321598
1100.00	0.321045
1101.00	0.320518
1102.00	0.319995
1103.00	0.319485
1104.00	0.318957
1105.00	0.318443
1106.00	0.317907
1107.00	0.317366
1108.00	0.316814
1109.00	0.316264
1110.00	0.315755
1111.00	0.315214
1112.00	0.314658
1113.00	0.314104
1114.00	0.313591
1115.00	0.313097
1116.00	0.312577
1117.00	0.312107
1118.00	0.311605
1119.00	0.311106
1120.00	0.310576
1121.00	0.310070
1122.00	0.309586
1123.00	0.309075
1124.00	0.308553
1125.00	0.308083
1126.00	0.307596
1127.00	0.307120
1128.00	0.306627
1129.00	0.306160
1130.00	0.305698
1131.00	0.305226
1132.00	0.304716
1133.00	0.304246
1134.00	0.303778
1135.00	0.303314
1136.00	0.302838
1137.00	0.302394
1138.00	0.301956
1139.00	0.301485
1140.00	0.301014
1141.00	0.300568
1142.00	0.300098
1143.00	0.299631
1144.00	0.299151
1145.00	0.298731
1146.00	0.298267
1147.00	0.297791
1148.00	0.297329
1149.00	0.296903
1150.00	0.296470
1151.00	0.295999
1152.00	0.295554
1153.00	0.295102
1154.00	0.294672
1155.00	0.294219
1156.00	0.293753
1157.00	0.293317
1158.00	0.292898
1159.00	0.292467
1160.00	0.292044
1161.00	0.291647
1162.00	0.291239
1163.00	0.290805
1164.00	0.290405
1165.00	0.289996
1166.00	0.289600
1167.00	0.289189
1168.00	0.288801
1169.00	0.288409
1170.00	0.288021
1171.00	0.287588
1172.00	0.287199
1173.00	0.286841
1174.00	0.286475
1175.00	0.286107
1176.00	0.285758
1177.00	0.285404
1178.00	0.285059
1179.00	0.284684
1180.00	0.284346
1181.00	0.283987
1182.00	0.283656
1183.00	0.283290
1184.00	0.282930
1185.00	0.282591
1186.00	0.282233
1187.00	0.281898
1188.00	0.281570
1189.00	0.281239
1190.00	0.280903
1191.00	0.280583
1192.00	0.280243
1193.00	0.279906
1194.00	0.279556
1195.00	0.279212
1196.00	0.278889
1197.00	0.278588
1198.00	0.278273
1199.00	0.277937
1200.00	0.277625
1201.00	0.277309
1202.00	0.276989
1203.00	0.276678
1204.00	0.276339
1205.00	0.276014
1206.00	0.275670
1207.00	0.275344
1208.00	0.275026
1209.00	0.274711
1210.00	0.274387
1211.00	0.274078
1212.00	0.273748
1213.00	0.273412
1214.00	0.273056
1215.00	0.272712
1216.00	0.272376
1217.00	0.272040
1218.00	0.271691
1219.00	0.271352
1220.00	0.271008
1221.00	0.270690
1222.00	0.270389
1223.00	0.270088
1224.00	0.269785
1225.00	0.269449
1226.00	0.269128
1227.00	0.268832
1228.00	0.268522
1229.00	0.268207
1230.00	0.267909
1231.00	0.267632
1232.00	0.267373
1233.00	0.267114
1234.00	0.266847
1235.00	0.266598
1236.00	0.266293
1237.00	0.265997
1238.00	0.265710
1239.00	0.265424
1240.00	0.265139
1241.00	0.264833
1242.00	0.264547
1243.00	0.264263
1244.00	0.263968
1245.00	0.263685
1246.00	0.263423
1247.00	0.263137
1248.00	0.262843
1249.00	0.262566
1250.00	0.262260
1251.00	0.261942
1252.00	0.261617
1253.00	0.261327
1254.00	0.261048
1255.00	0.260774
1256.00	0.260493
1257.00	0.260216
1258.00	0.259936
1259.00	0.259664
1260.00	0.259395
1261.00	0.259107
1262.00	0.258838
1263.00	0.258539
1264.00	0.258258
1265.00	0.257956
1266.00	0.257659
1267.00	0.257377
1268.00	0.257113
1269.00	0.256834
1270.00	0.256566
1271.00	0.256298
1272.00	0.256012
1273.00	0.255703
1274.00	0.255402
1275.00	0.255105
1276.00	0.254833
1277.00	0.254539
1278.00	0.254261
1279.00	0.253993
1280.00	0.253758
1281.00	0.253491
1282.00	0.253222
1283.00	0.252921
1284.00	0.252642
1285.00	0.252385
1286.00	0.252144
1287.00	0.251890
1288.00	0.251613
1289.00	0.251311
1290.00	0.251047
1291.00	0.250800
1292.00	0.250568
1293.00	0.250307
1294.00	0.250045
1295.00	0.249800
1296.00	0.249512
1297.00	0.249224
1298.00	0.248958
1299.00	0.248709
1300.00	0.248454
1301.00	0.248180
1302.00	0.247873
1303.00	0.247606
1304.00	0.247357
1305.00	0.247125
1306.00	0.246893
1307.00	0.246662
1308.00	0.246391
1309.00	0.246103
1310.00	0.245835
1311.00	0.245582
1312.00	0.245302
1313.00	0.245012
1314.00	0.244699
1315.00	0.244405
1316.00	0.244105
1317.00	0.243798
1318.00	0.243511
1319.00	0.243254
1320.00	0.242981
1321.00	0.242676
1322.00	0.242351
1323.00	0.242066
1324.00	0.241731
1325.00	0.241408
1326.00	0.241103
1327.00	0.240764
1328.00	0.240452
1329.00	0.240147
1330.00	0.239887
1331.00	0.239622
1332.00	0.239338
1333.00	0.239052
1334.00	0.238788
1335.00	0.238491
1336.00	0.238169
1337.00	0.237835
1338.00	0.237515
1339.00	0.237218
1340.00	0.236916
1341.00	0.236657
1342.00	0.236433
1343.00	0.236168
1344.00	0.235899
1345.00	0.235610
1346.00	0.235335
1347.00	0.235032
1348.00	0.234716
1349.00	0.234420
1350.00	0.234137
1351.00	0.233836
1352.00	0.233549
1353.00	0.233312
1354.00	0.233050
1355.00	0.232769
1356.00	0.232501
1357.00	0.232228
1358.00	0.231936
1359.00	0.231624
1360.00	0.231332
1361.00	0.231047
1362.00	0.230762
1363.00	0.230433
1364.00	0.230136
1365.00	0.229855
1366.00	0.229578
1367.00	0.229301
1368.00	0.229033
1369.00	0.228764
1370.00	0.228441
1371.00	0.228137
1372.00	0.227867
1373.00	0.227596
1374.00	0.227321
1375.00	0.227050
1376.00	0.226734
1377.00	0.226408
1378.00	0.226109
1379.00	0.225796
1380.00	0.225520
1381.00	0.225228
1382.00	0.224927
1383.00	0.224621
1384.00	0.224280
1385.00	0.223939
1386.00	0.223611
1387.00	0.223275
1388.00	0.222947
1389.00	0.222595
1390.00	0.222231
1391.00	0.221871
1392.00	0.221512
1393.00	0.221196
1394.00	0.220882
1395.00	0.220544
1396.00	0.220181
1397.00	0.219818
1398.00	0.219461
1399.00	0.219101
1400.00	0.218747
1401.00	0.218394
1402.00	0.218042
1403.00	0.217677
1404.00	0.217341
1405.00	0.217010
1406.00	0.216679
1407.00	0.216347
1408.00	0.216017
1409.00	0.215686
1410.00	0.215333
1411.00	0.214997
1412.00	0.214671
1413.00	0.214371
1414.00	0.214062
1415.00	0.213741
1416.00	0.213463
1417.00	0.213165
1418.00	0.212872
1419.00	0.212585
1420.00	0.212298
1421.00	0.212026
1422.00	0.211748
1423.00	0.211478
1424.00	0.211223
1425.00	0.210957
1426.00	0.210691
1427.00	0.210441
1428.00	0.210180
1429.00	0.209927
1430.00	0.209680
1431.00	0.209436
1432.00	0.209203
1433.00	0.208937
1434.00	0.208709
1435.00	0.208499
1436.00	0.208298
1437.00	0.208073
1438.00	0.207836
1439.00	0.207634
1440.00	0.207432
1441.00	0.207221
1442.00	0.207036
1443.00	0.206837
1444.00	0.206641
1445.00	0.206462
1446.00	0.206283
1447.00	0.206120
1448.00	0.205943
1449.00	0.205748
1450.00	0.205576
1451.00	0.205430
1452.00	0.205285
1453.00	0.205136
1454.00	0.205013
1455.00	0.204880
1456.00	0.204716
1457.00	0.204563
1458.00	0.204400
1459.00	0.204235
1460.00	0.204106
1461.00	0.203978
1462.00	0.203847
1463.00	0.203715
1464.00	0.203567
1465.00	0.203446
1466.00	0.203347
1467.00	0.203254
1468.00	0.203098
1469.00	0.202944
1470.00	0.202814
1471.00	0.202673
1472.00	0.202565
1473.00	0.202484
1474.00	0.202405
1475.00	0.202312
1476.00	0.202201
1477.00	0.202087
1478.00	0.201967
1479.00	0.201853
1480.00	0.201728
1481.00	0.201619
1482.00	0.201513
1483.00	0.201407
1484.00	0.201313
1485.00	0.201235
1486.00	0.201163
1487.00	0.201049
1488.00	0.200933
1489.00	0.200816
1490.00	0.200680
1491.00	0.200553
1492.00	0.200438
1493.00	0.200342
1494.00	0.200234
1495.00	0.200151
1496.00	0.200069
1497.00	0.200021
1498.00	0.199947
1499.00	0.199834
1500.00	0.199728
1501.00	0.199620
1502.00	0.199517
1503.00	0.199371
1504.00	0.199244
1505.00	0.199153
1506.00	0.199051
1507.00	0.198938
1508.00	0.198836
1509.00	0.198732
1510.00	0.198610
1511.00	0.198483
1512.00	0.198360
1513.00	0.198237
1514.00	0.198113
1515.00	0.197990
1516.00	0.197898
1517.00	0.197811
1518.00	0.197718
1519.00	0.197623
1520.00	0.197562
1521.00	0.197494
1522.00	0.197414
1523.00	0.197345
1524.00	0.197272
1525.00	0.197186
1526.00	0.197095
1527.00	0.197012
1528.00	0.196930
1529.00	0.196818
1530.00	0.196718
1531.00	0.196596
1532.00	0.196479
1533.00	0.196381
1534.00	0.196263
1535.00	0.196112
1536.00	0.195953
1537.00	0.195816
1538.00	0.195687
1539.00	0.195560
1540.00	0.195411
1541.00	0.195253
1542.00	0.195097
1543.00	0.194940
1544.00	0.194808
1545.00	0.194708
1546.00	0.194587
1547.00	0.194485
1548.00	0.194363
1549.00	0.194269
1550.00	0.194139
1551.00	0.194017
1552.00	0.193905
1553.00	0.193815
1554.00	0.193677
1555.00	0.193548
1556.00	0.193410
1557.00	0.193286
1558.00	0.193156
1559.00	0.193006
1560.00	0.192898
1561.00	0.192773
1562.00	0.192622
1563.00	0.192485
1564.00	0.192326
1565.00	0.192184
1566.00	0.192010
1567.00	0.191836
1568.00	0.191664
1569.00	0.191499
1570.00	0.191326
1571.00	0.191188
1572.00	0.191043
1573.00	0.190911
1574.00	0.190761
1575.00	0.190599
1576.00	0.190455
1577.00	0.190289
1578.00	0.190119
1579.00	0.189963
1580.00	0.189822
1581.00	0.189667
1582.00	0.189519
1583.00	0.189390
1584.00	0.189269
1585.00	0.189164
1586.00	0.189051
1587.00	0.188904
1588.00	0.188753
1589.00	0.188618
1590.00	0.188463
1591.00	0.188333
1592.00	0.188229
1593.00	0.188117
1594.00	0.188012
1595.00	0.187903
1596.00	0.187802
1597.00	0.187686
1598.00	0.187563
1599.00	0.187448
1600.00	0.187296
1601.00	0.187161
1602.00	0.187019
1603.00	0.186892
1604.00	0.186786
1605.00	0.186670
1606.00	0.186536
1607.00	0.186431
1608.00	0.186311
1609.00	0.186185
1610.00	0.186060
1611.00	0.185922
1612.00	0.185781
1613.00	0.185606
1614.00	0.185457
1615.00	0.185335
1616.00	0.185203
1617.00	0.185085
1618.00	0.184967
1619.00	0.184831
1620.00	0.184705
1621.00	0.184561
1622.00	0.184444
1623.00	0.184339
1624.00	0.184214
1625.00	0.184070
1626.00	0.183949
1627.00	0.183830
1628.00	0.183708
1629.00	0.183599
1630.00	0.183510
1631.00	0.183384
1632.00	0.183271
1633.00	0.183131
1634.00	0.183023
1635.00	0.182911
1636.00	0.182792
1637.00	0.182651
1638.00	0.182555
1639.00	0.182456
1640.00	0.182349
1641.00	0.182217
1642.00	0.182108
1643.00	0.183162
1644.00	0.184237
1645.00	0.185294
1646.00	0.186397
1647.00	0.187404
1648.00	0.188512
1649.00	0.189550
1650.00	0.190642
1651.00	0.191705
1652.00	0.192765
1653.00	0.193837
1654.00	0.194941
1655.00	0.195994
1656.00	0.196998
1657.00	0.198016
1658.00	0.199107
1659.00	0.200185
1660.00	0.200031
1661.00	0.199874
1662.00	0.199712
1663.00	0.199506
1664.00	0.199401
1665.00	0.199164
1666.00	0.198995
1667.00	0.198779
1668.00	0.198629
1669.00	0.198433
1670.00	0.198249
1671.00	0.198106
1672.00	0.197978
1673.00	0.197883
1674.00	0.197764
1675.00	0.197589
1676.00	0.197435
1677.00	0.197269
1678.00	0.197093
1679.00	0.196950
1680.00	0.196828
1681.00	0.196700
1682.00	0.196607
1683.00	0.196509
1684.00	0.196447
1685.00	0.196344
1686.00	0.196293
1687.00	0.196268
1688.00	0.196194
1689.00	0.196095
1690.00	0.196060
1691.00	0.196019
1692.00	0.195986
1693.00	0.195919
1694.00	0.195870
1695.00	0.195813
1696.00	0.195866
1697.00	0.195765
1698.00	0.195635
1699.00	0.195583
1700.00	0.195463
1701.00	0.195382
1702.00	0.195211
1703.00	0.195078
1704.00	0.194905
1705.00	0.194782
1706.00	0.194660
1707.00	0.194512
1708.00	0.194361
1709.00	0.194174
1710.00	0.194105
1711.00	0.193945
1712.00	0.193885
1713.00	0.193670
1714.00	0.193564
1715.00	0.193502
1716.00	0.193375
1717.00	0.193311
1718.00	0.193207
1719.00	0.193172
1720.00	0.193015
1721.00	0.192970
1722.00	0.192814
1723.00	0.192694
1724.00	0.192496
1725.00	0.192368
1726.00	0.192207
1727.00	0.191929
1728.00	0.191812
1729.00	0.191550
1730.00	0.191326
1731.00	0.191128
1732.00	0.190932
1733.00	0.190716
1734.00	0.190470
1735.00	0.190307
1736.00	0.190067
1737.00	0.189942
1738.00	0.189612
1739.00	0.189347
1740.00	0.189168
1741.00	0.189030
1742.00	0.188789
1743.00	0.188631
1744.00	0.188495
1745.00	0.188260
1746.00	0.188063
1747.00	0.187925
1748.00	0.187803
1749.00	0.187581
1750.00	0.187411
1751.00	0.187270
1752.00	0.186968
1753.00	0.186804
1754.00	0.186541
1755.00	0.186441
1756.00	0.186190
1757.00	0.185950
1758.00	0.185730
1759.00	0.185584
1760.00	0.185324
1761.00	0.185039
1762.00	0.184900
1763.00	0.184647
1764.00	0.184445
1765.00	0.184122
1766.00	0.183938
1767.00	0.183673
1768.00	0.183397
1769.00	0.183225
1770.00	0.182968
1771.00	0.182753
1772.00	0.182504
1773.00	0.182398
1774.00	0.182084
1775.00	0.181792
1776.00	0.181518
1777.00	0.181393
1778.00	0.181162
1779.00	0.180854
1780.00	0.180694
1781.00	0.180434
1782.00	0.180300
1783.00	0.180077
1784.00	0.179984
1785.00	0.179737
1786.00	0.179527
1787.00	0.179284
1788.00	0.179176
1789.00	0.178924
1790.00	0.178749
1791.00	0.178709
1792.00	0.178628
1793.00	0.178433
1794.00	0.178124
1795.00	0.178077
1796.00	0.177896
1797.00	0.177752
1798.00	0.177572
1799.00	0.177430
1800.00	0.177277
1801.00	0.177061
1802.00	0.176995
1803.00	0.176855
1804.00	0.176754
1805.00	0.176647
1806.00	0.176469
1807.00	0.176247
1808.00	0.176060
1809.00	0.175916
1810.00	0.175842
1811.00	0.175764
1812.00	0.175546
1813.00	0.175499
1814.00	0.175351
1815.00	0.175210
1816.00	0.174976
1817.00	0.174863
1818.00	0.174578
1819.00	0.174367
1820.00	0.174148
1821.00	0.173990
1822.00	0.173697
1823.00	0.173670
1824.00	0.173581
1825.00	0.173370
1826.00	0.173131
1827.00	0.172850
1828.00	0.172734
1829.00	0.172562
1830.00	0.172338
1831.00	0.172204
1832.00	0.172057
1833.00	0.171934
1834.00	0.171656
1835.00	0.171617
1836.00	0.171462
1837.00	0.171324
1838.00	0.171179
1839.00	0.171031
1840.00	0.170756
1841.00	0.170555
1842.00	0.170383
1843.00	0.170243
1844.00	0.170131
1845.00	0.169915
1846.00	0.169823
1847.00	0.169699
1848.00	0.169427
1849.00	0.169292
1850.00	0.169064
1851.00	0.168946
1852.00	0.168741
1853.00	0.168488
1854.00	0.168229
1855.00	0.168046
1856.00	0.167786
1857.00	0.167601
1858.00	0.167367
1859.00	0.167173
1860.00	0.166941
1861.00	0.166700
1862.00	0.166432
1863.00	0.166128
1864.00	0.165862
1865.00	0.165705
1866.00	0.165448
1867.00	0.165250
1868.00	0.164945
1869.00	0.164677
1870.00	0.164510
1871.00	0.164407
1872.00	0.164141
1873.00	0.164033
1874.00	0.163868
1875.00	0.163728
1876.00	0.163618
1877.00	0.163550
1878.00	0.163434
1879.00	0.163403
1880.00	0.163467
1881.00	0.163334
1882.00	0.163125
1883.00	0.162867
1884.00	0.162716
1885.00	0.162603
1886.00	0.162427
1887.00	0.162305
1888.00	0.162068
1889.00	0.161945
1890.00	0.161718
1891.00	0.161583
1892.00	0.161445
1893.00	0.161182
1894.00	0.160923
1895.00	0.160919
1896.00	0.160816
1897.00	0.160506
1898.00	0.160337
1899.00	0.160278
1900.00	0.160171
1901.00	0.159892
1902.00	0.160046
1903.00	0.160079
1904.00	0.159894
1905.00	0.159797
1906.00	0.159621
1907.00	0.159586
1908.00	0.159465
1909.00	0.159264
1910.00	0.159141
1911.00	0.159081
1912.00	0.158781
1913.00	0.158701
1914.00	0.158639
1915.00	0.158495
1916.00	0.158384
1917.00	0.158388
1918.00	0.158540
1919.00	0.158251
1920.00	0.158138
1921.00	0.158157
1922.00	0.158050
1923.00	0.157994
1924.00	0.158034
1925.00	0.158013
1926.00	0.157994
1927.00	0.157940
1928.00	0.157747
1929.00	0.157656
1930.00	0.157399
1931.00	0.157325
1932.00	0.157223
1933.00	0.157075
1934.00	0.157011
1935.00	0.157030
1936.00	0.156924
1937.00	0.156818
1938.00	0.156898
1939.00	0.156738
1940.00	0.156694
1941.00	0.156366
1942.00	0.156204
1943.00	0.156105
1944.00	0.156146
1945.00	0.156119
1946.00	0.156072
1947.00	0.156085
1948.00	0.155886
1949.00	0.156059
1950.00	0.156028
1951.00	0.155891
1952.00	0.155369
1953.00	0.155337
1954.00	0.155208
1955.00	0.154898
1956.00	0.154893
1957.00	0.154884
1958.00	0.154928
1959.00	0.154932
1960.00	0.154897
1961.00	0.154613
1962.00	0.154461
1963.00	0.154183
1964.00	0.154105
1965.00	0.154051
1966.00	0.153708
1967.00	0.153559
1968.00	0.153515
1969.00	0.153610
1970.00	0.153268
1971.00	0.153310
1972.00	0.153363
1973.00	0.153463
1974.00	0.153236
1975.00	0.153014
1976.00	0.152986
1977.00	0.152823
1978.00	0.152944
1979.00	0.152876
1980.00	0.152967
1981.00	0.152653
1982.00	0.152742
1983.00	0.152687
1984.00	0.152574
1985.00	0.152360
1986.00	0.152296
1987.00	0.152478
1988.00	0.152290
1989.00	0.151983
1990.00	0.151744
1991.00	0.151749
1992.00	0.151649
1993.00	0.151618
1994.00	0.151585
1995.00	0.151521
1996.00	0.151545
1997.00	0.151532
1998.00	0.151646
1999.00	0.151338
2000.00	0.151426
2001.00	0.151539
2002.00	0.151559
2003.00	0.151506
2004.00	0.151456
2005.00	0.151352
2006.00	0.151530
2007.00	0.151467
2008.00	0.151404
2009.00	0.151481
2010.00	0.151329
2011.00	0.151426
2012.00	0.151311
2013.00	0.151284
2014.00	0.151051
2015.00	0.151011
2016.00	0.151017
2017.00	0.150734
2018.00	0.150700
2019.00	0.150772
2020.00	0.150754
2021.00	0.150553
2022.00	0.150607
2023.00	0.150448
2024.00	0.150547
2025.00	0.150452
2026.00	0.150494
2027.00	0.150468
2028.00	0.150260
2029.00	0.150318
2030.00	0.150185
2031.00	0.150302
2032.00	0.150100
2033.00	0.150092
2034.00	0.150234
2035.00	0.150094
2036.00	0.149992
2037.00	0.149979
2038.00	0.150032
2039.00	0.149961
2040.00	0.149978
2041.00	0.149774
2042.00	0.149809
2043.00	0.149799
2044.00	0.149521
2045.00	0.149486
2046.00	0.149407
2047.00	0.149375
2048.00	0.149514
2049.00	0.149586
2050.00	0.149360
2051.00	0.149241
2052.00	0.149209
2053.00	0.149244
2054.00	0.149469
2055.00	0.149254
2056.00	0.149411
2057.00	0.149503
2058.00	0.149635
2059.00	0.149813
2060.00	0.149855
2061.00	0.150106
2062.00	0.150107
2063.00	0.150015
2064.00	0.150020
2065.00	0.149845
2066.00	0.149905
2067.00	0.150088
2068.00	0.150216
2069.00	0.150204
2070.00	0.150045
2071.00	0.149833
2072.00	0.150153
2073.00	0.149965
2074.00	0.149740
2075.00	0.149855
2076.00	0.149634
2077.00	0.149402
2078.00	0.149231
2079.00	0.149376
2080.00	0.149287
2081.00	0.149324
2082.00	0.149422
2083.00	0.149538
2084.00	0.149442
2085.00	0.149398
2086.00	0.149377
2087.00	0.149344
2088.00	0.149169
2089.00	0.149029
2090.00	0.148927
2091.00	0.148890
2092.00	0.148665
2093.00	0.148584
2094.00	0.148593
2095.00	0.148666
2096.00	0.148464
2097.00	0.148462
2098.00	0.148381
2099.00	0.148263
2100.00	0.147955
2101.00	0.147653
2102.00	0.147566
2103.00	0.147567
2104.00	0.147424
2105.00	0.147443
2106.00	0.147454
2107.00	0.147265
2108.00	0.147125
2109.00	0.146947
2110.00	0.146823
2111.00	0.146728
2112.00	0.146681
2113.00	0.146520
2114.00	0.146599
2115.00	0.146527
2116.00	0.146462
2117.00	0.146448
2118.00	0.146704
2119.00	0.146395
2120.00	0.146181
2121.00	0.146168
2122.00	0.146223
2123.00	0.145970
2124.00	0.146088
2125.00	0.146123
2126.00	0.146115
2127.00	0.146016
2128.00	0.145780
2129.00	0.145526
2130.00	0.145298
2131.00	0.145130
2132.00	0.144932
2133.00	0.144522
2134.00	0.144468
2135.00	0.144230
2136.00	0.144282
2137.00	0.144179
2138.00	0.144302
2139.00	0.144093
2140.00	0.143900
2141.00	0.143846
2142.00	0.143590
2143.00	0.143398
2144.00	0.143229
2145.00	0.143355
2146.00	0.143305
2147.00	0.143398
2148.00	0.143037
2149.00	0.142976
2150.00	0.143098
2151.00	0.142832
2152.00	0.142799
2153.00	0.142527
2154.00	0.142492
2155.00	0.141951
2156.00	0.141742
2157.00	0.141711
2158.00	0.141448
2159.00	0.141425
2160.00	0.141438
2161.00	0.141329
2162.00	0.141166
2163.00	0.140959
2164.00	0.140594
2165.00	0.140618
2166.00	0.140438
2167.00	0.140261
2168.00	0.140145
2169.00	0.140000
2170.00	0.140033
2171.00	0.139930
2172.00	0.140062
2173.00	0.139875
2174.00	0.139743
2175.00	0.139501
2176.00	0.139256
2177.00	0.139005
2178.00	0.139022
2179.00	0.138866
2180.00	0.138820
2181.00	0.138986
2182.00	0.138878
2183.00	0.138817
2184.00	0.138511
2185.00	0.138422
2186.00	0.138306
2187.00	0.138130
2188.00	0.137935
2189.00	0.137643
2190.00	0.137673
2191.00	0.137701
2192.00	0.137827
2193.00	0.137833
2194.00	0.137846
2195.00	0.137631
2196.00	0.137409
2197.00	0.137437
[truncated: 303 more rows]
