# Supplementary material for: Ultrafast charge-transfer-induced spin transition in cobalt-tungstate molecular photomagnets
Source: Nat Commun. 2025 Jun 6;16:5012. doi: 10.1038/s41467-025-60401-4 (PMC12144094; doi:10.1038/s41467-025-60401-4)
Supplement: Supplementary file 5 — Source Data [file 41467_2025_60401_MOESM5_ESM.zip › Source_Data_files/Photoinduced_UV_vis_NIR_spectra_CsCoW/cooling_photo_1st/File_220712_171107_170.txt]

File_220712_171107_170.spc - RawData
�g�� (nm)	Abs.
200.00	2.249866
201.00	2.212901
202.00	2.187045
203.00	2.157023
204.00	2.122041
205.00	2.133202
206.00	2.115172
207.00	2.091189
208.00	2.095529
209.00	2.081537
210.00	2.060709
211.00	2.062496
212.00	2.063595
213.00	2.034765
214.00	2.019724
215.00	2.003342
216.00	1.990452
217.00	1.982069
218.00	1.976871
219.00	1.979630
220.00	1.973716
221.00	1.962824
222.00	1.959088
223.00	1.965964
224.00	1.968332
225.00	1.971139
226.00	1.981984
227.00	1.990981
228.00	1.981380
229.00	1.975724
230.00	1.981614
231.00	1.990625
232.00	1.992879
233.00	2.005624
234.00	2.018056
235.00	2.021576
236.00	2.023968
237.00	2.021284
238.00	2.023422
239.00	2.024973
240.00	2.033456
241.00	2.038740
242.00	2.045284
243.00	2.049552
244.00	2.058695
245.00	2.060568
246.00	2.062303
247.00	2.067244
248.00	2.073093
249.00	2.078408
250.00	2.082872
251.00	2.085886
252.00	2.089764
253.00	2.091511
254.00	2.089402
255.00	2.090678
256.00	2.101700
257.00	2.105999
258.00	2.113745
259.00	2.116740
260.00	2.115367
261.00	2.109212
262.00	2.109071
263.00	2.107002
264.00	2.110572
265.00	2.114463
266.00	2.115211
267.00	2.114133
268.00	2.114085
269.00	2.110072
270.00	2.108595
271.00	2.103240
272.00	2.096380
273.00	2.087838
274.00	2.081279
275.00	2.074033
276.00	2.068026
277.00	2.062515
278.00	2.056261
279.00	2.051209
280.00	2.042144
281.00	2.040052
282.00	2.035439
283.00	2.030189
284.00	2.022869
285.00	2.014732
286.00	2.003925
287.00	1.992824
288.00	1.979635
289.00	1.972860
290.00	1.966794
291.00	1.952734
292.00	1.944336
293.00	1.935575
294.00	1.921003
295.00	1.907852
296.00	1.901575
297.00	1.891567
298.00	1.879089
299.00	1.872647
300.00	1.861362
301.00	1.847612
302.00	1.832636
303.00	1.824272
304.00	1.806992
305.00	1.796244
306.00	1.785054
307.00	1.775840
308.00	1.761520
309.00	1.746230
310.00	1.728770
311.00	1.709918
312.00	1.689585
313.00	1.672843
314.00	1.653097
315.00	1.635768
316.00	1.618333
317.00	1.599884
318.00	1.583616
319.00	1.570826
320.00	1.553494
321.00	1.538698
322.00	1.523554
323.00	1.505592
324.00	1.488009
325.00	1.475005
326.00	1.462011
327.00	1.450344
328.00	1.438375
329.00	1.429706
330.00	1.419919
331.00	1.409235
332.00	1.400609
333.00	1.392444
334.00	1.384127
335.00	1.375012
336.00	1.366510
337.00	1.358652
338.00	1.352705
339.00	1.346472
340.00	1.344083
341.00	1.342693
342.00	1.340728
343.00	1.338002
344.00	1.335239
345.00	1.331338
346.00	1.327089
347.00	1.322774
348.00	1.319271
349.00	1.316369
350.00	1.313192
351.00	1.309342
352.00	1.306661
353.00	1.303130
354.00	1.298671
355.00	1.294479
356.00	1.290716
357.00	1.285993
358.00	1.280910
359.00	1.276059
360.00	1.269773
361.00	1.263339
362.00	1.257339
363.00	1.251861
364.00	1.246061
365.00	1.238739
366.00	1.232376
367.00	1.224734
368.00	1.216940
369.00	1.208248
370.00	1.201307
371.00	1.193264
372.00	1.185170
373.00	1.174712
374.00	1.166070
375.00	1.157042
376.00	1.147100
377.00	1.137965
378.00	1.129693
379.00	1.120538
380.00	1.111477
381.00	1.103186
382.00	1.093829
383.00	1.085500
384.00	1.077096
385.00	1.067609
386.00	1.058970
387.00	1.050483
388.00	1.041783
389.00	1.032599
390.00	1.024690
391.00	1.016223
392.00	1.008216
393.00	1.000648
394.00	0.993693
395.00	0.986601
396.00	0.980082
397.00	0.973701
398.00	0.967927
399.00	0.961896
400.00	0.956964
401.00	0.952558
402.00	0.948311
403.00	0.944371
404.00	0.940899
405.00	0.936423
406.00	0.932618
407.00	0.929285
408.00	0.925477
409.00	0.921871
410.00	0.918964
411.00	0.915779
412.00	0.912129
413.00	0.908547
414.00	0.906153
415.00	0.902867
416.00	0.899653
417.00	0.896363
418.00	0.893574
419.00	0.889649
420.00	0.886428
421.00	0.882455
422.00	0.878979
423.00	0.875051
424.00	0.871501
425.00	0.867832
426.00	0.864314
427.00	0.860639
428.00	0.857422
429.00	0.853281
430.00	0.849563
431.00	0.846258
432.00	0.843042
433.00	0.839016
434.00	0.836305
435.00	0.832961
436.00	0.829478
437.00	0.825974
438.00	0.822975
439.00	0.819550
440.00	0.816714
441.00	0.814303
442.00	0.811380
443.00	0.808847
444.00	0.806284
445.00	0.803854
446.00	0.801213
447.00	0.799254
448.00	0.797198
449.00	0.795402
450.00	0.793464
451.00	0.791503
452.00	0.789364
453.00	0.787528
454.00	0.786092
455.00	0.784719
456.00	0.783298
457.00	0.782240
458.00	0.781038
459.00	0.779866
460.00	0.778562
461.00	0.777928
462.00	0.777312
463.00	0.776219
464.00	0.774518
465.00	0.773523
466.00	0.771227
467.00	0.769275
468.00	0.767805
469.00	0.766451
470.00	0.764999
471.00	0.763719
472.00	0.762163
473.00	0.760069
474.00	0.758362
475.00	0.756042
476.00	0.754126
477.00	0.752229
478.00	0.750472
479.00	0.748190
480.00	0.746319
481.00	0.744575
482.00	0.742500
483.00	0.740422
484.00	0.738452
485.00	0.736374
486.00	0.734244
487.00	0.731987
488.00	0.729750
489.00	0.727995
490.00	0.726064
491.00	0.724076
492.00	0.722669
493.00	0.721408
494.00	0.719799
495.00	0.718081
496.00	0.716248
497.00	0.714715
498.00	0.713382
499.00	0.712180
500.00	0.710985
501.00	0.710278
502.00	0.708694
503.00	0.707113
504.00	0.705326
505.00	0.704138
506.00	0.702595
507.00	0.701778
508.00	0.700460
509.00	0.699843
510.00	0.698897
511.00	0.697914
512.00	0.696537
513.00	0.696072
514.00	0.695096
515.00	0.694187
516.00	0.693494
517.00	0.692730
518.00	0.692329
519.00	0.691384
520.00	0.690627
521.00	0.690061
522.00	0.689759
523.00	0.688801
524.00	0.688540
525.00	0.688388
526.00	0.688027
527.00	0.687942
528.00	0.687328
529.00	0.687092
530.00	0.686831
531.00	0.686741
532.00	0.686218
533.00	0.686288
534.00	0.685807
535.00	0.685545
536.00	0.685340
537.00	0.685032
538.00	0.684318
539.00	0.684176
540.00	0.683416
541.00	0.682640
542.00	0.682386
543.00	0.681874
544.00	0.680872
545.00	0.679738
546.00	0.679010
547.00	0.677316
548.00	0.676499
549.00	0.675460
550.00	0.674657
551.00	0.673382
552.00	0.672663
553.00	0.671896
554.00	0.671113
555.00	0.670828
556.00	0.670524
557.00	0.670996
558.00	0.670690
559.00	0.670945
560.00	0.671163
561.00	0.671536
562.00	0.671738
563.00	0.672696
564.00	0.673828
565.00	0.674599
566.00	0.675478
567.00	0.676367
568.00	0.677325
569.00	0.677870
570.00	0.678745
571.00	0.679665
572.00	0.680227
573.00	0.681096
574.00	0.681906
575.00	0.682494
576.00	0.683245
577.00	0.684025
578.00	0.684895
579.00	0.686294
580.00	0.687718
581.00	0.689041
582.00	0.690698
583.00	0.692459
584.00	0.693875
585.00	0.695674
586.00	0.697837
587.00	0.700126
588.00	0.701739
589.00	0.703811
590.00	0.705916
591.00	0.707822
592.00	0.709920
593.00	0.712389
594.00	0.714794
595.00	0.716694
596.00	0.718658
597.00	0.720289
598.00	0.722489
599.00	0.724768
600.00	0.727928
601.00	0.729795
602.00	0.732241
603.00	0.734090
604.00	0.736134
605.00	0.738209
606.00	0.741117
607.00	0.743480
608.00	0.745789
609.00	0.747993
610.00	0.749797
611.00	0.751858
612.00	0.754447
613.00	0.757272
614.00	0.759572
615.00	0.762181
616.00	0.765328
617.00	0.768320
618.00	0.770841
619.00	0.773348
620.00	0.775557
621.00	0.777580
622.00	0.778947
623.00	0.780984
624.00	0.783963
625.00	0.786547
626.00	0.789232
627.00	0.792307
628.00	0.795336
629.00	0.797756
630.00	0.800186
631.00	0.802376
632.00	0.804736
633.00	0.806848
634.00	0.808904
635.00	0.811602
636.00	0.814429
637.00	0.816909
638.00	0.819062
639.00	0.821817
640.00	0.824473
641.00	0.827183
642.00	0.829708
643.00	0.832810
644.00	0.835335
645.00	0.837160
646.00	0.838578
647.00	0.840696
648.00	0.842790
649.00	0.845268
650.00	0.848180
651.00	0.851350
652.00	0.853652
653.00	0.855987
654.00	0.858265
655.00	0.860916
656.00	0.863463
657.00	0.866971
658.00	0.870012
659.00	0.872975
660.00	0.876094
661.00	0.879340
662.00	0.881543
663.00	0.883604
664.00	0.885610
665.00	0.886940
666.00	0.888196
667.00	0.889434
668.00	0.890554
669.00	0.891547
670.00	0.892986
671.00	0.893602
672.00	0.894836
673.00	0.896634
674.00	0.897396
675.00	0.898723
676.00	0.900329
677.00	0.902330
678.00	0.904182
679.00	0.907126
680.00	0.909154
681.00	0.911325
682.00	0.913469
683.00	0.914819
684.00	0.916173
685.00	0.918410
686.00	0.920519
687.00	0.921565
688.00	0.923065
689.00	0.924442
690.00	0.924959
691.00	0.926175
692.00	0.928966
693.00	0.930724
694.00	0.932321
695.00	0.933936
696.00	0.935053
697.00	0.935428
698.00	0.936185
699.00	0.936668
700.00	0.938030
701.00	0.938628
702.00	0.938962
703.00	0.940653
704.00	0.943481
705.00	0.944405
706.00	0.945739
707.00	0.947293
708.00	0.948101
709.00	0.948695
710.00	0.949572
711.00	0.950442
712.00	0.951361
713.00	0.951095
714.00	0.950915
715.00	0.951536
716.00	0.952570
717.00	0.953219
718.00	0.954224
719.00	0.943925
720.00	0.934017
721.00	0.927146
722.00	0.924592
723.00	0.921943
724.00	0.919685
725.00	0.917145
726.00	0.914508
727.00	0.911933
728.00	0.909243
729.00	0.906893
730.00	0.907313
731.00	0.907527
732.00	0.907755
733.00	0.907965
734.00	0.908171
735.00	0.908404
736.00	0.908713
737.00	0.908974
738.00	0.909182
739.00	0.909255
740.00	0.909353
741.00	0.909440
742.00	0.909420
743.00	0.909393
744.00	0.909335
745.00	0.909228
746.00	0.908977
747.00	0.908695
748.00	0.908476
749.00	0.908221
750.00	0.908041
751.00	0.907740
752.00	0.907410
753.00	0.906978
754.00	0.906398
755.00	0.905857
756.00	0.905415
757.00	0.904884
758.00	0.904220
759.00	0.903608
760.00	0.902918
761.00	0.902144
762.00	0.901402
763.00	0.900703
764.00	0.899895
765.00	0.899024
766.00	0.898171
767.00	0.897247
768.00	0.896306
769.00	0.895236
770.00	0.894204
771.00	0.893126
772.00	0.892078
773.00	0.891027
774.00	0.889841
775.00	0.888698
776.00	0.887519
777.00	0.886318
778.00	0.885098
779.00	0.883886
780.00	0.882605
781.00	0.881304
782.00	0.879919
783.00	0.878474
784.00	0.876938
785.00	0.875518
786.00	0.874143
787.00	0.872639
788.00	0.871215
789.00	0.869709
790.00	0.868135
791.00	0.866527
792.00	0.864871
793.00	0.863156
794.00	0.861553
795.00	0.859802
796.00	0.858068
797.00	0.856266
798.00	0.854479
799.00	0.852682
800.00	0.850834
801.00	0.849081
802.00	0.847179
803.00	0.845290
804.00	0.843354
805.00	0.841394
806.00	0.839435
807.00	0.837479
808.00	0.835486
809.00	0.833544
810.00	0.831577
811.00	0.829453
812.00	0.827456
813.00	0.825419
814.00	0.823307
815.00	0.821210
816.00	0.819203
817.00	0.817198
818.00	0.815181
819.00	0.813032
820.00	0.810934
821.00	0.808825
822.00	0.806659
823.00	0.804586
824.00	0.802386
825.00	0.800312
826.00	0.798169
827.00	0.796195
828.00	0.794122
829.00	0.792119
830.00	0.789978
831.00	0.787948
832.00	0.785884
833.00	0.783720
834.00	0.781648
835.00	0.779490
836.00	0.777419
837.00	0.775233
838.00	0.773206
839.00	0.771115
840.00	0.768978
841.00	0.766870
842.00	0.764733
843.00	0.762667
844.00	0.760576
845.00	0.758477
846.00	0.756244
847.00	0.754174
848.00	0.752051
849.00	0.750080
850.00	0.748056
851.00	0.745827
852.00	0.743796
853.00	0.741577
854.00	0.739626
855.00	0.737379
856.00	0.735260
857.00	0.733108
858.00	0.731115
859.00	0.728946
860.00	0.726519
861.00	0.724065
862.00	0.721830
863.00	0.716291
864.00	0.710645
865.00	0.705014
866.00	0.699320
867.00	0.693749
868.00	0.688186
869.00	0.682457
870.00	0.677007
871.00	0.671332
872.00	0.665911
873.00	0.660427
874.00	0.654917
875.00	0.649350
876.00	0.643945
877.00	0.638657
878.00	0.633347
879.00	0.627953
880.00	0.625295
881.00	0.622660
882.00	0.619960
883.00	0.617235
884.00	0.614542
885.00	0.611990
886.00	0.609443
887.00	0.606810
888.00	0.604189
889.00	0.601515
890.00	0.598877
891.00	0.596250
892.00	0.593643
893.00	0.590977
894.00	0.588368
895.00	0.585804
896.00	0.583210
897.00	0.580629
898.00	0.578073
899.00	0.575619
900.00	0.573155
901.00	0.570685
902.00	0.568066
903.00	0.565514
904.00	0.563025
905.00	0.560574
906.00	0.558134
907.00	0.555684
908.00	0.553273
909.00	0.550883
910.00	0.548540
911.00	0.546215
912.00	0.543832
913.00	0.541539
914.00	0.539172
915.00	0.536877
916.00	0.534526
917.00	0.532242
918.00	0.529916
919.00	0.527737
920.00	0.525524
921.00	0.523332
922.00	0.521119
923.00	0.518946
924.00	0.516789
925.00	0.514627
926.00	0.512477
927.00	0.510364
928.00	0.508250
929.00	0.506166
930.00	0.504040
931.00	0.501988
932.00	0.499902
933.00	0.497896
934.00	0.495825
935.00	0.493842
936.00	0.491875
937.00	0.489927
938.00	0.487960
939.00	0.486033
940.00	0.484115
941.00	0.482246
942.00	0.480381
943.00	0.478480
944.00	0.476571
945.00	0.474679
946.00	0.472826
947.00	0.471008
948.00	0.469218
949.00	0.467448
950.00	0.465672
951.00	0.463925
952.00	0.462159
953.00	0.460361
954.00	0.458600
955.00	0.456830
956.00	0.455079
957.00	0.453314
958.00	0.451550
959.00	0.449820
960.00	0.448186
961.00	0.446542
962.00	0.444881
963.00	0.443227
964.00	0.441575
965.00	0.439939
966.00	0.438300
967.00	0.436688
968.00	0.435047
969.00	0.433434
970.00	0.431842
971.00	0.430304
972.00	0.428790
973.00	0.427236
974.00	0.425730
975.00	0.424221
976.00	0.422717
977.00	0.421174
978.00	0.419688
979.00	0.418262
980.00	0.416881
981.00	0.415484
982.00	0.414082
983.00	0.412722
984.00	0.411369
985.00	0.410053
986.00	0.408703
987.00	0.407392
988.00	0.406091
989.00	0.404833
990.00	0.403599
991.00	0.402327
992.00	0.401082
993.00	0.399850
994.00	0.398652
995.00	0.397432
996.00	0.396207
997.00	0.394979
998.00	0.393788
999.00	0.392613
1000.00	0.391425
1001.00	0.390263
1002.00	0.389141
1003.00	0.388059
1004.00	0.386962
1005.00	0.385818
1006.00	0.384694
1007.00	0.383601
1008.00	0.382548
1009.00	0.381488
1010.00	0.380448
1011.00	0.379411
1012.00	0.378394
1013.00	0.377391
1014.00	0.376367
1015.00	0.375356
1016.00	0.374352
1017.00	0.373382
1018.00	0.372409
1019.00	0.371438
1020.00	0.370487
1021.00	0.369525
1022.00	0.368582
1023.00	0.367620
1024.00	0.366704
1025.00	0.365768
1026.00	0.364836
1027.00	0.363902
1028.00	0.362970
1029.00	0.362061
1030.00	0.361136
1031.00	0.360263
1032.00	0.359397
1033.00	0.358499
1034.00	0.357604
1035.00	0.356730
1036.00	0.355867
1037.00	0.355007
1038.00	0.354166
1039.00	0.353312
1040.00	0.352474
1041.00	0.351609
1042.00	0.350774
1043.00	0.349985
1044.00	0.349175
1045.00	0.348380
1046.00	0.347573
1047.00	0.346804
1048.00	0.346022
1049.00	0.345257
1050.00	0.344505
1051.00	0.343762
1052.00	0.342996
1053.00	0.342227
1054.00	0.341461
1055.00	0.340718
1056.00	0.339983
1057.00	0.339243
1058.00	0.338514
1059.00	0.337821
1060.00	0.337098
1061.00	0.336381
1062.00	0.335653
1063.00	0.334968
1064.00	0.334270
1065.00	0.333590
1066.00	0.332877
1067.00	0.332210
1068.00	0.331534
1069.00	0.330859
1070.00	0.330201
1071.00	0.329543
1072.00	0.328886
1073.00	0.328241
1074.00	0.327605
1075.00	0.326963
1076.00	0.326312
1077.00	0.325603
1078.00	0.324977
1079.00	0.324373
1080.00	0.323759
1081.00	0.323159
1082.00	0.322547
1083.00	0.321976
1084.00	0.321393
1085.00	0.320797
1086.00	0.320219
1087.00	0.319649
1088.00	0.319064
1089.00	0.318511
1090.00	0.317978
1091.00	0.317443
1092.00	0.316917
1093.00	0.316391
1094.00	0.315939
1095.00	0.315460
1096.00	0.314990
1097.00	0.314498
1098.00	0.313985
1099.00	0.313460
1100.00	0.312915
1101.00	0.312386
1102.00	0.311880
1103.00	0.311407
1104.00	0.310913
1105.00	0.310444
1106.00	0.309936
1107.00	0.309451
1108.00	0.308971
1109.00	0.308485
1110.00	0.307994
1111.00	0.307516
1112.00	0.307010
1113.00	0.306496
1114.00	0.306017
1115.00	0.305551
1116.00	0.305076
1117.00	0.304641
1118.00	0.304167
1119.00	0.303698
1120.00	0.303197
1121.00	0.302729
1122.00	0.302255
1123.00	0.301776
1124.00	0.301287
1125.00	0.300822
1126.00	0.300371
1127.00	0.299907
1128.00	0.299433
1129.00	0.298976
1130.00	0.298525
1131.00	0.298068
1132.00	0.297581
1133.00	0.297106
1134.00	0.296632
1135.00	0.296185
1136.00	0.295742
1137.00	0.295307
1138.00	0.294857
1139.00	0.294405
1140.00	0.293959
1141.00	0.293528
1142.00	0.293086
1143.00	0.292642
1144.00	0.292196
1145.00	0.291781
1146.00	0.291351
1147.00	0.290892
1148.00	0.290439
1149.00	0.290026
1150.00	0.289625
1151.00	0.289188
1152.00	0.288769
1153.00	0.288343
1154.00	0.287944
1155.00	0.287537
1156.00	0.287124
1157.00	0.286720
1158.00	0.286322
1159.00	0.285924
1160.00	0.285541
1161.00	0.285164
1162.00	0.284765
1163.00	0.284377
1164.00	0.284005
1165.00	0.283628
1166.00	0.283253
1167.00	0.282890
1168.00	0.282541
1169.00	0.282185
1170.00	0.281809
1171.00	0.281368
1172.00	0.280979
1173.00	0.280608
1174.00	0.280266
1175.00	0.279926
1176.00	0.279560
1177.00	0.279210
1178.00	0.278859
1179.00	0.278493
1180.00	0.278129
1181.00	0.277759
1182.00	0.277402
1183.00	0.277043
1184.00	0.276681
1185.00	0.276351
1186.00	0.276011
1187.00	0.275690
1188.00	0.275403
1189.00	0.275108
1190.00	0.274812
1191.00	0.274501
1192.00	0.274154
1193.00	0.273840
1194.00	0.273504
1195.00	0.273199
1196.00	0.272889
1197.00	0.272608
1198.00	0.272318
1199.00	0.272021
1200.00	0.271731
1201.00	0.271437
1202.00	0.271134
1203.00	0.270837
1204.00	0.270531
1205.00	0.270233
1206.00	0.269901
1207.00	0.269572
1208.00	0.269259
1209.00	0.268955
1210.00	0.268640
1211.00	0.268326
1212.00	0.267995
1213.00	0.267702
1214.00	0.267382
1215.00	0.267071
1216.00	0.266754
1217.00	0.266432
1218.00	0.266099
1219.00	0.265781
1220.00	0.265460
1221.00	0.265163
1222.00	0.264859
1223.00	0.264563
1224.00	0.264277
1225.00	0.263970
1226.00	0.263677
1227.00	0.263400
1228.00	0.263094
1229.00	0.262783
1230.00	0.262476
1231.00	0.262180
1232.00	0.261886
1233.00	0.261609
1234.00	0.261332
1235.00	0.261071
1236.00	0.260786
1237.00	0.260490
1238.00	0.260206
1239.00	0.259915
1240.00	0.259646
1241.00	0.259354
1242.00	0.259054
1243.00	0.258767
1244.00	0.258464
1245.00	0.258184
1246.00	0.257920
1247.00	0.257643
1248.00	0.257357
1249.00	0.257086
1250.00	0.256796
1251.00	0.256516
1252.00	0.256214
1253.00	0.255903
1254.00	0.255628
1255.00	0.255361
1256.00	0.255108
1257.00	0.254854
1258.00	0.254591
1259.00	0.254337
1260.00	0.254071
1261.00	0.253792
1262.00	0.253520
1263.00	0.253227
1264.00	0.252951
1265.00	0.252653
1266.00	0.252366
1267.00	0.252101
1268.00	0.251838
1269.00	0.251572
1270.00	0.251324
1271.00	0.251068
1272.00	0.250782
1273.00	0.250488
1274.00	0.250187
1275.00	0.249887
1276.00	0.249608
1277.00	0.249321
1278.00	0.249055
1279.00	0.248806
1280.00	0.248575
1281.00	0.248298
1282.00	0.248055
1283.00	0.247789
1284.00	0.247531
1285.00	0.247264
1286.00	0.247026
1287.00	0.246784
1288.00	0.246525
1289.00	0.246258
1290.00	0.245995
1291.00	0.245739
1292.00	0.245493
1293.00	0.245249
1294.00	0.244982
1295.00	0.244735
1296.00	0.244450
1297.00	0.244182
1298.00	0.243927
1299.00	0.243677
1300.00	0.243431
1301.00	0.243167
1302.00	0.242892
1303.00	0.242633
1304.00	0.242379
1305.00	0.242124
1306.00	0.241862
1307.00	0.241602
1308.00	0.241319
1309.00	0.241042
1310.00	0.240772
1311.00	0.240515
1312.00	0.240231
1313.00	0.239965
1314.00	0.239656
1315.00	0.239381
1316.00	0.239115
1317.00	0.238822
1318.00	0.238538
1319.00	0.238277
1320.00	0.237995
1321.00	0.237678
1322.00	0.237359
1323.00	0.237054
1324.00	0.236735
1325.00	0.236428
1326.00	0.236134
1327.00	0.235811
1328.00	0.235522
1329.00	0.235233
1330.00	0.234944
1331.00	0.234686
1332.00	0.234396
1333.00	0.234078
1334.00	0.233815
1335.00	0.233520
1336.00	0.233210
1337.00	0.232902
1338.00	0.232618
1339.00	0.232337
1340.00	0.232080
1341.00	0.231848
1342.00	0.231612
1343.00	0.231359
1344.00	0.231082
1345.00	0.230802
1346.00	0.230517
1347.00	0.230222
1348.00	0.229913
1349.00	0.229625
1350.00	0.229356
1351.00	0.229059
1352.00	0.228767
1353.00	0.228506
1354.00	0.228242
1355.00	0.227956
1356.00	0.227667
1357.00	0.227375
1358.00	0.227078
1359.00	0.226772
1360.00	0.226464
1361.00	0.226195
1362.00	0.225904
1363.00	0.225633
1364.00	0.225382
1365.00	0.225132
1366.00	0.224881
1367.00	0.224616
1368.00	0.224354
1369.00	0.224085
1370.00	0.223783
1371.00	0.223479
1372.00	0.223188
1373.00	0.222912
1374.00	0.222642
1375.00	0.222365
1376.00	0.222066
1377.00	0.221768
1378.00	0.221487
1379.00	0.221193
1380.00	0.220888
1381.00	0.220583
1382.00	0.220278
1383.00	0.219949
1384.00	0.219607
1385.00	0.219276
1386.00	0.218961
1387.00	0.218648
1388.00	0.218329
1389.00	0.218026
1390.00	0.217712
1391.00	0.217378
1392.00	0.217037
1393.00	0.216735
1394.00	0.216434
1395.00	0.216103
1396.00	0.215769
1397.00	0.215456
1398.00	0.215148
1399.00	0.214836
1400.00	0.214538
1401.00	0.214243
1402.00	0.213932
1403.00	0.213614
1404.00	0.213298
1405.00	0.212990
1406.00	0.212663
1407.00	0.212323
1408.00	0.211972
1409.00	0.211664
1410.00	0.211333
1411.00	0.211013
1412.00	0.210700
1413.00	0.210390
1414.00	0.210081
1415.00	0.209745
1416.00	0.209416
1417.00	0.209094
1418.00	0.208766
1419.00	0.208445
1420.00	0.208132
1421.00	0.207830
1422.00	0.207524
1423.00	0.207255
1424.00	0.206996
1425.00	0.206749
1426.00	0.206474
1427.00	0.206200
1428.00	0.205937
1429.00	0.205680
1430.00	0.205445
1431.00	0.205193
1432.00	0.204948
1433.00	0.204712
1434.00	0.204502
1435.00	0.204325
1436.00	0.204135
1437.00	0.203918
1438.00	0.203698
1439.00	0.203509
1440.00	0.203305
1441.00	0.203119
1442.00	0.202943
1443.00	0.202763
1444.00	0.202604
1445.00	0.202419
1446.00	0.202245
1447.00	0.202092
1448.00	0.201933
1449.00	0.201770
1450.00	0.201603
1451.00	0.201468
1452.00	0.201293
1453.00	0.201122
1454.00	0.201007
1455.00	0.200883
1456.00	0.200757
1457.00	0.200637
1458.00	0.200490
1459.00	0.200352
1460.00	0.200224
1461.00	0.200101
1462.00	0.199982
1463.00	0.199834
1464.00	0.199678
1465.00	0.199537
1466.00	0.199408
1467.00	0.199301
1468.00	0.199117
1469.00	0.198967
1470.00	0.198842
1471.00	0.198707
1472.00	0.198596
1473.00	0.198483
1474.00	0.198360
1475.00	0.198258
1476.00	0.198141
1477.00	0.198017
1478.00	0.197904
1479.00	0.197791
1480.00	0.197670
1481.00	0.197569
1482.00	0.197475
1483.00	0.197398
1484.00	0.197308
1485.00	0.197230
1486.00	0.197155
1487.00	0.197057
1488.00	0.196955
1489.00	0.196850
1490.00	0.196735
1491.00	0.196630
1492.00	0.196539
1493.00	0.196456
1494.00	0.196367
1495.00	0.196263
1496.00	0.196173
1497.00	0.196111
1498.00	0.196008
1499.00	0.195895
1500.00	0.195787
1501.00	0.195649
1502.00	0.195527
1503.00	0.195403
1504.00	0.195297
1505.00	0.195194
1506.00	0.195086
1507.00	0.194983
1508.00	0.194887
1509.00	0.194774
1510.00	0.194643
1511.00	0.194514
1512.00	0.194382
1513.00	0.194246
1514.00	0.194146
1515.00	0.194036
1516.00	0.193925
1517.00	0.193807
1518.00	0.193735
1519.00	0.193671
1520.00	0.193611
1521.00	0.193534
1522.00	0.193434
1523.00	0.193352
1524.00	0.193249
1525.00	0.193132
1526.00	0.193000
1527.00	0.192892
1528.00	0.192789
1529.00	0.192682
1530.00	0.192595
1531.00	0.192485
1532.00	0.192407
1533.00	0.192321
1534.00	0.192233
1535.00	0.192100
1536.00	0.191948
1537.00	0.191806
1538.00	0.191687
1539.00	0.191597
1540.00	0.191468
1541.00	0.191341
1542.00	0.191217
1543.00	0.191092
1544.00	0.190992
1545.00	0.190907
1546.00	0.190807
1547.00	0.190704
1548.00	0.190568
1549.00	0.190434
1550.00	0.190314
1551.00	0.190182
1552.00	0.190067
1553.00	0.189971
1554.00	0.189853
1555.00	0.189734
1556.00	0.189592
1557.00	0.189472
1558.00	0.189360
1559.00	0.189225
1560.00	0.189112
1561.00	0.188966
1562.00	0.188821
1563.00	0.188692
1564.00	0.188561
1565.00	0.188436
1566.00	0.188292
1567.00	0.188146
1568.00	0.188016
1569.00	0.187889
1570.00	0.187739
1571.00	0.187590
1572.00	0.187431
1573.00	0.187291
1574.00	0.187117
1575.00	0.186931
1576.00	0.186769
1577.00	0.186611
1578.00	0.186462
1579.00	0.186283
1580.00	0.186122
1581.00	0.185961
1582.00	0.185823
1583.00	0.185710
1584.00	0.185572
1585.00	0.185441
1586.00	0.185296
1587.00	0.185154
1588.00	0.185028
1589.00	0.184911
1590.00	0.184755
1591.00	0.184632
1592.00	0.184535
1593.00	0.184424
1594.00	0.184318
1595.00	0.184217
1596.00	0.184154
1597.00	0.184049
1598.00	0.183937
1599.00	0.183822
1600.00	0.183679
1601.00	0.183550
1602.00	0.183419
1603.00	0.183302
1604.00	0.183191
1605.00	0.183063
1606.00	0.182907
1607.00	0.182777
1608.00	0.182651
1609.00	0.182513
1610.00	0.182389
1611.00	0.182239
1612.00	0.182086
1613.00	0.181922
1614.00	0.181781
1615.00	0.181652
1616.00	0.181542
1617.00	0.181419
1618.00	0.181297
1619.00	0.181171
1620.00	0.181044
1621.00	0.180905
1622.00	0.180768
1623.00	0.180635
1624.00	0.180522
1625.00	0.180402
1626.00	0.180304
1627.00	0.180229
1628.00	0.180170
1629.00	0.180088
1630.00	0.180006
1631.00	0.179936
1632.00	0.179857
1633.00	0.179723
1634.00	0.179647
1635.00	0.179596
1636.00	0.179509
1637.00	0.179411
1638.00	0.179327
1639.00	0.179268
1640.00	0.179224
1641.00	0.179146
1642.00	0.179048
1643.00	0.180146
1644.00	0.181217
1645.00	0.182277
1646.00	0.183353
1647.00	0.184442
1648.00	0.185484
1649.00	0.186525
1650.00	0.187636
1651.00	0.188634
1652.00	0.189691
1653.00	0.190763
1654.00	0.191877
1655.00	0.192916
1656.00	0.193956
1657.00	0.194995
1658.00	0.196093
1659.00	0.197225
1660.00	0.197050
1661.00	0.196914
1662.00	0.196744
1663.00	0.196579
1664.00	0.196417
1665.00	0.196304
1666.00	0.196175
1667.00	0.195985
1668.00	0.195896
1669.00	0.195760
1670.00	0.195623
1671.00	0.195430
1672.00	0.195351
1673.00	0.195202
1674.00	0.195070
1675.00	0.194910
1676.00	0.194723
1677.00	0.194545
1678.00	0.194350
1679.00	0.194233
1680.00	0.194074
1681.00	0.193946
1682.00	0.193783
1683.00	0.193662
1684.00	0.193527
1685.00	0.193407
1686.00	0.193267
1687.00	0.193115
1688.00	0.193125
1689.00	0.193024
1690.00	0.193009
1691.00	0.192903
1692.00	0.192866
1693.00	0.192830
1694.00	0.192864
1695.00	0.192899
1696.00	0.192847
1697.00	0.192812
1698.00	0.192759
1699.00	0.192676
1700.00	0.192586
1701.00	0.192595
1702.00	0.192511
1703.00	0.192408
1704.00	0.192388
1705.00	0.192201
1706.00	0.192065
1707.00	0.191927
1708.00	0.191856
1709.00	0.191691
1710.00	0.191538
1711.00	0.191370
1712.00	0.191147
1713.00	0.191030
1714.00	0.190903
1715.00	0.190750
1716.00	0.190659
1717.00	0.190540
1718.00	0.190347
1719.00	0.190185
1720.00	0.190078
1721.00	0.189834
1722.00	0.189678
1723.00	0.189563
1724.00	0.189418
1725.00	0.189262
1726.00	0.189150
1727.00	0.189031
1728.00	0.188862
1729.00	0.188727
1730.00	0.188485
1731.00	0.188354
1732.00	0.188119
1733.00	0.187945
1734.00	0.187756
1735.00	0.187623
1736.00	0.187504
1737.00	0.187321
1738.00	0.187189
1739.00	0.186978
1740.00	0.186849
1741.00	0.186685
1742.00	0.186580
1743.00	0.186364
1744.00	0.186161
1745.00	0.185954
1746.00	0.185709
1747.00	0.185581
1748.00	0.185355
1749.00	0.185279
1750.00	0.185040
1751.00	0.184913
1752.00	0.184665
1753.00	0.184494
1754.00	0.184239
1755.00	0.184125
1756.00	0.184007
1757.00	0.183769
1758.00	0.183581
1759.00	0.183397
1760.00	0.183200
1761.00	0.182972
1762.00	0.182845
1763.00	0.182721
1764.00	0.182543
1765.00	0.182319
1766.00	0.182119
1767.00	0.181990
1768.00	0.181737
1769.00	0.181618
1770.00	0.181431
1771.00	0.181316
1772.00	0.181026
1773.00	0.180844
1774.00	0.180611
1775.00	0.180396
1776.00	0.180118
1777.00	0.179956
1778.00	0.179813
1779.00	0.179631
1780.00	0.179494
1781.00	0.179376
1782.00	0.179284
1783.00	0.179049
1784.00	0.178907
1785.00	0.178695
1786.00	0.178462
1787.00	0.178123
1788.00	0.177973
1789.00	0.177841
1790.00	0.177669
1791.00	0.177585
1792.00	0.177557
1793.00	0.177384
1794.00	0.177144
1795.00	0.177037
1796.00	0.176849
1797.00	0.176660
1798.00	0.176433
1799.00	0.176235
1800.00	0.176103
1801.00	0.175903
1802.00	0.175788
1803.00	0.175728
1804.00	0.175712
1805.00	0.175566
1806.00	0.175445
1807.00	0.175244
1808.00	0.175072
1809.00	0.174655
1810.00	0.174616
1811.00	0.174571
1812.00	0.174363
1813.00	0.174259
1814.00	0.174107
1815.00	0.173968
1816.00	0.173798
1817.00	0.173678
1818.00	0.173457
1819.00	0.173303
1820.00	0.173059
1821.00	0.172964
1822.00	0.172795
1823.00	0.172610
1824.00	0.172491
1825.00	0.172312
1826.00	0.172252
1827.00	0.171967
1828.00	0.171799
1829.00	0.171645
1830.00	0.171420
1831.00	0.171163
1832.00	0.171096
1833.00	0.170952
1834.00	0.170754
1835.00	0.170657
1836.00	0.170559
1837.00	0.170419
1838.00	0.170166
1839.00	0.169974
1840.00	0.169807
1841.00	0.169567
1842.00	0.169293
1843.00	0.169258
1844.00	0.169153
1845.00	0.168958
1846.00	0.168801
1847.00	0.168674
1848.00	0.168587
1849.00	0.168247
1850.00	0.168048
1851.00	0.167876
1852.00	0.167712
1853.00	0.167436
1854.00	0.167239
1855.00	0.167117
1856.00	0.166882
1857.00	0.166752
1858.00	0.166662
1859.00	0.166606
1860.00	0.166236
1861.00	0.166008
1862.00	0.165796
1863.00	0.165585
1864.00	0.165268
1865.00	0.165025
1866.00	0.164849
1867.00	0.164595
1868.00	0.164349
1869.00	0.164157
1870.00	0.164009
1871.00	0.163699
1872.00	0.163456
1873.00	0.163278
1874.00	0.163068
1875.00	0.162721
1876.00	0.162566
1877.00	0.162482
1878.00	0.162251
1879.00	0.162116
1880.00	0.161968
1881.00	0.161870
1882.00	0.161630
1883.00	0.161508
1884.00	0.161439
1885.00	0.161379
1886.00	0.161165
1887.00	0.161040
1888.00	0.161052
1889.00	0.160915
1890.00	0.160756
1891.00	0.160653
1892.00	0.160598
1893.00	0.160333
1894.00	0.160324
1895.00	0.160390
1896.00	0.160186
1897.00	0.159944
1898.00	0.159811
1899.00	0.159790
1900.00	0.159577
1901.00	0.159535
1902.00	0.159545
1903.00	0.159602
1904.00	0.159300
1905.00	0.159225
1906.00	0.159139
1907.00	0.158972
1908.00	0.158699
1909.00	0.158607
1910.00	0.158565
1911.00	0.158210
1912.00	0.157968
1913.00	0.158062
1914.00	0.158170
1915.00	0.158125
1916.00	0.158248
1917.00	0.158264
1918.00	0.158068
1919.00	0.157781
1920.00	0.157636
1921.00	0.157655
1922.00	0.157281
1923.00	0.157186
1924.00	0.157281
1925.00	0.157411
1926.00	0.157183
1927.00	0.157078
1928.00	0.156971
1929.00	0.156770
1930.00	0.156599
1931.00	0.156479
1932.00	0.156488
1933.00	0.156060
1934.00	0.156208
1935.00	0.156292
1936.00	0.156332
1937.00	0.156061
1938.00	0.156175
1939.00	0.156244
1940.00	0.156091
1941.00	0.155998
1942.00	0.155809
1943.00	0.155842
1944.00	0.155903
1945.00	0.156136
1946.00	0.156193
1947.00	0.156151
1948.00	0.155919
1949.00	0.155857
1950.00	0.155914
1951.00	0.155562
1952.00	0.155289
1953.00	0.155187
1954.00	0.155247
1955.00	0.154921
1956.00	0.154990
1957.00	0.155120
1958.00	0.154989
1959.00	0.154977
1960.00	0.154981
1961.00	0.154768
1962.00	0.154331
1963.00	0.154205
1964.00	0.154028
1965.00	0.154013
1966.00	0.153607
1967.00	0.153576
1968.00	0.153536
1969.00	0.153298
1970.00	0.153030
1971.00	0.152936
1972.00	0.153094
1973.00	0.152780
1974.00	0.152477
1975.00	0.152512
1976.00	0.152440
1977.00	0.152196
1978.00	0.152234
1979.00	0.152300
1980.00	0.152120
1981.00	0.152061
1982.00	0.152130
1983.00	0.152077
1984.00	0.151827
1985.00	0.151659
1986.00	0.151762
1987.00	0.151850
1988.00	0.151683
1989.00	0.151477
1990.00	0.151519
1991.00	0.151455
1992.00	0.151257
1993.00	0.151198
1994.00	0.151352
1995.00	0.151075
1996.00	0.151111
1997.00	0.151226
1998.00	0.151115
1999.00	0.150780
2000.00	0.150898
2001.00	0.150956
2002.00	0.150837
2003.00	0.150827
2004.00	0.150823
2005.00	0.150874
2006.00	0.150845
2007.00	0.150781
2008.00	0.150801
2009.00	0.150782
2010.00	0.150675
2011.00	0.150659
2012.00	0.150679
2013.00	0.150537
2014.00	0.150391
2015.00	0.150438
2016.00	0.150633
2017.00	0.150504
2018.00	0.150473
2019.00	0.150470
2020.00	0.150375
2021.00	0.150107
2022.00	0.150084
2023.00	0.149820
2024.00	0.149828
2025.00	0.149835
2026.00	0.149905
2027.00	0.150019
2028.00	0.149764
2029.00	0.149877
2030.00	0.149790
2031.00	0.149760
2032.00	0.149647
2033.00	0.149367
2034.00	0.149484
2035.00	0.149332
2036.00	0.149520
2037.00	0.149494
2038.00	0.149632
2039.00	0.149606
2040.00	0.149746
2041.00	0.149732
2042.00	0.149591
2043.00	0.149530
2044.00	0.149490
2045.00	0.149530
2046.00	0.149375
2047.00	0.149525
2048.00	0.149666
2049.00	0.149582
2050.00	0.149570
2051.00	0.149583
2052.00	0.149612
2053.00	0.149525
2054.00	0.149464
2055.00	0.149378
2056.00	0.149363
2057.00	0.149378
2058.00	0.149521
2059.00	0.149649
2060.00	0.149611
2061.00	0.149498
2062.00	0.149426
2063.00	0.149427
2064.00	0.149347
2065.00	0.149289
2066.00	0.149334
2067.00	0.149463
2068.00	0.149374
2069.00	0.149598
2070.00	0.149530
2071.00	0.149487
2072.00	0.149559
2073.00	0.149488
2074.00	0.149316
2075.00	0.149167
2076.00	0.149198
2077.00	0.149073
2078.00	0.148937
2079.00	0.149021
2080.00	0.149093
2081.00	0.149030
2082.00	0.148907
2083.00	0.149096
2084.00	0.149129
2085.00	0.149022
2086.00	0.148883
2087.00	0.148861
2088.00	0.148850
2089.00	0.148728
2090.00	0.148857
2091.00	0.149138
2092.00	0.148967
2093.00	0.148911
2094.00	0.149032
2095.00	0.149149
2096.00	0.149081
2097.00	0.148977
2098.00	0.148888
2099.00	0.148759
2100.00	0.148423
2101.00	0.148079
2102.00	0.148145
2103.00	0.147970
2104.00	0.147850
2105.00	0.147891
2106.00	0.147914
2107.00	0.147606
2108.00	0.147412
2109.00	0.147650
2110.00	0.147384
2111.00	0.147094
2112.00	0.146912
2113.00	0.146784
2114.00	0.146633
2115.00	0.146502
2116.00	0.146606
2117.00	0.146667
2118.00	0.146634
2119.00	0.146505
2120.00	0.146480
2121.00	0.146353
2122.00	0.146294
2123.00	0.146152
2124.00	0.146283
2125.00	0.146082
2126.00	0.145780
2127.00	0.145882
2128.00	0.145834
2129.00	0.145402
2130.00	0.145395
2131.00	0.145431
2132.00	0.145382
2133.00	0.145033
2134.00	0.144951
2135.00	0.144919
2136.00	0.144526
2137.00	0.144401
2138.00	0.144443
2139.00	0.144344
2140.00	0.144074
2141.00	0.144000
2142.00	0.143831
2143.00	0.143581
2144.00	0.143262
2145.00	0.143196
2146.00	0.143562
2147.00	0.143263
2148.00	0.142948
2149.00	0.142921
2150.00	0.143103
2151.00	0.142844
2152.00	0.142851
2153.00	0.142979
2154.00	0.142666
2155.00	0.142378
2156.00	0.142197
2157.00	0.142324
2158.00	0.142006
2159.00	0.141958
2160.00	0.142081
2161.00	0.141978
2162.00	0.141761
2163.00	0.141435
2164.00	0.141385
2165.00	0.141112
2166.00	0.140881
2167.00	0.140629
2168.00	0.140576
2169.00	0.140197
2170.00	0.139988
2171.00	0.140085
2172.00	0.139803
2173.00	0.139548
2174.00	0.139414
2175.00	0.139182
2176.00	0.138893
2177.00	0.138531
2178.00	0.138405
2179.00	0.138433
2180.00	0.138266
2181.00	0.138575
2182.00	0.138741
2183.00	0.138697
2184.00	0.138622
2185.00	0.138723
2186.00	0.138975
2187.00	0.138796
2188.00	0.138724
2189.00	0.138849
2190.00	0.139060
2191.00	0.138869
2192.00	0.139053
2193.00	0.139264
2194.00	0.139561
2195.00	0.139516
2196.00	0.139557
2197.00	0.139532
[truncated: 303 more rows]
