# Supplementary material for: Ultrafast charge-transfer-induced spin transition in cobalt-tungstate molecular photomagnets
Source: Nat Commun. 2025 Jun 6;16:5012. doi: 10.1038/s41467-025-60401-4 (PMC12144094; doi:10.1038/s41467-025-60401-4)
Supplement: Supplementary file 5 — Source Data [file 41467_2025_60401_MOESM5_ESM.zip › Source_Data_files/Photoinduced_UV_vis_NIR_spectra_CsCoW/cooling_photo_1st/File_220712_171458_160K.txt]

File_220712_171458_160K.spc - RawData
�g�� (nm)	Abs.
200.00	2.091827
201.00	2.111897
202.00	2.140975
203.00	2.148449
204.00	2.153013
205.00	2.142748
206.00	2.139975
207.00	2.104047
208.00	2.096470
209.00	2.068266
210.00	2.051507
211.00	2.014982
212.00	2.001552
213.00	1.983212
214.00	1.973528
215.00	1.975337
216.00	1.976420
217.00	1.978482
218.00	1.983166
219.00	1.996289
220.00	1.991333
221.00	1.986111
222.00	1.977428
223.00	1.968260
224.00	1.961726
225.00	1.975688
226.00	1.981813
227.00	1.989660
228.00	2.000734
229.00	1.997013
230.00	1.991094
231.00	1.997449
232.00	1.996321
233.00	1.997781
234.00	2.005363
235.00	2.010327
236.00	2.011316
237.00	2.019088
238.00	2.024134
239.00	2.026089
240.00	2.032367
241.00	2.041273
242.00	2.049732
243.00	2.057721
244.00	2.067613
245.00	2.075829
246.00	2.076492
247.00	2.080381
248.00	2.080403
249.00	2.081345
250.00	2.083151
251.00	2.090605
252.00	2.091183
253.00	2.095739
254.00	2.101103
255.00	2.098789
256.00	2.099625
257.00	2.108278
258.00	2.111828
259.00	2.115200
260.00	2.120330
261.00	2.117950
262.00	2.113581
263.00	2.109018
264.00	2.104023
265.00	2.100184
266.00	2.103575
267.00	2.106575
268.00	2.109619
269.00	2.109160
270.00	2.108912
271.00	2.101818
272.00	2.097878
273.00	2.087508
274.00	2.083427
275.00	2.077733
276.00	2.070937
277.00	2.063695
278.00	2.062608
279.00	2.050662
280.00	2.040388
281.00	2.031186
282.00	2.021470
283.00	2.007552
284.00	2.003829
285.00	1.996949
286.00	1.993878
287.00	1.983356
288.00	1.978065
289.00	1.968874
290.00	1.961500
291.00	1.950525
292.00	1.941228
293.00	1.930553
294.00	1.918919
295.00	1.909422
296.00	1.899746
297.00	1.889127
298.00	1.878574
299.00	1.870509
300.00	1.861075
301.00	1.848220
302.00	1.839356
303.00	1.829761
304.00	1.819489
305.00	1.805814
306.00	1.792890
307.00	1.776808
308.00	1.761367
309.00	1.746433
310.00	1.729890
311.00	1.710085
312.00	1.691159
313.00	1.671893
314.00	1.651122
315.00	1.633690
316.00	1.619311
317.00	1.602375
318.00	1.587426
319.00	1.569857
320.00	1.549545
321.00	1.533293
322.00	1.518740
323.00	1.501121
324.00	1.487128
325.00	1.475147
326.00	1.460765
327.00	1.447374
328.00	1.435732
329.00	1.423040
330.00	1.409789
331.00	1.399170
332.00	1.390728
333.00	1.383791
334.00	1.376843
335.00	1.373219
336.00	1.366874
337.00	1.363043
338.00	1.356363
339.00	1.352002
340.00	1.345968
341.00	1.342502
342.00	1.336749
343.00	1.332543
344.00	1.329053
345.00	1.326166
346.00	1.324004
347.00	1.320139
348.00	1.317639
349.00	1.313476
350.00	1.311172
351.00	1.307396
352.00	1.303813
353.00	1.300906
354.00	1.297613
355.00	1.293182
356.00	1.289466
357.00	1.284955
358.00	1.279794
359.00	1.274544
360.00	1.268523
361.00	1.262981
362.00	1.257903
363.00	1.250937
364.00	1.244619
365.00	1.238015
366.00	1.229875
367.00	1.222353
368.00	1.214867
369.00	1.207540
370.00	1.199889
371.00	1.191422
372.00	1.183554
373.00	1.175552
374.00	1.167353
375.00	1.158002
376.00	1.149209
377.00	1.139648
378.00	1.130403
379.00	1.120158
380.00	1.110964
381.00	1.101649
382.00	1.092377
383.00	1.083531
384.00	1.075028
385.00	1.065834
386.00	1.057738
387.00	1.049174
388.00	1.040255
389.00	1.031767
390.00	1.023671
391.00	1.014288
392.00	1.006063
393.00	0.998377
394.00	0.991257
395.00	0.984273
396.00	0.978462
397.00	0.972419
398.00	0.966598
399.00	0.960716
400.00	0.955699
401.00	0.950469
402.00	0.945997
403.00	0.941779
404.00	0.937588
405.00	0.933607
406.00	0.930281
407.00	0.926420
408.00	0.922652
409.00	0.919287
410.00	0.916283
411.00	0.913291
412.00	0.910224
413.00	0.906890
414.00	0.904130
415.00	0.901058
416.00	0.897534
417.00	0.894357
418.00	0.890870
419.00	0.886864
420.00	0.882970
421.00	0.879495
422.00	0.875979
423.00	0.873386
424.00	0.869760
425.00	0.866295
426.00	0.862493
427.00	0.858907
428.00	0.854820
429.00	0.851844
430.00	0.848186
431.00	0.844348
432.00	0.841106
433.00	0.837691
434.00	0.833609
435.00	0.830259
436.00	0.827473
437.00	0.823725
438.00	0.820439
439.00	0.817593
440.00	0.815107
441.00	0.811928
442.00	0.809136
443.00	0.806691
444.00	0.804482
445.00	0.801546
446.00	0.799280
447.00	0.797430
448.00	0.794533
449.00	0.792060
450.00	0.790677
451.00	0.788692
452.00	0.786309
453.00	0.785464
454.00	0.784413
455.00	0.782422
456.00	0.781130
457.00	0.780130
458.00	0.778711
459.00	0.777632
460.00	0.776322
461.00	0.775411
462.00	0.774354
463.00	0.773321
464.00	0.771468
465.00	0.770681
466.00	0.769171
467.00	0.767571
468.00	0.765740
469.00	0.764242
470.00	0.762466
471.00	0.760858
472.00	0.759053
473.00	0.757314
474.00	0.755455
475.00	0.753436
476.00	0.751349
477.00	0.749528
478.00	0.747779
479.00	0.745994
480.00	0.744005
481.00	0.742252
482.00	0.740531
483.00	0.738249
484.00	0.736211
485.00	0.734203
486.00	0.732065
487.00	0.729585
488.00	0.727328
489.00	0.725250
490.00	0.723469
491.00	0.721978
492.00	0.720775
493.00	0.719428
494.00	0.717756
495.00	0.716228
496.00	0.714242
497.00	0.712322
498.00	0.711172
499.00	0.710185
500.00	0.708662
501.00	0.707690
502.00	0.706440
503.00	0.704797
504.00	0.703438
505.00	0.702136
506.00	0.700707
507.00	0.699803
508.00	0.698519
509.00	0.697007
510.00	0.695701
511.00	0.694700
512.00	0.693217
513.00	0.692765
514.00	0.692149
515.00	0.691634
516.00	0.690879
517.00	0.690297
518.00	0.689570
519.00	0.688543
520.00	0.688052
521.00	0.687696
522.00	0.687641
523.00	0.687054
524.00	0.687307
525.00	0.686875
526.00	0.686422
527.00	0.685703
528.00	0.685258
529.00	0.685077
530.00	0.684886
531.00	0.684640
532.00	0.684453
533.00	0.684445
534.00	0.683992
535.00	0.683413
536.00	0.682916
537.00	0.682607
538.00	0.682166
539.00	0.681373
540.00	0.680921
541.00	0.680156
542.00	0.679659
543.00	0.679029
544.00	0.678201
545.00	0.677282
546.00	0.676659
547.00	0.675496
548.00	0.674305
549.00	0.673255
550.00	0.672294
551.00	0.671260
552.00	0.670565
553.00	0.669966
554.00	0.669258
555.00	0.668871
556.00	0.668430
557.00	0.668139
558.00	0.667675
559.00	0.668404
560.00	0.668316
561.00	0.668911
562.00	0.669691
563.00	0.671006
564.00	0.671477
565.00	0.672836
566.00	0.674047
567.00	0.674755
568.00	0.675273
569.00	0.676324
570.00	0.677109
571.00	0.677661
572.00	0.678535
573.00	0.679438
574.00	0.680115
575.00	0.681196
576.00	0.681924
577.00	0.682900
578.00	0.683916
579.00	0.684946
580.00	0.685827
581.00	0.686803
582.00	0.688221
583.00	0.689903
584.00	0.691820
585.00	0.693922
586.00	0.696325
587.00	0.698337
588.00	0.700555
589.00	0.702825
590.00	0.704954
591.00	0.707330
592.00	0.709432
593.00	0.710889
594.00	0.712785
595.00	0.714386
596.00	0.716149
597.00	0.718086
598.00	0.721107
599.00	0.722744
600.00	0.725170
601.00	0.727768
602.00	0.730075
603.00	0.732002
604.00	0.734470
605.00	0.736995
606.00	0.739119
607.00	0.741655
608.00	0.743652
609.00	0.746458
610.00	0.749094
611.00	0.750686
612.00	0.753069
613.00	0.755640
614.00	0.757877
615.00	0.760316
616.00	0.763488
617.00	0.766238
618.00	0.769123
619.00	0.771907
620.00	0.774043
621.00	0.776538
622.00	0.778953
623.00	0.780950
624.00	0.783326
625.00	0.786189
626.00	0.788869
627.00	0.791564
628.00	0.794329
629.00	0.797046
630.00	0.799281
631.00	0.801330
632.00	0.803987
633.00	0.806725
634.00	0.809003
635.00	0.811395
636.00	0.814342
637.00	0.816080
638.00	0.818031
639.00	0.820880
640.00	0.823389
641.00	0.825646
642.00	0.828442
643.00	0.831636
644.00	0.833839
645.00	0.836044
646.00	0.838566
647.00	0.840924
648.00	0.842978
649.00	0.844702
650.00	0.847509
651.00	0.849980
652.00	0.852330
653.00	0.854547
654.00	0.857362
655.00	0.860046
656.00	0.862677
657.00	0.865554
658.00	0.868717
659.00	0.872567
660.00	0.875216
661.00	0.878939
662.00	0.881355
663.00	0.883481
664.00	0.885386
665.00	0.886716
666.00	0.887285
667.00	0.888590
668.00	0.889705
669.00	0.890349
670.00	0.892131
671.00	0.893181
672.00	0.894536
673.00	0.896545
674.00	0.897777
675.00	0.899174
676.00	0.900252
677.00	0.902193
678.00	0.903736
679.00	0.905409
680.00	0.906900
681.00	0.909825
682.00	0.911298
683.00	0.911837
684.00	0.913932
685.00	0.916025
686.00	0.917157
687.00	0.918965
688.00	0.921689
689.00	0.923519
690.00	0.924406
691.00	0.925698
692.00	0.927324
693.00	0.928806
694.00	0.929786
695.00	0.931800
696.00	0.933249
697.00	0.933921
698.00	0.935040
699.00	0.936452
700.00	0.937544
701.00	0.938678
702.00	0.940318
703.00	0.940522
704.00	0.941333
705.00	0.942843
706.00	0.943698
707.00	0.944091
708.00	0.945280
709.00	0.946167
710.00	0.946463
711.00	0.947244
712.00	0.948345
713.00	0.949623
714.00	0.950029
715.00	0.949663
716.00	0.950831
717.00	0.952376
718.00	0.951353
719.00	0.941270
720.00	0.932261
721.00	0.925304
722.00	0.922876
723.00	0.920350
724.00	0.917788
725.00	0.915362
726.00	0.913035
727.00	0.910458
728.00	0.907608
729.00	0.905381
730.00	0.905722
731.00	0.905898
732.00	0.906223
733.00	0.906560
734.00	0.906837
735.00	0.907146
736.00	0.907324
737.00	0.907538
738.00	0.907633
739.00	0.907686
740.00	0.907683
741.00	0.907716
742.00	0.907537
743.00	0.907554
744.00	0.907477
745.00	0.907268
746.00	0.907073
747.00	0.906841
748.00	0.906647
749.00	0.906436
750.00	0.906119
751.00	0.905691
752.00	0.905347
753.00	0.904894
754.00	0.904369
755.00	0.903850
756.00	0.903324
757.00	0.902684
758.00	0.901995
759.00	0.901413
760.00	0.900608
761.00	0.899699
762.00	0.899013
763.00	0.898255
764.00	0.897349
765.00	0.896428
766.00	0.895402
767.00	0.894490
768.00	0.893474
769.00	0.892384
770.00	0.891343
771.00	0.890221
772.00	0.889069
773.00	0.887874
774.00	0.886777
775.00	0.885501
776.00	0.884273
777.00	0.883005
778.00	0.881914
779.00	0.880725
780.00	0.879433
781.00	0.878102
782.00	0.876750
783.00	0.875269
784.00	0.873764
785.00	0.872334
786.00	0.870931
787.00	0.869369
788.00	0.867892
789.00	0.866403
790.00	0.864896
791.00	0.863331
792.00	0.861799
793.00	0.860121
794.00	0.858440
795.00	0.856567
796.00	0.854746
797.00	0.852952
798.00	0.851218
799.00	0.849396
800.00	0.847535
801.00	0.845703
802.00	0.843812
803.00	0.841793
804.00	0.839889
805.00	0.837936
806.00	0.835880
807.00	0.833809
808.00	0.831647
809.00	0.829554
810.00	0.827501
811.00	0.825388
812.00	0.823393
813.00	0.821265
814.00	0.819090
815.00	0.816891
816.00	0.814739
817.00	0.812668
818.00	0.810550
819.00	0.808341
820.00	0.806240
821.00	0.804074
822.00	0.801903
823.00	0.799759
824.00	0.797597
825.00	0.795541
826.00	0.793419
827.00	0.791322
828.00	0.789192
829.00	0.787057
830.00	0.784862
831.00	0.782726
832.00	0.780593
833.00	0.778469
834.00	0.776307
835.00	0.774127
836.00	0.772022
837.00	0.769824
838.00	0.767771
839.00	0.765545
840.00	0.763340
841.00	0.761174
842.00	0.758926
843.00	0.756639
844.00	0.754507
845.00	0.752300
846.00	0.750157
847.00	0.747963
848.00	0.745841
849.00	0.743682
850.00	0.741409
851.00	0.739213
852.00	0.737128
853.00	0.734917
854.00	0.732717
855.00	0.730483
856.00	0.728328
857.00	0.726154
858.00	0.723913
859.00	0.721882
860.00	0.719653
861.00	0.717320
862.00	0.715006
863.00	0.709251
864.00	0.703675
865.00	0.698013
866.00	0.692408
867.00	0.686847
868.00	0.681327
869.00	0.675655
870.00	0.670049
871.00	0.664551
872.00	0.659030
873.00	0.653474
874.00	0.647980
875.00	0.642462
876.00	0.636852
877.00	0.631523
878.00	0.626087
879.00	0.620802
880.00	0.618173
881.00	0.615509
882.00	0.612835
883.00	0.610143
884.00	0.607511
885.00	0.604873
886.00	0.602219
887.00	0.599650
888.00	0.596915
889.00	0.594218
890.00	0.591651
891.00	0.589068
892.00	0.586558
893.00	0.583957
894.00	0.581309
895.00	0.578724
896.00	0.576099
897.00	0.573535
898.00	0.570968
899.00	0.568457
900.00	0.565996
901.00	0.563463
902.00	0.560845
903.00	0.558299
904.00	0.555789
905.00	0.553364
906.00	0.550931
907.00	0.548471
908.00	0.546018
909.00	0.543541
910.00	0.541155
911.00	0.538817
912.00	0.536480
913.00	0.534169
914.00	0.531830
915.00	0.529510
916.00	0.527226
917.00	0.524910
918.00	0.522661
919.00	0.520482
920.00	0.518285
921.00	0.516081
922.00	0.513887
923.00	0.511721
924.00	0.509568
925.00	0.507414
926.00	0.505323
927.00	0.503218
928.00	0.501113
929.00	0.499020
930.00	0.496930
931.00	0.494884
932.00	0.492844
933.00	0.490797
934.00	0.488780
935.00	0.486813
936.00	0.484888
937.00	0.482967
938.00	0.481025
939.00	0.479136
940.00	0.477270
941.00	0.475390
942.00	0.473531
943.00	0.471679
944.00	0.469824
945.00	0.467949
946.00	0.466112
947.00	0.464299
948.00	0.462517
949.00	0.460759
950.00	0.459004
951.00	0.457239
952.00	0.455514
953.00	0.453724
954.00	0.451954
955.00	0.450169
956.00	0.448420
957.00	0.446672
958.00	0.444949
959.00	0.443247
960.00	0.441572
961.00	0.439937
962.00	0.438302
963.00	0.436696
964.00	0.435065
965.00	0.433445
966.00	0.431839
967.00	0.430263
968.00	0.428687
969.00	0.427088
970.00	0.425531
971.00	0.424023
972.00	0.422574
973.00	0.421072
974.00	0.419562
975.00	0.418084
976.00	0.416629
977.00	0.415162
978.00	0.413709
979.00	0.412319
980.00	0.410934
981.00	0.409591
982.00	0.408246
983.00	0.406917
984.00	0.405609
985.00	0.404250
986.00	0.402920
987.00	0.401595
988.00	0.400292
989.00	0.399018
990.00	0.397766
991.00	0.396509
992.00	0.395279
993.00	0.394037
994.00	0.392855
995.00	0.391653
996.00	0.390453
997.00	0.389264
998.00	0.388099
999.00	0.386900
1000.00	0.385743
1001.00	0.384579
1002.00	0.383518
1003.00	0.382450
1004.00	0.381400
1005.00	0.380327
1006.00	0.379266
1007.00	0.378243
1008.00	0.377239
1009.00	0.376211
1010.00	0.375217
1011.00	0.374173
1012.00	0.373190
1013.00	0.372221
1014.00	0.371235
1015.00	0.370245
1016.00	0.369280
1017.00	0.368322
1018.00	0.367352
1019.00	0.366393
1020.00	0.365461
1021.00	0.364533
1022.00	0.363613
1023.00	0.362695
1024.00	0.361766
1025.00	0.360853
1026.00	0.359964
1027.00	0.359078
1028.00	0.358208
1029.00	0.357351
1030.00	0.356476
1031.00	0.355641
1032.00	0.354801
1033.00	0.353967
1034.00	0.353101
1035.00	0.352273
1036.00	0.351449
1037.00	0.350622
1038.00	0.349805
1039.00	0.348987
1040.00	0.348166
1041.00	0.347334
1042.00	0.346500
1043.00	0.345706
1044.00	0.344901
1045.00	0.344117
1046.00	0.343312
1047.00	0.342532
1048.00	0.341746
1049.00	0.340957
1050.00	0.340181
1051.00	0.339439
1052.00	0.338686
1053.00	0.337934
1054.00	0.337195
1055.00	0.336472
1056.00	0.335767
1057.00	0.335061
1058.00	0.334370
1059.00	0.333737
1060.00	0.333059
1061.00	0.332380
1062.00	0.331687
1063.00	0.331028
1064.00	0.330347
1065.00	0.329697
1066.00	0.329032
1067.00	0.328405
1068.00	0.327762
1069.00	0.327120
1070.00	0.326507
1071.00	0.325875
1072.00	0.325260
1073.00	0.324617
1074.00	0.323979
1075.00	0.323366
1076.00	0.322727
1077.00	0.322094
1078.00	0.321488
1079.00	0.320915
1080.00	0.320315
1081.00	0.319734
1082.00	0.319133
1083.00	0.318582
1084.00	0.318024
1085.00	0.317461
1086.00	0.316914
1087.00	0.316326
1088.00	0.315749
1089.00	0.315181
1090.00	0.314651
1091.00	0.314151
1092.00	0.313621
1093.00	0.313078
1094.00	0.312585
1095.00	0.312090
1096.00	0.311589
1097.00	0.311074
1098.00	0.310554
1099.00	0.310036
1100.00	0.309497
1101.00	0.308980
1102.00	0.308478
1103.00	0.307995
1104.00	0.307531
1105.00	0.307064
1106.00	0.306589
1107.00	0.306137
1108.00	0.305653
1109.00	0.305195
1110.00	0.304751
1111.00	0.304266
1112.00	0.303765
1113.00	0.303265
1114.00	0.302800
1115.00	0.302358
1116.00	0.301919
1117.00	0.301513
1118.00	0.301070
1119.00	0.300622
1120.00	0.300139
1121.00	0.299661
1122.00	0.299211
1123.00	0.298736
1124.00	0.298244
1125.00	0.297789
1126.00	0.297324
1127.00	0.296861
1128.00	0.296390
1129.00	0.295936
1130.00	0.295484
1131.00	0.295042
1132.00	0.294572
1133.00	0.294105
1134.00	0.293626
1135.00	0.293158
1136.00	0.292696
1137.00	0.292274
1138.00	0.291858
1139.00	0.291405
1140.00	0.290980
1141.00	0.290578
1142.00	0.290156
1143.00	0.289743
1144.00	0.289301
1145.00	0.288888
1146.00	0.288485
1147.00	0.288061
1148.00	0.287642
1149.00	0.287256
1150.00	0.286860
1151.00	0.286443
1152.00	0.286034
1153.00	0.285641
1154.00	0.285257
1155.00	0.284859
1156.00	0.284450
1157.00	0.284049
1158.00	0.283641
1159.00	0.283230
1160.00	0.282828
1161.00	0.282458
1162.00	0.282090
1163.00	0.281704
1164.00	0.281341
1165.00	0.280974
1166.00	0.280604
1167.00	0.280236
1168.00	0.279892
1169.00	0.279543
1170.00	0.279169
1171.00	0.278765
1172.00	0.278388
1173.00	0.278058
1174.00	0.277713
1175.00	0.277367
1176.00	0.277008
1177.00	0.276656
1178.00	0.276326
1179.00	0.275983
1180.00	0.275645
1181.00	0.275301
1182.00	0.274947
1183.00	0.274566
1184.00	0.274215
1185.00	0.273870
1186.00	0.273537
1187.00	0.273222
1188.00	0.272910
1189.00	0.272616
1190.00	0.272304
1191.00	0.271981
1192.00	0.271649
1193.00	0.271344
1194.00	0.271022
1195.00	0.270703
1196.00	0.270384
1197.00	0.270089
1198.00	0.269776
1199.00	0.269457
1200.00	0.269157
1201.00	0.268834
1202.00	0.268534
1203.00	0.268219
1204.00	0.267889
1205.00	0.267596
1206.00	0.267252
1207.00	0.266920
1208.00	0.266605
1209.00	0.266313
1210.00	0.266019
1211.00	0.265722
1212.00	0.265407
1213.00	0.265092
1214.00	0.264767
1215.00	0.264463
1216.00	0.264159
1217.00	0.263869
1218.00	0.263572
1219.00	0.263253
1220.00	0.262956
1221.00	0.262674
1222.00	0.262372
1223.00	0.262091
1224.00	0.261803
1225.00	0.261506
1226.00	0.261221
1227.00	0.260932
1228.00	0.260627
1229.00	0.260306
1230.00	0.260009
1231.00	0.259727
1232.00	0.259442
1233.00	0.259181
1234.00	0.258920
1235.00	0.258662
1236.00	0.258407
1237.00	0.258130
1238.00	0.257850
1239.00	0.257555
1240.00	0.257263
1241.00	0.256957
1242.00	0.256679
1243.00	0.256386
1244.00	0.256106
1245.00	0.255844
1246.00	0.255598
1247.00	0.255318
1248.00	0.255026
1249.00	0.254752
1250.00	0.254486
1251.00	0.254196
1252.00	0.253911
1253.00	0.253620
1254.00	0.253343
1255.00	0.253072
1256.00	0.252821
1257.00	0.252577
1258.00	0.252327
1259.00	0.252068
1260.00	0.251802
1261.00	0.251531
1262.00	0.251238
1263.00	0.250964
1264.00	0.250711
1265.00	0.250440
1266.00	0.250173
1267.00	0.249898
1268.00	0.249627
1269.00	0.249354
1270.00	0.249088
1271.00	0.248799
1272.00	0.248522
1273.00	0.248225
1274.00	0.247939
1275.00	0.247665
1276.00	0.247389
1277.00	0.247100
1278.00	0.246806
1279.00	0.246555
1280.00	0.246302
1281.00	0.246040
1282.00	0.245799
1283.00	0.245541
1284.00	0.245288
1285.00	0.245048
1286.00	0.244819
1287.00	0.244577
1288.00	0.244347
1289.00	0.244073
1290.00	0.243818
1291.00	0.243572
1292.00	0.243333
1293.00	0.243102
1294.00	0.242870
1295.00	0.242642
1296.00	0.242400
1297.00	0.242148
1298.00	0.241912
1299.00	0.241665
1300.00	0.241427
1301.00	0.241145
1302.00	0.240869
1303.00	0.240583
1304.00	0.240307
1305.00	0.240052
1306.00	0.239821
1307.00	0.239578
1308.00	0.239295
1309.00	0.239006
1310.00	0.238728
1311.00	0.238455
1312.00	0.238181
1313.00	0.237907
1314.00	0.237623
1315.00	0.237317
1316.00	0.237045
1317.00	0.236742
1318.00	0.236468
1319.00	0.236181
1320.00	0.235910
1321.00	0.235619
1322.00	0.235318
1323.00	0.235027
1324.00	0.234718
1325.00	0.234413
1326.00	0.234117
1327.00	0.233790
1328.00	0.233492
1329.00	0.233208
1330.00	0.232922
1331.00	0.232639
1332.00	0.232377
1333.00	0.232080
1334.00	0.231814
1335.00	0.231494
1336.00	0.231183
1337.00	0.230892
1338.00	0.230616
1339.00	0.230339
1340.00	0.230084
1341.00	0.229843
1342.00	0.229618
1343.00	0.229354
1344.00	0.229114
1345.00	0.228841
1346.00	0.228568
1347.00	0.228286
1348.00	0.227988
1349.00	0.227698
1350.00	0.227400
1351.00	0.227061
1352.00	0.226795
1353.00	0.226557
1354.00	0.226273
1355.00	0.225969
1356.00	0.225679
1357.00	0.225375
1358.00	0.225076
1359.00	0.224750
1360.00	0.224465
1361.00	0.224156
1362.00	0.223866
1363.00	0.223549
1364.00	0.223253
1365.00	0.222955
1366.00	0.222649
1367.00	0.222356
1368.00	0.222118
1369.00	0.221846
1370.00	0.221523
1371.00	0.221216
1372.00	0.220940
1373.00	0.220638
1374.00	0.220330
1375.00	0.220059
1376.00	0.219777
1377.00	0.219481
1378.00	0.219223
1379.00	0.218951
1380.00	0.218698
1381.00	0.218418
1382.00	0.218136
1383.00	0.217843
1384.00	0.217526
1385.00	0.217208
1386.00	0.216907
1387.00	0.216611
1388.00	0.216308
1389.00	0.215992
1390.00	0.215673
1391.00	0.215372
1392.00	0.215015
1393.00	0.214714
1394.00	0.214417
1395.00	0.214076
1396.00	0.213720
1397.00	0.213346
1398.00	0.212991
1399.00	0.212651
1400.00	0.212321
1401.00	0.212003
1402.00	0.211666
1403.00	0.211311
1404.00	0.210980
1405.00	0.210661
1406.00	0.210341
1407.00	0.210022
1408.00	0.209701
1409.00	0.209394
1410.00	0.209061
1411.00	0.208725
1412.00	0.208415
1413.00	0.208101
1414.00	0.207792
1415.00	0.207478
1416.00	0.207180
1417.00	0.206881
1418.00	0.206591
1419.00	0.206294
1420.00	0.206001
1421.00	0.205720
1422.00	0.205431
1423.00	0.205172
1424.00	0.204927
1425.00	0.204660
1426.00	0.204395
1427.00	0.204122
1428.00	0.203869
1429.00	0.203605
1430.00	0.203353
1431.00	0.203108
1432.00	0.202898
1433.00	0.202681
1434.00	0.202474
1435.00	0.202292
1436.00	0.202103
1437.00	0.201908
1438.00	0.201691
1439.00	0.201496
1440.00	0.201291
1441.00	0.201099
1442.00	0.200912
1443.00	0.200734
1444.00	0.200589
1445.00	0.200426
1446.00	0.200262
1447.00	0.200125
1448.00	0.199977
1449.00	0.199805
1450.00	0.199628
1451.00	0.199485
1452.00	0.199322
1453.00	0.199167
1454.00	0.199037
1455.00	0.198896
1456.00	0.198775
1457.00	0.198623
1458.00	0.198457
1459.00	0.198294
1460.00	0.198169
1461.00	0.198029
1462.00	0.197880
1463.00	0.197727
1464.00	0.197579
1465.00	0.197447
1466.00	0.197304
1467.00	0.197196
1468.00	0.197044
1469.00	0.196912
1470.00	0.196786
1471.00	0.196647
1472.00	0.196547
1473.00	0.196436
1474.00	0.196335
1475.00	0.196230
1476.00	0.196133
1477.00	0.196010
1478.00	0.195897
1479.00	0.195784
1480.00	0.195677
1481.00	0.195572
1482.00	0.195465
1483.00	0.195391
1484.00	0.195295
1485.00	0.195223
1486.00	0.195130
1487.00	0.195019
1488.00	0.194944
1489.00	0.194839
1490.00	0.194708
1491.00	0.194609
1492.00	0.194523
1493.00	0.194420
1494.00	0.194320
1495.00	0.194228
1496.00	0.194155
1497.00	0.194095
1498.00	0.194027
1499.00	0.193945
1500.00	0.193866
1501.00	0.193769
1502.00	0.193647
1503.00	0.193512
1504.00	0.193401
1505.00	0.193294
1506.00	0.193197
1507.00	0.193108
1508.00	0.193015
1509.00	0.192911
1510.00	0.192826
1511.00	0.192712
1512.00	0.192602
1513.00	0.192469
1514.00	0.192360
1515.00	0.192248
1516.00	0.192157
1517.00	0.192040
1518.00	0.191970
1519.00	0.191906
1520.00	0.191853
1521.00	0.191792
1522.00	0.191713
1523.00	0.191639
1524.00	0.191559
1525.00	0.191473
1526.00	0.191380
1527.00	0.191288
1528.00	0.191191
1529.00	0.191073
1530.00	0.190995
1531.00	0.190895
1532.00	0.190788
1533.00	0.190689
1534.00	0.190581
1535.00	0.190415
1536.00	0.190267
1537.00	0.190111
1538.00	0.189974
1539.00	0.189837
1540.00	0.189676
1541.00	0.189518
1542.00	0.189357
1543.00	0.189216
1544.00	0.189078
1545.00	0.188953
1546.00	0.188842
1547.00	0.188717
1548.00	0.188576
1549.00	0.188453
1550.00	0.188326
1551.00	0.188206
1552.00	0.188093
1553.00	0.187950
1554.00	0.187819
1555.00	0.187690
1556.00	0.187535
1557.00	0.187426
1558.00	0.187309
1559.00	0.187185
1560.00	0.187056
1561.00	0.186929
1562.00	0.186823
1563.00	0.186698
1564.00	0.186573
1565.00	0.186444
1566.00	0.186298
1567.00	0.186135
1568.00	0.185975
1569.00	0.185832
1570.00	0.185702
1571.00	0.185585
1572.00	0.185454
1573.00	0.185338
1574.00	0.185187
1575.00	0.185013
1576.00	0.184854
1577.00	0.184702
1578.00	0.184544
1579.00	0.184380
1580.00	0.184231
1581.00	0.184068
1582.00	0.183925
1583.00	0.183792
1584.00	0.183665
1585.00	0.183550
1586.00	0.183416
1587.00	0.183283
1588.00	0.183147
1589.00	0.183006
1590.00	0.182852
1591.00	0.182725
1592.00	0.182630
1593.00	0.182522
1594.00	0.182404
1595.00	0.182293
1596.00	0.182193
1597.00	0.182082
1598.00	0.182000
1599.00	0.181893
1600.00	0.181754
1601.00	0.181616
1602.00	0.181485
1603.00	0.181361
1604.00	0.181255
1605.00	0.181134
1606.00	0.181003
1607.00	0.180903
1608.00	0.180779
1609.00	0.180653
1610.00	0.180541
1611.00	0.180424
1612.00	0.180307
1613.00	0.180149
1614.00	0.180010
1615.00	0.179852
1616.00	0.179713
1617.00	0.179596
1618.00	0.179473
1619.00	0.179308
1620.00	0.179203
1621.00	0.179063
1622.00	0.178928
1623.00	0.178818
1624.00	0.178679
1625.00	0.178553
1626.00	0.178449
1627.00	0.178344
1628.00	0.178246
1629.00	0.178147
1630.00	0.178060
1631.00	0.177957
1632.00	0.177861
1633.00	0.177745
1634.00	0.177650
1635.00	0.177563
1636.00	0.177479
1637.00	0.177345
1638.00	0.177255
1639.00	0.177176
1640.00	0.177082
1641.00	0.176977
1642.00	0.176864
1643.00	0.177897
1644.00	0.178931
1645.00	0.179922
1646.00	0.180955
1647.00	0.181956
1648.00	0.182985
1649.00	0.184010
1650.00	0.185026
1651.00	0.186037
1652.00	0.187046
1653.00	0.188118
1654.00	0.189201
1655.00	0.190219
1656.00	0.191192
1657.00	0.192161
1658.00	0.193184
1659.00	0.194223
1660.00	0.194033
1661.00	0.193861
1662.00	0.193722
1663.00	0.193516
1664.00	0.193385
1665.00	0.193197
1666.00	0.193002
1667.00	0.192843
1668.00	0.192653
1669.00	0.192497
1670.00	0.192267
1671.00	0.192076
1672.00	0.191931
1673.00	0.191805
1674.00	0.191659
1675.00	0.191559
1676.00	0.191429
1677.00	0.191288
1678.00	0.191149
1679.00	0.190955
1680.00	0.190840
1681.00	0.190677
1682.00	0.190552
1683.00	0.190440
1684.00	0.190379
1685.00	0.190297
1686.00	0.190187
1687.00	0.190096
1688.00	0.190069
1689.00	0.190026
1690.00	0.189986
1691.00	0.189998
1692.00	0.189954
1693.00	0.189874
1694.00	0.189778
1695.00	0.189726
1696.00	0.189760
1697.00	0.189691
1698.00	0.189644
1699.00	0.189569
1700.00	0.189471
1701.00	0.189353
1702.00	0.189232
1703.00	0.189152
1704.00	0.189053
1705.00	0.188889
1706.00	0.188728
1707.00	0.188630
1708.00	0.188453
1709.00	0.188238
1710.00	0.188169
1711.00	0.188083
1712.00	0.187988
1713.00	0.187823
1714.00	0.187743
1715.00	0.187643
1716.00	0.187602
1717.00	0.187505
1718.00	0.187420
1719.00	0.187304
1720.00	0.187141
1721.00	0.187080
1722.00	0.186958
1723.00	0.186838
1724.00	0.186580
1725.00	0.186514
1726.00	0.186415
1727.00	0.186211
1728.00	0.186035
1729.00	0.185807
1730.00	0.185595
1731.00	0.185372
1732.00	0.185143
1733.00	0.184904
1734.00	0.184737
1735.00	0.184478
1736.00	0.184378
1737.00	0.184230
1738.00	0.183999
1739.00	0.183770
1740.00	0.183577
1741.00	0.183494
1742.00	0.183211
1743.00	0.182993
1744.00	0.182759
1745.00	0.182563
1746.00	0.182327
1747.00	0.182239
1748.00	0.182117
1749.00	0.182027
1750.00	0.181825
1751.00	0.181665
1752.00	0.181553
1753.00	0.181326
1754.00	0.181159
1755.00	0.181027
1756.00	0.180896
1757.00	0.180709
1758.00	0.180542
1759.00	0.180453
1760.00	0.180237
1761.00	0.180109
1762.00	0.179970
1763.00	0.179869
1764.00	0.179628
1765.00	0.179385
1766.00	0.179142
1767.00	0.178970
1768.00	0.178715
1769.00	0.178477
1770.00	0.178284
1771.00	0.178025
1772.00	0.177861
1773.00	0.177697
1774.00	0.177423
1775.00	0.177135
1776.00	0.176846
1777.00	0.176662
1778.00	0.176440
1779.00	0.176260
1780.00	0.176040
1781.00	0.175960
1782.00	0.175807
1783.00	0.175673
1784.00	0.175553
1785.00	0.175378
1786.00	0.175179
1787.00	0.174943
1788.00	0.174840
1789.00	0.174565
1790.00	0.174409
1791.00	0.174355
1792.00	0.174315
1793.00	0.174100
1794.00	0.173993
1795.00	0.173925
1796.00	0.173802
1797.00	0.173662
1798.00	0.173412
1799.00	0.173245
1800.00	0.172977
1801.00	0.172808
1802.00	0.172708
1803.00	0.172682
1804.00	0.172521
1805.00	0.172441
1806.00	0.172354
1807.00	0.172119
1808.00	0.171942
1809.00	0.171663
1810.00	0.171661
1811.00	0.171513
1812.00	0.171364
1813.00	0.171219
1814.00	0.171129
1815.00	0.170931
1816.00	0.170780
1817.00	0.170730
1818.00	0.170488
1819.00	0.170332
1820.00	0.170019
1821.00	0.169969
1822.00	0.169707
1823.00	0.169560
1824.00	0.169415
1825.00	0.169324
1826.00	0.169136
1827.00	0.168841
1828.00	0.168668
1829.00	0.168371
1830.00	0.168149
1831.00	0.167907
1832.00	0.167836
1833.00	0.167595
1834.00	0.167433
1835.00	0.167288
1836.00	0.167195
1837.00	0.167073
1838.00	0.166926
1839.00	0.166745
1840.00	0.166531
1841.00	0.166373
1842.00	0.166094
1843.00	0.166083
1844.00	0.165981
1845.00	0.165826
1846.00	0.165726
1847.00	0.165635
1848.00	0.165420
1849.00	0.165207
1850.00	0.165111
1851.00	0.164812
1852.00	0.164683
1853.00	0.164369
1854.00	0.164262
1855.00	0.164043
1856.00	0.163877
1857.00	0.163754
1858.00	0.163546
1859.00	0.163370
1860.00	0.163055
1861.00	0.162882
1862.00	0.162593
1863.00	0.162412
1864.00	0.162111
1865.00	0.161918
1866.00	0.161705
1867.00	0.161432
1868.00	0.161286
1869.00	0.161082
1870.00	0.160943
1871.00	0.160694
1872.00	0.160491
1873.00	0.160214
1874.00	0.159956
1875.00	0.159798
1876.00	0.159734
1877.00	0.159705
1878.00	0.159440
1879.00	0.159313
1880.00	0.159096
1881.00	0.158921
1882.00	0.158777
1883.00	0.158583
1884.00	0.158300
1885.00	0.158105
1886.00	0.157879
1887.00	0.157736
1888.00	0.157556
1889.00	0.157355
1890.00	0.157331
1891.00	0.157172
1892.00	0.157051
1893.00	0.156721
1894.00	0.156551
1895.00	0.156430
1896.00	0.156414
1897.00	0.156305
1898.00	0.156148
1899.00	0.156032
1900.00	0.155955
1901.00	0.156017
1902.00	0.156027
1903.00	0.155989
1904.00	0.155833
1905.00	0.155679
1906.00	0.155346
1907.00	0.155184
1908.00	0.155226
1909.00	0.155074
1910.00	0.154931
1911.00	0.154787
1912.00	0.154741
1913.00	0.154649
1914.00	0.154498
1915.00	0.154369
1916.00	0.154493
1917.00	0.154260
1918.00	0.154117
1919.00	0.153934
1920.00	0.153860
1921.00	0.153750
1922.00	0.153695
1923.00	0.153894
1924.00	0.153828
1925.00	0.153677
1926.00	0.153518
1927.00	0.153672
1928.00	0.153260
1929.00	0.153107
1930.00	0.152815
1931.00	0.152845
1932.00	0.152858
1933.00	0.152508
1934.00	0.152756
1935.00	0.152761
1936.00	0.152647
1937.00	0.152447
1938.00	0.152503
1939.00	0.152164
1940.00	0.151997
1941.00	0.151913
1942.00	0.151596
1943.00	0.151684
1944.00	0.151499
1945.00	0.151809
1946.00	0.151724
1947.00	0.151831
1948.00	0.151610
1949.00	0.151655
1950.00	0.151433
1951.00	0.151135
1952.00	0.150890
1953.00	0.150935
1954.00	0.150917
1955.00	0.150685
1956.00	0.150956
1957.00	0.150901
1958.00	0.150922
1959.00	0.151121
1960.00	0.150997
1961.00	0.150815
1962.00	0.150628
1963.00	0.150451
1964.00	0.150198
1965.00	0.150236
1966.00	0.150030
1967.00	0.150171
1968.00	0.150076
1969.00	0.150116
1970.00	0.149876
1971.00	0.149747
1972.00	0.149656
1973.00	0.149610
1974.00	0.149533
1975.00	0.149338
1976.00	0.149278
1977.00	0.149175
1978.00	0.149315
1979.00	0.149099
1980.00	0.149100
1981.00	0.149072
1982.00	0.148966
1983.00	0.148777
1984.00	0.148578
1985.00	0.148575
1986.00	0.148333
1987.00	0.148348
1988.00	0.148477
1989.00	0.148553
1990.00	0.148194
1991.00	0.148221
1992.00	0.148155
1993.00	0.147973
1994.00	0.147716
1995.00	0.147486
1996.00	0.147665
1997.00	0.147700
1998.00	0.147690
1999.00	0.147504
2000.00	0.147621
2001.00	0.147610
2002.00	0.147410
2003.00	0.147558
2004.00	0.147501
2005.00	0.147288
2006.00	0.147289
2007.00	0.147362
2008.00	0.147061
2009.00	0.147019
2010.00	0.147023
2011.00	0.147220
2012.00	0.147094
2013.00	0.146928
2014.00	0.146973
2015.00	0.147013
2016.00	0.146970
2017.00	0.146843
2018.00	0.146900
2019.00	0.147015
2020.00	0.146903
2021.00	0.146722
2022.00	0.146710
2023.00	0.146420
2024.00	0.146392
2025.00	0.146610
2026.00	0.146619
2027.00	0.146387
2028.00	0.146170
2029.00	0.146308
2030.00	0.146201
2031.00	0.146326
2032.00	0.146179
2033.00	0.146308
2034.00	0.146272
2035.00	0.146199
2036.00	0.146115
2037.00	0.146090
2038.00	0.146191
2039.00	0.146213
2040.00	0.146343
2041.00	0.146327
2042.00	0.146197
2043.00	0.146142
2044.00	0.146298
2045.00	0.146470
2046.00	0.146341
2047.00	0.146604
2048.00	0.146364
2049.00	0.146441
2050.00	0.146233
2051.00	0.146361
2052.00	0.146518
2053.00	0.146508
2054.00	0.146758
2055.00	0.146674
2056.00	0.146673
2057.00	0.146519
2058.00	0.146674
2059.00	0.146779
2060.00	0.146910
2061.00	0.146707
2062.00	0.146765
2063.00	0.146872
2064.00	0.146665
2065.00	0.146724
2066.00	0.146608
2067.00	0.146748
2068.00	0.146510
2069.00	0.146482
2070.00	0.146437
2071.00	0.146181
2072.00	0.146073
2073.00	0.145950
2074.00	0.146040
2075.00	0.145966
2076.00	0.145906
2077.00	0.145692
2078.00	0.145754
2079.00	0.145399
2080.00	0.145269
2081.00	0.145333
2082.00	0.145337
2083.00	0.145549
2084.00	0.145442
2085.00	0.145478
2086.00	0.145204
2087.00	0.144999
2088.00	0.144806
2089.00	0.145133
2090.00	0.145121
2091.00	0.145145
2092.00	0.145122
2093.00	0.145071
2094.00	0.145132
2095.00	0.145223
2096.00	0.145377
2097.00	0.145186
2098.00	0.145116
2099.00	0.144829
2100.00	0.144469
2101.00	0.144230
2102.00	0.144454
2103.00	0.144672
2104.00	0.144649
2105.00	0.144937
2106.00	0.144657
2107.00	0.144578
2108.00	0.144299
2109.00	0.144176
2110.00	0.143953
2111.00	0.143903
2112.00	0.143755
2113.00	0.143531
2114.00	0.143653
2115.00	0.143521
2116.00	0.143524
2117.00	0.143465
2118.00	0.143589
2119.00	0.143304
2120.00	0.142926
2121.00	0.142973
2122.00	0.142486
2123.00	0.142301
2124.00	0.142325
2125.00	0.142334
2126.00	0.142162
2127.00	0.142110
2128.00	0.141755
2129.00	0.141463
2130.00	0.141361
2131.00	0.141195
2132.00	0.141082
2133.00	0.140907
2134.00	0.140786
2135.00	0.140670
2136.00	0.140428
2137.00	0.140355
2138.00	0.140343
2139.00	0.140503
2140.00	0.140370
2141.00	0.140146
2142.00	0.139979
2143.00	0.139750
2144.00	0.139608
2145.00	0.139646
2146.00	0.139809
2147.00	0.139776
2148.00	0.139613
2149.00	0.139526
2150.00	0.139477
2151.00	0.139368
2152.00	0.139096
2153.00	0.138990
2154.00	0.138896
2155.00	0.138498
2156.00	0.138329
2157.00	0.138208
2158.00	0.138037
2159.00	0.138023
2160.00	0.138132
2161.00	0.137940
2162.00	0.137830
2163.00	0.137569
2164.00	0.137391
2165.00	0.137133
2166.00	0.136791
2167.00	0.136528
2168.00	0.136453
2169.00	0.136348
2170.00	0.136174
2171.00	0.136070
2172.00	0.135930
2173.00	0.135681
2174.00	0.135706
2175.00	0.135673
2176.00	0.135454
2177.00	0.135221
2178.00	0.135094
2179.00	0.134961
2180.00	0.134677
2181.00	0.134843
2182.00	0.135099
2183.00	0.135224
2184.00	0.135183
2185.00	0.135013
2186.00	0.135314
2187.00	0.135189
2188.00	0.134973
2189.00	0.134666
2190.00	0.134760
2191.00	0.134630
2192.00	0.134319
2193.00	0.134259
2194.00	0.134481
2195.00	0.134418
2196.00	0.134309
2197.00	0.134472
[truncated: 303 more rows]
