# Supplementary material for: Ultrafast charge-transfer-induced spin transition in cobalt-tungstate molecular photomagnets
Source: Nat Commun. 2025 Jun 6;16:5012. doi: 10.1038/s41467-025-60401-4 (PMC12144094; doi:10.1038/s41467-025-60401-4)
Supplement: Supplementary file 5 — Source Data [file 41467_2025_60401_MOESM5_ESM.zip › Source_Data_files/Photoinduced_UV_vis_NIR_spectra_CsCoW/cooling_photo_1st/File_220712_171856_150K.txt]

File_220712_171856_150K.spc - RawData
�g�� (nm)	Abs.
200.00	2.368880
201.00	2.323076
202.00	2.240915
203.00	2.149413
204.00	2.143911
205.00	2.149280
206.00	2.105484
207.00	2.095411
208.00	2.096738
209.00	2.074912
210.00	2.048180
211.00	2.038652
212.00	2.017143
213.00	1.999852
214.00	1.995621
215.00	1.980113
216.00	1.974200
217.00	1.975237
218.00	1.980582
219.00	1.971448
220.00	1.968671
221.00	1.950371
222.00	1.942320
223.00	1.941072
224.00	1.942845
225.00	1.945276
226.00	1.967045
227.00	1.979887
228.00	1.978062
229.00	1.981714
230.00	1.988438
231.00	1.994180
232.00	2.000395
233.00	2.004225
234.00	2.015148
235.00	2.023618
236.00	2.022708
237.00	2.022202
238.00	2.030847
239.00	2.036123
240.00	2.038206
241.00	2.042192
242.00	2.048995
243.00	2.056425
244.00	2.060015
245.00	2.064523
246.00	2.067485
247.00	2.070362
248.00	2.073001
249.00	2.080178
250.00	2.085837
251.00	2.083438
252.00	2.083559
253.00	2.087278
254.00	2.082486
255.00	2.084941
256.00	2.096257
257.00	2.099038
258.00	2.099814
259.00	2.106966
260.00	2.110085
261.00	2.108561
262.00	2.108692
263.00	2.111953
264.00	2.110124
265.00	2.107853
266.00	2.107907
267.00	2.113201
268.00	2.110754
269.00	2.109803
270.00	2.108710
271.00	2.106422
272.00	2.097150
273.00	2.092505
274.00	2.088200
275.00	2.081764
276.00	2.076114
277.00	2.073705
278.00	2.062639
279.00	2.053910
280.00	2.048531
281.00	2.037235
282.00	2.027370
283.00	2.022819
284.00	2.016043
285.00	2.003217
286.00	1.999523
287.00	1.992410
288.00	1.984215
289.00	1.973491
290.00	1.963472
291.00	1.951155
292.00	1.939102
293.00	1.929665
294.00	1.920420
295.00	1.910031
296.00	1.900768
297.00	1.892823
298.00	1.877704
299.00	1.865251
300.00	1.859361
301.00	1.847836
302.00	1.833344
303.00	1.822266
304.00	1.810224
305.00	1.797524
306.00	1.783667
307.00	1.772017
308.00	1.759103
309.00	1.747200
310.00	1.726699
311.00	1.707363
312.00	1.686828
313.00	1.673332
314.00	1.650944
315.00	1.632099
316.00	1.616402
317.00	1.600844
318.00	1.579954
319.00	1.564126
320.00	1.550100
321.00	1.533516
322.00	1.517166
323.00	1.500766
324.00	1.483770
325.00	1.469220
326.00	1.455847
327.00	1.442386
328.00	1.431578
329.00	1.420773
330.00	1.407899
331.00	1.397787
332.00	1.389110
333.00	1.379497
334.00	1.373515
335.00	1.366947
336.00	1.360609
337.00	1.354880
338.00	1.349424
339.00	1.343997
340.00	1.340149
341.00	1.336107
342.00	1.331646
343.00	1.326857
344.00	1.322471
345.00	1.319253
346.00	1.315144
347.00	1.310949
348.00	1.308697
349.00	1.306160
350.00	1.303563
351.00	1.301327
352.00	1.299914
353.00	1.297135
354.00	1.294200
355.00	1.288815
356.00	1.285321
357.00	1.280211
358.00	1.275955
359.00	1.271063
360.00	1.267182
361.00	1.260776
362.00	1.253921
363.00	1.246772
364.00	1.240222
365.00	1.232803
366.00	1.226006
367.00	1.218928
368.00	1.212168
369.00	1.204392
370.00	1.197457
371.00	1.188921
372.00	1.181391
373.00	1.172145
374.00	1.162233
375.00	1.153061
376.00	1.144858
377.00	1.135756
378.00	1.126716
379.00	1.117676
380.00	1.108084
381.00	1.098244
382.00	1.088673
383.00	1.079390
384.00	1.070483
385.00	1.061456
386.00	1.052760
387.00	1.044100
388.00	1.035427
389.00	1.027141
390.00	1.018683
391.00	1.010239
392.00	1.003006
393.00	0.995763
394.00	0.989570
395.00	0.982462
396.00	0.975475
397.00	0.968041
398.00	0.962010
399.00	0.955225
400.00	0.950244
401.00	0.946015
402.00	0.942146
403.00	0.938033
404.00	0.934533
405.00	0.930338
406.00	0.926443
407.00	0.922857
408.00	0.919385
409.00	0.915908
410.00	0.913363
411.00	0.910315
412.00	0.906712
413.00	0.903557
414.00	0.900527
415.00	0.897071
416.00	0.893718
417.00	0.890832
418.00	0.887282
419.00	0.883192
420.00	0.879402
421.00	0.875842
422.00	0.872437
423.00	0.868774
424.00	0.865304
425.00	0.861471
426.00	0.857930
427.00	0.854040
428.00	0.850443
429.00	0.847034
430.00	0.843458
431.00	0.839217
432.00	0.836172
433.00	0.832521
434.00	0.828789
435.00	0.825833
436.00	0.823295
437.00	0.819456
438.00	0.816963
439.00	0.814198
440.00	0.811255
441.00	0.808057
442.00	0.805202
443.00	0.802137
444.00	0.800148
445.00	0.797459
446.00	0.794909
447.00	0.793203
448.00	0.791171
449.00	0.788683
450.00	0.787079
451.00	0.785424
452.00	0.782943
453.00	0.781511
454.00	0.779912
455.00	0.778437
456.00	0.777580
457.00	0.776875
458.00	0.775671
459.00	0.774638
460.00	0.773338
461.00	0.772098
462.00	0.770913
463.00	0.769471
464.00	0.767998
465.00	0.766944
466.00	0.765467
467.00	0.763974
468.00	0.762396
469.00	0.760758
470.00	0.758973
471.00	0.757286
472.00	0.755807
473.00	0.753676
474.00	0.752084
475.00	0.749993
476.00	0.747971
477.00	0.745712
478.00	0.744263
479.00	0.742075
480.00	0.740066
481.00	0.737939
482.00	0.736203
483.00	0.734025
484.00	0.732320
485.00	0.730248
486.00	0.728201
487.00	0.725664
488.00	0.723618
489.00	0.721533
490.00	0.719918
491.00	0.718245
492.00	0.716746
493.00	0.715391
494.00	0.713538
495.00	0.712149
496.00	0.710214
497.00	0.708616
498.00	0.706826
499.00	0.705503
500.00	0.703869
501.00	0.702638
502.00	0.701283
503.00	0.699974
504.00	0.698755
505.00	0.697588
506.00	0.696423
507.00	0.695822
508.00	0.694924
509.00	0.693758
510.00	0.692219
511.00	0.691494
512.00	0.690605
513.00	0.689933
514.00	0.689327
515.00	0.688930
516.00	0.688157
517.00	0.687105
518.00	0.686153
519.00	0.685487
520.00	0.684822
521.00	0.684371
522.00	0.684350
523.00	0.683625
524.00	0.682973
525.00	0.683187
526.00	0.682609
527.00	0.681578
528.00	0.681299
529.00	0.681334
530.00	0.681087
531.00	0.681114
532.00	0.681311
533.00	0.681654
534.00	0.681082
535.00	0.680486
536.00	0.680296
537.00	0.680018
538.00	0.679542
539.00	0.679060
540.00	0.678175
541.00	0.677244
542.00	0.676381
543.00	0.675692
544.00	0.674759
545.00	0.673858
546.00	0.672707
547.00	0.671589
548.00	0.669998
549.00	0.668973
550.00	0.668018
551.00	0.666913
552.00	0.666049
553.00	0.665332
554.00	0.665063
555.00	0.664505
556.00	0.664431
557.00	0.664497
558.00	0.664726
559.00	0.664967
560.00	0.665567
561.00	0.666388
562.00	0.666933
563.00	0.667728
564.00	0.668681
565.00	0.669637
566.00	0.670401
567.00	0.671309
568.00	0.672055
569.00	0.672786
570.00	0.673896
571.00	0.674651
572.00	0.675550
573.00	0.676386
574.00	0.677221
575.00	0.677500
576.00	0.678448
577.00	0.679398
578.00	0.680499
579.00	0.681633
580.00	0.683273
581.00	0.684534
582.00	0.685818
583.00	0.687853
584.00	0.689469
585.00	0.691031
586.00	0.693289
587.00	0.695614
588.00	0.697474
589.00	0.699850
590.00	0.702300
591.00	0.704355
592.00	0.706386
593.00	0.708450
594.00	0.710851
595.00	0.712892
596.00	0.714549
597.00	0.716420
598.00	0.718736
599.00	0.720570
600.00	0.722570
601.00	0.725806
602.00	0.728807
603.00	0.730457
604.00	0.732697
605.00	0.735546
606.00	0.737670
607.00	0.739567
608.00	0.742441
609.00	0.745005
610.00	0.747160
611.00	0.749114
612.00	0.751575
613.00	0.754210
614.00	0.756385
615.00	0.758540
616.00	0.761324
617.00	0.764079
618.00	0.766189
619.00	0.768614
620.00	0.771825
621.00	0.774209
622.00	0.776828
623.00	0.779593
624.00	0.782347
625.00	0.784539
626.00	0.787016
627.00	0.789141
628.00	0.791593
629.00	0.794301
630.00	0.797203
631.00	0.800408
632.00	0.803109
633.00	0.805843
634.00	0.807854
635.00	0.809824
636.00	0.811815
637.00	0.813977
638.00	0.816559
639.00	0.819567
640.00	0.822270
641.00	0.824486
642.00	0.827036
643.00	0.828763
644.00	0.831316
645.00	0.834021
646.00	0.836154
647.00	0.838248
648.00	0.840762
649.00	0.842802
650.00	0.844900
651.00	0.847773
652.00	0.849959
653.00	0.852468
654.00	0.855324
655.00	0.858059
656.00	0.860848
657.00	0.864601
658.00	0.868012
659.00	0.871430
660.00	0.874887
661.00	0.878017
662.00	0.880517
663.00	0.882604
664.00	0.884024
665.00	0.885328
666.00	0.886404
667.00	0.887747
668.00	0.888906
669.00	0.889718
670.00	0.890264
671.00	0.891306
672.00	0.892164
673.00	0.893804
674.00	0.895404
675.00	0.897509
676.00	0.898878
677.00	0.900595
678.00	0.902378
679.00	0.904370
680.00	0.905927
681.00	0.908539
682.00	0.910676
683.00	0.912340
684.00	0.913671
685.00	0.915916
686.00	0.917798
687.00	0.919296
688.00	0.921020
689.00	0.922175
690.00	0.923108
691.00	0.924042
692.00	0.925605
693.00	0.926718
694.00	0.929575
695.00	0.931285
696.00	0.930923
697.00	0.931696
698.00	0.933371
699.00	0.933404
700.00	0.934739
701.00	0.937738
702.00	0.939150
703.00	0.940105
704.00	0.942398
705.00	0.943473
706.00	0.943897
707.00	0.945407
708.00	0.945612
709.00	0.946388
710.00	0.947181
711.00	0.949156
712.00	0.950308
713.00	0.951252
714.00	0.950601
715.00	0.950248
716.00	0.949134
717.00	0.949347
718.00	0.949010
719.00	0.938853
720.00	0.929088
721.00	0.923518
722.00	0.920590
723.00	0.917640
724.00	0.914982
725.00	0.912443
726.00	0.909915
727.00	0.907520
728.00	0.904643
729.00	0.902374
730.00	0.902652
731.00	0.902857
732.00	0.903165
733.00	0.903328
734.00	0.903550
735.00	0.903743
736.00	0.903971
737.00	0.904126
738.00	0.904131
739.00	0.904232
740.00	0.904281
741.00	0.904333
742.00	0.904299
743.00	0.904133
744.00	0.903937
745.00	0.903778
746.00	0.903436
747.00	0.903087
748.00	0.902777
749.00	0.902485
750.00	0.902308
751.00	0.901865
752.00	0.901472
753.00	0.900851
754.00	0.900285
755.00	0.899735
756.00	0.899089
757.00	0.898525
758.00	0.897836
759.00	0.897085
760.00	0.896375
761.00	0.895569
762.00	0.894820
763.00	0.894047
764.00	0.893254
765.00	0.892393
766.00	0.891449
767.00	0.890303
768.00	0.889313
769.00	0.888177
770.00	0.887151
771.00	0.885983
772.00	0.884830
773.00	0.883664
774.00	0.882320
775.00	0.881150
776.00	0.879918
777.00	0.878684
778.00	0.877443
779.00	0.876088
780.00	0.874731
781.00	0.873390
782.00	0.871876
783.00	0.870317
784.00	0.868898
785.00	0.867342
786.00	0.865829
787.00	0.864295
788.00	0.862754
789.00	0.861110
790.00	0.859539
791.00	0.857925
792.00	0.856183
793.00	0.854469
794.00	0.852671
795.00	0.850829
796.00	0.849020
797.00	0.847147
798.00	0.845290
799.00	0.843500
800.00	0.841640
801.00	0.839747
802.00	0.837822
803.00	0.835951
804.00	0.833937
805.00	0.831886
806.00	0.829803
807.00	0.827747
808.00	0.825634
809.00	0.823607
810.00	0.821516
811.00	0.819472
812.00	0.817349
813.00	0.815235
814.00	0.813077
815.00	0.810864
816.00	0.808682
817.00	0.806526
818.00	0.804399
819.00	0.802256
820.00	0.799975
821.00	0.797746
822.00	0.795607
823.00	0.793479
824.00	0.791212
825.00	0.789149
826.00	0.786945
827.00	0.784776
828.00	0.782503
829.00	0.780367
830.00	0.778049
831.00	0.775823
832.00	0.773678
833.00	0.771506
834.00	0.769354
835.00	0.767126
836.00	0.764817
837.00	0.762562
838.00	0.760412
839.00	0.758183
840.00	0.755988
841.00	0.753801
842.00	0.751714
843.00	0.749490
844.00	0.747331
845.00	0.745188
846.00	0.742996
847.00	0.740828
848.00	0.738686
849.00	0.736484
850.00	0.734325
851.00	0.731930
852.00	0.729791
853.00	0.727566
854.00	0.725417
855.00	0.723260
856.00	0.720968
857.00	0.718711
858.00	0.716568
859.00	0.714107
860.00	0.711709
861.00	0.709406
862.00	0.707064
863.00	0.701422
864.00	0.695891
865.00	0.690240
866.00	0.684680
867.00	0.679075
868.00	0.673671
869.00	0.668049
870.00	0.662537
871.00	0.657018
872.00	0.651416
873.00	0.646001
874.00	0.640552
875.00	0.634980
876.00	0.629606
877.00	0.624282
878.00	0.618784
879.00	0.613334
880.00	0.610612
881.00	0.607913
882.00	0.605278
883.00	0.602516
884.00	0.599835
885.00	0.597242
886.00	0.594545
887.00	0.591903
888.00	0.589262
889.00	0.586616
890.00	0.583994
891.00	0.581327
892.00	0.578756
893.00	0.576064
894.00	0.573431
895.00	0.570896
896.00	0.568389
897.00	0.565836
898.00	0.563301
899.00	0.560770
900.00	0.558324
901.00	0.555808
902.00	0.553195
903.00	0.550692
904.00	0.548230
905.00	0.545734
906.00	0.543292
907.00	0.540815
908.00	0.538397
909.00	0.535932
910.00	0.533581
911.00	0.531241
912.00	0.528864
913.00	0.526551
914.00	0.524197
915.00	0.521880
916.00	0.519518
917.00	0.517213
918.00	0.514927
919.00	0.512679
920.00	0.510507
921.00	0.508286
922.00	0.506127
923.00	0.503974
924.00	0.501810
925.00	0.499674
926.00	0.497602
927.00	0.495496
928.00	0.493392
929.00	0.491319
930.00	0.489228
931.00	0.487191
932.00	0.485135
933.00	0.483170
934.00	0.481160
935.00	0.479216
936.00	0.477276
937.00	0.475302
938.00	0.473386
939.00	0.471460
940.00	0.469569
941.00	0.467738
942.00	0.465911
943.00	0.464040
944.00	0.462209
945.00	0.460361
946.00	0.458551
947.00	0.456771
948.00	0.455030
949.00	0.453304
950.00	0.451564
951.00	0.449839
952.00	0.448097
953.00	0.446352
954.00	0.444629
955.00	0.442874
956.00	0.441178
957.00	0.439476
958.00	0.437751
959.00	0.436051
960.00	0.434458
961.00	0.432841
962.00	0.431241
963.00	0.429656
964.00	0.428038
965.00	0.426453
966.00	0.424844
967.00	0.423265
968.00	0.421691
969.00	0.420154
970.00	0.418630
971.00	0.417162
972.00	0.415728
973.00	0.414255
974.00	0.412793
975.00	0.411378
976.00	0.409949
977.00	0.408480
978.00	0.407071
979.00	0.405698
980.00	0.404333
981.00	0.403002
982.00	0.401663
983.00	0.400361
984.00	0.399059
985.00	0.397772
986.00	0.396480
987.00	0.395182
988.00	0.393880
989.00	0.392664
990.00	0.391457
991.00	0.390259
992.00	0.389056
993.00	0.387884
994.00	0.386732
995.00	0.385532
996.00	0.384358
997.00	0.383197
998.00	0.382059
999.00	0.380931
1000.00	0.379801
1001.00	0.378690
1002.00	0.377596
1003.00	0.376530
1004.00	0.375490
1005.00	0.374447
1006.00	0.373386
1007.00	0.372366
1008.00	0.371353
1009.00	0.370345
1010.00	0.369340
1011.00	0.368345
1012.00	0.367398
1013.00	0.366434
1014.00	0.365467
1015.00	0.364520
1016.00	0.363546
1017.00	0.362601
1018.00	0.361673
1019.00	0.360781
1020.00	0.359873
1021.00	0.358977
1022.00	0.358080
1023.00	0.357168
1024.00	0.356270
1025.00	0.355387
1026.00	0.354505
1027.00	0.353637
1028.00	0.352738
1029.00	0.351862
1030.00	0.351011
1031.00	0.350190
1032.00	0.349357
1033.00	0.348546
1034.00	0.347735
1035.00	0.346904
1036.00	0.346062
1037.00	0.345260
1038.00	0.344473
1039.00	0.343687
1040.00	0.342895
1041.00	0.342096
1042.00	0.341313
1043.00	0.340550
1044.00	0.339771
1045.00	0.339036
1046.00	0.338278
1047.00	0.337531
1048.00	0.336777
1049.00	0.336039
1050.00	0.335301
1051.00	0.334582
1052.00	0.333862
1053.00	0.333146
1054.00	0.332436
1055.00	0.331733
1056.00	0.331034
1057.00	0.330348
1058.00	0.329657
1059.00	0.328998
1060.00	0.328320
1061.00	0.327654
1062.00	0.326989
1063.00	0.326349
1064.00	0.325711
1065.00	0.325085
1066.00	0.324426
1067.00	0.323804
1068.00	0.323145
1069.00	0.322529
1070.00	0.321915
1071.00	0.321294
1072.00	0.320674
1073.00	0.320055
1074.00	0.319427
1075.00	0.318830
1076.00	0.318170
1077.00	0.317547
1078.00	0.316948
1079.00	0.316382
1080.00	0.315805
1081.00	0.315224
1082.00	0.314625
1083.00	0.314072
1084.00	0.313521
1085.00	0.312988
1086.00	0.312432
1087.00	0.311878
1088.00	0.311303
1089.00	0.310768
1090.00	0.310253
1091.00	0.309752
1092.00	0.309243
1093.00	0.308711
1094.00	0.308232
1095.00	0.307762
1096.00	0.307271
1097.00	0.306765
1098.00	0.306267
1099.00	0.305764
1100.00	0.305256
1101.00	0.304757
1102.00	0.304292
1103.00	0.303833
1104.00	0.303367
1105.00	0.302908
1106.00	0.302439
1107.00	0.301965
1108.00	0.301481
1109.00	0.300995
1110.00	0.300575
1111.00	0.300101
1112.00	0.299622
1113.00	0.299126
1114.00	0.298668
1115.00	0.298212
1116.00	0.297759
1117.00	0.297343
1118.00	0.296902
1119.00	0.296429
1120.00	0.295945
1121.00	0.295502
1122.00	0.295040
1123.00	0.294561
1124.00	0.294105
1125.00	0.293691
1126.00	0.293267
1127.00	0.292835
1128.00	0.292388
1129.00	0.291937
1130.00	0.291502
1131.00	0.291077
1132.00	0.290640
1133.00	0.290227
1134.00	0.289788
1135.00	0.289345
1136.00	0.288926
1137.00	0.288526
1138.00	0.288105
1139.00	0.287700
1140.00	0.287310
1141.00	0.286927
1142.00	0.286516
1143.00	0.286105
1144.00	0.285692
1145.00	0.285302
1146.00	0.284903
1147.00	0.284491
1148.00	0.284103
1149.00	0.283731
1150.00	0.283340
1151.00	0.282939
1152.00	0.282541
1153.00	0.282135
1154.00	0.281756
1155.00	0.281360
1156.00	0.280961
1157.00	0.280561
1158.00	0.280174
1159.00	0.279780
1160.00	0.279390
1161.00	0.279013
1162.00	0.278633
1163.00	0.278245
1164.00	0.277874
1165.00	0.277459
1166.00	0.277061
1167.00	0.276679
1168.00	0.276311
1169.00	0.275946
1170.00	0.275555
1171.00	0.275139
1172.00	0.274769
1173.00	0.274425
1174.00	0.274098
1175.00	0.273743
1176.00	0.273385
1177.00	0.273026
1178.00	0.272677
1179.00	0.272329
1180.00	0.271973
1181.00	0.271645
1182.00	0.271340
1183.00	0.271013
1184.00	0.270696
1185.00	0.270378
1186.00	0.270053
1187.00	0.269757
1188.00	0.269451
1189.00	0.269145
1190.00	0.268838
1191.00	0.268520
1192.00	0.268187
1193.00	0.267871
1194.00	0.267564
1195.00	0.267272
1196.00	0.266960
1197.00	0.266706
1198.00	0.266401
1199.00	0.266095
1200.00	0.265788
1201.00	0.265451
1202.00	0.265130
1203.00	0.264812
1204.00	0.264498
1205.00	0.264214
1206.00	0.263901
1207.00	0.263587
1208.00	0.263270
1209.00	0.262961
1210.00	0.262656
1211.00	0.262354
1212.00	0.262035
1213.00	0.261746
1214.00	0.261432
1215.00	0.261125
1216.00	0.260822
1217.00	0.260520
1218.00	0.260226
1219.00	0.259930
1220.00	0.259650
1221.00	0.259364
1222.00	0.259074
1223.00	0.258792
1224.00	0.258503
1225.00	0.258218
1226.00	0.257957
1227.00	0.257702
1228.00	0.257422
1229.00	0.257136
1230.00	0.256854
1231.00	0.256588
1232.00	0.256339
1233.00	0.256072
1234.00	0.255806
1235.00	0.255563
1236.00	0.255281
1237.00	0.255009
1238.00	0.254737
1239.00	0.254463
1240.00	0.254187
1241.00	0.253894
1242.00	0.253603
1243.00	0.253321
1244.00	0.253024
1245.00	0.252758
1246.00	0.252497
1247.00	0.252212
1248.00	0.251903
1249.00	0.251605
1250.00	0.251317
1251.00	0.251035
1252.00	0.250716
1253.00	0.250425
1254.00	0.250135
1255.00	0.249863
1256.00	0.249599
1257.00	0.249347
1258.00	0.249086
1259.00	0.248829
1260.00	0.248564
1261.00	0.248300
1262.00	0.248017
1263.00	0.247732
1264.00	0.247467
1265.00	0.247195
1266.00	0.246921
1267.00	0.246644
1268.00	0.246387
1269.00	0.246137
1270.00	0.245871
1271.00	0.245627
1272.00	0.245355
1273.00	0.245075
1274.00	0.244793
1275.00	0.244522
1276.00	0.244270
1277.00	0.243998
1278.00	0.243730
1279.00	0.243484
1280.00	0.243233
1281.00	0.242968
1282.00	0.242723
1283.00	0.242469
1284.00	0.242237
1285.00	0.241969
1286.00	0.241731
1287.00	0.241520
1288.00	0.241272
1289.00	0.241008
1290.00	0.240738
1291.00	0.240496
1292.00	0.240274
1293.00	0.240024
1294.00	0.239759
1295.00	0.239538
1296.00	0.239285
1297.00	0.239022
1298.00	0.238790
1299.00	0.238544
1300.00	0.238291
1301.00	0.238028
1302.00	0.237770
1303.00	0.237511
1304.00	0.237246
1305.00	0.236973
1306.00	0.236711
1307.00	0.236468
1308.00	0.236181
1309.00	0.235883
1310.00	0.235605
1311.00	0.235360
1312.00	0.235065
1313.00	0.234770
1314.00	0.234489
1315.00	0.234199
1316.00	0.233929
1317.00	0.233635
1318.00	0.233340
1319.00	0.233067
1320.00	0.232773
1321.00	0.232457
1322.00	0.232154
1323.00	0.231905
1324.00	0.231589
1325.00	0.231302
1326.00	0.231035
1327.00	0.230737
1328.00	0.230432
1329.00	0.230140
1330.00	0.229864
1331.00	0.229591
1332.00	0.229291
1333.00	0.229002
1334.00	0.228735
1335.00	0.228425
1336.00	0.228114
1337.00	0.227825
1338.00	0.227550
1339.00	0.227286
1340.00	0.227009
1341.00	0.226786
1342.00	0.226539
1343.00	0.226260
1344.00	0.225996
1345.00	0.225709
1346.00	0.225435
1347.00	0.225161
1348.00	0.224877
1349.00	0.224614
1350.00	0.224329
1351.00	0.224031
1352.00	0.223791
1353.00	0.223553
1354.00	0.223283
1355.00	0.223000
1356.00	0.222718
1357.00	0.222417
1358.00	0.222097
1359.00	0.221799
1360.00	0.221515
1361.00	0.221206
1362.00	0.220914
1363.00	0.220614
1364.00	0.220316
1365.00	0.220012
1366.00	0.219695
1367.00	0.219396
1368.00	0.219115
1369.00	0.218804
1370.00	0.218474
1371.00	0.218199
1372.00	0.217945
1373.00	0.217673
1374.00	0.217401
1375.00	0.217128
1376.00	0.216814
1377.00	0.216492
1378.00	0.216217
1379.00	0.215939
1380.00	0.215655
1381.00	0.215391
1382.00	0.215120
1383.00	0.214861
1384.00	0.214585
1385.00	0.214291
1386.00	0.214018
1387.00	0.213751
1388.00	0.213428
1389.00	0.213096
1390.00	0.212758
1391.00	0.212439
1392.00	0.212125
1393.00	0.211824
1394.00	0.211544
1395.00	0.211237
1396.00	0.210916
1397.00	0.210606
1398.00	0.210255
1399.00	0.209920
1400.00	0.209581
1401.00	0.209239
1402.00	0.208923
1403.00	0.208586
1404.00	0.208261
1405.00	0.207956
1406.00	0.207648
1407.00	0.207333
1408.00	0.206991
1409.00	0.206646
1410.00	0.206321
1411.00	0.205995
1412.00	0.205694
1413.00	0.205393
1414.00	0.205079
1415.00	0.204786
1416.00	0.204513
1417.00	0.204243
1418.00	0.203951
1419.00	0.203661
1420.00	0.203372
1421.00	0.203100
1422.00	0.202814
1423.00	0.202568
1424.00	0.202326
1425.00	0.202078
1426.00	0.201831
1427.00	0.201594
1428.00	0.201354
1429.00	0.201097
1430.00	0.200843
1431.00	0.200587
1432.00	0.200345
1433.00	0.200091
1434.00	0.199833
1435.00	0.199651
1436.00	0.199451
1437.00	0.199257
1438.00	0.199033
1439.00	0.198830
1440.00	0.198590
1441.00	0.198388
1442.00	0.198195
1443.00	0.198015
1444.00	0.197836
1445.00	0.197649
1446.00	0.197475
1447.00	0.197351
1448.00	0.197216
1449.00	0.197064
1450.00	0.196917
1451.00	0.196803
1452.00	0.196654
1453.00	0.196495
1454.00	0.196345
1455.00	0.196189
1456.00	0.196059
1457.00	0.195932
1458.00	0.195785
1459.00	0.195644
1460.00	0.195510
1461.00	0.195375
1462.00	0.195253
1463.00	0.195113
1464.00	0.194960
1465.00	0.194821
1466.00	0.194690
1467.00	0.194581
1468.00	0.194425
1469.00	0.194272
1470.00	0.194136
1471.00	0.193988
1472.00	0.193891
1473.00	0.193790
1474.00	0.193684
1475.00	0.193574
1476.00	0.193466
1477.00	0.193370
1478.00	0.193273
1479.00	0.193160
1480.00	0.193059
1481.00	0.192967
1482.00	0.192874
1483.00	0.192775
1484.00	0.192669
1485.00	0.192572
1486.00	0.192477
1487.00	0.192377
1488.00	0.192288
1489.00	0.192198
1490.00	0.192085
1491.00	0.191977
1492.00	0.191875
1493.00	0.191776
1494.00	0.191652
1495.00	0.191550
1496.00	0.191470
1497.00	0.191406
1498.00	0.191307
1499.00	0.191204
1500.00	0.191115
1501.00	0.191011
1502.00	0.190917
1503.00	0.190808
1504.00	0.190714
1505.00	0.190636
1506.00	0.190528
1507.00	0.190413
1508.00	0.190310
1509.00	0.190226
1510.00	0.190133
1511.00	0.190038
1512.00	0.189922
1513.00	0.189802
1514.00	0.189696
1515.00	0.189576
1516.00	0.189483
1517.00	0.189372
1518.00	0.189275
1519.00	0.189196
1520.00	0.189139
1521.00	0.189072
1522.00	0.188968
1523.00	0.188871
1524.00	0.188785
1525.00	0.188699
1526.00	0.188585
1527.00	0.188477
1528.00	0.188379
1529.00	0.188268
1530.00	0.188153
1531.00	0.188025
1532.00	0.187910
1533.00	0.187795
1534.00	0.187689
1535.00	0.187549
1536.00	0.187402
1537.00	0.187238
1538.00	0.187108
1539.00	0.186987
1540.00	0.186856
1541.00	0.186706
1542.00	0.186558
1543.00	0.186417
1544.00	0.186313
1545.00	0.186226
1546.00	0.186131
1547.00	0.186054
1548.00	0.185935
1549.00	0.185828
1550.00	0.185722
1551.00	0.185627
1552.00	0.185529
1553.00	0.185412
1554.00	0.185293
1555.00	0.185154
1556.00	0.185027
1557.00	0.184904
1558.00	0.184799
1559.00	0.184687
1560.00	0.184579
1561.00	0.184450
1562.00	0.184311
1563.00	0.184174
1564.00	0.184019
1565.00	0.183887
1566.00	0.183750
1567.00	0.183609
1568.00	0.183449
1569.00	0.183323
1570.00	0.183176
1571.00	0.183046
1572.00	0.182913
1573.00	0.182778
1574.00	0.182639
1575.00	0.182485
1576.00	0.182323
1577.00	0.182171
1578.00	0.182024
1579.00	0.181876
1580.00	0.181740
1581.00	0.181585
1582.00	0.181430
1583.00	0.181295
1584.00	0.181146
1585.00	0.181020
1586.00	0.180870
1587.00	0.180741
1588.00	0.180603
1589.00	0.180467
1590.00	0.180331
1591.00	0.180209
1592.00	0.180103
1593.00	0.179995
1594.00	0.179876
1595.00	0.179733
1596.00	0.179604
1597.00	0.179474
1598.00	0.179366
1599.00	0.179271
1600.00	0.179143
1601.00	0.179018
1602.00	0.178885
1603.00	0.178755
1604.00	0.178639
1605.00	0.178517
1606.00	0.178368
1607.00	0.178260
1608.00	0.178129
1609.00	0.177993
1610.00	0.177877
1611.00	0.177753
1612.00	0.177634
1613.00	0.177491
1614.00	0.177335
1615.00	0.177206
1616.00	0.177082
1617.00	0.176961
1618.00	0.176843
1619.00	0.176721
1620.00	0.176614
1621.00	0.176497
1622.00	0.176393
1623.00	0.176314
1624.00	0.176190
1625.00	0.176066
1626.00	0.175957
1627.00	0.175849
1628.00	0.175724
1629.00	0.175611
1630.00	0.175535
1631.00	0.175473
1632.00	0.175376
1633.00	0.175244
1634.00	0.175143
1635.00	0.175034
1636.00	0.174916
1637.00	0.174786
1638.00	0.174686
1639.00	0.174586
1640.00	0.174469
1641.00	0.174355
1642.00	0.174251
1643.00	0.175303
1644.00	0.176308
1645.00	0.177316
1646.00	0.178329
1647.00	0.179335
1648.00	0.180302
1649.00	0.181292
1650.00	0.182335
1651.00	0.183339
1652.00	0.184304
1653.00	0.185319
1654.00	0.186396
1655.00	0.187362
1656.00	0.188340
1657.00	0.189330
1658.00	0.190349
1659.00	0.191373
1660.00	0.191194
1661.00	0.191066
1662.00	0.190888
1663.00	0.190694
1664.00	0.190495
1665.00	0.190375
1666.00	0.190199
1667.00	0.190047
1668.00	0.189894
1669.00	0.189779
1670.00	0.189616
1671.00	0.189397
1672.00	0.189344
1673.00	0.189159
1674.00	0.189014
1675.00	0.188865
1676.00	0.188716
1677.00	0.188514
1678.00	0.188340
1679.00	0.188292
1680.00	0.188194
1681.00	0.188150
1682.00	0.188014
1683.00	0.187996
1684.00	0.187850
1685.00	0.187741
1686.00	0.187688
1687.00	0.187569
1688.00	0.187548
1689.00	0.187439
1690.00	0.187446
1691.00	0.187367
1692.00	0.187359
1693.00	0.187331
1694.00	0.187312
1695.00	0.187331
1696.00	0.187244
1697.00	0.187184
1698.00	0.187077
1699.00	0.187034
1700.00	0.186897
1701.00	0.186837
1702.00	0.186779
1703.00	0.186604
1704.00	0.186512
1705.00	0.186384
1706.00	0.186270
1707.00	0.186170
1708.00	0.186048
1709.00	0.185888
1710.00	0.185745
1711.00	0.185603
1712.00	0.185432
1713.00	0.185287
1714.00	0.185181
1715.00	0.185071
1716.00	0.184968
1717.00	0.184824
1718.00	0.184758
1719.00	0.184605
1720.00	0.184529
1721.00	0.184433
1722.00	0.184303
1723.00	0.184143
1724.00	0.183908
1725.00	0.183840
1726.00	0.183680
1727.00	0.183509
1728.00	0.183362
1729.00	0.183182
1730.00	0.183040
1731.00	0.182896
1732.00	0.182687
1733.00	0.182469
1734.00	0.182286
1735.00	0.182053
1736.00	0.181922
1737.00	0.181762
1738.00	0.181591
1739.00	0.181364
1740.00	0.181180
1741.00	0.181061
1742.00	0.180885
1743.00	0.180743
1744.00	0.180580
1745.00	0.180432
1746.00	0.180159
1747.00	0.180023
1748.00	0.179797
1749.00	0.179665
1750.00	0.179491
1751.00	0.179361
1752.00	0.179176
1753.00	0.178927
1754.00	0.178719
1755.00	0.178553
1756.00	0.178415
1757.00	0.178186
1758.00	0.178048
1759.00	0.177876
1760.00	0.177597
1761.00	0.177394
1762.00	0.177225
1763.00	0.177143
1764.00	0.176885
1765.00	0.176663
1766.00	0.176461
1767.00	0.176207
1768.00	0.175922
1769.00	0.175727
1770.00	0.175619
1771.00	0.175422
1772.00	0.175295
1773.00	0.175100
1774.00	0.174966
1775.00	0.174678
1776.00	0.174375
1777.00	0.174225
1778.00	0.174005
1779.00	0.173746
1780.00	0.173532
1781.00	0.173463
1782.00	0.173279
1783.00	0.173119
1784.00	0.173060
1785.00	0.172965
1786.00	0.172761
1787.00	0.172490
1788.00	0.172345
1789.00	0.172070
1790.00	0.171902
1791.00	0.171715
1792.00	0.171679
1793.00	0.171469
1794.00	0.171328
1795.00	0.171298
1796.00	0.171194
1797.00	0.171078
1798.00	0.170843
1799.00	0.170801
1800.00	0.170512
1801.00	0.170391
1802.00	0.170216
1803.00	0.170150
1804.00	0.169963
1805.00	0.169811
1806.00	0.169694
1807.00	0.169499
1808.00	0.169402
1809.00	0.169120
1810.00	0.169141
1811.00	0.168975
1812.00	0.168805
1813.00	0.168616
1814.00	0.168514
1815.00	0.168252
1816.00	0.168067
1817.00	0.168093
1818.00	0.167822
1819.00	0.167634
1820.00	0.167347
1821.00	0.167340
1822.00	0.167139
1823.00	0.167014
1824.00	0.166897
1825.00	0.166727
1826.00	0.166626
1827.00	0.166395
1828.00	0.166293
1829.00	0.166008
1830.00	0.165921
1831.00	0.165697
1832.00	0.165645
1833.00	0.165428
1834.00	0.165201
1835.00	0.165022
1836.00	0.164946
1837.00	0.164804
1838.00	0.164634
1839.00	0.164438
1840.00	0.164229
1841.00	0.164027
1842.00	0.163786
1843.00	0.163728
1844.00	0.163455
1845.00	0.163254
1846.00	0.163145
1847.00	0.162962
1848.00	0.162710
1849.00	0.162488
1850.00	0.162342
1851.00	0.162139
1852.00	0.161993
1853.00	0.161671
1854.00	0.161583
1855.00	0.161320
1856.00	0.161198
1857.00	0.160962
1858.00	0.160845
1859.00	0.160614
1860.00	0.160364
1861.00	0.160291
1862.00	0.160012
1863.00	0.159710
1864.00	0.159446
1865.00	0.159293
1866.00	0.159000
1867.00	0.158745
1868.00	0.158499
1869.00	0.158369
1870.00	0.158211
1871.00	0.157975
1872.00	0.157786
1873.00	0.157642
1874.00	0.157454
1875.00	0.157227
1876.00	0.157247
1877.00	0.156854
1878.00	0.156629
1879.00	0.156487
1880.00	0.156500
1881.00	0.156200
1882.00	0.155989
1883.00	0.155882
1884.00	0.155724
1885.00	0.155655
1886.00	0.155328
1887.00	0.155245
1888.00	0.154999
1889.00	0.154865
1890.00	0.154644
1891.00	0.154575
1892.00	0.154324
1893.00	0.154110
1894.00	0.154211
1895.00	0.154179
1896.00	0.154041
1897.00	0.153793
1898.00	0.153816
1899.00	0.153673
1900.00	0.153645
1901.00	0.153520
1902.00	0.153483
1903.00	0.153414
1904.00	0.153357
1905.00	0.153272
1906.00	0.153153
1907.00	0.152990
1908.00	0.152854
1909.00	0.152839
1910.00	0.152581
1911.00	0.152202
1912.00	0.152028
1913.00	0.152097
1914.00	0.151827
1915.00	0.151721
1916.00	0.151745
1917.00	0.151612
1918.00	0.151567
1919.00	0.151303
1920.00	0.151284
1921.00	0.151117
1922.00	0.150976
1923.00	0.150939
1924.00	0.151021
1925.00	0.151010
1926.00	0.150928
1927.00	0.150874
1928.00	0.150945
1929.00	0.150744
1930.00	0.150524
1931.00	0.150623
1932.00	0.150647
1933.00	0.150252
1934.00	0.150276
1935.00	0.150210
1936.00	0.150260
1937.00	0.150114
1938.00	0.150108
1939.00	0.150123
1940.00	0.149888
1941.00	0.149670
1942.00	0.149521
1943.00	0.149563
1944.00	0.149528
1945.00	0.149591
1946.00	0.149733
1947.00	0.149596
1948.00	0.149499
1949.00	0.149444
1950.00	0.149736
1951.00	0.149393
1952.00	0.149129
1953.00	0.148985
1954.00	0.148997
1955.00	0.148696
1956.00	0.148645
1957.00	0.148775
1958.00	0.148823
1959.00	0.148709
1960.00	0.148484
1961.00	0.148430
1962.00	0.147988
1963.00	0.147672
1964.00	0.147544
1965.00	0.147473
1966.00	0.147071
1967.00	0.146948
1968.00	0.147122
1969.00	0.147131
1970.00	0.146958
1971.00	0.146951
1972.00	0.147063
1973.00	0.146927
1974.00	0.146639
1975.00	0.146404
1976.00	0.146357
1977.00	0.146106
1978.00	0.146197
1979.00	0.146367
1980.00	0.146355
1981.00	0.146309
1982.00	0.146433
1983.00	0.146544
1984.00	0.146482
1985.00	0.146201
1986.00	0.146159
1987.00	0.146140
1988.00	0.145814
1989.00	0.145617
1990.00	0.145399
1991.00	0.145468
1992.00	0.145281
1993.00	0.145433
1994.00	0.145471
1995.00	0.145183
1996.00	0.145107
1997.00	0.145297
1998.00	0.145266
1999.00	0.144946
2000.00	0.144986
2001.00	0.144789
2002.00	0.144858
2003.00	0.144569
2004.00	0.144596
2005.00	0.144555
2006.00	0.144581
2007.00	0.144551
2008.00	0.144501
2009.00	0.144677
2010.00	0.144411
2011.00	0.144419
2012.00	0.144345
2013.00	0.144322
2014.00	0.143987
2015.00	0.144116
2016.00	0.144236
2017.00	0.144030
2018.00	0.144038
2019.00	0.144118
2020.00	0.144207
2021.00	0.144139
2022.00	0.144157
2023.00	0.143977
2024.00	0.144189
2025.00	0.144121
2026.00	0.144102
2027.00	0.144007
2028.00	0.144016
2029.00	0.144149
2030.00	0.144161
2031.00	0.144152
2032.00	0.143961
2033.00	0.143778
2034.00	0.143863
2035.00	0.143882
2036.00	0.143694
2037.00	0.143763
2038.00	0.143710
2039.00	0.143673
2040.00	0.143610
2041.00	0.143448
2042.00	0.143326
2043.00	0.143337
2044.00	0.143405
2045.00	0.143344
2046.00	0.143178
2047.00	0.143151
2048.00	0.143342
2049.00	0.143279
2050.00	0.143111
2051.00	0.143213
2052.00	0.143121
2053.00	0.143109
2054.00	0.143130
2055.00	0.142944
2056.00	0.142900
2057.00	0.143168
2058.00	0.143352
2059.00	0.143439
2060.00	0.143216
2061.00	0.143071
2062.00	0.143137
2063.00	0.143170
2064.00	0.143116
2065.00	0.142968
2066.00	0.143138
2067.00	0.143221
2068.00	0.143106
2069.00	0.143279
2070.00	0.143393
2071.00	0.143182
2072.00	0.143398
2073.00	0.143520
2074.00	0.143323
2075.00	0.143143
2076.00	0.143158
2077.00	0.143180
2078.00	0.143095
2079.00	0.143180
2080.00	0.143191
2081.00	0.143036
2082.00	0.143054
2083.00	0.143060
2084.00	0.143014
2085.00	0.142704
2086.00	0.142501
2087.00	0.142348
2088.00	0.142560
2089.00	0.142270
2090.00	0.142346
2091.00	0.142469
2092.00	0.142375
2093.00	0.142393
2094.00	0.142425
2095.00	0.142481
2096.00	0.142121
2097.00	0.141840
2098.00	0.141896
2099.00	0.141705
2100.00	0.141441
2101.00	0.141438
2102.00	0.141767
2103.00	0.141683
2104.00	0.141428
2105.00	0.141475
2106.00	0.141712
2107.00	0.141282
2108.00	0.141056
2109.00	0.140972
2110.00	0.140754
2111.00	0.140330
2112.00	0.140415
2113.00	0.140352
2114.00	0.140360
2115.00	0.140191
2116.00	0.140244
2117.00	0.140161
2118.00	0.139974
2119.00	0.139680
2120.00	0.139656
2121.00	0.139793
2122.00	0.139323
2123.00	0.138982
2124.00	0.139216
2125.00	0.139224
2126.00	0.139177
2127.00	0.139105
2128.00	0.139154
2129.00	0.138587
2130.00	0.138573
2131.00	0.138531
2132.00	0.138563
2133.00	0.138112
2134.00	0.138187
2135.00	0.138167
2136.00	0.137979
2137.00	0.137837
2138.00	0.137678
2139.00	0.137715
2140.00	0.137623
2141.00	0.137487
2142.00	0.137144
2143.00	0.136925
2144.00	0.136719
2145.00	0.136861
2146.00	0.137157
2147.00	0.137016
2148.00	0.136848
2149.00	0.136736
2150.00	0.136943
2151.00	0.136582
2152.00	0.136661
2153.00	0.136491
2154.00	0.136249
2155.00	0.135871
2156.00	0.135874
2157.00	0.135707
2158.00	0.135287
2159.00	0.135244
2160.00	0.135418
2161.00	0.135223
2162.00	0.134860
2163.00	0.134641
2164.00	0.134495
2165.00	0.134325
2166.00	0.133904
2167.00	0.133740
2168.00	0.133664
2169.00	0.133219
2170.00	0.133068
2171.00	0.133017
2172.00	0.133183
2173.00	0.132775
2174.00	0.132818
2175.00	0.132768
2176.00	0.132512
2177.00	0.132108
2178.00	0.132168
2179.00	0.132199
2180.00	0.132023
2181.00	0.132168
2182.00	0.132210
2183.00	0.132347
2184.00	0.132029
2185.00	0.131978
2186.00	0.132107
2187.00	0.132161
2188.00	0.131812
2189.00	0.131455
2190.00	0.131591
2191.00	0.131539
2192.00	0.131554
2193.00	0.131709
2194.00	0.131742
2195.00	0.131442
2196.00	0.131436
2197.00	0.131338
[truncated: 303 more rows]
