# Supplementary material for: Ultrafast charge-transfer-induced spin transition in cobalt-tungstate molecular photomagnets
Source: Nat Commun. 2025 Jun 6;16:5012. doi: 10.1038/s41467-025-60401-4 (PMC12144094; doi:10.1038/s41467-025-60401-4)
Supplement: Supplementary file 5 — Source Data [file 41467_2025_60401_MOESM5_ESM.zip › Source_Data_files/Photoinduced_UV_vis_NIR_spectra_CsCoW/cooling_photo_1st/File_220712_172415_140K.txt]

File_220712_172415_140K.spc - RawData
�g�� (nm)	Abs.
200.00	2.138395
201.00	2.135751
202.00	2.159041
203.00	2.120125
204.00	2.128333
205.00	2.140986
206.00	2.131711
207.00	2.089126
208.00	2.101923
209.00	2.079226
210.00	2.040887
211.00	2.026778
212.00	2.013118
213.00	1.996653
214.00	1.993519
215.00	1.999497
216.00	1.992308
217.00	1.982162
218.00	1.980475
219.00	1.972786
220.00	1.967467
221.00	1.962315
222.00	1.967948
223.00	1.969955
224.00	1.972606
225.00	1.970474
226.00	1.963712
227.00	1.960528
228.00	1.962894
229.00	1.974451
230.00	1.986029
231.00	1.995834
232.00	2.005583
233.00	2.012547
234.00	2.010891
235.00	2.012552
236.00	2.025099
237.00	2.028809
238.00	2.034806
239.00	2.034711
240.00	2.038954
241.00	2.036682
242.00	2.045409
243.00	2.048348
244.00	2.063646
245.00	2.074738
246.00	2.081918
247.00	2.082865
248.00	2.086550
249.00	2.083968
250.00	2.083175
251.00	2.083753
252.00	2.085276
253.00	2.088653
254.00	2.092310
255.00	2.092368
256.00	2.093279
257.00	2.094206
258.00	2.094387
259.00	2.095542
260.00	2.098758
261.00	2.104688
262.00	2.105955
263.00	2.101017
264.00	2.102448
265.00	2.106669
266.00	2.107827
267.00	2.109150
268.00	2.112487
269.00	2.114488
270.00	2.107198
271.00	2.102203
272.00	2.094135
273.00	2.087565
274.00	2.074323
275.00	2.069286
276.00	2.059608
277.00	2.059156
278.00	2.050927
279.00	2.051302
280.00	2.043201
281.00	2.037785
282.00	2.030226
283.00	2.025633
284.00	2.014147
285.00	2.005307
286.00	1.998311
287.00	1.986448
288.00	1.977653
289.00	1.969132
290.00	1.962617
291.00	1.953664
292.00	1.945671
293.00	1.936647
294.00	1.923946
295.00	1.913649
296.00	1.901560
297.00	1.892350
298.00	1.878141
299.00	1.868484
300.00	1.856408
301.00	1.844033
302.00	1.832751
303.00	1.824420
304.00	1.811493
305.00	1.794072
306.00	1.781132
307.00	1.765190
308.00	1.750577
309.00	1.735867
310.00	1.721149
311.00	1.700116
312.00	1.681036
313.00	1.663254
314.00	1.642722
315.00	1.625179
316.00	1.607444
317.00	1.591007
318.00	1.570831
319.00	1.556296
320.00	1.538615
321.00	1.524358
322.00	1.507000
323.00	1.493244
324.00	1.476813
325.00	1.460945
326.00	1.447943
327.00	1.435387
328.00	1.420673
329.00	1.408431
330.00	1.402100
331.00	1.393040
332.00	1.384614
333.00	1.377395
334.00	1.370742
335.00	1.362734
336.00	1.354632
337.00	1.349898
338.00	1.344952
339.00	1.339390
340.00	1.335349
341.00	1.332251
342.00	1.327351
343.00	1.323233
344.00	1.320826
345.00	1.317068
346.00	1.315053
347.00	1.311677
348.00	1.308581
349.00	1.306950
350.00	1.304173
351.00	1.300595
352.00	1.297231
353.00	1.295486
354.00	1.290566
355.00	1.286238
356.00	1.281822
357.00	1.278612
358.00	1.273883
359.00	1.268878
360.00	1.263615
361.00	1.257648
362.00	1.251428
363.00	1.245089
364.00	1.238794
365.00	1.231565
366.00	1.223974
367.00	1.216123
368.00	1.207689
369.00	1.200097
370.00	1.191697
371.00	1.184386
372.00	1.175310
373.00	1.166077
374.00	1.157137
375.00	1.148792
376.00	1.138738
377.00	1.130687
378.00	1.121185
379.00	1.111331
380.00	1.102272
381.00	1.093229
382.00	1.083803
383.00	1.075015
384.00	1.065876
385.00	1.056396
386.00	1.047836
387.00	1.039304
388.00	1.031202
389.00	1.023040
390.00	1.014909
391.00	1.006872
392.00	0.998626
393.00	0.991042
394.00	0.983915
395.00	0.977459
396.00	0.970965
397.00	0.964976
398.00	0.959325
399.00	0.953442
400.00	0.947978
401.00	0.942327
402.00	0.937493
403.00	0.932826
404.00	0.929006
405.00	0.925021
406.00	0.921802
407.00	0.918353
408.00	0.915348
409.00	0.912432
410.00	0.909296
411.00	0.906324
412.00	0.903645
413.00	0.900145
414.00	0.896297
415.00	0.893030
416.00	0.889738
417.00	0.885869
418.00	0.882300
419.00	0.878761
420.00	0.875070
421.00	0.871204
422.00	0.867471
423.00	0.864100
424.00	0.860619
425.00	0.857158
426.00	0.853903
427.00	0.850716
428.00	0.846609
429.00	0.843061
430.00	0.838764
431.00	0.834593
432.00	0.830979
433.00	0.827739
434.00	0.824308
435.00	0.821398
436.00	0.818094
437.00	0.814105
438.00	0.811009
439.00	0.807752
440.00	0.804667
441.00	0.802335
442.00	0.800068
443.00	0.797179
444.00	0.794587
445.00	0.792317
446.00	0.789717
447.00	0.787662
448.00	0.785751
449.00	0.783993
450.00	0.782287
451.00	0.780457
452.00	0.778546
453.00	0.776963
454.00	0.775665
455.00	0.774338
456.00	0.773036
457.00	0.772136
458.00	0.771453
459.00	0.770207
460.00	0.769243
461.00	0.768637
462.00	0.767303
463.00	0.765819
464.00	0.764205
465.00	0.762562
466.00	0.760859
467.00	0.759322
468.00	0.757699
469.00	0.756339
470.00	0.754643
471.00	0.752625
472.00	0.750726
473.00	0.748687
474.00	0.746888
475.00	0.745069
476.00	0.743220
477.00	0.741430
478.00	0.739642
479.00	0.737177
480.00	0.734934
481.00	0.732943
482.00	0.730608
483.00	0.728591
484.00	0.727034
485.00	0.725155
486.00	0.723569
487.00	0.721617
488.00	0.719479
489.00	0.717588
490.00	0.715597
491.00	0.713260
492.00	0.711699
493.00	0.710147
494.00	0.708262
495.00	0.707068
496.00	0.705689
497.00	0.704256
498.00	0.703183
499.00	0.701920
500.00	0.700327
501.00	0.699103
502.00	0.697686
503.00	0.695939
504.00	0.694766
505.00	0.693356
506.00	0.692240
507.00	0.691231
508.00	0.690118
509.00	0.688987
510.00	0.688244
511.00	0.687626
512.00	0.686335
513.00	0.685502
514.00	0.684751
515.00	0.683731
516.00	0.682919
517.00	0.682603
518.00	0.682290
519.00	0.681781
520.00	0.681816
521.00	0.681024
522.00	0.680384
523.00	0.679816
524.00	0.679447
525.00	0.678857
526.00	0.678604
527.00	0.678311
528.00	0.677571
529.00	0.677876
530.00	0.677860
531.00	0.677638
532.00	0.677638
533.00	0.678245
534.00	0.677515
535.00	0.676967
536.00	0.676665
537.00	0.676234
538.00	0.675479
539.00	0.674766
540.00	0.674278
541.00	0.673552
542.00	0.672950
543.00	0.672108
544.00	0.671231
545.00	0.669634
546.00	0.668335
547.00	0.666600
548.00	0.665678
549.00	0.664825
550.00	0.664053
551.00	0.663420
552.00	0.663115
553.00	0.661924
554.00	0.661078
555.00	0.660909
556.00	0.660225
557.00	0.660294
558.00	0.660464
559.00	0.660680
560.00	0.660870
561.00	0.661898
562.00	0.662672
563.00	0.663809
564.00	0.665167
565.00	0.666607
566.00	0.667457
567.00	0.668220
568.00	0.668984
569.00	0.669778
570.00	0.670566
571.00	0.671559
572.00	0.672572
573.00	0.673900
574.00	0.674687
575.00	0.675549
576.00	0.676254
577.00	0.676832
578.00	0.677422
579.00	0.678702
580.00	0.680106
581.00	0.681593
582.00	0.683443
583.00	0.685689
584.00	0.687387
585.00	0.689020
586.00	0.690944
587.00	0.692727
588.00	0.694693
589.00	0.697080
590.00	0.699386
591.00	0.701658
592.00	0.704419
593.00	0.705871
594.00	0.707944
595.00	0.709838
596.00	0.711755
597.00	0.713594
598.00	0.716717
599.00	0.718563
600.00	0.720763
601.00	0.724016
602.00	0.726189
603.00	0.727828
604.00	0.730167
605.00	0.732727
606.00	0.734483
607.00	0.737161
608.00	0.739356
609.00	0.742061
610.00	0.744556
611.00	0.746937
612.00	0.749341
613.00	0.752594
614.00	0.755136
615.00	0.757565
616.00	0.759966
617.00	0.762496
618.00	0.764954
619.00	0.767534
620.00	0.770026
621.00	0.772694
622.00	0.775223
623.00	0.777306
624.00	0.779713
625.00	0.782480
626.00	0.785440
627.00	0.787818
628.00	0.790564
629.00	0.793021
630.00	0.795081
631.00	0.797565
632.00	0.800171
633.00	0.802528
634.00	0.804936
635.00	0.807773
636.00	0.810067
637.00	0.812347
638.00	0.815244
639.00	0.818070
640.00	0.820806
641.00	0.823152
642.00	0.826043
643.00	0.828483
644.00	0.830902
645.00	0.833094
646.00	0.835490
647.00	0.837596
648.00	0.840000
649.00	0.842412
650.00	0.844860
651.00	0.847250
652.00	0.850106
653.00	0.853577
654.00	0.856002
655.00	0.858679
656.00	0.861448
657.00	0.864573
658.00	0.866386
659.00	0.869702
660.00	0.873194
661.00	0.876429
662.00	0.878778
663.00	0.881237
664.00	0.883320
665.00	0.884755
666.00	0.886127
667.00	0.887312
668.00	0.888243
669.00	0.888643
670.00	0.889648
671.00	0.890071
672.00	0.891264
673.00	0.892987
674.00	0.894197
675.00	0.895588
676.00	0.898002
677.00	0.898653
678.00	0.899983
679.00	0.902670
680.00	0.904318
681.00	0.905782
682.00	0.909066
683.00	0.910705
684.00	0.912235
685.00	0.913584
686.00	0.915705
687.00	0.917139
688.00	0.918998
689.00	0.920815
690.00	0.922416
691.00	0.923184
692.00	0.924855
693.00	0.926211
694.00	0.927367
695.00	0.929445
696.00	0.930906
697.00	0.930679
698.00	0.931337
699.00	0.931954
700.00	0.932603
701.00	0.933707
702.00	0.936004
703.00	0.937962
704.00	0.939909
705.00	0.941021
706.00	0.941394
707.00	0.943299
708.00	0.943829
709.00	0.944687
710.00	0.945516
711.00	0.947213
712.00	0.945783
713.00	0.946827
714.00	0.947338
715.00	0.947523
716.00	0.948290
717.00	0.951071
718.00	0.950709
719.00	0.938961
720.00	0.928667
721.00	0.921225
722.00	0.918354
723.00	0.915854
724.00	0.912942
725.00	0.910124
726.00	0.907507
727.00	0.904639
728.00	0.901533
729.00	0.898926
730.00	0.899316
731.00	0.899583
732.00	0.899873
733.00	0.899974
734.00	0.900163
735.00	0.900361
736.00	0.900569
737.00	0.900679
738.00	0.900653
739.00	0.900705
740.00	0.900736
741.00	0.900752
742.00	0.900626
743.00	0.900486
744.00	0.900305
745.00	0.900013
746.00	0.899667
747.00	0.899301
748.00	0.898938
749.00	0.898547
750.00	0.898202
751.00	0.897727
752.00	0.897198
753.00	0.896581
754.00	0.895916
755.00	0.895359
756.00	0.894725
757.00	0.893984
758.00	0.893167
759.00	0.892308
760.00	0.891462
761.00	0.890510
762.00	0.889680
763.00	0.888761
764.00	0.887779
765.00	0.886862
766.00	0.885897
767.00	0.884861
768.00	0.883714
769.00	0.882572
770.00	0.881459
771.00	0.880284
772.00	0.879091
773.00	0.877797
774.00	0.876479
775.00	0.875229
776.00	0.874023
777.00	0.872712
778.00	0.871452
779.00	0.870085
780.00	0.868735
781.00	0.867322
782.00	0.865692
783.00	0.864056
784.00	0.862464
785.00	0.860884
786.00	0.859242
787.00	0.857635
788.00	0.856014
789.00	0.854270
790.00	0.852611
791.00	0.850858
792.00	0.849022
793.00	0.847122
794.00	0.845261
795.00	0.843327
796.00	0.841438
797.00	0.839467
798.00	0.837487
799.00	0.835602
800.00	0.833641
801.00	0.831639
802.00	0.829532
803.00	0.827420
804.00	0.825193
805.00	0.822951
806.00	0.820808
807.00	0.818586
808.00	0.816462
809.00	0.814264
810.00	0.812009
811.00	0.809838
812.00	0.807680
813.00	0.805343
814.00	0.803155
815.00	0.800936
816.00	0.798730
817.00	0.796517
818.00	0.794330
819.00	0.792153
820.00	0.789907
821.00	0.787680
822.00	0.785437
823.00	0.783203
824.00	0.780952
825.00	0.778725
826.00	0.776503
827.00	0.774288
828.00	0.771951
829.00	0.769684
830.00	0.767381
831.00	0.765143
832.00	0.762942
833.00	0.760579
834.00	0.758302
835.00	0.755935
836.00	0.753569
837.00	0.751260
838.00	0.749103
839.00	0.746866
840.00	0.744648
841.00	0.742304
842.00	0.739969
843.00	0.737744
844.00	0.735568
845.00	0.733253
846.00	0.730880
847.00	0.728580
848.00	0.726289
849.00	0.724056
850.00	0.721786
851.00	0.719491
852.00	0.717376
853.00	0.715160
854.00	0.712925
855.00	0.710635
856.00	0.708259
857.00	0.705964
858.00	0.703690
859.00	0.701397
860.00	0.699051
861.00	0.696633
862.00	0.694183
863.00	0.688594
864.00	0.683069
865.00	0.677310
866.00	0.671593
867.00	0.665918
868.00	0.660294
869.00	0.654506
870.00	0.649026
871.00	0.643445
872.00	0.637855
873.00	0.632390
874.00	0.626903
875.00	0.621408
876.00	0.615947
877.00	0.610480
878.00	0.605078
879.00	0.599869
880.00	0.597222
881.00	0.594455
882.00	0.591802
883.00	0.589078
884.00	0.586516
885.00	0.583942
886.00	0.581336
887.00	0.578563
888.00	0.575956
889.00	0.573313
890.00	0.570723
891.00	0.568053
892.00	0.565519
893.00	0.562833
894.00	0.560211
895.00	0.557579
896.00	0.554948
897.00	0.552299
898.00	0.549771
899.00	0.547263
900.00	0.544773
901.00	0.542219
902.00	0.539623
903.00	0.537135
904.00	0.534694
905.00	0.532225
906.00	0.529735
907.00	0.527248
908.00	0.524823
909.00	0.522401
910.00	0.520069
911.00	0.517761
912.00	0.515449
913.00	0.513172
914.00	0.510849
915.00	0.508585
916.00	0.506289
917.00	0.504026
918.00	0.501825
919.00	0.499656
920.00	0.497503
921.00	0.495330
922.00	0.493156
923.00	0.491056
924.00	0.488946
925.00	0.486841
926.00	0.484743
927.00	0.482702
928.00	0.480633
929.00	0.478595
930.00	0.476530
931.00	0.474551
932.00	0.472517
933.00	0.470571
934.00	0.468607
935.00	0.466685
936.00	0.464786
937.00	0.462885
938.00	0.460994
939.00	0.459132
940.00	0.457300
941.00	0.455514
942.00	0.453703
943.00	0.451908
944.00	0.450112
945.00	0.448331
946.00	0.446579
947.00	0.444843
948.00	0.443126
949.00	0.441470
950.00	0.439778
951.00	0.438085
952.00	0.436373
953.00	0.434657
954.00	0.432980
955.00	0.431316
956.00	0.429666
957.00	0.427990
958.00	0.426375
959.00	0.424774
960.00	0.423225
961.00	0.421669
962.00	0.420095
963.00	0.418553
964.00	0.417016
965.00	0.415513
966.00	0.413964
967.00	0.412444
968.00	0.410933
969.00	0.409425
970.00	0.407926
971.00	0.406477
972.00	0.405077
973.00	0.403656
974.00	0.402253
975.00	0.400835
976.00	0.399458
977.00	0.398053
978.00	0.396686
979.00	0.395379
980.00	0.394069
981.00	0.392764
982.00	0.391462
983.00	0.390219
984.00	0.388975
985.00	0.387770
986.00	0.386552
987.00	0.385354
988.00	0.384137
989.00	0.382961
990.00	0.381805
991.00	0.380654
992.00	0.379505
993.00	0.378366
994.00	0.377277
995.00	0.376144
996.00	0.375033
997.00	0.373924
998.00	0.372853
999.00	0.371765
1000.00	0.370671
1001.00	0.369623
1002.00	0.368564
1003.00	0.367545
1004.00	0.366488
1005.00	0.365464
1006.00	0.364480
1007.00	0.363521
1008.00	0.362583
1009.00	0.361620
1010.00	0.360652
1011.00	0.359681
1012.00	0.358761
1013.00	0.357832
1014.00	0.356909
1015.00	0.355996
1016.00	0.355097
1017.00	0.354229
1018.00	0.353347
1019.00	0.352505
1020.00	0.351644
1021.00	0.350848
1022.00	0.350001
1023.00	0.349135
1024.00	0.348300
1025.00	0.347460
1026.00	0.346640
1027.00	0.345817
1028.00	0.344977
1029.00	0.344188
1030.00	0.343395
1031.00	0.342626
1032.00	0.341854
1033.00	0.341055
1034.00	0.340264
1035.00	0.339484
1036.00	0.338694
1037.00	0.337948
1038.00	0.337181
1039.00	0.336431
1040.00	0.335642
1041.00	0.334843
1042.00	0.334064
1043.00	0.333323
1044.00	0.332579
1045.00	0.331866
1046.00	0.331106
1047.00	0.330395
1048.00	0.329679
1049.00	0.328961
1050.00	0.328274
1051.00	0.327595
1052.00	0.326912
1053.00	0.326242
1054.00	0.325560
1055.00	0.324915
1056.00	0.324270
1057.00	0.323632
1058.00	0.322994
1059.00	0.322384
1060.00	0.321752
1061.00	0.321119
1062.00	0.320458
1063.00	0.319838
1064.00	0.319188
1065.00	0.318588
1066.00	0.317972
1067.00	0.317384
1068.00	0.316773
1069.00	0.316164
1070.00	0.315565
1071.00	0.314972
1072.00	0.314373
1073.00	0.313774
1074.00	0.313174
1075.00	0.312608
1076.00	0.312012
1077.00	0.311423
1078.00	0.310873
1079.00	0.310359
1080.00	0.309830
1081.00	0.309304
1082.00	0.308746
1083.00	0.308215
1084.00	0.307691
1085.00	0.307192
1086.00	0.306701
1087.00	0.306205
1088.00	0.305677
1089.00	0.305169
1090.00	0.304688
1091.00	0.304219
1092.00	0.303725
1093.00	0.303260
1094.00	0.302803
1095.00	0.302352
1096.00	0.301909
1097.00	0.301442
1098.00	0.300965
1099.00	0.300483
1100.00	0.300018
1101.00	0.299561
1102.00	0.299102
1103.00	0.298645
1104.00	0.298183
1105.00	0.297735
1106.00	0.297286
1107.00	0.296829
1108.00	0.296385
1109.00	0.295941
1110.00	0.295494
1111.00	0.295033
1112.00	0.294575
1113.00	0.294103
1114.00	0.293668
1115.00	0.293231
1116.00	0.292799
1117.00	0.292393
1118.00	0.291952
1119.00	0.291483
1120.00	0.291012
1121.00	0.290520
1122.00	0.290080
1123.00	0.289614
1124.00	0.289163
1125.00	0.288733
1126.00	0.288300
1127.00	0.287859
1128.00	0.287424
1129.00	0.286991
1130.00	0.286564
1131.00	0.286141
1132.00	0.285720
1133.00	0.285292
1134.00	0.284832
1135.00	0.284419
1136.00	0.283988
1137.00	0.283568
1138.00	0.283180
1139.00	0.282775
1140.00	0.282387
1141.00	0.281998
1142.00	0.281585
1143.00	0.281169
1144.00	0.280753
1145.00	0.280368
1146.00	0.279964
1147.00	0.279565
1148.00	0.279166
1149.00	0.278798
1150.00	0.278418
1151.00	0.278042
1152.00	0.277648
1153.00	0.277284
1154.00	0.276917
1155.00	0.276554
1156.00	0.276165
1157.00	0.275775
1158.00	0.275387
1159.00	0.275008
1160.00	0.274655
1161.00	0.274303
1162.00	0.273941
1163.00	0.273582
1164.00	0.273212
1165.00	0.272823
1166.00	0.272444
1167.00	0.272085
1168.00	0.271725
1169.00	0.271358
1170.00	0.270994
1171.00	0.270619
1172.00	0.270274
1173.00	0.269956
1174.00	0.269634
1175.00	0.269319
1176.00	0.268984
1177.00	0.268638
1178.00	0.268327
1179.00	0.267990
1180.00	0.267679
1181.00	0.267364
1182.00	0.267062
1183.00	0.266744
1184.00	0.266438
1185.00	0.266138
1186.00	0.265837
1187.00	0.265528
1188.00	0.265236
1189.00	0.264940
1190.00	0.264626
1191.00	0.264323
1192.00	0.263996
1193.00	0.263690
1194.00	0.263398
1195.00	0.263102
1196.00	0.262816
1197.00	0.262550
1198.00	0.262257
1199.00	0.261960
1200.00	0.261652
1201.00	0.261326
1202.00	0.261013
1203.00	0.260714
1204.00	0.260421
1205.00	0.260134
1206.00	0.259816
1207.00	0.259492
1208.00	0.259198
1209.00	0.258900
1210.00	0.258614
1211.00	0.258321
1212.00	0.258011
1213.00	0.257733
1214.00	0.257418
1215.00	0.257131
1216.00	0.256850
1217.00	0.256559
1218.00	0.256269
1219.00	0.255995
1220.00	0.255705
1221.00	0.255427
1222.00	0.255142
1223.00	0.254856
1224.00	0.254620
1225.00	0.254328
1226.00	0.254068
1227.00	0.253828
1228.00	0.253568
1229.00	0.253270
1230.00	0.252965
1231.00	0.252683
1232.00	0.252396
1233.00	0.252094
1234.00	0.251817
1235.00	0.251576
1236.00	0.251303
1237.00	0.251024
1238.00	0.250770
1239.00	0.250502
1240.00	0.250251
1241.00	0.249956
1242.00	0.249687
1243.00	0.249417
1244.00	0.249117
1245.00	0.248834
1246.00	0.248589
1247.00	0.248318
1248.00	0.248032
1249.00	0.247784
1250.00	0.247536
1251.00	0.247282
1252.00	0.247004
1253.00	0.246716
1254.00	0.246452
1255.00	0.246170
1256.00	0.245914
1257.00	0.245662
1258.00	0.245401
1259.00	0.245154
1260.00	0.244898
1261.00	0.244620
1262.00	0.244336
1263.00	0.244053
1264.00	0.243778
1265.00	0.243482
1266.00	0.243178
1267.00	0.242888
1268.00	0.242617
1269.00	0.242338
1270.00	0.242064
1271.00	0.241800
1272.00	0.241544
1273.00	0.241258
1274.00	0.240968
1275.00	0.240694
1276.00	0.240421
1277.00	0.240145
1278.00	0.239897
1279.00	0.239689
1280.00	0.239468
1281.00	0.239207
1282.00	0.239000
1283.00	0.238772
1284.00	0.238551
1285.00	0.238308
1286.00	0.238067
1287.00	0.237851
1288.00	0.237607
1289.00	0.237333
1290.00	0.237100
1291.00	0.236871
1292.00	0.236653
1293.00	0.236421
1294.00	0.236180
1295.00	0.235950
1296.00	0.235685
1297.00	0.235418
1298.00	0.235185
1299.00	0.234933
1300.00	0.234680
1301.00	0.234418
1302.00	0.234147
1303.00	0.233889
1304.00	0.233631
1305.00	0.233375
1306.00	0.233119
1307.00	0.232855
1308.00	0.232580
1309.00	0.232285
1310.00	0.232012
1311.00	0.231750
1312.00	0.231473
1313.00	0.231188
1314.00	0.230899
1315.00	0.230615
1316.00	0.230337
1317.00	0.230045
1318.00	0.229758
1319.00	0.229488
1320.00	0.229201
1321.00	0.228907
1322.00	0.228602
1323.00	0.228328
1324.00	0.228031
1325.00	0.227724
1326.00	0.227448
1327.00	0.227138
1328.00	0.226836
1329.00	0.226536
1330.00	0.226234
1331.00	0.225955
1332.00	0.225673
1333.00	0.225381
1334.00	0.225104
1335.00	0.224793
1336.00	0.224497
1337.00	0.224222
1338.00	0.223935
1339.00	0.223674
1340.00	0.223427
1341.00	0.223181
1342.00	0.222943
1343.00	0.222673
1344.00	0.222414
1345.00	0.222148
1346.00	0.221883
1347.00	0.221609
1348.00	0.221336
1349.00	0.221069
1350.00	0.220798
1351.00	0.220521
1352.00	0.220273
1353.00	0.220027
1354.00	0.219751
1355.00	0.219470
1356.00	0.219202
1357.00	0.218908
1358.00	0.218606
1359.00	0.218310
1360.00	0.218017
1361.00	0.217714
1362.00	0.217407
1363.00	0.217093
1364.00	0.216829
1365.00	0.216542
1366.00	0.216246
1367.00	0.215984
1368.00	0.215717
1369.00	0.215448
1370.00	0.215144
1371.00	0.214865
1372.00	0.214608
1373.00	0.214339
1374.00	0.214073
1375.00	0.213830
1376.00	0.213541
1377.00	0.213256
1378.00	0.212996
1379.00	0.212740
1380.00	0.212491
1381.00	0.212218
1382.00	0.211927
1383.00	0.211660
1384.00	0.211342
1385.00	0.211035
1386.00	0.210726
1387.00	0.210443
1388.00	0.210132
1389.00	0.209817
1390.00	0.209494
1391.00	0.209162
1392.00	0.208801
1393.00	0.208491
1394.00	0.208183
1395.00	0.207884
1396.00	0.207570
1397.00	0.207238
1398.00	0.206910
1399.00	0.206609
1400.00	0.206297
1401.00	0.205985
1402.00	0.205677
1403.00	0.205371
1404.00	0.205045
1405.00	0.204743
1406.00	0.204442
1407.00	0.204128
1408.00	0.203815
1409.00	0.203548
1410.00	0.203241
1411.00	0.202941
1412.00	0.202633
1413.00	0.202335
1414.00	0.202051
1415.00	0.201746
1416.00	0.201448
1417.00	0.201161
1418.00	0.200865
1419.00	0.200576
1420.00	0.200275
1421.00	0.200000
1422.00	0.199725
1423.00	0.199453
1424.00	0.199179
1425.00	0.198900
1426.00	0.198605
1427.00	0.198349
1428.00	0.198117
1429.00	0.197882
1430.00	0.197643
1431.00	0.197386
1432.00	0.197133
1433.00	0.196884
1434.00	0.196664
1435.00	0.196472
1436.00	0.196285
1437.00	0.196090
1438.00	0.195866
1439.00	0.195675
1440.00	0.195472
1441.00	0.195288
1442.00	0.195108
1443.00	0.194929
1444.00	0.194768
1445.00	0.194572
1446.00	0.194381
1447.00	0.194225
1448.00	0.194075
1449.00	0.193924
1450.00	0.193785
1451.00	0.193670
1452.00	0.193542
1453.00	0.193377
1454.00	0.193252
1455.00	0.193131
1456.00	0.192993
1457.00	0.192870
1458.00	0.192735
1459.00	0.192617
1460.00	0.192508
1461.00	0.192381
1462.00	0.192260
1463.00	0.192135
1464.00	0.192002
1465.00	0.191878
1466.00	0.191763
1467.00	0.191651
1468.00	0.191477
1469.00	0.191316
1470.00	0.191173
1471.00	0.191018
1472.00	0.190895
1473.00	0.190793
1474.00	0.190676
1475.00	0.190560
1476.00	0.190441
1477.00	0.190324
1478.00	0.190222
1479.00	0.190122
1480.00	0.190003
1481.00	0.189899
1482.00	0.189808
1483.00	0.189727
1484.00	0.189637
1485.00	0.189549
1486.00	0.189452
1487.00	0.189348
1488.00	0.189277
1489.00	0.189202
1490.00	0.189075
1491.00	0.188978
1492.00	0.188893
1493.00	0.188806
1494.00	0.188707
1495.00	0.188611
1496.00	0.188527
1497.00	0.188470
1498.00	0.188380
1499.00	0.188273
1500.00	0.188178
1501.00	0.188070
1502.00	0.187972
1503.00	0.187860
1504.00	0.187778
1505.00	0.187679
1506.00	0.187556
1507.00	0.187456
1508.00	0.187356
1509.00	0.187253
1510.00	0.187136
1511.00	0.187021
1512.00	0.186910
1513.00	0.186787
1514.00	0.186673
1515.00	0.186558
1516.00	0.186438
1517.00	0.186315
1518.00	0.186215
1519.00	0.186142
1520.00	0.186066
1521.00	0.185985
1522.00	0.185860
1523.00	0.185783
1524.00	0.185683
1525.00	0.185581
1526.00	0.185462
1527.00	0.185374
1528.00	0.185287
1529.00	0.185171
1530.00	0.185081
1531.00	0.184970
1532.00	0.184862
1533.00	0.184764
1534.00	0.184673
1535.00	0.184556
1536.00	0.184397
1537.00	0.184274
1538.00	0.184144
1539.00	0.184058
1540.00	0.183947
1541.00	0.183832
1542.00	0.183716
1543.00	0.183596
1544.00	0.183490
1545.00	0.183377
1546.00	0.183284
1547.00	0.183181
1548.00	0.183057
1549.00	0.182938
1550.00	0.182826
1551.00	0.182712
1552.00	0.182598
1553.00	0.182510
1554.00	0.182393
1555.00	0.182277
1556.00	0.182147
1557.00	0.182020
1558.00	0.181914
1559.00	0.181793
1560.00	0.181679
1561.00	0.181558
1562.00	0.181435
1563.00	0.181291
1564.00	0.181138
1565.00	0.181001
1566.00	0.180853
1567.00	0.180710
1568.00	0.180570
1569.00	0.180425
1570.00	0.180248
1571.00	0.180085
1572.00	0.179929
1573.00	0.179792
1574.00	0.179622
1575.00	0.179464
1576.00	0.179293
1577.00	0.179128
1578.00	0.178953
1579.00	0.178783
1580.00	0.178647
1581.00	0.178501
1582.00	0.178372
1583.00	0.178271
1584.00	0.178163
1585.00	0.178054
1586.00	0.177945
1587.00	0.177840
1588.00	0.177733
1589.00	0.177626
1590.00	0.177497
1591.00	0.177391
1592.00	0.177295
1593.00	0.177205
1594.00	0.177129
1595.00	0.177033
1596.00	0.176945
1597.00	0.176822
1598.00	0.176716
1599.00	0.176605
1600.00	0.176458
1601.00	0.176327
1602.00	0.176178
1603.00	0.176034
1604.00	0.175884
1605.00	0.175763
1606.00	0.175626
1607.00	0.175501
1608.00	0.175378
1609.00	0.175236
1610.00	0.175083
1611.00	0.174930
1612.00	0.174772
1613.00	0.174600
1614.00	0.174459
1615.00	0.174318
1616.00	0.174191
1617.00	0.174081
1618.00	0.173945
1619.00	0.173803
1620.00	0.173682
1621.00	0.173572
1622.00	0.173443
1623.00	0.173328
1624.00	0.173211
1625.00	0.173092
1626.00	0.172980
1627.00	0.172878
1628.00	0.172771
1629.00	0.172668
1630.00	0.172587
1631.00	0.172498
1632.00	0.172403
1633.00	0.172279
1634.00	0.172169
1635.00	0.172064
1636.00	0.171950
1637.00	0.171840
1638.00	0.171752
1639.00	0.171656
1640.00	0.171537
1641.00	0.171395
1642.00	0.171260
1643.00	0.172259
1644.00	0.173283
1645.00	0.174253
1646.00	0.175254
1647.00	0.176230
1648.00	0.177222
1649.00	0.178185
1650.00	0.179194
1651.00	0.180152
1652.00	0.181173
1653.00	0.182187
1654.00	0.183193
1655.00	0.184132
1656.00	0.185089
1657.00	0.186038
1658.00	0.187047
1659.00	0.188045
1660.00	0.187813
1661.00	0.187671
1662.00	0.187508
1663.00	0.187347
1664.00	0.187184
1665.00	0.187015
1666.00	0.186915
1667.00	0.186709
1668.00	0.186571
1669.00	0.186384
1670.00	0.186218
1671.00	0.186052
1672.00	0.185986
1673.00	0.185835
1674.00	0.185743
1675.00	0.185581
1676.00	0.185481
1677.00	0.185410
1678.00	0.185201
1679.00	0.185142
1680.00	0.185053
1681.00	0.184928
1682.00	0.184827
1683.00	0.184691
1684.00	0.184600
1685.00	0.184501
1686.00	0.184318
1687.00	0.184163
1688.00	0.184143
1689.00	0.183983
1690.00	0.183949
1691.00	0.183895
1692.00	0.183915
1693.00	0.183784
1694.00	0.183697
1695.00	0.183735
1696.00	0.183675
1697.00	0.183551
1698.00	0.183437
1699.00	0.183349
1700.00	0.183241
1701.00	0.183159
1702.00	0.183038
1703.00	0.183022
1704.00	0.182992
1705.00	0.182810
1706.00	0.182782
1707.00	0.182695
1708.00	0.182605
1709.00	0.182408
1710.00	0.182383
1711.00	0.182262
1712.00	0.182045
1713.00	0.181892
1714.00	0.181780
1715.00	0.181719
1716.00	0.181586
1717.00	0.181491
1718.00	0.181416
1719.00	0.181313
1720.00	0.181159
1721.00	0.181034
1722.00	0.180975
1723.00	0.180795
1724.00	0.180628
1725.00	0.180454
1726.00	0.180394
1727.00	0.180208
1728.00	0.180067
1729.00	0.179921
1730.00	0.179737
1731.00	0.179555
1732.00	0.179344
1733.00	0.179180
1734.00	0.178919
1735.00	0.178759
1736.00	0.178636
1737.00	0.178489
1738.00	0.178269
1739.00	0.178043
1740.00	0.177888
1741.00	0.177711
1742.00	0.177547
1743.00	0.177331
1744.00	0.177182
1745.00	0.176925
1746.00	0.176689
1747.00	0.176560
1748.00	0.176420
1749.00	0.176270
1750.00	0.176055
1751.00	0.175933
1752.00	0.175660
1753.00	0.175443
1754.00	0.175243
1755.00	0.175129
1756.00	0.174882
1757.00	0.174663
1758.00	0.174458
1759.00	0.174264
1760.00	0.174017
1761.00	0.173776
1762.00	0.173669
1763.00	0.173524
1764.00	0.173361
1765.00	0.173133
1766.00	0.172972
1767.00	0.172776
1768.00	0.172613
1769.00	0.172417
1770.00	0.172246
1771.00	0.172000
1772.00	0.171784
1773.00	0.171677
1774.00	0.171422
1775.00	0.171272
1776.00	0.171091
1777.00	0.170936
1778.00	0.170702
1779.00	0.170506
1780.00	0.170303
1781.00	0.170116
1782.00	0.169927
1783.00	0.169708
1784.00	0.169598
1785.00	0.169367
1786.00	0.169184
1787.00	0.168980
1788.00	0.168966
1789.00	0.168694
1790.00	0.168513
1791.00	0.168413
1792.00	0.168321
1793.00	0.168064
1794.00	0.167910
1795.00	0.167878
1796.00	0.167675
1797.00	0.167640
1798.00	0.167402
1799.00	0.167310
1800.00	0.167135
1801.00	0.167015
1802.00	0.166929
1803.00	0.166825
1804.00	0.166654
1805.00	0.166544
1806.00	0.166512
1807.00	0.166336
1808.00	0.166180
1809.00	0.165950
1810.00	0.165934
1811.00	0.165760
1812.00	0.165553
1813.00	0.165475
1814.00	0.165263
1815.00	0.165165
1816.00	0.165011
1817.00	0.164960
1818.00	0.164689
1819.00	0.164513
1820.00	0.164423
1821.00	0.164362
1822.00	0.164120
1823.00	0.163938
1824.00	0.163812
1825.00	0.163632
1826.00	0.163416
1827.00	0.163178
1828.00	0.163081
1829.00	0.162807
1830.00	0.162616
1831.00	0.162438
1832.00	0.162278
1833.00	0.162047
1834.00	0.161791
1835.00	0.161673
1836.00	0.161559
1837.00	0.161305
1838.00	0.161083
1839.00	0.160833
1840.00	0.160599
1841.00	0.160450
1842.00	0.160226
1843.00	0.160132
1844.00	0.159979
1845.00	0.159753
1846.00	0.159749
1847.00	0.159635
1848.00	0.159462
1849.00	0.159271
1850.00	0.159105
1851.00	0.158925
1852.00	0.158785
1853.00	0.158580
1854.00	0.158439
1855.00	0.158284
1856.00	0.158138
1857.00	0.158045
1858.00	0.157786
1859.00	0.157663
1860.00	0.157439
1861.00	0.157239
1862.00	0.157014
1863.00	0.156702
1864.00	0.156402
1865.00	0.156170
1866.00	0.155946
1867.00	0.155757
1868.00	0.155557
1869.00	0.155333
1870.00	0.155012
1871.00	0.154794
1872.00	0.154520
1873.00	0.154299
1874.00	0.154107
1875.00	0.153985
1876.00	0.153839
1877.00	0.153724
1878.00	0.153468
1879.00	0.153391
1880.00	0.153343
1881.00	0.153207
1882.00	0.153032
1883.00	0.152821
1884.00	0.152782
1885.00	0.152658
1886.00	0.152480
1887.00	0.152392
1888.00	0.152259
1889.00	0.152230
1890.00	0.152081
1891.00	0.151913
1892.00	0.151695
1893.00	0.151566
1894.00	0.151359
1895.00	0.151357
1896.00	0.151117
1897.00	0.150918
1898.00	0.150682
1899.00	0.150458
1900.00	0.150339
1901.00	0.150074
1902.00	0.150066
1903.00	0.149898
1904.00	0.149757
1905.00	0.149445
1906.00	0.149192
1907.00	0.149097
1908.00	0.148975
1909.00	0.148740
1910.00	0.148427
1911.00	0.148237
1912.00	0.148078
1913.00	0.148298
1914.00	0.148162
1915.00	0.148177
1916.00	0.148314
1917.00	0.148304
1918.00	0.148321
1919.00	0.148169
1920.00	0.148094
1921.00	0.148074
1922.00	0.148064
1923.00	0.147823
1924.00	0.147945
1925.00	0.147860
1926.00	0.147891
1927.00	0.147918
1928.00	0.147886
1929.00	0.147746
1930.00	0.147190
1931.00	0.147136
1932.00	0.147057
1933.00	0.146731
1934.00	0.146750
1935.00	0.146654
1936.00	0.146510
1937.00	0.146501
1938.00	0.146534
1939.00	0.146446
1940.00	0.146608
1941.00	0.146157
1942.00	0.146188
1943.00	0.146219
1944.00	0.146173
1945.00	0.146222
1946.00	0.146140
1947.00	0.146353
1948.00	0.146211
1949.00	0.146196
1950.00	0.146161
1951.00	0.145943
1952.00	0.145669
1953.00	0.145556
1954.00	0.145398
1955.00	0.145163
1956.00	0.145049
1957.00	0.144969
1958.00	0.145269
1959.00	0.145087
1960.00	0.144969
1961.00	0.144983
1962.00	0.144747
1963.00	0.144461
1964.00	0.144327
1965.00	0.144263
1966.00	0.144109
1967.00	0.144024
1968.00	0.143976
1969.00	0.143992
1970.00	0.143879
1971.00	0.143933
1972.00	0.143900
1973.00	0.144032
1974.00	0.143851
1975.00	0.143557
1976.00	0.143676
1977.00	0.143530
1978.00	0.143425
1979.00	0.143328
1980.00	0.143388
1981.00	0.143038
1982.00	0.143109
1983.00	0.143056
1984.00	0.143016
1985.00	0.142731
1986.00	0.142765
1987.00	0.142768
1988.00	0.142617
1989.00	0.142439
1990.00	0.142125
1991.00	0.142072
1992.00	0.141952
1993.00	0.141766
1994.00	0.141699
1995.00	0.141632
1996.00	0.141756
1997.00	0.141805
1998.00	0.141972
1999.00	0.141722
2000.00	0.141694
2001.00	0.141698
2002.00	0.141858
2003.00	0.141654
2004.00	0.141556
2005.00	0.141454
2006.00	0.141447
2007.00	0.141557
2008.00	0.141547
2009.00	0.141697
2010.00	0.141602
2011.00	0.141717
2012.00	0.141591
2013.00	0.141493
2014.00	0.141450
2015.00	0.141456
2016.00	0.141521
2017.00	0.141474
2018.00	0.141527
2019.00	0.141475
2020.00	0.141589
2021.00	0.141636
2022.00	0.141586
2023.00	0.141572
2024.00	0.141622
2025.00	0.141517
2026.00	0.141432
2027.00	0.141273
2028.00	0.141098
2029.00	0.141362
2030.00	0.141271
2031.00	0.141371
2032.00	0.141223
2033.00	0.141231
2034.00	0.141153
2035.00	0.140980
2036.00	0.140998
2037.00	0.140915
2038.00	0.140864
2039.00	0.140890
2040.00	0.140799
2041.00	0.140600
2042.00	0.140502
2043.00	0.140416
2044.00	0.140454
2045.00	0.140463
2046.00	0.140146
2047.00	0.140179
2048.00	0.140125
2049.00	0.139941
2050.00	0.139677
2051.00	0.139706
2052.00	0.139860
2053.00	0.139643
2054.00	0.139700
2055.00	0.139665
2056.00	0.139543
2057.00	0.139780
2058.00	0.139921
2059.00	0.140260
2060.00	0.140350
2061.00	0.140407
2062.00	0.140352
2063.00	0.140337
2064.00	0.140120
2065.00	0.140119
2066.00	0.140338
2067.00	0.140578
2068.00	0.140521
2069.00	0.140471
2070.00	0.140532
2071.00	0.140327
2072.00	0.140289
2073.00	0.140423
2074.00	0.140045
2075.00	0.140108
2076.00	0.139869
2077.00	0.139710
2078.00	0.139440
2079.00	0.139589
2080.00	0.139642
2081.00	0.139915
2082.00	0.139794
2083.00	0.139922
2084.00	0.139702
2085.00	0.139623
2086.00	0.139534
2087.00	0.139542
2088.00	0.139542
2089.00	0.139344
2090.00	0.139388
2091.00	0.139725
2092.00	0.139611
2093.00	0.139615
2094.00	0.139676
2095.00	0.139893
2096.00	0.139546
2097.00	0.139450
2098.00	0.139374
2099.00	0.139370
2100.00	0.138907
2101.00	0.138824
2102.00	0.139106
2103.00	0.138902
2104.00	0.138864
2105.00	0.138911
2106.00	0.139253
2107.00	0.139045
2108.00	0.138660
2109.00	0.138528
2110.00	0.138356
2111.00	0.138094
2112.00	0.138085
2113.00	0.138161
2114.00	0.138010
2115.00	0.137749
2116.00	0.137698
2117.00	0.138039
2118.00	0.137925
2119.00	0.137598
2120.00	0.137530
2121.00	0.137448
2122.00	0.137188
2123.00	0.136936
2124.00	0.136955
2125.00	0.136879
2126.00	0.136841
2127.00	0.136949
2128.00	0.137015
2129.00	0.136670
2130.00	0.136536
2131.00	0.136575
2132.00	0.136398
2133.00	0.135971
2134.00	0.135790
2135.00	0.135779
2136.00	0.135306
2137.00	0.135272
2138.00	0.135183
2139.00	0.135064
2140.00	0.134660
2141.00	0.134522
2142.00	0.134391
2143.00	0.133947
2144.00	0.133683
2145.00	0.133546
2146.00	0.133432
2147.00	0.133117
2148.00	0.132879
2149.00	0.132859
2150.00	0.132789
2151.00	0.132442
2152.00	0.132437
2153.00	0.132555
2154.00	0.132259
2155.00	0.132023
2156.00	0.131965
2157.00	0.131948
2158.00	0.131460
2159.00	0.131356
2160.00	0.131686
2161.00	0.131428
2162.00	0.131243
2163.00	0.131133
2164.00	0.131167
2165.00	0.130972
2166.00	0.130710
2167.00	0.130872
2168.00	0.130837
2169.00	0.130414
2170.00	0.130354
2171.00	0.130423
2172.00	0.130230
2173.00	0.130156
2174.00	0.130066
2175.00	0.130281
2176.00	0.129987
2177.00	0.129560
2178.00	0.129633
2179.00	0.129539
2180.00	0.129371
2181.00	0.129405
2182.00	0.129471
2183.00	0.129494
2184.00	0.129284
2185.00	0.129291
2186.00	0.129408
2187.00	0.129264
2188.00	0.129025
2189.00	0.128954
2190.00	0.128934
2191.00	0.129000
2192.00	0.128865
2193.00	0.129039
2194.00	0.129049
2195.00	0.128989
2196.00	0.128891
2197.00	0.128981
[truncated: 303 more rows]
