# Supplementary material for: Ultrafast charge-transfer-induced spin transition in cobalt-tungstate molecular photomagnets
Source: Nat Commun. 2025 Jun 6;16:5012. doi: 10.1038/s41467-025-60401-4 (PMC12144094; doi:10.1038/s41467-025-60401-4)
Supplement: Supplementary file 5 — Source Data [file 41467_2025_60401_MOESM5_ESM.zip › Source_Data_files/Photoinduced_UV_vis_NIR_spectra_CsCoW/cooling_photo_1st/File_220712_172936_130.txt]

File_220712_172936_130.spc - RawData
�g�� (nm)	Abs.
200.00	2.115901
201.00	2.134487
202.00	2.149905
203.00	2.167373
204.00	2.198299
205.00	2.174042
206.00	2.169649
207.00	2.144317
208.00	2.124657
209.00	2.066460
210.00	2.038446
211.00	2.025715
212.00	2.037750
213.00	2.030030
214.00	2.026879
215.00	2.001384
216.00	1.979639
217.00	1.947566
218.00	1.939715
219.00	1.937095
220.00	1.948980
221.00	1.957224
222.00	1.956428
223.00	1.960989
224.00	1.968305
225.00	1.970642
226.00	1.970563
227.00	1.984861
228.00	1.976002
229.00	1.984934
230.00	1.982275
231.00	1.984612
232.00	1.987005
233.00	1.999122
234.00	2.000849
235.00	2.009898
236.00	2.017958
237.00	2.032480
238.00	2.039829
239.00	2.048106
240.00	2.043374
241.00	2.048010
242.00	2.045057
243.00	2.048853
244.00	2.047703
245.00	2.053326
246.00	2.055979
247.00	2.061948
248.00	2.064674
249.00	2.077084
250.00	2.088660
251.00	2.095847
252.00	2.102082
253.00	2.115089
254.00	2.114809
255.00	2.118939
256.00	2.115164
257.00	2.116625
258.00	2.114403
259.00	2.118775
260.00	2.111368
261.00	2.113570
262.00	2.115517
263.00	2.109142
264.00	2.102721
265.00	2.105426
266.00	2.105364
267.00	2.102957
268.00	2.106768
269.00	2.108094
270.00	2.114845
271.00	2.112252
272.00	2.107803
273.00	2.096676
274.00	2.092279
275.00	2.081706
276.00	2.072607
277.00	2.063765
278.00	2.060414
279.00	2.053499
280.00	2.039510
281.00	2.032374
282.00	2.027154
283.00	2.017575
284.00	2.009453
285.00	2.006098
286.00	1.998872
287.00	1.988484
288.00	1.980293
289.00	1.967471
290.00	1.957686
291.00	1.948542
292.00	1.937263
293.00	1.927259
294.00	1.919732
295.00	1.911344
296.00	1.899875
297.00	1.888281
298.00	1.877624
299.00	1.866480
300.00	1.853858
301.00	1.842960
302.00	1.833418
303.00	1.820728
304.00	1.805387
305.00	1.795661
306.00	1.782084
307.00	1.763438
308.00	1.749008
309.00	1.730665
310.00	1.708525
311.00	1.687046
312.00	1.671501
313.00	1.654763
314.00	1.642104
315.00	1.625340
316.00	1.607445
317.00	1.587541
318.00	1.567550
319.00	1.550179
320.00	1.533089
321.00	1.518243
322.00	1.503669
323.00	1.488330
324.00	1.471962
325.00	1.455979
326.00	1.441894
327.00	1.429056
328.00	1.418191
329.00	1.406142
330.00	1.397089
331.00	1.387417
332.00	1.377365
333.00	1.367544
334.00	1.360372
335.00	1.354629
336.00	1.349101
337.00	1.344319
338.00	1.340888
339.00	1.336296
340.00	1.332035
341.00	1.329291
342.00	1.325011
343.00	1.320492
344.00	1.318647
345.00	1.313901
346.00	1.311208
347.00	1.308814
348.00	1.306208
349.00	1.302607
350.00	1.301430
351.00	1.297754
352.00	1.294939
353.00	1.292528
354.00	1.288549
355.00	1.284142
356.00	1.279788
357.00	1.275018
358.00	1.270074
359.00	1.265816
360.00	1.260015
361.00	1.253539
362.00	1.248617
363.00	1.241110
364.00	1.234144
365.00	1.227364
366.00	1.220344
367.00	1.212469
368.00	1.204731
369.00	1.196863
370.00	1.189083
371.00	1.180530
372.00	1.171784
373.00	1.163368
374.00	1.154100
375.00	1.145810
376.00	1.136448
377.00	1.127335
378.00	1.118349
379.00	1.108371
380.00	1.098173
381.00	1.089399
382.00	1.079667
383.00	1.070431
384.00	1.062446
385.00	1.053455
386.00	1.044118
387.00	1.035998
388.00	1.027547
389.00	1.018392
390.00	1.009930
391.00	1.002417
392.00	0.994903
393.00	0.987167
394.00	0.980195
395.00	0.973064
396.00	0.966474
397.00	0.960126
398.00	0.955079
399.00	0.948997
400.00	0.944206
401.00	0.939175
402.00	0.934040
403.00	0.929363
404.00	0.925960
405.00	0.922069
406.00	0.918584
407.00	0.915168
408.00	0.911722
409.00	0.907933
410.00	0.904659
411.00	0.901698
412.00	0.898925
413.00	0.895262
414.00	0.892872
415.00	0.889602
416.00	0.885721
417.00	0.881817
418.00	0.878687
419.00	0.874299
420.00	0.870693
421.00	0.866798
422.00	0.863358
423.00	0.859472
424.00	0.856292
425.00	0.852822
426.00	0.849462
427.00	0.845952
428.00	0.842749
429.00	0.838796
430.00	0.834894
431.00	0.831146
432.00	0.827606
433.00	0.823620
434.00	0.820240
435.00	0.816865
436.00	0.813874
437.00	0.810073
438.00	0.806306
439.00	0.803363
440.00	0.800693
441.00	0.797686
442.00	0.795252
443.00	0.793424
444.00	0.790593
445.00	0.788232
446.00	0.786011
447.00	0.784297
448.00	0.782385
449.00	0.780563
450.00	0.778773
451.00	0.777061
452.00	0.774639
453.00	0.773054
454.00	0.771756
455.00	0.770164
456.00	0.768842
457.00	0.768256
458.00	0.767217
459.00	0.766240
460.00	0.765168
461.00	0.764461
462.00	0.763154
463.00	0.761501
464.00	0.760002
465.00	0.758943
466.00	0.757325
467.00	0.755898
468.00	0.754270
469.00	0.752836
470.00	0.751112
471.00	0.749207
472.00	0.747374
473.00	0.745659
474.00	0.743761
475.00	0.741751
476.00	0.739886
477.00	0.738029
478.00	0.735979
479.00	0.734069
480.00	0.732019
481.00	0.730156
482.00	0.728438
483.00	0.726743
484.00	0.724566
485.00	0.722466
486.00	0.720383
487.00	0.717864
488.00	0.715598
489.00	0.713739
490.00	0.711965
491.00	0.710079
492.00	0.708766
493.00	0.707089
494.00	0.705456
495.00	0.703679
496.00	0.702174
497.00	0.700520
498.00	0.699434
499.00	0.698093
500.00	0.697159
501.00	0.695940
502.00	0.694526
503.00	0.693071
504.00	0.691946
505.00	0.690559
506.00	0.689684
507.00	0.688899
508.00	0.687682
509.00	0.686733
510.00	0.685378
511.00	0.684029
512.00	0.682896
513.00	0.682150
514.00	0.681292
515.00	0.680841
516.00	0.680159
517.00	0.679429
518.00	0.679212
519.00	0.678337
520.00	0.677597
521.00	0.677552
522.00	0.677154
523.00	0.676656
524.00	0.676494
525.00	0.676532
526.00	0.675812
527.00	0.675857
528.00	0.675643
529.00	0.675594
530.00	0.675657
531.00	0.676013
532.00	0.675743
533.00	0.675716
534.00	0.675356
535.00	0.674843
536.00	0.674516
537.00	0.674279
538.00	0.673433
539.00	0.672876
540.00	0.671976
541.00	0.670331
542.00	0.669152
543.00	0.668357
544.00	0.667161
545.00	0.666171
546.00	0.665520
547.00	0.664223
548.00	0.662718
549.00	0.661586
550.00	0.660434
551.00	0.659348
552.00	0.658657
553.00	0.657973
554.00	0.657473
555.00	0.657285
556.00	0.656843
557.00	0.657209
558.00	0.657444
559.00	0.658041
560.00	0.658453
561.00	0.659856
562.00	0.660523
563.00	0.661868
564.00	0.662715
565.00	0.663750
566.00	0.664160
567.00	0.665015
568.00	0.665670
569.00	0.666694
570.00	0.667801
571.00	0.669076
572.00	0.670025
573.00	0.670955
574.00	0.671781
575.00	0.672432
576.00	0.673266
577.00	0.674245
578.00	0.675058
579.00	0.676314
580.00	0.677637
581.00	0.678808
582.00	0.680435
583.00	0.682643
584.00	0.684116
585.00	0.686132
586.00	0.688458
587.00	0.690595
588.00	0.692781
589.00	0.695364
590.00	0.697509
591.00	0.699526
592.00	0.701519
593.00	0.703742
594.00	0.706527
595.00	0.708667
596.00	0.710751
597.00	0.713106
598.00	0.715135
599.00	0.716542
600.00	0.718922
601.00	0.721895
602.00	0.723588
603.00	0.725762
604.00	0.728361
605.00	0.730862
606.00	0.732760
607.00	0.735701
608.00	0.738039
609.00	0.740669
610.00	0.743090
611.00	0.745548
612.00	0.747755
613.00	0.750195
614.00	0.752532
615.00	0.754971
616.00	0.757554
617.00	0.760463
618.00	0.763100
619.00	0.765664
620.00	0.768456
621.00	0.771052
622.00	0.773474
623.00	0.775838
624.00	0.778030
625.00	0.780117
626.00	0.783076
627.00	0.785249
628.00	0.787839
629.00	0.790484
630.00	0.793044
631.00	0.795049
632.00	0.798065
633.00	0.800755
634.00	0.803531
635.00	0.806188
636.00	0.809290
637.00	0.811906
638.00	0.814490
639.00	0.817409
640.00	0.820246
641.00	0.822244
642.00	0.824546
643.00	0.827668
644.00	0.829791
645.00	0.831881
646.00	0.834220
647.00	0.837254
648.00	0.839426
649.00	0.841950
650.00	0.844467
651.00	0.847082
652.00	0.849328
653.00	0.850821
654.00	0.853193
655.00	0.856001
656.00	0.858931
657.00	0.861517
658.00	0.865429
659.00	0.868686
660.00	0.871943
661.00	0.875298
662.00	0.877897
663.00	0.880053
664.00	0.881819
665.00	0.883763
666.00	0.884606
667.00	0.886418
668.00	0.887788
669.00	0.888669
670.00	0.889572
671.00	0.890455
672.00	0.891216
673.00	0.892269
674.00	0.893731
675.00	0.894960
676.00	0.896749
677.00	0.898340
678.00	0.900745
679.00	0.903091
680.00	0.905208
681.00	0.907000
682.00	0.909595
683.00	0.910582
684.00	0.912221
685.00	0.913480
686.00	0.915266
687.00	0.915806
688.00	0.917232
689.00	0.918546
690.00	0.919706
691.00	0.921257
692.00	0.923143
693.00	0.925480
694.00	0.927241
695.00	0.929478
696.00	0.930492
697.00	0.931369
698.00	0.931819
699.00	0.931685
700.00	0.933220
701.00	0.934964
702.00	0.935731
703.00	0.937001
704.00	0.939475
705.00	0.938765
706.00	0.939592
707.00	0.941345
708.00	0.941687
709.00	0.942581
710.00	0.943639
711.00	0.943590
712.00	0.943143
713.00	0.944358
714.00	0.943772
715.00	0.943967
716.00	0.944544
717.00	0.945901
718.00	0.946084
719.00	0.935848
720.00	0.926297
721.00	0.919161
722.00	0.916522
723.00	0.913955
724.00	0.911207
725.00	0.908569
726.00	0.906109
727.00	0.903488
728.00	0.900681
729.00	0.897996
730.00	0.898193
731.00	0.898347
732.00	0.898461
733.00	0.898630
734.00	0.898742
735.00	0.898784
736.00	0.898768
737.00	0.898908
738.00	0.898939
739.00	0.898891
740.00	0.898844
741.00	0.898725
742.00	0.898564
743.00	0.898365
744.00	0.898135
745.00	0.897880
746.00	0.897503
747.00	0.897127
748.00	0.896662
749.00	0.896313
750.00	0.895901
751.00	0.895328
752.00	0.894831
753.00	0.894172
754.00	0.893395
755.00	0.892682
756.00	0.891974
757.00	0.891223
758.00	0.890383
759.00	0.889602
760.00	0.888722
761.00	0.887721
762.00	0.886772
763.00	0.885904
764.00	0.884889
765.00	0.883889
766.00	0.882716
767.00	0.881595
768.00	0.880511
769.00	0.879232
770.00	0.878113
771.00	0.876845
772.00	0.875556
773.00	0.874235
774.00	0.872906
775.00	0.871549
776.00	0.870147
777.00	0.868687
778.00	0.867332
779.00	0.865828
780.00	0.864232
781.00	0.862637
782.00	0.861072
783.00	0.859419
784.00	0.857666
785.00	0.855937
786.00	0.854330
787.00	0.852590
788.00	0.850897
789.00	0.849106
790.00	0.847347
791.00	0.845482
792.00	0.843656
793.00	0.841666
794.00	0.839750
795.00	0.837697
796.00	0.835738
797.00	0.833729
798.00	0.831630
799.00	0.829638
800.00	0.827612
801.00	0.825614
802.00	0.823456
803.00	0.821333
804.00	0.819131
805.00	0.816841
806.00	0.814628
807.00	0.812312
808.00	0.810042
809.00	0.807771
810.00	0.805549
811.00	0.803238
812.00	0.800956
813.00	0.798702
814.00	0.796318
815.00	0.794026
816.00	0.791649
817.00	0.789328
818.00	0.786987
819.00	0.784705
820.00	0.782233
821.00	0.779866
822.00	0.777618
823.00	0.775292
824.00	0.772934
825.00	0.770609
826.00	0.768256
827.00	0.766028
828.00	0.763674
829.00	0.761360
830.00	0.759013
831.00	0.756722
832.00	0.754520
833.00	0.752179
834.00	0.749891
835.00	0.747508
836.00	0.745093
837.00	0.742825
838.00	0.740589
839.00	0.738186
840.00	0.735904
841.00	0.733591
842.00	0.731322
843.00	0.728985
844.00	0.726618
845.00	0.724275
846.00	0.722001
847.00	0.719615
848.00	0.717276
849.00	0.714882
850.00	0.712524
851.00	0.710121
852.00	0.707923
853.00	0.705623
854.00	0.703328
855.00	0.701116
856.00	0.698809
857.00	0.696384
858.00	0.694034
859.00	0.691616
860.00	0.689303
861.00	0.686804
862.00	0.684467
863.00	0.678705
864.00	0.673086
865.00	0.667411
866.00	0.661737
867.00	0.656084
868.00	0.650432
869.00	0.644666
870.00	0.639039
871.00	0.633351
872.00	0.627599
873.00	0.622040
874.00	0.616579
875.00	0.611127
876.00	0.605632
877.00	0.600139
878.00	0.594794
879.00	0.589312
880.00	0.586541
881.00	0.583753
882.00	0.580985
883.00	0.578191
884.00	0.575465
885.00	0.572861
886.00	0.570165
887.00	0.567559
888.00	0.564959
889.00	0.562367
890.00	0.559823
891.00	0.557178
892.00	0.554600
893.00	0.551903
894.00	0.549271
895.00	0.546651
896.00	0.544183
897.00	0.541700
898.00	0.539195
899.00	0.536757
900.00	0.534349
901.00	0.531900
902.00	0.529374
903.00	0.526949
904.00	0.524444
905.00	0.521994
906.00	0.519541
907.00	0.517045
908.00	0.514623
909.00	0.512181
910.00	0.509928
911.00	0.507605
912.00	0.505261
913.00	0.502923
914.00	0.500556
915.00	0.498287
916.00	0.496017
917.00	0.493782
918.00	0.491569
919.00	0.489354
920.00	0.487191
921.00	0.485047
922.00	0.482930
923.00	0.480854
924.00	0.478803
925.00	0.476659
926.00	0.474639
927.00	0.472630
928.00	0.470620
929.00	0.468621
930.00	0.466587
931.00	0.464647
932.00	0.462678
933.00	0.460747
934.00	0.458790
935.00	0.456897
936.00	0.455062
937.00	0.453196
938.00	0.451353
939.00	0.449536
940.00	0.447702
941.00	0.445896
942.00	0.444206
943.00	0.442391
944.00	0.440613
945.00	0.438838
946.00	0.437119
947.00	0.435429
948.00	0.433774
949.00	0.432140
950.00	0.430486
951.00	0.428868
952.00	0.427262
953.00	0.425616
954.00	0.423969
955.00	0.422342
956.00	0.420739
957.00	0.419142
958.00	0.417542
959.00	0.415960
960.00	0.414469
961.00	0.412982
962.00	0.411499
963.00	0.410002
964.00	0.408504
965.00	0.406993
966.00	0.405489
967.00	0.404022
968.00	0.402559
969.00	0.401073
970.00	0.399608
971.00	0.398238
972.00	0.396887
973.00	0.395506
974.00	0.394128
975.00	0.392796
976.00	0.391488
977.00	0.390143
978.00	0.388815
979.00	0.387526
980.00	0.386274
981.00	0.385033
982.00	0.383831
983.00	0.382649
984.00	0.381472
985.00	0.380294
986.00	0.379133
987.00	0.377995
988.00	0.376838
989.00	0.375690
990.00	0.374583
991.00	0.373481
992.00	0.372398
993.00	0.371307
994.00	0.370221
995.00	0.369143
996.00	0.368106
997.00	0.367080
998.00	0.366085
999.00	0.365068
1000.00	0.364034
1001.00	0.363028
1002.00	0.362055
1003.00	0.361084
1004.00	0.360134
1005.00	0.359182
1006.00	0.358277
1007.00	0.357379
1008.00	0.356493
1009.00	0.355578
1010.00	0.354688
1011.00	0.353816
1012.00	0.352950
1013.00	0.352092
1014.00	0.351200
1015.00	0.350341
1016.00	0.349464
1017.00	0.348617
1018.00	0.347748
1019.00	0.346926
1020.00	0.346118
1021.00	0.345313
1022.00	0.344515
1023.00	0.343716
1024.00	0.342920
1025.00	0.342131
1026.00	0.341349
1027.00	0.340552
1028.00	0.339759
1029.00	0.338993
1030.00	0.338203
1031.00	0.337462
1032.00	0.336710
1033.00	0.335970
1034.00	0.335222
1035.00	0.334497
1036.00	0.333765
1037.00	0.333065
1038.00	0.332359
1039.00	0.331635
1040.00	0.330901
1041.00	0.330145
1042.00	0.329411
1043.00	0.328722
1044.00	0.328020
1045.00	0.327330
1046.00	0.326626
1047.00	0.325957
1048.00	0.325290
1049.00	0.324601
1050.00	0.323929
1051.00	0.323290
1052.00	0.322655
1053.00	0.322023
1054.00	0.321373
1055.00	0.320728
1056.00	0.320100
1057.00	0.319457
1058.00	0.318846
1059.00	0.318235
1060.00	0.317617
1061.00	0.317012
1062.00	0.316406
1063.00	0.315812
1064.00	0.315211
1065.00	0.314634
1066.00	0.314059
1067.00	0.313488
1068.00	0.312904
1069.00	0.312326
1070.00	0.311753
1071.00	0.311174
1072.00	0.310605
1073.00	0.310028
1074.00	0.309453
1075.00	0.308896
1076.00	0.308336
1077.00	0.307773
1078.00	0.307230
1079.00	0.306727
1080.00	0.306200
1081.00	0.305697
1082.00	0.305142
1083.00	0.304623
1084.00	0.304115
1085.00	0.303605
1086.00	0.303118
1087.00	0.302612
1088.00	0.302116
1089.00	0.301637
1090.00	0.301162
1091.00	0.300709
1092.00	0.300234
1093.00	0.299790
1094.00	0.299350
1095.00	0.298921
1096.00	0.298486
1097.00	0.298044
1098.00	0.297578
1099.00	0.297132
1100.00	0.296667
1101.00	0.296213
1102.00	0.295788
1103.00	0.295361
1104.00	0.294940
1105.00	0.294500
1106.00	0.294068
1107.00	0.293656
1108.00	0.293240
1109.00	0.292830
1110.00	0.292398
1111.00	0.291968
1112.00	0.291526
1113.00	0.291071
1114.00	0.290649
1115.00	0.290224
1116.00	0.289819
1117.00	0.289439
1118.00	0.289051
1119.00	0.288618
1120.00	0.288163
1121.00	0.287735
1122.00	0.287310
1123.00	0.286869
1124.00	0.286426
1125.00	0.286025
1126.00	0.285605
1127.00	0.285194
1128.00	0.284757
1129.00	0.284344
1130.00	0.283928
1131.00	0.283529
1132.00	0.283114
1133.00	0.282692
1134.00	0.282254
1135.00	0.281832
1136.00	0.281442
1137.00	0.281051
1138.00	0.280633
1139.00	0.280224
1140.00	0.279826
1141.00	0.279434
1142.00	0.279028
1143.00	0.278626
1144.00	0.278208
1145.00	0.277838
1146.00	0.277447
1147.00	0.277049
1148.00	0.276648
1149.00	0.276287
1150.00	0.275920
1151.00	0.275535
1152.00	0.275152
1153.00	0.274748
1154.00	0.274377
1155.00	0.273999
1156.00	0.273638
1157.00	0.273273
1158.00	0.272921
1159.00	0.272535
1160.00	0.272178
1161.00	0.271841
1162.00	0.271504
1163.00	0.271153
1164.00	0.270809
1165.00	0.270450
1166.00	0.270092
1167.00	0.269735
1168.00	0.269407
1169.00	0.269082
1170.00	0.268736
1171.00	0.268366
1172.00	0.268035
1173.00	0.267717
1174.00	0.267401
1175.00	0.267084
1176.00	0.266776
1177.00	0.266457
1178.00	0.266146
1179.00	0.265810
1180.00	0.265505
1181.00	0.265191
1182.00	0.264883
1183.00	0.264554
1184.00	0.264254
1185.00	0.263938
1186.00	0.263617
1187.00	0.263329
1188.00	0.263051
1189.00	0.262760
1190.00	0.262458
1191.00	0.262171
1192.00	0.261859
1193.00	0.261539
1194.00	0.261230
1195.00	0.260927
1196.00	0.260635
1197.00	0.260356
1198.00	0.260067
1199.00	0.259779
1200.00	0.259501
1201.00	0.259190
1202.00	0.258913
1203.00	0.258622
1204.00	0.258335
1205.00	0.258067
1206.00	0.257762
1207.00	0.257461
1208.00	0.257167
1209.00	0.256868
1210.00	0.256594
1211.00	0.256308
1212.00	0.256013
1213.00	0.255729
1214.00	0.255401
1215.00	0.255110
1216.00	0.254815
1217.00	0.254508
1218.00	0.254203
1219.00	0.253901
1220.00	0.253595
1221.00	0.253296
1222.00	0.252969
1223.00	0.252685
1224.00	0.252400
1225.00	0.252092
1226.00	0.251831
1227.00	0.251562
1228.00	0.251275
1229.00	0.250989
1230.00	0.250710
1231.00	0.250473
1232.00	0.250210
1233.00	0.249954
1234.00	0.249711
1235.00	0.249484
1236.00	0.249212
1237.00	0.248953
1238.00	0.248700
1239.00	0.248445
1240.00	0.248185
1241.00	0.247925
1242.00	0.247643
1243.00	0.247355
1244.00	0.247054
1245.00	0.246796
1246.00	0.246534
1247.00	0.246241
1248.00	0.245936
1249.00	0.245656
1250.00	0.245361
1251.00	0.245074
1252.00	0.244784
1253.00	0.244507
1254.00	0.244238
1255.00	0.243987
1256.00	0.243730
1257.00	0.243473
1258.00	0.243200
1259.00	0.242967
1260.00	0.242718
1261.00	0.242487
1262.00	0.242238
1263.00	0.241985
1264.00	0.241757
1265.00	0.241504
1266.00	0.241231
1267.00	0.240983
1268.00	0.240756
1269.00	0.240509
1270.00	0.240270
1271.00	0.240025
1272.00	0.239750
1273.00	0.239478
1274.00	0.239212
1275.00	0.238948
1276.00	0.238704
1277.00	0.238443
1278.00	0.238173
1279.00	0.237918
1280.00	0.237678
1281.00	0.237391
1282.00	0.237148
1283.00	0.236919
1284.00	0.236682
1285.00	0.236411
1286.00	0.236161
1287.00	0.235922
1288.00	0.235673
1289.00	0.235400
1290.00	0.235164
1291.00	0.234937
1292.00	0.234730
1293.00	0.234469
1294.00	0.234222
1295.00	0.234007
1296.00	0.233774
1297.00	0.233505
1298.00	0.233278
1299.00	0.233028
1300.00	0.232770
1301.00	0.232500
1302.00	0.232249
1303.00	0.232007
1304.00	0.231754
1305.00	0.231489
1306.00	0.231254
1307.00	0.231005
1308.00	0.230732
1309.00	0.230447
1310.00	0.230191
1311.00	0.229937
1312.00	0.229647
1313.00	0.229367
1314.00	0.229101
1315.00	0.228837
1316.00	0.228586
1317.00	0.228319
1318.00	0.228066
1319.00	0.227788
1320.00	0.227498
1321.00	0.227218
1322.00	0.226954
1323.00	0.226683
1324.00	0.226392
1325.00	0.226100
1326.00	0.225825
1327.00	0.225524
1328.00	0.225231
1329.00	0.224951
1330.00	0.224667
1331.00	0.224388
1332.00	0.224105
1333.00	0.223817
1334.00	0.223545
1335.00	0.223215
1336.00	0.222909
1337.00	0.222632
1338.00	0.222349
1339.00	0.222044
1340.00	0.221763
1341.00	0.221516
1342.00	0.221288
1343.00	0.221005
1344.00	0.220746
1345.00	0.220486
1346.00	0.220225
1347.00	0.219934
1348.00	0.219669
1349.00	0.219396
1350.00	0.219121
1351.00	0.218821
1352.00	0.218574
1353.00	0.218349
1354.00	0.218092
1355.00	0.217817
1356.00	0.217573
1357.00	0.217316
1358.00	0.217032
1359.00	0.216729
1360.00	0.216447
1361.00	0.216154
1362.00	0.215841
1363.00	0.215522
1364.00	0.215261
1365.00	0.214974
1366.00	0.214676
1367.00	0.214389
1368.00	0.214136
1369.00	0.213876
1370.00	0.213575
1371.00	0.213280
1372.00	0.213012
1373.00	0.212729
1374.00	0.212450
1375.00	0.212191
1376.00	0.211906
1377.00	0.211623
1378.00	0.211335
1379.00	0.211081
1380.00	0.210849
1381.00	0.210572
1382.00	0.210285
1383.00	0.210019
1384.00	0.209721
1385.00	0.209409
1386.00	0.209099
1387.00	0.208808
1388.00	0.208501
1389.00	0.208181
1390.00	0.207865
1391.00	0.207544
1392.00	0.207204
1393.00	0.206882
1394.00	0.206579
1395.00	0.206296
1396.00	0.205994
1397.00	0.205680
1398.00	0.205363
1399.00	0.205047
1400.00	0.204742
1401.00	0.204420
1402.00	0.204111
1403.00	0.203813
1404.00	0.203500
1405.00	0.203214
1406.00	0.202924
1407.00	0.202623
1408.00	0.202314
1409.00	0.202001
1410.00	0.201704
1411.00	0.201416
1412.00	0.201113
1413.00	0.200784
1414.00	0.200462
1415.00	0.200143
1416.00	0.199859
1417.00	0.199549
1418.00	0.199260
1419.00	0.198980
1420.00	0.198674
1421.00	0.198388
1422.00	0.198095
1423.00	0.197825
1424.00	0.197558
1425.00	0.197290
1426.00	0.197045
1427.00	0.196776
1428.00	0.196507
1429.00	0.196246
1430.00	0.196015
1431.00	0.195796
1432.00	0.195581
1433.00	0.195322
1434.00	0.195106
1435.00	0.194942
1436.00	0.194763
1437.00	0.194566
1438.00	0.194352
1439.00	0.194156
1440.00	0.193955
1441.00	0.193774
1442.00	0.193608
1443.00	0.193417
1444.00	0.193263
1445.00	0.193107
1446.00	0.192952
1447.00	0.192824
1448.00	0.192676
1449.00	0.192519
1450.00	0.192392
1451.00	0.192281
1452.00	0.192154
1453.00	0.192001
1454.00	0.191897
1455.00	0.191779
1456.00	0.191667
1457.00	0.191541
1458.00	0.191417
1459.00	0.191286
1460.00	0.191174
1461.00	0.191065
1462.00	0.190934
1463.00	0.190796
1464.00	0.190649
1465.00	0.190508
1466.00	0.190369
1467.00	0.190251
1468.00	0.190079
1469.00	0.189903
1470.00	0.189758
1471.00	0.189588
1472.00	0.189475
1473.00	0.189362
1474.00	0.189252
1475.00	0.189133
1476.00	0.189015
1477.00	0.188907
1478.00	0.188780
1479.00	0.188674
1480.00	0.188561
1481.00	0.188456
1482.00	0.188347
1483.00	0.188274
1484.00	0.188189
1485.00	0.188109
1486.00	0.188015
1487.00	0.187917
1488.00	0.187848
1489.00	0.187778
1490.00	0.187663
1491.00	0.187562
1492.00	0.187467
1493.00	0.187379
1494.00	0.187281
1495.00	0.187199
1496.00	0.187118
1497.00	0.187085
1498.00	0.186985
1499.00	0.186900
1500.00	0.186806
1501.00	0.186704
1502.00	0.186595
1503.00	0.186492
1504.00	0.186403
1505.00	0.186305
1506.00	0.186166
1507.00	0.186046
1508.00	0.185944
1509.00	0.185844
1510.00	0.185744
1511.00	0.185640
1512.00	0.185529
1513.00	0.185431
1514.00	0.185304
1515.00	0.185213
1516.00	0.185111
1517.00	0.185016
1518.00	0.184915
1519.00	0.184859
1520.00	0.184799
1521.00	0.184738
1522.00	0.184646
1523.00	0.184573
1524.00	0.184510
1525.00	0.184422
1526.00	0.184334
1527.00	0.184237
1528.00	0.184151
1529.00	0.184042
1530.00	0.183946
1531.00	0.183840
1532.00	0.183732
1533.00	0.183617
1534.00	0.183500
1535.00	0.183380
1536.00	0.183247
1537.00	0.183119
1538.00	0.182979
1539.00	0.182857
1540.00	0.182737
1541.00	0.182610
1542.00	0.182496
1543.00	0.182380
1544.00	0.182273
1545.00	0.182166
1546.00	0.182078
1547.00	0.181982
1548.00	0.181868
1549.00	0.181757
1550.00	0.181646
1551.00	0.181534
1552.00	0.181415
1553.00	0.181306
1554.00	0.181174
1555.00	0.181036
1556.00	0.180922
1557.00	0.180792
1558.00	0.180678
1559.00	0.180552
1560.00	0.180429
1561.00	0.180297
1562.00	0.180142
1563.00	0.179992
1564.00	0.179823
1565.00	0.179667
1566.00	0.179513
1567.00	0.179379
1568.00	0.179222
1569.00	0.179105
1570.00	0.178938
1571.00	0.178794
1572.00	0.178668
1573.00	0.178527
1574.00	0.178388
1575.00	0.178226
1576.00	0.178049
1577.00	0.177889
1578.00	0.177734
1579.00	0.177597
1580.00	0.177458
1581.00	0.177314
1582.00	0.177187
1583.00	0.177080
1584.00	0.176943
1585.00	0.176831
1586.00	0.176696
1587.00	0.176567
1588.00	0.176424
1589.00	0.176294
1590.00	0.176164
1591.00	0.176059
1592.00	0.175962
1593.00	0.175871
1594.00	0.175756
1595.00	0.175642
1596.00	0.175546
1597.00	0.175430
1598.00	0.175311
1599.00	0.175177
1600.00	0.175032
1601.00	0.174915
1602.00	0.174784
1603.00	0.174652
1604.00	0.174520
1605.00	0.174388
1606.00	0.174230
1607.00	0.174102
1608.00	0.173949
1609.00	0.173784
1610.00	0.173643
1611.00	0.173494
1612.00	0.173342
1613.00	0.173155
1614.00	0.172981
1615.00	0.172852
1616.00	0.172733
1617.00	0.172615
1618.00	0.172477
1619.00	0.172337
1620.00	0.172210
1621.00	0.172080
1622.00	0.171967
1623.00	0.171875
1624.00	0.171751
1625.00	0.171618
1626.00	0.171525
1627.00	0.171424
1628.00	0.171320
1629.00	0.171217
1630.00	0.171131
1631.00	0.171064
1632.00	0.170979
1633.00	0.170879
1634.00	0.170785
1635.00	0.170688
1636.00	0.170582
1637.00	0.170461
1638.00	0.170389
1639.00	0.170313
1640.00	0.170217
1641.00	0.170118
1642.00	0.170008
1643.00	0.170975
1644.00	0.171992
1645.00	0.172921
1646.00	0.173907
1647.00	0.174889
1648.00	0.175853
1649.00	0.176792
1650.00	0.177763
1651.00	0.178732
1652.00	0.179710
1653.00	0.180733
1654.00	0.181738
1655.00	0.182720
1656.00	0.183647
1657.00	0.184582
1658.00	0.185533
1659.00	0.186555
1660.00	0.186354
1661.00	0.186200
1662.00	0.186086
1663.00	0.185900
1664.00	0.185720
1665.00	0.185547
1666.00	0.185402
1667.00	0.185203
1668.00	0.185034
1669.00	0.184855
1670.00	0.184645
1671.00	0.184459
1672.00	0.184310
1673.00	0.184184
1674.00	0.184017
1675.00	0.183886
1676.00	0.183713
1677.00	0.183599
1678.00	0.183392
1679.00	0.183280
1680.00	0.183196
1681.00	0.183078
1682.00	0.182956
1683.00	0.182864
1684.00	0.182796
1685.00	0.182652
1686.00	0.182560
1687.00	0.182429
1688.00	0.182441
1689.00	0.182344
1690.00	0.182290
1691.00	0.182277
1692.00	0.182223
1693.00	0.182159
1694.00	0.182141
1695.00	0.182166
1696.00	0.182104
1697.00	0.181970
1698.00	0.181889
1699.00	0.181821
1700.00	0.181716
1701.00	0.181608
1702.00	0.181564
1703.00	0.181478
1704.00	0.181369
1705.00	0.181200
1706.00	0.181062
1707.00	0.180969
1708.00	0.180858
1709.00	0.180745
1710.00	0.180701
1711.00	0.180572
1712.00	0.180374
1713.00	0.180286
1714.00	0.180259
1715.00	0.180179
1716.00	0.180096
1717.00	0.179995
1718.00	0.179962
1719.00	0.179815
1720.00	0.179723
1721.00	0.179692
1722.00	0.179581
1723.00	0.179478
1724.00	0.179303
1725.00	0.179183
1726.00	0.179027
1727.00	0.178827
1728.00	0.178673
1729.00	0.178522
1730.00	0.178281
1731.00	0.178074
1732.00	0.177893
1733.00	0.177675
1734.00	0.177461
1735.00	0.177247
1736.00	0.177151
1737.00	0.176940
1738.00	0.176750
1739.00	0.176534
1740.00	0.176388
1741.00	0.176230
1742.00	0.176076
1743.00	0.175929
1744.00	0.175748
1745.00	0.175570
1746.00	0.175318
1747.00	0.175257
1748.00	0.175008
1749.00	0.174870
1750.00	0.174746
1751.00	0.174623
1752.00	0.174435
1753.00	0.174197
1754.00	0.174040
1755.00	0.173844
1756.00	0.173713
1757.00	0.173521
1758.00	0.173359
1759.00	0.173110
1760.00	0.172917
1761.00	0.172733
1762.00	0.172624
1763.00	0.172501
1764.00	0.172273
1765.00	0.172143
1766.00	0.171845
1767.00	0.171570
1768.00	0.171321
1769.00	0.171067
1770.00	0.170884
1771.00	0.170692
1772.00	0.170517
1773.00	0.170233
1774.00	0.170054
1775.00	0.169846
1776.00	0.169712
1777.00	0.169539
1778.00	0.169321
1779.00	0.169044
1780.00	0.168899
1781.00	0.168760
1782.00	0.168597
1783.00	0.168516
1784.00	0.168392
1785.00	0.168267
1786.00	0.168115
1787.00	0.167910
1788.00	0.167771
1789.00	0.167633
1790.00	0.167535
1791.00	0.167308
1792.00	0.167219
1793.00	0.166997
1794.00	0.166847
1795.00	0.166705
1796.00	0.166616
1797.00	0.166490
1798.00	0.166221
1799.00	0.166057
1800.00	0.165878
1801.00	0.165753
1802.00	0.165507
1803.00	0.165505
1804.00	0.165443
1805.00	0.165300
1806.00	0.165126
1807.00	0.165010
1808.00	0.164923
1809.00	0.164634
1810.00	0.164615
1811.00	0.164459
1812.00	0.164327
1813.00	0.164109
1814.00	0.163929
1815.00	0.163862
1816.00	0.163669
1817.00	0.163626
1818.00	0.163488
1819.00	0.163427
1820.00	0.163091
1821.00	0.162956
1822.00	0.162777
1823.00	0.162593
1824.00	0.162390
1825.00	0.162257
1826.00	0.162145
1827.00	0.161880
1828.00	0.161652
1829.00	0.161492
1830.00	0.161316
1831.00	0.161131
1832.00	0.160982
1833.00	0.160912
1834.00	0.160605
1835.00	0.160469
1836.00	0.160368
1837.00	0.160290
1838.00	0.160080
1839.00	0.159878
1840.00	0.159746
1841.00	0.159564
1842.00	0.159323
1843.00	0.159224
1844.00	0.159087
1845.00	0.158931
1846.00	0.158811
1847.00	0.158679
1848.00	0.158515
1849.00	0.158237
1850.00	0.158004
1851.00	0.157928
1852.00	0.157689
1853.00	0.157435
1854.00	0.157280
1855.00	0.157120
1856.00	0.156865
1857.00	0.156650
1858.00	0.156516
1859.00	0.156240
1860.00	0.156058
1861.00	0.155792
1862.00	0.155584
1863.00	0.155247
1864.00	0.155009
1865.00	0.154837
1866.00	0.154718
1867.00	0.154520
1868.00	0.154141
1869.00	0.153986
1870.00	0.153702
1871.00	0.153512
1872.00	0.153322
1873.00	0.153205
1874.00	0.153049
1875.00	0.152768
1876.00	0.152763
1877.00	0.152472
1878.00	0.152301
1879.00	0.152220
1880.00	0.152148
1881.00	0.151962
1882.00	0.151755
1883.00	0.151519
1884.00	0.151411
1885.00	0.151375
1886.00	0.151084
1887.00	0.151064
1888.00	0.150832
1889.00	0.150698
1890.00	0.150518
1891.00	0.150370
1892.00	0.150216
1893.00	0.150063
1894.00	0.150088
1895.00	0.150016
1896.00	0.149913
1897.00	0.149737
1898.00	0.149661
1899.00	0.149407
1900.00	0.149308
1901.00	0.149047
1902.00	0.149007
1903.00	0.148996
1904.00	0.148860
1905.00	0.148737
1906.00	0.148309
1907.00	0.148152
1908.00	0.148092
1909.00	0.148151
1910.00	0.147927
1911.00	0.147709
1912.00	0.147678
1913.00	0.147559
1914.00	0.147516
1915.00	0.147380
1916.00	0.147573
1917.00	0.147323
1918.00	0.147373
1919.00	0.147268
1920.00	0.147180
1921.00	0.147016
1922.00	0.146836
1923.00	0.147115
1924.00	0.147272
1925.00	0.147287
1926.00	0.147152
1927.00	0.147127
1928.00	0.146964
1929.00	0.146773
1930.00	0.146591
1931.00	0.146602
1932.00	0.146527
1933.00	0.146302
1934.00	0.146549
1935.00	0.146424
1936.00	0.146365
1937.00	0.146157
1938.00	0.146303
1939.00	0.146093
1940.00	0.145710
1941.00	0.145541
1942.00	0.145317
1943.00	0.145182
1944.00	0.145122
1945.00	0.145299
1946.00	0.145008
1947.00	0.145094
1948.00	0.144796
1949.00	0.144853
1950.00	0.144753
1951.00	0.144605
1952.00	0.144540
1953.00	0.144322
1954.00	0.144359
1955.00	0.144032
1956.00	0.144250
1957.00	0.144337
1958.00	0.144411
1959.00	0.144281
1960.00	0.144198
1961.00	0.143904
1962.00	0.143468
1963.00	0.143589
1964.00	0.143320
1965.00	0.143350
1966.00	0.143052
1967.00	0.143032
1968.00	0.142917
1969.00	0.142844
1970.00	0.142813
1971.00	0.142799
1972.00	0.142710
1973.00	0.142581
1974.00	0.142543
1975.00	0.142117
1976.00	0.142173
1977.00	0.142108
1978.00	0.142450
1979.00	0.142365
1980.00	0.142319
1981.00	0.142302
1982.00	0.142294
1983.00	0.142248
1984.00	0.142071
1985.00	0.142005
1986.00	0.141849
1987.00	0.141755
1988.00	0.141605
1989.00	0.141620
1990.00	0.141386
1991.00	0.141312
1992.00	0.141315
1993.00	0.141288
1994.00	0.141116
1995.00	0.140904
1996.00	0.141182
1997.00	0.141168
1998.00	0.141044
1999.00	0.140872
2000.00	0.140964
2001.00	0.140852
2002.00	0.140747
2003.00	0.140701
2004.00	0.140609
2005.00	0.140440
2006.00	0.140527
2007.00	0.140620
2008.00	0.140472
2009.00	0.140459
2010.00	0.140353
2011.00	0.140470
2012.00	0.140097
2013.00	0.140050
2014.00	0.139967
2015.00	0.140015
2016.00	0.139957
2017.00	0.139826
2018.00	0.139937
2019.00	0.139822
2020.00	0.139850
2021.00	0.139898
2022.00	0.140070
2023.00	0.139794
2024.00	0.139955
2025.00	0.140098
2026.00	0.140143
2027.00	0.139905
2028.00	0.139790
2029.00	0.140033
2030.00	0.139835
2031.00	0.139795
2032.00	0.139703
2033.00	0.139773
2034.00	0.139572
2035.00	0.139634
2036.00	0.139794
2037.00	0.139732
2038.00	0.139628
2039.00	0.139648
2040.00	0.139751
2041.00	0.139408
2042.00	0.139320
2043.00	0.139019
2044.00	0.139178
2045.00	0.139241
2046.00	0.139091
2047.00	0.139160
2048.00	0.139256
2049.00	0.139308
2050.00	0.139149
2051.00	0.139354
2052.00	0.139294
2053.00	0.139207
2054.00	0.139249
2055.00	0.139273
2056.00	0.139293
2057.00	0.139400
2058.00	0.139539
2059.00	0.139614
2060.00	0.139926
2061.00	0.139874
2062.00	0.139775
2063.00	0.139846
2064.00	0.139662
2065.00	0.139538
2066.00	0.139395
2067.00	0.139388
2068.00	0.139373
2069.00	0.139291
2070.00	0.139283
2071.00	0.139209
2072.00	0.139061
2073.00	0.138734
2074.00	0.138477
2075.00	0.138561
2076.00	0.138389
2077.00	0.138223
2078.00	0.138053
2079.00	0.138105
2080.00	0.138041
2081.00	0.138047
2082.00	0.137902
2083.00	0.137964
2084.00	0.137687
2085.00	0.137632
2086.00	0.137603
2087.00	0.137424
2088.00	0.137363
2089.00	0.137379
2090.00	0.137710
2091.00	0.137885
2092.00	0.137711
2093.00	0.137694
2094.00	0.137653
2095.00	0.137464
2096.00	0.137306
2097.00	0.137337
2098.00	0.137174
2099.00	0.137091
2100.00	0.136820
2101.00	0.136911
2102.00	0.136900
2103.00	0.136845
2104.00	0.136695
2105.00	0.136830
2106.00	0.136586
2107.00	0.136234
2108.00	0.136086
2109.00	0.135928
2110.00	0.135859
2111.00	0.135780
2112.00	0.136066
2113.00	0.135856
2114.00	0.135735
2115.00	0.135658
2116.00	0.135858
2117.00	0.135748
2118.00	0.135731
2119.00	0.135549
2120.00	0.135359
2121.00	0.135480
2122.00	0.135150
2123.00	0.135321
2124.00	0.135194
2125.00	0.135012
2126.00	0.134876
2127.00	0.134942
2128.00	0.134567
2129.00	0.134162
2130.00	0.134218
2131.00	0.133959
2132.00	0.133985
2133.00	0.133504
2134.00	0.133794
2135.00	0.133611
2136.00	0.133496
2137.00	0.133344
2138.00	0.133321
2139.00	0.133183
2140.00	0.132964
2141.00	0.133053
2142.00	0.132705
2143.00	0.132666
2144.00	0.132154
2145.00	0.132388
2146.00	0.132256
2147.00	0.132097
2148.00	0.132055
2149.00	0.131863
2150.00	0.131786
2151.00	0.131450
2152.00	0.131556
2153.00	0.131294
2154.00	0.131167
2155.00	0.130705
2156.00	0.130763
2157.00	0.130464
2158.00	0.130154
2159.00	0.130162
2160.00	0.130246
2161.00	0.130088
2162.00	0.129901
2163.00	0.129945
2164.00	0.129738
2165.00	0.129511
2166.00	0.129226
2167.00	0.129103
2168.00	0.128846
2169.00	0.128602
2170.00	0.128560
2171.00	0.128521
2172.00	0.128312
2173.00	0.128077
2174.00	0.128370
2175.00	0.128119
2176.00	0.127831
2177.00	0.127556
2178.00	0.127640
2179.00	0.127378
2180.00	0.127114
2181.00	0.127412
2182.00	0.127470
2183.00	0.127478
2184.00	0.127515
2185.00	0.127519
2186.00	0.127487
2187.00	0.127391
2188.00	0.127217
2189.00	0.127351
2190.00	0.127355
2191.00	0.127152
2192.00	0.127279
2193.00	0.127442
2194.00	0.127400
2195.00	0.127331
2196.00	0.127440
2197.00	0.127575
[truncated: 303 more rows]
