# Supplementary material for: Ultrafast charge-transfer-induced spin transition in cobalt-tungstate molecular photomagnets
Source: Nat Commun. 2025 Jun 6;16:5012. doi: 10.1038/s41467-025-60401-4 (PMC12144094; doi:10.1038/s41467-025-60401-4)
Supplement: Supplementary file 5 — Source Data [file 41467_2025_60401_MOESM5_ESM.zip › Source_Data_files/Photoinduced_UV_vis_NIR_spectra_CsCoW/cooling_photo_1st/File_220712_173525_120K.txt]

File_220712_173525_120K.spc - RawData
�g�� (nm)	Abs.
200.00	2.372106
201.00	2.242945
202.00	2.134420
203.00	2.048973
204.00	2.077856
205.00	2.078592
206.00	2.065349
207.00	2.057512
208.00	2.058052
209.00	2.047300
210.00	2.045577
211.00	2.024127
212.00	2.005291
213.00	1.984970
214.00	1.983179
215.00	1.986485
216.00	1.988281
217.00	1.982505
218.00	1.987242
219.00	1.991197
220.00	1.983983
221.00	1.973683
222.00	1.980432
223.00	1.971626
224.00	1.962782
225.00	1.966000
226.00	1.971890
227.00	1.975664
228.00	1.982500
229.00	1.988377
230.00	1.990044
231.00	1.992603
232.00	1.993418
233.00	1.995193
234.00	2.007207
235.00	2.011245
236.00	2.022298
237.00	2.032434
238.00	2.034139
239.00	2.036323
240.00	2.039879
241.00	2.040116
242.00	2.040350
243.00	2.044175
244.00	2.041706
245.00	2.044363
246.00	2.052543
247.00	2.061035
248.00	2.067179
249.00	2.076038
250.00	2.084918
251.00	2.090403
252.00	2.093666
253.00	2.098572
254.00	2.103128
255.00	2.105299
256.00	2.104941
257.00	2.104233
258.00	2.104465
259.00	2.107290
260.00	2.110933
261.00	2.115346
262.00	2.111628
263.00	2.109188
264.00	2.105235
265.00	2.098740
266.00	2.100282
267.00	2.102139
268.00	2.099812
269.00	2.100230
270.00	2.102050
271.00	2.094351
272.00	2.092357
273.00	2.089999
274.00	2.084119
275.00	2.075825
276.00	2.066388
277.00	2.056372
278.00	2.048838
279.00	2.044284
280.00	2.039104
281.00	2.033063
282.00	2.024375
283.00	2.016038
284.00	2.006016
285.00	1.996914
286.00	1.991739
287.00	1.985301
288.00	1.975245
289.00	1.967923
290.00	1.953425
291.00	1.938518
292.00	1.930762
293.00	1.927138
294.00	1.915017
295.00	1.908986
296.00	1.901778
297.00	1.890770
298.00	1.875539
299.00	1.866891
300.00	1.854761
301.00	1.844054
302.00	1.828450
303.00	1.816415
304.00	1.802559
305.00	1.788702
306.00	1.777478
307.00	1.765361
308.00	1.745620
309.00	1.726063
310.00	1.706112
311.00	1.684767
312.00	1.667376
313.00	1.651921
314.00	1.634273
315.00	1.617424
316.00	1.596653
317.00	1.574231
318.00	1.557410
319.00	1.541360
320.00	1.526866
321.00	1.513521
322.00	1.497961
323.00	1.481037
324.00	1.463785
325.00	1.447525
326.00	1.432581
327.00	1.421517
328.00	1.411340
329.00	1.402420
330.00	1.392897
331.00	1.385177
332.00	1.378488
333.00	1.369322
334.00	1.361858
335.00	1.354888
336.00	1.347661
337.00	1.340003
338.00	1.335231
339.00	1.330361
340.00	1.325564
341.00	1.321352
342.00	1.318396
343.00	1.315792
344.00	1.312818
345.00	1.311264
346.00	1.309192
347.00	1.305426
348.00	1.301459
349.00	1.298856
350.00	1.296581
351.00	1.294427
352.00	1.292228
353.00	1.288814
354.00	1.284672
355.00	1.279668
356.00	1.274506
357.00	1.269884
358.00	1.266155
359.00	1.260611
360.00	1.254788
361.00	1.248960
362.00	1.242445
363.00	1.235495
364.00	1.229859
365.00	1.223078
366.00	1.215690
367.00	1.208441
368.00	1.201111
369.00	1.193350
370.00	1.185280
371.00	1.177308
372.00	1.169658
373.00	1.159793
374.00	1.149921
375.00	1.141098
376.00	1.131876
377.00	1.121824
378.00	1.113590
379.00	1.104428
380.00	1.094833
381.00	1.085931
382.00	1.077004
383.00	1.067430
384.00	1.059260
385.00	1.050400
386.00	1.041341
387.00	1.032660
388.00	1.024282
389.00	1.015411
390.00	1.007145
391.00	0.998689
392.00	0.990339
393.00	0.982438
394.00	0.975195
395.00	0.968503
396.00	0.962605
397.00	0.956391
398.00	0.950844
399.00	0.945456
400.00	0.940039
401.00	0.934999
402.00	0.930747
403.00	0.926109
404.00	0.922130
405.00	0.918208
406.00	0.914603
407.00	0.911393
408.00	0.908423
409.00	0.904698
410.00	0.901822
411.00	0.898096
412.00	0.894921
413.00	0.891025
414.00	0.888159
415.00	0.884582
416.00	0.881167
417.00	0.877517
418.00	0.874132
419.00	0.870192
420.00	0.866435
421.00	0.863020
422.00	0.859090
423.00	0.856252
424.00	0.852648
425.00	0.848618
426.00	0.844641
427.00	0.840815
428.00	0.836519
429.00	0.832900
430.00	0.829304
431.00	0.825768
432.00	0.822308
433.00	0.818726
434.00	0.814956
435.00	0.811629
436.00	0.808482
437.00	0.805268
438.00	0.802635
439.00	0.799720
440.00	0.797113
441.00	0.794498
442.00	0.791791
443.00	0.788475
444.00	0.786299
445.00	0.784094
446.00	0.781537
447.00	0.779777
448.00	0.778359
449.00	0.776083
450.00	0.774639
451.00	0.772839
452.00	0.770925
453.00	0.769560
454.00	0.768643
455.00	0.767204
456.00	0.765875
457.00	0.764801
458.00	0.763441
459.00	0.762106
460.00	0.760927
461.00	0.760565
462.00	0.759565
463.00	0.758391
464.00	0.757210
465.00	0.756240
466.00	0.754330
467.00	0.753042
468.00	0.751540
469.00	0.749939
470.00	0.747907
471.00	0.746018
472.00	0.743963
473.00	0.741841
474.00	0.739983
475.00	0.737669
476.00	0.735833
477.00	0.734010
478.00	0.732169
479.00	0.730021
480.00	0.728077
481.00	0.726239
482.00	0.724102
483.00	0.722252
484.00	0.720416
485.00	0.718291
486.00	0.715987
487.00	0.713546
488.00	0.711200
489.00	0.709075
490.00	0.707665
491.00	0.706035
492.00	0.704801
493.00	0.703377
494.00	0.701915
495.00	0.700168
496.00	0.698690
497.00	0.697054
498.00	0.695947
499.00	0.694690
500.00	0.693243
501.00	0.691989
502.00	0.690793
503.00	0.689278
504.00	0.687825
505.00	0.686939
506.00	0.685679
507.00	0.685011
508.00	0.683943
509.00	0.682820
510.00	0.681401
511.00	0.681205
512.00	0.679988
513.00	0.679588
514.00	0.679082
515.00	0.678738
516.00	0.677724
517.00	0.677050
518.00	0.676292
519.00	0.675843
520.00	0.675264
521.00	0.674586
522.00	0.673895
523.00	0.673522
524.00	0.673289
525.00	0.673194
526.00	0.673592
527.00	0.673867
528.00	0.673647
529.00	0.673714
530.00	0.674105
531.00	0.673831
532.00	0.673587
533.00	0.673551
534.00	0.672960
535.00	0.672195
536.00	0.671554
537.00	0.670986
538.00	0.670117
539.00	0.669333
540.00	0.668166
541.00	0.666814
542.00	0.665499
543.00	0.664539
544.00	0.663137
545.00	0.662066
546.00	0.661504
547.00	0.660661
548.00	0.659490
549.00	0.658503
550.00	0.657157
551.00	0.655571
552.00	0.654670
553.00	0.653891
554.00	0.653656
555.00	0.653337
556.00	0.653151
557.00	0.653510
558.00	0.653898
559.00	0.654129
560.00	0.655228
561.00	0.656570
562.00	0.657263
563.00	0.657952
564.00	0.659021
565.00	0.659895
566.00	0.661061
567.00	0.661972
568.00	0.662982
569.00	0.663938
570.00	0.665152
571.00	0.665856
572.00	0.666978
573.00	0.668236
574.00	0.669070
575.00	0.669452
576.00	0.670023
577.00	0.670673
578.00	0.671775
579.00	0.673128
580.00	0.674594
581.00	0.675832
582.00	0.677714
583.00	0.679742
584.00	0.681505
585.00	0.683556
586.00	0.686141
587.00	0.688182
588.00	0.690050
589.00	0.692479
590.00	0.694779
591.00	0.696974
592.00	0.699771
593.00	0.701857
594.00	0.703861
595.00	0.706014
596.00	0.708308
597.00	0.709941
598.00	0.712538
599.00	0.715110
600.00	0.717190
601.00	0.719734
602.00	0.722222
603.00	0.724215
604.00	0.726285
605.00	0.728975
606.00	0.730811
607.00	0.733033
608.00	0.734986
609.00	0.737786
610.00	0.740265
611.00	0.742571
612.00	0.745420
613.00	0.748279
614.00	0.750691
615.00	0.752979
616.00	0.756206
617.00	0.758498
618.00	0.761209
619.00	0.763262
620.00	0.765705
621.00	0.767971
622.00	0.770486
623.00	0.773043
624.00	0.775859
625.00	0.778913
626.00	0.781761
627.00	0.784545
628.00	0.787319
629.00	0.790170
630.00	0.792527
631.00	0.795173
632.00	0.797760
633.00	0.800308
634.00	0.802620
635.00	0.805443
636.00	0.807812
637.00	0.810481
638.00	0.812972
639.00	0.815891
640.00	0.818896
641.00	0.820835
642.00	0.823190
643.00	0.825943
644.00	0.828229
645.00	0.830263
646.00	0.833253
647.00	0.835483
648.00	0.838018
649.00	0.840550
650.00	0.842679
651.00	0.845133
652.00	0.847480
653.00	0.848794
654.00	0.851142
655.00	0.853590
656.00	0.856594
657.00	0.859903
658.00	0.863949
659.00	0.867564
660.00	0.871371
661.00	0.874402
662.00	0.877165
663.00	0.879880
664.00	0.881815
665.00	0.883210
666.00	0.883765
667.00	0.884845
668.00	0.885496
669.00	0.886072
670.00	0.887301
671.00	0.888695
672.00	0.889399
673.00	0.891136
674.00	0.892252
675.00	0.894013
676.00	0.896527
677.00	0.898707
678.00	0.899889
679.00	0.902459
680.00	0.904146
681.00	0.905547
682.00	0.907679
683.00	0.908554
684.00	0.909872
685.00	0.912024
686.00	0.914253
687.00	0.916037
688.00	0.918169
689.00	0.920002
690.00	0.920338
691.00	0.921101
692.00	0.922810
693.00	0.924612
694.00	0.925220
695.00	0.926937
696.00	0.927786
697.00	0.927615
698.00	0.929152
699.00	0.930461
700.00	0.932117
701.00	0.932599
702.00	0.934503
703.00	0.934436
704.00	0.935488
705.00	0.935568
706.00	0.936822
707.00	0.938326
708.00	0.939892
709.00	0.940317
710.00	0.941995
711.00	0.943907
712.00	0.943397
713.00	0.944100
714.00	0.944126
715.00	0.943494
716.00	0.943681
717.00	0.944875
718.00	0.943977
719.00	0.934192
720.00	0.923988
721.00	0.917025
722.00	0.914008
723.00	0.911274
724.00	0.908383
725.00	0.905863
726.00	0.903163
727.00	0.900254
728.00	0.897295
729.00	0.894770
730.00	0.894956
731.00	0.895087
732.00	0.895235
733.00	0.895290
734.00	0.895383
735.00	0.895453
736.00	0.895527
737.00	0.895595
738.00	0.895523
739.00	0.895391
740.00	0.895204
741.00	0.895029
742.00	0.894832
743.00	0.894478
744.00	0.894233
745.00	0.893848
746.00	0.893499
747.00	0.893025
748.00	0.892586
749.00	0.892042
750.00	0.891620
751.00	0.890975
752.00	0.890308
753.00	0.889560
754.00	0.888740
755.00	0.887954
756.00	0.887209
757.00	0.886413
758.00	0.885615
759.00	0.884734
760.00	0.883828
761.00	0.882730
762.00	0.881830
763.00	0.880764
764.00	0.879673
765.00	0.878558
766.00	0.877508
767.00	0.876301
768.00	0.875066
769.00	0.873826
770.00	0.872604
771.00	0.871369
772.00	0.870052
773.00	0.868636
774.00	0.867237
775.00	0.865750
776.00	0.864280
777.00	0.862824
778.00	0.861403
779.00	0.859817
780.00	0.858246
781.00	0.856688
782.00	0.855013
783.00	0.853235
784.00	0.851539
785.00	0.849826
786.00	0.848050
787.00	0.846275
788.00	0.844358
789.00	0.842448
790.00	0.840657
791.00	0.838748
792.00	0.836879
793.00	0.834912
794.00	0.832911
795.00	0.830873
796.00	0.828779
797.00	0.826670
798.00	0.824547
799.00	0.822453
800.00	0.820325
801.00	0.818146
802.00	0.815989
803.00	0.813742
804.00	0.811485
805.00	0.809235
806.00	0.806979
807.00	0.804630
808.00	0.802194
809.00	0.799740
810.00	0.797362
811.00	0.795026
812.00	0.792648
813.00	0.790302
814.00	0.787957
815.00	0.785481
816.00	0.783113
817.00	0.780675
818.00	0.778247
819.00	0.775769
820.00	0.773269
821.00	0.770835
822.00	0.768408
823.00	0.765967
824.00	0.763539
825.00	0.761245
826.00	0.758880
827.00	0.756486
828.00	0.754038
829.00	0.751629
830.00	0.749179
831.00	0.746676
832.00	0.744332
833.00	0.741803
834.00	0.739426
835.00	0.737056
836.00	0.734679
837.00	0.732381
838.00	0.730021
839.00	0.727750
840.00	0.725367
841.00	0.722908
842.00	0.720418
843.00	0.718033
844.00	0.715755
845.00	0.713394
846.00	0.711092
847.00	0.708703
848.00	0.706441
849.00	0.704167
850.00	0.701810
851.00	0.699485
852.00	0.697060
853.00	0.694540
854.00	0.692066
855.00	0.689774
856.00	0.687297
857.00	0.684929
858.00	0.682682
859.00	0.680349
860.00	0.677805
861.00	0.675168
862.00	0.672739
863.00	0.666999
864.00	0.661469
865.00	0.655762
866.00	0.650043
867.00	0.644476
868.00	0.638802
869.00	0.633139
870.00	0.627557
871.00	0.622080
872.00	0.616320
873.00	0.610755
874.00	0.605204
875.00	0.599549
876.00	0.594097
877.00	0.588759
878.00	0.583348
879.00	0.577923
880.00	0.575143
881.00	0.572225
882.00	0.569401
883.00	0.566642
884.00	0.563853
885.00	0.561200
886.00	0.558543
887.00	0.555940
888.00	0.553226
889.00	0.550628
890.00	0.548014
891.00	0.545418
892.00	0.542902
893.00	0.540288
894.00	0.537702
895.00	0.535201
896.00	0.532659
897.00	0.530075
898.00	0.527595
899.00	0.525179
900.00	0.522751
901.00	0.520277
902.00	0.517737
903.00	0.515251
904.00	0.512788
905.00	0.510372
906.00	0.507994
907.00	0.505653
908.00	0.503277
909.00	0.500951
910.00	0.498597
911.00	0.496280
912.00	0.493969
913.00	0.491706
914.00	0.489430
915.00	0.487200
916.00	0.484960
917.00	0.482697
918.00	0.480506
919.00	0.478381
920.00	0.476275
921.00	0.474207
922.00	0.472102
923.00	0.470037
924.00	0.467936
925.00	0.465889
926.00	0.463858
927.00	0.461876
928.00	0.459870
929.00	0.457954
930.00	0.456019
931.00	0.454191
932.00	0.452273
933.00	0.450395
934.00	0.448543
935.00	0.446735
936.00	0.444921
937.00	0.443125
938.00	0.441300
939.00	0.439547
940.00	0.437784
941.00	0.436076
942.00	0.434371
943.00	0.432630
944.00	0.430912
945.00	0.429206
946.00	0.427488
947.00	0.425828
948.00	0.424182
949.00	0.422572
950.00	0.420955
951.00	0.419336
952.00	0.417745
953.00	0.416127
954.00	0.414543
955.00	0.412978
956.00	0.411413
957.00	0.409868
958.00	0.408288
959.00	0.406780
960.00	0.405329
961.00	0.403887
962.00	0.402424
963.00	0.400984
964.00	0.399518
965.00	0.398069
966.00	0.396646
967.00	0.395255
968.00	0.393876
969.00	0.392482
970.00	0.391107
971.00	0.389741
972.00	0.388439
973.00	0.387105
974.00	0.385765
975.00	0.384459
976.00	0.383171
977.00	0.381872
978.00	0.380633
979.00	0.379434
980.00	0.378242
981.00	0.377072
982.00	0.375886
983.00	0.374732
984.00	0.373569
985.00	0.372420
986.00	0.371299
987.00	0.370164
988.00	0.369090
989.00	0.367983
990.00	0.366920
991.00	0.365868
992.00	0.364839
993.00	0.363775
994.00	0.362747
995.00	0.361690
996.00	0.360687
997.00	0.359669
998.00	0.358700
999.00	0.357725
1000.00	0.356785
1001.00	0.355834
1002.00	0.354900
1003.00	0.353972
1004.00	0.353076
1005.00	0.352155
1006.00	0.351278
1007.00	0.350426
1008.00	0.349587
1009.00	0.348717
1010.00	0.347879
1011.00	0.347008
1012.00	0.346185
1013.00	0.345357
1014.00	0.344508
1015.00	0.343682
1016.00	0.342832
1017.00	0.341980
1018.00	0.341134
1019.00	0.340345
1020.00	0.339566
1021.00	0.338812
1022.00	0.338034
1023.00	0.337219
1024.00	0.336417
1025.00	0.335628
1026.00	0.334885
1027.00	0.334144
1028.00	0.333389
1029.00	0.332658
1030.00	0.331923
1031.00	0.331245
1032.00	0.330518
1033.00	0.329812
1034.00	0.329088
1035.00	0.328383
1036.00	0.327668
1037.00	0.326972
1038.00	0.326266
1039.00	0.325585
1040.00	0.324907
1041.00	0.324223
1042.00	0.323549
1043.00	0.322886
1044.00	0.322209
1045.00	0.321568
1046.00	0.320879
1047.00	0.320213
1048.00	0.319545
1049.00	0.318873
1050.00	0.318194
1051.00	0.317555
1052.00	0.316946
1053.00	0.316327
1054.00	0.315713
1055.00	0.315117
1056.00	0.314506
1057.00	0.313902
1058.00	0.313294
1059.00	0.312718
1060.00	0.312146
1061.00	0.311559
1062.00	0.310978
1063.00	0.310427
1064.00	0.309854
1065.00	0.309302
1066.00	0.308743
1067.00	0.308235
1068.00	0.307704
1069.00	0.307146
1070.00	0.306602
1071.00	0.306071
1072.00	0.305537
1073.00	0.305000
1074.00	0.304464
1075.00	0.303956
1076.00	0.303423
1077.00	0.302861
1078.00	0.302355
1079.00	0.301875
1080.00	0.301358
1081.00	0.300862
1082.00	0.300343
1083.00	0.299852
1084.00	0.299362
1085.00	0.298870
1086.00	0.298404
1087.00	0.297919
1088.00	0.297408
1089.00	0.296919
1090.00	0.296455
1091.00	0.296018
1092.00	0.295565
1093.00	0.295116
1094.00	0.294690
1095.00	0.294261
1096.00	0.293836
1097.00	0.293395
1098.00	0.292930
1099.00	0.292475
1100.00	0.292025
1101.00	0.291583
1102.00	0.291155
1103.00	0.290733
1104.00	0.290309
1105.00	0.289892
1106.00	0.289479
1107.00	0.289089
1108.00	0.288676
1109.00	0.288277
1110.00	0.287868
1111.00	0.287442
1112.00	0.287012
1113.00	0.286561
1114.00	0.286168
1115.00	0.285813
1116.00	0.285446
1117.00	0.285092
1118.00	0.284702
1119.00	0.284303
1120.00	0.283888
1121.00	0.283499
1122.00	0.283118
1123.00	0.282704
1124.00	0.282277
1125.00	0.281882
1126.00	0.281466
1127.00	0.281050
1128.00	0.280635
1129.00	0.280223
1130.00	0.279817
1131.00	0.279405
1132.00	0.278971
1133.00	0.278544
1134.00	0.278117
1135.00	0.277710
1136.00	0.277332
1137.00	0.276949
1138.00	0.276560
1139.00	0.276167
1140.00	0.275780
1141.00	0.275408
1142.00	0.275024
1143.00	0.274656
1144.00	0.274271
1145.00	0.273907
1146.00	0.273526
1147.00	0.273138
1148.00	0.272771
1149.00	0.272413
1150.00	0.272053
1151.00	0.271675
1152.00	0.271292
1153.00	0.270901
1154.00	0.270556
1155.00	0.270190
1156.00	0.269817
1157.00	0.269458
1158.00	0.269089
1159.00	0.268720
1160.00	0.268336
1161.00	0.267989
1162.00	0.267659
1163.00	0.267319
1164.00	0.266989
1165.00	0.266638
1166.00	0.266294
1167.00	0.265964
1168.00	0.265629
1169.00	0.265314
1170.00	0.264991
1171.00	0.264616
1172.00	0.264289
1173.00	0.263978
1174.00	0.263680
1175.00	0.263379
1176.00	0.263051
1177.00	0.262734
1178.00	0.262442
1179.00	0.262114
1180.00	0.261792
1181.00	0.261482
1182.00	0.261178
1183.00	0.260861
1184.00	0.260547
1185.00	0.260252
1186.00	0.259960
1187.00	0.259666
1188.00	0.259386
1189.00	0.259091
1190.00	0.258780
1191.00	0.258465
1192.00	0.258141
1193.00	0.257840
1194.00	0.257539
1195.00	0.257233
1196.00	0.256924
1197.00	0.256665
1198.00	0.256380
1199.00	0.256090
1200.00	0.255804
1201.00	0.255515
1202.00	0.255231
1203.00	0.254920
1204.00	0.254618
1205.00	0.254318
1206.00	0.254022
1207.00	0.253722
1208.00	0.253432
1209.00	0.253154
1210.00	0.252884
1211.00	0.252627
1212.00	0.252342
1213.00	0.252078
1214.00	0.251779
1215.00	0.251496
1216.00	0.251208
1217.00	0.250939
1218.00	0.250666
1219.00	0.250395
1220.00	0.250140
1221.00	0.249887
1222.00	0.249635
1223.00	0.249363
1224.00	0.249108
1225.00	0.248829
1226.00	0.248563
1227.00	0.248308
1228.00	0.248019
1229.00	0.247728
1230.00	0.247454
1231.00	0.247190
1232.00	0.246926
1233.00	0.246673
1234.00	0.246418
1235.00	0.246171
1236.00	0.245896
1237.00	0.245630
1238.00	0.245369
1239.00	0.245109
1240.00	0.244848
1241.00	0.244581
1242.00	0.244324
1243.00	0.244072
1244.00	0.243799
1245.00	0.243548
1246.00	0.243309
1247.00	0.243044
1248.00	0.242783
1249.00	0.242551
1250.00	0.242306
1251.00	0.242049
1252.00	0.241774
1253.00	0.241498
1254.00	0.241222
1255.00	0.240945
1256.00	0.240677
1257.00	0.240435
1258.00	0.240174
1259.00	0.239932
1260.00	0.239678
1261.00	0.239404
1262.00	0.239137
1263.00	0.238873
1264.00	0.238634
1265.00	0.238351
1266.00	0.238063
1267.00	0.237787
1268.00	0.237538
1269.00	0.237273
1270.00	0.237027
1271.00	0.236777
1272.00	0.236515
1273.00	0.236235
1274.00	0.235955
1275.00	0.235690
1276.00	0.235425
1277.00	0.235144
1278.00	0.234885
1279.00	0.234648
1280.00	0.234407
1281.00	0.234126
1282.00	0.233895
1283.00	0.233643
1284.00	0.233390
1285.00	0.233122
1286.00	0.232880
1287.00	0.232651
1288.00	0.232414
1289.00	0.232143
1290.00	0.231909
1291.00	0.231686
1292.00	0.231479
1293.00	0.231252
1294.00	0.231019
1295.00	0.230804
1296.00	0.230554
1297.00	0.230307
1298.00	0.230089
1299.00	0.229863
1300.00	0.229623
1301.00	0.229370
1302.00	0.229114
1303.00	0.228867
1304.00	0.228610
1305.00	0.228362
1306.00	0.228131
1307.00	0.227887
1308.00	0.227624
1309.00	0.227326
1310.00	0.227056
1311.00	0.226800
1312.00	0.226534
1313.00	0.226259
1314.00	0.225986
1315.00	0.225715
1316.00	0.225428
1317.00	0.225138
1318.00	0.224869
1319.00	0.224602
1320.00	0.224317
1321.00	0.224029
1322.00	0.223730
1323.00	0.223463
1324.00	0.223173
1325.00	0.222870
1326.00	0.222597
1327.00	0.222293
1328.00	0.222010
1329.00	0.221729
1330.00	0.221461
1331.00	0.221178
1332.00	0.220921
1333.00	0.220663
1334.00	0.220407
1335.00	0.220100
1336.00	0.219785
1337.00	0.219496
1338.00	0.219210
1339.00	0.218931
1340.00	0.218659
1341.00	0.218421
1342.00	0.218178
1343.00	0.217912
1344.00	0.217649
1345.00	0.217386
1346.00	0.217120
1347.00	0.216842
1348.00	0.216570
1349.00	0.216275
1350.00	0.215991
1351.00	0.215708
1352.00	0.215459
1353.00	0.215227
1354.00	0.214979
1355.00	0.214722
1356.00	0.214469
1357.00	0.214195
1358.00	0.213904
1359.00	0.213619
1360.00	0.213341
1361.00	0.213077
1362.00	0.212806
1363.00	0.212524
1364.00	0.212270
1365.00	0.212011
1366.00	0.211727
1367.00	0.211448
1368.00	0.211183
1369.00	0.210910
1370.00	0.210605
1371.00	0.210313
1372.00	0.210035
1373.00	0.209766
1374.00	0.209506
1375.00	0.209248
1376.00	0.208968
1377.00	0.208694
1378.00	0.208427
1379.00	0.208154
1380.00	0.207894
1381.00	0.207618
1382.00	0.207337
1383.00	0.207087
1384.00	0.206804
1385.00	0.206499
1386.00	0.206212
1387.00	0.205970
1388.00	0.205688
1389.00	0.205377
1390.00	0.205081
1391.00	0.204756
1392.00	0.204434
1393.00	0.204137
1394.00	0.203853
1395.00	0.203557
1396.00	0.203242
1397.00	0.202925
1398.00	0.202615
1399.00	0.202300
1400.00	0.201975
1401.00	0.201646
1402.00	0.201346
1403.00	0.201040
1404.00	0.200716
1405.00	0.200402
1406.00	0.200120
1407.00	0.199792
1408.00	0.199484
1409.00	0.199176
1410.00	0.198887
1411.00	0.198591
1412.00	0.198297
1413.00	0.198000
1414.00	0.197719
1415.00	0.197412
1416.00	0.197137
1417.00	0.196830
1418.00	0.196546
1419.00	0.196260
1420.00	0.195982
1421.00	0.195709
1422.00	0.195436
1423.00	0.195187
1424.00	0.194931
1425.00	0.194686
1426.00	0.194444
1427.00	0.194194
1428.00	0.193954
1429.00	0.193704
1430.00	0.193477
1431.00	0.193235
1432.00	0.193010
1433.00	0.192762
1434.00	0.192594
1435.00	0.192423
1436.00	0.192238
1437.00	0.192044
1438.00	0.191823
1439.00	0.191623
1440.00	0.191401
1441.00	0.191234
1442.00	0.191062
1443.00	0.190886
1444.00	0.190724
1445.00	0.190544
1446.00	0.190377
1447.00	0.190221
1448.00	0.190043
1449.00	0.189882
1450.00	0.189728
1451.00	0.189575
1452.00	0.189430
1453.00	0.189283
1454.00	0.189142
1455.00	0.189004
1456.00	0.188874
1457.00	0.188767
1458.00	0.188620
1459.00	0.188474
1460.00	0.188341
1461.00	0.188198
1462.00	0.188066
1463.00	0.187924
1464.00	0.187789
1465.00	0.187671
1466.00	0.187542
1467.00	0.187432
1468.00	0.187266
1469.00	0.187116
1470.00	0.186991
1471.00	0.186862
1472.00	0.186781
1473.00	0.186701
1474.00	0.186589
1475.00	0.186469
1476.00	0.186363
1477.00	0.186256
1478.00	0.186141
1479.00	0.186020
1480.00	0.185898
1481.00	0.185784
1482.00	0.185678
1483.00	0.185586
1484.00	0.185493
1485.00	0.185446
1486.00	0.185370
1487.00	0.185267
1488.00	0.185194
1489.00	0.185099
1490.00	0.184980
1491.00	0.184873
1492.00	0.184799
1493.00	0.184730
1494.00	0.184638
1495.00	0.184563
1496.00	0.184499
1497.00	0.184454
1498.00	0.184386
1499.00	0.184314
1500.00	0.184241
1501.00	0.184179
1502.00	0.184072
1503.00	0.183966
1504.00	0.183891
1505.00	0.183810
1506.00	0.183710
1507.00	0.183625
1508.00	0.183542
1509.00	0.183446
1510.00	0.183320
1511.00	0.183194
1512.00	0.183081
1513.00	0.182958
1514.00	0.182826
1515.00	0.182706
1516.00	0.182591
1517.00	0.182477
1518.00	0.182348
1519.00	0.182248
1520.00	0.182181
1521.00	0.182076
1522.00	0.181938
1523.00	0.181825
1524.00	0.181718
1525.00	0.181621
1526.00	0.181527
1527.00	0.181444
1528.00	0.181361
1529.00	0.181244
1530.00	0.181143
1531.00	0.181044
1532.00	0.180945
1533.00	0.180852
1534.00	0.180752
1535.00	0.180636
1536.00	0.180513
1537.00	0.180374
1538.00	0.180252
1539.00	0.180161
1540.00	0.180056
1541.00	0.179927
1542.00	0.179790
1543.00	0.179653
1544.00	0.179555
1545.00	0.179460
1546.00	0.179349
1547.00	0.179243
1548.00	0.179127
1549.00	0.179013
1550.00	0.178888
1551.00	0.178772
1552.00	0.178670
1553.00	0.178571
1554.00	0.178442
1555.00	0.178326
1556.00	0.178204
1557.00	0.178086
1558.00	0.177973
1559.00	0.177852
1560.00	0.177728
1561.00	0.177572
1562.00	0.177422
1563.00	0.177295
1564.00	0.177168
1565.00	0.177066
1566.00	0.176933
1567.00	0.176806
1568.00	0.176672
1569.00	0.176542
1570.00	0.176378
1571.00	0.176236
1572.00	0.176086
1573.00	0.175955
1574.00	0.175799
1575.00	0.175627
1576.00	0.175467
1577.00	0.175325
1578.00	0.175164
1579.00	0.175007
1580.00	0.174865
1581.00	0.174719
1582.00	0.174558
1583.00	0.174416
1584.00	0.174286
1585.00	0.174166
1586.00	0.174018
1587.00	0.173887
1588.00	0.173751
1589.00	0.173634
1590.00	0.173486
1591.00	0.173326
1592.00	0.173247
1593.00	0.173151
1594.00	0.173023
1595.00	0.172932
1596.00	0.172840
1597.00	0.172739
1598.00	0.172643
1599.00	0.172532
1600.00	0.172403
1601.00	0.172269
1602.00	0.172124
1603.00	0.171997
1604.00	0.171864
1605.00	0.171756
1606.00	0.171637
1607.00	0.171526
1608.00	0.171437
1609.00	0.171297
1610.00	0.171166
1611.00	0.171033
1612.00	0.170884
1613.00	0.170743
1614.00	0.170589
1615.00	0.170426
1616.00	0.170310
1617.00	0.170202
1618.00	0.170062
1619.00	0.169894
1620.00	0.169758
1621.00	0.169631
1622.00	0.169494
1623.00	0.169354
1624.00	0.169218
1625.00	0.169086
1626.00	0.168986
1627.00	0.168887
1628.00	0.168817
1629.00	0.168734
1630.00	0.168643
1631.00	0.168569
1632.00	0.168480
1633.00	0.168356
1634.00	0.168230
1635.00	0.168113
1636.00	0.168039
1637.00	0.167943
1638.00	0.167857
1639.00	0.167779
1640.00	0.167685
1641.00	0.167572
1642.00	0.167460
1643.00	0.168413
1644.00	0.169387
1645.00	0.170314
1646.00	0.171287
1647.00	0.172231
1648.00	0.173164
1649.00	0.174070
1650.00	0.175026
1651.00	0.175944
1652.00	0.176924
1653.00	0.177915
1654.00	0.178867
1655.00	0.179783
1656.00	0.180648
1657.00	0.181546
1658.00	0.182511
1659.00	0.183445
1660.00	0.183244
1661.00	0.183021
1662.00	0.182852
1663.00	0.182627
1664.00	0.182438
1665.00	0.182261
1666.00	0.182097
1667.00	0.181901
1668.00	0.181768
1669.00	0.181615
1670.00	0.181371
1671.00	0.181204
1672.00	0.181148
1673.00	0.181067
1674.00	0.180964
1675.00	0.180808
1676.00	0.180718
1677.00	0.180553
1678.00	0.180430
1679.00	0.180326
1680.00	0.180226
1681.00	0.180101
1682.00	0.179966
1683.00	0.179911
1684.00	0.179829
1685.00	0.179758
1686.00	0.179649
1687.00	0.179589
1688.00	0.179565
1689.00	0.179454
1690.00	0.179396
1691.00	0.179357
1692.00	0.179348
1693.00	0.179235
1694.00	0.179215
1695.00	0.179204
1696.00	0.179151
1697.00	0.179073
1698.00	0.178997
1699.00	0.178960
1700.00	0.178832
1701.00	0.178763
1702.00	0.178656
1703.00	0.178553
1704.00	0.178489
1705.00	0.178337
1706.00	0.178253
1707.00	0.178154
1708.00	0.178011
1709.00	0.177819
1710.00	0.177759
1711.00	0.177685
1712.00	0.177570
1713.00	0.177458
1714.00	0.177319
1715.00	0.177247
1716.00	0.177149
1717.00	0.177047
1718.00	0.176989
1719.00	0.176873
1720.00	0.176774
1721.00	0.176629
1722.00	0.176516
1723.00	0.176351
1724.00	0.176131
1725.00	0.176026
1726.00	0.175944
1727.00	0.175774
1728.00	0.175557
1729.00	0.175345
1730.00	0.175141
1731.00	0.174999
1732.00	0.174764
1733.00	0.174576
1734.00	0.174418
1735.00	0.174129
1736.00	0.174023
1737.00	0.173843
1738.00	0.173661
1739.00	0.173401
1740.00	0.173238
1741.00	0.173118
1742.00	0.172948
1743.00	0.172753
1744.00	0.172598
1745.00	0.172461
1746.00	0.172264
1747.00	0.172162
1748.00	0.172011
1749.00	0.171909
1750.00	0.171699
1751.00	0.171514
1752.00	0.171340
1753.00	0.171036
1754.00	0.170890
1755.00	0.170749
1756.00	0.170630
1757.00	0.170434
1758.00	0.170258
1759.00	0.170090
1760.00	0.169816
1761.00	0.169615
1762.00	0.169434
1763.00	0.169252
1764.00	0.169001
1765.00	0.168742
1766.00	0.168480
1767.00	0.168233
1768.00	0.168046
1769.00	0.167854
1770.00	0.167735
1771.00	0.167499
1772.00	0.167307
1773.00	0.167133
1774.00	0.166838
1775.00	0.166631
1776.00	0.166363
1777.00	0.166227
1778.00	0.166047
1779.00	0.165852
1780.00	0.165713
1781.00	0.165613
1782.00	0.165475
1783.00	0.165330
1784.00	0.165337
1785.00	0.165084
1786.00	0.164957
1787.00	0.164732
1788.00	0.164624
1789.00	0.164354
1790.00	0.164174
1791.00	0.164127
1792.00	0.163996
1793.00	0.163886
1794.00	0.163739
1795.00	0.163618
1796.00	0.163431
1797.00	0.163302
1798.00	0.163066
1799.00	0.162930
1800.00	0.162754
1801.00	0.162545
1802.00	0.162490
1803.00	0.162330
1804.00	0.162233
1805.00	0.162102
1806.00	0.162076
1807.00	0.161923
1808.00	0.161829
1809.00	0.161655
1810.00	0.161519
1811.00	0.161456
1812.00	0.161340
1813.00	0.161241
1814.00	0.161124
1815.00	0.161026
1816.00	0.160921
1817.00	0.160863
1818.00	0.160742
1819.00	0.160637
1820.00	0.160553
1821.00	0.160392
1822.00	0.160204
1823.00	0.160039
1824.00	0.159880
1825.00	0.159649
1826.00	0.159549
1827.00	0.159372
1828.00	0.159097
1829.00	0.158839
1830.00	0.158666
1831.00	0.158460
1832.00	0.158289
1833.00	0.158096
1834.00	0.157871
1835.00	0.157578
1836.00	0.157405
1837.00	0.157205
1838.00	0.157113
1839.00	0.156834
1840.00	0.156655
1841.00	0.156526
1842.00	0.156283
1843.00	0.156156
1844.00	0.155973
1845.00	0.155931
1846.00	0.155796
1847.00	0.155683
1848.00	0.155514
1849.00	0.155273
1850.00	0.155040
1851.00	0.154938
1852.00	0.154858
1853.00	0.154558
1854.00	0.154434
1855.00	0.154246
1856.00	0.154093
1857.00	0.153849
1858.00	0.153658
1859.00	0.153566
1860.00	0.153272
1861.00	0.153092
1862.00	0.152768
1863.00	0.152521
1864.00	0.152267
1865.00	0.152029
1866.00	0.151814
1867.00	0.151683
1868.00	0.151281
1869.00	0.151073
1870.00	0.150962
1871.00	0.150664
1872.00	0.150435
1873.00	0.150274
1874.00	0.150212
1875.00	0.149939
1876.00	0.149800
1877.00	0.149626
1878.00	0.149372
1879.00	0.149232
1880.00	0.149161
1881.00	0.148976
1882.00	0.148733
1883.00	0.148691
1884.00	0.148470
1885.00	0.148438
1886.00	0.148089
1887.00	0.147897
1888.00	0.147719
1889.00	0.147376
1890.00	0.147295
1891.00	0.147195
1892.00	0.147084
1893.00	0.146810
1894.00	0.146707
1895.00	0.146698
1896.00	0.146568
1897.00	0.146308
1898.00	0.146169
1899.00	0.146085
1900.00	0.145850
1901.00	0.145802
1902.00	0.145754
1903.00	0.145908
1904.00	0.145721
1905.00	0.145641
1906.00	0.145559
1907.00	0.145413
1908.00	0.145115
1909.00	0.145108
1910.00	0.144961
1911.00	0.144665
1912.00	0.144634
1913.00	0.144597
1914.00	0.144645
1915.00	0.144570
1916.00	0.144654
1917.00	0.144547
1918.00	0.144393
1919.00	0.144103
1920.00	0.143908
1921.00	0.143884
1922.00	0.143735
1923.00	0.143833
1924.00	0.143860
1925.00	0.143954
1926.00	0.143662
1927.00	0.143662
1928.00	0.143777
1929.00	0.143540
1930.00	0.143287
1931.00	0.143183
1932.00	0.143003
1933.00	0.142635
1934.00	0.142816
1935.00	0.142956
1936.00	0.143106
1937.00	0.143039
1938.00	0.143090
1939.00	0.143105
1940.00	0.142825
1941.00	0.142519
1942.00	0.142345
1943.00	0.142435
1944.00	0.142281
1945.00	0.142321
1946.00	0.142256
1947.00	0.142467
1948.00	0.142174
1949.00	0.142458
1950.00	0.142554
1951.00	0.142277
1952.00	0.141850
1953.00	0.141674
1954.00	0.141602
1955.00	0.141234
1956.00	0.141228
1957.00	0.141316
1958.00	0.141470
1959.00	0.141303
1960.00	0.141245
1961.00	0.141238
1962.00	0.140939
1963.00	0.140658
1964.00	0.140358
1965.00	0.140444
1966.00	0.140014
1967.00	0.139985
1968.00	0.139978
1969.00	0.140087
1970.00	0.139832
1971.00	0.139824
1972.00	0.140027
1973.00	0.139905
1974.00	0.139627
1975.00	0.139502
1976.00	0.139541
1977.00	0.139309
1978.00	0.139482
1979.00	0.139440
1980.00	0.139578
1981.00	0.139496
1982.00	0.139669
1983.00	0.139591
1984.00	0.139527
1985.00	0.139233
1986.00	0.139141
1987.00	0.139242
1988.00	0.138962
1989.00	0.138828
1990.00	0.138562
1991.00	0.138662
1992.00	0.138404
1993.00	0.138418
1994.00	0.138383
1995.00	0.138124
1996.00	0.138101
1997.00	0.138211
1998.00	0.138243
1999.00	0.137868
2000.00	0.137832
2001.00	0.137763
2002.00	0.137849
2003.00	0.137631
2004.00	0.137668
2005.00	0.137704
2006.00	0.137619
2007.00	0.137532
2008.00	0.137579
2009.00	0.137487
2010.00	0.137335
2011.00	0.137502
2012.00	0.137497
2013.00	0.137465
2014.00	0.137070
2015.00	0.137050
2016.00	0.137107
2017.00	0.137026
2018.00	0.136806
2019.00	0.136795
2020.00	0.136944
2021.00	0.136761
2022.00	0.136822
2023.00	0.136819
2024.00	0.137057
2025.00	0.136850
2026.00	0.136998
2027.00	0.136901
2028.00	0.136767
2029.00	0.136497
2030.00	0.136339
2031.00	0.136537
2032.00	0.136410
2033.00	0.136375
2034.00	0.136372
2035.00	0.136514
2036.00	0.136357
2037.00	0.136301
2038.00	0.136243
2039.00	0.136191
2040.00	0.136046
2041.00	0.135887
2042.00	0.135937
2043.00	0.135933
2044.00	0.136014
2045.00	0.135906
2046.00	0.135957
2047.00	0.136210
2048.00	0.136078
2049.00	0.136141
2050.00	0.135945
2051.00	0.136120
2052.00	0.136061
2053.00	0.136187
2054.00	0.136401
2055.00	0.136567
2056.00	0.136472
2057.00	0.136591
2058.00	0.136718
2059.00	0.136794
2060.00	0.136961
2061.00	0.136912
2062.00	0.136953
2063.00	0.136893
2064.00	0.136656
2065.00	0.136881
2066.00	0.136819
2067.00	0.136962
2068.00	0.136711
2069.00	0.136877
2070.00	0.136743
2071.00	0.136405
2072.00	0.136424
2073.00	0.136667
2074.00	0.136620
2075.00	0.136550
2076.00	0.136674
2077.00	0.136413
2078.00	0.136261
2079.00	0.136278
2080.00	0.136556
2081.00	0.136482
2082.00	0.136417
2083.00	0.136577
2084.00	0.136411
2085.00	0.136482
2086.00	0.136287
2087.00	0.136400
2088.00	0.136380
2089.00	0.136166
2090.00	0.136010
2091.00	0.136098
2092.00	0.136017
2093.00	0.135718
2094.00	0.135733
2095.00	0.135856
2096.00	0.135614
2097.00	0.135250
2098.00	0.135347
2099.00	0.135125
2100.00	0.134677
2101.00	0.134510
2102.00	0.134609
2103.00	0.134535
2104.00	0.134203
2105.00	0.134206
2106.00	0.134243
2107.00	0.133781
2108.00	0.133597
2109.00	0.133578
2110.00	0.133509
2111.00	0.133110
2112.00	0.133143
2113.00	0.133128
2114.00	0.133233
2115.00	0.133059
2116.00	0.132939
2117.00	0.133064
2118.00	0.133063
2119.00	0.132765
2120.00	0.132581
2121.00	0.132737
2122.00	0.132633
2123.00	0.132488
2124.00	0.132800
2125.00	0.132685
2126.00	0.132514
2127.00	0.132488
2128.00	0.132523
2129.00	0.132075
2130.00	0.132066
2131.00	0.131911
2132.00	0.131946
2133.00	0.131694
2134.00	0.131727
2135.00	0.131642
2136.00	0.131650
2137.00	0.131636
2138.00	0.131520
2139.00	0.131430
2140.00	0.131068
2141.00	0.130955
2142.00	0.130741
2143.00	0.130618
2144.00	0.130108
2145.00	0.130176
2146.00	0.130275
2147.00	0.130106
2148.00	0.129861
2149.00	0.129778
2150.00	0.129862
2151.00	0.129642
2152.00	0.129696
2153.00	0.129396
2154.00	0.129172
2155.00	0.128797
2156.00	0.128783
2157.00	0.128867
2158.00	0.128541
2159.00	0.128531
2160.00	0.128641
2161.00	0.128732
2162.00	0.128722
2163.00	0.128524
2164.00	0.128424
2165.00	0.128388
2166.00	0.127915
2167.00	0.127882
2168.00	0.127628
2169.00	0.127402
2170.00	0.127456
2171.00	0.127259
2172.00	0.127397
2173.00	0.127194
2174.00	0.127170
2175.00	0.127181
2176.00	0.126987
2177.00	0.126380
2178.00	0.126580
2179.00	0.126340
2180.00	0.126237
2181.00	0.126189
2182.00	0.126121
2183.00	0.126301
2184.00	0.126109
2185.00	0.125979
2186.00	0.125869
2187.00	0.125497
2188.00	0.125396
2189.00	0.125326
2190.00	0.125227
2191.00	0.125096
2192.00	0.124880
2193.00	0.124792
2194.00	0.124935
2195.00	0.124744
2196.00	0.124516
2197.00	0.124437
[truncated: 303 more rows]
