# Supplementary material for: Ultrafast charge-transfer-induced spin transition in cobalt-tungstate molecular photomagnets
Source: Nat Commun. 2025 Jun 6;16:5012. doi: 10.1038/s41467-025-60401-4 (PMC12144094; doi:10.1038/s41467-025-60401-4)
Supplement: Supplementary file 5 — Source Data [file 41467_2025_60401_MOESM5_ESM.zip › Source_Data_files/Photoinduced_UV_vis_NIR_spectra_CsCoW/cooling_photo_1st/File_220712_174105_110K.txt]

File_220712_174105_110K.spc - RawData
�g�� (nm)	Abs.
200.00	2.029876
201.00	2.091130
202.00	2.112173
203.00	2.177605
204.00	2.132962
205.00	2.148642
206.00	2.116065
207.00	2.121765
208.00	2.126778
209.00	2.131754
210.00	2.081076
211.00	2.066188
212.00	2.049822
213.00	2.010603
214.00	2.011979
215.00	1.989760
216.00	1.983930
217.00	1.975616
218.00	1.963548
219.00	1.962061
220.00	1.972684
221.00	1.967079
222.00	1.987542
223.00	1.993458
224.00	1.990803
225.00	1.978516
226.00	1.978020
227.00	1.960485
228.00	1.966901
229.00	1.969416
230.00	1.982334
231.00	1.999804
232.00	2.015048
233.00	2.020273
234.00	2.025678
235.00	2.026681
236.00	2.021762
237.00	2.023175
238.00	2.027325
239.00	2.032023
240.00	2.039500
241.00	2.039495
242.00	2.038883
243.00	2.041166
244.00	2.046853
245.00	2.045851
246.00	2.060176
247.00	2.066412
248.00	2.066288
249.00	2.067380
250.00	2.076928
251.00	2.069634
252.00	2.079633
253.00	2.079059
254.00	2.086063
255.00	2.084237
256.00	2.094769
257.00	2.097071
258.00	2.102906
259.00	2.105687
260.00	2.113947
261.00	2.111044
262.00	2.115353
263.00	2.116467
264.00	2.116412
265.00	2.114454
266.00	2.115737
267.00	2.107225
268.00	2.102628
269.00	2.104337
270.00	2.098585
271.00	2.091309
272.00	2.085276
273.00	2.083037
274.00	2.068886
275.00	2.056908
276.00	2.053066
277.00	2.048219
278.00	2.039855
279.00	2.036356
280.00	2.033232
281.00	2.024102
282.00	2.017037
283.00	2.014757
284.00	2.008840
285.00	2.000904
286.00	1.995918
287.00	1.988404
288.00	1.978256
289.00	1.967636
290.00	1.958608
291.00	1.944631
292.00	1.934776
293.00	1.923168
294.00	1.910025
295.00	1.899155
296.00	1.892888
297.00	1.883391
298.00	1.872797
299.00	1.866097
300.00	1.855244
301.00	1.841191
302.00	1.825196
303.00	1.809492
304.00	1.795775
305.00	1.784883
306.00	1.776291
307.00	1.765466
308.00	1.753774
309.00	1.736839
310.00	1.716834
311.00	1.693986
312.00	1.673580
313.00	1.654091
314.00	1.631231
315.00	1.610190
316.00	1.589031
317.00	1.568033
318.00	1.550116
319.00	1.535936
320.00	1.520488
321.00	1.505662
322.00	1.488460
323.00	1.472179
324.00	1.455349
325.00	1.441283
326.00	1.428927
327.00	1.419166
328.00	1.407068
329.00	1.397775
330.00	1.386497
331.00	1.377614
332.00	1.369330
333.00	1.361915
334.00	1.353248
335.00	1.347916
336.00	1.340789
337.00	1.334267
338.00	1.329644
339.00	1.325749
340.00	1.322339
341.00	1.318731
342.00	1.316966
343.00	1.312593
344.00	1.310312
345.00	1.306641
346.00	1.303624
347.00	1.299755
348.00	1.298037
349.00	1.294975
350.00	1.292059
351.00	1.289744
352.00	1.287423
353.00	1.284287
354.00	1.280088
355.00	1.276460
356.00	1.271955
357.00	1.267291
358.00	1.262485
359.00	1.258538
360.00	1.253054
361.00	1.248083
362.00	1.241959
363.00	1.234540
364.00	1.227322
365.00	1.220664
366.00	1.212891
367.00	1.205092
368.00	1.198460
369.00	1.191062
370.00	1.182155
371.00	1.174235
372.00	1.166599
373.00	1.157274
374.00	1.147732
375.00	1.138864
376.00	1.128754
377.00	1.119526
378.00	1.110600
379.00	1.101161
380.00	1.091905
381.00	1.083228
382.00	1.072928
383.00	1.063838
384.00	1.054012
385.00	1.045848
386.00	1.036722
387.00	1.028077
388.00	1.019322
389.00	1.011507
390.00	1.002687
391.00	0.994933
392.00	0.986738
393.00	0.979202
394.00	0.971632
395.00	0.964655
396.00	0.957488
397.00	0.951819
398.00	0.946081
399.00	0.940391
400.00	0.934920
401.00	0.929994
402.00	0.925648
403.00	0.921821
404.00	0.918144
405.00	0.914377
406.00	0.910946
407.00	0.907214
408.00	0.903322
409.00	0.900338
410.00	0.897277
411.00	0.894305
412.00	0.890930
413.00	0.887492
414.00	0.884400
415.00	0.881175
416.00	0.877262
417.00	0.873456
418.00	0.869973
419.00	0.865741
420.00	0.861741
421.00	0.857638
422.00	0.854703
423.00	0.851189
424.00	0.847502
425.00	0.843722
426.00	0.840371
427.00	0.836058
428.00	0.831528
429.00	0.827703
430.00	0.823957
431.00	0.820333
432.00	0.816826
433.00	0.813549
434.00	0.810479
435.00	0.807325
436.00	0.804428
437.00	0.801162
438.00	0.798125
439.00	0.794731
440.00	0.791865
441.00	0.788826
442.00	0.786387
443.00	0.783613
444.00	0.781627
445.00	0.779419
446.00	0.777243
447.00	0.775025
448.00	0.773695
449.00	0.771951
450.00	0.770081
451.00	0.768596
452.00	0.766866
453.00	0.765150
454.00	0.763514
455.00	0.762280
456.00	0.760700
457.00	0.759881
458.00	0.758804
459.00	0.757836
460.00	0.756700
461.00	0.756403
462.00	0.755348
463.00	0.754205
464.00	0.753099
465.00	0.751841
466.00	0.749902
467.00	0.748459
468.00	0.746935
469.00	0.745216
470.00	0.743595
471.00	0.741891
472.00	0.739890
473.00	0.737871
474.00	0.735875
475.00	0.733822
476.00	0.731388
477.00	0.729688
478.00	0.727750
479.00	0.725637
480.00	0.723745
481.00	0.722208
482.00	0.720021
483.00	0.718153
484.00	0.716230
485.00	0.714226
486.00	0.712317
487.00	0.710044
488.00	0.707883
489.00	0.705930
490.00	0.703835
491.00	0.702138
492.00	0.700577
493.00	0.698983
494.00	0.697318
495.00	0.696385
496.00	0.694902
497.00	0.693717
498.00	0.692766
499.00	0.691616
500.00	0.690101
501.00	0.688695
502.00	0.687323
503.00	0.685787
504.00	0.684550
505.00	0.683467
506.00	0.682225
507.00	0.681439
508.00	0.680162
509.00	0.679046
510.00	0.677794
511.00	0.677280
512.00	0.676274
513.00	0.675901
514.00	0.675527
515.00	0.675026
516.00	0.674164
517.00	0.673496
518.00	0.672952
519.00	0.672340
520.00	0.671979
521.00	0.671486
522.00	0.671108
523.00	0.670779
524.00	0.670838
525.00	0.670680
526.00	0.670940
527.00	0.670907
528.00	0.670388
529.00	0.670005
530.00	0.669980
531.00	0.669701
532.00	0.669339
533.00	0.669597
534.00	0.669525
535.00	0.668636
536.00	0.668307
537.00	0.668003
538.00	0.666945
539.00	0.665816
540.00	0.665325
541.00	0.663767
542.00	0.662702
543.00	0.662109
544.00	0.660583
545.00	0.659062
546.00	0.658059
547.00	0.656298
548.00	0.654555
549.00	0.653520
550.00	0.652522
551.00	0.651672
552.00	0.651180
553.00	0.650543
554.00	0.649928
555.00	0.649472
556.00	0.649100
557.00	0.649219
558.00	0.649555
559.00	0.650387
560.00	0.651146
561.00	0.652398
562.00	0.653445
563.00	0.654635
564.00	0.656157
565.00	0.657309
566.00	0.658424
567.00	0.659429
568.00	0.660561
569.00	0.661370
570.00	0.662321
571.00	0.662999
572.00	0.663756
573.00	0.664295
574.00	0.664974
575.00	0.665772
576.00	0.666595
577.00	0.667607
578.00	0.668820
579.00	0.670105
580.00	0.671779
581.00	0.673269
582.00	0.674958
583.00	0.677053
584.00	0.678981
585.00	0.680658
586.00	0.682920
587.00	0.685420
588.00	0.687383
589.00	0.689443
590.00	0.691857
591.00	0.694363
592.00	0.696253
593.00	0.698470
594.00	0.700927
595.00	0.703231
596.00	0.705089
597.00	0.707544
598.00	0.710064
599.00	0.712561
600.00	0.715068
601.00	0.717367
602.00	0.719675
603.00	0.721473
604.00	0.723668
605.00	0.726058
606.00	0.728563
607.00	0.730939
608.00	0.733564
609.00	0.736285
610.00	0.738349
611.00	0.740880
612.00	0.743627
613.00	0.746693
614.00	0.748781
615.00	0.751882
616.00	0.754435
617.00	0.756611
618.00	0.759188
619.00	0.761907
620.00	0.764021
621.00	0.767025
622.00	0.769733
623.00	0.771977
624.00	0.774388
625.00	0.777402
626.00	0.779793
627.00	0.782607
628.00	0.785763
629.00	0.788837
630.00	0.791306
631.00	0.793504
632.00	0.796399
633.00	0.798522
634.00	0.800727
635.00	0.803644
636.00	0.806397
637.00	0.808504
638.00	0.811021
639.00	0.813981
640.00	0.815118
641.00	0.817366
642.00	0.819859
643.00	0.822717
644.00	0.824998
645.00	0.828585
646.00	0.831163
647.00	0.833859
648.00	0.836139
649.00	0.838006
650.00	0.840578
651.00	0.843813
652.00	0.846087
653.00	0.847983
654.00	0.850558
655.00	0.852923
656.00	0.855247
657.00	0.858508
658.00	0.862433
659.00	0.866166
660.00	0.869254
661.00	0.872626
662.00	0.874996
663.00	0.877127
664.00	0.879308
665.00	0.881045
666.00	0.882136
667.00	0.883896
668.00	0.884958
669.00	0.885770
670.00	0.886819
671.00	0.887846
672.00	0.888141
673.00	0.889263
674.00	0.890151
675.00	0.891392
676.00	0.893072
677.00	0.895226
678.00	0.896833
679.00	0.899001
680.00	0.901050
681.00	0.902732
682.00	0.904712
683.00	0.906336
684.00	0.908684
685.00	0.909951
686.00	0.912276
687.00	0.913324
688.00	0.915717
689.00	0.917080
690.00	0.918400
691.00	0.918518
692.00	0.921376
693.00	0.922719
694.00	0.923881
695.00	0.925891
696.00	0.927467
697.00	0.927558
698.00	0.928495
699.00	0.929399
700.00	0.930623
701.00	0.932126
702.00	0.933506
703.00	0.934299
704.00	0.935708
705.00	0.935109
706.00	0.936348
707.00	0.936279
708.00	0.937154
709.00	0.937435
710.00	0.939842
711.00	0.939836
712.00	0.940860
713.00	0.941283
714.00	0.941810
715.00	0.941282
716.00	0.941942
717.00	0.942675
718.00	0.943771
719.00	0.932369
720.00	0.922130
721.00	0.914398
722.00	0.911547
723.00	0.908662
724.00	0.905748
725.00	0.902805
726.00	0.900085
727.00	0.897205
728.00	0.894253
729.00	0.891178
730.00	0.891384
731.00	0.891476
732.00	0.891559
733.00	0.891473
734.00	0.891452
735.00	0.891451
736.00	0.891407
737.00	0.891404
738.00	0.891340
739.00	0.891238
740.00	0.891082
741.00	0.890910
742.00	0.890656
743.00	0.890264
744.00	0.889891
745.00	0.889459
746.00	0.888986
747.00	0.888472
748.00	0.887925
749.00	0.887365
750.00	0.886908
751.00	0.886242
752.00	0.885544
753.00	0.884807
754.00	0.883967
755.00	0.883106
756.00	0.882220
757.00	0.881348
758.00	0.880371
759.00	0.879408
760.00	0.878427
761.00	0.877333
762.00	0.876293
763.00	0.875274
764.00	0.874167
765.00	0.873010
766.00	0.871835
767.00	0.870583
768.00	0.869336
769.00	0.868094
770.00	0.866724
771.00	0.865355
772.00	0.863983
773.00	0.862516
774.00	0.860996
775.00	0.859555
776.00	0.858008
777.00	0.856478
778.00	0.854947
779.00	0.853280
780.00	0.851590
781.00	0.849905
782.00	0.848067
783.00	0.846200
784.00	0.844387
785.00	0.842525
786.00	0.840514
787.00	0.838691
788.00	0.836863
789.00	0.834908
790.00	0.833001
791.00	0.831036
792.00	0.829054
793.00	0.826996
794.00	0.824942
795.00	0.822763
796.00	0.820657
797.00	0.818467
798.00	0.816235
799.00	0.814091
800.00	0.811833
801.00	0.809640
802.00	0.807310
803.00	0.805032
804.00	0.802658
805.00	0.800187
806.00	0.797800
807.00	0.795341
808.00	0.792926
809.00	0.790421
810.00	0.787956
811.00	0.785517
812.00	0.783080
813.00	0.780599
814.00	0.778058
815.00	0.775561
816.00	0.773088
817.00	0.770661
818.00	0.768062
819.00	0.765581
820.00	0.763097
821.00	0.760573
822.00	0.758121
823.00	0.755663
824.00	0.753173
825.00	0.750644
826.00	0.748167
827.00	0.745726
828.00	0.743201
829.00	0.740772
830.00	0.738287
831.00	0.735839
832.00	0.733402
833.00	0.730872
834.00	0.728452
835.00	0.726053
836.00	0.723551
837.00	0.721123
838.00	0.718711
839.00	0.716212
840.00	0.713713
841.00	0.711297
842.00	0.708840
843.00	0.706398
844.00	0.704037
845.00	0.701579
846.00	0.699180
847.00	0.696687
848.00	0.694227
849.00	0.691802
850.00	0.689425
851.00	0.686977
852.00	0.684634
853.00	0.682149
854.00	0.679737
855.00	0.677372
856.00	0.675002
857.00	0.672425
858.00	0.670021
859.00	0.667456
860.00	0.664946
861.00	0.662262
862.00	0.659670
863.00	0.653982
864.00	0.648337
865.00	0.642636
866.00	0.636940
867.00	0.631293
868.00	0.625670
869.00	0.620015
870.00	0.614531
871.00	0.608922
872.00	0.603402
873.00	0.597859
874.00	0.592429
875.00	0.586879
876.00	0.581495
877.00	0.576095
878.00	0.570816
879.00	0.565522
880.00	0.562812
881.00	0.560055
882.00	0.557325
883.00	0.554570
884.00	0.551856
885.00	0.549207
886.00	0.546491
887.00	0.543797
888.00	0.541101
889.00	0.538343
890.00	0.535712
891.00	0.533148
892.00	0.530555
893.00	0.527969
894.00	0.525311
895.00	0.522733
896.00	0.520197
897.00	0.517538
898.00	0.515053
899.00	0.512612
900.00	0.510139
901.00	0.507698
902.00	0.505135
903.00	0.502685
904.00	0.500249
905.00	0.497871
906.00	0.495515
907.00	0.493132
908.00	0.490789
909.00	0.488460
910.00	0.486168
911.00	0.484026
912.00	0.481757
913.00	0.479556
914.00	0.477292
915.00	0.475078
916.00	0.472843
917.00	0.470698
918.00	0.468557
919.00	0.466498
920.00	0.464481
921.00	0.462451
922.00	0.460411
923.00	0.458404
924.00	0.456382
925.00	0.454371
926.00	0.452413
927.00	0.450485
928.00	0.448518
929.00	0.446624
930.00	0.444688
931.00	0.442884
932.00	0.440999
933.00	0.439203
934.00	0.437381
935.00	0.435600
936.00	0.433837
937.00	0.432016
938.00	0.430251
939.00	0.428551
940.00	0.426834
941.00	0.425180
942.00	0.423540
943.00	0.421888
944.00	0.420229
945.00	0.418542
946.00	0.416900
947.00	0.415291
948.00	0.413734
949.00	0.412208
950.00	0.410665
951.00	0.409117
952.00	0.407541
953.00	0.405977
954.00	0.404437
955.00	0.402900
956.00	0.401378
957.00	0.399846
958.00	0.398332
959.00	0.396845
960.00	0.395460
961.00	0.394064
962.00	0.392641
963.00	0.391269
964.00	0.389881
965.00	0.388467
966.00	0.387070
967.00	0.385711
968.00	0.384358
969.00	0.383044
970.00	0.381722
971.00	0.380465
972.00	0.379244
973.00	0.377995
974.00	0.376771
975.00	0.375561
976.00	0.374343
977.00	0.373064
978.00	0.371846
979.00	0.370694
980.00	0.369534
981.00	0.368399
982.00	0.367285
983.00	0.366198
984.00	0.365107
985.00	0.364038
986.00	0.362946
987.00	0.361892
988.00	0.360836
989.00	0.359806
990.00	0.358776
991.00	0.357746
992.00	0.356728
993.00	0.355698
994.00	0.354724
995.00	0.353745
996.00	0.352788
997.00	0.351835
998.00	0.350899
999.00	0.349956
1000.00	0.349022
1001.00	0.348071
1002.00	0.347155
1003.00	0.346271
1004.00	0.345388
1005.00	0.344504
1006.00	0.343651
1007.00	0.342826
1008.00	0.342028
1009.00	0.341206
1010.00	0.340398
1011.00	0.339596
1012.00	0.338817
1013.00	0.338043
1014.00	0.337233
1015.00	0.336436
1016.00	0.335644
1017.00	0.334881
1018.00	0.334141
1019.00	0.333413
1020.00	0.332682
1021.00	0.331976
1022.00	0.331241
1023.00	0.330468
1024.00	0.329711
1025.00	0.328971
1026.00	0.328234
1027.00	0.327514
1028.00	0.326771
1029.00	0.326044
1030.00	0.325303
1031.00	0.324622
1032.00	0.323957
1033.00	0.323276
1034.00	0.322575
1035.00	0.321901
1036.00	0.321213
1037.00	0.320545
1038.00	0.319868
1039.00	0.319197
1040.00	0.318539
1041.00	0.317869
1042.00	0.317192
1043.00	0.316577
1044.00	0.315953
1045.00	0.315352
1046.00	0.314708
1047.00	0.314108
1048.00	0.313459
1049.00	0.312847
1050.00	0.312234
1051.00	0.311648
1052.00	0.311076
1053.00	0.310490
1054.00	0.309914
1055.00	0.309332
1056.00	0.308754
1057.00	0.308181
1058.00	0.307629
1059.00	0.307103
1060.00	0.306542
1061.00	0.305994
1062.00	0.305392
1063.00	0.304867
1064.00	0.304296
1065.00	0.303807
1066.00	0.303262
1067.00	0.302762
1068.00	0.302252
1069.00	0.301716
1070.00	0.301216
1071.00	0.300695
1072.00	0.300185
1073.00	0.299678
1074.00	0.299176
1075.00	0.298674
1076.00	0.298167
1077.00	0.297601
1078.00	0.297112
1079.00	0.296683
1080.00	0.296198
1081.00	0.295748
1082.00	0.295266
1083.00	0.294806
1084.00	0.294327
1085.00	0.293841
1086.00	0.293359
1087.00	0.292889
1088.00	0.292415
1089.00	0.291965
1090.00	0.291542
1091.00	0.291133
1092.00	0.290713
1093.00	0.290287
1094.00	0.289934
1095.00	0.289523
1096.00	0.289112
1097.00	0.288692
1098.00	0.288249
1099.00	0.287817
1100.00	0.287381
1101.00	0.286961
1102.00	0.286564
1103.00	0.286170
1104.00	0.285752
1105.00	0.285344
1106.00	0.284926
1107.00	0.284530
1108.00	0.284104
1109.00	0.283680
1110.00	0.283270
1111.00	0.282861
1112.00	0.282455
1113.00	0.282016
1114.00	0.281646
1115.00	0.281291
1116.00	0.280897
1117.00	0.280552
1118.00	0.280187
1119.00	0.279778
1120.00	0.279353
1121.00	0.278958
1122.00	0.278578
1123.00	0.278188
1124.00	0.277771
1125.00	0.277398
1126.00	0.277022
1127.00	0.276648
1128.00	0.276257
1129.00	0.275855
1130.00	0.275484
1131.00	0.275081
1132.00	0.274674
1133.00	0.274284
1134.00	0.273864
1135.00	0.273449
1136.00	0.273069
1137.00	0.272709
1138.00	0.272347
1139.00	0.271970
1140.00	0.271597
1141.00	0.271229
1142.00	0.270839
1143.00	0.270463
1144.00	0.270073
1145.00	0.269718
1146.00	0.269359
1147.00	0.268976
1148.00	0.268612
1149.00	0.268267
1150.00	0.267921
1151.00	0.267561
1152.00	0.267203
1153.00	0.266839
1154.00	0.266515
1155.00	0.266164
1156.00	0.265816
1157.00	0.265466
1158.00	0.265120
1159.00	0.264782
1160.00	0.264449
1161.00	0.264116
1162.00	0.263781
1163.00	0.263433
1164.00	0.263101
1165.00	0.262766
1166.00	0.262429
1167.00	0.262090
1168.00	0.261752
1169.00	0.261429
1170.00	0.261117
1171.00	0.260747
1172.00	0.260411
1173.00	0.260094
1174.00	0.259793
1175.00	0.259483
1176.00	0.259157
1177.00	0.258836
1178.00	0.258542
1179.00	0.258222
1180.00	0.257918
1181.00	0.257626
1182.00	0.257330
1183.00	0.257017
1184.00	0.256714
1185.00	0.256425
1186.00	0.256128
1187.00	0.255825
1188.00	0.255540
1189.00	0.255265
1190.00	0.254972
1191.00	0.254673
1192.00	0.254370
1193.00	0.254099
1194.00	0.253816
1195.00	0.253526
1196.00	0.253235
1197.00	0.252979
1198.00	0.252673
1199.00	0.252367
1200.00	0.252078
1201.00	0.251800
1202.00	0.251524
1203.00	0.251238
1204.00	0.250952
1205.00	0.250670
1206.00	0.250360
1207.00	0.250050
1208.00	0.249762
1209.00	0.249495
1210.00	0.249210
1211.00	0.248917
1212.00	0.248623
1213.00	0.248360
1214.00	0.248070
1215.00	0.247805
1216.00	0.247525
1217.00	0.247247
1218.00	0.246946
1219.00	0.246665
1220.00	0.246391
1221.00	0.246114
1222.00	0.245837
1223.00	0.245570
1224.00	0.245320
1225.00	0.245058
1226.00	0.244792
1227.00	0.244539
1228.00	0.244276
1229.00	0.244003
1230.00	0.243720
1231.00	0.243434
1232.00	0.243158
1233.00	0.242900
1234.00	0.242644
1235.00	0.242416
1236.00	0.242151
1237.00	0.241882
1238.00	0.241634
1239.00	0.241388
1240.00	0.241136
1241.00	0.240870
1242.00	0.240583
1243.00	0.240311
1244.00	0.240032
1245.00	0.239773
1246.00	0.239518
1247.00	0.239239
1248.00	0.238968
1249.00	0.238720
1250.00	0.238470
1251.00	0.238204
1252.00	0.237919
1253.00	0.237644
1254.00	0.237387
1255.00	0.237128
1256.00	0.236881
1257.00	0.236646
1258.00	0.236399
1259.00	0.236176
1260.00	0.235944
1261.00	0.235697
1262.00	0.235431
1263.00	0.235185
1264.00	0.234959
1265.00	0.234690
1266.00	0.234417
1267.00	0.234161
1268.00	0.233923
1269.00	0.233674
1270.00	0.233436
1271.00	0.233195
1272.00	0.232938
1273.00	0.232653
1274.00	0.232374
1275.00	0.232117
1276.00	0.231862
1277.00	0.231595
1278.00	0.231337
1279.00	0.231103
1280.00	0.230856
1281.00	0.230590
1282.00	0.230372
1283.00	0.230170
1284.00	0.229940
1285.00	0.229702
1286.00	0.229481
1287.00	0.229247
1288.00	0.229013
1289.00	0.228762
1290.00	0.228541
1291.00	0.228333
1292.00	0.228114
1293.00	0.227887
1294.00	0.227656
1295.00	0.227427
1296.00	0.227180
1297.00	0.226938
1298.00	0.226722
1299.00	0.226499
1300.00	0.226235
1301.00	0.225972
1302.00	0.225705
1303.00	0.225461
1304.00	0.225239
1305.00	0.225001
1306.00	0.224763
1307.00	0.224514
1308.00	0.224234
1309.00	0.223950
1310.00	0.223681
1311.00	0.223405
1312.00	0.223126
1313.00	0.222850
1314.00	0.222572
1315.00	0.222283
1316.00	0.222011
1317.00	0.221732
1318.00	0.221450
1319.00	0.221179
1320.00	0.220891
1321.00	0.220575
1322.00	0.220269
1323.00	0.220008
1324.00	0.219718
1325.00	0.219421
1326.00	0.219152
1327.00	0.218861
1328.00	0.218586
1329.00	0.218303
1330.00	0.218044
1331.00	0.217771
1332.00	0.217503
1333.00	0.217224
1334.00	0.216963
1335.00	0.216670
1336.00	0.216373
1337.00	0.216093
1338.00	0.215833
1339.00	0.215580
1340.00	0.215351
1341.00	0.215145
1342.00	0.214940
1343.00	0.214692
1344.00	0.214439
1345.00	0.214178
1346.00	0.213938
1347.00	0.213673
1348.00	0.213399
1349.00	0.213127
1350.00	0.212852
1351.00	0.212574
1352.00	0.212335
1353.00	0.212116
1354.00	0.211885
1355.00	0.211631
1356.00	0.211358
1357.00	0.211058
1358.00	0.210754
1359.00	0.210445
1360.00	0.210139
1361.00	0.209845
1362.00	0.209555
1363.00	0.209261
1364.00	0.208996
1365.00	0.208728
1366.00	0.208452
1367.00	0.208178
1368.00	0.207921
1369.00	0.207651
1370.00	0.207362
1371.00	0.207066
1372.00	0.206772
1373.00	0.206499
1374.00	0.206230
1375.00	0.205955
1376.00	0.205654
1377.00	0.205391
1378.00	0.205122
1379.00	0.204852
1380.00	0.204579
1381.00	0.204305
1382.00	0.204034
1383.00	0.203765
1384.00	0.203462
1385.00	0.203160
1386.00	0.202864
1387.00	0.202577
1388.00	0.202276
1389.00	0.201990
1390.00	0.201673
1391.00	0.201342
1392.00	0.201010
1393.00	0.200726
1394.00	0.200437
1395.00	0.200148
1396.00	0.199861
1397.00	0.199570
1398.00	0.199259
1399.00	0.198951
1400.00	0.198651
1401.00	0.198367
1402.00	0.198070
1403.00	0.197771
1404.00	0.197464
1405.00	0.197176
1406.00	0.196879
1407.00	0.196589
1408.00	0.196270
1409.00	0.195992
1410.00	0.195702
1411.00	0.195394
1412.00	0.195094
1413.00	0.194791
1414.00	0.194500
1415.00	0.194219
1416.00	0.193946
1417.00	0.193666
1418.00	0.193377
1419.00	0.193097
1420.00	0.192809
1421.00	0.192538
1422.00	0.192252
1423.00	0.191985
1424.00	0.191720
1425.00	0.191486
1426.00	0.191241
1427.00	0.190998
1428.00	0.190769
1429.00	0.190544
1430.00	0.190302
1431.00	0.190077
1432.00	0.189833
1433.00	0.189601
1434.00	0.189404
1435.00	0.189227
1436.00	0.189037
1437.00	0.188856
1438.00	0.188666
1439.00	0.188496
1440.00	0.188308
1441.00	0.188141
1442.00	0.187981
1443.00	0.187808
1444.00	0.187641
1445.00	0.187470
1446.00	0.187292
1447.00	0.187170
1448.00	0.187032
1449.00	0.186885
1450.00	0.186739
1451.00	0.186600
1452.00	0.186464
1453.00	0.186334
1454.00	0.186209
1455.00	0.186068
1456.00	0.185954
1457.00	0.185846
1458.00	0.185714
1459.00	0.185587
1460.00	0.185476
1461.00	0.185366
1462.00	0.185235
1463.00	0.185079
1464.00	0.184941
1465.00	0.184811
1466.00	0.184715
1467.00	0.184630
1468.00	0.184489
1469.00	0.184358
1470.00	0.184226
1471.00	0.184100
1472.00	0.183991
1473.00	0.183886
1474.00	0.183786
1475.00	0.183682
1476.00	0.183561
1477.00	0.183440
1478.00	0.183344
1479.00	0.183257
1480.00	0.183204
1481.00	0.183114
1482.00	0.183003
1483.00	0.182884
1484.00	0.182774
1485.00	0.182688
1486.00	0.182576
1487.00	0.182472
1488.00	0.182379
1489.00	0.182298
1490.00	0.182172
1491.00	0.182048
1492.00	0.181958
1493.00	0.181871
1494.00	0.181783
1495.00	0.181675
1496.00	0.181609
1497.00	0.181560
1498.00	0.181477
1499.00	0.181395
1500.00	0.181339
1501.00	0.181251
1502.00	0.181147
1503.00	0.181059
1504.00	0.180982
1505.00	0.180908
1506.00	0.180788
1507.00	0.180690
1508.00	0.180613
1509.00	0.180522
1510.00	0.180438
1511.00	0.180336
1512.00	0.180237
1513.00	0.180109
1514.00	0.179981
1515.00	0.179867
1516.00	0.179762
1517.00	0.179640
1518.00	0.179528
1519.00	0.179452
1520.00	0.179384
1521.00	0.179293
1522.00	0.179173
1523.00	0.179108
1524.00	0.179017
1525.00	0.178903
1526.00	0.178785
1527.00	0.178687
1528.00	0.178582
1529.00	0.178467
1530.00	0.178383
1531.00	0.178288
1532.00	0.178200
1533.00	0.178105
1534.00	0.178001
1535.00	0.177902
1536.00	0.177781
1537.00	0.177659
1538.00	0.177554
1539.00	0.177461
1540.00	0.177338
1541.00	0.177248
1542.00	0.177158
1543.00	0.177067
1544.00	0.176982
1545.00	0.176900
1546.00	0.176810
1547.00	0.176699
1548.00	0.176565
1549.00	0.176432
1550.00	0.176294
1551.00	0.176164
1552.00	0.176030
1553.00	0.175897
1554.00	0.175754
1555.00	0.175605
1556.00	0.175456
1557.00	0.175306
1558.00	0.175157
1559.00	0.175014
1560.00	0.174865
1561.00	0.174685
1562.00	0.174535
1563.00	0.174390
1564.00	0.174226
1565.00	0.174087
1566.00	0.173922
1567.00	0.173787
1568.00	0.173651
1569.00	0.173503
1570.00	0.173340
1571.00	0.173188
1572.00	0.173056
1573.00	0.172940
1574.00	0.172809
1575.00	0.172656
1576.00	0.172494
1577.00	0.172352
1578.00	0.172227
1579.00	0.172090
1580.00	0.171950
1581.00	0.171816
1582.00	0.171675
1583.00	0.171573
1584.00	0.171460
1585.00	0.171361
1586.00	0.171248
1587.00	0.171146
1588.00	0.171038
1589.00	0.170908
1590.00	0.170756
1591.00	0.170634
1592.00	0.170540
1593.00	0.170433
1594.00	0.170322
1595.00	0.170190
1596.00	0.170081
1597.00	0.169950
1598.00	0.169840
1599.00	0.169752
1600.00	0.169619
1601.00	0.169485
1602.00	0.169342
1603.00	0.169217
1604.00	0.169090
1605.00	0.168962
1606.00	0.168825
1607.00	0.168726
1608.00	0.168613
1609.00	0.168478
1610.00	0.168359
1611.00	0.168241
1612.00	0.168119
1613.00	0.167956
1614.00	0.167825
1615.00	0.167701
1616.00	0.167572
1617.00	0.167467
1618.00	0.167339
1619.00	0.167211
1620.00	0.167093
1621.00	0.166957
1622.00	0.166835
1623.00	0.166738
1624.00	0.166604
1625.00	0.166480
1626.00	0.166358
1627.00	0.166239
1628.00	0.166102
1629.00	0.165989
1630.00	0.165900
1631.00	0.165824
1632.00	0.165735
1633.00	0.165605
1634.00	0.165491
1635.00	0.165382
1636.00	0.165266
1637.00	0.165154
1638.00	0.165080
1639.00	0.164998
1640.00	0.164895
1641.00	0.164787
1642.00	0.164683
1643.00	0.165605
1644.00	0.166533
1645.00	0.167463
1646.00	0.168412
1647.00	0.169346
1648.00	0.170235
1649.00	0.171168
1650.00	0.172125
1651.00	0.172997
1652.00	0.173948
1653.00	0.174896
1654.00	0.175835
1655.00	0.176743
1656.00	0.177652
1657.00	0.178518
1658.00	0.179429
1659.00	0.180368
1660.00	0.180215
1661.00	0.180101
1662.00	0.179940
1663.00	0.179755
1664.00	0.179572
1665.00	0.179469
1666.00	0.179283
1667.00	0.179062
1668.00	0.178949
1669.00	0.178757
1670.00	0.178563
1671.00	0.178391
1672.00	0.178274
1673.00	0.178068
1674.00	0.177918
1675.00	0.177762
1676.00	0.177589
1677.00	0.177447
1678.00	0.177229
1679.00	0.177118
1680.00	0.177012
1681.00	0.176911
1682.00	0.176756
1683.00	0.176667
1684.00	0.176581
1685.00	0.176495
1686.00	0.176440
1687.00	0.176300
1688.00	0.176264
1689.00	0.176173
1690.00	0.176198
1691.00	0.176159
1692.00	0.176159
1693.00	0.176135
1694.00	0.176071
1695.00	0.176117
1696.00	0.176106
1697.00	0.175993
1698.00	0.175898
1699.00	0.175775
1700.00	0.175629
1701.00	0.175590
1702.00	0.175477
1703.00	0.175332
1704.00	0.175342
1705.00	0.175207
1706.00	0.175050
1707.00	0.174959
1708.00	0.174832
1709.00	0.174684
1710.00	0.174589
1711.00	0.174492
1712.00	0.174376
1713.00	0.174232
1714.00	0.174184
1715.00	0.174112
1716.00	0.174082
1717.00	0.174021
1718.00	0.173931
1719.00	0.173838
1720.00	0.173746
1721.00	0.173586
1722.00	0.173472
1723.00	0.173347
1724.00	0.173131
1725.00	0.173079
1726.00	0.172929
1727.00	0.172725
1728.00	0.172502
1729.00	0.172271
1730.00	0.172035
1731.00	0.171807
1732.00	0.171588
1733.00	0.171371
1734.00	0.171190
1735.00	0.170913
1736.00	0.170707
1737.00	0.170531
1738.00	0.170326
1739.00	0.170106
1740.00	0.169954
1741.00	0.169773
1742.00	0.169521
1743.00	0.169388
1744.00	0.169191
1745.00	0.169026
1746.00	0.168777
1747.00	0.168652
1748.00	0.168492
1749.00	0.168356
1750.00	0.168198
1751.00	0.168071
1752.00	0.167909
1753.00	0.167707
1754.00	0.167528
1755.00	0.167436
1756.00	0.167221
1757.00	0.167052
1758.00	0.166933
1759.00	0.166891
1760.00	0.166662
1761.00	0.166470
1762.00	0.166321
1763.00	0.166136
1764.00	0.165963
1765.00	0.165766
1766.00	0.165557
1767.00	0.165325
1768.00	0.165084
1769.00	0.164896
1770.00	0.164691
1771.00	0.164529
1772.00	0.164331
1773.00	0.164262
1774.00	0.163983
1775.00	0.163720
1776.00	0.163397
1777.00	0.163147
1778.00	0.162957
1779.00	0.162740
1780.00	0.162613
1781.00	0.162441
1782.00	0.162317
1783.00	0.162156
1784.00	0.162067
1785.00	0.161854
1786.00	0.161720
1787.00	0.161548
1788.00	0.161362
1789.00	0.161177
1790.00	0.160953
1791.00	0.160926
1792.00	0.160824
1793.00	0.160675
1794.00	0.160631
1795.00	0.160526
1796.00	0.160417
1797.00	0.160360
1798.00	0.160187
1799.00	0.160050
1800.00	0.159867
1801.00	0.159685
1802.00	0.159545
1803.00	0.159456
1804.00	0.159364
1805.00	0.159255
1806.00	0.159036
1807.00	0.158932
1808.00	0.158709
1809.00	0.158535
1810.00	0.158462
1811.00	0.158310
1812.00	0.158186
1813.00	0.158097
1814.00	0.157951
1815.00	0.157888
1816.00	0.157713
1817.00	0.157723
1818.00	0.157589
1819.00	0.157468
1820.00	0.157235
1821.00	0.157164
1822.00	0.157050
1823.00	0.156972
1824.00	0.156784
1825.00	0.156722
1826.00	0.156633
1827.00	0.156397
1828.00	0.156264
1829.00	0.156096
1830.00	0.155905
1831.00	0.155689
1832.00	0.155503
1833.00	0.155311
1834.00	0.155032
1835.00	0.154872
1836.00	0.154857
1837.00	0.154676
1838.00	0.154526
1839.00	0.154269
1840.00	0.154159
1841.00	0.154019
1842.00	0.153752
1843.00	0.153603
1844.00	0.153521
1845.00	0.153319
1846.00	0.153176
1847.00	0.153126
1848.00	0.152919
1849.00	0.152720
1850.00	0.152593
1851.00	0.152467
1852.00	0.152362
1853.00	0.152079
1854.00	0.152006
1855.00	0.151719
1856.00	0.151552
1857.00	0.151290
1858.00	0.151123
1859.00	0.150882
1860.00	0.150621
1861.00	0.150328
1862.00	0.150101
1863.00	0.149910
1864.00	0.149618
1865.00	0.149513
1866.00	0.149274
1867.00	0.149045
1868.00	0.148688
1869.00	0.148351
1870.00	0.148078
1871.00	0.147796
1872.00	0.147603
1873.00	0.147330
1874.00	0.147149
1875.00	0.146895
1876.00	0.146802
1877.00	0.146664
1878.00	0.146515
1879.00	0.146340
1880.00	0.146190
1881.00	0.145988
1882.00	0.145726
1883.00	0.145490
1884.00	0.145387
1885.00	0.145347
1886.00	0.145142
1887.00	0.144955
1888.00	0.144867
1889.00	0.144722
1890.00	0.144526
1891.00	0.144404
1892.00	0.144212
1893.00	0.144020
1894.00	0.143797
1895.00	0.143698
1896.00	0.143549
1897.00	0.143264
1898.00	0.143175
1899.00	0.142970
1900.00	0.142872
1901.00	0.142605
1902.00	0.142566
1903.00	0.142635
1904.00	0.142596
1905.00	0.142481
1906.00	0.142342
1907.00	0.142451
1908.00	0.142276
1909.00	0.142202
1910.00	0.142023
1911.00	0.141845
1912.00	0.141779
1913.00	0.141841
1914.00	0.141836
1915.00	0.141627
1916.00	0.141782
1917.00	0.141726
1918.00	0.141784
1919.00	0.141569
1920.00	0.141428
1921.00	0.141339
1922.00	0.141043
1923.00	0.140951
1924.00	0.140851
1925.00	0.140870
1926.00	0.140641
1927.00	0.140663
1928.00	0.140719
1929.00	0.140464
1930.00	0.140175
1931.00	0.140212
1932.00	0.140187
1933.00	0.139942
1934.00	0.140004
1935.00	0.140000
1936.00	0.139958
1937.00	0.139888
1938.00	0.139819
1939.00	0.139800
1940.00	0.139593
1941.00	0.139423
1942.00	0.139303
1943.00	0.139479
1944.00	0.139459
1945.00	0.139593
1946.00	0.139640
1947.00	0.139652
1948.00	0.139470
1949.00	0.139549
1950.00	0.139495
1951.00	0.139391
1952.00	0.139028
1953.00	0.138998
1954.00	0.138723
1955.00	0.138499
1956.00	0.138532
1957.00	0.138731
1958.00	0.138779
1959.00	0.138567
1960.00	0.138500
1961.00	0.138242
1962.00	0.137854
1963.00	0.137614
1964.00	0.137479
1965.00	0.137254
1966.00	0.137001
1967.00	0.136947
1968.00	0.136717
1969.00	0.136778
1970.00	0.136489
1971.00	0.136505
1972.00	0.136539
1973.00	0.136582
1974.00	0.136410
1975.00	0.136134
1976.00	0.136167
1977.00	0.136040
1978.00	0.136264
1979.00	0.136143
1980.00	0.136166
1981.00	0.136034
1982.00	0.136134
1983.00	0.136132
1984.00	0.135922
1985.00	0.135959
1986.00	0.135782
1987.00	0.135824
1988.00	0.135855
1989.00	0.135769
1990.00	0.135446
1991.00	0.135422
1992.00	0.135395
1993.00	0.135406
1994.00	0.135242
1995.00	0.135012
1996.00	0.135178
1997.00	0.135260
1998.00	0.135246
1999.00	0.135176
2000.00	0.135018
2001.00	0.135162
2002.00	0.135016
2003.00	0.135056
2004.00	0.134873
2005.00	0.134671
2006.00	0.134727
2007.00	0.134569
2008.00	0.134606
2009.00	0.134653
2010.00	0.134524
2011.00	0.134535
2012.00	0.134392
2013.00	0.134248
2014.00	0.134018
2015.00	0.134167
2016.00	0.134120
2017.00	0.134113
2018.00	0.133713
2019.00	0.133746
2020.00	0.133713
2021.00	0.133723
2022.00	0.133833
2023.00	0.133767
2024.00	0.134124
2025.00	0.133891
2026.00	0.133823
2027.00	0.133679
2028.00	0.133636
2029.00	0.133761
2030.00	0.133805
2031.00	0.133934
2032.00	0.133550
2033.00	0.133510
2034.00	0.133546
2035.00	0.133750
2036.00	0.133721
2037.00	0.133609
2038.00	0.133664
2039.00	0.133457
2040.00	0.133407
2041.00	0.133068
2042.00	0.133073
2043.00	0.133047
2044.00	0.133138
2045.00	0.133194
2046.00	0.132913
2047.00	0.132893
2048.00	0.132777
2049.00	0.132993
2050.00	0.132696
2051.00	0.132739
2052.00	0.132847
2053.00	0.132782
2054.00	0.133093
2055.00	0.132993
2056.00	0.133097
2057.00	0.133056
2058.00	0.133324
2059.00	0.133504
2060.00	0.133531
2061.00	0.133528
2062.00	0.133561
2063.00	0.133733
2064.00	0.133440
2065.00	0.133657
2066.00	0.133688
2067.00	0.134014
2068.00	0.133986
2069.00	0.134015
2070.00	0.134161
2071.00	0.133893
2072.00	0.134025
2073.00	0.134054
2074.00	0.134047
2075.00	0.133946
2076.00	0.133836
2077.00	0.133788
2078.00	0.133617
2079.00	0.133514
2080.00	0.133437
2081.00	0.133540
2082.00	0.133330
2083.00	0.133268
2084.00	0.133080
2085.00	0.132963
2086.00	0.132799
2087.00	0.132637
2088.00	0.132636
2089.00	0.132335
2090.00	0.132396
2091.00	0.132539
2092.00	0.132510
2093.00	0.132456
2094.00	0.132340
2095.00	0.132416
2096.00	0.132387
2097.00	0.132248
2098.00	0.132258
2099.00	0.132019
2100.00	0.131827
2101.00	0.131854
2102.00	0.131835
2103.00	0.131687
2104.00	0.131452
2105.00	0.131416
2106.00	0.131489
2107.00	0.131286
2108.00	0.131009
2109.00	0.131009
2110.00	0.130810
2111.00	0.130709
2112.00	0.130897
2113.00	0.130483
2114.00	0.130642
2115.00	0.130542
2116.00	0.130724
2117.00	0.130616
2118.00	0.130581
2119.00	0.130406
2120.00	0.130232
2121.00	0.130427
2122.00	0.130351
2123.00	0.130453
2124.00	0.130405
2125.00	0.130395
2126.00	0.130186
2127.00	0.130160
2128.00	0.130143
2129.00	0.129663
2130.00	0.129812
2131.00	0.129614
2132.00	0.129548
2133.00	0.129157
2134.00	0.129299
2135.00	0.129051
2136.00	0.129134
2137.00	0.129373
2138.00	0.129218
2139.00	0.129037
2140.00	0.128703
2141.00	0.128648
2142.00	0.128353
2143.00	0.128047
2144.00	0.127991
2145.00	0.127848
2146.00	0.127946
2147.00	0.127800
2148.00	0.127630
2149.00	0.127448
2150.00	0.127439
2151.00	0.127159
2152.00	0.127149
2153.00	0.126686
2154.00	0.126452
2155.00	0.126188
2156.00	0.126053
2157.00	0.125951
2158.00	0.125763
2159.00	0.125635
2160.00	0.125959
2161.00	0.125772
2162.00	0.125642
2163.00	0.125410
2164.00	0.125369
2165.00	0.125223
2166.00	0.124872
2167.00	0.124961
2168.00	0.124795
2169.00	0.124609
2170.00	0.124787
2171.00	0.124481
2172.00	0.124330
2173.00	0.124099
2174.00	0.124349
2175.00	0.124099
2176.00	0.124072
2177.00	0.123695
2178.00	0.123559
2179.00	0.123446
2180.00	0.123314
2181.00	0.123357
2182.00	0.123546
2183.00	0.123788
2184.00	0.123324
2185.00	0.123406
2186.00	0.123430
2187.00	0.123121
2188.00	0.123125
2189.00	0.122978
2190.00	0.123058
2191.00	0.122462
2192.00	0.122614
2193.00	0.122435
2194.00	0.122582
2195.00	0.122243
2196.00	0.122156
2197.00	0.122183
[truncated: 303 more rows]
