# Supplementary material for: Ultrafast charge-transfer-induced spin transition in cobalt-tungstate molecular photomagnets
Source: Nat Commun. 2025 Jun 6;16:5012. doi: 10.1038/s41467-025-60401-4 (PMC12144094; doi:10.1038/s41467-025-60401-4)
Supplement: Supplementary file 5 — Source Data [file 41467_2025_60401_MOESM5_ESM.zip › Source_Data_files/Photoinduced_UV_vis_NIR_spectra_CsCoW/cooling_photo_1st/File_220712_175059_100K.txt]

File_220712_175059_100K.spc - RawData
�g�� (nm)	Abs.
200.00	2.421901
201.00	2.315651
202.00	2.339932
203.00	2.237452
204.00	2.173243
205.00	2.179968
206.00	2.171499
207.00	2.097012
208.00	2.113118
209.00	2.109786
210.00	2.070777
211.00	2.062797
212.00	2.039185
213.00	2.018153
214.00	2.016523
215.00	1.991492
216.00	1.982195
217.00	1.977631
218.00	1.972191
219.00	1.962553
220.00	1.972881
221.00	1.976917
222.00	1.981176
223.00	1.974562
224.00	1.967947
225.00	1.975385
226.00	1.975767
227.00	1.976537
228.00	1.979555
229.00	1.995302
230.00	1.993562
231.00	1.996607
232.00	2.002327
233.00	2.015688
234.00	2.017193
235.00	2.024431
236.00	2.027892
237.00	2.032823
238.00	2.035890
239.00	2.043877
240.00	2.045612
241.00	2.049271
242.00	2.060336
243.00	2.065988
244.00	2.074458
245.00	2.076002
246.00	2.085599
247.00	2.077507
248.00	2.081547
249.00	2.083488
250.00	2.092320
251.00	2.100322
252.00	2.105968
253.00	2.105708
254.00	2.113669
255.00	2.113767
256.00	2.109853
257.00	2.118112
258.00	2.124343
259.00	2.121671
260.00	2.119424
261.00	2.119522
262.00	2.114563
263.00	2.112356
264.00	2.117510
265.00	2.121683
266.00	2.121859
267.00	2.123756
268.00	2.119773
269.00	2.107290
270.00	2.103542
271.00	2.098615
272.00	2.091258
273.00	2.089648
274.00	2.087914
275.00	2.077877
276.00	2.071501
277.00	2.067646
278.00	2.063808
279.00	2.058272
280.00	2.058959
281.00	2.053881
282.00	2.043245
283.00	2.026841
284.00	2.014618
285.00	2.002295
286.00	1.992250
287.00	1.985420
288.00	1.980856
289.00	1.971789
290.00	1.961650
291.00	1.952095
292.00	1.942727
293.00	1.933975
294.00	1.928219
295.00	1.920683
296.00	1.910913
297.00	1.899662
298.00	1.888036
299.00	1.878631
300.00	1.861300
301.00	1.854170
302.00	1.845958
303.00	1.834277
304.00	1.815665
305.00	1.806637
306.00	1.786966
307.00	1.768234
308.00	1.750853
309.00	1.732444
310.00	1.708598
311.00	1.688258
312.00	1.668986
313.00	1.648302
314.00	1.630131
315.00	1.613572
316.00	1.593004
317.00	1.573312
318.00	1.555086
319.00	1.536907
320.00	1.519024
321.00	1.504696
322.00	1.490366
323.00	1.472114
324.00	1.458744
325.00	1.442451
326.00	1.427634
327.00	1.413143
328.00	1.403388
329.00	1.393453
330.00	1.386407
331.00	1.377904
332.00	1.369740
333.00	1.363050
334.00	1.353130
335.00	1.345928
336.00	1.340895
337.00	1.335436
338.00	1.332068
339.00	1.328269
340.00	1.325255
341.00	1.321257
342.00	1.319585
343.00	1.314877
344.00	1.313016
345.00	1.309496
346.00	1.308603
347.00	1.304569
348.00	1.301932
349.00	1.299298
350.00	1.296583
351.00	1.292813
352.00	1.290881
353.00	1.289139
354.00	1.285313
355.00	1.282385
356.00	1.278293
357.00	1.273386
358.00	1.268518
359.00	1.263214
360.00	1.258567
361.00	1.252921
362.00	1.247496
363.00	1.239882
364.00	1.232215
365.00	1.223849
366.00	1.214910
367.00	1.205333
368.00	1.197412
369.00	1.189789
370.00	1.181843
371.00	1.174992
372.00	1.167159
373.00	1.158606
374.00	1.150296
375.00	1.141346
376.00	1.131888
377.00	1.123060
378.00	1.112911
379.00	1.102934
380.00	1.093024
381.00	1.083577
382.00	1.074312
383.00	1.065506
384.00	1.056377
385.00	1.048028
386.00	1.038815
387.00	1.029870
388.00	1.022000
389.00	1.013494
390.00	1.004226
391.00	0.996208
392.00	0.988458
393.00	0.980485
394.00	0.973476
395.00	0.966057
396.00	0.959332
397.00	0.952121
398.00	0.946284
399.00	0.940690
400.00	0.936532
401.00	0.931597
402.00	0.927493
403.00	0.923486
404.00	0.919914
405.00	0.916035
406.00	0.912575
407.00	0.909492
408.00	0.905873
409.00	0.902186
410.00	0.898784
411.00	0.895219
412.00	0.891536
413.00	0.887690
414.00	0.884685
415.00	0.881195
416.00	0.877940
417.00	0.874608
418.00	0.870966
419.00	0.866289
420.00	0.862730
421.00	0.858945
422.00	0.854869
423.00	0.851505
424.00	0.848415
425.00	0.844367
426.00	0.840505
427.00	0.836939
428.00	0.832766
429.00	0.828981
430.00	0.825165
431.00	0.821114
432.00	0.817430
433.00	0.813527
434.00	0.810455
435.00	0.806782
436.00	0.803954
437.00	0.800850
438.00	0.798388
439.00	0.795096
440.00	0.792873
441.00	0.790294
442.00	0.787841
443.00	0.785156
444.00	0.782712
445.00	0.780166
446.00	0.778203
447.00	0.776436
448.00	0.774642
449.00	0.772957
450.00	0.771358
451.00	0.769215
452.00	0.767212
453.00	0.766156
454.00	0.764846
455.00	0.763941
456.00	0.762903
457.00	0.761878
458.00	0.760544
459.00	0.759554
460.00	0.757904
461.00	0.757407
462.00	0.756540
463.00	0.755411
464.00	0.754185
465.00	0.753709
466.00	0.752031
467.00	0.750637
468.00	0.748921
469.00	0.747490
470.00	0.745459
471.00	0.743419
472.00	0.741734
473.00	0.740067
474.00	0.737883
475.00	0.735724
476.00	0.733711
477.00	0.731719
478.00	0.729801
479.00	0.727676
480.00	0.725979
481.00	0.724405
482.00	0.722362
483.00	0.720525
484.00	0.718678
485.00	0.716112
486.00	0.713716
487.00	0.711532
488.00	0.709044
489.00	0.706906
490.00	0.705501
491.00	0.703843
492.00	0.702241
493.00	0.700978
494.00	0.699636
495.00	0.698280
496.00	0.697096
497.00	0.695680
498.00	0.694188
499.00	0.692917
500.00	0.691407
501.00	0.690097
502.00	0.688494
503.00	0.687335
504.00	0.686250
505.00	0.685255
506.00	0.684411
507.00	0.683846
508.00	0.683073
509.00	0.682347
510.00	0.681064
511.00	0.680199
512.00	0.679390
513.00	0.678639
514.00	0.677851
515.00	0.677771
516.00	0.676894
517.00	0.676252
518.00	0.675680
519.00	0.675057
520.00	0.674367
521.00	0.674343
522.00	0.674196
523.00	0.673789
524.00	0.673672
525.00	0.673729
526.00	0.673187
527.00	0.672576
528.00	0.672277
529.00	0.671863
530.00	0.671826
531.00	0.672031
532.00	0.672476
533.00	0.672760
534.00	0.672949
535.00	0.672314
536.00	0.671373
537.00	0.670490
538.00	0.669915
539.00	0.668487
540.00	0.666718
541.00	0.664840
542.00	0.662560
543.00	0.660142
544.00	0.657847
545.00	0.656032
546.00	0.654841
547.00	0.653754
548.00	0.652279
549.00	0.651149
550.00	0.650489
551.00	0.649171
552.00	0.648692
553.00	0.648471
554.00	0.648017
555.00	0.647901
556.00	0.648013
557.00	0.648097
558.00	0.648222
559.00	0.649405
560.00	0.650277
561.00	0.651651
562.00	0.652387
563.00	0.653611
564.00	0.654616
565.00	0.655432
566.00	0.656422
567.00	0.657849
568.00	0.659119
569.00	0.660413
570.00	0.661604
571.00	0.662641
572.00	0.663134
573.00	0.663699
574.00	0.664173
575.00	0.664833
576.00	0.665141
577.00	0.666215
578.00	0.667173
579.00	0.668396
580.00	0.669968
581.00	0.671817
582.00	0.673255
583.00	0.675453
584.00	0.677487
585.00	0.679373
586.00	0.681296
587.00	0.683592
588.00	0.685714
589.00	0.687716
590.00	0.690353
591.00	0.693081
592.00	0.696080
593.00	0.698257
594.00	0.700845
595.00	0.702748
596.00	0.704594
597.00	0.706488
598.00	0.708924
599.00	0.711103
600.00	0.713166
601.00	0.716125
602.00	0.718465
603.00	0.720378
604.00	0.722865
605.00	0.725482
606.00	0.727533
607.00	0.729769
608.00	0.732614
609.00	0.735256
610.00	0.737819
611.00	0.740313
612.00	0.743280
613.00	0.745266
614.00	0.747587
615.00	0.750478
616.00	0.752963
617.00	0.755819
618.00	0.758907
619.00	0.761766
620.00	0.764476
621.00	0.767754
622.00	0.770309
623.00	0.773100
624.00	0.776143
625.00	0.778332
626.00	0.780912
627.00	0.783256
628.00	0.785750
629.00	0.787269
630.00	0.789722
631.00	0.792216
632.00	0.795482
633.00	0.798509
634.00	0.801305
635.00	0.804198
636.00	0.806891
637.00	0.808249
638.00	0.810411
639.00	0.812975
640.00	0.815585
641.00	0.817963
642.00	0.821124
643.00	0.823596
644.00	0.826515
645.00	0.829369
646.00	0.830724
647.00	0.833096
648.00	0.835786
649.00	0.838095
650.00	0.840376
651.00	0.844123
652.00	0.845843
653.00	0.848712
654.00	0.851526
655.00	0.854235
656.00	0.856900
657.00	0.860590
658.00	0.863575
659.00	0.867193
660.00	0.870052
661.00	0.873414
662.00	0.876536
663.00	0.878323
664.00	0.879942
665.00	0.882101
666.00	0.882726
667.00	0.883665
668.00	0.884888
669.00	0.885606
670.00	0.886232
671.00	0.886845
672.00	0.887742
673.00	0.889576
674.00	0.890858
675.00	0.892183
676.00	0.894064
677.00	0.896131
678.00	0.897345
679.00	0.899640
680.00	0.902008
681.00	0.904198
682.00	0.906220
683.00	0.907706
684.00	0.909429
685.00	0.911179
686.00	0.913039
687.00	0.914271
688.00	0.915945
689.00	0.916981
690.00	0.918011
691.00	0.918725
692.00	0.920112
693.00	0.922619
694.00	0.924664
695.00	0.925977
696.00	0.927505
697.00	0.928485
698.00	0.928588
699.00	0.928662
700.00	0.929374
701.00	0.931319
702.00	0.931809
703.00	0.932488
704.00	0.934493
705.00	0.936690
706.00	0.937636
707.00	0.938836
708.00	0.940146
709.00	0.940013
710.00	0.939067
711.00	0.938697
712.00	0.938347
713.00	0.939095
714.00	0.938714
715.00	0.940521
716.00	0.941669
717.00	0.943789
718.00	0.943114
719.00	0.932367
720.00	0.920239
721.00	0.912426
722.00	0.909451
723.00	0.906720
724.00	0.903664
725.00	0.900989
726.00	0.897798
727.00	0.894672
728.00	0.891504
729.00	0.888675
730.00	0.888882
731.00	0.888931
732.00	0.889063
733.00	0.889146
734.00	0.889151
735.00	0.889155
736.00	0.889053
737.00	0.889040
738.00	0.888828
739.00	0.888617
740.00	0.888449
741.00	0.888135
742.00	0.887774
743.00	0.887412
744.00	0.887020
745.00	0.886492
746.00	0.885941
747.00	0.885330
748.00	0.884814
749.00	0.884253
750.00	0.883642
751.00	0.882956
752.00	0.882216
753.00	0.881480
754.00	0.880556
755.00	0.879682
756.00	0.878785
757.00	0.877813
758.00	0.876772
759.00	0.875731
760.00	0.874632
761.00	0.873443
762.00	0.872386
763.00	0.871336
764.00	0.870182
765.00	0.868936
766.00	0.867594
767.00	0.866243
768.00	0.864920
769.00	0.863438
770.00	0.861999
771.00	0.860552
772.00	0.859106
773.00	0.857610
774.00	0.855992
775.00	0.854424
776.00	0.852803
777.00	0.851167
778.00	0.849528
779.00	0.847772
780.00	0.845922
781.00	0.844133
782.00	0.842316
783.00	0.840365
784.00	0.838506
785.00	0.836575
786.00	0.834634
787.00	0.832640
788.00	0.830760
789.00	0.828719
790.00	0.826667
791.00	0.824618
792.00	0.822550
793.00	0.820468
794.00	0.818298
795.00	0.816042
796.00	0.813888
797.00	0.811643
798.00	0.809362
799.00	0.807043
800.00	0.804749
801.00	0.802442
802.00	0.800061
803.00	0.797736
804.00	0.795387
805.00	0.792854
806.00	0.790369
807.00	0.787822
808.00	0.785329
809.00	0.782797
810.00	0.780163
811.00	0.777634
812.00	0.775213
813.00	0.772652
814.00	0.770126
815.00	0.767552
816.00	0.764997
817.00	0.762531
818.00	0.759911
819.00	0.757359
820.00	0.754649
821.00	0.751982
822.00	0.749431
823.00	0.746906
824.00	0.744354
825.00	0.741833
826.00	0.739250
827.00	0.736805
828.00	0.734250
829.00	0.731682
830.00	0.729096
831.00	0.726529
832.00	0.724043
833.00	0.721473
834.00	0.718936
835.00	0.716317
836.00	0.713707
837.00	0.711294
838.00	0.708802
839.00	0.706230
840.00	0.703692
841.00	0.701167
842.00	0.698589
843.00	0.696126
844.00	0.693624
845.00	0.691094
846.00	0.688607
847.00	0.686117
848.00	0.683739
849.00	0.681289
850.00	0.678727
851.00	0.676224
852.00	0.673740
853.00	0.671340
854.00	0.668757
855.00	0.666494
856.00	0.664108
857.00	0.661667
858.00	0.659160
859.00	0.656805
860.00	0.654192
861.00	0.651713
862.00	0.649141
863.00	0.643285
864.00	0.637549
865.00	0.631736
866.00	0.626041
867.00	0.620425
868.00	0.614765
869.00	0.609216
870.00	0.603595
871.00	0.598119
872.00	0.592402
873.00	0.586751
874.00	0.581170
875.00	0.575693
876.00	0.570115
877.00	0.564735
878.00	0.559235
879.00	0.553897
880.00	0.551176
881.00	0.548438
882.00	0.545737
883.00	0.542922
884.00	0.540208
885.00	0.537558
886.00	0.534813
887.00	0.532112
888.00	0.529440
889.00	0.526761
890.00	0.524227
891.00	0.521647
892.00	0.519093
893.00	0.516494
894.00	0.513928
895.00	0.511415
896.00	0.508888
897.00	0.506383
898.00	0.503890
899.00	0.501438
900.00	0.499008
901.00	0.496602
902.00	0.494110
903.00	0.491743
904.00	0.489376
905.00	0.487022
906.00	0.484677
907.00	0.482322
908.00	0.479999
909.00	0.477702
910.00	0.475484
911.00	0.473269
912.00	0.471065
913.00	0.468924
914.00	0.466732
915.00	0.464575
916.00	0.462345
917.00	0.460248
918.00	0.458128
919.00	0.456053
920.00	0.453974
921.00	0.451949
922.00	0.449908
923.00	0.447964
924.00	0.445993
925.00	0.444070
926.00	0.442170
927.00	0.440266
928.00	0.438375
929.00	0.436484
930.00	0.434573
931.00	0.432739
932.00	0.430906
933.00	0.429132
934.00	0.427329
935.00	0.425601
936.00	0.423920
937.00	0.422232
938.00	0.420500
939.00	0.418835
940.00	0.417158
941.00	0.415529
942.00	0.413894
943.00	0.412236
944.00	0.410617
945.00	0.408969
946.00	0.407385
947.00	0.405829
948.00	0.404323
949.00	0.402850
950.00	0.401406
951.00	0.399926
952.00	0.398478
953.00	0.396964
954.00	0.395479
955.00	0.394006
956.00	0.392531
957.00	0.391073
958.00	0.389617
959.00	0.388185
960.00	0.386848
961.00	0.385533
962.00	0.384228
963.00	0.382900
964.00	0.381597
965.00	0.380281
966.00	0.378943
967.00	0.377625
968.00	0.376324
969.00	0.375005
970.00	0.373747
971.00	0.372548
972.00	0.371375
973.00	0.370180
974.00	0.368988
975.00	0.367826
976.00	0.366678
977.00	0.365494
978.00	0.364310
979.00	0.363179
980.00	0.362091
981.00	0.361001
982.00	0.359921
983.00	0.358875
984.00	0.357831
985.00	0.356805
986.00	0.355764
987.00	0.354715
988.00	0.353676
989.00	0.352684
990.00	0.351709
991.00	0.350725
992.00	0.349755
993.00	0.348792
994.00	0.347858
995.00	0.346919
996.00	0.345996
997.00	0.345080
998.00	0.344186
999.00	0.343289
1000.00	0.342383
1001.00	0.341497
1002.00	0.340633
1003.00	0.339806
1004.00	0.338997
1005.00	0.338171
1006.00	0.337355
1007.00	0.336565
1008.00	0.335787
1009.00	0.335016
1010.00	0.334254
1011.00	0.333486
1012.00	0.332743
1013.00	0.332006
1014.00	0.331244
1015.00	0.330485
1016.00	0.329724
1017.00	0.328997
1018.00	0.328252
1019.00	0.327540
1020.00	0.326835
1021.00	0.326155
1022.00	0.325456
1023.00	0.324748
1024.00	0.324059
1025.00	0.323397
1026.00	0.322735
1027.00	0.322058
1028.00	0.321374
1029.00	0.320711
1030.00	0.320032
1031.00	0.319400
1032.00	0.318766
1033.00	0.318137
1034.00	0.317498
1035.00	0.316869
1036.00	0.316238
1037.00	0.315619
1038.00	0.314987
1039.00	0.314363
1040.00	0.313729
1041.00	0.313084
1042.00	0.312441
1043.00	0.311817
1044.00	0.311205
1045.00	0.310613
1046.00	0.310003
1047.00	0.309405
1048.00	0.308802
1049.00	0.308200
1050.00	0.307609
1051.00	0.307026
1052.00	0.306452
1053.00	0.305878
1054.00	0.305318
1055.00	0.304756
1056.00	0.304193
1057.00	0.303650
1058.00	0.303104
1059.00	0.302599
1060.00	0.302077
1061.00	0.301547
1062.00	0.301027
1063.00	0.300508
1064.00	0.299985
1065.00	0.299434
1066.00	0.298930
1067.00	0.298429
1068.00	0.297933
1069.00	0.297453
1070.00	0.296979
1071.00	0.296494
1072.00	0.296023
1073.00	0.295552
1074.00	0.295072
1075.00	0.294623
1076.00	0.294129
1077.00	0.293619
1078.00	0.293151
1079.00	0.292668
1080.00	0.292217
1081.00	0.291779
1082.00	0.291357
1083.00	0.290895
1084.00	0.290455
1085.00	0.290003
1086.00	0.289551
1087.00	0.289083
1088.00	0.288591
1089.00	0.288122
1090.00	0.287676
1091.00	0.287257
1092.00	0.286804
1093.00	0.286399
1094.00	0.285992
1095.00	0.285604
1096.00	0.285226
1097.00	0.284803
1098.00	0.284384
1099.00	0.283956
1100.00	0.283542
1101.00	0.283124
1102.00	0.282739
1103.00	0.282358
1104.00	0.281991
1105.00	0.281636
1106.00	0.281259
1107.00	0.280905
1108.00	0.280516
1109.00	0.280147
1110.00	0.279741
1111.00	0.279356
1112.00	0.278951
1113.00	0.278542
1114.00	0.278161
1115.00	0.277784
1116.00	0.277421
1117.00	0.277083
1118.00	0.276720
1119.00	0.276328
1120.00	0.275916
1121.00	0.275511
1122.00	0.275118
1123.00	0.274718
1124.00	0.274323
1125.00	0.273965
1126.00	0.273574
1127.00	0.273203
1128.00	0.272831
1129.00	0.272430
1130.00	0.272032
1131.00	0.271647
1132.00	0.271247
1133.00	0.270846
1134.00	0.270417
1135.00	0.270034
1136.00	0.269673
1137.00	0.269319
1138.00	0.268934
1139.00	0.268566
1140.00	0.268208
1141.00	0.267858
1142.00	0.267483
1143.00	0.267141
1144.00	0.266768
1145.00	0.266405
1146.00	0.266055
1147.00	0.265710
1148.00	0.265367
1149.00	0.265030
1150.00	0.264693
1151.00	0.264350
1152.00	0.263975
1153.00	0.263593
1154.00	0.263250
1155.00	0.262930
1156.00	0.262584
1157.00	0.262237
1158.00	0.261879
1159.00	0.261527
1160.00	0.261178
1161.00	0.260844
1162.00	0.260524
1163.00	0.260204
1164.00	0.259892
1165.00	0.259560
1166.00	0.259242
1167.00	0.258933
1168.00	0.258638
1169.00	0.258349
1170.00	0.258035
1171.00	0.257691
1172.00	0.257356
1173.00	0.257054
1174.00	0.256763
1175.00	0.256457
1176.00	0.256131
1177.00	0.255792
1178.00	0.255477
1179.00	0.255154
1180.00	0.254843
1181.00	0.254521
1182.00	0.254211
1183.00	0.253897
1184.00	0.253589
1185.00	0.253289
1186.00	0.253001
1187.00	0.252737
1188.00	0.252462
1189.00	0.252200
1190.00	0.251926
1191.00	0.251631
1192.00	0.251340
1193.00	0.251061
1194.00	0.250802
1195.00	0.250525
1196.00	0.250250
1197.00	0.250004
1198.00	0.249722
1199.00	0.249436
1200.00	0.249154
1201.00	0.248883
1202.00	0.248606
1203.00	0.248315
1204.00	0.248030
1205.00	0.247763
1206.00	0.247476
1207.00	0.247188
1208.00	0.246917
1209.00	0.246641
1210.00	0.246378
1211.00	0.246101
1212.00	0.245824
1213.00	0.245568
1214.00	0.245282
1215.00	0.245014
1216.00	0.244744
1217.00	0.244490
1218.00	0.244218
1219.00	0.243957
1220.00	0.243693
1221.00	0.243440
1222.00	0.243180
1223.00	0.242920
1224.00	0.242660
1225.00	0.242377
1226.00	0.242110
1227.00	0.241846
1228.00	0.241584
1229.00	0.241311
1230.00	0.241026
1231.00	0.240746
1232.00	0.240487
1233.00	0.240236
1234.00	0.239983
1235.00	0.239743
1236.00	0.239476
1237.00	0.239223
1238.00	0.238954
1239.00	0.238683
1240.00	0.238418
1241.00	0.238149
1242.00	0.237886
1243.00	0.237635
1244.00	0.237375
1245.00	0.237124
1246.00	0.236881
1247.00	0.236607
1248.00	0.236349
1249.00	0.236100
1250.00	0.235846
1251.00	0.235578
1252.00	0.235295
1253.00	0.235017
1254.00	0.234740
1255.00	0.234489
1256.00	0.234249
1257.00	0.234002
1258.00	0.233740
1259.00	0.233500
1260.00	0.233262
1261.00	0.233020
1262.00	0.232761
1263.00	0.232506
1264.00	0.232276
1265.00	0.232008
1266.00	0.231758
1267.00	0.231503
1268.00	0.231259
1269.00	0.230999
1270.00	0.230756
1271.00	0.230526
1272.00	0.230263
1273.00	0.229984
1274.00	0.229724
1275.00	0.229469
1276.00	0.229230
1277.00	0.228964
1278.00	0.228704
1279.00	0.228478
1280.00	0.228252
1281.00	0.228016
1282.00	0.227796
1283.00	0.227546
1284.00	0.227322
1285.00	0.227083
1286.00	0.226873
1287.00	0.226660
1288.00	0.226422
1289.00	0.226169
1290.00	0.225938
1291.00	0.225706
1292.00	0.225486
1293.00	0.225256
1294.00	0.225021
1295.00	0.224791
1296.00	0.224546
1297.00	0.224291
1298.00	0.224066
1299.00	0.223835
1300.00	0.223609
1301.00	0.223371
1302.00	0.223118
1303.00	0.222862
1304.00	0.222595
1305.00	0.222343
1306.00	0.222114
1307.00	0.221868
1308.00	0.221612
1309.00	0.221358
1310.00	0.221107
1311.00	0.220858
1312.00	0.220595
1313.00	0.220311
1314.00	0.220044
1315.00	0.219772
1316.00	0.219514
1317.00	0.219225
1318.00	0.218952
1319.00	0.218681
1320.00	0.218405
1321.00	0.218130
1322.00	0.217840
1323.00	0.217569
1324.00	0.217268
1325.00	0.216984
1326.00	0.216714
1327.00	0.216396
1328.00	0.216096
1329.00	0.215810
1330.00	0.215543
1331.00	0.215279
1332.00	0.214998
1333.00	0.214706
1334.00	0.214445
1335.00	0.214141
1336.00	0.213868
1337.00	0.213575
1338.00	0.213284
1339.00	0.213010
1340.00	0.212750
1341.00	0.212518
1342.00	0.212278
1343.00	0.211994
1344.00	0.211736
1345.00	0.211490
1346.00	0.211246
1347.00	0.210978
1348.00	0.210700
1349.00	0.210424
1350.00	0.210174
1351.00	0.209898
1352.00	0.209653
1353.00	0.209412
1354.00	0.209171
1355.00	0.208919
1356.00	0.208665
1357.00	0.208389
1358.00	0.208102
1359.00	0.207815
1360.00	0.207552
1361.00	0.207275
1362.00	0.206987
1363.00	0.206693
1364.00	0.206435
1365.00	0.206167
1366.00	0.205900
1367.00	0.205614
1368.00	0.205333
1369.00	0.205057
1370.00	0.204748
1371.00	0.204463
1372.00	0.204195
1373.00	0.203938
1374.00	0.203677
1375.00	0.203428
1376.00	0.203150
1377.00	0.202863
1378.00	0.202601
1379.00	0.202340
1380.00	0.202097
1381.00	0.201788
1382.00	0.201519
1383.00	0.201257
1384.00	0.200965
1385.00	0.200672
1386.00	0.200364
1387.00	0.200097
1388.00	0.199806
1389.00	0.199505
1390.00	0.199190
1391.00	0.198879
1392.00	0.198569
1393.00	0.198277
1394.00	0.198011
1395.00	0.197731
1396.00	0.197435
1397.00	0.197117
1398.00	0.196847
1399.00	0.196540
1400.00	0.196232
1401.00	0.195921
1402.00	0.195624
1403.00	0.195338
1404.00	0.195032
1405.00	0.194765
1406.00	0.194473
1407.00	0.194173
1408.00	0.193863
1409.00	0.193568
1410.00	0.193273
1411.00	0.192963
1412.00	0.192675
1413.00	0.192386
1414.00	0.192117
1415.00	0.191836
1416.00	0.191545
1417.00	0.191252
1418.00	0.190979
1419.00	0.190708
1420.00	0.190402
1421.00	0.190132
1422.00	0.189847
1423.00	0.189583
1424.00	0.189323
1425.00	0.189073
1426.00	0.188840
1427.00	0.188591
1428.00	0.188343
1429.00	0.188120
1430.00	0.187899
1431.00	0.187655
1432.00	0.187434
1433.00	0.187223
1434.00	0.187021
1435.00	0.186844
1436.00	0.186673
1437.00	0.186522
1438.00	0.186322
1439.00	0.186129
1440.00	0.185957
1441.00	0.185788
1442.00	0.185636
1443.00	0.185436
1444.00	0.185283
1445.00	0.185140
1446.00	0.184964
1447.00	0.184809
1448.00	0.184664
1449.00	0.184505
1450.00	0.184350
1451.00	0.184216
1452.00	0.184094
1453.00	0.183958
1454.00	0.183832
1455.00	0.183708
1456.00	0.183610
1457.00	0.183495
1458.00	0.183374
1459.00	0.183248
1460.00	0.183170
1461.00	0.183057
1462.00	0.182933
1463.00	0.182800
1464.00	0.182662
1465.00	0.182542
1466.00	0.182422
1467.00	0.182325
1468.00	0.182190
1469.00	0.182039
1470.00	0.181897
1471.00	0.181759
1472.00	0.181675
1473.00	0.181572
1474.00	0.181461
1475.00	0.181370
1476.00	0.181247
1477.00	0.181107
1478.00	0.180973
1479.00	0.180836
1480.00	0.180731
1481.00	0.180635
1482.00	0.180519
1483.00	0.180421
1484.00	0.180316
1485.00	0.180230
1486.00	0.180140
1487.00	0.180057
1488.00	0.179988
1489.00	0.179898
1490.00	0.179789
1491.00	0.179694
1492.00	0.179616
1493.00	0.179524
1494.00	0.179399
1495.00	0.179308
1496.00	0.179260
1497.00	0.179214
1498.00	0.179161
1499.00	0.179085
1500.00	0.179005
1501.00	0.178935
1502.00	0.178844
1503.00	0.178752
1504.00	0.178665
1505.00	0.178569
1506.00	0.178469
1507.00	0.178361
1508.00	0.178275
1509.00	0.178138
1510.00	0.178035
1511.00	0.177944
1512.00	0.177850
1513.00	0.177720
1514.00	0.177586
1515.00	0.177457
1516.00	0.177362
1517.00	0.177270
1518.00	0.177170
1519.00	0.177097
1520.00	0.177016
1521.00	0.176928
1522.00	0.176822
1523.00	0.176719
1524.00	0.176619
1525.00	0.176509
1526.00	0.176412
1527.00	0.176338
1528.00	0.176275
1529.00	0.176179
1530.00	0.176091
1531.00	0.176000
1532.00	0.175900
1533.00	0.175792
1534.00	0.175683
1535.00	0.175572
1536.00	0.175460
1537.00	0.175349
1538.00	0.175244
1539.00	0.175138
1540.00	0.175010
1541.00	0.174880
1542.00	0.174759
1543.00	0.174646
1544.00	0.174533
1545.00	0.174423
1546.00	0.174314
1547.00	0.174215
1548.00	0.174098
1549.00	0.173993
1550.00	0.173890
1551.00	0.173774
1552.00	0.173647
1553.00	0.173507
1554.00	0.173355
1555.00	0.173204
1556.00	0.173057
1557.00	0.172928
1558.00	0.172821
1559.00	0.172705
1560.00	0.172573
1561.00	0.172437
1562.00	0.172290
1563.00	0.172155
1564.00	0.172003
1565.00	0.171866
1566.00	0.171709
1567.00	0.171536
1568.00	0.171387
1569.00	0.171262
1570.00	0.171130
1571.00	0.171021
1572.00	0.170910
1573.00	0.170802
1574.00	0.170670
1575.00	0.170521
1576.00	0.170377
1577.00	0.170251
1578.00	0.170109
1579.00	0.169965
1580.00	0.169836
1581.00	0.169704
1582.00	0.169580
1583.00	0.169461
1584.00	0.169342
1585.00	0.169245
1586.00	0.169123
1587.00	0.168986
1588.00	0.168846
1589.00	0.168707
1590.00	0.168564
1591.00	0.168443
1592.00	0.168349
1593.00	0.168248
1594.00	0.168158
1595.00	0.168057
1596.00	0.167979
1597.00	0.167870
1598.00	0.167762
1599.00	0.167670
1600.00	0.167544
1601.00	0.167436
1602.00	0.167299
1603.00	0.167167
1604.00	0.167041
1605.00	0.166912
1606.00	0.166766
1607.00	0.166662
1608.00	0.166542
1609.00	0.166409
1610.00	0.166277
1611.00	0.166118
1612.00	0.165976
1613.00	0.165816
1614.00	0.165677
1615.00	0.165548
1616.00	0.165416
1617.00	0.165305
1618.00	0.165190
1619.00	0.165059
1620.00	0.164932
1621.00	0.164805
1622.00	0.164680
1623.00	0.164577
1624.00	0.164453
1625.00	0.164327
1626.00	0.164206
1627.00	0.164084
1628.00	0.163976
1629.00	0.163862
1630.00	0.163758
1631.00	0.163668
1632.00	0.163588
1633.00	0.163454
1634.00	0.163347
1635.00	0.163253
1636.00	0.163131
1637.00	0.163010
1638.00	0.162912
1639.00	0.162827
1640.00	0.162725
1641.00	0.162592
1642.00	0.162473
1643.00	0.163447
1644.00	0.164382
1645.00	0.165302
1646.00	0.166222
1647.00	0.167171
1648.00	0.168051
1649.00	0.168946
1650.00	0.169840
1651.00	0.170728
1652.00	0.171650
1653.00	0.172539
1654.00	0.173493
1655.00	0.174359
1656.00	0.175257
1657.00	0.176156
1658.00	0.177086
1659.00	0.178043
1660.00	0.177832
1661.00	0.177712
1662.00	0.177556
1663.00	0.177391
1664.00	0.177206
1665.00	0.177076
1666.00	0.176922
1667.00	0.176744
1668.00	0.176602
1669.00	0.176383
1670.00	0.176260
1671.00	0.176112
1672.00	0.176030
1673.00	0.175901
1674.00	0.175773
1675.00	0.175632
1676.00	0.175465
1677.00	0.175331
1678.00	0.175118
1679.00	0.175021
1680.00	0.174870
1681.00	0.174701
1682.00	0.174554
1683.00	0.174425
1684.00	0.174363
1685.00	0.174268
1686.00	0.174180
1687.00	0.174024
1688.00	0.174001
1689.00	0.173923
1690.00	0.173851
1691.00	0.173801
1692.00	0.173762
1693.00	0.173711
1694.00	0.173588
1695.00	0.173629
1696.00	0.173565
1697.00	0.173566
1698.00	0.173555
1699.00	0.173472
1700.00	0.173437
1701.00	0.173358
1702.00	0.173227
1703.00	0.173199
1704.00	0.173202
1705.00	0.173064
1706.00	0.172928
1707.00	0.172862
1708.00	0.172742
1709.00	0.172598
1710.00	0.172522
1711.00	0.172495
1712.00	0.172296
1713.00	0.172114
1714.00	0.171985
1715.00	0.171885
1716.00	0.171813
1717.00	0.171657
1718.00	0.171570
1719.00	0.171481
1720.00	0.171290
1721.00	0.171162
1722.00	0.171001
1723.00	0.170899
1724.00	0.170671
1725.00	0.170548
1726.00	0.170431
1727.00	0.170224
1728.00	0.170037
1729.00	0.169880
1730.00	0.169733
1731.00	0.169564
1732.00	0.169354
1733.00	0.169162
1734.00	0.168986
1735.00	0.168796
1736.00	0.168661
1737.00	0.168530
1738.00	0.168287
1739.00	0.168087
1740.00	0.167909
1741.00	0.167792
1742.00	0.167570
1743.00	0.167368
1744.00	0.167224
1745.00	0.166968
1746.00	0.166711
1747.00	0.166580
1748.00	0.166325
1749.00	0.166167
1750.00	0.165966
1751.00	0.165811
1752.00	0.165567
1753.00	0.165333
1754.00	0.165134
1755.00	0.165011
1756.00	0.164767
1757.00	0.164566
1758.00	0.164377
1759.00	0.164284
1760.00	0.164065
1761.00	0.163827
1762.00	0.163777
1763.00	0.163644
1764.00	0.163428
1765.00	0.163228
1766.00	0.163055
1767.00	0.162814
1768.00	0.162618
1769.00	0.162484
1770.00	0.162278
1771.00	0.162138
1772.00	0.161929
1773.00	0.161841
1774.00	0.161609
1775.00	0.161356
1776.00	0.161146
1777.00	0.161005
1778.00	0.160819
1779.00	0.160584
1780.00	0.160434
1781.00	0.160312
1782.00	0.160206
1783.00	0.159976
1784.00	0.159917
1785.00	0.159712
1786.00	0.159484
1787.00	0.159269
1788.00	0.158995
1789.00	0.158819
1790.00	0.158644
1791.00	0.158514
1792.00	0.158476
1793.00	0.158243
1794.00	0.158093
1795.00	0.157999
1796.00	0.157793
1797.00	0.157679
1798.00	0.157402
1799.00	0.157276
1800.00	0.157140
1801.00	0.156995
1802.00	0.156836
1803.00	0.156839
1804.00	0.156789
1805.00	0.156762
1806.00	0.156564
1807.00	0.156404
1808.00	0.156232
1809.00	0.156046
1810.00	0.155954
1811.00	0.155837
1812.00	0.155725
1813.00	0.155598
1814.00	0.155428
1815.00	0.155354
1816.00	0.155193
1817.00	0.155095
1818.00	0.154940
1819.00	0.154823
1820.00	0.154596
1821.00	0.154407
1822.00	0.154202
1823.00	0.154163
1824.00	0.153975
1825.00	0.153912
1826.00	0.153672
1827.00	0.153452
1828.00	0.153280
1829.00	0.153112
1830.00	0.153079
1831.00	0.152856
1832.00	0.152712
1833.00	0.152510
1834.00	0.152325
1835.00	0.152049
1836.00	0.151975
1837.00	0.151781
1838.00	0.151723
1839.00	0.151517
1840.00	0.151379
1841.00	0.151263
1842.00	0.150997
1843.00	0.150987
1844.00	0.150852
1845.00	0.150634
1846.00	0.150404
1847.00	0.150211
1848.00	0.150055
1849.00	0.149867
1850.00	0.149773
1851.00	0.149683
1852.00	0.149680
1853.00	0.149330
1854.00	0.149224
1855.00	0.149018
1856.00	0.148906
1857.00	0.148631
1858.00	0.148483
1859.00	0.148330
1860.00	0.147993
1861.00	0.147821
1862.00	0.147646
1863.00	0.147437
1864.00	0.147135
1865.00	0.146948
1866.00	0.146723
1867.00	0.146399
1868.00	0.145991
1869.00	0.145751
1870.00	0.145623
1871.00	0.145322
1872.00	0.145052
1873.00	0.144808
1874.00	0.144624
1875.00	0.144328
1876.00	0.144173
1877.00	0.144076
1878.00	0.143858
1879.00	0.143684
1880.00	0.143620
1881.00	0.143482
1882.00	0.143262
1883.00	0.143052
1884.00	0.143015
1885.00	0.142990
1886.00	0.142716
1887.00	0.142557
1888.00	0.142493
1889.00	0.142344
1890.00	0.142194
1891.00	0.142120
1892.00	0.141827
1893.00	0.141639
1894.00	0.141484
1895.00	0.141346
1896.00	0.141018
1897.00	0.140733
1898.00	0.140588
1899.00	0.140471
1900.00	0.140370
1901.00	0.140234
1902.00	0.140189
1903.00	0.140046
1904.00	0.140000
1905.00	0.139782
1906.00	0.139663
1907.00	0.139455
1908.00	0.139263
1909.00	0.139477
1910.00	0.139161
1911.00	0.139033
1912.00	0.138975
1913.00	0.139267
1914.00	0.139184
1915.00	0.139068
1916.00	0.139180
1917.00	0.138993
1918.00	0.138960
1919.00	0.138722
1920.00	0.138905
1921.00	0.138714
1922.00	0.138564
1923.00	0.138519
1924.00	0.138723
1925.00	0.138667
1926.00	0.138328
1927.00	0.138486
1928.00	0.138381
1929.00	0.138259
1930.00	0.137847
1931.00	0.137866
1932.00	0.137729
1933.00	0.137369
1934.00	0.137604
1935.00	0.137497
1936.00	0.137611
1937.00	0.137238
1938.00	0.137383
1939.00	0.137216
1940.00	0.137080
1941.00	0.136901
1942.00	0.136845
1943.00	0.136830
1944.00	0.136781
1945.00	0.136867
1946.00	0.136791
1947.00	0.136992
1948.00	0.136773
1949.00	0.137073
1950.00	0.137111
1951.00	0.136883
1952.00	0.136626
1953.00	0.136388
1954.00	0.136371
1955.00	0.136083
1956.00	0.136228
1957.00	0.136197
1958.00	0.136212
1959.00	0.136132
1960.00	0.136094
1961.00	0.136037
1962.00	0.135700
1963.00	0.135501
1964.00	0.135222
1965.00	0.135336
1966.00	0.134934
1967.00	0.134898
1968.00	0.134742
1969.00	0.134701
1970.00	0.134643
1971.00	0.134569
1972.00	0.134515
1973.00	0.134305
1974.00	0.134283
1975.00	0.133967
1976.00	0.133980
1977.00	0.134017
1978.00	0.133967
1979.00	0.134047
1980.00	0.134016
1981.00	0.133989
1982.00	0.133854
1983.00	0.133814
1984.00	0.133634
1985.00	0.133613
1986.00	0.133656
1987.00	0.133567
1988.00	0.133599
1989.00	0.133453
1990.00	0.133462
1991.00	0.133487
1992.00	0.133514
1993.00	0.133313
1994.00	0.133149
1995.00	0.133021
1996.00	0.132864
1997.00	0.133031
1998.00	0.133028
1999.00	0.132950
2000.00	0.132880
2001.00	0.132982
2002.00	0.132983
2003.00	0.132811
2004.00	0.132828
2005.00	0.132611
2006.00	0.132783
2007.00	0.132620
2008.00	0.132480
2009.00	0.132336
2010.00	0.132363
2011.00	0.132348
2012.00	0.132239
2013.00	0.132259
2014.00	0.131956
2015.00	0.131892
2016.00	0.131826
2017.00	0.131649
2018.00	0.131510
2019.00	0.131400
2020.00	0.131407
2021.00	0.131306
2022.00	0.131474
2023.00	0.131189
2024.00	0.131428
2025.00	0.131322
2026.00	0.131393
2027.00	0.131272
2028.00	0.131229
2029.00	0.131268
2030.00	0.131258
2031.00	0.131515
2032.00	0.131354
2033.00	0.131457
2034.00	0.131683
2035.00	0.131726
2036.00	0.131778
2037.00	0.131773
2038.00	0.131752
2039.00	0.131548
2040.00	0.131719
2041.00	0.131563
2042.00	0.131566
2043.00	0.131503
2044.00	0.131523
2045.00	0.131522
2046.00	0.131395
2047.00	0.131469
2048.00	0.131394
2049.00	0.131482
2050.00	0.131154
2051.00	0.131030
2052.00	0.131122
2053.00	0.131050
2054.00	0.131062
2055.00	0.131020
2056.00	0.131245
2057.00	0.131091
2058.00	0.131183
2059.00	0.131315
2060.00	0.131485
2061.00	0.131411
2062.00	0.131414
2063.00	0.131344
2064.00	0.131203
2065.00	0.131345
2066.00	0.131263
2067.00	0.131529
2068.00	0.131376
2069.00	0.131322
2070.00	0.131387
2071.00	0.131130
2072.00	0.131199
2073.00	0.131052
2074.00	0.131041
2075.00	0.130912
2076.00	0.130816
2077.00	0.130595
2078.00	0.130694
2079.00	0.130561
2080.00	0.130573
2081.00	0.130703
2082.00	0.130370
2083.00	0.130606
2084.00	0.130338
2085.00	0.130472
2086.00	0.130167
2087.00	0.130019
2088.00	0.130112
2089.00	0.129984
2090.00	0.129995
2091.00	0.130235
2092.00	0.130262
2093.00	0.129960
2094.00	0.130030
2095.00	0.129996
2096.00	0.129890
2097.00	0.129860
2098.00	0.129578
2099.00	0.129525
2100.00	0.129064
2101.00	0.129079
2102.00	0.129053
2103.00	0.129047
2104.00	0.128793
2105.00	0.128871
2106.00	0.128989
2107.00	0.128605
2108.00	0.128282
2109.00	0.128179
2110.00	0.128197
2111.00	0.128032
2112.00	0.128036
2113.00	0.128035
2114.00	0.127985
2115.00	0.128014
2116.00	0.128089
2117.00	0.128179
2118.00	0.128005
2119.00	0.127792
2120.00	0.127737
2121.00	0.127712
2122.00	0.127488
2123.00	0.127201
2124.00	0.127485
2125.00	0.127377
2126.00	0.127272
2127.00	0.127390
2128.00	0.127084
2129.00	0.126731
2130.00	0.126652
2131.00	0.126479
2132.00	0.126080
2133.00	0.125633
2134.00	0.125676
2135.00	0.125589
2136.00	0.125529
2137.00	0.125345
2138.00	0.125473
2139.00	0.125335
2140.00	0.125091
2141.00	0.124968
2142.00	0.124822
2143.00	0.124690
2144.00	0.124324
2145.00	0.124573
2146.00	0.124512
2147.00	0.124418
2148.00	0.124307
2149.00	0.124510
2150.00	0.124602
2151.00	0.124279
2152.00	0.124410
2153.00	0.124079
2154.00	0.124156
2155.00	0.123769
2156.00	0.123776
2157.00	0.123579
2158.00	0.123243
2159.00	0.123187
2160.00	0.123098
2161.00	0.123034
2162.00	0.122610
2163.00	0.122561
2164.00	0.122170
2165.00	0.122087
2166.00	0.121849
2167.00	0.121647
2168.00	0.121764
2169.00	0.121337
2170.00	0.121475
2171.00	0.121127
2172.00	0.121136
2173.00	0.120919
2174.00	0.121040
2175.00	0.120983
2176.00	0.120688
2177.00	0.120439
2178.00	0.120363
2179.00	0.120413
2180.00	0.120174
2181.00	0.120483
2182.00	0.120328
2183.00	0.120377
2184.00	0.120450
2185.00	0.120196
2186.00	0.120272
2187.00	0.119998
2188.00	0.120079
2189.00	0.119825
2190.00	0.119787
2191.00	0.119612
2192.00	0.119407
2193.00	0.119529
2194.00	0.119607
2195.00	0.119375
2196.00	0.119173
2197.00	0.119282
[truncated: 303 more rows]
