# Supplementary material for: Ultrafast charge-transfer-induced spin transition in cobalt-tungstate molecular photomagnets
Source: Nat Commun. 2025 Jun 6;16:5012. doi: 10.1038/s41467-025-60401-4 (PMC12144094; doi:10.1038/s41467-025-60401-4)
Supplement: Supplementary file 5 — Source Data [file 41467_2025_60401_MOESM5_ESM.zip › Source_Data_files/Photoinduced_UV_vis_NIR_spectra_CsCoW/cooling_photo_1st/File_220712_175718_90K.txt]

File_220712_175718_90K.spc - RawData
�g�� (nm)	Abs.
200.00	1.988865
201.00	2.005688
202.00	2.034025
203.00	2.067978
204.00	2.041113
205.00	2.046208
206.00	2.064458
207.00	2.095092
208.00	2.078900
209.00	2.077065
210.00	2.056755
211.00	2.045121
212.00	1.998864
213.00	1.999975
214.00	1.984067
215.00	1.965166
216.00	1.964499
217.00	1.982964
218.00	1.984732
219.00	2.001670
220.00	2.013128
221.00	2.011583
222.00	2.000448
223.00	2.001214
224.00	1.993589
225.00	2.004090
226.00	2.003699
227.00	2.016630
228.00	2.019351
229.00	2.028820
230.00	2.036966
231.00	2.047381
232.00	2.050499
233.00	2.056970
234.00	2.056380
235.00	2.055431
236.00	2.054681
237.00	2.047578
238.00	2.057695
239.00	2.055935
240.00	2.061273
241.00	2.064025
242.00	2.076793
243.00	2.076058
244.00	2.085963
245.00	2.091761
246.00	2.103278
247.00	2.110498
248.00	2.111026
249.00	2.114434
250.00	2.118084
251.00	2.120202
252.00	2.119796
253.00	2.126449
254.00	2.128088
255.00	2.131551
256.00	2.131512
257.00	2.133364
258.00	2.134514
259.00	2.136867
260.00	2.135942
261.00	2.142633
262.00	2.143820
263.00	2.144277
264.00	2.146298
265.00	2.152378
266.00	2.148738
267.00	2.143163
268.00	2.141572
269.00	2.138274
270.00	2.127166
271.00	2.121592
272.00	2.123762
273.00	2.117280
274.00	2.110399
275.00	2.109387
276.00	2.102188
277.00	2.090729
278.00	2.083703
279.00	2.077566
280.00	2.066846
281.00	2.061819
282.00	2.056520
283.00	2.048711
284.00	2.035501
285.00	2.024011
286.00	2.014524
287.00	2.004296
288.00	1.990708
289.00	1.983695
290.00	1.978389
291.00	1.969659
292.00	1.959189
293.00	1.954510
294.00	1.948006
295.00	1.936059
296.00	1.925965
297.00	1.916452
298.00	1.903539
299.00	1.891623
300.00	1.875934
301.00	1.858749
302.00	1.845894
303.00	1.833651
304.00	1.821580
305.00	1.808942
306.00	1.797024
307.00	1.780888
308.00	1.761647
309.00	1.742916
310.00	1.721299
311.00	1.701726
312.00	1.683083
313.00	1.665053
314.00	1.643360
315.00	1.628914
316.00	1.605981
317.00	1.584836
318.00	1.567916
319.00	1.548993
320.00	1.530428
321.00	1.518209
322.00	1.501646
323.00	1.483684
324.00	1.468260
325.00	1.453424
326.00	1.437519
327.00	1.424848
328.00	1.413089
329.00	1.403283
330.00	1.395319
331.00	1.387736
332.00	1.380106
333.00	1.372051
334.00	1.365433
335.00	1.358693
336.00	1.352894
337.00	1.347643
338.00	1.343861
339.00	1.338964
340.00	1.334407
341.00	1.329659
342.00	1.325973
343.00	1.322249
344.00	1.319933
345.00	1.316975
346.00	1.316568
347.00	1.314618
348.00	1.312650
349.00	1.310001
350.00	1.308004
351.00	1.303215
352.00	1.300712
353.00	1.296951
354.00	1.293284
355.00	1.288655
356.00	1.284688
357.00	1.279166
358.00	1.275104
359.00	1.269811
360.00	1.263557
361.00	1.256983
362.00	1.251527
363.00	1.244011
364.00	1.236926
365.00	1.230594
366.00	1.223846
367.00	1.216958
368.00	1.208215
369.00	1.201690
370.00	1.193076
371.00	1.184307
372.00	1.175334
373.00	1.167888
374.00	1.157849
375.00	1.149300
376.00	1.140324
377.00	1.129820
378.00	1.120070
379.00	1.110781
380.00	1.101064
381.00	1.091792
382.00	1.082232
383.00	1.072625
384.00	1.063100
385.00	1.053849
386.00	1.045310
387.00	1.036914
388.00	1.029019
389.00	1.019771
390.00	1.010858
391.00	1.002018
392.00	0.993973
393.00	0.985835
394.00	0.979000
395.00	0.972102
396.00	0.965596
397.00	0.959251
398.00	0.953499
399.00	0.947473
400.00	0.942008
401.00	0.936923
402.00	0.932311
403.00	0.927968
404.00	0.924454
405.00	0.920915
406.00	0.917425
407.00	0.914651
408.00	0.911361
409.00	0.908205
410.00	0.904824
411.00	0.901612
412.00	0.897890
413.00	0.894533
414.00	0.891043
415.00	0.888195
416.00	0.884538
417.00	0.880749
418.00	0.877460
419.00	0.873427
420.00	0.868965
421.00	0.864836
422.00	0.860978
423.00	0.856224
424.00	0.852206
425.00	0.848515
426.00	0.844425
427.00	0.840492
428.00	0.836839
429.00	0.833050
430.00	0.829092
431.00	0.825828
432.00	0.822552
433.00	0.818855
434.00	0.815502
435.00	0.812231
436.00	0.808718
437.00	0.805062
438.00	0.802157
439.00	0.799190
440.00	0.796793
441.00	0.794277
442.00	0.791973
443.00	0.789803
444.00	0.787940
445.00	0.785872
446.00	0.784156
447.00	0.782221
448.00	0.780391
449.00	0.778832
450.00	0.777352
451.00	0.775340
452.00	0.773692
453.00	0.772282
454.00	0.770797
455.00	0.769033
456.00	0.768101
457.00	0.767300
458.00	0.765962
459.00	0.764890
460.00	0.764066
461.00	0.763545
462.00	0.762562
463.00	0.762038
464.00	0.760798
465.00	0.759638
466.00	0.757949
467.00	0.756568
468.00	0.754638
469.00	0.752929
470.00	0.751179
471.00	0.749138
472.00	0.746977
473.00	0.744944
474.00	0.743363
475.00	0.741443
476.00	0.739772
477.00	0.737926
478.00	0.736162
479.00	0.734044
480.00	0.731719
481.00	0.729603
482.00	0.727390
483.00	0.725465
484.00	0.723329
485.00	0.721134
486.00	0.719205
487.00	0.717172
488.00	0.714866
489.00	0.713297
490.00	0.711818
491.00	0.710131
492.00	0.708767
493.00	0.707456
494.00	0.705989
495.00	0.704540
496.00	0.702788
497.00	0.701382
498.00	0.700243
499.00	0.698617
500.00	0.697519
501.00	0.696651
502.00	0.695183
503.00	0.694033
504.00	0.692954
505.00	0.691689
506.00	0.690553
507.00	0.690417
508.00	0.689198
509.00	0.688353
510.00	0.687673
511.00	0.686797
512.00	0.685467
513.00	0.685245
514.00	0.684830
515.00	0.684224
516.00	0.683723
517.00	0.683355
518.00	0.683023
519.00	0.682560
520.00	0.681929
521.00	0.681531
522.00	0.681141
523.00	0.680558
524.00	0.680731
525.00	0.680903
526.00	0.680829
527.00	0.681052
528.00	0.680916
529.00	0.680608
530.00	0.680834
531.00	0.681055
532.00	0.680850
533.00	0.680547
534.00	0.680432
535.00	0.679748
536.00	0.679024
537.00	0.678313
538.00	0.677814
539.00	0.676378
540.00	0.674879
541.00	0.673512
542.00	0.672277
543.00	0.670780
544.00	0.669232
545.00	0.667863
546.00	0.666457
547.00	0.664591
548.00	0.663205
549.00	0.662015
550.00	0.660904
551.00	0.659635
552.00	0.658948
553.00	0.658278
554.00	0.658015
555.00	0.658333
556.00	0.658530
557.00	0.659237
558.00	0.659833
559.00	0.660558
560.00	0.661144
561.00	0.662518
562.00	0.663587
563.00	0.664742
564.00	0.665969
565.00	0.667327
566.00	0.668507
567.00	0.669792
568.00	0.671215
569.00	0.672396
570.00	0.673372
571.00	0.674613
572.00	0.675359
573.00	0.676273
574.00	0.677089
575.00	0.678055
576.00	0.678986
577.00	0.680298
578.00	0.681438
579.00	0.682833
580.00	0.684126
581.00	0.685304
582.00	0.686909
583.00	0.688768
584.00	0.690644
585.00	0.692736
586.00	0.695099
587.00	0.697292
588.00	0.699663
589.00	0.702156
590.00	0.704796
591.00	0.707371
592.00	0.709778
593.00	0.712021
594.00	0.714268
595.00	0.716018
596.00	0.718175
597.00	0.720278
598.00	0.722592
599.00	0.724771
600.00	0.727200
601.00	0.729973
602.00	0.732119
603.00	0.734803
604.00	0.737803
605.00	0.740807
606.00	0.743342
607.00	0.746198
608.00	0.748251
609.00	0.750643
610.00	0.752779
611.00	0.754935
612.00	0.757859
613.00	0.760383
614.00	0.762759
615.00	0.765889
616.00	0.768288
617.00	0.770820
618.00	0.774164
619.00	0.777211
620.00	0.779349
621.00	0.782547
622.00	0.784921
623.00	0.787106
624.00	0.789493
625.00	0.792973
626.00	0.795538
627.00	0.798500
628.00	0.801383
629.00	0.804238
630.00	0.806538
631.00	0.808759
632.00	0.811233
633.00	0.813706
634.00	0.816188
635.00	0.818834
636.00	0.822107
637.00	0.824333
638.00	0.826705
639.00	0.829436
640.00	0.832232
641.00	0.834333
642.00	0.837919
643.00	0.840914
644.00	0.843204
645.00	0.845223
646.00	0.847452
647.00	0.849580
648.00	0.851901
649.00	0.854841
650.00	0.857643
651.00	0.860315
652.00	0.862505
653.00	0.865094
654.00	0.867242
655.00	0.869964
656.00	0.872897
657.00	0.875955
658.00	0.879185
659.00	0.883321
660.00	0.886429
661.00	0.889544
662.00	0.892468
663.00	0.895009
664.00	0.896313
665.00	0.898407
666.00	0.899591
667.00	0.901050
668.00	0.901958
669.00	0.903028
670.00	0.903879
671.00	0.905003
672.00	0.905758
673.00	0.906967
674.00	0.907662
675.00	0.908856
676.00	0.910318
677.00	0.912131
678.00	0.914378
679.00	0.916133
680.00	0.917377
681.00	0.919704
682.00	0.921943
683.00	0.922776
684.00	0.924703
685.00	0.927226
686.00	0.928541
687.00	0.929216
688.00	0.930740
689.00	0.931960
690.00	0.933137
691.00	0.934148
692.00	0.936082
693.00	0.938029
694.00	0.940194
695.00	0.941965
696.00	0.943470
697.00	0.943878
698.00	0.944351
699.00	0.943869
700.00	0.944529
701.00	0.946320
702.00	0.947691
703.00	0.948747
704.00	0.951645
705.00	0.952145
706.00	0.952423
707.00	0.952733
708.00	0.953373
709.00	0.953000
710.00	0.954391
711.00	0.953640
712.00	0.953958
713.00	0.954640
714.00	0.953977
715.00	0.953410
716.00	0.956075
717.00	0.957603
718.00	0.957672
719.00	0.946803
720.00	0.935797
721.00	0.926310
722.00	0.923431
723.00	0.920456
724.00	0.917332
725.00	0.914550
726.00	0.911526
727.00	0.908135
728.00	0.904857
729.00	0.901810
730.00	0.901903
731.00	0.901783
732.00	0.901709
733.00	0.901628
734.00	0.901534
735.00	0.901482
736.00	0.901385
737.00	0.901203
738.00	0.900973
739.00	0.900757
740.00	0.900423
741.00	0.900107
742.00	0.899623
743.00	0.899086
744.00	0.898609
745.00	0.898074
746.00	0.897459
747.00	0.896824
748.00	0.896158
749.00	0.895466
750.00	0.894817
751.00	0.894097
752.00	0.893313
753.00	0.892352
754.00	0.891367
755.00	0.890355
756.00	0.889323
757.00	0.888378
758.00	0.887191
759.00	0.886064
760.00	0.884835
761.00	0.883559
762.00	0.882275
763.00	0.880981
764.00	0.879694
765.00	0.878332
766.00	0.876948
767.00	0.875456
768.00	0.873902
769.00	0.872347
770.00	0.870864
771.00	0.869293
772.00	0.867698
773.00	0.866072
774.00	0.864281
775.00	0.862606
776.00	0.860952
777.00	0.859286
778.00	0.857545
779.00	0.855823
780.00	0.854058
781.00	0.852176
782.00	0.850270
783.00	0.848286
784.00	0.846353
785.00	0.844320
786.00	0.842213
787.00	0.840147
788.00	0.838095
789.00	0.835970
790.00	0.833821
791.00	0.831685
792.00	0.829469
793.00	0.827185
794.00	0.824898
795.00	0.822478
796.00	0.820073
797.00	0.817591
798.00	0.815115
799.00	0.812685
800.00	0.810151
801.00	0.807696
802.00	0.805306
803.00	0.802758
804.00	0.800143
805.00	0.797561
806.00	0.794939
807.00	0.792391
808.00	0.789759
809.00	0.787127
810.00	0.784443
811.00	0.781811
812.00	0.779248
813.00	0.776554
814.00	0.773932
815.00	0.771201
816.00	0.768571
817.00	0.765960
818.00	0.763277
819.00	0.760560
820.00	0.757941
821.00	0.755381
822.00	0.752707
823.00	0.750060
824.00	0.747329
825.00	0.744780
826.00	0.742149
827.00	0.739586
828.00	0.736918
829.00	0.734317
830.00	0.731736
831.00	0.729009
832.00	0.726432
833.00	0.723799
834.00	0.721196
835.00	0.718573
836.00	0.715909
837.00	0.713290
838.00	0.710644
839.00	0.707963
840.00	0.705444
841.00	0.702858
842.00	0.700150
843.00	0.697518
844.00	0.694930
845.00	0.692298
846.00	0.689688
847.00	0.686925
848.00	0.684454
849.00	0.682007
850.00	0.679380
851.00	0.676909
852.00	0.674351
853.00	0.671619
854.00	0.669106
855.00	0.666558
856.00	0.664097
857.00	0.661537
858.00	0.658868
859.00	0.656339
860.00	0.653767
861.00	0.651072
862.00	0.648354
863.00	0.642454
864.00	0.636852
865.00	0.630988
866.00	0.625121
867.00	0.619366
868.00	0.613580
869.00	0.607813
870.00	0.602327
871.00	0.596648
872.00	0.591053
873.00	0.585488
874.00	0.579861
875.00	0.574431
876.00	0.568977
877.00	0.563609
878.00	0.558275
879.00	0.553073
880.00	0.550392
881.00	0.547626
882.00	0.544948
883.00	0.542233
884.00	0.539608
885.00	0.537010
886.00	0.534401
887.00	0.531754
888.00	0.529117
889.00	0.526448
890.00	0.523842
891.00	0.521280
892.00	0.518661
893.00	0.516042
894.00	0.513413
895.00	0.510890
896.00	0.508287
897.00	0.505771
898.00	0.503251
899.00	0.500790
900.00	0.498368
901.00	0.495955
902.00	0.493446
903.00	0.491053
904.00	0.488666
905.00	0.486296
906.00	0.483979
907.00	0.481656
908.00	0.479361
909.00	0.477141
910.00	0.474880
911.00	0.472686
912.00	0.470451
913.00	0.468391
914.00	0.466228
915.00	0.464134
916.00	0.462014
917.00	0.459954
918.00	0.457861
919.00	0.455843
920.00	0.453805
921.00	0.451836
922.00	0.449896
923.00	0.447975
924.00	0.446095
925.00	0.444199
926.00	0.442336
927.00	0.440494
928.00	0.438647
929.00	0.436839
930.00	0.434960
931.00	0.433150
932.00	0.431352
933.00	0.429624
934.00	0.427868
935.00	0.426183
936.00	0.424537
937.00	0.422884
938.00	0.421211
939.00	0.419574
940.00	0.417927
941.00	0.416298
942.00	0.414720
943.00	0.413134
944.00	0.411555
945.00	0.409963
946.00	0.408407
947.00	0.406903
948.00	0.405464
949.00	0.404016
950.00	0.402541
951.00	0.401082
952.00	0.399641
953.00	0.398138
954.00	0.396679
955.00	0.395240
956.00	0.393797
957.00	0.392403
958.00	0.390972
959.00	0.389588
960.00	0.388276
961.00	0.387002
962.00	0.385718
963.00	0.384443
964.00	0.383196
965.00	0.381895
966.00	0.380609
967.00	0.379357
968.00	0.378078
969.00	0.376783
970.00	0.375552
971.00	0.374395
972.00	0.373248
973.00	0.372088
974.00	0.370913
975.00	0.369789
976.00	0.368674
977.00	0.367501
978.00	0.366368
979.00	0.365292
980.00	0.364237
981.00	0.363156
982.00	0.362107
983.00	0.361113
984.00	0.360120
985.00	0.359166
986.00	0.358194
987.00	0.357212
988.00	0.356220
989.00	0.355258
990.00	0.354325
991.00	0.353397
992.00	0.352470
993.00	0.351557
994.00	0.350664
995.00	0.349784
996.00	0.348895
997.00	0.348003
998.00	0.347128
999.00	0.346269
1000.00	0.345377
1001.00	0.344525
1002.00	0.343689
1003.00	0.342895
1004.00	0.342118
1005.00	0.341342
1006.00	0.340588
1007.00	0.339848
1008.00	0.339120
1009.00	0.338366
1010.00	0.337586
1011.00	0.336854
1012.00	0.336119
1013.00	0.335409
1014.00	0.334685
1015.00	0.333969
1016.00	0.333258
1017.00	0.332561
1018.00	0.331848
1019.00	0.331159
1020.00	0.330466
1021.00	0.329787
1022.00	0.329090
1023.00	0.328393
1024.00	0.327710
1025.00	0.327029
1026.00	0.326389
1027.00	0.325742
1028.00	0.325091
1029.00	0.324458
1030.00	0.323817
1031.00	0.323204
1032.00	0.322576
1033.00	0.321941
1034.00	0.321306
1035.00	0.320693
1036.00	0.320079
1037.00	0.319476
1038.00	0.318862
1039.00	0.318246
1040.00	0.317619
1041.00	0.317000
1042.00	0.316383
1043.00	0.315800
1044.00	0.315224
1045.00	0.314631
1046.00	0.314014
1047.00	0.313418
1048.00	0.312811
1049.00	0.312238
1050.00	0.311658
1051.00	0.311127
1052.00	0.310554
1053.00	0.309990
1054.00	0.309450
1055.00	0.308934
1056.00	0.308409
1057.00	0.307888
1058.00	0.307358
1059.00	0.306876
1060.00	0.306360
1061.00	0.305825
1062.00	0.305312
1063.00	0.304817
1064.00	0.304298
1065.00	0.303817
1066.00	0.303284
1067.00	0.302795
1068.00	0.302282
1069.00	0.301810
1070.00	0.301331
1071.00	0.300839
1072.00	0.300350
1073.00	0.299876
1074.00	0.299400
1075.00	0.298955
1076.00	0.298465
1077.00	0.297973
1078.00	0.297524
1079.00	0.297079
1080.00	0.296617
1081.00	0.296129
1082.00	0.295667
1083.00	0.295249
1084.00	0.294839
1085.00	0.294415
1086.00	0.293973
1087.00	0.293534
1088.00	0.293077
1089.00	0.292632
1090.00	0.292215
1091.00	0.291829
1092.00	0.291419
1093.00	0.291023
1094.00	0.290623
1095.00	0.290236
1096.00	0.289844
1097.00	0.289442
1098.00	0.289083
1099.00	0.288666
1100.00	0.288254
1101.00	0.287838
1102.00	0.287442
1103.00	0.287064
1104.00	0.286670
1105.00	0.286287
1106.00	0.285901
1107.00	0.285523
1108.00	0.285110
1109.00	0.284692
1110.00	0.284272
1111.00	0.283865
1112.00	0.283451
1113.00	0.283034
1114.00	0.282652
1115.00	0.282283
1116.00	0.281898
1117.00	0.281536
1118.00	0.281156
1119.00	0.280757
1120.00	0.280339
1121.00	0.279954
1122.00	0.279583
1123.00	0.279197
1124.00	0.278796
1125.00	0.278432
1126.00	0.278079
1127.00	0.277723
1128.00	0.277352
1129.00	0.276981
1130.00	0.276613
1131.00	0.276247
1132.00	0.275852
1133.00	0.275475
1134.00	0.275090
1135.00	0.274698
1136.00	0.274341
1137.00	0.273994
1138.00	0.273650
1139.00	0.273298
1140.00	0.272959
1141.00	0.272624
1142.00	0.272266
1143.00	0.271888
1144.00	0.271502
1145.00	0.271154
1146.00	0.270796
1147.00	0.270439
1148.00	0.270083
1149.00	0.269739
1150.00	0.269412
1151.00	0.269054
1152.00	0.268703
1153.00	0.268333
1154.00	0.268000
1155.00	0.267654
1156.00	0.267280
1157.00	0.266918
1158.00	0.266557
1159.00	0.266205
1160.00	0.265858
1161.00	0.265535
1162.00	0.265208
1163.00	0.264859
1164.00	0.264513
1165.00	0.264163
1166.00	0.263841
1167.00	0.263522
1168.00	0.263197
1169.00	0.262900
1170.00	0.262579
1171.00	0.262230
1172.00	0.261903
1173.00	0.261610
1174.00	0.261315
1175.00	0.261013
1176.00	0.260678
1177.00	0.260371
1178.00	0.260083
1179.00	0.259765
1180.00	0.259480
1181.00	0.259188
1182.00	0.258903
1183.00	0.258597
1184.00	0.258285
1185.00	0.258006
1186.00	0.257719
1187.00	0.257443
1188.00	0.257157
1189.00	0.256881
1190.00	0.256595
1191.00	0.256312
1192.00	0.256008
1193.00	0.255746
1194.00	0.255471
1195.00	0.255204
1196.00	0.254945
1197.00	0.254674
1198.00	0.254406
1199.00	0.254127
1200.00	0.253855
1201.00	0.253580
1202.00	0.253331
1203.00	0.253047
1204.00	0.252770
1205.00	0.252518
1206.00	0.252224
1207.00	0.251935
1208.00	0.251643
1209.00	0.251364
1210.00	0.251103
1211.00	0.250838
1212.00	0.250540
1213.00	0.250267
1214.00	0.249997
1215.00	0.249719
1216.00	0.249448
1217.00	0.249188
1218.00	0.248924
1219.00	0.248636
1220.00	0.248362
1221.00	0.248098
1222.00	0.247829
1223.00	0.247560
1224.00	0.247295
1225.00	0.247026
1226.00	0.246782
1227.00	0.246520
1228.00	0.246249
1229.00	0.245972
1230.00	0.245688
1231.00	0.245409
1232.00	0.245162
1233.00	0.244905
1234.00	0.244642
1235.00	0.244399
1236.00	0.244124
1237.00	0.243859
1238.00	0.243599
1239.00	0.243326
1240.00	0.243079
1241.00	0.242821
1242.00	0.242551
1243.00	0.242283
1244.00	0.242003
1245.00	0.241734
1246.00	0.241483
1247.00	0.241213
1248.00	0.240937
1249.00	0.240666
1250.00	0.240401
1251.00	0.240143
1252.00	0.239859
1253.00	0.239601
1254.00	0.239337
1255.00	0.239078
1256.00	0.238818
1257.00	0.238567
1258.00	0.238317
1259.00	0.238070
1260.00	0.237825
1261.00	0.237575
1262.00	0.237312
1263.00	0.237051
1264.00	0.236811
1265.00	0.236555
1266.00	0.236300
1267.00	0.236049
1268.00	0.235793
1269.00	0.235536
1270.00	0.235276
1271.00	0.235029
1272.00	0.234765
1273.00	0.234505
1274.00	0.234249
1275.00	0.233978
1276.00	0.233739
1277.00	0.233467
1278.00	0.233203
1279.00	0.232973
1280.00	0.232726
1281.00	0.232473
1282.00	0.232249
1283.00	0.232024
1284.00	0.231791
1285.00	0.231530
1286.00	0.231289
1287.00	0.231052
1288.00	0.230808
1289.00	0.230561
1290.00	0.230326
1291.00	0.230085
1292.00	0.229861
1293.00	0.229623
1294.00	0.229382
1295.00	0.229150
1296.00	0.228907
1297.00	0.228676
1298.00	0.228453
1299.00	0.228222
1300.00	0.227964
1301.00	0.227710
1302.00	0.227470
1303.00	0.227240
1304.00	0.227020
1305.00	0.226781
1306.00	0.226531
1307.00	0.226283
1308.00	0.226021
1309.00	0.225755
1310.00	0.225497
1311.00	0.225264
1312.00	0.225021
1313.00	0.224765
1314.00	0.224498
1315.00	0.224235
1316.00	0.223970
1317.00	0.223701
1318.00	0.223437
1319.00	0.223169
1320.00	0.222877
1321.00	0.222570
1322.00	0.222283
1323.00	0.222021
1324.00	0.221703
1325.00	0.221393
1326.00	0.221101
1327.00	0.220790
1328.00	0.220469
1329.00	0.220167
1330.00	0.219893
1331.00	0.219602
1332.00	0.219307
1333.00	0.219023
1334.00	0.218749
1335.00	0.218429
1336.00	0.218118
1337.00	0.217845
1338.00	0.217584
1339.00	0.217297
1340.00	0.217043
1341.00	0.216837
1342.00	0.216606
1343.00	0.216341
1344.00	0.216076
1345.00	0.215834
1346.00	0.215592
1347.00	0.215296
1348.00	0.215021
1349.00	0.214745
1350.00	0.214471
1351.00	0.214172
1352.00	0.213918
1353.00	0.213697
1354.00	0.213446
1355.00	0.213160
1356.00	0.212889
1357.00	0.212599
1358.00	0.212305
1359.00	0.212012
1360.00	0.211742
1361.00	0.211472
1362.00	0.211188
1363.00	0.210881
1364.00	0.210626
1365.00	0.210351
1366.00	0.210058
1367.00	0.209770
1368.00	0.209514
1369.00	0.209250
1370.00	0.208948
1371.00	0.208658
1372.00	0.208390
1373.00	0.208141
1374.00	0.207881
1375.00	0.207618
1376.00	0.207352
1377.00	0.207079
1378.00	0.206824
1379.00	0.206554
1380.00	0.206291
1381.00	0.206002
1382.00	0.205727
1383.00	0.205462
1384.00	0.205180
1385.00	0.204861
1386.00	0.204550
1387.00	0.204270
1388.00	0.203949
1389.00	0.203630
1390.00	0.203308
1391.00	0.202997
1392.00	0.202669
1393.00	0.202352
1394.00	0.202051
1395.00	0.201772
1396.00	0.201462
1397.00	0.201135
1398.00	0.200828
1399.00	0.200510
1400.00	0.200204
1401.00	0.199885
1402.00	0.199608
1403.00	0.199305
1404.00	0.198972
1405.00	0.198666
1406.00	0.198372
1407.00	0.198079
1408.00	0.197768
1409.00	0.197480
1410.00	0.197200
1411.00	0.196909
1412.00	0.196590
1413.00	0.196303
1414.00	0.196033
1415.00	0.195737
1416.00	0.195474
1417.00	0.195208
1418.00	0.194942
1419.00	0.194654
1420.00	0.194376
1421.00	0.194134
1422.00	0.193858
1423.00	0.193609
1424.00	0.193354
1425.00	0.193110
1426.00	0.192868
1427.00	0.192588
1428.00	0.192379
1429.00	0.192142
1430.00	0.191903
1431.00	0.191662
1432.00	0.191424
1433.00	0.191187
1434.00	0.190977
1435.00	0.190787
1436.00	0.190628
1437.00	0.190439
1438.00	0.190217
1439.00	0.190060
1440.00	0.189879
1441.00	0.189704
1442.00	0.189526
1443.00	0.189337
1444.00	0.189193
1445.00	0.188975
1446.00	0.188793
1447.00	0.188642
1448.00	0.188486
1449.00	0.188324
1450.00	0.188164
1451.00	0.188014
1452.00	0.187858
1453.00	0.187701
1454.00	0.187596
1455.00	0.187482
1456.00	0.187362
1457.00	0.187241
1458.00	0.187116
1459.00	0.186984
1460.00	0.186873
1461.00	0.186761
1462.00	0.186647
1463.00	0.186529
1464.00	0.186398
1465.00	0.186280
1466.00	0.186166
1467.00	0.186044
1468.00	0.185898
1469.00	0.185790
1470.00	0.185666
1471.00	0.185516
1472.00	0.185405
1473.00	0.185301
1474.00	0.185181
1475.00	0.185046
1476.00	0.184922
1477.00	0.184808
1478.00	0.184690
1479.00	0.184582
1480.00	0.184467
1481.00	0.184376
1482.00	0.184272
1483.00	0.184177
1484.00	0.184120
1485.00	0.184059
1486.00	0.183960
1487.00	0.183851
1488.00	0.183795
1489.00	0.183715
1490.00	0.183614
1491.00	0.183508
1492.00	0.183430
1493.00	0.183355
1494.00	0.183269
1495.00	0.183184
1496.00	0.183129
1497.00	0.183093
1498.00	0.183012
1499.00	0.182917
1500.00	0.182872
1501.00	0.182795
1502.00	0.182698
1503.00	0.182582
1504.00	0.182500
1505.00	0.182395
1506.00	0.182288
1507.00	0.182171
1508.00	0.182089
1509.00	0.182004
1510.00	0.181894
1511.00	0.181762
1512.00	0.181655
1513.00	0.181519
1514.00	0.181376
1515.00	0.181250
1516.00	0.181167
1517.00	0.181037
1518.00	0.180908
1519.00	0.180811
1520.00	0.180730
1521.00	0.180635
1522.00	0.180511
1523.00	0.180432
1524.00	0.180347
1525.00	0.180238
1526.00	0.180135
1527.00	0.180046
1528.00	0.179963
1529.00	0.179848
1530.00	0.179761
1531.00	0.179667
1532.00	0.179583
1533.00	0.179480
1534.00	0.179381
1535.00	0.179263
1536.00	0.179139
1537.00	0.179013
1538.00	0.178865
1539.00	0.178758
1540.00	0.178615
1541.00	0.178489
1542.00	0.178369
1543.00	0.178236
1544.00	0.178121
1545.00	0.178022
1546.00	0.177929
1547.00	0.177816
1548.00	0.177695
1549.00	0.177575
1550.00	0.177461
1551.00	0.177352
1552.00	0.177246
1553.00	0.177138
1554.00	0.177015
1555.00	0.176881
1556.00	0.176759
1557.00	0.176654
1558.00	0.176534
1559.00	0.176400
1560.00	0.176262
1561.00	0.176116
1562.00	0.175963
1563.00	0.175824
1564.00	0.175697
1565.00	0.175573
1566.00	0.175421
1567.00	0.175271
1568.00	0.175118
1569.00	0.174979
1570.00	0.174813
1571.00	0.174682
1572.00	0.174575
1573.00	0.174441
1574.00	0.174288
1575.00	0.174116
1576.00	0.173946
1577.00	0.173809
1578.00	0.173657
1579.00	0.173528
1580.00	0.173383
1581.00	0.173231
1582.00	0.173093
1583.00	0.172969
1584.00	0.172854
1585.00	0.172735
1586.00	0.172601
1587.00	0.172471
1588.00	0.172329
1589.00	0.172199
1590.00	0.172058
1591.00	0.171928
1592.00	0.171834
1593.00	0.171743
1594.00	0.171620
1595.00	0.171522
1596.00	0.171408
1597.00	0.171298
1598.00	0.171191
1599.00	0.171051
1600.00	0.170917
1601.00	0.170772
1602.00	0.170638
1603.00	0.170496
1604.00	0.170367
1605.00	0.170246
1606.00	0.170108
1607.00	0.169992
1608.00	0.169875
1609.00	0.169737
1610.00	0.169636
1611.00	0.169527
1612.00	0.169406
1613.00	0.169283
1614.00	0.169142
1615.00	0.169011
1616.00	0.168920
1617.00	0.168813
1618.00	0.168685
1619.00	0.168540
1620.00	0.168419
1621.00	0.168293
1622.00	0.168171
1623.00	0.168052
1624.00	0.167919
1625.00	0.167783
1626.00	0.167667
1627.00	0.167526
1628.00	0.167410
1629.00	0.167289
1630.00	0.167174
1631.00	0.167083
1632.00	0.166988
1633.00	0.166849
1634.00	0.166719
1635.00	0.166626
1636.00	0.166538
1637.00	0.166424
1638.00	0.166331
1639.00	0.166240
1640.00	0.166129
1641.00	0.166017
1642.00	0.165889
1643.00	0.166830
1644.00	0.167778
1645.00	0.168728
1646.00	0.169667
1647.00	0.170596
1648.00	0.171483
1649.00	0.172356
1650.00	0.173292
1651.00	0.174217
1652.00	0.175147
1653.00	0.176079
1654.00	0.177075
1655.00	0.177992
1656.00	0.178914
1657.00	0.179866
1658.00	0.180846
1659.00	0.181841
1660.00	0.181688
1661.00	0.181563
1662.00	0.181404
1663.00	0.181256
1664.00	0.181115
1665.00	0.180989
1666.00	0.180851
1667.00	0.180663
1668.00	0.180559
1669.00	0.180411
1670.00	0.180248
1671.00	0.180008
1672.00	0.179896
1673.00	0.179717
1674.00	0.179553
1675.00	0.179358
1676.00	0.179200
1677.00	0.178999
1678.00	0.178812
1679.00	0.178681
1680.00	0.178519
1681.00	0.178355
1682.00	0.178225
1683.00	0.178134
1684.00	0.178050
1685.00	0.177905
1686.00	0.177807
1687.00	0.177690
1688.00	0.177677
1689.00	0.177597
1690.00	0.177532
1691.00	0.177463
1692.00	0.177472
1693.00	0.177398
1694.00	0.177418
1695.00	0.177407
1696.00	0.177313
1697.00	0.177252
1698.00	0.177203
1699.00	0.177168
1700.00	0.177077
1701.00	0.177006
1702.00	0.176935
1703.00	0.176784
1704.00	0.176721
1705.00	0.176586
1706.00	0.176435
1707.00	0.176325
1708.00	0.176205
1709.00	0.175996
1710.00	0.175941
1711.00	0.175783
1712.00	0.175653
1713.00	0.175574
1714.00	0.175473
1715.00	0.175396
1716.00	0.175273
1717.00	0.175210
1718.00	0.175101
1719.00	0.174986
1720.00	0.174917
1721.00	0.174803
1722.00	0.174729
1723.00	0.174589
1724.00	0.174499
1725.00	0.174386
1726.00	0.174285
1727.00	0.174065
1728.00	0.173914
1729.00	0.173732
1730.00	0.173528
1731.00	0.173400
1732.00	0.173144
1733.00	0.172982
1734.00	0.172736
1735.00	0.172571
1736.00	0.172383
1737.00	0.172195
1738.00	0.171963
1739.00	0.171676
1740.00	0.171567
1741.00	0.171357
1742.00	0.171140
1743.00	0.170915
1744.00	0.170745
1745.00	0.170570
1746.00	0.170308
1747.00	0.170148
1748.00	0.169904
1749.00	0.169811
1750.00	0.169536
1751.00	0.169388
1752.00	0.169169
1753.00	0.168968
1754.00	0.168758
1755.00	0.168655
1756.00	0.168541
1757.00	0.168236
1758.00	0.168099
1759.00	0.167996
1760.00	0.167887
1761.00	0.167641
1762.00	0.167496
1763.00	0.167366
1764.00	0.167169
1765.00	0.167026
1766.00	0.166759
1767.00	0.166604
1768.00	0.166343
1769.00	0.166108
1770.00	0.165940
1771.00	0.165748
1772.00	0.165571
1773.00	0.165402
1774.00	0.165259
1775.00	0.164988
1776.00	0.164762
1777.00	0.164525
1778.00	0.164330
1779.00	0.164056
1780.00	0.163885
1781.00	0.163774
1782.00	0.163504
1783.00	0.163381
1784.00	0.163278
1785.00	0.163098
1786.00	0.162907
1787.00	0.162669
1788.00	0.162561
1789.00	0.162213
1790.00	0.161982
1791.00	0.161818
1792.00	0.161753
1793.00	0.161522
1794.00	0.161353
1795.00	0.161278
1796.00	0.161084
1797.00	0.160983
1798.00	0.160736
1799.00	0.160677
1800.00	0.160497
1801.00	0.160339
1802.00	0.160175
1803.00	0.160136
1804.00	0.160043
1805.00	0.159945
1806.00	0.160001
1807.00	0.159830
1808.00	0.159779
1809.00	0.159597
1810.00	0.159598
1811.00	0.159508
1812.00	0.159409
1813.00	0.159462
1814.00	0.159314
1815.00	0.159259
1816.00	0.159194
1817.00	0.159143
1818.00	0.158890
1819.00	0.158815
1820.00	0.158636
1821.00	0.158530
1822.00	0.158313
1823.00	0.158126
1824.00	0.158053
1825.00	0.157844
1826.00	0.157633
1827.00	0.157322
1828.00	0.157170
1829.00	0.156927
1830.00	0.156629
1831.00	0.156395
1832.00	0.156164
1833.00	0.155894
1834.00	0.155664
1835.00	0.155561
1836.00	0.155516
1837.00	0.155368
1838.00	0.155224
1839.00	0.155024
1840.00	0.154829
1841.00	0.154677
1842.00	0.154499
1843.00	0.154404
1844.00	0.154314
1845.00	0.154104
1846.00	0.153948
1847.00	0.153877
1848.00	0.153740
1849.00	0.153594
1850.00	0.153475
1851.00	0.153332
1852.00	0.153259
1853.00	0.152903
1854.00	0.152714
1855.00	0.152510
1856.00	0.152363
1857.00	0.152151
1858.00	0.151912
1859.00	0.151734
1860.00	0.151464
1861.00	0.151221
1862.00	0.151041
1863.00	0.150850
1864.00	0.150540
1865.00	0.150367
1866.00	0.150108
1867.00	0.149870
1868.00	0.149553
1869.00	0.149346
1870.00	0.149219
1871.00	0.148933
1872.00	0.148722
1873.00	0.148514
1874.00	0.148416
1875.00	0.148157
1876.00	0.148003
1877.00	0.147935
1878.00	0.147720
1879.00	0.147527
1880.00	0.147406
1881.00	0.147251
1882.00	0.147001
1883.00	0.146780
1884.00	0.146603
1885.00	0.146459
1886.00	0.146150
1887.00	0.145930
1888.00	0.145806
1889.00	0.145578
1890.00	0.145335
1891.00	0.145108
1892.00	0.145007
1893.00	0.144677
1894.00	0.144414
1895.00	0.144350
1896.00	0.144080
1897.00	0.143853
1898.00	0.143669
1899.00	0.143623
1900.00	0.143534
1901.00	0.143319
1902.00	0.143303
1903.00	0.143194
1904.00	0.143156
1905.00	0.142998
1906.00	0.142891
1907.00	0.142659
1908.00	0.142483
1909.00	0.142524
1910.00	0.142535
1911.00	0.142367
1912.00	0.142284
1913.00	0.142475
1914.00	0.142295
1915.00	0.142149
1916.00	0.142118
1917.00	0.141966
1918.00	0.141891
1919.00	0.141512
1920.00	0.141513
1921.00	0.141232
1922.00	0.141237
1923.00	0.141136
1924.00	0.141363
1925.00	0.141449
1926.00	0.141337
1927.00	0.141269
1928.00	0.141225
1929.00	0.141060
1930.00	0.140755
1931.00	0.140855
1932.00	0.140757
1933.00	0.140440
1934.00	0.140700
1935.00	0.140752
1936.00	0.140943
1937.00	0.140787
1938.00	0.140952
1939.00	0.140598
1940.00	0.140528
1941.00	0.140248
1942.00	0.140182
1943.00	0.139884
1944.00	0.139963
1945.00	0.139947
1946.00	0.139710
1947.00	0.139865
1948.00	0.139691
1949.00	0.139878
1950.00	0.139973
1951.00	0.139725
1952.00	0.139525
1953.00	0.139467
1954.00	0.139316
1955.00	0.139045
1956.00	0.139341
1957.00	0.139211
1958.00	0.139308
1959.00	0.139093
1960.00	0.139188
1961.00	0.138865
1962.00	0.138682
1963.00	0.138683
1964.00	0.138309
1965.00	0.138238
1966.00	0.137898
1967.00	0.137799
1968.00	0.137592
1969.00	0.137489
1970.00	0.137248
1971.00	0.137458
1972.00	0.137540
1973.00	0.137437
1974.00	0.137505
1975.00	0.137173
1976.00	0.137223
1977.00	0.137020
1978.00	0.137181
1979.00	0.137105
1980.00	0.137009
1981.00	0.137067
1982.00	0.136980
1983.00	0.137005
1984.00	0.136959
1985.00	0.136988
1986.00	0.137007
1987.00	0.136963
1988.00	0.136693
1989.00	0.136557
1990.00	0.136166
1991.00	0.136007
1992.00	0.136111
1993.00	0.135983
1994.00	0.136017
1995.00	0.135798
1996.00	0.135915
1997.00	0.136070
1998.00	0.135981
1999.00	0.135904
2000.00	0.135846
2001.00	0.135718
2002.00	0.135578
2003.00	0.135446
2004.00	0.135250
2005.00	0.135222
2006.00	0.135200
2007.00	0.135289
2008.00	0.135214
2009.00	0.135119
2010.00	0.134943
2011.00	0.134831
2012.00	0.134736
2013.00	0.134554
2014.00	0.134457
2015.00	0.134281
2016.00	0.134315
2017.00	0.134187
2018.00	0.134076
2019.00	0.134080
2020.00	0.133883
2021.00	0.134125
2022.00	0.134084
2023.00	0.133880
2024.00	0.133888
2025.00	0.133886
2026.00	0.133731
2027.00	0.133694
2028.00	0.133689
2029.00	0.133614
2030.00	0.133452
2031.00	0.133385
2032.00	0.133500
2033.00	0.133242
2034.00	0.133211
2035.00	0.133193
2036.00	0.133166
2037.00	0.133072
2038.00	0.132868
2039.00	0.132773
2040.00	0.132823
2041.00	0.132873
2042.00	0.132791
2043.00	0.132797
2044.00	0.132784
2045.00	0.132681
2046.00	0.132419
2047.00	0.132574
2048.00	0.132545
2049.00	0.132564
2050.00	0.132582
2051.00	0.132656
2052.00	0.132614
2053.00	0.132413
2054.00	0.132732
2055.00	0.132677
2056.00	0.132755
2057.00	0.132649
2058.00	0.132629
2059.00	0.132818
2060.00	0.132847
2061.00	0.132857
2062.00	0.132821
2063.00	0.133001
2064.00	0.132865
2065.00	0.132920
2066.00	0.132749
2067.00	0.132971
2068.00	0.132768
2069.00	0.132958
2070.00	0.133148
2071.00	0.132920
2072.00	0.133118
2073.00	0.132997
2074.00	0.133030
2075.00	0.132899
2076.00	0.132912
2077.00	0.133053
2078.00	0.132781
2079.00	0.132994
2080.00	0.132996
2081.00	0.133016
2082.00	0.132849
2083.00	0.133029
2084.00	0.132704
2085.00	0.132790
2086.00	0.132487
2087.00	0.132271
2088.00	0.132324
2089.00	0.132111
2090.00	0.132121
2091.00	0.132243
2092.00	0.132191
2093.00	0.131929
2094.00	0.131716
2095.00	0.131837
2096.00	0.131564
2097.00	0.131444
2098.00	0.131428
2099.00	0.131278
2100.00	0.130917
2101.00	0.130887
2102.00	0.130929
2103.00	0.130841
2104.00	0.130827
2105.00	0.130893
2106.00	0.130882
2107.00	0.130516
2108.00	0.130223
2109.00	0.130229
2110.00	0.130037
2111.00	0.130017
2112.00	0.130087
2113.00	0.129988
2114.00	0.129880
2115.00	0.129685
2116.00	0.129811
2117.00	0.129851
2118.00	0.129859
2119.00	0.129714
2120.00	0.129708
2121.00	0.129765
2122.00	0.129498
2123.00	0.129488
2124.00	0.129729
2125.00	0.129712
2126.00	0.129522
2127.00	0.129819
2128.00	0.129458
2129.00	0.129245
2130.00	0.129168
2131.00	0.129281
2132.00	0.129124
2133.00	0.128720
2134.00	0.128759
2135.00	0.128591
2136.00	0.128370
2137.00	0.128178
2138.00	0.128134
2139.00	0.128113
2140.00	0.127775
2141.00	0.127766
2142.00	0.127495
2143.00	0.127194
2144.00	0.126699
2145.00	0.126900
2146.00	0.126569
2147.00	0.126461
2148.00	0.126306
2149.00	0.126183
2150.00	0.126309
2151.00	0.125948
2152.00	0.126191
2153.00	0.125902
2154.00	0.125742
2155.00	0.125402
2156.00	0.125314
2157.00	0.124993
2158.00	0.124528
2159.00	0.124560
2160.00	0.124571
2161.00	0.124419
2162.00	0.124292
2163.00	0.124449
2164.00	0.124194
2165.00	0.123982
2166.00	0.123898
2167.00	0.123563
2168.00	0.123500
2169.00	0.122995
2170.00	0.123178
2171.00	0.123030
2172.00	0.122817
2173.00	0.122610
2174.00	0.122756
2175.00	0.122765
2176.00	0.122549
2177.00	0.122428
2178.00	0.122398
2179.00	0.122115
2180.00	0.121834
2181.00	0.122072
2182.00	0.122101
2183.00	0.122205
2184.00	0.122244
2185.00	0.122213
2186.00	0.122325
2187.00	0.122095
2188.00	0.122044
2189.00	0.121975
2190.00	0.121940
2191.00	0.121976
2192.00	0.121796
2193.00	0.121764
2194.00	0.121840
2195.00	0.121766
2196.00	0.121684
2197.00	0.121753
[truncated: 303 more rows]
