# Supplementary material for: Ultrafast charge-transfer-induced spin transition in cobalt-tungstate molecular photomagnets
Source: Nat Commun. 2025 Jun 6;16:5012. doi: 10.1038/s41467-025-60401-4 (PMC12144094; doi:10.1038/s41467-025-60401-4)
Supplement: Supplementary file 5 — Source Data [file 41467_2025_60401_MOESM5_ESM.zip › Source_Data_files/Photoinduced_UV_vis_NIR_spectra_CsCoW/cooling_photo_1st/File_220712_180108_80K.txt]

File_220712_180108_80K.spc - RawData
�g�� (nm)	Abs.
200.00	1.992279
201.00	2.075323
202.00	2.167396
203.00	2.244164
204.00	2.209717
205.00	2.184994
206.00	2.145846
207.00	2.118888
208.00	2.129034
209.00	2.114539
210.00	2.108266
211.00	2.088571
212.00	2.052831
213.00	2.035468
214.00	2.016464
215.00	2.017819
216.00	2.005167
217.00	2.018019
218.00	1.997401
219.00	2.007338
220.00	1.992488
221.00	2.006210
222.00	2.010077
223.00	2.022716
224.00	2.017532
225.00	2.025394
226.00	2.029053
227.00	2.026730
228.00	2.025764
229.00	2.024733
230.00	2.028412
231.00	2.027067
232.00	2.031245
233.00	2.036095
234.00	2.044979
235.00	2.050833
236.00	2.055333
237.00	2.063163
238.00	2.076015
239.00	2.083237
240.00	2.088822
241.00	2.094742
242.00	2.094006
243.00	2.094380
244.00	2.093233
245.00	2.089006
246.00	2.095399
247.00	2.108069
248.00	2.116675
249.00	2.120479
250.00	2.129583
251.00	2.129676
252.00	2.127653
253.00	2.126077
254.00	2.128485
255.00	2.130918
256.00	2.134017
257.00	2.132803
258.00	2.139556
259.00	2.142097
260.00	2.145344
261.00	2.150791
262.00	2.158418
263.00	2.159398
264.00	2.162687
265.00	2.159109
266.00	2.152282
267.00	2.147710
268.00	2.141224
269.00	2.134322
270.00	2.134474
271.00	2.130283
272.00	2.126128
273.00	2.121920
274.00	2.117925
275.00	2.102907
276.00	2.095240
277.00	2.086585
278.00	2.080596
279.00	2.071563
280.00	2.070150
281.00	2.065758
282.00	2.060798
283.00	2.047945
284.00	2.038098
285.00	2.030507
286.00	2.025124
287.00	2.011025
288.00	2.005613
289.00	1.999344
290.00	1.989368
291.00	1.975671
292.00	1.970416
293.00	1.957315
294.00	1.946691
295.00	1.935304
296.00	1.921092
297.00	1.910648
298.00	1.904329
299.00	1.893279
300.00	1.882985
301.00	1.872899
302.00	1.860264
303.00	1.844302
304.00	1.827328
305.00	1.808067
306.00	1.793196
307.00	1.775153
308.00	1.760724
309.00	1.738512
310.00	1.724607
311.00	1.702468
312.00	1.682037
313.00	1.660324
314.00	1.644869
315.00	1.623999
316.00	1.608112
317.00	1.588676
318.00	1.567034
319.00	1.545952
320.00	1.526651
321.00	1.506411
322.00	1.489074
323.00	1.474868
324.00	1.461913
325.00	1.449225
326.00	1.436869
327.00	1.426261
328.00	1.413744
329.00	1.403117
330.00	1.394034
331.00	1.385436
332.00	1.377164
333.00	1.372485
334.00	1.366094
335.00	1.359790
336.00	1.354458
337.00	1.349557
338.00	1.345358
339.00	1.342041
340.00	1.338355
341.00	1.337650
342.00	1.334086
343.00	1.329755
344.00	1.326040
345.00	1.322523
346.00	1.318427
347.00	1.316592
348.00	1.314046
349.00	1.311406
350.00	1.309664
351.00	1.306961
352.00	1.303546
353.00	1.299883
354.00	1.296497
355.00	1.291946
356.00	1.288397
357.00	1.284960
358.00	1.281065
359.00	1.276163
360.00	1.270457
361.00	1.263502
362.00	1.255639
363.00	1.248257
364.00	1.242270
365.00	1.235990
366.00	1.227954
367.00	1.221691
368.00	1.214245
369.00	1.206304
370.00	1.197379
371.00	1.189609
372.00	1.180359
373.00	1.170825
374.00	1.160479
375.00	1.151141
376.00	1.141168
377.00	1.131640
378.00	1.122055
379.00	1.112429
380.00	1.103608
381.00	1.094487
382.00	1.085183
383.00	1.075578
384.00	1.066995
385.00	1.057531
386.00	1.048213
387.00	1.038754
388.00	1.030634
389.00	1.021422
390.00	1.012931
391.00	1.004725
392.00	0.996721
393.00	0.988870
394.00	0.982206
395.00	0.974642
396.00	0.967582
397.00	0.960954
398.00	0.955017
399.00	0.949167
400.00	0.944687
401.00	0.939940
402.00	0.935747
403.00	0.931967
404.00	0.927798
405.00	0.923293
406.00	0.919818
407.00	0.916425
408.00	0.912979
409.00	0.909528
410.00	0.906724
411.00	0.903401
412.00	0.899918
413.00	0.896006
414.00	0.892517
415.00	0.889022
416.00	0.885731
417.00	0.882240
418.00	0.878913
419.00	0.874979
420.00	0.870091
421.00	0.866173
422.00	0.862510
423.00	0.858591
424.00	0.855449
425.00	0.852187
426.00	0.848017
427.00	0.843306
428.00	0.838958
429.00	0.834736
430.00	0.830847
431.00	0.826779
432.00	0.823751
433.00	0.820321
434.00	0.816876
435.00	0.813798
436.00	0.810789
437.00	0.807413
438.00	0.804496
439.00	0.801494
440.00	0.798745
441.00	0.796444
442.00	0.794144
443.00	0.791779
444.00	0.789433
445.00	0.787355
446.00	0.785270
447.00	0.783386
448.00	0.781749
449.00	0.780380
450.00	0.778797
451.00	0.776929
452.00	0.775362
453.00	0.774397
454.00	0.773734
455.00	0.772547
456.00	0.771708
457.00	0.770707
458.00	0.769225
459.00	0.767562
460.00	0.766539
461.00	0.765661
462.00	0.764880
463.00	0.763922
464.00	0.762476
465.00	0.761339
466.00	0.760054
467.00	0.758385
468.00	0.756568
469.00	0.754797
470.00	0.752782
471.00	0.750650
472.00	0.748801
473.00	0.746788
474.00	0.745180
475.00	0.743049
476.00	0.741032
477.00	0.739095
478.00	0.737124
479.00	0.734974
480.00	0.733231
481.00	0.731423
482.00	0.729384
483.00	0.727599
484.00	0.725740
485.00	0.723429
486.00	0.721556
487.00	0.719409
488.00	0.717198
489.00	0.715434
490.00	0.713597
491.00	0.711781
492.00	0.710162
493.00	0.708862
494.00	0.707262
495.00	0.706063
496.00	0.704505
497.00	0.703466
498.00	0.702266
499.00	0.701229
500.00	0.699798
501.00	0.698687
502.00	0.697597
503.00	0.696306
504.00	0.695083
505.00	0.694518
506.00	0.693678
507.00	0.692545
508.00	0.691568
509.00	0.691273
510.00	0.690366
511.00	0.689815
512.00	0.689188
513.00	0.688558
514.00	0.687447
515.00	0.686886
516.00	0.686299
517.00	0.685759
518.00	0.685698
519.00	0.685433
520.00	0.685231
521.00	0.684680
522.00	0.684121
523.00	0.683856
524.00	0.683772
525.00	0.683708
526.00	0.683871
527.00	0.684304
528.00	0.684231
529.00	0.684540
530.00	0.684454
531.00	0.684644
532.00	0.684864
533.00	0.685240
534.00	0.684895
535.00	0.684381
536.00	0.683385
537.00	0.682512
538.00	0.680871
539.00	0.679131
540.00	0.677835
541.00	0.676750
542.00	0.675070
543.00	0.673766
544.00	0.672047
545.00	0.670504
546.00	0.668735
547.00	0.666870
548.00	0.665511
549.00	0.664441
550.00	0.663401
551.00	0.662573
552.00	0.662264
553.00	0.662028
554.00	0.661745
555.00	0.661591
556.00	0.661943
557.00	0.662616
558.00	0.662904
559.00	0.663853
560.00	0.665117
561.00	0.666054
562.00	0.666986
563.00	0.668033
564.00	0.669810
565.00	0.670775
566.00	0.672297
567.00	0.673788
568.00	0.675368
569.00	0.676294
570.00	0.677434
571.00	0.678441
572.00	0.679263
573.00	0.680055
574.00	0.680949
575.00	0.681952
576.00	0.682745
577.00	0.683644
578.00	0.684938
579.00	0.686245
580.00	0.687791
581.00	0.689425
582.00	0.690912
583.00	0.692815
584.00	0.694423
585.00	0.696311
586.00	0.698574
587.00	0.701329
588.00	0.703709
589.00	0.706396
590.00	0.708750
591.00	0.711129
592.00	0.713601
593.00	0.715815
594.00	0.718436
595.00	0.720864
596.00	0.722940
597.00	0.724798
598.00	0.726956
599.00	0.728992
600.00	0.731724
601.00	0.734254
602.00	0.737091
603.00	0.739374
604.00	0.742003
605.00	0.744362
606.00	0.746764
607.00	0.749142
608.00	0.751996
609.00	0.754745
610.00	0.757121
611.00	0.759742
612.00	0.762361
613.00	0.764961
614.00	0.767279
615.00	0.769678
616.00	0.772059
617.00	0.774684
618.00	0.777350
619.00	0.779827
620.00	0.783076
621.00	0.787146
622.00	0.789237
623.00	0.792103
624.00	0.795202
625.00	0.797690
626.00	0.799775
627.00	0.803235
628.00	0.805828
629.00	0.808749
630.00	0.811297
631.00	0.813432
632.00	0.816210
633.00	0.819035
634.00	0.821227
635.00	0.824446
636.00	0.827326
637.00	0.829796
638.00	0.831774
639.00	0.834290
640.00	0.836353
641.00	0.838749
642.00	0.841631
643.00	0.844544
644.00	0.847138
645.00	0.850198
646.00	0.852637
647.00	0.854774
648.00	0.857589
649.00	0.860378
650.00	0.862082
651.00	0.864787
652.00	0.867135
653.00	0.869457
654.00	0.871561
655.00	0.874948
656.00	0.877932
657.00	0.881301
658.00	0.884370
659.00	0.888037
660.00	0.890946
661.00	0.894494
662.00	0.897448
663.00	0.900092
664.00	0.902465
665.00	0.904195
666.00	0.904896
667.00	0.905637
668.00	0.906247
669.00	0.906242
670.00	0.907385
671.00	0.908384
672.00	0.909516
673.00	0.911020
674.00	0.912329
675.00	0.913639
676.00	0.915073
677.00	0.916967
678.00	0.918312
679.00	0.920868
680.00	0.923041
681.00	0.925027
682.00	0.926654
683.00	0.928750
684.00	0.930512
685.00	0.931928
686.00	0.934096
687.00	0.935524
688.00	0.936951
689.00	0.937816
690.00	0.938093
691.00	0.938279
692.00	0.939898
693.00	0.941369
694.00	0.943331
695.00	0.946381
696.00	0.947657
697.00	0.948319
698.00	0.949148
699.00	0.949661
700.00	0.950676
701.00	0.951789
702.00	0.951969
703.00	0.953092
704.00	0.954565
705.00	0.954484
706.00	0.956294
707.00	0.957919
708.00	0.958315
709.00	0.957687
710.00	0.957928
711.00	0.958172
712.00	0.958577
713.00	0.959336
714.00	0.960307
715.00	0.960084
716.00	0.960363
717.00	0.961655
718.00	0.961333
719.00	0.949230
720.00	0.938090
721.00	0.929894
722.00	0.926508
723.00	0.923348
724.00	0.920103
725.00	0.916937
726.00	0.913858
727.00	0.910537
728.00	0.907025
729.00	0.903945
730.00	0.903993
731.00	0.904026
732.00	0.903908
733.00	0.903918
734.00	0.903862
735.00	0.903755
736.00	0.903586
737.00	0.903379
738.00	0.903170
739.00	0.902905
740.00	0.902553
741.00	0.902136
742.00	0.901596
743.00	0.901125
744.00	0.900523
745.00	0.899989
746.00	0.899275
747.00	0.898507
748.00	0.897716
749.00	0.896995
750.00	0.896223
751.00	0.895296
752.00	0.894347
753.00	0.893419
754.00	0.892424
755.00	0.891334
756.00	0.890249
757.00	0.889145
758.00	0.887957
759.00	0.886739
760.00	0.885561
761.00	0.884338
762.00	0.883031
763.00	0.881772
764.00	0.880458
765.00	0.879108
766.00	0.877624
767.00	0.876193
768.00	0.874635
769.00	0.872975
770.00	0.871346
771.00	0.869630
772.00	0.867929
773.00	0.866173
774.00	0.864332
775.00	0.862664
776.00	0.860927
777.00	0.859065
778.00	0.857164
779.00	0.855346
780.00	0.853364
781.00	0.851389
782.00	0.849349
783.00	0.847273
784.00	0.845105
785.00	0.843057
786.00	0.840964
787.00	0.838771
788.00	0.836661
789.00	0.834403
790.00	0.832178
791.00	0.829976
792.00	0.827633
793.00	0.825358
794.00	0.823076
795.00	0.820750
796.00	0.818252
797.00	0.815784
798.00	0.813214
799.00	0.810706
800.00	0.808064
801.00	0.805452
802.00	0.802819
803.00	0.800287
804.00	0.797624
805.00	0.794888
806.00	0.792266
807.00	0.789578
808.00	0.786842
809.00	0.784152
810.00	0.781359
811.00	0.778576
812.00	0.775820
813.00	0.773088
814.00	0.770369
815.00	0.767582
816.00	0.764803
817.00	0.762223
818.00	0.759530
819.00	0.756808
820.00	0.754028
821.00	0.751317
822.00	0.748582
823.00	0.745842
824.00	0.743109
825.00	0.740493
826.00	0.737793
827.00	0.735141
828.00	0.732402
829.00	0.729755
830.00	0.727052
831.00	0.724336
832.00	0.721722
833.00	0.719147
834.00	0.716501
835.00	0.713921
836.00	0.711192
837.00	0.708490
838.00	0.705952
839.00	0.703348
840.00	0.700674
841.00	0.698010
842.00	0.695199
843.00	0.692491
844.00	0.689857
845.00	0.687204
846.00	0.684579
847.00	0.681886
848.00	0.679314
849.00	0.676753
850.00	0.674030
851.00	0.671392
852.00	0.668709
853.00	0.666068
854.00	0.663522
855.00	0.660769
856.00	0.658117
857.00	0.655644
858.00	0.653157
859.00	0.650638
860.00	0.648002
861.00	0.645375
862.00	0.642690
863.00	0.636887
864.00	0.631138
865.00	0.625303
866.00	0.619519
867.00	0.613861
868.00	0.608084
869.00	0.602327
870.00	0.596771
871.00	0.591148
872.00	0.585632
873.00	0.580119
874.00	0.574563
875.00	0.568938
876.00	0.563498
877.00	0.558132
878.00	0.552772
879.00	0.547440
880.00	0.544632
881.00	0.541913
882.00	0.539190
883.00	0.536420
884.00	0.533724
885.00	0.531179
886.00	0.528596
887.00	0.525943
888.00	0.523268
889.00	0.520644
890.00	0.518029
891.00	0.515421
892.00	0.512895
893.00	0.510312
894.00	0.507750
895.00	0.505211
896.00	0.502741
897.00	0.500216
898.00	0.497710
899.00	0.495299
900.00	0.492941
901.00	0.490532
902.00	0.488007
903.00	0.485606
904.00	0.483257
905.00	0.480950
906.00	0.478628
907.00	0.476362
908.00	0.474096
909.00	0.471884
910.00	0.469673
911.00	0.467519
912.00	0.465313
913.00	0.463207
914.00	0.461095
915.00	0.459016
916.00	0.456953
917.00	0.454841
918.00	0.452813
919.00	0.450879
920.00	0.448930
921.00	0.447011
922.00	0.445065
923.00	0.443193
924.00	0.441318
925.00	0.439458
926.00	0.437641
927.00	0.435822
928.00	0.433995
929.00	0.432192
930.00	0.430372
931.00	0.428617
932.00	0.426897
933.00	0.425156
934.00	0.423479
935.00	0.421823
936.00	0.420192
937.00	0.418545
938.00	0.416864
939.00	0.415284
940.00	0.413688
941.00	0.412128
942.00	0.410531
943.00	0.408943
944.00	0.407403
945.00	0.405844
946.00	0.404384
947.00	0.402932
948.00	0.401526
949.00	0.400071
950.00	0.398671
951.00	0.397258
952.00	0.395825
953.00	0.394397
954.00	0.392999
955.00	0.391646
956.00	0.390249
957.00	0.388864
958.00	0.387476
959.00	0.386189
960.00	0.384927
961.00	0.383666
962.00	0.382414
963.00	0.381137
964.00	0.379873
965.00	0.378620
966.00	0.377385
967.00	0.376149
968.00	0.374933
969.00	0.373734
970.00	0.372532
971.00	0.371382
972.00	0.370242
973.00	0.369130
974.00	0.368040
975.00	0.366969
976.00	0.365880
977.00	0.364787
978.00	0.363720
979.00	0.362701
980.00	0.361691
981.00	0.360700
982.00	0.359696
983.00	0.358763
984.00	0.357821
985.00	0.356901
986.00	0.355966
987.00	0.355023
988.00	0.354090
989.00	0.353189
990.00	0.352309
991.00	0.351386
992.00	0.350496
993.00	0.349597
994.00	0.348732
995.00	0.347861
996.00	0.347009
997.00	0.346172
998.00	0.345343
999.00	0.344505
1000.00	0.343671
1001.00	0.342835
1002.00	0.342003
1003.00	0.341211
1004.00	0.340440
1005.00	0.339661
1006.00	0.338905
1007.00	0.338173
1008.00	0.337478
1009.00	0.336753
1010.00	0.336051
1011.00	0.335329
1012.00	0.334627
1013.00	0.333920
1014.00	0.333188
1015.00	0.332489
1016.00	0.331803
1017.00	0.331120
1018.00	0.330458
1019.00	0.329814
1020.00	0.329147
1021.00	0.328504
1022.00	0.327861
1023.00	0.327193
1024.00	0.326524
1025.00	0.325860
1026.00	0.325212
1027.00	0.324572
1028.00	0.323927
1029.00	0.323318
1030.00	0.322693
1031.00	0.322109
1032.00	0.321500
1033.00	0.320893
1034.00	0.320270
1035.00	0.319653
1036.00	0.319055
1037.00	0.318472
1038.00	0.317887
1039.00	0.317291
1040.00	0.316710
1041.00	0.316107
1042.00	0.315513
1043.00	0.314947
1044.00	0.314384
1045.00	0.313826
1046.00	0.313240
1047.00	0.312679
1048.00	0.312121
1049.00	0.311560
1050.00	0.311005
1051.00	0.310456
1052.00	0.309924
1053.00	0.309365
1054.00	0.308833
1055.00	0.308291
1056.00	0.307760
1057.00	0.307216
1058.00	0.306701
1059.00	0.306197
1060.00	0.305705
1061.00	0.305178
1062.00	0.304660
1063.00	0.304164
1064.00	0.303662
1065.00	0.303184
1066.00	0.302699
1067.00	0.302245
1068.00	0.301782
1069.00	0.301313
1070.00	0.300873
1071.00	0.300415
1072.00	0.299961
1073.00	0.299505
1074.00	0.299045
1075.00	0.298595
1076.00	0.298132
1077.00	0.297657
1078.00	0.297221
1079.00	0.296803
1080.00	0.296367
1081.00	0.295945
1082.00	0.295477
1083.00	0.295034
1084.00	0.294588
1085.00	0.294146
1086.00	0.293717
1087.00	0.293273
1088.00	0.292814
1089.00	0.292389
1090.00	0.291985
1091.00	0.291612
1092.00	0.291205
1093.00	0.290822
1094.00	0.290426
1095.00	0.290046
1096.00	0.289663
1097.00	0.289266
1098.00	0.288851
1099.00	0.288440
1100.00	0.288052
1101.00	0.287663
1102.00	0.287294
1103.00	0.286926
1104.00	0.286538
1105.00	0.286155
1106.00	0.285775
1107.00	0.285395
1108.00	0.284998
1109.00	0.284619
1110.00	0.284227
1111.00	0.283847
1112.00	0.283445
1113.00	0.283038
1114.00	0.282665
1115.00	0.282315
1116.00	0.281957
1117.00	0.281608
1118.00	0.281244
1119.00	0.280852
1120.00	0.280437
1121.00	0.280073
1122.00	0.279730
1123.00	0.279352
1124.00	0.278983
1125.00	0.278634
1126.00	0.278283
1127.00	0.277934
1128.00	0.277549
1129.00	0.277173
1130.00	0.276800
1131.00	0.276422
1132.00	0.276021
1133.00	0.275642
1134.00	0.275256
1135.00	0.274870
1136.00	0.274506
1137.00	0.274165
1138.00	0.273803
1139.00	0.273420
1140.00	0.273059
1141.00	0.272718
1142.00	0.272358
1143.00	0.271980
1144.00	0.271587
1145.00	0.271240
1146.00	0.270876
1147.00	0.270501
1148.00	0.270135
1149.00	0.269802
1150.00	0.269464
1151.00	0.269103
1152.00	0.268738
1153.00	0.268368
1154.00	0.268031
1155.00	0.267697
1156.00	0.267357
1157.00	0.267012
1158.00	0.266664
1159.00	0.266309
1160.00	0.265978
1161.00	0.265672
1162.00	0.265333
1163.00	0.265013
1164.00	0.264704
1165.00	0.264378
1166.00	0.264046
1167.00	0.263724
1168.00	0.263423
1169.00	0.263124
1170.00	0.262808
1171.00	0.262463
1172.00	0.262159
1173.00	0.261866
1174.00	0.261574
1175.00	0.261264
1176.00	0.260954
1177.00	0.260637
1178.00	0.260324
1179.00	0.260030
1180.00	0.259728
1181.00	0.259427
1182.00	0.259139
1183.00	0.258841
1184.00	0.258551
1185.00	0.258241
1186.00	0.257941
1187.00	0.257660
1188.00	0.257382
1189.00	0.257091
1190.00	0.256803
1191.00	0.256513
1192.00	0.256220
1193.00	0.255942
1194.00	0.255672
1195.00	0.255394
1196.00	0.255112
1197.00	0.254857
1198.00	0.254564
1199.00	0.254284
1200.00	0.254004
1201.00	0.253725
1202.00	0.253468
1203.00	0.253205
1204.00	0.252955
1205.00	0.252681
1206.00	0.252393
1207.00	0.252115
1208.00	0.251852
1209.00	0.251581
1210.00	0.251309
1211.00	0.251023
1212.00	0.250734
1213.00	0.250487
1214.00	0.250201
1215.00	0.249943
1216.00	0.249674
1217.00	0.249422
1218.00	0.249141
1219.00	0.248865
1220.00	0.248595
1221.00	0.248316
1222.00	0.248061
1223.00	0.247795
1224.00	0.247529
1225.00	0.247246
1226.00	0.246978
1227.00	0.246718
1228.00	0.246465
1229.00	0.246204
1230.00	0.245914
1231.00	0.245642
1232.00	0.245395
1233.00	0.245146
1234.00	0.244890
1235.00	0.244656
1236.00	0.244412
1237.00	0.244169
1238.00	0.243935
1239.00	0.243673
1240.00	0.243425
1241.00	0.243164
1242.00	0.242893
1243.00	0.242637
1244.00	0.242383
1245.00	0.242132
1246.00	0.241889
1247.00	0.241622
1248.00	0.241348
1249.00	0.241083
1250.00	0.240821
1251.00	0.240568
1252.00	0.240290
1253.00	0.240010
1254.00	0.239741
1255.00	0.239472
1256.00	0.239226
1257.00	0.238968
1258.00	0.238692
1259.00	0.238451
1260.00	0.238205
1261.00	0.237954
1262.00	0.237678
1263.00	0.237406
1264.00	0.237161
1265.00	0.236919
1266.00	0.236663
1267.00	0.236410
1268.00	0.236155
1269.00	0.235908
1270.00	0.235658
1271.00	0.235428
1272.00	0.235174
1273.00	0.234919
1274.00	0.234668
1275.00	0.234427
1276.00	0.234186
1277.00	0.233926
1278.00	0.233664
1279.00	0.233435
1280.00	0.233206
1281.00	0.232970
1282.00	0.232750
1283.00	0.232510
1284.00	0.232294
1285.00	0.232061
1286.00	0.231831
1287.00	0.231621
1288.00	0.231377
1289.00	0.231129
1290.00	0.230880
1291.00	0.230640
1292.00	0.230416
1293.00	0.230178
1294.00	0.229936
1295.00	0.229707
1296.00	0.229469
1297.00	0.229225
1298.00	0.229002
1299.00	0.228780
1300.00	0.228557
1301.00	0.228310
1302.00	0.228052
1303.00	0.227829
1304.00	0.227593
1305.00	0.227348
1306.00	0.227089
1307.00	0.226832
1308.00	0.226578
1309.00	0.226304
1310.00	0.226052
1311.00	0.225802
1312.00	0.225535
1313.00	0.225260
1314.00	0.224991
1315.00	0.224707
1316.00	0.224412
1317.00	0.224112
1318.00	0.223817
1319.00	0.223534
1320.00	0.223237
1321.00	0.222919
1322.00	0.222607
1323.00	0.222332
1324.00	0.222028
1325.00	0.221722
1326.00	0.221433
1327.00	0.221098
1328.00	0.220780
1329.00	0.220463
1330.00	0.220177
1331.00	0.219882
1332.00	0.219574
1333.00	0.219276
1334.00	0.218996
1335.00	0.218680
1336.00	0.218360
1337.00	0.218065
1338.00	0.217782
1339.00	0.217497
1340.00	0.217250
1341.00	0.217037
1342.00	0.216803
1343.00	0.216541
1344.00	0.216299
1345.00	0.216067
1346.00	0.215826
1347.00	0.215564
1348.00	0.215302
1349.00	0.215056
1350.00	0.214802
1351.00	0.214531
1352.00	0.214291
1353.00	0.214082
1354.00	0.213811
1355.00	0.213541
1356.00	0.213277
1357.00	0.212996
1358.00	0.212687
1359.00	0.212381
1360.00	0.212102
1361.00	0.211809
1362.00	0.211509
1363.00	0.211220
1364.00	0.210952
1365.00	0.210664
1366.00	0.210378
1367.00	0.210106
1368.00	0.209838
1369.00	0.209568
1370.00	0.209257
1371.00	0.208972
1372.00	0.208713
1373.00	0.208446
1374.00	0.208184
1375.00	0.207949
1376.00	0.207673
1377.00	0.207420
1378.00	0.207179
1379.00	0.206928
1380.00	0.206673
1381.00	0.206398
1382.00	0.206142
1383.00	0.205876
1384.00	0.205569
1385.00	0.205263
1386.00	0.204962
1387.00	0.204679
1388.00	0.204388
1389.00	0.204081
1390.00	0.203785
1391.00	0.203452
1392.00	0.203107
1393.00	0.202810
1394.00	0.202498
1395.00	0.202201
1396.00	0.201897
1397.00	0.201598
1398.00	0.201285
1399.00	0.200960
1400.00	0.200639
1401.00	0.200341
1402.00	0.200037
1403.00	0.199758
1404.00	0.199437
1405.00	0.199121
1406.00	0.198828
1407.00	0.198503
1408.00	0.198189
1409.00	0.197877
1410.00	0.197573
1411.00	0.197274
1412.00	0.196976
1413.00	0.196673
1414.00	0.196372
1415.00	0.196076
1416.00	0.195809
1417.00	0.195519
1418.00	0.195220
1419.00	0.194927
1420.00	0.194619
1421.00	0.194364
1422.00	0.194107
1423.00	0.193845
1424.00	0.193609
1425.00	0.193369
1426.00	0.193146
1427.00	0.192907
1428.00	0.192683
1429.00	0.192436
1430.00	0.192210
1431.00	0.191963
1432.00	0.191736
1433.00	0.191492
1434.00	0.191301
1435.00	0.191142
1436.00	0.190990
1437.00	0.190799
1438.00	0.190588
1439.00	0.190392
1440.00	0.190211
1441.00	0.190026
1442.00	0.189838
1443.00	0.189645
1444.00	0.189492
1445.00	0.189292
1446.00	0.189127
1447.00	0.188990
1448.00	0.188827
1449.00	0.188648
1450.00	0.188459
1451.00	0.188317
1452.00	0.188165
1453.00	0.188006
1454.00	0.187890
1455.00	0.187774
1456.00	0.187662
1457.00	0.187519
1458.00	0.187388
1459.00	0.187273
1460.00	0.187158
1461.00	0.187014
1462.00	0.186895
1463.00	0.186754
1464.00	0.186599
1465.00	0.186487
1466.00	0.186372
1467.00	0.186286
1468.00	0.186128
1469.00	0.185995
1470.00	0.185864
1471.00	0.185729
1472.00	0.185632
1473.00	0.185539
1474.00	0.185449
1475.00	0.185312
1476.00	0.185201
1477.00	0.185090
1478.00	0.184992
1479.00	0.184885
1480.00	0.184775
1481.00	0.184680
1482.00	0.184581
1483.00	0.184500
1484.00	0.184423
1485.00	0.184380
1486.00	0.184301
1487.00	0.184232
1488.00	0.184163
1489.00	0.184078
1490.00	0.183973
1491.00	0.183874
1492.00	0.183809
1493.00	0.183720
1494.00	0.183633
1495.00	0.183553
1496.00	0.183501
1497.00	0.183470
1498.00	0.183388
1499.00	0.183302
1500.00	0.183238
1501.00	0.183174
1502.00	0.183072
1503.00	0.182958
1504.00	0.182856
1505.00	0.182761
1506.00	0.182658
1507.00	0.182547
1508.00	0.182443
1509.00	0.182347
1510.00	0.182240
1511.00	0.182105
1512.00	0.181971
1513.00	0.181837
1514.00	0.181691
1515.00	0.181555
1516.00	0.181439
1517.00	0.181318
1518.00	0.181186
1519.00	0.181094
1520.00	0.181012
1521.00	0.180919
1522.00	0.180806
1523.00	0.180705
1524.00	0.180599
1525.00	0.180479
1526.00	0.180370
1527.00	0.180260
1528.00	0.180182
1529.00	0.180088
1530.00	0.179989
1531.00	0.179899
1532.00	0.179820
1533.00	0.179745
1534.00	0.179646
1535.00	0.179537
1536.00	0.179418
1537.00	0.179297
1538.00	0.179168
1539.00	0.179052
1540.00	0.178932
1541.00	0.178810
1542.00	0.178705
1543.00	0.178578
1544.00	0.178482
1545.00	0.178389
1546.00	0.178274
1547.00	0.178187
1548.00	0.178071
1549.00	0.177968
1550.00	0.177850
1551.00	0.177738
1552.00	0.177615
1553.00	0.177493
1554.00	0.177368
1555.00	0.177252
1556.00	0.177114
1557.00	0.176976
1558.00	0.176862
1559.00	0.176731
1560.00	0.176612
1561.00	0.176457
1562.00	0.176301
1563.00	0.176146
1564.00	0.175983
1565.00	0.175843
1566.00	0.175680
1567.00	0.175512
1568.00	0.175346
1569.00	0.175213
1570.00	0.175040
1571.00	0.174870
1572.00	0.174720
1573.00	0.174583
1574.00	0.174427
1575.00	0.174262
1576.00	0.174102
1577.00	0.173954
1578.00	0.173806
1579.00	0.173661
1580.00	0.173540
1581.00	0.173396
1582.00	0.173259
1583.00	0.173146
1584.00	0.173034
1585.00	0.172955
1586.00	0.172839
1587.00	0.172721
1588.00	0.172596
1589.00	0.172462
1590.00	0.172331
1591.00	0.172208
1592.00	0.172129
1593.00	0.172042
1594.00	0.171922
1595.00	0.171824
1596.00	0.171741
1597.00	0.171643
1598.00	0.171526
1599.00	0.171423
1600.00	0.171289
1601.00	0.171163
1602.00	0.171009
1603.00	0.170873
1604.00	0.170744
1605.00	0.170643
1606.00	0.170511
1607.00	0.170393
1608.00	0.170276
1609.00	0.170123
1610.00	0.169972
1611.00	0.169844
1612.00	0.169704
1613.00	0.169535
1614.00	0.169374
1615.00	0.169250
1616.00	0.169113
1617.00	0.168981
1618.00	0.168841
1619.00	0.168713
1620.00	0.168581
1621.00	0.168443
1622.00	0.168317
1623.00	0.168211
1624.00	0.168095
1625.00	0.167967
1626.00	0.167856
1627.00	0.167761
1628.00	0.167678
1629.00	0.167591
1630.00	0.167500
1631.00	0.167421
1632.00	0.167334
1633.00	0.167227
1634.00	0.167133
1635.00	0.167023
1636.00	0.166905
1637.00	0.166793
1638.00	0.166711
1639.00	0.166613
1640.00	0.166493
1641.00	0.166356
1642.00	0.166224
1643.00	0.167146
1644.00	0.168154
1645.00	0.169011
1646.00	0.169938
1647.00	0.170865
1648.00	0.171763
1649.00	0.172699
1650.00	0.173617
1651.00	0.174543
1652.00	0.175483
1653.00	0.176433
1654.00	0.177387
1655.00	0.178293
1656.00	0.179162
1657.00	0.180069
1658.00	0.181009
1659.00	0.181960
1660.00	0.181814
1661.00	0.181591
1662.00	0.181488
1663.00	0.181313
1664.00	0.181186
1665.00	0.181081
1666.00	0.180877
1667.00	0.180723
1668.00	0.180537
1669.00	0.180416
1670.00	0.180204
1671.00	0.180043
1672.00	0.179935
1673.00	0.179799
1674.00	0.179667
1675.00	0.179545
1676.00	0.179399
1677.00	0.179236
1678.00	0.179035
1679.00	0.178912
1680.00	0.178796
1681.00	0.178629
1682.00	0.178487
1683.00	0.178396
1684.00	0.178248
1685.00	0.178203
1686.00	0.178060
1687.00	0.177994
1688.00	0.177930
1689.00	0.177820
1690.00	0.177818
1691.00	0.177739
1692.00	0.177712
1693.00	0.177685
1694.00	0.177676
1695.00	0.177693
1696.00	0.177630
1697.00	0.177531
1698.00	0.177480
1699.00	0.177411
1700.00	0.177263
1701.00	0.177221
1702.00	0.177095
1703.00	0.177005
1704.00	0.176946
1705.00	0.176851
1706.00	0.176813
1707.00	0.176687
1708.00	0.176588
1709.00	0.176428
1710.00	0.176357
1711.00	0.176192
1712.00	0.176004
1713.00	0.175893
1714.00	0.175778
1715.00	0.175666
1716.00	0.175552
1717.00	0.175507
1718.00	0.175414
1719.00	0.175320
1720.00	0.175165
1721.00	0.174995
1722.00	0.174878
1723.00	0.174691
1724.00	0.174543
1725.00	0.174409
1726.00	0.174290
1727.00	0.174126
1728.00	0.173954
1729.00	0.173864
1730.00	0.173676
1731.00	0.173543
1732.00	0.173317
1733.00	0.173113
1734.00	0.172918
1735.00	0.172689
1736.00	0.172508
1737.00	0.172395
1738.00	0.172221
1739.00	0.171921
1740.00	0.171748
1741.00	0.171583
1742.00	0.171421
1743.00	0.171210
1744.00	0.170959
1745.00	0.170796
1746.00	0.170482
1747.00	0.170341
1748.00	0.170132
1749.00	0.170051
1750.00	0.169790
1751.00	0.169609
1752.00	0.169381
1753.00	0.169193
1754.00	0.168936
1755.00	0.168738
1756.00	0.168629
1757.00	0.168343
1758.00	0.168083
1759.00	0.167928
1760.00	0.167704
1761.00	0.167483
1762.00	0.167319
1763.00	0.167215
1764.00	0.166975
1765.00	0.166799
1766.00	0.166542
1767.00	0.166447
1768.00	0.166227
1769.00	0.166121
1770.00	0.165902
1771.00	0.165742
1772.00	0.165596
1773.00	0.165452
1774.00	0.165292
1775.00	0.165029
1776.00	0.164755
1777.00	0.164549
1778.00	0.164352
1779.00	0.164104
1780.00	0.163935
1781.00	0.163813
1782.00	0.163620
1783.00	0.163447
1784.00	0.163353
1785.00	0.163170
1786.00	0.162879
1787.00	0.162704
1788.00	0.162569
1789.00	0.162301
1790.00	0.162109
1791.00	0.161991
1792.00	0.162012
1793.00	0.161888
1794.00	0.161757
1795.00	0.161685
1796.00	0.161494
1797.00	0.161362
1798.00	0.161157
1799.00	0.161035
1800.00	0.160831
1801.00	0.160621
1802.00	0.160526
1803.00	0.160431
1804.00	0.160318
1805.00	0.160197
1806.00	0.160172
1807.00	0.159970
1808.00	0.159883
1809.00	0.159683
1810.00	0.159565
1811.00	0.159465
1812.00	0.159348
1813.00	0.159336
1814.00	0.159184
1815.00	0.159079
1816.00	0.158995
1817.00	0.158972
1818.00	0.158832
1819.00	0.158699
1820.00	0.158559
1821.00	0.158462
1822.00	0.158314
1823.00	0.158140
1824.00	0.158042
1825.00	0.157858
1826.00	0.157709
1827.00	0.157533
1828.00	0.157334
1829.00	0.157169
1830.00	0.156986
1831.00	0.156849
1832.00	0.156679
1833.00	0.156424
1834.00	0.156213
1835.00	0.155965
1836.00	0.155873
1837.00	0.155725
1838.00	0.155539
1839.00	0.155249
1840.00	0.155122
1841.00	0.154934
1842.00	0.154728
1843.00	0.154578
1844.00	0.154391
1845.00	0.154281
1846.00	0.154047
1847.00	0.153890
1848.00	0.153721
1849.00	0.153570
1850.00	0.153389
1851.00	0.153307
1852.00	0.153262
1853.00	0.153024
1854.00	0.152925
1855.00	0.152762
1856.00	0.152677
1857.00	0.152400
1858.00	0.152288
1859.00	0.152141
1860.00	0.151912
1861.00	0.151708
1862.00	0.151464
1863.00	0.151263
1864.00	0.150960
1865.00	0.150695
1866.00	0.150411
1867.00	0.150176
1868.00	0.149741
1869.00	0.149452
1870.00	0.149129
1871.00	0.148759
1872.00	0.148479
1873.00	0.148180
1874.00	0.147981
1875.00	0.147663
1876.00	0.147579
1877.00	0.147419
1878.00	0.147327
1879.00	0.147181
1880.00	0.147091
1881.00	0.146976
1882.00	0.146733
1883.00	0.146592
1884.00	0.146486
1885.00	0.146404
1886.00	0.146177
1887.00	0.146107
1888.00	0.146058
1889.00	0.145886
1890.00	0.145729
1891.00	0.145638
1892.00	0.145521
1893.00	0.145172
1894.00	0.145047
1895.00	0.144877
1896.00	0.144668
1897.00	0.144269
1898.00	0.144066
1899.00	0.143869
1900.00	0.143634
1901.00	0.143510
1902.00	0.143480
1903.00	0.143436
1904.00	0.143207
1905.00	0.143071
1906.00	0.142921
1907.00	0.142796
1908.00	0.142632
1909.00	0.142514
1910.00	0.142441
1911.00	0.142100
1912.00	0.142016
1913.00	0.142144
1914.00	0.142171
1915.00	0.142085
1916.00	0.142113
1917.00	0.142101
1918.00	0.141885
1919.00	0.141714
1920.00	0.141554
1921.00	0.141461
1922.00	0.141195
1923.00	0.141103
1924.00	0.141235
1925.00	0.141040
1926.00	0.140837
1927.00	0.140734
1928.00	0.140906
1929.00	0.140573
1930.00	0.140289
1931.00	0.140351
1932.00	0.140335
1933.00	0.140112
1934.00	0.140264
1935.00	0.140429
1936.00	0.140339
1937.00	0.140191
1938.00	0.140292
1939.00	0.140375
1940.00	0.140283
1941.00	0.140174
1942.00	0.140181
1943.00	0.140156
1944.00	0.140064
1945.00	0.139993
1946.00	0.140054
1947.00	0.139952
1948.00	0.139835
1949.00	0.139932
1950.00	0.139964
1951.00	0.139745
1952.00	0.139441
1953.00	0.139447
1954.00	0.139448
1955.00	0.139068
1956.00	0.139031
1957.00	0.139010
1958.00	0.138781
1959.00	0.138761
1960.00	0.138861
1961.00	0.138888
1962.00	0.138640
1963.00	0.138546
1964.00	0.138447
1965.00	0.138338
1966.00	0.137929
1967.00	0.137972
1968.00	0.137983
1969.00	0.137829
1970.00	0.137626
1971.00	0.137680
1972.00	0.137773
1973.00	0.137671
1974.00	0.137498
1975.00	0.137549
1976.00	0.137438
1977.00	0.137311
1978.00	0.137281
1979.00	0.137289
1980.00	0.137134
1981.00	0.137104
1982.00	0.137046
1983.00	0.137097
1984.00	0.136844
1985.00	0.136591
1986.00	0.136697
1987.00	0.136675
1988.00	0.136471
1989.00	0.136432
1990.00	0.136252
1991.00	0.136222
1992.00	0.136035
1993.00	0.136032
1994.00	0.135881
1995.00	0.135707
1996.00	0.135663
1997.00	0.135800
1998.00	0.135631
1999.00	0.135624
2000.00	0.135742
2001.00	0.135913
2002.00	0.135706
2003.00	0.135519
2004.00	0.135537
2005.00	0.135414
2006.00	0.135531
2007.00	0.135404
2008.00	0.135441
2009.00	0.135351
2010.00	0.135368
2011.00	0.135437
2012.00	0.135319
2013.00	0.135018
2014.00	0.134919
2015.00	0.135093
2016.00	0.134924
2017.00	0.134702
2018.00	0.134636
2019.00	0.134841
2020.00	0.134837
2021.00	0.134681
2022.00	0.134766
2023.00	0.134503
2024.00	0.134632
2025.00	0.134597
2026.00	0.134723
2027.00	0.134435
2028.00	0.134363
2029.00	0.134513
2030.00	0.134541
2031.00	0.134377
2032.00	0.134186
2033.00	0.134248
2034.00	0.134064
2035.00	0.133969
2036.00	0.133892
2037.00	0.133960
2038.00	0.133954
2039.00	0.133990
2040.00	0.134033
2041.00	0.134057
2042.00	0.133877
2043.00	0.133691
2044.00	0.133766
2045.00	0.133658
2046.00	0.133445
2047.00	0.133583
2048.00	0.133834
2049.00	0.133842
2050.00	0.133601
2051.00	0.133511
2052.00	0.133574
2053.00	0.133566
2054.00	0.133565
2055.00	0.133469
2056.00	0.133378
2057.00	0.133414
2058.00	0.133446
2059.00	0.133646
2060.00	0.133906
2061.00	0.133831
2062.00	0.133763
2063.00	0.133792
2064.00	0.133749
2065.00	0.133633
2066.00	0.133730
2067.00	0.133940
2068.00	0.134152
2069.00	0.134202
2070.00	0.134110
2071.00	0.134022
2072.00	0.134068
2073.00	0.134076
2074.00	0.133896
2075.00	0.133962
2076.00	0.133846
2077.00	0.133627
2078.00	0.133780
2079.00	0.133802
2080.00	0.133745
2081.00	0.133750
2082.00	0.133715
2083.00	0.133647
2084.00	0.133342
2085.00	0.133396
2086.00	0.133171
2087.00	0.133000
2088.00	0.132876
2089.00	0.132874
2090.00	0.132866
2091.00	0.133073
2092.00	0.132808
2093.00	0.132827
2094.00	0.132711
2095.00	0.132519
2096.00	0.132503
2097.00	0.132338
2098.00	0.132215
2099.00	0.132261
2100.00	0.132037
2101.00	0.131909
2102.00	0.131803
2103.00	0.131693
2104.00	0.131747
2105.00	0.131897
2106.00	0.131771
2107.00	0.131496
2108.00	0.131069
2109.00	0.131033
2110.00	0.130765
2111.00	0.130699
2112.00	0.130680
2113.00	0.130420
2114.00	0.130497
2115.00	0.130415
2116.00	0.130339
2117.00	0.130227
2118.00	0.130401
2119.00	0.130113
2120.00	0.129933
2121.00	0.129964
2122.00	0.129615
2123.00	0.129543
2124.00	0.129735
2125.00	0.129882
2126.00	0.129657
2127.00	0.129757
2128.00	0.129629
2129.00	0.129359
2130.00	0.129458
2131.00	0.129356
2132.00	0.129333
2133.00	0.128946
2134.00	0.128882
2135.00	0.128701
2136.00	0.128758
2137.00	0.128529
2138.00	0.128421
2139.00	0.128357
2140.00	0.128159
2141.00	0.127896
2142.00	0.127621
2143.00	0.127580
2144.00	0.127179
2145.00	0.127159
2146.00	0.127149
2147.00	0.126884
2148.00	0.126547
2149.00	0.126471
2150.00	0.126444
2151.00	0.126547
2152.00	0.126491
2153.00	0.126104
2154.00	0.126122
2155.00	0.125644
2156.00	0.125613
2157.00	0.125603
2158.00	0.125501
2159.00	0.125362
2160.00	0.125305
2161.00	0.125248
2162.00	0.124839
2163.00	0.124803
2164.00	0.124648
2165.00	0.124514
2166.00	0.124032
2167.00	0.123917
2168.00	0.123617
2169.00	0.123373
2170.00	0.123416
2171.00	0.123345
2172.00	0.123350
2173.00	0.123042
2174.00	0.123065
2175.00	0.122696
2176.00	0.122578
2177.00	0.122215
2178.00	0.122198
2179.00	0.122406
2180.00	0.122128
2181.00	0.122234
2182.00	0.122383
2183.00	0.122517
2184.00	0.122278
2185.00	0.122240
2186.00	0.122330
2187.00	0.122314
2188.00	0.122172
2189.00	0.122054
2190.00	0.122310
2191.00	0.121983
2192.00	0.122257
2193.00	0.122336
2194.00	0.122668
2195.00	0.122534
2196.00	0.122421
2197.00	0.122458
[truncated: 303 more rows]
