# Supplementary material for: Ultrafast charge-transfer-induced spin transition in cobalt-tungstate molecular photomagnets
Source: Nat Commun. 2025 Jun 6;16:5012. doi: 10.1038/s41467-025-60401-4 (PMC12144094; doi:10.1038/s41467-025-60401-4)
Supplement: Supplementary file 5 — Source Data [file 41467_2025_60401_MOESM5_ESM.zip › Source_Data_files/Photoinduced_UV_vis_NIR_spectra_CsCoW/cooling_photo_1st/File_220712_180656_70K.txt]

File_220712_180656_70K.spc - RawData
�g�� (nm)	Abs.
200.00	2.590545
201.00	2.478763
202.00	2.274460
203.00	2.211186
204.00	2.204878
205.00	2.220540
206.00	2.201000
207.00	2.219057
208.00	2.158732
209.00	2.158677
210.00	2.095531
211.00	2.061428
212.00	2.042159
213.00	2.050156
214.00	2.014336
215.00	2.032868
216.00	2.018079
217.00	2.012577
218.00	1.991357
219.00	1.995815
220.00	1.993444
221.00	1.999344
222.00	2.012618
223.00	2.013631
224.00	2.014974
225.00	2.012518
226.00	2.010903
227.00	2.017027
228.00	2.026253
229.00	2.027291
230.00	2.028821
231.00	2.029629
232.00	2.027532
233.00	2.035235
234.00	2.047239
235.00	2.059098
236.00	2.075476
237.00	2.090288
238.00	2.090659
239.00	2.094157
240.00	2.094586
241.00	2.090563
242.00	2.092422
243.00	2.102239
244.00	2.110544
245.00	2.115717
246.00	2.123058
247.00	2.127779
248.00	2.129769
249.00	2.129033
250.00	2.135636
251.00	2.145524
252.00	2.152136
253.00	2.155986
254.00	2.155762
255.00	2.155813
256.00	2.154596
257.00	2.157197
258.00	2.155504
259.00	2.164050
260.00	2.163851
261.00	2.163510
262.00	2.159063
263.00	2.158611
264.00	2.152808
265.00	2.157186
266.00	2.148057
267.00	2.144281
268.00	2.145096
269.00	2.147248
270.00	2.141293
271.00	2.143346
272.00	2.143977
273.00	2.138212
274.00	2.129558
275.00	2.121355
276.00	2.114413
277.00	2.104007
278.00	2.093735
279.00	2.083749
280.00	2.076260
281.00	2.067896
282.00	2.059761
283.00	2.050860
284.00	2.043204
285.00	2.038801
286.00	2.030261
287.00	2.022557
288.00	2.015571
289.00	2.009356
290.00	1.996261
291.00	1.989831
292.00	1.980042
293.00	1.968611
294.00	1.955635
295.00	1.946891
296.00	1.936173
297.00	1.921751
298.00	1.909521
299.00	1.897715
300.00	1.885832
301.00	1.873133
302.00	1.859080
303.00	1.847369
304.00	1.836065
305.00	1.824216
306.00	1.810104
307.00	1.794613
308.00	1.776438
309.00	1.754671
310.00	1.729076
311.00	1.708410
312.00	1.689988
313.00	1.668146
314.00	1.649787
315.00	1.633805
316.00	1.613096
317.00	1.591870
318.00	1.574419
319.00	1.554293
320.00	1.533940
321.00	1.514293
322.00	1.499681
323.00	1.482699
324.00	1.467065
325.00	1.454772
326.00	1.442352
327.00	1.428694
328.00	1.417457
329.00	1.409812
330.00	1.400434
331.00	1.391942
332.00	1.386197
333.00	1.379493
334.00	1.371555
335.00	1.364228
336.00	1.358684
337.00	1.352483
338.00	1.348932
339.00	1.343663
340.00	1.340548
341.00	1.336248
342.00	1.332427
343.00	1.328319
344.00	1.327557
345.00	1.326118
346.00	1.325601
347.00	1.322968
348.00	1.320688
349.00	1.316270
350.00	1.312476
351.00	1.309638
352.00	1.307590
353.00	1.304413
354.00	1.302102
355.00	1.297190
356.00	1.292332
357.00	1.287953
358.00	1.282842
359.00	1.278659
360.00	1.273734
361.00	1.268204
362.00	1.262498
363.00	1.255918
364.00	1.247783
365.00	1.240014
366.00	1.231758
367.00	1.223426
368.00	1.215335
369.00	1.208277
370.00	1.200092
371.00	1.192907
372.00	1.183729
373.00	1.175263
374.00	1.165504
375.00	1.156655
376.00	1.145901
377.00	1.136015
378.00	1.126407
379.00	1.116250
380.00	1.106042
381.00	1.096708
382.00	1.087747
383.00	1.077248
384.00	1.068329
385.00	1.059604
386.00	1.050635
387.00	1.041200
388.00	1.032931
389.00	1.023932
390.00	1.015500
391.00	1.007485
392.00	0.999791
393.00	0.992573
394.00	0.985372
395.00	0.977853
396.00	0.970829
397.00	0.963866
398.00	0.957718
399.00	0.951860
400.00	0.946526
401.00	0.942056
402.00	0.938098
403.00	0.933843
404.00	0.929774
405.00	0.926526
406.00	0.922572
407.00	0.918881
408.00	0.915128
409.00	0.912036
410.00	0.908883
411.00	0.905670
412.00	0.902488
413.00	0.898984
414.00	0.895863
415.00	0.891707
416.00	0.887973
417.00	0.883949
418.00	0.880707
419.00	0.876434
420.00	0.872794
421.00	0.868378
422.00	0.864978
423.00	0.861194
424.00	0.857213
425.00	0.852854
426.00	0.848796
427.00	0.844483
428.00	0.839778
429.00	0.836076
430.00	0.832478
431.00	0.829000
432.00	0.825699
433.00	0.822285
434.00	0.818752
435.00	0.815753
436.00	0.813053
437.00	0.809675
438.00	0.807079
439.00	0.803953
440.00	0.801397
441.00	0.798603
442.00	0.796235
443.00	0.793529
444.00	0.791999
445.00	0.789643
446.00	0.787503
447.00	0.785463
448.00	0.784182
449.00	0.782302
450.00	0.780794
451.00	0.779527
452.00	0.778023
453.00	0.776604
454.00	0.775486
455.00	0.774220
456.00	0.772662
457.00	0.771819
458.00	0.771197
459.00	0.770171
460.00	0.769126
461.00	0.769076
462.00	0.768424
463.00	0.766970
464.00	0.765594
465.00	0.764847
466.00	0.763063
467.00	0.761259
468.00	0.759513
469.00	0.757849
470.00	0.756004
471.00	0.754400
472.00	0.752576
473.00	0.750809
474.00	0.748710
475.00	0.746534
476.00	0.743834
477.00	0.741825
478.00	0.739934
479.00	0.738016
480.00	0.735877
481.00	0.734177
482.00	0.732455
483.00	0.730404
484.00	0.728499
485.00	0.726482
486.00	0.724669
487.00	0.722233
488.00	0.720103
489.00	0.718153
490.00	0.716402
491.00	0.714775
492.00	0.713447
493.00	0.712014
494.00	0.710915
495.00	0.709876
496.00	0.708365
497.00	0.707183
498.00	0.706191
499.00	0.705152
500.00	0.703821
501.00	0.703001
502.00	0.701567
503.00	0.700347
504.00	0.699134
505.00	0.698172
506.00	0.697123
507.00	0.696803
508.00	0.696114
509.00	0.695126
510.00	0.694153
511.00	0.693760
512.00	0.692674
513.00	0.691866
514.00	0.691197
515.00	0.690779
516.00	0.689834
517.00	0.689593
518.00	0.689284
519.00	0.689310
520.00	0.689292
521.00	0.689101
522.00	0.688989
523.00	0.689004
524.00	0.688490
525.00	0.688102
526.00	0.688435
527.00	0.688410
528.00	0.688467
529.00	0.689107
530.00	0.689715
531.00	0.689611
532.00	0.689455
533.00	0.689194
534.00	0.688668
535.00	0.687810
536.00	0.687100
537.00	0.686376
538.00	0.684975
539.00	0.683423
540.00	0.681837
541.00	0.680100
542.00	0.678294
543.00	0.677082
544.00	0.675057
545.00	0.673402
546.00	0.671944
547.00	0.670553
548.00	0.669068
549.00	0.668353
550.00	0.667197
551.00	0.666339
552.00	0.665827
553.00	0.665969
554.00	0.665757
555.00	0.666164
556.00	0.666147
557.00	0.666444
558.00	0.666763
559.00	0.667822
560.00	0.668713
561.00	0.670763
562.00	0.672166
563.00	0.673732
564.00	0.675217
565.00	0.676970
566.00	0.677741
567.00	0.679000
568.00	0.679583
569.00	0.680502
570.00	0.681490
571.00	0.682429
572.00	0.683575
573.00	0.684858
574.00	0.685660
575.00	0.686297
576.00	0.687158
577.00	0.688123
578.00	0.688959
579.00	0.690138
580.00	0.691597
581.00	0.693086
582.00	0.694381
583.00	0.696714
584.00	0.698676
585.00	0.700630
586.00	0.703433
587.00	0.705999
588.00	0.708154
589.00	0.710827
590.00	0.713695
591.00	0.716189
592.00	0.718967
593.00	0.721468
594.00	0.723877
595.00	0.726011
596.00	0.728028
597.00	0.730058
598.00	0.732396
599.00	0.734944
600.00	0.737836
601.00	0.740427
602.00	0.743063
603.00	0.745582
604.00	0.747841
605.00	0.750402
606.00	0.752803
607.00	0.755259
608.00	0.757763
609.00	0.760703
610.00	0.763325
611.00	0.766214
612.00	0.768871
613.00	0.771756
614.00	0.774276
615.00	0.776440
616.00	0.779140
617.00	0.781940
618.00	0.784352
619.00	0.787225
620.00	0.790067
621.00	0.792661
622.00	0.795352
623.00	0.798222
624.00	0.801076
625.00	0.804241
626.00	0.807045
627.00	0.809571
628.00	0.811854
629.00	0.814304
630.00	0.816878
631.00	0.819106
632.00	0.821781
633.00	0.825326
634.00	0.827891
635.00	0.830276
636.00	0.833454
637.00	0.836240
638.00	0.838517
639.00	0.841273
640.00	0.843867
641.00	0.846008
642.00	0.848478
643.00	0.850978
644.00	0.853324
645.00	0.856031
646.00	0.858451
647.00	0.861212
648.00	0.863779
649.00	0.865928
650.00	0.868379
651.00	0.871302
652.00	0.873217
653.00	0.875278
654.00	0.878707
655.00	0.881644
656.00	0.884333
657.00	0.888214
658.00	0.892030
659.00	0.895303
660.00	0.897918
661.00	0.900994
662.00	0.903547
663.00	0.905892
664.00	0.908007
665.00	0.909952
666.00	0.911146
667.00	0.912301
668.00	0.913143
669.00	0.913250
670.00	0.914289
671.00	0.915031
672.00	0.915542
673.00	0.917465
674.00	0.919012
675.00	0.920587
676.00	0.922797
677.00	0.925100
678.00	0.926247
679.00	0.928385
680.00	0.930419
681.00	0.932725
682.00	0.934155
683.00	0.936135
684.00	0.936096
685.00	0.936881
686.00	0.938455
687.00	0.940704
688.00	0.941547
689.00	0.944864
690.00	0.946284
691.00	0.947056
692.00	0.948347
693.00	0.949906
694.00	0.950850
695.00	0.952640
696.00	0.952702
697.00	0.953213
698.00	0.954410
699.00	0.955486
700.00	0.955715
701.00	0.958290
702.00	0.958633
703.00	0.959238
704.00	0.960658
705.00	0.961081
706.00	0.960520
707.00	0.962357
708.00	0.963025
709.00	0.961873
710.00	0.963593
711.00	0.965580
712.00	0.966425
713.00	0.966903
714.00	0.968300
715.00	0.967697
716.00	0.967403
717.00	0.966623
718.00	0.965689
719.00	0.953178
720.00	0.941464
721.00	0.934659
722.00	0.931082
723.00	0.927359
724.00	0.923962
725.00	0.920610
726.00	0.917405
727.00	0.913958
728.00	0.910633
729.00	0.907631
730.00	0.907606
731.00	0.907509
732.00	0.907382
733.00	0.907099
734.00	0.906933
735.00	0.906709
736.00	0.906475
737.00	0.906246
738.00	0.905950
739.00	0.905645
740.00	0.905236
741.00	0.904764
742.00	0.904238
743.00	0.903687
744.00	0.903108
745.00	0.902373
746.00	0.901534
747.00	0.900749
748.00	0.899906
749.00	0.899030
750.00	0.898217
751.00	0.897267
752.00	0.896257
753.00	0.895234
754.00	0.894172
755.00	0.892984
756.00	0.891742
757.00	0.890627
758.00	0.889472
759.00	0.888205
760.00	0.886820
761.00	0.885427
762.00	0.884082
763.00	0.882742
764.00	0.881289
765.00	0.879906
766.00	0.878417
767.00	0.876982
768.00	0.875341
769.00	0.873772
770.00	0.872068
771.00	0.870361
772.00	0.868666
773.00	0.866829
774.00	0.864931
775.00	0.863021
776.00	0.861111
777.00	0.859326
778.00	0.857495
779.00	0.855479
780.00	0.853481
781.00	0.851439
782.00	0.849337
783.00	0.847165
784.00	0.844967
785.00	0.842830
786.00	0.840517
787.00	0.838339
788.00	0.836017
789.00	0.833728
790.00	0.831480
791.00	0.829146
792.00	0.826784
793.00	0.824378
794.00	0.821832
795.00	0.819228
796.00	0.816762
797.00	0.814191
798.00	0.811638
799.00	0.809056
800.00	0.806381
801.00	0.803635
802.00	0.800971
803.00	0.798312
804.00	0.795580
805.00	0.792885
806.00	0.790117
807.00	0.787365
808.00	0.784636
809.00	0.781905
810.00	0.779124
811.00	0.776422
812.00	0.773708
813.00	0.770913
814.00	0.768076
815.00	0.765175
816.00	0.762305
817.00	0.759588
818.00	0.756828
819.00	0.753939
820.00	0.751092
821.00	0.748273
822.00	0.745416
823.00	0.742581
824.00	0.739769
825.00	0.737039
826.00	0.734187
827.00	0.731437
828.00	0.728595
829.00	0.725845
830.00	0.723052
831.00	0.720303
832.00	0.717609
833.00	0.714845
834.00	0.712171
835.00	0.709409
836.00	0.706720
837.00	0.703991
838.00	0.701327
839.00	0.698641
840.00	0.696041
841.00	0.693279
842.00	0.690486
843.00	0.687760
844.00	0.685162
845.00	0.682438
846.00	0.679748
847.00	0.676969
848.00	0.674417
849.00	0.671836
850.00	0.669191
851.00	0.666457
852.00	0.663780
853.00	0.661169
854.00	0.658587
855.00	0.655923
856.00	0.653260
857.00	0.650554
858.00	0.647918
859.00	0.645229
860.00	0.642678
861.00	0.639747
862.00	0.637067
863.00	0.631330
864.00	0.625736
865.00	0.619891
866.00	0.614089
867.00	0.608380
868.00	0.602686
869.00	0.597095
870.00	0.591448
871.00	0.585841
872.00	0.580346
873.00	0.574829
874.00	0.569297
875.00	0.563841
876.00	0.558520
877.00	0.553062
878.00	0.547849
879.00	0.542576
880.00	0.539813
881.00	0.536942
882.00	0.534157
883.00	0.531439
884.00	0.528774
885.00	0.526197
886.00	0.523526
887.00	0.520870
888.00	0.518241
889.00	0.515542
890.00	0.512964
891.00	0.510429
892.00	0.507874
893.00	0.505261
894.00	0.502728
895.00	0.500238
896.00	0.497765
897.00	0.495220
898.00	0.492823
899.00	0.490472
900.00	0.488071
901.00	0.485696
902.00	0.483199
903.00	0.480853
904.00	0.478596
905.00	0.476282
906.00	0.474051
907.00	0.471825
908.00	0.469622
909.00	0.467459
910.00	0.465347
911.00	0.463236
912.00	0.461083
913.00	0.459024
914.00	0.456973
915.00	0.454929
916.00	0.452869
917.00	0.450875
918.00	0.448917
919.00	0.447027
920.00	0.445135
921.00	0.443208
922.00	0.441340
923.00	0.439507
924.00	0.437660
925.00	0.435824
926.00	0.434065
927.00	0.432280
928.00	0.430502
929.00	0.428765
930.00	0.426981
931.00	0.425261
932.00	0.423560
933.00	0.421896
934.00	0.420218
935.00	0.418583
936.00	0.416998
937.00	0.415373
938.00	0.413782
939.00	0.412235
940.00	0.410679
941.00	0.409161
942.00	0.407630
943.00	0.406076
944.00	0.404573
945.00	0.403089
946.00	0.401621
947.00	0.400187
948.00	0.398793
949.00	0.397410
950.00	0.396030
951.00	0.394646
952.00	0.393266
953.00	0.391869
954.00	0.390510
955.00	0.389131
956.00	0.387748
957.00	0.386398
958.00	0.385043
959.00	0.383730
960.00	0.382498
961.00	0.381276
962.00	0.380017
963.00	0.378797
964.00	0.377584
965.00	0.376383
966.00	0.375192
967.00	0.374014
968.00	0.372854
969.00	0.371701
970.00	0.370566
971.00	0.369483
972.00	0.368412
973.00	0.367350
974.00	0.366288
975.00	0.365248
976.00	0.364231
977.00	0.363149
978.00	0.362087
979.00	0.361119
980.00	0.360161
981.00	0.359197
982.00	0.358245
983.00	0.357333
984.00	0.356429
985.00	0.355549
986.00	0.354643
987.00	0.353738
988.00	0.352806
989.00	0.351956
990.00	0.351104
991.00	0.350221
992.00	0.349380
993.00	0.348536
994.00	0.347727
995.00	0.346901
996.00	0.346072
997.00	0.345251
998.00	0.344453
999.00	0.343634
1000.00	0.342810
1001.00	0.342024
1002.00	0.341242
1003.00	0.340479
1004.00	0.339678
1005.00	0.338944
1006.00	0.338227
1007.00	0.337517
1008.00	0.336853
1009.00	0.336149
1010.00	0.335462
1011.00	0.334767
1012.00	0.334103
1013.00	0.333461
1014.00	0.332790
1015.00	0.332130
1016.00	0.331470
1017.00	0.330833
1018.00	0.330162
1019.00	0.329516
1020.00	0.328877
1021.00	0.328315
1022.00	0.327684
1023.00	0.327044
1024.00	0.326414
1025.00	0.325778
1026.00	0.325166
1027.00	0.324555
1028.00	0.323943
1029.00	0.323349
1030.00	0.322734
1031.00	0.322172
1032.00	0.321595
1033.00	0.321003
1034.00	0.320418
1035.00	0.319844
1036.00	0.319285
1037.00	0.318727
1038.00	0.318167
1039.00	0.317616
1040.00	0.317047
1041.00	0.316480
1042.00	0.315922
1043.00	0.315377
1044.00	0.314812
1045.00	0.314271
1046.00	0.313721
1047.00	0.313183
1048.00	0.312636
1049.00	0.312096
1050.00	0.311558
1051.00	0.311016
1052.00	0.310497
1053.00	0.309965
1054.00	0.309452
1055.00	0.308955
1056.00	0.308447
1057.00	0.307924
1058.00	0.307423
1059.00	0.306949
1060.00	0.306470
1061.00	0.306018
1062.00	0.305558
1063.00	0.305081
1064.00	0.304587
1065.00	0.304131
1066.00	0.303656
1067.00	0.303211
1068.00	0.302759
1069.00	0.302300
1070.00	0.301854
1071.00	0.301404
1072.00	0.300936
1073.00	0.300475
1074.00	0.300020
1075.00	0.299579
1076.00	0.299110
1077.00	0.298635
1078.00	0.298159
1079.00	0.297706
1080.00	0.297274
1081.00	0.296862
1082.00	0.296398
1083.00	0.295975
1084.00	0.295540
1085.00	0.295120
1086.00	0.294708
1087.00	0.294287
1088.00	0.293845
1089.00	0.293430
1090.00	0.293027
1091.00	0.292646
1092.00	0.292257
1093.00	0.291867
1094.00	0.291500
1095.00	0.291137
1096.00	0.290785
1097.00	0.290421
1098.00	0.290027
1099.00	0.289640
1100.00	0.289249
1101.00	0.288880
1102.00	0.288511
1103.00	0.288142
1104.00	0.287774
1105.00	0.287418
1106.00	0.287048
1107.00	0.286699
1108.00	0.286324
1109.00	0.285945
1110.00	0.285592
1111.00	0.285221
1112.00	0.284843
1113.00	0.284436
1114.00	0.284039
1115.00	0.283675
1116.00	0.283310
1117.00	0.282975
1118.00	0.282613
1119.00	0.282225
1120.00	0.281831
1121.00	0.281416
1122.00	0.281040
1123.00	0.280662
1124.00	0.280274
1125.00	0.279931
1126.00	0.279565
1127.00	0.279197
1128.00	0.278820
1129.00	0.278446
1130.00	0.278067
1131.00	0.277702
1132.00	0.277319
1133.00	0.276940
1134.00	0.276539
1135.00	0.276153
1136.00	0.275795
1137.00	0.275436
1138.00	0.275109
1139.00	0.274751
1140.00	0.274409
1141.00	0.274056
1142.00	0.273694
1143.00	0.273355
1144.00	0.272998
1145.00	0.272651
1146.00	0.272287
1147.00	0.271931
1148.00	0.271585
1149.00	0.271261
1150.00	0.270917
1151.00	0.270569
1152.00	0.270234
1153.00	0.269885
1154.00	0.269565
1155.00	0.269234
1156.00	0.268885
1157.00	0.268525
1158.00	0.268188
1159.00	0.267844
1160.00	0.267505
1161.00	0.267169
1162.00	0.266854
1163.00	0.266528
1164.00	0.266194
1165.00	0.265858
1166.00	0.265522
1167.00	0.265201
1168.00	0.264874
1169.00	0.264543
1170.00	0.264216
1171.00	0.263872
1172.00	0.263544
1173.00	0.263252
1174.00	0.262969
1175.00	0.262671
1176.00	0.262352
1177.00	0.262031
1178.00	0.261734
1179.00	0.261416
1180.00	0.261122
1181.00	0.260845
1182.00	0.260563
1183.00	0.260269
1184.00	0.260003
1185.00	0.259734
1186.00	0.259469
1187.00	0.259211
1188.00	0.258933
1189.00	0.258669
1190.00	0.258398
1191.00	0.258112
1192.00	0.257835
1193.00	0.257571
1194.00	0.257324
1195.00	0.257063
1196.00	0.256808
1197.00	0.256566
1198.00	0.256286
1199.00	0.256022
1200.00	0.255758
1201.00	0.255484
1202.00	0.255215
1203.00	0.254946
1204.00	0.254680
1205.00	0.254435
1206.00	0.254172
1207.00	0.253890
1208.00	0.253635
1209.00	0.253376
1210.00	0.253130
1211.00	0.252852
1212.00	0.252578
1213.00	0.252319
1214.00	0.252042
1215.00	0.251804
1216.00	0.251544
1217.00	0.251286
1218.00	0.251003
1219.00	0.250752
1220.00	0.250499
1221.00	0.250239
1222.00	0.249968
1223.00	0.249693
1224.00	0.249432
1225.00	0.249155
1226.00	0.248890
1227.00	0.248625
1228.00	0.248353
1229.00	0.248064
1230.00	0.247778
1231.00	0.247514
1232.00	0.247251
1233.00	0.246994
1234.00	0.246745
1235.00	0.246525
1236.00	0.246258
1237.00	0.246002
1238.00	0.245747
1239.00	0.245500
1240.00	0.245267
1241.00	0.245008
1242.00	0.244742
1243.00	0.244476
1244.00	0.244200
1245.00	0.243951
1246.00	0.243716
1247.00	0.243456
1248.00	0.243186
1249.00	0.242940
1250.00	0.242684
1251.00	0.242417
1252.00	0.242143
1253.00	0.241892
1254.00	0.241638
1255.00	0.241391
1256.00	0.241142
1257.00	0.240882
1258.00	0.240629
1259.00	0.240386
1260.00	0.240147
1261.00	0.239903
1262.00	0.239634
1263.00	0.239368
1264.00	0.239134
1265.00	0.238879
1266.00	0.238614
1267.00	0.238350
1268.00	0.238101
1269.00	0.237833
1270.00	0.237567
1271.00	0.237322
1272.00	0.237058
1273.00	0.236773
1274.00	0.236483
1275.00	0.236218
1276.00	0.235986
1277.00	0.235720
1278.00	0.235466
1279.00	0.235249
1280.00	0.235017
1281.00	0.234743
1282.00	0.234518
1283.00	0.234293
1284.00	0.234074
1285.00	0.233848
1286.00	0.233646
1287.00	0.233429
1288.00	0.233179
1289.00	0.232918
1290.00	0.232692
1291.00	0.232501
1292.00	0.232298
1293.00	0.232054
1294.00	0.231829
1295.00	0.231618
1296.00	0.231388
1297.00	0.231152
1298.00	0.230950
1299.00	0.230721
1300.00	0.230465
1301.00	0.230212
1302.00	0.229959
1303.00	0.229708
1304.00	0.229467
1305.00	0.229226
1306.00	0.228996
1307.00	0.228754
1308.00	0.228483
1309.00	0.228209
1310.00	0.227949
1311.00	0.227690
1312.00	0.227402
1313.00	0.227117
1314.00	0.226862
1315.00	0.226584
1316.00	0.226319
1317.00	0.226052
1318.00	0.225775
1319.00	0.225498
1320.00	0.225219
1321.00	0.224943
1322.00	0.224660
1323.00	0.224384
1324.00	0.224083
1325.00	0.223793
1326.00	0.223502
1327.00	0.223196
1328.00	0.222896
1329.00	0.222618
1330.00	0.222331
1331.00	0.222024
1332.00	0.221745
1333.00	0.221464
1334.00	0.221171
1335.00	0.220864
1336.00	0.220578
1337.00	0.220286
1338.00	0.219973
1339.00	0.219669
1340.00	0.219419
1341.00	0.219178
1342.00	0.218936
1343.00	0.218673
1344.00	0.218429
1345.00	0.218187
1346.00	0.217935
1347.00	0.217673
1348.00	0.217420
1349.00	0.217138
1350.00	0.216848
1351.00	0.216576
1352.00	0.216340
1353.00	0.216100
1354.00	0.215826
1355.00	0.215566
1356.00	0.215319
1357.00	0.215039
1358.00	0.214761
1359.00	0.214481
1360.00	0.214209
1361.00	0.213916
1362.00	0.213614
1363.00	0.213320
1364.00	0.213032
1365.00	0.212730
1366.00	0.212438
1367.00	0.212166
1368.00	0.211889
1369.00	0.211604
1370.00	0.211290
1371.00	0.211008
1372.00	0.210730
1373.00	0.210436
1374.00	0.210156
1375.00	0.209900
1376.00	0.209596
1377.00	0.209289
1378.00	0.209016
1379.00	0.208747
1380.00	0.208472
1381.00	0.208210
1382.00	0.207944
1383.00	0.207698
1384.00	0.207391
1385.00	0.207084
1386.00	0.206776
1387.00	0.206488
1388.00	0.206198
1389.00	0.205898
1390.00	0.205590
1391.00	0.205266
1392.00	0.204915
1393.00	0.204603
1394.00	0.204340
1395.00	0.204039
1396.00	0.203718
1397.00	0.203397
1398.00	0.203091
1399.00	0.202786
1400.00	0.202478
1401.00	0.202179
1402.00	0.201889
1403.00	0.201572
1404.00	0.201247
1405.00	0.200937
1406.00	0.200636
1407.00	0.200337
1408.00	0.200020
1409.00	0.199717
1410.00	0.199437
1411.00	0.199135
1412.00	0.198842
1413.00	0.198553
1414.00	0.198286
1415.00	0.198007
1416.00	0.197734
1417.00	0.197438
1418.00	0.197135
1419.00	0.196858
1420.00	0.196583
1421.00	0.196332
1422.00	0.196070
1423.00	0.195804
1424.00	0.195573
1425.00	0.195339
1426.00	0.195115
1427.00	0.194870
1428.00	0.194624
1429.00	0.194403
1430.00	0.194196
1431.00	0.193970
1432.00	0.193733
1433.00	0.193509
1434.00	0.193302
1435.00	0.193140
1436.00	0.192965
1437.00	0.192788
1438.00	0.192570
1439.00	0.192375
1440.00	0.192201
1441.00	0.192016
1442.00	0.191854
1443.00	0.191674
1444.00	0.191511
1445.00	0.191354
1446.00	0.191188
1447.00	0.191045
1448.00	0.190895
1449.00	0.190728
1450.00	0.190552
1451.00	0.190423
1452.00	0.190287
1453.00	0.190135
1454.00	0.190017
1455.00	0.189916
1456.00	0.189804
1457.00	0.189686
1458.00	0.189567
1459.00	0.189450
1460.00	0.189349
1461.00	0.189244
1462.00	0.189118
1463.00	0.188959
1464.00	0.188826
1465.00	0.188702
1466.00	0.188589
1467.00	0.188504
1468.00	0.188370
1469.00	0.188239
1470.00	0.188118
1471.00	0.187996
1472.00	0.187908
1473.00	0.187821
1474.00	0.187718
1475.00	0.187634
1476.00	0.187535
1477.00	0.187436
1478.00	0.187329
1479.00	0.187225
1480.00	0.187144
1481.00	0.187049
1482.00	0.186947
1483.00	0.186858
1484.00	0.186765
1485.00	0.186687
1486.00	0.186598
1487.00	0.186516
1488.00	0.186436
1489.00	0.186350
1490.00	0.186259
1491.00	0.186191
1492.00	0.186092
1493.00	0.185981
1494.00	0.185873
1495.00	0.185798
1496.00	0.185751
1497.00	0.185703
1498.00	0.185626
1499.00	0.185546
1500.00	0.185490
1501.00	0.185415
1502.00	0.185325
1503.00	0.185250
1504.00	0.185176
1505.00	0.185094
1506.00	0.184988
1507.00	0.184887
1508.00	0.184793
1509.00	0.184703
1510.00	0.184620
1511.00	0.184518
1512.00	0.184397
1513.00	0.184247
1514.00	0.184127
1515.00	0.184013
1516.00	0.183903
1517.00	0.183786
1518.00	0.183665
1519.00	0.183583
1520.00	0.183486
1521.00	0.183392
1522.00	0.183292
1523.00	0.183219
1524.00	0.183112
1525.00	0.182997
1526.00	0.182879
1527.00	0.182784
1528.00	0.182693
1529.00	0.182593
1530.00	0.182530
1531.00	0.182450
1532.00	0.182385
1533.00	0.182328
1534.00	0.182249
1535.00	0.182164
1536.00	0.182041
1537.00	0.181948
1538.00	0.181848
1539.00	0.181758
1540.00	0.181631
1541.00	0.181526
1542.00	0.181414
1543.00	0.181292
1544.00	0.181176
1545.00	0.181073
1546.00	0.180968
1547.00	0.180871
1548.00	0.180750
1549.00	0.180627
1550.00	0.180505
1551.00	0.180384
1552.00	0.180288
1553.00	0.180195
1554.00	0.180080
1555.00	0.179962
1556.00	0.179830
1557.00	0.179710
1558.00	0.179586
1559.00	0.179452
1560.00	0.179338
1561.00	0.179227
1562.00	0.179104
1563.00	0.178984
1564.00	0.178837
1565.00	0.178708
1566.00	0.178542
1567.00	0.178378
1568.00	0.178230
1569.00	0.178063
1570.00	0.177891
1571.00	0.177727
1572.00	0.177579
1573.00	0.177453
1574.00	0.177298
1575.00	0.177125
1576.00	0.176970
1577.00	0.176823
1578.00	0.176654
1579.00	0.176498
1580.00	0.176339
1581.00	0.176186
1582.00	0.176040
1583.00	0.175923
1584.00	0.175806
1585.00	0.175682
1586.00	0.175568
1587.00	0.175455
1588.00	0.175326
1589.00	0.175187
1590.00	0.175025
1591.00	0.174907
1592.00	0.174816
1593.00	0.174720
1594.00	0.174618
1595.00	0.174520
1596.00	0.174434
1597.00	0.174347
1598.00	0.174258
1599.00	0.174171
1600.00	0.174058
1601.00	0.173956
1602.00	0.173841
1603.00	0.173725
1604.00	0.173613
1605.00	0.173504
1606.00	0.173380
1607.00	0.173282
1608.00	0.173166
1609.00	0.173059
1610.00	0.172928
1611.00	0.172795
1612.00	0.172671
1613.00	0.172514
1614.00	0.172365
1615.00	0.172246
1616.00	0.172117
1617.00	0.171993
1618.00	0.171860
1619.00	0.171736
1620.00	0.171605
1621.00	0.171459
1622.00	0.171318
1623.00	0.171191
1624.00	0.171061
1625.00	0.170919
1626.00	0.170781
1627.00	0.170683
1628.00	0.170590
1629.00	0.170483
1630.00	0.170399
1631.00	0.170321
1632.00	0.170209
1633.00	0.170068
1634.00	0.169956
1635.00	0.169845
1636.00	0.169719
1637.00	0.169597
1638.00	0.169513
1639.00	0.169437
1640.00	0.169336
1641.00	0.169210
1642.00	0.169110
1643.00	0.170117
1644.00	0.171129
1645.00	0.172085
1646.00	0.173059
1647.00	0.174054
1648.00	0.175007
1649.00	0.175955
1650.00	0.176950
1651.00	0.177938
1652.00	0.178906
1653.00	0.179898
1654.00	0.180885
1655.00	0.181863
1656.00	0.182797
1657.00	0.183741
1658.00	0.184774
1659.00	0.185795
1660.00	0.185603
1661.00	0.185433
1662.00	0.185322
1663.00	0.185119
1664.00	0.184931
1665.00	0.184801
1666.00	0.184687
1667.00	0.184506
1668.00	0.184321
1669.00	0.184195
1670.00	0.183983
1671.00	0.183878
1672.00	0.183767
1673.00	0.183635
1674.00	0.183450
1675.00	0.183303
1676.00	0.183124
1677.00	0.182930
1678.00	0.182770
1679.00	0.182599
1680.00	0.182546
1681.00	0.182426
1682.00	0.182240
1683.00	0.182100
1684.00	0.181974
1685.00	0.181861
1686.00	0.181719
1687.00	0.181636
1688.00	0.181536
1689.00	0.181440
1690.00	0.181410
1691.00	0.181458
1692.00	0.181413
1693.00	0.181380
1694.00	0.181423
1695.00	0.181401
1696.00	0.181363
1697.00	0.181268
1698.00	0.181201
1699.00	0.181183
1700.00	0.181088
1701.00	0.181046
1702.00	0.181000
1703.00	0.180957
1704.00	0.180900
1705.00	0.180810
1706.00	0.180692
1707.00	0.180534
1708.00	0.180411
1709.00	0.180262
1710.00	0.180168
1711.00	0.180007
1712.00	0.179841
1713.00	0.179748
1714.00	0.179615
1715.00	0.179482
1716.00	0.179371
1717.00	0.179242
1718.00	0.179183
1719.00	0.179078
1720.00	0.178939
1721.00	0.178794
1722.00	0.178655
1723.00	0.178533
1724.00	0.178391
1725.00	0.178295
1726.00	0.178126
1727.00	0.177964
1728.00	0.177829
1729.00	0.177666
1730.00	0.177426
1731.00	0.177306
1732.00	0.177140
1733.00	0.176925
1734.00	0.176783
1735.00	0.176532
1736.00	0.176370
1737.00	0.176183
1738.00	0.176009
1739.00	0.175792
1740.00	0.175596
1741.00	0.175468
1742.00	0.175234
1743.00	0.175102
1744.00	0.174886
1745.00	0.174656
1746.00	0.174449
1747.00	0.174296
1748.00	0.174071
1749.00	0.173907
1750.00	0.173754
1751.00	0.173582
1752.00	0.173374
1753.00	0.173157
1754.00	0.172963
1755.00	0.172840
1756.00	0.172582
1757.00	0.172369
1758.00	0.172194
1759.00	0.172022
1760.00	0.171791
1761.00	0.171580
1762.00	0.171446
1763.00	0.171248
1764.00	0.171097
1765.00	0.170878
1766.00	0.170694
1767.00	0.170456
1768.00	0.170218
1769.00	0.170060
1770.00	0.169839
1771.00	0.169672
1772.00	0.169442
1773.00	0.169335
1774.00	0.169120
1775.00	0.168895
1776.00	0.168696
1777.00	0.168420
1778.00	0.168273
1779.00	0.168002
1780.00	0.167845
1781.00	0.167658
1782.00	0.167501
1783.00	0.167300
1784.00	0.167117
1785.00	0.166953
1786.00	0.166741
1787.00	0.166449
1788.00	0.166236
1789.00	0.166033
1790.00	0.165900
1791.00	0.165724
1792.00	0.165630
1793.00	0.165397
1794.00	0.165316
1795.00	0.165146
1796.00	0.164980
1797.00	0.164856
1798.00	0.164588
1799.00	0.164487
1800.00	0.164315
1801.00	0.164280
1802.00	0.164029
1803.00	0.163938
1804.00	0.163932
1805.00	0.163887
1806.00	0.163830
1807.00	0.163652
1808.00	0.163575
1809.00	0.163302
1810.00	0.163252
1811.00	0.163165
1812.00	0.163059
1813.00	0.163017
1814.00	0.162897
1815.00	0.162797
1816.00	0.162576
1817.00	0.162503
1818.00	0.162354
1819.00	0.162288
1820.00	0.162134
1821.00	0.162050
1822.00	0.161837
1823.00	0.161665
1824.00	0.161540
1825.00	0.161378
1826.00	0.161199
1827.00	0.160976
1828.00	0.160809
1829.00	0.160618
1830.00	0.160390
1831.00	0.160139
1832.00	0.160033
1833.00	0.159837
1834.00	0.159631
1835.00	0.159423
1836.00	0.159399
1837.00	0.159199
1838.00	0.158982
1839.00	0.158808
1840.00	0.158585
1841.00	0.158426
1842.00	0.158190
1843.00	0.158196
1844.00	0.157977
1845.00	0.157795
1846.00	0.157652
1847.00	0.157545
1848.00	0.157349
1849.00	0.157201
1850.00	0.157092
1851.00	0.156880
1852.00	0.156645
1853.00	0.156395
1854.00	0.156181
1855.00	0.155928
1856.00	0.155691
1857.00	0.155470
1858.00	0.155135
1859.00	0.154927
1860.00	0.154586
1861.00	0.154394
1862.00	0.154046
1863.00	0.153672
1864.00	0.153387
1865.00	0.153187
1866.00	0.152816
1867.00	0.152591
1868.00	0.152220
1869.00	0.151988
1870.00	0.151701
1871.00	0.151514
1872.00	0.151225
1873.00	0.150986
1874.00	0.150884
1875.00	0.150724
1876.00	0.150630
1877.00	0.150472
1878.00	0.150345
1879.00	0.150234
1880.00	0.150227
1881.00	0.150075
1882.00	0.149847
1883.00	0.149629
1884.00	0.149416
1885.00	0.149428
1886.00	0.149165
1887.00	0.149034
1888.00	0.148834
1889.00	0.148746
1890.00	0.148521
1891.00	0.148308
1892.00	0.148057
1893.00	0.147720
1894.00	0.147543
1895.00	0.147383
1896.00	0.147239
1897.00	0.146866
1898.00	0.146654
1899.00	0.146511
1900.00	0.146455
1901.00	0.146279
1902.00	0.146335
1903.00	0.146395
1904.00	0.146206
1905.00	0.146084
1906.00	0.145989
1907.00	0.146010
1908.00	0.145917
1909.00	0.145975
1910.00	0.146077
1911.00	0.145724
1912.00	0.145547
1913.00	0.145559
1914.00	0.145553
1915.00	0.145521
1916.00	0.145686
1917.00	0.145610
1918.00	0.145453
1919.00	0.145064
1920.00	0.144944
1921.00	0.144748
1922.00	0.144687
1923.00	0.144581
1924.00	0.144588
1925.00	0.144373
1926.00	0.144063
1927.00	0.143823
1928.00	0.143856
1929.00	0.143815
1930.00	0.143576
1931.00	0.143619
1932.00	0.143489
1933.00	0.143205
1934.00	0.143305
1935.00	0.143460
1936.00	0.143477
1937.00	0.143317
1938.00	0.143513
1939.00	0.143220
1940.00	0.143220
1941.00	0.142947
1942.00	0.143013
1943.00	0.143098
1944.00	0.143008
1945.00	0.143237
1946.00	0.143128
1947.00	0.143170
1948.00	0.142921
1949.00	0.143066
1950.00	0.142951
1951.00	0.142748
1952.00	0.142480
1953.00	0.142392
1954.00	0.142391
1955.00	0.142100
1956.00	0.142329
1957.00	0.142187
1958.00	0.142172
1959.00	0.142065
1960.00	0.141979
1961.00	0.142042
1962.00	0.141696
1963.00	0.141499
1964.00	0.141286
1965.00	0.141245
1966.00	0.141020
1967.00	0.141022
1968.00	0.141080
1969.00	0.141057
1970.00	0.140928
1971.00	0.140745
1972.00	0.140766
1973.00	0.140699
1974.00	0.140534
1975.00	0.140537
1976.00	0.140547
1977.00	0.140433
1978.00	0.140369
1979.00	0.140442
1980.00	0.140412
1981.00	0.140349
1982.00	0.140436
1983.00	0.140319
1984.00	0.140199
1985.00	0.139878
1986.00	0.139842
1987.00	0.139876
1988.00	0.140045
1989.00	0.140009
1990.00	0.139702
1991.00	0.139802
1992.00	0.139520
1993.00	0.139553
1994.00	0.139567
1995.00	0.139402
1996.00	0.139336
1997.00	0.139482
1998.00	0.139449
1999.00	0.139172
2000.00	0.139347
2001.00	0.139238
2002.00	0.139236
2003.00	0.139048
2004.00	0.138921
2005.00	0.138665
2006.00	0.138549
2007.00	0.138663
2008.00	0.138551
2009.00	0.138681
2010.00	0.138430
2011.00	0.138393
2012.00	0.138410
2013.00	0.138364
2014.00	0.138158
2015.00	0.138125
2016.00	0.138313
2017.00	0.137878
2018.00	0.138026
2019.00	0.138098
2020.00	0.138142
2021.00	0.138071
2022.00	0.138072
2023.00	0.138023
2024.00	0.138056
2025.00	0.138055
2026.00	0.138081
2027.00	0.138016
2028.00	0.137888
2029.00	0.137951
2030.00	0.137915
2031.00	0.137863
2032.00	0.137995
2033.00	0.137934
2034.00	0.138187
2035.00	0.138067
2036.00	0.138093
2037.00	0.138119
2038.00	0.138151
2039.00	0.138230
2040.00	0.138300
2041.00	0.138271
2042.00	0.138041
2043.00	0.138093
2044.00	0.138107
2045.00	0.138279
2046.00	0.138020
2047.00	0.138002
2048.00	0.138211
2049.00	0.138033
2050.00	0.137925
2051.00	0.137924
2052.00	0.138032
2053.00	0.137784
2054.00	0.137982
2055.00	0.137967
2056.00	0.137810
2057.00	0.138058
2058.00	0.138102
2059.00	0.138389
2060.00	0.138167
2061.00	0.138339
2062.00	0.138235
2063.00	0.138426
2064.00	0.138448
2065.00	0.138344
2066.00	0.138470
2067.00	0.138634
2068.00	0.138467
2069.00	0.138665
2070.00	0.138876
2071.00	0.138646
2072.00	0.138785
2073.00	0.138956
2074.00	0.138695
2075.00	0.138605
2076.00	0.138701
2077.00	0.138916
2078.00	0.138527
2079.00	0.138695
2080.00	0.138713
2081.00	0.138706
2082.00	0.138849
2083.00	0.139059
2084.00	0.138914
2085.00	0.138905
2086.00	0.138679
2087.00	0.138509
2088.00	0.138272
2089.00	0.138306
2090.00	0.138324
2091.00	0.138469
2092.00	0.138430
2093.00	0.138339
2094.00	0.138316
2095.00	0.138409
2096.00	0.138226
2097.00	0.138121
2098.00	0.138216
2099.00	0.137942
2100.00	0.137585
2101.00	0.137544
2102.00	0.137695
2103.00	0.137439
2104.00	0.137503
2105.00	0.137756
2106.00	0.137430
2107.00	0.137144
2108.00	0.136926
2109.00	0.136908
2110.00	0.136476
2111.00	0.136145
2112.00	0.136384
2113.00	0.136220
2114.00	0.136173
2115.00	0.135895
2116.00	0.136115
2117.00	0.135957
2118.00	0.135869
2119.00	0.135717
2120.00	0.135592
2121.00	0.135424
2122.00	0.135137
2123.00	0.135303
2124.00	0.135422
2125.00	0.135442
2126.00	0.135218
2127.00	0.135515
2128.00	0.135296
2129.00	0.134774
2130.00	0.134713
2131.00	0.134449
2132.00	0.134388
2133.00	0.133946
2134.00	0.134077
2135.00	0.133871
2136.00	0.133713
2137.00	0.133566
2138.00	0.133456
2139.00	0.133468
2140.00	0.133069
2141.00	0.133135
2142.00	0.132574
2143.00	0.132560
2144.00	0.132097
2145.00	0.132122
2146.00	0.132331
2147.00	0.132139
2148.00	0.131965
2149.00	0.131711
2150.00	0.131710
2151.00	0.131395
2152.00	0.131478
2153.00	0.131233
2154.00	0.131195
2155.00	0.130980
2156.00	0.130897
2157.00	0.130752
2158.00	0.130210
2159.00	0.130262
2160.00	0.130103
2161.00	0.130139
2162.00	0.129967
2163.00	0.129538
2164.00	0.129390
2165.00	0.129260
2166.00	0.129202
2167.00	0.128894
2168.00	0.128723
2169.00	0.128320
2170.00	0.128168
2171.00	0.128197
2172.00	0.128198
2173.00	0.127944
2174.00	0.127916
2175.00	0.127778
2176.00	0.127725
2177.00	0.127465
2178.00	0.127395
2179.00	0.127404
2180.00	0.127324
2181.00	0.127372
2182.00	0.127471
2183.00	0.127365
2184.00	0.127357
2185.00	0.127365
2186.00	0.127466
2187.00	0.127343
2188.00	0.127032
2189.00	0.126755
2190.00	0.126782
2191.00	0.126725
2192.00	0.126531
2193.00	0.126470
2194.00	0.126610
2195.00	0.126295
2196.00	0.126236
2197.00	0.126347
[truncated: 303 more rows]
