# Supplementary material for: Ultrafast charge-transfer-induced spin transition in cobalt-tungstate molecular photomagnets
Source: Nat Commun. 2025 Jun 6;16:5012. doi: 10.1038/s41467-025-60401-4 (PMC12144094; doi:10.1038/s41467-025-60401-4)
Supplement: Supplementary file 5 — Source Data [file 41467_2025_60401_MOESM5_ESM.zip › Source_Data_files/Photoinduced_UV_vis_NIR_spectra_CsCoW/cooling_photo_1st/File_220712_181030_60K.txt]

File_220712_181030_60K.spc - RawData
�g�� (nm)	Abs.
200.00	2.529443
201.00	2.470139
202.00	2.593873
203.00	2.395238
204.00	2.359838
205.00	2.319186
206.00	2.266042
207.00	2.156535
208.00	2.170203
209.00	2.130006
210.00	2.108130
211.00	2.073313
212.00	2.034474
213.00	2.026954
214.00	2.011512
215.00	2.013470
216.00	2.015830
217.00	2.029417
218.00	2.027985
219.00	2.032348
220.00	2.032845
221.00	2.045475
222.00	2.035712
223.00	2.043569
224.00	2.052736
225.00	2.046757
226.00	2.051454
227.00	2.057093
228.00	2.049585
229.00	2.053692
230.00	2.067339
231.00	2.074805
232.00	2.072610
233.00	2.074983
234.00	2.078872
235.00	2.083453
236.00	2.086667
237.00	2.097621
238.00	2.109937
239.00	2.108354
240.00	2.111115
241.00	2.104741
242.00	2.108721
243.00	2.112875
244.00	2.122602
245.00	2.128244
246.00	2.136008
247.00	2.135974
248.00	2.142816
249.00	2.146063
250.00	2.147355
251.00	2.151710
252.00	2.163340
253.00	2.160344
254.00	2.167256
255.00	2.168290
256.00	2.178813
257.00	2.173205
258.00	2.176332
259.00	2.177033
260.00	2.183163
261.00	2.177855
262.00	2.181451
263.00	2.187769
264.00	2.185634
265.00	2.178530
266.00	2.179916
267.00	2.181729
268.00	2.172505
269.00	2.170960
270.00	2.169926
271.00	2.167334
272.00	2.160542
273.00	2.158387
274.00	2.147118
275.00	2.140645
276.00	2.124640
277.00	2.115663
278.00	2.105030
279.00	2.099172
280.00	2.088150
281.00	2.083053
282.00	2.073485
283.00	2.070201
284.00	2.061570
285.00	2.052326
286.00	2.043929
287.00	2.032205
288.00	2.021115
289.00	2.009502
290.00	2.003688
291.00	1.993826
292.00	1.986768
293.00	1.978610
294.00	1.970553
295.00	1.956508
296.00	1.945397
297.00	1.931640
298.00	1.918640
299.00	1.908567
300.00	1.900295
301.00	1.890046
302.00	1.878178
303.00	1.867545
304.00	1.853296
305.00	1.838696
306.00	1.821610
307.00	1.804140
308.00	1.784013
309.00	1.764112
310.00	1.739933
311.00	1.717111
312.00	1.698937
313.00	1.676982
314.00	1.656449
315.00	1.638078
316.00	1.621122
317.00	1.598030
318.00	1.580171
319.00	1.560254
320.00	1.543916
321.00	1.529116
322.00	1.511883
323.00	1.496495
324.00	1.479914
325.00	1.465562
326.00	1.449149
327.00	1.437180
328.00	1.423729
329.00	1.413587
330.00	1.403224
331.00	1.395390
332.00	1.388494
333.00	1.382221
334.00	1.377451
335.00	1.371192
336.00	1.365682
337.00	1.361542
338.00	1.356542
339.00	1.352356
340.00	1.348274
341.00	1.343222
342.00	1.338864
343.00	1.337016
344.00	1.334707
345.00	1.332222
346.00	1.331555
347.00	1.328672
348.00	1.325147
349.00	1.323744
350.00	1.321597
351.00	1.317609
352.00	1.316104
353.00	1.313871
354.00	1.308996
355.00	1.304823
356.00	1.301331
357.00	1.297421
358.00	1.291967
359.00	1.286512
360.00	1.280705
361.00	1.275446
362.00	1.268030
363.00	1.260749
364.00	1.253359
365.00	1.246343
366.00	1.236590
367.00	1.228637
368.00	1.221840
369.00	1.213882
370.00	1.205497
371.00	1.198507
372.00	1.189819
373.00	1.180415
374.00	1.171553
375.00	1.162922
376.00	1.153517
377.00	1.144427
378.00	1.134265
379.00	1.123333
380.00	1.113100
381.00	1.102963
382.00	1.093484
383.00	1.084414
384.00	1.075672
385.00	1.065948
386.00	1.056762
387.00	1.046949
388.00	1.038160
389.00	1.029355
390.00	1.021015
391.00	1.013218
392.00	1.005097
393.00	0.996944
394.00	0.990113
395.00	0.981984
396.00	0.974166
397.00	0.967771
398.00	0.962088
399.00	0.955503
400.00	0.950849
401.00	0.946157
402.00	0.941805
403.00	0.937238
404.00	0.933504
405.00	0.929980
406.00	0.926722
407.00	0.923035
408.00	0.919984
409.00	0.916630
410.00	0.912938
411.00	0.908919
412.00	0.905982
413.00	0.901981
414.00	0.898493
415.00	0.895577
416.00	0.892587
417.00	0.888942
418.00	0.885391
419.00	0.881567
420.00	0.877185
421.00	0.873354
422.00	0.869459
423.00	0.865511
424.00	0.861556
425.00	0.857668
426.00	0.853204
427.00	0.848505
428.00	0.844388
429.00	0.840078
430.00	0.836284
431.00	0.832217
432.00	0.828927
433.00	0.825313
434.00	0.822353
435.00	0.818856
436.00	0.816222
437.00	0.813164
438.00	0.810459
439.00	0.807179
440.00	0.804369
441.00	0.801948
442.00	0.799511
443.00	0.797111
444.00	0.795454
445.00	0.793746
446.00	0.791593
447.00	0.789474
448.00	0.787995
449.00	0.786263
450.00	0.784768
451.00	0.783329
452.00	0.781540
453.00	0.779975
454.00	0.778908
455.00	0.777594
456.00	0.776666
457.00	0.776156
458.00	0.775371
459.00	0.774390
460.00	0.773659
461.00	0.773174
462.00	0.772240
463.00	0.770983
464.00	0.769968
465.00	0.768831
466.00	0.767048
467.00	0.765720
468.00	0.764424
469.00	0.762902
470.00	0.761251
471.00	0.759359
472.00	0.757407
473.00	0.755207
474.00	0.753173
475.00	0.750758
476.00	0.748690
477.00	0.746918
478.00	0.745041
479.00	0.742600
480.00	0.740621
481.00	0.738639
482.00	0.736545
483.00	0.734907
484.00	0.733385
485.00	0.731390
486.00	0.729489
487.00	0.727415
488.00	0.725008
489.00	0.722677
490.00	0.721172
491.00	0.719383
492.00	0.718025
493.00	0.716806
494.00	0.715760
495.00	0.714691
496.00	0.713462
497.00	0.712283
498.00	0.711166
499.00	0.710370
500.00	0.708719
501.00	0.707903
502.00	0.706603
503.00	0.705380
504.00	0.703759
505.00	0.703080
506.00	0.702239
507.00	0.701578
508.00	0.700952
509.00	0.700491
510.00	0.699557
511.00	0.698747
512.00	0.697859
513.00	0.697433
514.00	0.696852
515.00	0.696438
516.00	0.695737
517.00	0.695556
518.00	0.695181
519.00	0.694844
520.00	0.694410
521.00	0.694324
522.00	0.694297
523.00	0.693950
524.00	0.694508
525.00	0.695011
526.00	0.695117
527.00	0.694871
528.00	0.694805
529.00	0.694479
530.00	0.694578
531.00	0.694584
532.00	0.694837
533.00	0.694783
534.00	0.694430
535.00	0.693542
536.00	0.693161
537.00	0.692243
538.00	0.691335
539.00	0.689853
540.00	0.688340
541.00	0.686244
542.00	0.684304
543.00	0.682297
544.00	0.680163
545.00	0.678477
546.00	0.676667
547.00	0.675249
548.00	0.673683
549.00	0.672367
550.00	0.671533
551.00	0.670663
552.00	0.669783
553.00	0.669793
554.00	0.670189
555.00	0.670165
556.00	0.670762
557.00	0.671686
558.00	0.672430
559.00	0.673292
560.00	0.674055
561.00	0.675415
562.00	0.676627
563.00	0.678186
564.00	0.679845
565.00	0.681686
566.00	0.683155
567.00	0.684579
568.00	0.685536
569.00	0.686587
570.00	0.687807
571.00	0.688852
572.00	0.689775
573.00	0.690925
574.00	0.691756
575.00	0.692408
576.00	0.692743
577.00	0.693783
578.00	0.694950
579.00	0.696519
580.00	0.697737
581.00	0.699729
582.00	0.701333
583.00	0.703175
584.00	0.705043
585.00	0.707179
586.00	0.709518
587.00	0.712180
588.00	0.714196
589.00	0.716457
590.00	0.719427
591.00	0.722025
592.00	0.724393
593.00	0.726900
594.00	0.729776
595.00	0.731927
596.00	0.734114
597.00	0.736231
598.00	0.738879
599.00	0.740913
600.00	0.744046
601.00	0.746581
602.00	0.749126
603.00	0.751553
604.00	0.753845
605.00	0.755831
606.00	0.758646
607.00	0.761485
608.00	0.764293
609.00	0.767735
610.00	0.770602
611.00	0.773106
612.00	0.775546
613.00	0.778272
614.00	0.780758
615.00	0.783194
616.00	0.785807
617.00	0.788852
618.00	0.791654
619.00	0.794557
620.00	0.797503
621.00	0.800615
622.00	0.803456
623.00	0.805869
624.00	0.808214
625.00	0.810966
626.00	0.813680
627.00	0.816364
628.00	0.819500
629.00	0.821904
630.00	0.824842
631.00	0.827360
632.00	0.830274
633.00	0.832835
634.00	0.835707
635.00	0.837894
636.00	0.841010
637.00	0.843043
638.00	0.845631
639.00	0.848358
640.00	0.851216
641.00	0.853108
642.00	0.856576
643.00	0.859344
644.00	0.862255
645.00	0.864830
646.00	0.867580
647.00	0.869405
648.00	0.871930
649.00	0.874699
650.00	0.877195
651.00	0.880006
652.00	0.882136
653.00	0.884419
654.00	0.886108
655.00	0.888890
656.00	0.891448
657.00	0.894928
658.00	0.898310
659.00	0.902473
660.00	0.905814
661.00	0.909209
662.00	0.912653
663.00	0.915244
664.00	0.917227
665.00	0.918881
666.00	0.919838
667.00	0.920703
668.00	0.921445
669.00	0.921811
670.00	0.922850
671.00	0.923635
672.00	0.924473
673.00	0.925741
674.00	0.926926
675.00	0.928079
676.00	0.930071
677.00	0.931810
678.00	0.933780
679.00	0.935678
680.00	0.938123
681.00	0.939456
682.00	0.941329
683.00	0.942712
684.00	0.944045
685.00	0.945256
686.00	0.947485
687.00	0.948911
688.00	0.950128
689.00	0.951171
690.00	0.951779
691.00	0.952672
692.00	0.953386
693.00	0.954946
694.00	0.956955
695.00	0.959068
696.00	0.959805
697.00	0.961662
698.00	0.962691
699.00	0.962876
700.00	0.963105
701.00	0.965346
702.00	0.966622
703.00	0.967090
704.00	0.969147
705.00	0.969616
706.00	0.969240
707.00	0.968216
708.00	0.969700
709.00	0.968874
710.00	0.970816
711.00	0.971777
712.00	0.972827
713.00	0.972927
714.00	0.974287
715.00	0.973673
716.00	0.973606
717.00	0.974688
718.00	0.973205
719.00	0.960212
720.00	0.947671
721.00	0.940166
722.00	0.936564
723.00	0.933130
724.00	0.929511
725.00	0.925940
726.00	0.922556
727.00	0.919131
728.00	0.915448
729.00	0.912297
730.00	0.912226
731.00	0.912144
732.00	0.911944
733.00	0.911798
734.00	0.911546
735.00	0.911390
736.00	0.911186
737.00	0.910944
738.00	0.910626
739.00	0.910206
740.00	0.909736
741.00	0.909304
742.00	0.908780
743.00	0.908156
744.00	0.907402
745.00	0.906771
746.00	0.906033
747.00	0.905172
748.00	0.904313
749.00	0.903489
750.00	0.902580
751.00	0.901609
752.00	0.900592
753.00	0.899432
754.00	0.898198
755.00	0.896914
756.00	0.895664
757.00	0.894353
758.00	0.893106
759.00	0.891786
760.00	0.890243
761.00	0.888847
762.00	0.887382
763.00	0.885969
764.00	0.884439
765.00	0.882805
766.00	0.881210
767.00	0.879553
768.00	0.877903
769.00	0.876142
770.00	0.874372
771.00	0.872599
772.00	0.870835
773.00	0.869009
774.00	0.867149
775.00	0.865005
776.00	0.863040
777.00	0.861165
778.00	0.859248
779.00	0.857204
780.00	0.855070
781.00	0.853005
782.00	0.850867
783.00	0.848605
784.00	0.846359
785.00	0.844057
786.00	0.841734
787.00	0.839396
788.00	0.837087
789.00	0.834725
790.00	0.832370
791.00	0.829931
792.00	0.827596
793.00	0.825008
794.00	0.822393
795.00	0.819749
796.00	0.817175
797.00	0.814491
798.00	0.811851
799.00	0.809230
800.00	0.806483
801.00	0.803710
802.00	0.801006
803.00	0.798287
804.00	0.795516
805.00	0.792603
806.00	0.789808
807.00	0.786902
808.00	0.784022
809.00	0.781077
810.00	0.778269
811.00	0.775482
812.00	0.772716
813.00	0.769753
814.00	0.766910
815.00	0.763947
816.00	0.760967
817.00	0.758127
818.00	0.755282
819.00	0.752341
820.00	0.749451
821.00	0.746535
822.00	0.743775
823.00	0.740906
824.00	0.738082
825.00	0.735296
826.00	0.732563
827.00	0.729825
828.00	0.726953
829.00	0.724157
830.00	0.721265
831.00	0.718479
832.00	0.715716
833.00	0.712895
834.00	0.710154
835.00	0.707441
836.00	0.704647
837.00	0.701785
838.00	0.699055
839.00	0.696183
840.00	0.693448
841.00	0.690735
842.00	0.687935
843.00	0.685089
844.00	0.682257
845.00	0.679576
846.00	0.676716
847.00	0.673992
848.00	0.671295
849.00	0.668579
850.00	0.665865
851.00	0.663092
852.00	0.660322
853.00	0.657678
854.00	0.655034
855.00	0.652432
856.00	0.649843
857.00	0.646937
858.00	0.644327
859.00	0.641723
860.00	0.639071
861.00	0.636219
862.00	0.633349
863.00	0.627462
864.00	0.621725
865.00	0.615828
866.00	0.610111
867.00	0.604432
868.00	0.598699
869.00	0.592932
870.00	0.587216
871.00	0.581615
872.00	0.575972
873.00	0.570450
874.00	0.565051
875.00	0.559459
876.00	0.553960
877.00	0.548614
878.00	0.543364
879.00	0.538110
880.00	0.535421
881.00	0.532692
882.00	0.529938
883.00	0.527115
884.00	0.524401
885.00	0.521874
886.00	0.519305
887.00	0.516738
888.00	0.514154
889.00	0.511550
890.00	0.508945
891.00	0.506395
892.00	0.503852
893.00	0.501307
894.00	0.498703
895.00	0.496180
896.00	0.493718
897.00	0.491247
898.00	0.488794
899.00	0.486465
900.00	0.484165
901.00	0.481866
902.00	0.479386
903.00	0.477045
904.00	0.474725
905.00	0.472417
906.00	0.470145
907.00	0.467886
908.00	0.465711
909.00	0.463562
910.00	0.461445
911.00	0.459407
912.00	0.457367
913.00	0.455336
914.00	0.453258
915.00	0.451242
916.00	0.449222
917.00	0.447238
918.00	0.445261
919.00	0.443394
920.00	0.441496
921.00	0.439614
922.00	0.437756
923.00	0.435939
924.00	0.434146
925.00	0.432326
926.00	0.430577
927.00	0.428845
928.00	0.427086
929.00	0.425365
930.00	0.423617
931.00	0.421976
932.00	0.420313
933.00	0.418688
934.00	0.417016
935.00	0.415411
936.00	0.413845
937.00	0.412290
938.00	0.410762
939.00	0.409267
940.00	0.407805
941.00	0.406349
942.00	0.404905
943.00	0.403431
944.00	0.401959
945.00	0.400504
946.00	0.399112
947.00	0.397731
948.00	0.396378
949.00	0.395071
950.00	0.393731
951.00	0.392442
952.00	0.391127
953.00	0.389779
954.00	0.388442
955.00	0.387135
956.00	0.385831
957.00	0.384492
958.00	0.383181
959.00	0.381915
960.00	0.380748
961.00	0.379561
962.00	0.378356
963.00	0.377150
964.00	0.375995
965.00	0.374824
966.00	0.373628
967.00	0.372489
968.00	0.371339
969.00	0.370222
970.00	0.369127
971.00	0.368118
972.00	0.367074
973.00	0.366025
974.00	0.365000
975.00	0.363965
976.00	0.362958
977.00	0.361899
978.00	0.360892
979.00	0.359933
980.00	0.358977
981.00	0.358003
982.00	0.357059
983.00	0.356157
984.00	0.355247
985.00	0.354398
986.00	0.353505
987.00	0.352628
988.00	0.351735
989.00	0.350875
990.00	0.350028
991.00	0.349168
992.00	0.348353
993.00	0.347512
994.00	0.346695
995.00	0.345887
996.00	0.345093
997.00	0.344308
998.00	0.343558
999.00	0.342777
1000.00	0.342005
1001.00	0.341243
1002.00	0.340470
1003.00	0.339758
1004.00	0.339056
1005.00	0.338324
1006.00	0.337614
1007.00	0.336936
1008.00	0.336302
1009.00	0.335633
1010.00	0.334984
1011.00	0.334332
1012.00	0.333698
1013.00	0.333064
1014.00	0.332412
1015.00	0.331756
1016.00	0.331127
1017.00	0.330503
1018.00	0.329920
1019.00	0.329326
1020.00	0.328708
1021.00	0.328086
1022.00	0.327469
1023.00	0.326842
1024.00	0.326217
1025.00	0.325609
1026.00	0.325023
1027.00	0.324440
1028.00	0.323827
1029.00	0.323232
1030.00	0.322640
1031.00	0.322089
1032.00	0.321529
1033.00	0.320972
1034.00	0.320393
1035.00	0.319797
1036.00	0.319237
1037.00	0.318683
1038.00	0.318134
1039.00	0.317582
1040.00	0.317035
1041.00	0.316482
1042.00	0.315914
1043.00	0.315369
1044.00	0.314805
1045.00	0.314284
1046.00	0.313741
1047.00	0.313244
1048.00	0.312718
1049.00	0.312215
1050.00	0.311698
1051.00	0.311217
1052.00	0.310736
1053.00	0.310217
1054.00	0.309718
1055.00	0.309227
1056.00	0.308754
1057.00	0.308278
1058.00	0.307810
1059.00	0.307365
1060.00	0.306896
1061.00	0.306431
1062.00	0.305935
1063.00	0.305478
1064.00	0.304964
1065.00	0.304516
1066.00	0.304034
1067.00	0.303574
1068.00	0.303095
1069.00	0.302620
1070.00	0.302162
1071.00	0.301684
1072.00	0.301210
1073.00	0.300725
1074.00	0.300265
1075.00	0.299805
1076.00	0.299329
1077.00	0.298795
1078.00	0.298358
1079.00	0.297960
1080.00	0.297535
1081.00	0.297151
1082.00	0.296702
1083.00	0.296295
1084.00	0.295876
1085.00	0.295463
1086.00	0.295036
1087.00	0.294612
1088.00	0.294172
1089.00	0.293777
1090.00	0.293397
1091.00	0.293010
1092.00	0.292621
1093.00	0.292253
1094.00	0.291952
1095.00	0.291575
1096.00	0.291208
1097.00	0.290819
1098.00	0.290398
1099.00	0.289996
1100.00	0.289584
1101.00	0.289186
1102.00	0.288800
1103.00	0.288427
1104.00	0.288045
1105.00	0.287701
1106.00	0.287312
1107.00	0.286961
1108.00	0.286577
1109.00	0.286212
1110.00	0.285825
1111.00	0.285424
1112.00	0.285039
1113.00	0.284634
1114.00	0.284275
1115.00	0.283930
1116.00	0.283577
1117.00	0.283245
1118.00	0.282897
1119.00	0.282530
1120.00	0.282160
1121.00	0.281834
1122.00	0.281489
1123.00	0.281117
1124.00	0.280736
1125.00	0.280398
1126.00	0.280031
1127.00	0.279675
1128.00	0.279331
1129.00	0.278971
1130.00	0.278623
1131.00	0.278267
1132.00	0.277885
1133.00	0.277524
1134.00	0.277144
1135.00	0.276779
1136.00	0.276421
1137.00	0.276066
1138.00	0.275702
1139.00	0.275328
1140.00	0.274989
1141.00	0.274640
1142.00	0.274278
1143.00	0.273929
1144.00	0.273559
1145.00	0.273217
1146.00	0.272860
1147.00	0.272497
1148.00	0.272128
1149.00	0.271798
1150.00	0.271421
1151.00	0.271058
1152.00	0.270702
1153.00	0.270358
1154.00	0.270037
1155.00	0.269680
1156.00	0.269330
1157.00	0.269000
1158.00	0.268666
1159.00	0.268322
1160.00	0.267988
1161.00	0.267669
1162.00	0.267351
1163.00	0.267028
1164.00	0.266712
1165.00	0.266398
1166.00	0.266068
1167.00	0.265764
1168.00	0.265472
1169.00	0.265175
1170.00	0.264851
1171.00	0.264490
1172.00	0.264178
1173.00	0.263892
1174.00	0.263594
1175.00	0.263296
1176.00	0.263000
1177.00	0.262696
1178.00	0.262409
1179.00	0.262096
1180.00	0.261805
1181.00	0.261493
1182.00	0.261183
1183.00	0.260888
1184.00	0.260614
1185.00	0.260324
1186.00	0.260025
1187.00	0.259736
1188.00	0.259468
1189.00	0.259192
1190.00	0.258919
1191.00	0.258635
1192.00	0.258355
1193.00	0.258072
1194.00	0.257810
1195.00	0.257559
1196.00	0.257295
1197.00	0.257042
1198.00	0.256771
1199.00	0.256517
1200.00	0.256258
1201.00	0.255993
1202.00	0.255731
1203.00	0.255455
1204.00	0.255187
1205.00	0.254921
1206.00	0.254638
1207.00	0.254342
1208.00	0.254078
1209.00	0.253817
1210.00	0.253561
1211.00	0.253288
1212.00	0.252998
1213.00	0.252728
1214.00	0.252450
1215.00	0.252194
1216.00	0.251915
1217.00	0.251641
1218.00	0.251360
1219.00	0.251104
1220.00	0.250836
1221.00	0.250583
1222.00	0.250323
1223.00	0.250070
1224.00	0.249823
1225.00	0.249549
1226.00	0.249288
1227.00	0.249016
1228.00	0.248736
1229.00	0.248434
1230.00	0.248137
1231.00	0.247861
1232.00	0.247601
1233.00	0.247354
1234.00	0.247105
1235.00	0.246871
1236.00	0.246584
1237.00	0.246321
1238.00	0.246055
1239.00	0.245793
1240.00	0.245540
1241.00	0.245268
1242.00	0.245001
1243.00	0.244727
1244.00	0.244450
1245.00	0.244202
1246.00	0.243965
1247.00	0.243715
1248.00	0.243448
1249.00	0.243193
1250.00	0.242927
1251.00	0.242666
1252.00	0.242382
1253.00	0.242126
1254.00	0.241883
1255.00	0.241646
1256.00	0.241413
1257.00	0.241176
1258.00	0.240932
1259.00	0.240693
1260.00	0.240449
1261.00	0.240209
1262.00	0.239944
1263.00	0.239681
1264.00	0.239444
1265.00	0.239185
1266.00	0.238912
1267.00	0.238664
1268.00	0.238413
1269.00	0.238154
1270.00	0.237896
1271.00	0.237629
1272.00	0.237360
1273.00	0.237078
1274.00	0.236803
1275.00	0.236535
1276.00	0.236294
1277.00	0.236027
1278.00	0.235778
1279.00	0.235536
1280.00	0.235301
1281.00	0.235049
1282.00	0.234817
1283.00	0.234587
1284.00	0.234345
1285.00	0.234093
1286.00	0.233860
1287.00	0.233631
1288.00	0.233407
1289.00	0.233173
1290.00	0.232929
1291.00	0.232700
1292.00	0.232477
1293.00	0.232211
1294.00	0.231974
1295.00	0.231748
1296.00	0.231518
1297.00	0.231295
1298.00	0.231065
1299.00	0.230841
1300.00	0.230609
1301.00	0.230375
1302.00	0.230140
1303.00	0.229911
1304.00	0.229686
1305.00	0.229453
1306.00	0.229203
1307.00	0.228978
1308.00	0.228713
1309.00	0.228434
1310.00	0.228188
1311.00	0.227938
1312.00	0.227671
1313.00	0.227393
1314.00	0.227092
1315.00	0.226808
1316.00	0.226522
1317.00	0.226211
1318.00	0.225902
1319.00	0.225604
1320.00	0.225312
1321.00	0.224997
1322.00	0.224686
1323.00	0.224411
1324.00	0.224091
1325.00	0.223766
1326.00	0.223466
1327.00	0.223154
1328.00	0.222850
1329.00	0.222551
1330.00	0.222254
1331.00	0.221986
1332.00	0.221692
1333.00	0.221396
1334.00	0.221141
1335.00	0.220851
1336.00	0.220576
1337.00	0.220289
1338.00	0.220019
1339.00	0.219749
1340.00	0.219471
1341.00	0.219227
1342.00	0.218987
1343.00	0.218732
1344.00	0.218471
1345.00	0.218206
1346.00	0.217941
1347.00	0.217683
1348.00	0.217405
1349.00	0.217133
1350.00	0.216857
1351.00	0.216566
1352.00	0.216317
1353.00	0.216079
1354.00	0.215821
1355.00	0.215540
1356.00	0.215249
1357.00	0.214967
1358.00	0.214685
1359.00	0.214410
1360.00	0.214129
1361.00	0.213840
1362.00	0.213559
1363.00	0.213257
1364.00	0.212976
1365.00	0.212694
1366.00	0.212431
1367.00	0.212170
1368.00	0.211915
1369.00	0.211637
1370.00	0.211320
1371.00	0.211028
1372.00	0.210748
1373.00	0.210470
1374.00	0.210193
1375.00	0.209935
1376.00	0.209643
1377.00	0.209367
1378.00	0.209093
1379.00	0.208792
1380.00	0.208510
1381.00	0.208230
1382.00	0.207936
1383.00	0.207661
1384.00	0.207359
1385.00	0.207064
1386.00	0.206771
1387.00	0.206501
1388.00	0.206196
1389.00	0.205884
1390.00	0.205563
1391.00	0.205240
1392.00	0.204922
1393.00	0.204636
1394.00	0.204346
1395.00	0.204055
1396.00	0.203767
1397.00	0.203487
1398.00	0.203191
1399.00	0.202892
1400.00	0.202584
1401.00	0.202280
1402.00	0.201972
1403.00	0.201650
1404.00	0.201316
1405.00	0.201012
1406.00	0.200708
1407.00	0.200409
1408.00	0.200124
1409.00	0.199809
1410.00	0.199494
1411.00	0.199178
1412.00	0.198881
1413.00	0.198579
1414.00	0.198279
1415.00	0.197971
1416.00	0.197703
1417.00	0.197417
1418.00	0.197128
1419.00	0.196838
1420.00	0.196544
1421.00	0.196268
1422.00	0.195969
1423.00	0.195717
1424.00	0.195484
1425.00	0.195221
1426.00	0.194959
1427.00	0.194692
1428.00	0.194440
1429.00	0.194197
1430.00	0.193961
1431.00	0.193721
1432.00	0.193490
1433.00	0.193246
1434.00	0.193030
1435.00	0.192845
1436.00	0.192648
1437.00	0.192442
1438.00	0.192241
1439.00	0.192065
1440.00	0.191885
1441.00	0.191703
1442.00	0.191523
1443.00	0.191359
1444.00	0.191200
1445.00	0.191035
1446.00	0.190872
1447.00	0.190749
1448.00	0.190622
1449.00	0.190470
1450.00	0.190319
1451.00	0.190191
1452.00	0.190043
1453.00	0.189901
1454.00	0.189791
1455.00	0.189660
1456.00	0.189548
1457.00	0.189416
1458.00	0.189284
1459.00	0.189177
1460.00	0.189071
1461.00	0.188971
1462.00	0.188872
1463.00	0.188746
1464.00	0.188596
1465.00	0.188433
1466.00	0.188297
1467.00	0.188186
1468.00	0.188024
1469.00	0.187889
1470.00	0.187759
1471.00	0.187626
1472.00	0.187529
1473.00	0.187424
1474.00	0.187325
1475.00	0.187221
1476.00	0.187105
1477.00	0.186969
1478.00	0.186871
1479.00	0.186751
1480.00	0.186634
1481.00	0.186535
1482.00	0.186447
1483.00	0.186376
1484.00	0.186289
1485.00	0.186232
1486.00	0.186157
1487.00	0.186081
1488.00	0.186017
1489.00	0.185941
1490.00	0.185849
1491.00	0.185739
1492.00	0.185649
1493.00	0.185550
1494.00	0.185475
1495.00	0.185384
1496.00	0.185309
1497.00	0.185257
1498.00	0.185186
1499.00	0.185104
1500.00	0.185017
1501.00	0.184919
1502.00	0.184805
1503.00	0.184691
1504.00	0.184594
1505.00	0.184503
1506.00	0.184372
1507.00	0.184266
1508.00	0.184191
1509.00	0.184103
1510.00	0.184015
1511.00	0.183890
1512.00	0.183757
1513.00	0.183624
1514.00	0.183501
1515.00	0.183373
1516.00	0.183260
1517.00	0.183155
1518.00	0.183049
1519.00	0.182954
1520.00	0.182876
1521.00	0.182786
1522.00	0.182672
1523.00	0.182596
1524.00	0.182498
1525.00	0.182387
1526.00	0.182261
1527.00	0.182148
1528.00	0.182057
1529.00	0.181935
1530.00	0.181854
1531.00	0.181748
1532.00	0.181640
1533.00	0.181553
1534.00	0.181431
1535.00	0.181312
1536.00	0.181184
1537.00	0.181061
1538.00	0.180947
1539.00	0.180846
1540.00	0.180735
1541.00	0.180629
1542.00	0.180514
1543.00	0.180396
1544.00	0.180286
1545.00	0.180174
1546.00	0.180088
1547.00	0.179982
1548.00	0.179870
1549.00	0.179769
1550.00	0.179638
1551.00	0.179541
1552.00	0.179426
1553.00	0.179317
1554.00	0.179157
1555.00	0.179000
1556.00	0.178836
1557.00	0.178690
1558.00	0.178530
1559.00	0.178383
1560.00	0.178242
1561.00	0.178085
1562.00	0.177938
1563.00	0.177810
1564.00	0.177680
1565.00	0.177557
1566.00	0.177403
1567.00	0.177252
1568.00	0.177083
1569.00	0.176951
1570.00	0.176791
1571.00	0.176682
1572.00	0.176556
1573.00	0.176452
1574.00	0.176329
1575.00	0.176199
1576.00	0.176061
1577.00	0.175925
1578.00	0.175785
1579.00	0.175656
1580.00	0.175517
1581.00	0.175365
1582.00	0.175212
1583.00	0.175093
1584.00	0.174978
1585.00	0.174879
1586.00	0.174752
1587.00	0.174637
1588.00	0.174511
1589.00	0.174387
1590.00	0.174248
1591.00	0.174103
1592.00	0.173986
1593.00	0.173850
1594.00	0.173725
1595.00	0.173617
1596.00	0.173522
1597.00	0.173400
1598.00	0.173266
1599.00	0.173149
1600.00	0.173011
1601.00	0.172889
1602.00	0.172761
1603.00	0.172612
1604.00	0.172482
1605.00	0.172345
1606.00	0.172201
1607.00	0.172081
1608.00	0.171959
1609.00	0.171818
1610.00	0.171711
1611.00	0.171581
1612.00	0.171422
1613.00	0.171251
1614.00	0.171092
1615.00	0.170965
1616.00	0.170824
1617.00	0.170701
1618.00	0.170549
1619.00	0.170400
1620.00	0.170288
1621.00	0.170151
1622.00	0.170022
1623.00	0.169905
1624.00	0.169768
1625.00	0.169636
1626.00	0.169527
1627.00	0.169427
1628.00	0.169336
1629.00	0.169248
1630.00	0.169161
1631.00	0.169080
1632.00	0.168999
1633.00	0.168895
1634.00	0.168809
1635.00	0.168725
1636.00	0.168615
1637.00	0.168509
1638.00	0.168431
1639.00	0.168341
1640.00	0.168237
1641.00	0.168120
1642.00	0.168004
1643.00	0.168973
1644.00	0.169967
1645.00	0.170884
1646.00	0.171873
1647.00	0.172839
1648.00	0.173787
1649.00	0.174712
1650.00	0.175668
1651.00	0.176624
1652.00	0.177570
1653.00	0.178518
1654.00	0.179485
1655.00	0.180439
1656.00	0.181306
1657.00	0.182214
1658.00	0.183214
1659.00	0.184208
1660.00	0.184026
1661.00	0.183788
1662.00	0.183641
1663.00	0.183405
1664.00	0.183215
1665.00	0.183078
1666.00	0.182920
1667.00	0.182664
1668.00	0.182476
1669.00	0.182297
1670.00	0.182138
1671.00	0.181939
1672.00	0.181757
1673.00	0.181667
1674.00	0.181502
1675.00	0.181319
1676.00	0.181171
1677.00	0.181038
1678.00	0.180886
1679.00	0.180761
1680.00	0.180680
1681.00	0.180516
1682.00	0.180352
1683.00	0.180290
1684.00	0.180257
1685.00	0.180092
1686.00	0.180034
1687.00	0.179927
1688.00	0.179878
1689.00	0.179736
1690.00	0.179690
1691.00	0.179646
1692.00	0.179614
1693.00	0.179514
1694.00	0.179460
1695.00	0.179489
1696.00	0.179439
1697.00	0.179308
1698.00	0.179256
1699.00	0.179184
1700.00	0.179043
1701.00	0.178969
1702.00	0.178984
1703.00	0.178902
1704.00	0.178789
1705.00	0.178684
1706.00	0.178660
1707.00	0.178539
1708.00	0.178448
1709.00	0.178268
1710.00	0.178219
1711.00	0.178071
1712.00	0.177871
1713.00	0.177754
1714.00	0.177692
1715.00	0.177603
1716.00	0.177539
1717.00	0.177396
1718.00	0.177301
1719.00	0.177089
1720.00	0.176926
1721.00	0.176809
1722.00	0.176653
1723.00	0.176485
1724.00	0.176318
1725.00	0.176210
1726.00	0.176057
1727.00	0.175863
1728.00	0.175708
1729.00	0.175579
1730.00	0.175331
1731.00	0.175200
1732.00	0.174989
1733.00	0.174748
1734.00	0.174590
1735.00	0.174413
1736.00	0.174317
1737.00	0.174128
1738.00	0.173922
1739.00	0.173744
1740.00	0.173566
1741.00	0.173440
1742.00	0.173239
1743.00	0.173101
1744.00	0.172841
1745.00	0.172676
1746.00	0.172422
1747.00	0.172259
1748.00	0.172023
1749.00	0.171901
1750.00	0.171739
1751.00	0.171511
1752.00	0.171299
1753.00	0.171042
1754.00	0.170795
1755.00	0.170636
1756.00	0.170501
1757.00	0.170274
1758.00	0.170014
1759.00	0.169860
1760.00	0.169597
1761.00	0.169388
1762.00	0.169164
1763.00	0.168991
1764.00	0.168863
1765.00	0.168622
1766.00	0.168375
1767.00	0.168106
1768.00	0.167924
1769.00	0.167637
1770.00	0.167466
1771.00	0.167304
1772.00	0.167159
1773.00	0.166937
1774.00	0.166702
1775.00	0.166521
1776.00	0.166249
1777.00	0.166091
1778.00	0.165923
1779.00	0.165690
1780.00	0.165491
1781.00	0.165274
1782.00	0.165155
1783.00	0.164893
1784.00	0.164812
1785.00	0.164589
1786.00	0.164500
1787.00	0.164259
1788.00	0.164134
1789.00	0.163983
1790.00	0.163716
1791.00	0.163614
1792.00	0.163538
1793.00	0.163362
1794.00	0.163154
1795.00	0.163111
1796.00	0.162971
1797.00	0.162906
1798.00	0.162744
1799.00	0.162599
1800.00	0.162536
1801.00	0.162336
1802.00	0.162258
1803.00	0.162169
1804.00	0.162053
1805.00	0.161905
1806.00	0.161702
1807.00	0.161668
1808.00	0.161486
1809.00	0.161233
1810.00	0.161171
1811.00	0.161103
1812.00	0.160914
1813.00	0.160861
1814.00	0.160718
1815.00	0.160617
1816.00	0.160452
1817.00	0.160379
1818.00	0.160225
1819.00	0.160034
1820.00	0.159830
1821.00	0.159761
1822.00	0.159587
1823.00	0.159470
1824.00	0.159236
1825.00	0.159204
1826.00	0.159028
1827.00	0.158801
1828.00	0.158617
1829.00	0.158456
1830.00	0.158229
1831.00	0.157989
1832.00	0.157862
1833.00	0.157687
1834.00	0.157440
1835.00	0.157269
1836.00	0.157226
1837.00	0.157027
1838.00	0.156840
1839.00	0.156667
1840.00	0.156519
1841.00	0.156334
1842.00	0.156086
1843.00	0.156083
1844.00	0.155907
1845.00	0.155792
1846.00	0.155701
1847.00	0.155609
1848.00	0.155439
1849.00	0.155200
1850.00	0.155052
1851.00	0.154953
1852.00	0.154853
1853.00	0.154564
1854.00	0.154452
1855.00	0.154276
1856.00	0.154113
1857.00	0.153914
1858.00	0.153843
1859.00	0.153676
1860.00	0.153338
1861.00	0.153145
1862.00	0.152816
1863.00	0.152483
1864.00	0.152200
1865.00	0.152010
1866.00	0.151745
1867.00	0.151490
1868.00	0.151136
1869.00	0.150887
1870.00	0.150679
1871.00	0.150396
1872.00	0.150182
1873.00	0.149889
1874.00	0.149670
1875.00	0.149293
1876.00	0.149170
1877.00	0.148933
1878.00	0.148747
1879.00	0.148592
1880.00	0.148429
1881.00	0.148290
1882.00	0.147966
1883.00	0.147825
1884.00	0.147643
1885.00	0.147559
1886.00	0.147323
1887.00	0.147210
1888.00	0.146995
1889.00	0.146807
1890.00	0.146711
1891.00	0.146389
1892.00	0.146256
1893.00	0.145911
1894.00	0.145881
1895.00	0.145755
1896.00	0.145659
1897.00	0.145461
1898.00	0.145199
1899.00	0.145050
1900.00	0.144861
1901.00	0.144725
1902.00	0.144499
1903.00	0.144346
1904.00	0.144140
1905.00	0.144100
1906.00	0.143870
1907.00	0.143684
1908.00	0.143614
1909.00	0.143537
1910.00	0.143438
1911.00	0.143155
1912.00	0.142966
1913.00	0.142838
1914.00	0.142821
1915.00	0.142897
1916.00	0.143013
1917.00	0.143018
1918.00	0.143006
1919.00	0.142897
1920.00	0.142787
1921.00	0.142655
1922.00	0.142470
1923.00	0.142372
1924.00	0.142308
1925.00	0.142298
1926.00	0.142209
1927.00	0.142114
1928.00	0.142169
1929.00	0.142070
1930.00	0.141978
1931.00	0.141980
1932.00	0.141753
1933.00	0.141478
1934.00	0.141371
1935.00	0.141308
1936.00	0.141303
1937.00	0.141338
1938.00	0.141233
1939.00	0.141195
1940.00	0.141170
1941.00	0.141057
1942.00	0.141038
1943.00	0.140921
1944.00	0.140991
1945.00	0.140976
1946.00	0.141069
1947.00	0.141035
1948.00	0.140721
1949.00	0.140795
1950.00	0.140743
1951.00	0.140671
1952.00	0.140443
1953.00	0.140346
1954.00	0.140170
1955.00	0.140111
1956.00	0.140063
1957.00	0.140082
1958.00	0.140074
1959.00	0.140029
1960.00	0.139952
1961.00	0.139773
1962.00	0.139493
1963.00	0.139166
1964.00	0.139057
1965.00	0.139108
1966.00	0.138949
1967.00	0.139072
1968.00	0.139019
1969.00	0.139124
1970.00	0.138919
1971.00	0.138797
1972.00	0.138762
1973.00	0.138718
1974.00	0.138464
1975.00	0.138387
1976.00	0.138252
1977.00	0.138300
1978.00	0.138325
1979.00	0.138433
1980.00	0.138493
1981.00	0.138434
1982.00	0.138370
1983.00	0.138202
1984.00	0.137973
1985.00	0.137733
1986.00	0.137526
1987.00	0.137533
1988.00	0.137580
1989.00	0.137504
1990.00	0.137271
1991.00	0.137294
1992.00	0.137050
1993.00	0.137137
1994.00	0.137032
1995.00	0.136893
1996.00	0.136630
1997.00	0.136777
1998.00	0.136624
1999.00	0.136568
2000.00	0.136619
2001.00	0.136627
2002.00	0.136757
2003.00	0.136562
2004.00	0.136610
2005.00	0.136480
2006.00	0.136528
2007.00	0.136388
2008.00	0.136414
2009.00	0.136539
2010.00	0.136304
2011.00	0.136287
2012.00	0.136119
2013.00	0.136214
2014.00	0.135742
2015.00	0.135910
2016.00	0.135869
2017.00	0.135701
2018.00	0.135583
2019.00	0.135554
2020.00	0.135675
2021.00	0.135524
2022.00	0.135700
2023.00	0.135561
2024.00	0.135781
2025.00	0.135682
2026.00	0.135747
2027.00	0.135561
2028.00	0.135371
2029.00	0.135365
2030.00	0.135204
2031.00	0.135399
2032.00	0.135109
2033.00	0.135102
2034.00	0.135149
2035.00	0.135120
2036.00	0.134968
2037.00	0.134945
2038.00	0.134997
2039.00	0.134832
2040.00	0.134836
2041.00	0.134775
2042.00	0.134711
2043.00	0.134452
2044.00	0.134479
2045.00	0.134658
2046.00	0.134556
2047.00	0.134722
2048.00	0.134703
2049.00	0.134828
2050.00	0.134596
2051.00	0.134537
2052.00	0.134603
2053.00	0.134506
2054.00	0.134541
2055.00	0.134387
2056.00	0.134387
2057.00	0.134382
2058.00	0.134433
2059.00	0.134622
2060.00	0.134818
2061.00	0.134858
2062.00	0.134808
2063.00	0.134917
2064.00	0.134763
2065.00	0.134882
2066.00	0.134708
2067.00	0.134897
2068.00	0.134838
2069.00	0.134744
2070.00	0.134837
2071.00	0.134610
2072.00	0.134727
2073.00	0.134624
2074.00	0.134545
2075.00	0.134374
2076.00	0.134323
2077.00	0.134237
2078.00	0.134139
2079.00	0.134007
2080.00	0.134069
2081.00	0.134079
2082.00	0.133788
2083.00	0.134035
2084.00	0.133794
2085.00	0.133927
2086.00	0.133687
2087.00	0.133664
2088.00	0.133708
2089.00	0.133490
2090.00	0.133614
2091.00	0.133697
2092.00	0.133651
2093.00	0.133279
2094.00	0.133350
2095.00	0.133257
2096.00	0.133170
2097.00	0.132924
2098.00	0.132946
2099.00	0.132984
2100.00	0.132575
2101.00	0.132472
2102.00	0.132398
2103.00	0.132601
2104.00	0.132217
2105.00	0.132227
2106.00	0.132420
2107.00	0.131942
2108.00	0.131773
2109.00	0.131536
2110.00	0.131509
2111.00	0.131151
2112.00	0.131264
2113.00	0.131171
2114.00	0.131149
2115.00	0.130831
2116.00	0.130892
2117.00	0.130884
2118.00	0.130911
2119.00	0.130744
2120.00	0.130381
2121.00	0.130595
2122.00	0.130362
2123.00	0.130073
2124.00	0.130264
2125.00	0.129995
2126.00	0.129986
2127.00	0.130050
2128.00	0.129968
2129.00	0.129680
2130.00	0.129577
2131.00	0.129594
2132.00	0.129470
2133.00	0.129027
2134.00	0.129162
2135.00	0.128929
2136.00	0.128593
2137.00	0.128712
2138.00	0.128736
2139.00	0.128587
2140.00	0.128318
2141.00	0.128278
2142.00	0.128165
2143.00	0.128045
2144.00	0.127872
2145.00	0.127874
2146.00	0.127850
2147.00	0.127782
2148.00	0.127507
2149.00	0.127548
2150.00	0.127548
2151.00	0.127243
2152.00	0.127348
2153.00	0.127164
2154.00	0.126868
2155.00	0.126558
2156.00	0.126663
2157.00	0.126688
2158.00	0.126314
2159.00	0.126097
2160.00	0.126308
2161.00	0.125949
2162.00	0.125796
2163.00	0.125589
2164.00	0.125367
2165.00	0.124927
2166.00	0.124622
2167.00	0.124570
2168.00	0.124314
2169.00	0.123981
2170.00	0.124162
2171.00	0.123992
2172.00	0.123684
2173.00	0.123268
2174.00	0.123223
2175.00	0.123191
2176.00	0.123087
2177.00	0.122696
2178.00	0.122660
2179.00	0.122363
2180.00	0.122221
2181.00	0.122360
2182.00	0.122582
2183.00	0.122607
2184.00	0.122400
2185.00	0.122591
2186.00	0.122438
2187.00	0.122126
2188.00	0.122090
2189.00	0.121919
2190.00	0.121997
2191.00	0.121763
2192.00	0.121755
2193.00	0.121866
2194.00	0.121768
2195.00	0.121858
2196.00	0.122098
2197.00	0.122073
[truncated: 303 more rows]
