# Supplementary material for: Ultrafast charge-transfer-induced spin transition in cobalt-tungstate molecular photomagnets
Source: Nat Commun. 2025 Jun 6;16:5012. doi: 10.1038/s41467-025-60401-4 (PMC12144094; doi:10.1038/s41467-025-60401-4)
Supplement: Supplementary file 5 — Source Data [file 41467_2025_60401_MOESM5_ESM.zip › Source_Data_files/Photoinduced_UV_vis_NIR_spectra_CsCoW/cooling_photo_1st/File_220712_181614_50K.txt]

File_220712_181614_50K.spc - RawData
�g�� (nm)	Abs.
200.00	2.410067
201.00	2.269560
202.00	2.272501
203.00	2.165225
204.00	2.161095
205.00	2.142173
206.00	2.189269
207.00	2.137063
208.00	2.198094
209.00	2.158630
210.00	2.114792
211.00	2.092583
212.00	2.069582
213.00	2.036806
214.00	2.049383
215.00	2.049590
216.00	2.052452
217.00	2.050091
218.00	2.053655
219.00	2.057015
220.00	2.073987
221.00	2.052432
222.00	2.063033
223.00	2.044409
224.00	2.045441
225.00	2.036733
226.00	2.058528
227.00	2.053096
228.00	2.068320
229.00	2.068696
230.00	2.074402
231.00	2.070162
232.00	2.080445
233.00	2.087645
234.00	2.099650
235.00	2.105762
236.00	2.111197
237.00	2.114238
238.00	2.117735
239.00	2.119910
240.00	2.119024
241.00	2.125099
242.00	2.127973
243.00	2.138335
244.00	2.142834
245.00	2.156257
246.00	2.159349
247.00	2.159729
248.00	2.158512
249.00	2.161652
250.00	2.160036
251.00	2.163662
252.00	2.164197
253.00	2.167337
254.00	2.169782
255.00	2.172462
256.00	2.174825
257.00	2.177306
258.00	2.181056
259.00	2.185159
260.00	2.189087
261.00	2.193974
262.00	2.200246
263.00	2.200042
264.00	2.198303
265.00	2.194331
266.00	2.193199
267.00	2.197893
268.00	2.190491
269.00	2.183690
270.00	2.182529
271.00	2.174286
272.00	2.162184
273.00	2.158470
274.00	2.152950
275.00	2.149077
276.00	2.136045
277.00	2.125034
278.00	2.125074
279.00	2.115580
280.00	2.106907
281.00	2.105142
282.00	2.100438
283.00	2.085263
284.00	2.076680
285.00	2.066306
286.00	2.062185
287.00	2.052357
288.00	2.041359
289.00	2.032776
290.00	2.024318
291.00	2.013215
292.00	2.005751
293.00	1.998137
294.00	1.990249
295.00	1.976005
296.00	1.962533
297.00	1.950498
298.00	1.939932
299.00	1.925035
300.00	1.912641
301.00	1.903917
302.00	1.891148
303.00	1.876894
304.00	1.866214
305.00	1.853442
306.00	1.835806
307.00	1.821550
308.00	1.802311
309.00	1.778179
310.00	1.759358
311.00	1.735079
312.00	1.708002
313.00	1.685888
314.00	1.665202
315.00	1.640311
316.00	1.620976
317.00	1.604666
318.00	1.585783
319.00	1.566401
320.00	1.550525
321.00	1.534009
322.00	1.515440
323.00	1.497776
324.00	1.482779
325.00	1.466891
326.00	1.452869
327.00	1.440422
328.00	1.428633
329.00	1.419832
330.00	1.412002
331.00	1.404615
332.00	1.396711
333.00	1.393040
334.00	1.385002
335.00	1.377896
336.00	1.371971
337.00	1.367108
338.00	1.362564
339.00	1.358615
340.00	1.355215
341.00	1.352742
342.00	1.349845
343.00	1.345604
344.00	1.345289
345.00	1.342206
346.00	1.338033
347.00	1.334995
348.00	1.332609
349.00	1.329181
350.00	1.327331
351.00	1.325217
352.00	1.323288
353.00	1.321156
354.00	1.316853
355.00	1.314113
356.00	1.310117
357.00	1.305889
358.00	1.300601
359.00	1.296276
360.00	1.290599
361.00	1.283361
362.00	1.276492
363.00	1.269241
364.00	1.261106
365.00	1.253335
366.00	1.246054
367.00	1.237994
368.00	1.229382
369.00	1.221358
370.00	1.211712
371.00	1.203360
372.00	1.194744
373.00	1.186235
374.00	1.176926
375.00	1.168242
376.00	1.159526
377.00	1.148697
378.00	1.138305
379.00	1.128939
380.00	1.118871
381.00	1.108816
382.00	1.100052
383.00	1.090368
384.00	1.081407
385.00	1.071963
386.00	1.061983
387.00	1.053054
388.00	1.044551
389.00	1.034822
390.00	1.025650
391.00	1.017133
392.00	1.008664
393.00	1.000099
394.00	0.992394
395.00	0.985493
396.00	0.978388
397.00	0.971250
398.00	0.965702
399.00	0.959459
400.00	0.954490
401.00	0.950450
402.00	0.946496
403.00	0.942513
404.00	0.939020
405.00	0.935512
406.00	0.931748
407.00	0.928787
408.00	0.925845
409.00	0.923126
410.00	0.919653
411.00	0.916288
412.00	0.911687
413.00	0.906911
414.00	0.903133
415.00	0.899410
416.00	0.894972
417.00	0.891788
418.00	0.888973
419.00	0.884714
420.00	0.880479
421.00	0.876238
422.00	0.871980
423.00	0.867955
424.00	0.864119
425.00	0.859966
426.00	0.856836
427.00	0.853003
428.00	0.848612
429.00	0.844923
430.00	0.841381
431.00	0.837173
432.00	0.833982
433.00	0.830519
434.00	0.827491
435.00	0.824051
436.00	0.821135
437.00	0.817514
438.00	0.814642
439.00	0.811282
440.00	0.808758
441.00	0.806530
442.00	0.804548
443.00	0.802198
444.00	0.800409
445.00	0.798153
446.00	0.795937
447.00	0.793835
448.00	0.792202
449.00	0.790216
450.00	0.789068
451.00	0.787508
452.00	0.785694
453.00	0.784872
454.00	0.783978
455.00	0.783079
456.00	0.781787
457.00	0.781423
458.00	0.780192
459.00	0.779297
460.00	0.778172
461.00	0.777780
462.00	0.776713
463.00	0.775526
464.00	0.774064
465.00	0.772857
466.00	0.771668
467.00	0.770429
468.00	0.768860
469.00	0.767193
470.00	0.765421
471.00	0.763327
472.00	0.761245
473.00	0.759063
474.00	0.757088
475.00	0.754809
476.00	0.753078
477.00	0.751565
478.00	0.750118
479.00	0.748134
480.00	0.746445
481.00	0.744327
482.00	0.741951
483.00	0.739710
484.00	0.737696
485.00	0.735522
486.00	0.733732
487.00	0.731998
488.00	0.729508
489.00	0.727788
490.00	0.726381
491.00	0.724517
492.00	0.723006
493.00	0.722177
494.00	0.721085
495.00	0.719752
496.00	0.718537
497.00	0.717319
498.00	0.716318
499.00	0.715129
500.00	0.714265
501.00	0.713471
502.00	0.712403
503.00	0.711478
504.00	0.710315
505.00	0.709074
506.00	0.707878
507.00	0.707006
508.00	0.706039
509.00	0.705641
510.00	0.704779
511.00	0.704490
512.00	0.703787
513.00	0.703140
514.00	0.702432
515.00	0.702184
516.00	0.701759
517.00	0.701462
518.00	0.701478
519.00	0.701330
520.00	0.701019
521.00	0.700743
522.00	0.700779
523.00	0.700208
524.00	0.700137
525.00	0.700008
526.00	0.699645
527.00	0.699583
528.00	0.699812
529.00	0.700066
530.00	0.700578
531.00	0.701342
532.00	0.701245
533.00	0.701105
534.00	0.700568
535.00	0.699594
536.00	0.698662
537.00	0.697782
538.00	0.696467
539.00	0.694648
540.00	0.693047
541.00	0.690867
542.00	0.689137
543.00	0.687589
544.00	0.685877
545.00	0.683659
546.00	0.681821
547.00	0.679845
548.00	0.678289
549.00	0.676991
550.00	0.676640
551.00	0.676288
552.00	0.676140
553.00	0.675658
554.00	0.675871
555.00	0.676171
556.00	0.676640
557.00	0.677366
558.00	0.678338
559.00	0.679306
560.00	0.679973
561.00	0.681067
562.00	0.681636
563.00	0.683134
564.00	0.684846
565.00	0.686486
566.00	0.687981
567.00	0.689899
568.00	0.691057
569.00	0.692129
570.00	0.693157
571.00	0.693976
572.00	0.694741
573.00	0.695785
574.00	0.696587
575.00	0.697345
576.00	0.698368
577.00	0.699443
578.00	0.700248
579.00	0.701626
580.00	0.703557
581.00	0.704961
582.00	0.706849
583.00	0.709283
584.00	0.711356
585.00	0.713361
586.00	0.715812
587.00	0.718211
588.00	0.720673
589.00	0.722971
590.00	0.725412
591.00	0.728119
592.00	0.731016
593.00	0.733286
594.00	0.736174
595.00	0.738809
596.00	0.740961
597.00	0.743004
598.00	0.745778
599.00	0.747778
600.00	0.750259
601.00	0.753436
602.00	0.755783
603.00	0.757850
604.00	0.760670
605.00	0.763330
606.00	0.765373
607.00	0.768444
608.00	0.771280
609.00	0.774328
610.00	0.776654
611.00	0.779087
612.00	0.781476
613.00	0.784131
614.00	0.786498
615.00	0.789282
616.00	0.792027
617.00	0.795345
618.00	0.797880
619.00	0.800135
620.00	0.803428
621.00	0.806790
622.00	0.809074
623.00	0.811949
624.00	0.815468
625.00	0.817881
626.00	0.820831
627.00	0.823669
628.00	0.826844
629.00	0.829087
630.00	0.831591
631.00	0.833600
632.00	0.836324
633.00	0.838780
634.00	0.841893
635.00	0.845138
636.00	0.848408
637.00	0.851340
638.00	0.853601
639.00	0.856123
640.00	0.858485
641.00	0.860781
642.00	0.863264
643.00	0.866531
644.00	0.869104
645.00	0.871391
646.00	0.873511
647.00	0.875824
648.00	0.877948
649.00	0.880792
650.00	0.884207
651.00	0.887406
652.00	0.890086
653.00	0.892602
654.00	0.894635
655.00	0.896979
656.00	0.899130
657.00	0.901902
658.00	0.905294
659.00	0.909142
660.00	0.912012
661.00	0.915799
662.00	0.918939
663.00	0.921681
664.00	0.923689
665.00	0.925574
666.00	0.926672
667.00	0.927631
668.00	0.928178
669.00	0.928488
670.00	0.929611
671.00	0.930276
672.00	0.930903
673.00	0.932435
674.00	0.933988
675.00	0.935282
676.00	0.936991
677.00	0.939131
678.00	0.940564
679.00	0.941824
680.00	0.943726
681.00	0.945589
682.00	0.946912
683.00	0.948951
684.00	0.951404
685.00	0.952497
686.00	0.954260
687.00	0.956167
688.00	0.957461
689.00	0.957460
690.00	0.958988
691.00	0.960453
692.00	0.961565
693.00	0.962233
694.00	0.964418
695.00	0.965187
696.00	0.965896
697.00	0.966546
698.00	0.968106
699.00	0.968126
700.00	0.969732
701.00	0.970554
702.00	0.972055
703.00	0.973157
704.00	0.975112
705.00	0.975874
706.00	0.978172
707.00	0.978631
708.00	0.978162
709.00	0.978282
710.00	0.979217
711.00	0.978964
712.00	0.978687
713.00	0.979911
714.00	0.980523
715.00	0.981179
716.00	0.980563
717.00	0.981911
718.00	0.981465
719.00	0.967924
720.00	0.954057
721.00	0.946229
722.00	0.942436
723.00	0.939006
724.00	0.935323
725.00	0.931677
726.00	0.927778
727.00	0.924289
728.00	0.920481
729.00	0.917016
730.00	0.916950
731.00	0.916810
732.00	0.916645
733.00	0.916514
734.00	0.916226
735.00	0.915954
736.00	0.915677
737.00	0.915315
738.00	0.914918
739.00	0.914498
740.00	0.913999
741.00	0.913472
742.00	0.912823
743.00	0.912190
744.00	0.911437
745.00	0.910795
746.00	0.909891
747.00	0.908988
748.00	0.908017
749.00	0.907003
750.00	0.906075
751.00	0.905035
752.00	0.903982
753.00	0.902757
754.00	0.901514
755.00	0.900159
756.00	0.898733
757.00	0.897434
758.00	0.896082
759.00	0.894615
760.00	0.893148
761.00	0.891622
762.00	0.890070
763.00	0.888622
764.00	0.886974
765.00	0.885394
766.00	0.883788
767.00	0.881977
768.00	0.880135
769.00	0.878238
770.00	0.876392
771.00	0.874456
772.00	0.872579
773.00	0.870718
774.00	0.868722
775.00	0.866651
776.00	0.864754
777.00	0.862671
778.00	0.860663
779.00	0.858558
780.00	0.856375
781.00	0.854227
782.00	0.851957
783.00	0.849582
784.00	0.847224
785.00	0.844933
786.00	0.842589
787.00	0.840230
788.00	0.837938
789.00	0.835518
790.00	0.833040
791.00	0.830486
792.00	0.827977
793.00	0.825388
794.00	0.822799
795.00	0.820141
796.00	0.817438
797.00	0.814726
798.00	0.812039
799.00	0.809352
800.00	0.806723
801.00	0.804000
802.00	0.801212
803.00	0.798432
804.00	0.795620
805.00	0.792665
806.00	0.789755
807.00	0.786865
808.00	0.783978
809.00	0.780984
810.00	0.778093
811.00	0.775123
812.00	0.772164
813.00	0.769196
814.00	0.766216
815.00	0.763178
816.00	0.760148
817.00	0.757121
818.00	0.754138
819.00	0.751152
820.00	0.748179
821.00	0.745220
822.00	0.742270
823.00	0.739313
824.00	0.736373
825.00	0.733446
826.00	0.730555
827.00	0.727600
828.00	0.724705
829.00	0.721776
830.00	0.718902
831.00	0.716031
832.00	0.713186
833.00	0.710359
834.00	0.707543
835.00	0.704758
836.00	0.701904
837.00	0.699148
838.00	0.696381
839.00	0.693644
840.00	0.691000
841.00	0.688138
842.00	0.685259
843.00	0.682445
844.00	0.679705
845.00	0.676944
846.00	0.674278
847.00	0.671500
848.00	0.668833
849.00	0.666082
850.00	0.663270
851.00	0.660512
852.00	0.657715
853.00	0.654943
854.00	0.652122
855.00	0.649488
856.00	0.646819
857.00	0.643913
858.00	0.641226
859.00	0.638485
860.00	0.635672
861.00	0.632899
862.00	0.630190
863.00	0.624222
864.00	0.618448
865.00	0.612531
866.00	0.606844
867.00	0.601175
868.00	0.595394
869.00	0.589612
870.00	0.583936
871.00	0.578339
872.00	0.572628
873.00	0.566949
874.00	0.561449
875.00	0.555989
876.00	0.550666
877.00	0.545346
878.00	0.540008
879.00	0.534646
880.00	0.531923
881.00	0.529130
882.00	0.526420
883.00	0.523630
884.00	0.520867
885.00	0.518308
886.00	0.515733
887.00	0.513139
888.00	0.510484
889.00	0.507913
890.00	0.505369
891.00	0.502903
892.00	0.500423
893.00	0.497866
894.00	0.495397
895.00	0.492937
896.00	0.490522
897.00	0.488132
898.00	0.485791
899.00	0.483472
900.00	0.481178
901.00	0.478943
902.00	0.476549
903.00	0.474254
904.00	0.472010
905.00	0.469790
906.00	0.467567
907.00	0.465388
908.00	0.463168
909.00	0.460994
910.00	0.458900
911.00	0.456832
912.00	0.454754
913.00	0.452751
914.00	0.450673
915.00	0.448648
916.00	0.446602
917.00	0.444653
918.00	0.442676
919.00	0.440807
920.00	0.438947
921.00	0.437109
922.00	0.435281
923.00	0.433498
924.00	0.431770
925.00	0.430072
926.00	0.428343
927.00	0.426652
928.00	0.424964
929.00	0.423310
930.00	0.421618
931.00	0.420011
932.00	0.418405
933.00	0.416858
934.00	0.415249
935.00	0.413715
936.00	0.412174
937.00	0.410660
938.00	0.409180
939.00	0.407742
940.00	0.406269
941.00	0.404821
942.00	0.403364
943.00	0.401932
944.00	0.400519
945.00	0.399086
946.00	0.397695
947.00	0.396306
948.00	0.394957
949.00	0.393621
950.00	0.392317
951.00	0.391011
952.00	0.389722
953.00	0.388405
954.00	0.387121
955.00	0.385807
956.00	0.384497
957.00	0.383215
958.00	0.381905
959.00	0.380679
960.00	0.379516
961.00	0.378357
962.00	0.377199
963.00	0.376055
964.00	0.374952
965.00	0.373830
966.00	0.372711
967.00	0.371583
968.00	0.370455
969.00	0.369342
970.00	0.368275
971.00	0.367269
972.00	0.366274
973.00	0.365275
974.00	0.364272
975.00	0.363312
976.00	0.362354
977.00	0.361371
978.00	0.360390
979.00	0.359460
980.00	0.358546
981.00	0.357624
982.00	0.356722
983.00	0.355844
984.00	0.354981
985.00	0.354151
986.00	0.353309
987.00	0.352460
988.00	0.351592
989.00	0.350754
990.00	0.349963
991.00	0.349134
992.00	0.348342
993.00	0.347510
994.00	0.346734
995.00	0.345924
996.00	0.345178
997.00	0.344375
998.00	0.343634
999.00	0.342876
1000.00	0.342116
1001.00	0.341362
1002.00	0.340631
1003.00	0.339938
1004.00	0.339256
1005.00	0.338559
1006.00	0.337904
1007.00	0.337247
1008.00	0.336656
1009.00	0.336010
1010.00	0.335384
1011.00	0.334732
1012.00	0.334140
1013.00	0.333504
1014.00	0.332892
1015.00	0.332268
1016.00	0.331657
1017.00	0.331066
1018.00	0.330474
1019.00	0.329893
1020.00	0.329293
1021.00	0.328718
1022.00	0.328145
1023.00	0.327539
1024.00	0.326952
1025.00	0.326342
1026.00	0.325758
1027.00	0.325162
1028.00	0.324562
1029.00	0.323972
1030.00	0.323385
1031.00	0.322847
1032.00	0.322288
1033.00	0.321699
1034.00	0.321122
1035.00	0.320552
1036.00	0.319993
1037.00	0.319438
1038.00	0.318886
1039.00	0.318332
1040.00	0.317782
1041.00	0.317212
1042.00	0.316655
1043.00	0.316118
1044.00	0.315580
1045.00	0.315070
1046.00	0.314541
1047.00	0.314022
1048.00	0.313478
1049.00	0.312942
1050.00	0.312450
1051.00	0.311944
1052.00	0.311448
1053.00	0.310941
1054.00	0.310444
1055.00	0.309955
1056.00	0.309465
1057.00	0.308985
1058.00	0.308501
1059.00	0.308038
1060.00	0.307545
1061.00	0.307070
1062.00	0.306567
1063.00	0.306091
1064.00	0.305612
1065.00	0.305167
1066.00	0.304727
1067.00	0.304267
1068.00	0.303815
1069.00	0.303315
1070.00	0.302872
1071.00	0.302423
1072.00	0.301977
1073.00	0.301534
1074.00	0.301077
1075.00	0.300639
1076.00	0.300182
1077.00	0.299759
1078.00	0.299354
1079.00	0.298983
1080.00	0.298588
1081.00	0.298196
1082.00	0.297782
1083.00	0.297359
1084.00	0.296970
1085.00	0.296570
1086.00	0.296225
1087.00	0.295841
1088.00	0.295428
1089.00	0.295030
1090.00	0.294634
1091.00	0.294264
1092.00	0.293873
1093.00	0.293511
1094.00	0.293134
1095.00	0.292780
1096.00	0.292418
1097.00	0.292032
1098.00	0.291644
1099.00	0.291241
1100.00	0.290856
1101.00	0.290465
1102.00	0.290095
1103.00	0.289741
1104.00	0.289358
1105.00	0.289008
1106.00	0.288644
1107.00	0.288309
1108.00	0.287936
1109.00	0.287573
1110.00	0.287196
1111.00	0.286811
1112.00	0.286414
1113.00	0.286013
1114.00	0.285656
1115.00	0.285320
1116.00	0.284975
1117.00	0.284658
1118.00	0.284317
1119.00	0.283949
1120.00	0.283552
1121.00	0.283191
1122.00	0.282827
1123.00	0.282426
1124.00	0.282020
1125.00	0.281676
1126.00	0.281323
1127.00	0.280967
1128.00	0.280604
1129.00	0.280226
1130.00	0.279853
1131.00	0.279477
1132.00	0.279075
1133.00	0.278698
1134.00	0.278317
1135.00	0.277955
1136.00	0.277605
1137.00	0.277273
1138.00	0.276915
1139.00	0.276550
1140.00	0.276213
1141.00	0.275901
1142.00	0.275542
1143.00	0.275185
1144.00	0.274812
1145.00	0.274466
1146.00	0.274116
1147.00	0.273756
1148.00	0.273419
1149.00	0.273092
1150.00	0.272745
1151.00	0.272380
1152.00	0.272026
1153.00	0.271674
1154.00	0.271332
1155.00	0.270981
1156.00	0.270624
1157.00	0.270285
1158.00	0.269929
1159.00	0.269593
1160.00	0.269278
1161.00	0.268994
1162.00	0.268700
1163.00	0.268382
1164.00	0.268069
1165.00	0.267733
1166.00	0.267410
1167.00	0.267102
1168.00	0.266796
1169.00	0.266501
1170.00	0.266178
1171.00	0.265841
1172.00	0.265533
1173.00	0.265249
1174.00	0.264962
1175.00	0.264649
1176.00	0.264320
1177.00	0.264003
1178.00	0.263699
1179.00	0.263374
1180.00	0.263067
1181.00	0.262779
1182.00	0.262496
1183.00	0.262182
1184.00	0.261884
1185.00	0.261601
1186.00	0.261296
1187.00	0.261008
1188.00	0.260725
1189.00	0.260467
1190.00	0.260194
1191.00	0.259914
1192.00	0.259639
1193.00	0.259399
1194.00	0.259126
1195.00	0.258835
1196.00	0.258558
1197.00	0.258329
1198.00	0.258061
1199.00	0.257784
1200.00	0.257541
1201.00	0.257273
1202.00	0.256987
1203.00	0.256699
1204.00	0.256438
1205.00	0.256173
1206.00	0.255876
1207.00	0.255581
1208.00	0.255303
1209.00	0.255025
1210.00	0.254742
1211.00	0.254471
1212.00	0.254211
1213.00	0.253972
1214.00	0.253696
1215.00	0.253441
1216.00	0.253179
1217.00	0.252914
1218.00	0.252639
1219.00	0.252374
1220.00	0.252131
1221.00	0.251881
1222.00	0.251630
1223.00	0.251377
1224.00	0.251156
1225.00	0.250900
1226.00	0.250663
1227.00	0.250422
1228.00	0.250173
1229.00	0.249883
1230.00	0.249594
1231.00	0.249328
1232.00	0.249061
1233.00	0.248810
1234.00	0.248553
1235.00	0.248317
1236.00	0.248057
1237.00	0.247788
1238.00	0.247529
1239.00	0.247272
1240.00	0.247005
1241.00	0.246717
1242.00	0.246440
1243.00	0.246180
1244.00	0.245914
1245.00	0.245661
1246.00	0.245420
1247.00	0.245174
1248.00	0.244914
1249.00	0.244655
1250.00	0.244387
1251.00	0.244125
1252.00	0.243856
1253.00	0.243592
1254.00	0.243335
1255.00	0.243083
1256.00	0.242822
1257.00	0.242583
1258.00	0.242304
1259.00	0.242098
1260.00	0.241852
1261.00	0.241593
1262.00	0.241327
1263.00	0.241076
1264.00	0.240828
1265.00	0.240548
1266.00	0.240276
1267.00	0.240024
1268.00	0.239789
1269.00	0.239534
1270.00	0.239294
1271.00	0.239060
1272.00	0.238803
1273.00	0.238539
1274.00	0.238287
1275.00	0.238067
1276.00	0.237799
1277.00	0.237533
1278.00	0.237273
1279.00	0.237036
1280.00	0.236797
1281.00	0.236535
1282.00	0.236303
1283.00	0.236074
1284.00	0.235836
1285.00	0.235567
1286.00	0.235329
1287.00	0.235105
1288.00	0.234849
1289.00	0.234589
1290.00	0.234352
1291.00	0.234125
1292.00	0.233902
1293.00	0.233665
1294.00	0.233414
1295.00	0.233192
1296.00	0.232943
1297.00	0.232699
1298.00	0.232482
1299.00	0.232267
1300.00	0.232029
1301.00	0.231793
1302.00	0.231554
1303.00	0.231331
1304.00	0.231089
1305.00	0.230854
1306.00	0.230619
1307.00	0.230370
1308.00	0.230091
1309.00	0.229817
1310.00	0.229553
1311.00	0.229319
1312.00	0.229051
1313.00	0.228775
1314.00	0.228470
1315.00	0.228162
1316.00	0.227874
1317.00	0.227580
1318.00	0.227274
1319.00	0.226980
1320.00	0.226669
1321.00	0.226344
1322.00	0.226018
1323.00	0.225717
1324.00	0.225404
1325.00	0.225103
1326.00	0.224796
1327.00	0.224473
1328.00	0.224158
1329.00	0.223862
1330.00	0.223562
1331.00	0.223280
1332.00	0.222992
1333.00	0.222694
1334.00	0.222405
1335.00	0.222096
1336.00	0.221802
1337.00	0.221530
1338.00	0.221267
1339.00	0.221011
1340.00	0.220771
1341.00	0.220532
1342.00	0.220301
1343.00	0.220046
1344.00	0.219794
1345.00	0.219529
1346.00	0.219246
1347.00	0.218976
1348.00	0.218720
1349.00	0.218466
1350.00	0.218213
1351.00	0.217950
1352.00	0.217706
1353.00	0.217455
1354.00	0.217167
1355.00	0.216882
1356.00	0.216595
1357.00	0.216295
1358.00	0.216016
1359.00	0.215732
1360.00	0.215467
1361.00	0.215187
1362.00	0.214909
1363.00	0.214626
1364.00	0.214364
1365.00	0.214060
1366.00	0.213752
1367.00	0.213460
1368.00	0.213186
1369.00	0.212892
1370.00	0.212591
1371.00	0.212316
1372.00	0.212050
1373.00	0.211784
1374.00	0.211519
1375.00	0.211245
1376.00	0.210929
1377.00	0.210621
1378.00	0.210337
1379.00	0.210051
1380.00	0.209773
1381.00	0.209492
1382.00	0.209213
1383.00	0.208948
1384.00	0.208649
1385.00	0.208322
1386.00	0.208048
1387.00	0.207765
1388.00	0.207460
1389.00	0.207133
1390.00	0.206811
1391.00	0.206487
1392.00	0.206155
1393.00	0.205851
1394.00	0.205549
1395.00	0.205248
1396.00	0.204940
1397.00	0.204642
1398.00	0.204316
1399.00	0.204006
1400.00	0.203698
1401.00	0.203369
1402.00	0.203070
1403.00	0.202744
1404.00	0.202435
1405.00	0.202138
1406.00	0.201848
1407.00	0.201563
1408.00	0.201276
1409.00	0.200969
1410.00	0.200667
1411.00	0.200365
1412.00	0.200077
1413.00	0.199759
1414.00	0.199440
1415.00	0.199142
1416.00	0.198858
1417.00	0.198572
1418.00	0.198298
1419.00	0.198028
1420.00	0.197748
1421.00	0.197479
1422.00	0.197206
1423.00	0.196949
1424.00	0.196684
1425.00	0.196397
1426.00	0.196126
1427.00	0.195852
1428.00	0.195601
1429.00	0.195353
1430.00	0.195130
1431.00	0.194911
1432.00	0.194686
1433.00	0.194465
1434.00	0.194242
1435.00	0.194063
1436.00	0.193865
1437.00	0.193663
1438.00	0.193440
1439.00	0.193239
1440.00	0.193056
1441.00	0.192868
1442.00	0.192684
1443.00	0.192518
1444.00	0.192351
1445.00	0.192173
1446.00	0.191995
1447.00	0.191851
1448.00	0.191690
1449.00	0.191528
1450.00	0.191363
1451.00	0.191232
1452.00	0.191106
1453.00	0.190961
1454.00	0.190824
1455.00	0.190681
1456.00	0.190570
1457.00	0.190447
1458.00	0.190321
1459.00	0.190218
1460.00	0.190121
1461.00	0.190029
1462.00	0.189921
1463.00	0.189787
1464.00	0.189653
1465.00	0.189537
1466.00	0.189410
1467.00	0.189296
1468.00	0.189169
1469.00	0.189018
1470.00	0.188885
1471.00	0.188757
1472.00	0.188677
1473.00	0.188582
1474.00	0.188479
1475.00	0.188388
1476.00	0.188268
1477.00	0.188174
1478.00	0.188066
1479.00	0.187977
1480.00	0.187888
1481.00	0.187811
1482.00	0.187721
1483.00	0.187640
1484.00	0.187574
1485.00	0.187492
1486.00	0.187409
1487.00	0.187322
1488.00	0.187237
1489.00	0.187168
1490.00	0.187055
1491.00	0.186949
1492.00	0.186842
1493.00	0.186751
1494.00	0.186646
1495.00	0.186568
1496.00	0.186488
1497.00	0.186442
1498.00	0.186355
1499.00	0.186272
1500.00	0.186219
1501.00	0.186156
1502.00	0.186072
1503.00	0.185967
1504.00	0.185874
1505.00	0.185811
1506.00	0.185689
1507.00	0.185568
1508.00	0.185462
1509.00	0.185369
1510.00	0.185278
1511.00	0.185154
1512.00	0.185032
1513.00	0.184891
1514.00	0.184762
1515.00	0.184647
1516.00	0.184549
1517.00	0.184430
1518.00	0.184296
1519.00	0.184192
1520.00	0.184105
1521.00	0.184025
1522.00	0.183901
1523.00	0.183808
1524.00	0.183707
1525.00	0.183600
1526.00	0.183487
1527.00	0.183382
1528.00	0.183283
1529.00	0.183163
1530.00	0.183083
1531.00	0.182975
1532.00	0.182864
1533.00	0.182748
1534.00	0.182638
1535.00	0.182506
1536.00	0.182375
1537.00	0.182243
1538.00	0.182123
1539.00	0.182026
1540.00	0.181915
1541.00	0.181805
1542.00	0.181687
1543.00	0.181550
1544.00	0.181444
1545.00	0.181348
1546.00	0.181263
1547.00	0.181169
1548.00	0.181036
1549.00	0.180934
1550.00	0.180818
1551.00	0.180678
1552.00	0.180563
1553.00	0.180453
1554.00	0.180334
1555.00	0.180196
1556.00	0.180046
1557.00	0.179904
1558.00	0.179788
1559.00	0.179655
1560.00	0.179544
1561.00	0.179396
1562.00	0.179259
1563.00	0.179112
1564.00	0.178951
1565.00	0.178839
1566.00	0.178664
1567.00	0.178494
1568.00	0.178341
1569.00	0.178200
1570.00	0.178046
1571.00	0.177885
1572.00	0.177769
1573.00	0.177660
1574.00	0.177523
1575.00	0.177341
1576.00	0.177201
1577.00	0.177070
1578.00	0.176934
1579.00	0.176798
1580.00	0.176676
1581.00	0.176542
1582.00	0.176385
1583.00	0.176268
1584.00	0.176149
1585.00	0.176059
1586.00	0.175956
1587.00	0.175828
1588.00	0.175714
1589.00	0.175580
1590.00	0.175433
1591.00	0.175317
1592.00	0.175241
1593.00	0.175129
1594.00	0.175011
1595.00	0.174898
1596.00	0.174797
1597.00	0.174676
1598.00	0.174550
1599.00	0.174449
1600.00	0.174329
1601.00	0.174206
1602.00	0.174071
1603.00	0.173928
1604.00	0.173806
1605.00	0.173681
1606.00	0.173547
1607.00	0.173422
1608.00	0.173287
1609.00	0.173158
1610.00	0.173047
1611.00	0.172918
1612.00	0.172776
1613.00	0.172615
1614.00	0.172446
1615.00	0.172309
1616.00	0.172186
1617.00	0.172070
1618.00	0.171942
1619.00	0.171794
1620.00	0.171671
1621.00	0.171536
1622.00	0.171411
1623.00	0.171297
1624.00	0.171175
1625.00	0.171042
1626.00	0.170919
1627.00	0.170807
1628.00	0.170683
1629.00	0.170570
1630.00	0.170448
1631.00	0.170374
1632.00	0.170287
1633.00	0.170149
1634.00	0.170016
1635.00	0.169915
1636.00	0.169797
1637.00	0.169665
1638.00	0.169562
1639.00	0.169472
1640.00	0.169378
1641.00	0.169259
1642.00	0.169131
1643.00	0.170113
1644.00	0.171103
1645.00	0.172052
1646.00	0.173053
1647.00	0.174030
1648.00	0.174976
1649.00	0.175927
1650.00	0.176908
1651.00	0.177883
1652.00	0.178846
1653.00	0.179888
1654.00	0.180901
1655.00	0.181879
1656.00	0.182840
1657.00	0.183777
1658.00	0.184780
1659.00	0.185734
1660.00	0.185551
1661.00	0.185361
1662.00	0.185211
1663.00	0.184972
1664.00	0.184816
1665.00	0.184645
1666.00	0.184457
1667.00	0.184255
1668.00	0.184064
1669.00	0.183926
1670.00	0.183633
1671.00	0.183487
1672.00	0.183351
1673.00	0.183153
1674.00	0.182937
1675.00	0.182764
1676.00	0.182678
1677.00	0.182547
1678.00	0.182371
1679.00	0.182252
1680.00	0.182180
1681.00	0.182069
1682.00	0.181955
1683.00	0.181895
1684.00	0.181822
1685.00	0.181721
1686.00	0.181631
1687.00	0.181572
1688.00	0.181513
1689.00	0.181425
1690.00	0.181391
1691.00	0.181408
1692.00	0.181374
1693.00	0.181279
1694.00	0.181252
1695.00	0.181281
1696.00	0.181206
1697.00	0.181080
1698.00	0.180947
1699.00	0.180909
1700.00	0.180711
1701.00	0.180651
1702.00	0.180550
1703.00	0.180391
1704.00	0.180348
1705.00	0.180197
1706.00	0.180093
1707.00	0.180038
1708.00	0.179878
1709.00	0.179685
1710.00	0.179637
1711.00	0.179434
1712.00	0.179279
1713.00	0.179179
1714.00	0.179131
1715.00	0.179090
1716.00	0.178940
1717.00	0.178893
1718.00	0.178795
1719.00	0.178681
1720.00	0.178569
1721.00	0.178454
1722.00	0.178268
1723.00	0.178079
1724.00	0.177880
1725.00	0.177766
1726.00	0.177606
1727.00	0.177342
1728.00	0.177201
1729.00	0.176940
1730.00	0.176704
1731.00	0.176486
1732.00	0.176190
1733.00	0.175961
1734.00	0.175717
1735.00	0.175493
1736.00	0.175316
1737.00	0.175134
1738.00	0.174836
1739.00	0.174645
1740.00	0.174478
1741.00	0.174295
1742.00	0.174076
1743.00	0.173947
1744.00	0.173789
1745.00	0.173577
1746.00	0.173414
1747.00	0.173302
1748.00	0.173115
1749.00	0.173052
1750.00	0.172921
1751.00	0.172831
1752.00	0.172571
1753.00	0.172389
1754.00	0.172157
1755.00	0.172094
1756.00	0.171929
1757.00	0.171706
1758.00	0.171481
1759.00	0.171394
1760.00	0.171183
1761.00	0.170982
1762.00	0.170812
1763.00	0.170568
1764.00	0.170398
1765.00	0.170196
1766.00	0.169922
1767.00	0.169661
1768.00	0.169440
1769.00	0.169242
1770.00	0.169067
1771.00	0.168951
1772.00	0.168697
1773.00	0.168503
1774.00	0.168264
1775.00	0.168073
1776.00	0.167718
1777.00	0.167522
1778.00	0.167314
1779.00	0.167148
1780.00	0.166926
1781.00	0.166731
1782.00	0.166531
1783.00	0.166327
1784.00	0.166216
1785.00	0.165954
1786.00	0.165786
1787.00	0.165462
1788.00	0.165228
1789.00	0.165051
1790.00	0.164867
1791.00	0.164831
1792.00	0.164728
1793.00	0.164632
1794.00	0.164385
1795.00	0.164297
1796.00	0.164082
1797.00	0.163993
1798.00	0.163776
1799.00	0.163603
1800.00	0.163481
1801.00	0.163293
1802.00	0.163195
1803.00	0.163137
1804.00	0.163112
1805.00	0.162949
1806.00	0.162824
1807.00	0.162731
1808.00	0.162500
1809.00	0.162353
1810.00	0.162250
1811.00	0.162217
1812.00	0.162035
1813.00	0.161959
1814.00	0.161915
1815.00	0.161788
1816.00	0.161688
1817.00	0.161610
1818.00	0.161492
1819.00	0.161325
1820.00	0.161175
1821.00	0.161136
1822.00	0.161097
1823.00	0.160948
1824.00	0.160710
1825.00	0.160583
1826.00	0.160305
1827.00	0.160081
1828.00	0.159916
1829.00	0.159752
1830.00	0.159525
1831.00	0.159258
1832.00	0.159121
1833.00	0.158882
1834.00	0.158614
1835.00	0.158487
1836.00	0.158447
1837.00	0.158266
1838.00	0.158077
1839.00	0.157841
1840.00	0.157649
1841.00	0.157470
1842.00	0.157231
1843.00	0.157186
1844.00	0.157034
1845.00	0.156865
1846.00	0.156708
1847.00	0.156600
1848.00	0.156503
1849.00	0.156233
1850.00	0.156125
1851.00	0.155973
1852.00	0.155766
1853.00	0.155488
1854.00	0.155325
1855.00	0.155017
1856.00	0.154777
1857.00	0.154594
1858.00	0.154436
1859.00	0.154334
1860.00	0.154072
1861.00	0.153898
1862.00	0.153670
1863.00	0.153441
1864.00	0.153236
1865.00	0.153003
1866.00	0.152701
1867.00	0.152438
1868.00	0.152297
1869.00	0.152010
1870.00	0.151838
1871.00	0.151550
1872.00	0.151393
1873.00	0.151155
1874.00	0.150919
1875.00	0.150636
1876.00	0.150343
1877.00	0.150117
1878.00	0.149873
1879.00	0.149697
1880.00	0.149557
1881.00	0.149261
1882.00	0.149029
1883.00	0.148847
1884.00	0.148737
1885.00	0.148452
1886.00	0.148192
1887.00	0.147916
1888.00	0.147649
1889.00	0.147377
1890.00	0.147232
1891.00	0.147091
1892.00	0.146987
1893.00	0.146796
1894.00	0.146576
1895.00	0.146421
1896.00	0.146250
1897.00	0.145991
1898.00	0.145817
1899.00	0.145482
1900.00	0.145396
1901.00	0.145114
1902.00	0.145172
1903.00	0.145101
1904.00	0.145080
1905.00	0.144982
1906.00	0.144796
1907.00	0.144728
1908.00	0.144467
1909.00	0.144431
1910.00	0.144294
1911.00	0.144216
1912.00	0.144075
1913.00	0.144005
1914.00	0.143985
1915.00	0.143977
1916.00	0.144070
1917.00	0.144032
1918.00	0.144035
1919.00	0.143674
1920.00	0.143670
1921.00	0.143548
1922.00	0.143404
1923.00	0.143379
1924.00	0.143537
1925.00	0.143649
1926.00	0.143412
1927.00	0.143486
1928.00	0.143412
1929.00	0.143261
1930.00	0.142880
1931.00	0.142937
1932.00	0.142911
1933.00	0.142753
1934.00	0.142891
1935.00	0.142996
1936.00	0.142993
1937.00	0.142787
1938.00	0.142880
1939.00	0.142743
1940.00	0.142723
1941.00	0.142361
1942.00	0.142268
1943.00	0.142241
1944.00	0.141974
1945.00	0.142016
1946.00	0.142096
1947.00	0.142386
1948.00	0.142017
1949.00	0.141987
1950.00	0.142060
1951.00	0.141598
1952.00	0.141225
1953.00	0.141184
1954.00	0.141105
1955.00	0.140542
1956.00	0.140684
1957.00	0.140617
1958.00	0.140419
1959.00	0.140356
1960.00	0.140363
1961.00	0.140399
1962.00	0.140089
1963.00	0.139902
1964.00	0.139593
1965.00	0.139555
1966.00	0.139151
1967.00	0.139031
1968.00	0.139147
1969.00	0.139081
1970.00	0.138927
1971.00	0.139063
1972.00	0.139388
1973.00	0.139284
1974.00	0.139153
1975.00	0.139280
1976.00	0.139038
1977.00	0.138805
1978.00	0.138867
1979.00	0.138815
1980.00	0.138699
1981.00	0.138699
1982.00	0.138822
1983.00	0.138896
1984.00	0.138752
1985.00	0.138646
1986.00	0.138677
1987.00	0.138487
1988.00	0.138345
1989.00	0.138053
1990.00	0.137939
1991.00	0.137726
1992.00	0.137537
1993.00	0.137596
1994.00	0.137481
1995.00	0.137283
1996.00	0.137399
1997.00	0.137524
1998.00	0.137342
1999.00	0.137115
2000.00	0.137098
2001.00	0.137110
2002.00	0.136949
2003.00	0.136892
2004.00	0.137033
2005.00	0.136825
2006.00	0.136956
2007.00	0.136807
2008.00	0.136897
2009.00	0.136796
2010.00	0.136780
2011.00	0.136912
2012.00	0.136592
2013.00	0.136482
2014.00	0.136302
2015.00	0.136446
2016.00	0.136410
2017.00	0.136347
2018.00	0.136272
2019.00	0.136260
2020.00	0.136217
2021.00	0.136147
2022.00	0.136279
2023.00	0.135999
2024.00	0.136121
2025.00	0.136094
2026.00	0.136134
2027.00	0.135968
2028.00	0.135915
2029.00	0.136196
2030.00	0.136065
2031.00	0.136110
2032.00	0.135885
2033.00	0.135951
2034.00	0.135811
2035.00	0.135694
2036.00	0.135676
2037.00	0.135675
2038.00	0.135543
2039.00	0.135488
2040.00	0.135661
2041.00	0.135432
2042.00	0.135353
2043.00	0.135373
2044.00	0.135405
2045.00	0.135323
2046.00	0.135083
2047.00	0.135078
2048.00	0.135106
2049.00	0.135118
2050.00	0.134857
2051.00	0.135045
2052.00	0.135173
2053.00	0.135040
2054.00	0.135009
2055.00	0.134941
2056.00	0.134854
2057.00	0.134928
2058.00	0.135230
2059.00	0.135409
2060.00	0.135338
2061.00	0.135296
2062.00	0.135344
2063.00	0.135503
2064.00	0.135417
2065.00	0.135419
2066.00	0.135542
2067.00	0.135541
2068.00	0.135621
2069.00	0.135671
2070.00	0.135937
2071.00	0.135758
2072.00	0.135783
2073.00	0.135719
2074.00	0.135504
2075.00	0.135231
2076.00	0.135279
2077.00	0.135186
2078.00	0.134890
2079.00	0.134832
2080.00	0.134812
2081.00	0.135051
2082.00	0.134890
2083.00	0.134996
2084.00	0.134911
2085.00	0.134523
2086.00	0.134219
2087.00	0.134057
2088.00	0.134152
2089.00	0.134090
2090.00	0.134165
2091.00	0.134333
2092.00	0.134124
2093.00	0.133942
2094.00	0.133962
2095.00	0.134230
2096.00	0.134266
2097.00	0.134106
2098.00	0.133944
2099.00	0.133770
2100.00	0.133357
2101.00	0.133338
2102.00	0.133509
2103.00	0.133465
2104.00	0.133459
2105.00	0.133478
2106.00	0.133748
2107.00	0.133458
2108.00	0.133242
2109.00	0.133512
2110.00	0.133197
2111.00	0.133021
2112.00	0.133097
2113.00	0.132867
2114.00	0.132834
2115.00	0.132618
2116.00	0.132828
2117.00	0.132982
2118.00	0.132962
2119.00	0.132745
2120.00	0.132813
2121.00	0.132653
2122.00	0.132422
2123.00	0.132211
2124.00	0.132235
2125.00	0.131991
2126.00	0.131778
2127.00	0.131878
2128.00	0.131785
2129.00	0.131200
2130.00	0.131073
2131.00	0.131016
2132.00	0.130919
2133.00	0.130439
2134.00	0.130329
2135.00	0.130252
2136.00	0.130164
2137.00	0.129917
2138.00	0.129959
2139.00	0.129903
2140.00	0.129538
2141.00	0.129441
2142.00	0.129181
2143.00	0.128898
2144.00	0.128648
2145.00	0.128635
2146.00	0.128855
2147.00	0.128605
2148.00	0.128366
2149.00	0.128265
2150.00	0.128208
2151.00	0.128060
2152.00	0.127938
2153.00	0.127829
2154.00	0.127679
2155.00	0.127243
2156.00	0.127180
2157.00	0.127093
2158.00	0.126695
2159.00	0.126703
2160.00	0.126815
2161.00	0.126523
2162.00	0.126328
2163.00	0.126117
2164.00	0.126122
2165.00	0.125751
2166.00	0.125624
2167.00	0.125640
2168.00	0.125412
2169.00	0.125174
2170.00	0.125043
2171.00	0.125090
2172.00	0.124876
2173.00	0.124723
2174.00	0.124711
2175.00	0.124661
2176.00	0.124502
2177.00	0.124242
2178.00	0.124313
2179.00	0.124145
2180.00	0.123908
2181.00	0.124002
2182.00	0.124302
2183.00	0.124166
2184.00	0.123940
2185.00	0.123835
2186.00	0.123802
2187.00	0.123555
2188.00	0.123286
2189.00	0.123258
2190.00	0.123161
2191.00	0.123084
2192.00	0.123287
2193.00	0.123316
2194.00	0.123169
2195.00	0.123150
2196.00	0.123219
2197.00	0.123086
[truncated: 303 more rows]
