# Supplementary material for: Ultrafast charge-transfer-induced spin transition in cobalt-tungstate molecular photomagnets
Source: Nat Commun. 2025 Jun 6;16:5012. doi: 10.1038/s41467-025-60401-4 (PMC12144094; doi:10.1038/s41467-025-60401-4)
Supplement: Supplementary file 5 — Source Data [file 41467_2025_60401_MOESM5_ESM.zip › Source_Data_files/Photoinduced_UV_vis_NIR_spectra_CsCoW/cooling_photo_1st/File_220712_182036_40K.txt]

File_220712_182036_40K.spc - RawData
�g�� (nm)	Abs.
200.00	6.000000
201.00	2.768768
202.00	2.384995
203.00	2.178592
204.00	2.137882
205.00	2.189947
206.00	2.200266
207.00	2.177727
208.00	2.205889
209.00	2.194788
210.00	2.156122
211.00	2.087570
212.00	2.091779
213.00	2.059695
214.00	2.052349
215.00	2.055766
216.00	2.074041
217.00	2.081512
218.00	2.091457
219.00	2.082248
220.00	2.087808
221.00	2.080472
222.00	2.074180
223.00	2.071952
224.00	2.067587
225.00	2.066577
226.00	2.062803
227.00	2.069409
228.00	2.071253
229.00	2.086347
230.00	2.088362
231.00	2.101449
232.00	2.103987
233.00	2.113077
234.00	2.116839
235.00	2.119519
236.00	2.126089
237.00	2.132393
238.00	2.138785
239.00	2.134112
240.00	2.140883
241.00	2.137309
242.00	2.147423
243.00	2.150174
244.00	2.161665
245.00	2.164591
246.00	2.175766
247.00	2.174195
248.00	2.179499
249.00	2.181507
250.00	2.188573
251.00	2.183238
252.00	2.185439
253.00	2.184659
254.00	2.190874
255.00	2.197285
256.00	2.202889
257.00	2.209446
258.00	2.209063
259.00	2.209412
260.00	2.203540
261.00	2.201054
262.00	2.204307
263.00	2.205556
264.00	2.211193
265.00	2.208234
266.00	2.213764
267.00	2.203347
268.00	2.197842
269.00	2.186463
270.00	2.189242
271.00	2.181501
272.00	2.177968
273.00	2.173573
274.00	2.165422
275.00	2.156729
276.00	2.147589
277.00	2.142211
278.00	2.135994
279.00	2.129119
280.00	2.119338
281.00	2.112623
282.00	2.101712
283.00	2.093904
284.00	2.088419
285.00	2.079817
286.00	2.075169
287.00	2.067842
288.00	2.059500
289.00	2.048295
290.00	2.038363
291.00	2.025092
292.00	2.018150
293.00	2.005726
294.00	1.994503
295.00	1.985217
296.00	1.972344
297.00	1.958108
298.00	1.944480
299.00	1.934141
300.00	1.920667
301.00	1.912030
302.00	1.898561
303.00	1.885567
304.00	1.866979
305.00	1.851814
306.00	1.831509
307.00	1.814643
308.00	1.797685
309.00	1.783077
310.00	1.764131
311.00	1.745774
312.00	1.724506
313.00	1.702956
314.00	1.678302
315.00	1.656060
316.00	1.632504
317.00	1.608482
318.00	1.586380
319.00	1.568064
320.00	1.546961
321.00	1.529614
322.00	1.515590
323.00	1.500215
324.00	1.483115
325.00	1.471978
326.00	1.459471
327.00	1.446222
328.00	1.434393
329.00	1.424923
330.00	1.416137
331.00	1.408593
332.00	1.402265
333.00	1.395665
334.00	1.390701
335.00	1.383162
336.00	1.376330
337.00	1.371593
338.00	1.366578
339.00	1.363233
340.00	1.359081
341.00	1.357461
342.00	1.353336
343.00	1.352590
344.00	1.349042
345.00	1.347386
346.00	1.345307
347.00	1.343144
348.00	1.339386
349.00	1.336510
350.00	1.334778
351.00	1.332624
352.00	1.329139
353.00	1.328301
354.00	1.324173
355.00	1.319994
356.00	1.314741
357.00	1.310070
358.00	1.303608
359.00	1.299351
360.00	1.293014
361.00	1.286068
362.00	1.280383
363.00	1.271896
364.00	1.263927
365.00	1.256898
366.00	1.248979
367.00	1.240722
368.00	1.233220
369.00	1.224717
370.00	1.216405
371.00	1.208391
372.00	1.200023
373.00	1.191352
374.00	1.182334
375.00	1.172191
376.00	1.162299
377.00	1.152260
378.00	1.143281
379.00	1.133098
380.00	1.123306
381.00	1.113955
382.00	1.104239
383.00	1.093716
384.00	1.084542
385.00	1.075638
386.00	1.066474
387.00	1.056984
388.00	1.047645
389.00	1.038166
390.00	1.029205
391.00	1.020244
392.00	1.011737
393.00	1.004123
394.00	0.997440
395.00	0.989887
396.00	0.982403
397.00	0.976425
398.00	0.970418
399.00	0.963740
400.00	0.958535
401.00	0.954240
402.00	0.949577
403.00	0.945045
404.00	0.941823
405.00	0.938257
406.00	0.934888
407.00	0.931641
408.00	0.929056
409.00	0.925181
410.00	0.921611
411.00	0.917640
412.00	0.913496
413.00	0.908992
414.00	0.905972
415.00	0.901760
416.00	0.898022
417.00	0.894404
418.00	0.890727
419.00	0.886536
420.00	0.883127
421.00	0.879176
422.00	0.875601
423.00	0.871887
424.00	0.867278
425.00	0.862944
426.00	0.858859
427.00	0.854842
428.00	0.850428
429.00	0.847148
430.00	0.843321
431.00	0.839139
432.00	0.835490
433.00	0.832390
434.00	0.829145
435.00	0.826088
436.00	0.823480
437.00	0.819804
438.00	0.816323
439.00	0.813169
440.00	0.810734
441.00	0.808257
442.00	0.806162
443.00	0.804523
444.00	0.802790
445.00	0.800758
446.00	0.798564
447.00	0.797158
448.00	0.795493
449.00	0.793831
450.00	0.792317
451.00	0.791018
452.00	0.789001
453.00	0.787385
454.00	0.785886
455.00	0.784692
456.00	0.783778
457.00	0.783169
458.00	0.782636
459.00	0.782140
460.00	0.781350
461.00	0.780832
462.00	0.780057
463.00	0.778827
464.00	0.777730
465.00	0.776489
466.00	0.774819
467.00	0.773021
468.00	0.771577
469.00	0.769644
470.00	0.767596
471.00	0.765859
472.00	0.764397
473.00	0.762245
474.00	0.760629
475.00	0.758734
476.00	0.756472
477.00	0.754662
478.00	0.752916
479.00	0.750525
480.00	0.748583
481.00	0.746749
482.00	0.744531
483.00	0.742672
484.00	0.740912
485.00	0.738783
486.00	0.737222
487.00	0.735219
488.00	0.733022
489.00	0.731387
490.00	0.730212
491.00	0.728390
492.00	0.727276
493.00	0.726186
494.00	0.724872
495.00	0.723530
496.00	0.722215
497.00	0.720536
498.00	0.719401
499.00	0.718196
500.00	0.716960
501.00	0.716366
502.00	0.715474
503.00	0.714587
504.00	0.713539
505.00	0.712909
506.00	0.711728
507.00	0.711047
508.00	0.710057
509.00	0.709430
510.00	0.708302
511.00	0.707858
512.00	0.707683
513.00	0.707711
514.00	0.707443
515.00	0.707164
516.00	0.706706
517.00	0.705953
518.00	0.705478
519.00	0.704913
520.00	0.704802
521.00	0.704455
522.00	0.704342
523.00	0.703841
524.00	0.703936
525.00	0.704043
526.00	0.704199
527.00	0.704513
528.00	0.704649
529.00	0.705080
530.00	0.704994
531.00	0.705508
532.00	0.705288
533.00	0.705061
534.00	0.704320
535.00	0.703803
536.00	0.702484
537.00	0.701420
538.00	0.700045
539.00	0.698292
540.00	0.696430
541.00	0.694140
542.00	0.691963
543.00	0.689867
544.00	0.687698
545.00	0.685479
546.00	0.684076
547.00	0.682645
548.00	0.681186
549.00	0.680481
550.00	0.679987
551.00	0.679487
552.00	0.679065
553.00	0.679648
554.00	0.679344
555.00	0.679650
556.00	0.680051
557.00	0.680876
558.00	0.681433
559.00	0.682976
560.00	0.684114
561.00	0.685644
562.00	0.686923
563.00	0.688285
564.00	0.689619
565.00	0.691099
566.00	0.692578
567.00	0.693851
568.00	0.695292
569.00	0.696618
570.00	0.697698
571.00	0.698474
572.00	0.699215
573.00	0.699846
574.00	0.700626
575.00	0.701336
576.00	0.702127
577.00	0.703503
578.00	0.704555
579.00	0.705975
580.00	0.707531
581.00	0.709148
582.00	0.710727
583.00	0.713007
584.00	0.714980
585.00	0.717463
586.00	0.719723
587.00	0.722031
588.00	0.724509
589.00	0.726846
590.00	0.729562
591.00	0.732487
592.00	0.735504
593.00	0.737586
594.00	0.740532
595.00	0.742547
596.00	0.744925
597.00	0.746755
598.00	0.750136
599.00	0.752138
600.00	0.754819
601.00	0.757338
602.00	0.760512
603.00	0.762631
604.00	0.764743
605.00	0.767685
606.00	0.770349
607.00	0.772893
608.00	0.775287
609.00	0.778848
610.00	0.781388
611.00	0.783772
612.00	0.786473
613.00	0.789540
614.00	0.792041
615.00	0.794447
616.00	0.796951
617.00	0.799096
618.00	0.801961
619.00	0.804261
620.00	0.807115
621.00	0.810272
622.00	0.813861
623.00	0.816233
624.00	0.819790
625.00	0.822935
626.00	0.825687
627.00	0.828436
628.00	0.831321
629.00	0.834110
630.00	0.836771
631.00	0.839812
632.00	0.842473
633.00	0.845315
634.00	0.847341
635.00	0.850478
636.00	0.852996
637.00	0.855047
638.00	0.857679
639.00	0.860319
640.00	0.862357
641.00	0.864425
642.00	0.867758
643.00	0.869964
644.00	0.872879
645.00	0.875237
646.00	0.877930
647.00	0.880285
648.00	0.883682
649.00	0.886280
650.00	0.888323
651.00	0.891050
652.00	0.893335
653.00	0.894530
654.00	0.896953
655.00	0.900823
656.00	0.903566
657.00	0.906681
658.00	0.910581
659.00	0.914351
660.00	0.916982
661.00	0.920696
662.00	0.923433
663.00	0.925657
664.00	0.927678
665.00	0.929357
666.00	0.930801
667.00	0.932283
668.00	0.933756
669.00	0.934482
670.00	0.935649
671.00	0.935915
672.00	0.936127
673.00	0.937281
674.00	0.938085
675.00	0.939468
676.00	0.941214
677.00	0.943087
678.00	0.944057
679.00	0.946568
680.00	0.948439
681.00	0.950411
682.00	0.953070
683.00	0.954933
684.00	0.956295
685.00	0.957681
686.00	0.958961
687.00	0.959996
688.00	0.961282
689.00	0.961902
690.00	0.962861
691.00	0.963667
692.00	0.965154
693.00	0.966605
694.00	0.969233
695.00	0.970692
696.00	0.971823
697.00	0.972607
698.00	0.974108
699.00	0.973427
700.00	0.974363
701.00	0.976090
702.00	0.976484
703.00	0.977049
704.00	0.979038
705.00	0.979427
706.00	0.980091
707.00	0.980902
708.00	0.980829
709.00	0.980952
710.00	0.980874
711.00	0.981326
712.00	0.981203
713.00	0.982512
714.00	0.982102
715.00	0.983142
716.00	0.982854
717.00	0.984263
718.00	0.982641
719.00	0.969948
720.00	0.957417
721.00	0.949355
722.00	0.945625
723.00	0.942164
724.00	0.938435
725.00	0.934996
726.00	0.931372
727.00	0.927821
728.00	0.924087
729.00	0.920883
730.00	0.920721
731.00	0.920463
732.00	0.920229
733.00	0.919891
734.00	0.919595
735.00	0.919324
736.00	0.918987
737.00	0.918557
738.00	0.918036
739.00	0.917562
740.00	0.916976
741.00	0.916333
742.00	0.915624
743.00	0.914950
744.00	0.914199
745.00	0.913281
746.00	0.912371
747.00	0.911445
748.00	0.910479
749.00	0.909490
750.00	0.908527
751.00	0.907473
752.00	0.906315
753.00	0.905095
754.00	0.903938
755.00	0.902590
756.00	0.901237
757.00	0.899915
758.00	0.898538
759.00	0.897037
760.00	0.895504
761.00	0.893918
762.00	0.892370
763.00	0.890791
764.00	0.889088
765.00	0.887348
766.00	0.885541
767.00	0.883742
768.00	0.881906
769.00	0.880055
770.00	0.878212
771.00	0.876222
772.00	0.874318
773.00	0.872280
774.00	0.870195
775.00	0.868129
776.00	0.866123
777.00	0.864006
778.00	0.861908
779.00	0.859806
780.00	0.857576
781.00	0.855352
782.00	0.853081
783.00	0.850709
784.00	0.848356
785.00	0.845909
786.00	0.843468
787.00	0.841009
788.00	0.838513
789.00	0.835920
790.00	0.833414
791.00	0.830825
792.00	0.828197
793.00	0.825534
794.00	0.822856
795.00	0.820082
796.00	0.817337
797.00	0.814541
798.00	0.811817
799.00	0.809027
800.00	0.806291
801.00	0.803436
802.00	0.800596
803.00	0.797711
804.00	0.794711
805.00	0.791759
806.00	0.788758
807.00	0.785753
808.00	0.782813
809.00	0.779828
810.00	0.776815
811.00	0.773859
812.00	0.770966
813.00	0.767963
814.00	0.764975
815.00	0.761898
816.00	0.758879
817.00	0.755896
818.00	0.753000
819.00	0.750026
820.00	0.747008
821.00	0.744039
822.00	0.741051
823.00	0.738180
824.00	0.735196
825.00	0.732200
826.00	0.729286
827.00	0.726409
828.00	0.723382
829.00	0.720427
830.00	0.717501
831.00	0.714574
832.00	0.711710
833.00	0.708824
834.00	0.705940
835.00	0.702991
836.00	0.700086
837.00	0.697229
838.00	0.694466
839.00	0.691628
840.00	0.688749
841.00	0.685857
842.00	0.683074
843.00	0.680189
844.00	0.677393
845.00	0.674687
846.00	0.671814
847.00	0.668993
848.00	0.666285
849.00	0.663520
850.00	0.660745
851.00	0.657863
852.00	0.655107
853.00	0.652245
854.00	0.649462
855.00	0.646644
856.00	0.643934
857.00	0.641247
858.00	0.638604
859.00	0.635704
860.00	0.632989
861.00	0.630069
862.00	0.627286
863.00	0.621574
864.00	0.615779
865.00	0.609909
866.00	0.604151
867.00	0.598367
868.00	0.592640
869.00	0.586893
870.00	0.581309
871.00	0.575760
872.00	0.570090
873.00	0.564492
874.00	0.558982
875.00	0.553511
876.00	0.548187
877.00	0.542854
878.00	0.537649
879.00	0.532374
880.00	0.529560
881.00	0.526816
882.00	0.524029
883.00	0.521254
884.00	0.518611
885.00	0.516109
886.00	0.513571
887.00	0.511023
888.00	0.508381
889.00	0.505948
890.00	0.503531
891.00	0.501021
892.00	0.498572
893.00	0.496048
894.00	0.493504
895.00	0.491001
896.00	0.488557
897.00	0.486126
898.00	0.483735
899.00	0.481459
900.00	0.479148
901.00	0.476842
902.00	0.474395
903.00	0.472052
904.00	0.469757
905.00	0.467577
906.00	0.465329
907.00	0.463052
908.00	0.460851
909.00	0.458665
910.00	0.456620
911.00	0.454592
912.00	0.452542
913.00	0.450527
914.00	0.448506
915.00	0.446539
916.00	0.444554
917.00	0.442683
918.00	0.440775
919.00	0.438967
920.00	0.437152
921.00	0.435363
922.00	0.433563
923.00	0.431793
924.00	0.430055
925.00	0.428353
926.00	0.426652
927.00	0.424965
928.00	0.423304
929.00	0.421704
930.00	0.420042
931.00	0.418424
932.00	0.416811
933.00	0.415258
934.00	0.413666
935.00	0.412168
936.00	0.410705
937.00	0.409205
938.00	0.407691
939.00	0.406194
940.00	0.404745
941.00	0.403352
942.00	0.401940
943.00	0.400560
944.00	0.399162
945.00	0.397772
946.00	0.396369
947.00	0.395056
948.00	0.393788
949.00	0.392512
950.00	0.391224
951.00	0.389929
952.00	0.388616
953.00	0.387286
954.00	0.386013
955.00	0.384764
956.00	0.383544
957.00	0.382319
958.00	0.381067
959.00	0.379839
960.00	0.378693
961.00	0.377563
962.00	0.376421
963.00	0.375326
964.00	0.374193
965.00	0.373065
966.00	0.371952
967.00	0.370863
968.00	0.369785
969.00	0.368716
970.00	0.367664
971.00	0.366661
972.00	0.365680
973.00	0.364679
974.00	0.363678
975.00	0.362705
976.00	0.361784
977.00	0.360770
978.00	0.359806
979.00	0.358886
980.00	0.357983
981.00	0.357092
982.00	0.356197
983.00	0.355341
984.00	0.354494
985.00	0.353669
986.00	0.352832
987.00	0.351998
988.00	0.351151
989.00	0.350328
990.00	0.349534
991.00	0.348733
992.00	0.347951
993.00	0.347159
994.00	0.346435
995.00	0.345681
996.00	0.344937
997.00	0.344183
998.00	0.343459
999.00	0.342738
1000.00	0.342003
1001.00	0.341269
1002.00	0.340558
1003.00	0.339891
1004.00	0.339229
1005.00	0.338559
1006.00	0.337925
1007.00	0.337282
1008.00	0.336670
1009.00	0.336024
1010.00	0.335402
1011.00	0.334760
1012.00	0.334146
1013.00	0.333526
1014.00	0.332906
1015.00	0.332281
1016.00	0.331651
1017.00	0.331052
1018.00	0.330460
1019.00	0.329870
1020.00	0.329285
1021.00	0.328710
1022.00	0.328130
1023.00	0.327520
1024.00	0.326932
1025.00	0.326352
1026.00	0.325797
1027.00	0.325214
1028.00	0.324613
1029.00	0.324044
1030.00	0.323460
1031.00	0.322905
1032.00	0.322356
1033.00	0.321812
1034.00	0.321248
1035.00	0.320712
1036.00	0.320159
1037.00	0.319615
1038.00	0.319079
1039.00	0.318529
1040.00	0.317979
1041.00	0.317447
1042.00	0.316894
1043.00	0.316377
1044.00	0.315860
1045.00	0.315370
1046.00	0.314848
1047.00	0.314354
1048.00	0.313836
1049.00	0.313332
1050.00	0.312816
1051.00	0.312319
1052.00	0.311821
1053.00	0.311315
1054.00	0.310826
1055.00	0.310347
1056.00	0.309877
1057.00	0.309420
1058.00	0.308946
1059.00	0.308507
1060.00	0.308043
1061.00	0.307568
1062.00	0.307064
1063.00	0.306593
1064.00	0.306116
1065.00	0.305672
1066.00	0.305197
1067.00	0.304764
1068.00	0.304304
1069.00	0.303835
1070.00	0.303397
1071.00	0.302934
1072.00	0.302478
1073.00	0.302032
1074.00	0.301565
1075.00	0.301129
1076.00	0.300663
1077.00	0.300198
1078.00	0.299763
1079.00	0.299367
1080.00	0.298963
1081.00	0.298557
1082.00	0.298142
1083.00	0.297767
1084.00	0.297377
1085.00	0.296999
1086.00	0.296615
1087.00	0.296230
1088.00	0.295831
1089.00	0.295449
1090.00	0.295078
1091.00	0.294728
1092.00	0.294348
1093.00	0.293975
1094.00	0.293610
1095.00	0.293246
1096.00	0.292891
1097.00	0.292514
1098.00	0.292124
1099.00	0.291715
1100.00	0.291298
1101.00	0.290881
1102.00	0.290490
1103.00	0.290123
1104.00	0.289752
1105.00	0.289394
1106.00	0.289027
1107.00	0.288651
1108.00	0.288270
1109.00	0.287855
1110.00	0.287485
1111.00	0.287113
1112.00	0.286738
1113.00	0.286355
1114.00	0.285990
1115.00	0.285648
1116.00	0.285319
1117.00	0.285009
1118.00	0.284698
1119.00	0.284356
1120.00	0.283989
1121.00	0.283635
1122.00	0.283295
1123.00	0.282915
1124.00	0.282564
1125.00	0.282231
1126.00	0.281919
1127.00	0.281568
1128.00	0.281200
1129.00	0.280843
1130.00	0.280480
1131.00	0.280122
1132.00	0.279738
1133.00	0.279339
1134.00	0.278946
1135.00	0.278558
1136.00	0.278185
1137.00	0.277832
1138.00	0.277464
1139.00	0.277095
1140.00	0.276742
1141.00	0.276383
1142.00	0.276010
1143.00	0.275642
1144.00	0.275279
1145.00	0.274948
1146.00	0.274607
1147.00	0.274256
1148.00	0.273910
1149.00	0.273598
1150.00	0.273291
1151.00	0.272949
1152.00	0.272604
1153.00	0.272258
1154.00	0.271939
1155.00	0.271619
1156.00	0.271265
1157.00	0.270927
1158.00	0.270568
1159.00	0.270216
1160.00	0.269895
1161.00	0.269575
1162.00	0.269260
1163.00	0.268924
1164.00	0.268591
1165.00	0.268255
1166.00	0.267921
1167.00	0.267590
1168.00	0.267279
1169.00	0.266966
1170.00	0.266650
1171.00	0.266280
1172.00	0.265957
1173.00	0.265670
1174.00	0.265377
1175.00	0.265096
1176.00	0.264789
1177.00	0.264475
1178.00	0.264182
1179.00	0.263852
1180.00	0.263535
1181.00	0.263220
1182.00	0.262930
1183.00	0.262630
1184.00	0.262352
1185.00	0.262068
1186.00	0.261790
1187.00	0.261512
1188.00	0.261261
1189.00	0.260987
1190.00	0.260698
1191.00	0.260404
1192.00	0.260123
1193.00	0.259866
1194.00	0.259604
1195.00	0.259338
1196.00	0.259081
1197.00	0.258865
1198.00	0.258624
1199.00	0.258357
1200.00	0.258101
1201.00	0.257829
1202.00	0.257559
1203.00	0.257293
1204.00	0.257036
1205.00	0.256748
1206.00	0.256462
1207.00	0.256169
1208.00	0.255913
1209.00	0.255659
1210.00	0.255400
1211.00	0.255115
1212.00	0.254832
1213.00	0.254581
1214.00	0.254298
1215.00	0.254030
1216.00	0.253766
1217.00	0.253498
1218.00	0.253219
1219.00	0.252943
1220.00	0.252675
1221.00	0.252400
1222.00	0.252151
1223.00	0.251892
1224.00	0.251672
1225.00	0.251430
1226.00	0.251187
1227.00	0.250945
1228.00	0.250706
1229.00	0.250442
1230.00	0.250169
1231.00	0.249920
1232.00	0.249681
1233.00	0.249460
1234.00	0.249220
1235.00	0.249001
1236.00	0.248760
1237.00	0.248501
1238.00	0.248245
1239.00	0.247986
1240.00	0.247728
1241.00	0.247441
1242.00	0.247138
1243.00	0.246853
1244.00	0.246551
1245.00	0.246274
1246.00	0.246016
1247.00	0.245747
1248.00	0.245462
1249.00	0.245192
1250.00	0.244907
1251.00	0.244625
1252.00	0.244312
1253.00	0.244021
1254.00	0.243747
1255.00	0.243488
1256.00	0.243257
1257.00	0.243042
1258.00	0.242793
1259.00	0.242574
1260.00	0.242326
1261.00	0.242089
1262.00	0.241828
1263.00	0.241574
1264.00	0.241329
1265.00	0.241048
1266.00	0.240775
1267.00	0.240514
1268.00	0.240258
1269.00	0.239997
1270.00	0.239741
1271.00	0.239499
1272.00	0.239250
1273.00	0.238950
1274.00	0.238651
1275.00	0.238378
1276.00	0.238107
1277.00	0.237823
1278.00	0.237559
1279.00	0.237330
1280.00	0.237083
1281.00	0.236830
1282.00	0.236611
1283.00	0.236360
1284.00	0.236111
1285.00	0.235857
1286.00	0.235620
1287.00	0.235404
1288.00	0.235148
1289.00	0.234884
1290.00	0.234652
1291.00	0.234428
1292.00	0.234215
1293.00	0.233976
1294.00	0.233743
1295.00	0.233510
1296.00	0.233265
1297.00	0.233026
1298.00	0.232784
1299.00	0.232541
1300.00	0.232314
1301.00	0.232057
1302.00	0.231806
1303.00	0.231574
1304.00	0.231333
1305.00	0.231111
1306.00	0.230875
1307.00	0.230642
1308.00	0.230379
1309.00	0.230095
1310.00	0.229838
1311.00	0.229603
1312.00	0.229348
1313.00	0.229060
1314.00	0.228775
1315.00	0.228501
1316.00	0.228224
1317.00	0.227923
1318.00	0.227636
1319.00	0.227349
1320.00	0.227046
1321.00	0.226726
1322.00	0.226415
1323.00	0.226120
1324.00	0.225793
1325.00	0.225477
1326.00	0.225181
1327.00	0.224851
1328.00	0.224520
1329.00	0.224193
1330.00	0.223906
1331.00	0.223605
1332.00	0.223287
1333.00	0.222986
1334.00	0.222712
1335.00	0.222409
1336.00	0.222108
1337.00	0.221819
1338.00	0.221519
1339.00	0.221217
1340.00	0.220961
1341.00	0.220726
1342.00	0.220484
1343.00	0.220216
1344.00	0.219961
1345.00	0.219728
1346.00	0.219500
1347.00	0.219238
1348.00	0.218964
1349.00	0.218716
1350.00	0.218467
1351.00	0.218177
1352.00	0.217933
1353.00	0.217725
1354.00	0.217456
1355.00	0.217200
1356.00	0.216943
1357.00	0.216655
1358.00	0.216361
1359.00	0.216060
1360.00	0.215782
1361.00	0.215483
1362.00	0.215155
1363.00	0.214815
1364.00	0.214510
1365.00	0.214208
1366.00	0.213899
1367.00	0.213590
1368.00	0.213319
1369.00	0.213045
1370.00	0.212705
1371.00	0.212420
1372.00	0.212137
1373.00	0.211857
1374.00	0.211591
1375.00	0.211320
1376.00	0.211039
1377.00	0.210771
1378.00	0.210516
1379.00	0.210283
1380.00	0.210037
1381.00	0.209776
1382.00	0.209515
1383.00	0.209266
1384.00	0.208991
1385.00	0.208709
1386.00	0.208410
1387.00	0.208145
1388.00	0.207862
1389.00	0.207573
1390.00	0.207281
1391.00	0.206960
1392.00	0.206643
1393.00	0.206353
1394.00	0.206036
1395.00	0.205713
1396.00	0.205352
1397.00	0.205040
1398.00	0.204729
1399.00	0.204428
1400.00	0.204111
1401.00	0.203790
1402.00	0.203458
1403.00	0.203145
1404.00	0.202837
1405.00	0.202536
1406.00	0.202218
1407.00	0.201904
1408.00	0.201603
1409.00	0.201304
1410.00	0.200994
1411.00	0.200678
1412.00	0.200391
1413.00	0.200113
1414.00	0.199812
1415.00	0.199511
1416.00	0.199213
1417.00	0.198929
1418.00	0.198635
1419.00	0.198356
1420.00	0.198057
1421.00	0.197772
1422.00	0.197502
1423.00	0.197249
1424.00	0.196994
1425.00	0.196731
1426.00	0.196473
1427.00	0.196215
1428.00	0.195991
1429.00	0.195762
1430.00	0.195542
1431.00	0.195314
1432.00	0.195088
1433.00	0.194864
1434.00	0.194646
1435.00	0.194453
1436.00	0.194262
1437.00	0.194051
1438.00	0.193834
1439.00	0.193623
1440.00	0.193429
1441.00	0.193243
1442.00	0.193050
1443.00	0.192863
1444.00	0.192692
1445.00	0.192503
1446.00	0.192329
1447.00	0.192169
1448.00	0.192014
1449.00	0.191847
1450.00	0.191693
1451.00	0.191568
1452.00	0.191451
1453.00	0.191319
1454.00	0.191214
1455.00	0.191076
1456.00	0.190944
1457.00	0.190810
1458.00	0.190673
1459.00	0.190556
1460.00	0.190449
1461.00	0.190354
1462.00	0.190248
1463.00	0.190110
1464.00	0.189967
1465.00	0.189822
1466.00	0.189694
1467.00	0.189577
1468.00	0.189420
1469.00	0.189259
1470.00	0.189116
1471.00	0.188963
1472.00	0.188874
1473.00	0.188797
1474.00	0.188701
1475.00	0.188596
1476.00	0.188487
1477.00	0.188379
1478.00	0.188254
1479.00	0.188142
1480.00	0.188045
1481.00	0.187961
1482.00	0.187882
1483.00	0.187813
1484.00	0.187747
1485.00	0.187709
1486.00	0.187628
1487.00	0.187548
1488.00	0.187488
1489.00	0.187408
1490.00	0.187295
1491.00	0.187193
1492.00	0.187115
1493.00	0.187025
1494.00	0.186898
1495.00	0.186801
1496.00	0.186737
1497.00	0.186678
1498.00	0.186596
1499.00	0.186496
1500.00	0.186422
1501.00	0.186325
1502.00	0.186185
1503.00	0.186064
1504.00	0.185953
1505.00	0.185868
1506.00	0.185760
1507.00	0.185659
1508.00	0.185575
1509.00	0.185459
1510.00	0.185345
1511.00	0.185248
1512.00	0.185139
1513.00	0.185012
1514.00	0.184880
1515.00	0.184752
1516.00	0.184659
1517.00	0.184552
1518.00	0.184442
1519.00	0.184367
1520.00	0.184296
1521.00	0.184225
1522.00	0.184104
1523.00	0.184004
1524.00	0.183913
1525.00	0.183790
1526.00	0.183678
1527.00	0.183594
1528.00	0.183532
1529.00	0.183433
1530.00	0.183336
1531.00	0.183229
1532.00	0.183147
1533.00	0.183046
1534.00	0.182917
1535.00	0.182768
1536.00	0.182622
1537.00	0.182490
1538.00	0.182373
1539.00	0.182263
1540.00	0.182149
1541.00	0.182010
1542.00	0.181891
1543.00	0.181771
1544.00	0.181664
1545.00	0.181551
1546.00	0.181447
1547.00	0.181345
1548.00	0.181244
1549.00	0.181129
1550.00	0.181012
1551.00	0.180897
1552.00	0.180797
1553.00	0.180675
1554.00	0.180549
1555.00	0.180406
1556.00	0.180258
1557.00	0.180128
1558.00	0.180017
1559.00	0.179885
1560.00	0.179774
1561.00	0.179624
1562.00	0.179480
1563.00	0.179342
1564.00	0.179189
1565.00	0.179061
1566.00	0.178889
1567.00	0.178707
1568.00	0.178533
1569.00	0.178404
1570.00	0.178261
1571.00	0.178117
1572.00	0.177978
1573.00	0.177856
1574.00	0.177680
1575.00	0.177473
1576.00	0.177308
1577.00	0.177147
1578.00	0.176984
1579.00	0.176825
1580.00	0.176681
1581.00	0.176527
1582.00	0.176365
1583.00	0.176225
1584.00	0.176124
1585.00	0.176038
1586.00	0.175897
1587.00	0.175760
1588.00	0.175636
1589.00	0.175510
1590.00	0.175360
1591.00	0.175258
1592.00	0.175202
1593.00	0.175108
1594.00	0.175002
1595.00	0.174901
1596.00	0.174807
1597.00	0.174687
1598.00	0.174569
1599.00	0.174457
1600.00	0.174346
1601.00	0.174226
1602.00	0.174087
1603.00	0.173950
1604.00	0.173839
1605.00	0.173722
1606.00	0.173592
1607.00	0.173499
1608.00	0.173391
1609.00	0.173259
1610.00	0.173128
1611.00	0.172994
1612.00	0.172842
1613.00	0.172670
1614.00	0.172508
1615.00	0.172384
1616.00	0.172259
1617.00	0.172131
1618.00	0.171988
1619.00	0.171860
1620.00	0.171750
1621.00	0.171614
1622.00	0.171476
1623.00	0.171354
1624.00	0.171210
1625.00	0.171071
1626.00	0.170951
1627.00	0.170854
1628.00	0.170749
1629.00	0.170650
1630.00	0.170562
1631.00	0.170493
1632.00	0.170411
1633.00	0.170289
1634.00	0.170179
1635.00	0.170092
1636.00	0.169965
1637.00	0.169841
1638.00	0.169744
1639.00	0.169646
1640.00	0.169535
1641.00	0.169412
1642.00	0.169277
1643.00	0.170243
1644.00	0.171187
1645.00	0.172119
1646.00	0.173100
1647.00	0.174023
1648.00	0.174958
1649.00	0.175859
1650.00	0.176829
1651.00	0.177791
1652.00	0.178711
1653.00	0.179626
1654.00	0.180619
1655.00	0.181570
1656.00	0.182449
1657.00	0.183410
1658.00	0.184421
1659.00	0.185398
1660.00	0.185181
1661.00	0.185014
1662.00	0.184838
1663.00	0.184590
1664.00	0.184441
1665.00	0.184259
1666.00	0.184119
1667.00	0.183923
1668.00	0.183713
1669.00	0.183580
1670.00	0.183459
1671.00	0.183258
1672.00	0.183131
1673.00	0.183010
1674.00	0.182788
1675.00	0.182572
1676.00	0.182459
1677.00	0.182348
1678.00	0.182152
1679.00	0.182018
1680.00	0.181929
1681.00	0.181818
1682.00	0.181664
1683.00	0.181549
1684.00	0.181453
1685.00	0.181345
1686.00	0.181175
1687.00	0.181054
1688.00	0.181006
1689.00	0.180856
1690.00	0.180844
1691.00	0.180831
1692.00	0.180883
1693.00	0.180784
1694.00	0.180729
1695.00	0.180719
1696.00	0.180728
1697.00	0.180617
1698.00	0.180487
1699.00	0.180461
1700.00	0.180368
1701.00	0.180271
1702.00	0.180214
1703.00	0.180177
1704.00	0.180105
1705.00	0.179918
1706.00	0.179856
1707.00	0.179732
1708.00	0.179612
1709.00	0.179390
1710.00	0.179289
1711.00	0.179132
1712.00	0.178956
1713.00	0.178807
1714.00	0.178697
1715.00	0.178572
1716.00	0.178393
1717.00	0.178248
1718.00	0.178196
1719.00	0.178097
1720.00	0.177957
1721.00	0.177870
1722.00	0.177800
1723.00	0.177627
1724.00	0.177466
1725.00	0.177334
1726.00	0.177158
1727.00	0.176942
1728.00	0.176785
1729.00	0.176691
1730.00	0.176477
1731.00	0.176367
1732.00	0.176166
1733.00	0.176033
1734.00	0.175818
1735.00	0.175561
1736.00	0.175390
1737.00	0.175172
1738.00	0.174891
1739.00	0.174665
1740.00	0.174482
1741.00	0.174244
1742.00	0.174040
1743.00	0.173852
1744.00	0.173677
1745.00	0.173417
1746.00	0.173123
1747.00	0.172964
1748.00	0.172724
1749.00	0.172563
1750.00	0.172322
1751.00	0.172236
1752.00	0.172021
1753.00	0.171776
1754.00	0.171562
1755.00	0.171436
1756.00	0.171249
1757.00	0.171064
1758.00	0.170944
1759.00	0.170776
1760.00	0.170572
1761.00	0.170315
1762.00	0.170235
1763.00	0.170038
1764.00	0.169858
1765.00	0.169658
1766.00	0.169518
1767.00	0.169316
1768.00	0.169037
1769.00	0.168866
1770.00	0.168658
1771.00	0.168432
1772.00	0.168199
1773.00	0.168058
1774.00	0.167755
1775.00	0.167491
1776.00	0.167241
1777.00	0.167043
1778.00	0.166834
1779.00	0.166555
1780.00	0.166401
1781.00	0.166178
1782.00	0.166008
1783.00	0.165790
1784.00	0.165668
1785.00	0.165404
1786.00	0.165209
1787.00	0.164983
1788.00	0.164932
1789.00	0.164748
1790.00	0.164582
1791.00	0.164474
1792.00	0.164355
1793.00	0.164087
1794.00	0.163918
1795.00	0.163853
1796.00	0.163703
1797.00	0.163586
1798.00	0.163431
1799.00	0.163343
1800.00	0.163131
1801.00	0.163034
1802.00	0.162976
1803.00	0.162886
1804.00	0.162795
1805.00	0.162644
1806.00	0.162586
1807.00	0.162401
1808.00	0.162381
1809.00	0.162262
1810.00	0.162342
1811.00	0.162266
1812.00	0.162170
1813.00	0.162098
1814.00	0.162033
1815.00	0.161875
1816.00	0.161715
1817.00	0.161725
1818.00	0.161493
1819.00	0.161333
1820.00	0.161177
1821.00	0.161167
1822.00	0.161003
1823.00	0.160911
1824.00	0.160761
1825.00	0.160542
1826.00	0.160344
1827.00	0.160080
1828.00	0.159930
1829.00	0.159744
1830.00	0.159597
1831.00	0.159344
1832.00	0.159243
1833.00	0.158980
1834.00	0.158689
1835.00	0.158598
1836.00	0.158503
1837.00	0.158309
1838.00	0.158044
1839.00	0.157852
1840.00	0.157541
1841.00	0.157412
1842.00	0.157230
1843.00	0.157133
1844.00	0.156960
1845.00	0.156755
1846.00	0.156569
1847.00	0.156362
1848.00	0.156230
1849.00	0.156046
1850.00	0.155936
1851.00	0.155836
1852.00	0.155630
1853.00	0.155397
1854.00	0.155288
1855.00	0.155050
1856.00	0.154917
1857.00	0.154790
1858.00	0.154540
1859.00	0.154313
1860.00	0.154038
1861.00	0.153851
1862.00	0.153499
1863.00	0.153318
1864.00	0.153138
1865.00	0.152824
1866.00	0.152493
1867.00	0.152259
1868.00	0.151941
1869.00	0.151658
1870.00	0.151464
1871.00	0.151142
1872.00	0.150971
1873.00	0.150627
1874.00	0.150362
1875.00	0.150075
1876.00	0.150045
1877.00	0.149869
1878.00	0.149644
1879.00	0.149611
1880.00	0.149327
1881.00	0.149129
1882.00	0.149050
1883.00	0.148885
1884.00	0.148639
1885.00	0.148540
1886.00	0.148347
1887.00	0.148179
1888.00	0.147975
1889.00	0.147783
1890.00	0.147666
1891.00	0.147442
1892.00	0.147284
1893.00	0.146850
1894.00	0.146713
1895.00	0.146473
1896.00	0.146240
1897.00	0.146043
1898.00	0.145803
1899.00	0.145447
1900.00	0.145200
1901.00	0.144983
1902.00	0.144772
1903.00	0.144582
1904.00	0.144377
1905.00	0.144305
1906.00	0.144020
1907.00	0.143850
1908.00	0.143710
1909.00	0.143617
1910.00	0.143473
1911.00	0.143368
1912.00	0.143322
1913.00	0.143249
1914.00	0.143250
1915.00	0.143134
1916.00	0.143377
1917.00	0.143246
1918.00	0.143295
1919.00	0.143313
1920.00	0.143320
1921.00	0.143164
1922.00	0.142964
1923.00	0.142948
1924.00	0.142959
1925.00	0.142982
1926.00	0.142852
1927.00	0.142830
1928.00	0.142603
1929.00	0.142530
1930.00	0.142383
1931.00	0.142356
1932.00	0.142270
1933.00	0.141848
1934.00	0.142127
1935.00	0.142078
1936.00	0.141976
1937.00	0.141974
1938.00	0.142042
1939.00	0.141753
1940.00	0.141702
1941.00	0.141583
1942.00	0.141421
1943.00	0.141465
1944.00	0.141571
1945.00	0.141655
1946.00	0.141456
1947.00	0.141471
1948.00	0.141227
1949.00	0.141423
1950.00	0.141247
1951.00	0.141047
1952.00	0.140916
1953.00	0.140734
1954.00	0.140518
1955.00	0.140341
1956.00	0.140568
1957.00	0.140561
1958.00	0.140453
1959.00	0.140415
1960.00	0.140328
1961.00	0.139818
1962.00	0.139514
1963.00	0.139533
1964.00	0.139224
1965.00	0.139201
1966.00	0.138758
1967.00	0.139089
1968.00	0.138971
1969.00	0.138868
1970.00	0.138758
1971.00	0.138794
1972.00	0.138634
1973.00	0.138542
1974.00	0.138460
1975.00	0.138416
1976.00	0.138279
1977.00	0.138171
1978.00	0.138546
1979.00	0.138492
1980.00	0.138337
1981.00	0.138468
1982.00	0.138453
1983.00	0.138448
1984.00	0.138153
1985.00	0.138130
1986.00	0.137880
1987.00	0.137892
1988.00	0.137748
1989.00	0.137817
1990.00	0.137535
1991.00	0.137407
1992.00	0.137222
1993.00	0.137237
1994.00	0.137101
1995.00	0.136898
1996.00	0.137063
1997.00	0.137090
1998.00	0.136923
1999.00	0.136849
2000.00	0.136961
2001.00	0.137001
2002.00	0.136840
2003.00	0.137005
2004.00	0.136826
2005.00	0.136800
2006.00	0.136834
2007.00	0.136911
2008.00	0.136872
2009.00	0.136865
2010.00	0.136890
2011.00	0.136855
2012.00	0.136787
2013.00	0.136508
2014.00	0.136472
2015.00	0.136467
2016.00	0.136346
2017.00	0.136127
2018.00	0.135952
2019.00	0.135748
2020.00	0.135500
2021.00	0.135499
2022.00	0.135430
2023.00	0.135231
2024.00	0.135335
2025.00	0.135350
2026.00	0.135351
2027.00	0.135169
2028.00	0.135228
2029.00	0.135331
2030.00	0.135277
2031.00	0.135300
2032.00	0.135326
2033.00	0.135246
2034.00	0.135379
2035.00	0.135331
2036.00	0.135654
2037.00	0.135651
2038.00	0.135661
2039.00	0.135676
2040.00	0.135666
2041.00	0.135412
2042.00	0.135335
2043.00	0.135493
2044.00	0.135440
2045.00	0.135523
2046.00	0.135270
2047.00	0.135464
2048.00	0.135454
2049.00	0.135414
2050.00	0.135412
2051.00	0.135364
2052.00	0.135436
2053.00	0.135290
2054.00	0.135578
2055.00	0.135473
2056.00	0.135417
2057.00	0.135373
2058.00	0.135670
2059.00	0.135640
2060.00	0.135442
2061.00	0.135668
2062.00	0.135432
2063.00	0.135447
2064.00	0.135370
2065.00	0.135423
2066.00	0.135214
2067.00	0.135454
2068.00	0.135405
2069.00	0.135499
2070.00	0.135312
2071.00	0.135117
2072.00	0.135288
2073.00	0.135269
2074.00	0.135182
2075.00	0.134965
2076.00	0.135093
2077.00	0.135109
2078.00	0.135003
2079.00	0.135143
2080.00	0.135156
2081.00	0.135144
2082.00	0.135125
2083.00	0.135492
2084.00	0.135212
2085.00	0.135020
2086.00	0.134849
2087.00	0.134880
2088.00	0.134800
2089.00	0.134771
2090.00	0.134835
2091.00	0.135034
2092.00	0.134926
2093.00	0.134739
2094.00	0.134756
2095.00	0.134620
2096.00	0.134491
2097.00	0.134418
2098.00	0.134390
2099.00	0.134015
2100.00	0.133831
2101.00	0.133710
2102.00	0.133863
2103.00	0.133705
2104.00	0.133522
2105.00	0.133736
2106.00	0.133634
2107.00	0.133393
2108.00	0.133165
2109.00	0.133281
2110.00	0.133191
2111.00	0.132886
2112.00	0.132964
2113.00	0.132833
2114.00	0.132766
2115.00	0.132551
2116.00	0.132706
2117.00	0.132518
2118.00	0.132502
2119.00	0.132300
2120.00	0.132215
2121.00	0.132135
2122.00	0.131832
2123.00	0.131810
2124.00	0.131896
2125.00	0.131775
2126.00	0.131549
2127.00	0.131623
2128.00	0.131492
2129.00	0.131070
2130.00	0.130894
2131.00	0.130901
2132.00	0.130690
2133.00	0.130230
2134.00	0.130254
2135.00	0.130126
2136.00	0.129979
2137.00	0.129918
2138.00	0.130039
2139.00	0.129728
2140.00	0.129346
2141.00	0.129201
2142.00	0.129173
2143.00	0.128826
2144.00	0.128400
2145.00	0.128501
2146.00	0.128539
2147.00	0.128372
2148.00	0.128139
2149.00	0.128072
2150.00	0.128094
2151.00	0.127828
2152.00	0.127890
2153.00	0.127726
2154.00	0.127423
2155.00	0.127113
2156.00	0.127309
2157.00	0.127349
2158.00	0.127123
2159.00	0.126996
2160.00	0.127100
2161.00	0.126892
2162.00	0.126704
2163.00	0.126506
2164.00	0.126523
2165.00	0.126086
2166.00	0.126004
2167.00	0.125912
2168.00	0.125614
2169.00	0.125112
2170.00	0.125020
2171.00	0.125117
2172.00	0.124853
2173.00	0.124575
2174.00	0.124508
2175.00	0.124357
2176.00	0.123807
2177.00	0.123737
2178.00	0.123859
2179.00	0.123644
2180.00	0.123494
2181.00	0.123545
2182.00	0.123846
2183.00	0.123777
2184.00	0.123816
2185.00	0.123969
2186.00	0.124154
2187.00	0.123958
2188.00	0.123790
2189.00	0.123748
2190.00	0.123685
2191.00	0.123503
2192.00	0.123551
2193.00	0.124027
2194.00	0.123982
2195.00	0.123867
2196.00	0.124065
2197.00	0.123947
[truncated: 303 more rows]
