# Supplementary material for: Ultrafast charge-transfer-induced spin transition in cobalt-tungstate molecular photomagnets
Source: Nat Commun. 2025 Jun 6;16:5012. doi: 10.1038/s41467-025-60401-4 (PMC12144094; doi:10.1038/s41467-025-60401-4)
Supplement: Supplementary file 5 — Source Data [file 41467_2025_60401_MOESM5_ESM.zip › Source_Data_files/Photoinduced_UV_vis_NIR_spectra_CsCoW/cooling_photo_1st/File_220712_182715_30K.txt]

File_220712_182715_30K.spc - RawData
�g�� (nm)	Abs.
200.00	1.970131
201.00	2.049254
202.00	2.147225
203.00	2.324190
204.00	2.373660
205.00	2.371954
206.00	2.339046
207.00	2.284370
208.00	2.201157
209.00	2.149892
210.00	2.143656
211.00	2.109566
212.00	2.096389
213.00	2.070983
214.00	2.062552
215.00	2.043135
216.00	2.061260
217.00	2.057150
218.00	2.056578
219.00	2.067919
220.00	2.063818
221.00	2.052608
222.00	2.060073
223.00	2.070820
224.00	2.069204
225.00	2.078066
226.00	2.076380
227.00	2.077473
228.00	2.080209
229.00	2.076271
230.00	2.086414
231.00	2.104247
232.00	2.116155
233.00	2.127598
234.00	2.140028
235.00	2.146354
236.00	2.140411
237.00	2.145496
238.00	2.143300
239.00	2.149926
240.00	2.159166
241.00	2.166194
242.00	2.164912
243.00	2.174845
244.00	2.175545
245.00	2.175548
246.00	2.177125
247.00	2.179663
248.00	2.178477
249.00	2.186739
250.00	2.190978
251.00	2.195123
252.00	2.205089
253.00	2.214034
254.00	2.211639
255.00	2.207997
256.00	2.211496
257.00	2.205708
258.00	2.204994
259.00	2.205778
260.00	2.213163
261.00	2.217277
262.00	2.224028
263.00	2.223798
264.00	2.220424
265.00	2.215687
266.00	2.211596
267.00	2.210925
268.00	2.204890
269.00	2.204645
270.00	2.195703
271.00	2.187273
272.00	2.174992
273.00	2.170298
274.00	2.164851
275.00	2.162960
276.00	2.159452
277.00	2.152007
278.00	2.146080
279.00	2.138556
280.00	2.128924
281.00	2.118399
282.00	2.109003
283.00	2.101701
284.00	2.091748
285.00	2.084752
286.00	2.078982
287.00	2.068586
288.00	2.057882
289.00	2.046105
290.00	2.032980
291.00	2.022211
292.00	2.015995
293.00	2.008595
294.00	1.996914
295.00	1.987511
296.00	1.976999
297.00	1.967152
298.00	1.952973
299.00	1.945898
300.00	1.936917
301.00	1.925612
302.00	1.912437
303.00	1.902660
304.00	1.885585
305.00	1.868012
306.00	1.847192
307.00	1.827576
308.00	1.804897
309.00	1.791163
310.00	1.767752
311.00	1.746951
312.00	1.725343
313.00	1.705796
314.00	1.680413
315.00	1.659704
316.00	1.638751
317.00	1.616755
318.00	1.593603
319.00	1.571691
320.00	1.554064
321.00	1.534742
322.00	1.517912
323.00	1.504019
324.00	1.489964
325.00	1.475791
326.00	1.464605
327.00	1.452566
328.00	1.441502
329.00	1.431412
330.00	1.421968
331.00	1.412543
332.00	1.405712
333.00	1.398437
334.00	1.391840
335.00	1.387004
336.00	1.381497
337.00	1.376756
338.00	1.371423
339.00	1.368447
340.00	1.364075
341.00	1.361731
342.00	1.358633
343.00	1.356999
344.00	1.352042
345.00	1.348542
346.00	1.346763
347.00	1.344060
348.00	1.340122
349.00	1.339964
350.00	1.338716
351.00	1.335419
352.00	1.331262
353.00	1.328380
354.00	1.324010
355.00	1.319540
356.00	1.315712
357.00	1.312278
358.00	1.308532
359.00	1.303844
360.00	1.299448
361.00	1.293750
362.00	1.287944
363.00	1.279837
364.00	1.272243
365.00	1.264820
366.00	1.256540
367.00	1.247272
368.00	1.238887
369.00	1.229663
370.00	1.220028
371.00	1.211345
372.00	1.203119
373.00	1.194710
374.00	1.185827
375.00	1.176047
376.00	1.165792
377.00	1.155822
378.00	1.145679
379.00	1.136164
380.00	1.126922
381.00	1.117445
382.00	1.107431
383.00	1.097384
384.00	1.088212
385.00	1.078598
386.00	1.069172
387.00	1.060270
388.00	1.052154
389.00	1.042091
390.00	1.033281
391.00	1.024172
392.00	1.016034
393.00	1.007602
394.00	1.000490
395.00	0.992803
396.00	0.986358
397.00	0.979921
398.00	0.974314
399.00	0.968248
400.00	0.963548
401.00	0.958476
402.00	0.953722
403.00	0.948460
404.00	0.944449
405.00	0.939875
406.00	0.936625
407.00	0.932789
408.00	0.929736
409.00	0.926344
410.00	0.923395
411.00	0.919971
412.00	0.917046
413.00	0.913235
414.00	0.910514
415.00	0.906956
416.00	0.902770
417.00	0.898265
418.00	0.894473
419.00	0.889736
420.00	0.885091
421.00	0.881001
422.00	0.877530
423.00	0.873931
424.00	0.870002
425.00	0.866237
426.00	0.862207
427.00	0.857626
428.00	0.853486
429.00	0.849944
430.00	0.845991
431.00	0.842102
432.00	0.838866
433.00	0.835037
434.00	0.831570
435.00	0.828804
436.00	0.825381
437.00	0.822314
438.00	0.819850
439.00	0.816882
440.00	0.814230
441.00	0.812290
442.00	0.810017
443.00	0.807158
444.00	0.805124
445.00	0.802747
446.00	0.800843
447.00	0.798893
448.00	0.797359
449.00	0.795810
450.00	0.794441
451.00	0.792927
452.00	0.791801
453.00	0.790509
454.00	0.789497
455.00	0.788583
456.00	0.787867
457.00	0.786888
458.00	0.786126
459.00	0.785332
460.00	0.784495
461.00	0.783877
462.00	0.782962
463.00	0.782075
464.00	0.780651
465.00	0.779602
466.00	0.777681
467.00	0.776252
468.00	0.774787
469.00	0.773273
470.00	0.771695
471.00	0.770315
472.00	0.768464
473.00	0.766272
474.00	0.764344
475.00	0.761897
476.00	0.759610
477.00	0.757501
478.00	0.755949
479.00	0.754089
480.00	0.752327
481.00	0.750718
482.00	0.749262
483.00	0.747389
484.00	0.745359
485.00	0.743388
486.00	0.741325
487.00	0.738938
488.00	0.736677
489.00	0.734995
490.00	0.733491
491.00	0.732172
492.00	0.731043
493.00	0.730080
494.00	0.728615
495.00	0.726998
496.00	0.725568
497.00	0.724380
498.00	0.723420
499.00	0.722456
500.00	0.722184
501.00	0.721224
502.00	0.720346
503.00	0.719278
504.00	0.718342
505.00	0.717104
506.00	0.716688
507.00	0.715856
508.00	0.715032
509.00	0.714868
510.00	0.714012
511.00	0.713042
512.00	0.712373
513.00	0.712058
514.00	0.710973
515.00	0.710538
516.00	0.710358
517.00	0.710102
518.00	0.709950
519.00	0.710315
520.00	0.710515
521.00	0.710393
522.00	0.710394
523.00	0.709903
524.00	0.709323
525.00	0.709350
526.00	0.709021
527.00	0.709156
528.00	0.709354
529.00	0.710225
530.00	0.710590
531.00	0.711276
532.00	0.711088
533.00	0.710734
534.00	0.709921
535.00	0.708679
536.00	0.707552
537.00	0.706788
538.00	0.705336
539.00	0.703439
540.00	0.701659
541.00	0.699020
542.00	0.696267
543.00	0.694581
544.00	0.692600
545.00	0.690731
546.00	0.689256
547.00	0.687714
548.00	0.686068
549.00	0.684869
550.00	0.684204
551.00	0.683732
552.00	0.683505
553.00	0.683674
554.00	0.683624
555.00	0.683786
556.00	0.684024
557.00	0.684840
558.00	0.685218
559.00	0.686406
560.00	0.687548
561.00	0.689176
562.00	0.690435
563.00	0.692039
564.00	0.693380
565.00	0.694663
566.00	0.695683
567.00	0.697078
568.00	0.698272
569.00	0.699725
570.00	0.701157
571.00	0.702015
572.00	0.703296
573.00	0.704361
574.00	0.705185
575.00	0.705810
576.00	0.706933
577.00	0.707608
578.00	0.708512
579.00	0.709456
580.00	0.710745
581.00	0.712275
582.00	0.713937
583.00	0.716104
584.00	0.718204
585.00	0.720658
586.00	0.723000
587.00	0.725712
588.00	0.728314
589.00	0.730867
590.00	0.733405
591.00	0.736227
592.00	0.738801
593.00	0.741193
594.00	0.743821
595.00	0.746327
596.00	0.748806
597.00	0.750831
598.00	0.753523
599.00	0.756061
600.00	0.758388
601.00	0.760959
602.00	0.763763
603.00	0.766136
604.00	0.768979
605.00	0.771742
606.00	0.774864
607.00	0.777355
608.00	0.780379
609.00	0.783555
610.00	0.786682
611.00	0.788614
612.00	0.791343
613.00	0.794051
614.00	0.796316
615.00	0.798580
616.00	0.802131
617.00	0.805447
618.00	0.807834
619.00	0.810685
620.00	0.813772
621.00	0.816193
622.00	0.818338
623.00	0.821082
624.00	0.823855
625.00	0.826553
626.00	0.829887
627.00	0.833173
628.00	0.835977
629.00	0.839117
630.00	0.841752
631.00	0.843742
632.00	0.846542
633.00	0.849572
634.00	0.851642
635.00	0.854419
636.00	0.857456
637.00	0.859844
638.00	0.862303
639.00	0.865493
640.00	0.867448
641.00	0.870009
642.00	0.872997
643.00	0.875601
644.00	0.877448
645.00	0.881229
646.00	0.883714
647.00	0.885948
648.00	0.889012
649.00	0.892101
650.00	0.893894
651.00	0.896332
652.00	0.899046
653.00	0.900899
654.00	0.902921
655.00	0.905716
656.00	0.909204
657.00	0.912006
658.00	0.916319
659.00	0.920142
660.00	0.923169
661.00	0.925563
662.00	0.929095
663.00	0.930449
664.00	0.932649
665.00	0.934927
666.00	0.935933
667.00	0.936221
668.00	0.937309
669.00	0.937696
670.00	0.938534
671.00	0.939386
672.00	0.940225
673.00	0.941525
674.00	0.942734
675.00	0.944308
676.00	0.945822
677.00	0.947596
678.00	0.949796
679.00	0.951661
680.00	0.953234
681.00	0.955719
682.00	0.957797
683.00	0.958760
684.00	0.960667
685.00	0.961857
686.00	0.963163
687.00	0.964097
688.00	0.965546
689.00	0.966813
690.00	0.967884
691.00	0.968954
692.00	0.970893
693.00	0.972303
694.00	0.973023
695.00	0.974811
696.00	0.975910
697.00	0.976180
698.00	0.977279
699.00	0.978476
700.00	0.978415
701.00	0.979667
702.00	0.980324
703.00	0.980895
704.00	0.982089
705.00	0.982978
706.00	0.983657
707.00	0.984966
708.00	0.985669
709.00	0.985305
710.00	0.986791
711.00	0.986424
712.00	0.985868
713.00	0.986193
714.00	0.986626
715.00	0.985949
716.00	0.987349
717.00	0.989618
718.00	0.988237
719.00	0.975200
720.00	0.962673
721.00	0.953409
722.00	0.949859
723.00	0.946385
724.00	0.942764
725.00	0.939215
726.00	0.935647
727.00	0.931861
728.00	0.927875
729.00	0.924635
730.00	0.924492
731.00	0.924308
732.00	0.924133
733.00	0.923683
734.00	0.923293
735.00	0.922903
736.00	0.922498
737.00	0.922100
738.00	0.921607
739.00	0.921094
740.00	0.920530
741.00	0.919840
742.00	0.919146
743.00	0.918326
744.00	0.917496
745.00	0.916596
746.00	0.915601
747.00	0.914585
748.00	0.913562
749.00	0.912482
750.00	0.911461
751.00	0.910310
752.00	0.909155
753.00	0.907937
754.00	0.906565
755.00	0.905089
756.00	0.903703
757.00	0.902267
758.00	0.900691
759.00	0.899154
760.00	0.897599
761.00	0.895953
762.00	0.894285
763.00	0.892657
764.00	0.891005
765.00	0.889221
766.00	0.887478
767.00	0.885655
768.00	0.883766
769.00	0.881892
770.00	0.879909
771.00	0.877977
772.00	0.876073
773.00	0.873970
774.00	0.871877
775.00	0.869926
776.00	0.867756
777.00	0.865671
778.00	0.863599
779.00	0.861448
780.00	0.859215
781.00	0.856867
782.00	0.854571
783.00	0.852075
784.00	0.849625
785.00	0.847238
786.00	0.844725
787.00	0.842231
788.00	0.839718
789.00	0.837092
790.00	0.834533
791.00	0.831903
792.00	0.829283
793.00	0.826693
794.00	0.823922
795.00	0.821051
796.00	0.818376
797.00	0.815486
798.00	0.812629
799.00	0.809743
800.00	0.806899
801.00	0.804058
802.00	0.801109
803.00	0.798132
804.00	0.795199
805.00	0.792138
806.00	0.789147
807.00	0.786106
808.00	0.783055
809.00	0.779897
810.00	0.776817
811.00	0.773793
812.00	0.770785
813.00	0.767575
814.00	0.764532
815.00	0.761378
816.00	0.758269
817.00	0.755277
818.00	0.752216
819.00	0.749172
820.00	0.746092
821.00	0.743054
822.00	0.740067
823.00	0.737084
824.00	0.734031
825.00	0.731061
826.00	0.728111
827.00	0.725156
828.00	0.722190
829.00	0.719267
830.00	0.716370
831.00	0.713459
832.00	0.710653
833.00	0.707763
834.00	0.704899
835.00	0.701995
836.00	0.699012
837.00	0.696095
838.00	0.693229
839.00	0.690390
840.00	0.687496
841.00	0.684693
842.00	0.681778
843.00	0.678813
844.00	0.675969
845.00	0.673025
846.00	0.670211
847.00	0.667270
848.00	0.664348
849.00	0.661468
850.00	0.658592
851.00	0.655683
852.00	0.652821
853.00	0.650014
854.00	0.647377
855.00	0.644528
856.00	0.641644
857.00	0.638912
858.00	0.636171
859.00	0.633516
860.00	0.630614
861.00	0.627813
862.00	0.625016
863.00	0.619021
864.00	0.613207
865.00	0.607463
866.00	0.601707
867.00	0.595998
868.00	0.590269
869.00	0.584476
870.00	0.578936
871.00	0.573249
872.00	0.567689
873.00	0.562197
874.00	0.556628
875.00	0.551092
876.00	0.545605
877.00	0.540424
878.00	0.535113
879.00	0.529916
880.00	0.527229
881.00	0.524548
882.00	0.521812
883.00	0.519019
884.00	0.516360
885.00	0.513810
886.00	0.511358
887.00	0.508688
888.00	0.506094
889.00	0.503531
890.00	0.501076
891.00	0.498590
892.00	0.496167
893.00	0.493617
894.00	0.491117
895.00	0.488647
896.00	0.486219
897.00	0.483812
898.00	0.481467
899.00	0.479155
900.00	0.476941
901.00	0.474627
902.00	0.472234
903.00	0.469945
904.00	0.467719
905.00	0.465479
906.00	0.463267
907.00	0.461033
908.00	0.458926
909.00	0.456779
910.00	0.454746
911.00	0.452703
912.00	0.450659
913.00	0.448685
914.00	0.446677
915.00	0.444709
916.00	0.442781
917.00	0.440874
918.00	0.439022
919.00	0.437241
920.00	0.435405
921.00	0.433617
922.00	0.431900
923.00	0.430205
924.00	0.428523
925.00	0.426785
926.00	0.425106
927.00	0.423498
928.00	0.421909
929.00	0.420321
930.00	0.418784
931.00	0.417240
932.00	0.415683
933.00	0.414141
934.00	0.412602
935.00	0.411085
936.00	0.409592
937.00	0.408111
938.00	0.406691
939.00	0.405242
940.00	0.403819
941.00	0.402398
942.00	0.401052
943.00	0.399687
944.00	0.398309
945.00	0.396910
946.00	0.395557
947.00	0.394152
948.00	0.392882
949.00	0.391603
950.00	0.390343
951.00	0.389055
952.00	0.387824
953.00	0.386581
954.00	0.385338
955.00	0.384031
956.00	0.382812
957.00	0.381606
958.00	0.380389
959.00	0.379201
960.00	0.378099
961.00	0.377010
962.00	0.375875
963.00	0.374792
964.00	0.373702
965.00	0.372600
966.00	0.371528
967.00	0.370445
968.00	0.369413
969.00	0.368355
970.00	0.367309
971.00	0.366338
972.00	0.365421
973.00	0.364440
974.00	0.363438
975.00	0.362482
976.00	0.361546
977.00	0.360570
978.00	0.359605
979.00	0.358720
980.00	0.357823
981.00	0.356954
982.00	0.356067
983.00	0.355211
984.00	0.354375
985.00	0.353567
986.00	0.352740
987.00	0.351910
988.00	0.351092
989.00	0.350300
990.00	0.349537
991.00	0.348778
992.00	0.348048
993.00	0.347286
994.00	0.346567
995.00	0.345802
996.00	0.345091
997.00	0.344368
998.00	0.343660
999.00	0.342893
1000.00	0.342173
1001.00	0.341473
1002.00	0.340773
1003.00	0.340105
1004.00	0.339452
1005.00	0.338782
1006.00	0.338160
1007.00	0.337538
1008.00	0.336940
1009.00	0.336296
1010.00	0.335667
1011.00	0.335035
1012.00	0.334448
1013.00	0.333840
1014.00	0.333227
1015.00	0.332633
1016.00	0.332087
1017.00	0.331493
1018.00	0.330899
1019.00	0.330345
1020.00	0.329784
1021.00	0.329236
1022.00	0.328680
1023.00	0.328077
1024.00	0.327502
1025.00	0.326920
1026.00	0.326369
1027.00	0.325798
1028.00	0.325208
1029.00	0.324647
1030.00	0.324085
1031.00	0.323556
1032.00	0.323000
1033.00	0.322448
1034.00	0.321902
1035.00	0.321366
1036.00	0.320806
1037.00	0.320269
1038.00	0.319730
1039.00	0.319201
1040.00	0.318680
1041.00	0.318126
1042.00	0.317584
1043.00	0.317043
1044.00	0.316535
1045.00	0.316026
1046.00	0.315518
1047.00	0.314998
1048.00	0.314467
1049.00	0.313955
1050.00	0.313452
1051.00	0.312970
1052.00	0.312497
1053.00	0.312001
1054.00	0.311521
1055.00	0.311046
1056.00	0.310560
1057.00	0.310068
1058.00	0.309616
1059.00	0.309188
1060.00	0.308748
1061.00	0.308272
1062.00	0.307810
1063.00	0.307362
1064.00	0.306895
1065.00	0.306471
1066.00	0.306018
1067.00	0.305583
1068.00	0.305134
1069.00	0.304700
1070.00	0.304300
1071.00	0.303861
1072.00	0.303415
1073.00	0.302979
1074.00	0.302543
1075.00	0.302109
1076.00	0.301650
1077.00	0.301210
1078.00	0.300783
1079.00	0.300378
1080.00	0.299963
1081.00	0.299573
1082.00	0.299138
1083.00	0.298745
1084.00	0.298335
1085.00	0.297928
1086.00	0.297511
1087.00	0.297086
1088.00	0.296669
1089.00	0.296276
1090.00	0.295889
1091.00	0.295517
1092.00	0.295131
1093.00	0.294752
1094.00	0.294375
1095.00	0.294024
1096.00	0.293673
1097.00	0.293298
1098.00	0.292905
1099.00	0.292509
1100.00	0.292127
1101.00	0.291765
1102.00	0.291419
1103.00	0.291075
1104.00	0.290722
1105.00	0.290360
1106.00	0.289983
1107.00	0.289638
1108.00	0.289271
1109.00	0.288898
1110.00	0.288545
1111.00	0.288184
1112.00	0.287830
1113.00	0.287457
1114.00	0.287097
1115.00	0.286767
1116.00	0.286449
1117.00	0.286121
1118.00	0.285772
1119.00	0.285398
1120.00	0.285012
1121.00	0.284642
1122.00	0.284281
1123.00	0.283920
1124.00	0.283553
1125.00	0.283219
1126.00	0.282873
1127.00	0.282511
1128.00	0.282143
1129.00	0.281769
1130.00	0.281393
1131.00	0.281043
1132.00	0.280663
1133.00	0.280283
1134.00	0.279921
1135.00	0.279557
1136.00	0.279216
1137.00	0.278865
1138.00	0.278508
1139.00	0.278154
1140.00	0.277804
1141.00	0.277459
1142.00	0.277091
1143.00	0.276735
1144.00	0.276367
1145.00	0.275999
1146.00	0.275643
1147.00	0.275288
1148.00	0.274935
1149.00	0.274610
1150.00	0.274289
1151.00	0.273927
1152.00	0.273588
1153.00	0.273220
1154.00	0.272892
1155.00	0.272547
1156.00	0.272206
1157.00	0.271867
1158.00	0.271507
1159.00	0.271146
1160.00	0.270810
1161.00	0.270495
1162.00	0.270210
1163.00	0.269875
1164.00	0.269557
1165.00	0.269222
1166.00	0.268889
1167.00	0.268566
1168.00	0.268249
1169.00	0.267920
1170.00	0.267599
1171.00	0.267236
1172.00	0.266925
1173.00	0.266639
1174.00	0.266347
1175.00	0.266062
1176.00	0.265766
1177.00	0.265469
1178.00	0.265195
1179.00	0.264888
1180.00	0.264595
1181.00	0.264303
1182.00	0.264016
1183.00	0.263712
1184.00	0.263404
1185.00	0.263104
1186.00	0.262822
1187.00	0.262546
1188.00	0.262285
1189.00	0.262029
1190.00	0.261735
1191.00	0.261443
1192.00	0.261137
1193.00	0.260852
1194.00	0.260564
1195.00	0.260276
1196.00	0.259991
1197.00	0.259761
1198.00	0.259491
1199.00	0.259223
1200.00	0.258967
1201.00	0.258705
1202.00	0.258448
1203.00	0.258187
1204.00	0.257925
1205.00	0.257675
1206.00	0.257387
1207.00	0.257107
1208.00	0.256860
1209.00	0.256620
1210.00	0.256375
1211.00	0.256129
1212.00	0.255856
1213.00	0.255610
1214.00	0.255329
1215.00	0.255073
1216.00	0.254803
1217.00	0.254531
1218.00	0.254237
1219.00	0.253978
1220.00	0.253717
1221.00	0.253454
1222.00	0.253176
1223.00	0.252896
1224.00	0.252649
1225.00	0.252372
1226.00	0.252106
1227.00	0.251860
1228.00	0.251595
1229.00	0.251319
1230.00	0.251037
1231.00	0.250765
1232.00	0.250495
1233.00	0.250237
1234.00	0.249975
1235.00	0.249747
1236.00	0.249481
1237.00	0.249213
1238.00	0.248943
1239.00	0.248696
1240.00	0.248467
1241.00	0.248196
1242.00	0.247927
1243.00	0.247683
1244.00	0.247425
1245.00	0.247165
1246.00	0.246925
1247.00	0.246662
1248.00	0.246398
1249.00	0.246148
1250.00	0.245896
1251.00	0.245641
1252.00	0.245364
1253.00	0.245088
1254.00	0.244821
1255.00	0.244574
1256.00	0.244322
1257.00	0.244062
1258.00	0.243810
1259.00	0.243569
1260.00	0.243314
1261.00	0.243048
1262.00	0.242783
1263.00	0.242514
1264.00	0.242274
1265.00	0.241989
1266.00	0.241719
1267.00	0.241455
1268.00	0.241206
1269.00	0.240951
1270.00	0.240690
1271.00	0.240441
1272.00	0.240185
1273.00	0.239919
1274.00	0.239663
1275.00	0.239397
1276.00	0.239157
1277.00	0.238898
1278.00	0.238650
1279.00	0.238424
1280.00	0.238193
1281.00	0.237910
1282.00	0.237669
1283.00	0.237441
1284.00	0.237204
1285.00	0.236938
1286.00	0.236717
1287.00	0.236499
1288.00	0.236264
1289.00	0.235997
1290.00	0.235757
1291.00	0.235532
1292.00	0.235318
1293.00	0.235065
1294.00	0.234822
1295.00	0.234588
1296.00	0.234354
1297.00	0.234104
1298.00	0.233891
1299.00	0.233698
1300.00	0.233458
1301.00	0.233207
1302.00	0.232953
1303.00	0.232700
1304.00	0.232466
1305.00	0.232225
1306.00	0.231987
1307.00	0.231759
1308.00	0.231497
1309.00	0.231228
1310.00	0.230995
1311.00	0.230753
1312.00	0.230485
1313.00	0.230200
1314.00	0.229904
1315.00	0.229617
1316.00	0.229313
1317.00	0.229002
1318.00	0.228709
1319.00	0.228438
1320.00	0.228131
1321.00	0.227806
1322.00	0.227477
1323.00	0.227190
1324.00	0.226852
1325.00	0.226502
1326.00	0.226189
1327.00	0.225849
1328.00	0.225508
1329.00	0.225188
1330.00	0.224868
1331.00	0.224577
1332.00	0.224283
1333.00	0.223996
1334.00	0.223717
1335.00	0.223404
1336.00	0.223104
1337.00	0.222833
1338.00	0.222555
1339.00	0.222295
1340.00	0.222043
1341.00	0.221810
1342.00	0.221602
1343.00	0.221347
1344.00	0.221088
1345.00	0.220826
1346.00	0.220574
1347.00	0.220315
1348.00	0.220054
1349.00	0.219796
1350.00	0.219523
1351.00	0.219240
1352.00	0.218998
1353.00	0.218766
1354.00	0.218495
1355.00	0.218215
1356.00	0.217934
1357.00	0.217652
1358.00	0.217340
1359.00	0.217013
1360.00	0.216720
1361.00	0.216417
1362.00	0.216127
1363.00	0.215822
1364.00	0.215542
1365.00	0.215245
1366.00	0.214929
1367.00	0.214633
1368.00	0.214360
1369.00	0.214067
1370.00	0.213737
1371.00	0.213444
1372.00	0.213161
1373.00	0.212878
1374.00	0.212579
1375.00	0.212313
1376.00	0.212023
1377.00	0.211720
1378.00	0.211441
1379.00	0.211172
1380.00	0.210908
1381.00	0.210621
1382.00	0.210333
1383.00	0.210060
1384.00	0.209767
1385.00	0.209466
1386.00	0.209180
1387.00	0.208916
1388.00	0.208617
1389.00	0.208316
1390.00	0.208009
1391.00	0.207698
1392.00	0.207380
1393.00	0.207091
1394.00	0.206801
1395.00	0.206510
1396.00	0.206197
1397.00	0.205864
1398.00	0.205555
1399.00	0.205263
1400.00	0.204964
1401.00	0.204643
1402.00	0.204333
1403.00	0.204020
1404.00	0.203701
1405.00	0.203416
1406.00	0.203124
1407.00	0.202808
1408.00	0.202479
1409.00	0.202149
1410.00	0.201850
1411.00	0.201560
1412.00	0.201256
1413.00	0.200950
1414.00	0.200664
1415.00	0.200358
1416.00	0.200049
1417.00	0.199758
1418.00	0.199474
1419.00	0.199185
1420.00	0.198886
1421.00	0.198599
1422.00	0.198295
1423.00	0.198023
1424.00	0.197759
1425.00	0.197518
1426.00	0.197279
1427.00	0.197010
1428.00	0.196745
1429.00	0.196500
1430.00	0.196271
1431.00	0.196025
1432.00	0.195783
1433.00	0.195553
1434.00	0.195348
1435.00	0.195150
1436.00	0.194970
1437.00	0.194782
1438.00	0.194576
1439.00	0.194374
1440.00	0.194176
1441.00	0.194001
1442.00	0.193830
1443.00	0.193665
1444.00	0.193505
1445.00	0.193337
1446.00	0.193171
1447.00	0.193014
1448.00	0.192874
1449.00	0.192731
1450.00	0.192581
1451.00	0.192431
1452.00	0.192293
1453.00	0.192139
1454.00	0.192002
1455.00	0.191875
1456.00	0.191768
1457.00	0.191643
1458.00	0.191502
1459.00	0.191365
1460.00	0.191228
1461.00	0.191086
1462.00	0.190971
1463.00	0.190837
1464.00	0.190710
1465.00	0.190588
1466.00	0.190466
1467.00	0.190358
1468.00	0.190215
1469.00	0.190085
1470.00	0.189962
1471.00	0.189829
1472.00	0.189728
1473.00	0.189617
1474.00	0.189517
1475.00	0.189435
1476.00	0.189332
1477.00	0.189246
1478.00	0.189155
1479.00	0.189062
1480.00	0.188954
1481.00	0.188859
1482.00	0.188749
1483.00	0.188650
1484.00	0.188552
1485.00	0.188485
1486.00	0.188397
1487.00	0.188297
1488.00	0.188223
1489.00	0.188143
1490.00	0.188043
1491.00	0.187949
1492.00	0.187858
1493.00	0.187786
1494.00	0.187692
1495.00	0.187624
1496.00	0.187561
1497.00	0.187515
1498.00	0.187434
1499.00	0.187356
1500.00	0.187290
1501.00	0.187200
1502.00	0.187070
1503.00	0.186979
1504.00	0.186897
1505.00	0.186803
1506.00	0.186692
1507.00	0.186607
1508.00	0.186518
1509.00	0.186422
1510.00	0.186302
1511.00	0.186182
1512.00	0.186077
1513.00	0.185945
1514.00	0.185823
1515.00	0.185691
1516.00	0.185579
1517.00	0.185460
1518.00	0.185367
1519.00	0.185328
1520.00	0.185240
1521.00	0.185144
1522.00	0.185028
1523.00	0.184954
1524.00	0.184859
1525.00	0.184746
1526.00	0.184638
1527.00	0.184552
1528.00	0.184467
1529.00	0.184340
1530.00	0.184217
1531.00	0.184072
1532.00	0.183958
1533.00	0.183864
1534.00	0.183764
1535.00	0.183634
1536.00	0.183480
1537.00	0.183340
1538.00	0.183220
1539.00	0.183123
1540.00	0.182974
1541.00	0.182827
1542.00	0.182700
1543.00	0.182569
1544.00	0.182443
1545.00	0.182322
1546.00	0.182207
1547.00	0.182113
1548.00	0.182006
1549.00	0.181899
1550.00	0.181778
1551.00	0.181656
1552.00	0.181528
1553.00	0.181395
1554.00	0.181260
1555.00	0.181108
1556.00	0.180957
1557.00	0.180842
1558.00	0.180736
1559.00	0.180604
1560.00	0.180463
1561.00	0.180315
1562.00	0.180163
1563.00	0.180009
1564.00	0.179847
1565.00	0.179721
1566.00	0.179568
1567.00	0.179400
1568.00	0.179254
1569.00	0.179133
1570.00	0.179008
1571.00	0.178874
1572.00	0.178759
1573.00	0.178658
1574.00	0.178515
1575.00	0.178338
1576.00	0.178189
1577.00	0.178056
1578.00	0.177905
1579.00	0.177761
1580.00	0.177626
1581.00	0.177491
1582.00	0.177355
1583.00	0.177233
1584.00	0.177114
1585.00	0.176986
1586.00	0.176847
1587.00	0.176706
1588.00	0.176567
1589.00	0.176425
1590.00	0.176266
1591.00	0.176126
1592.00	0.176013
1593.00	0.175887
1594.00	0.175765
1595.00	0.175656
1596.00	0.175568
1597.00	0.175467
1598.00	0.175360
1599.00	0.175260
1600.00	0.175131
1601.00	0.175011
1602.00	0.174883
1603.00	0.174750
1604.00	0.174621
1605.00	0.174517
1606.00	0.174392
1607.00	0.174281
1608.00	0.174162
1609.00	0.174026
1610.00	0.173877
1611.00	0.173729
1612.00	0.173585
1613.00	0.173409
1614.00	0.173230
1615.00	0.173097
1616.00	0.172959
1617.00	0.172842
1618.00	0.172710
1619.00	0.172567
1620.00	0.172447
1621.00	0.172313
1622.00	0.172168
1623.00	0.172050
1624.00	0.171920
1625.00	0.171782
1626.00	0.171656
1627.00	0.171565
1628.00	0.171475
1629.00	0.171370
1630.00	0.171273
1631.00	0.171186
1632.00	0.171071
1633.00	0.170907
1634.00	0.170784
1635.00	0.170663
1636.00	0.170547
1637.00	0.170409
1638.00	0.170318
1639.00	0.170234
1640.00	0.170117
1641.00	0.169966
1642.00	0.169823
1643.00	0.170833
1644.00	0.171788
1645.00	0.172748
1646.00	0.173717
1647.00	0.174697
1648.00	0.175627
1649.00	0.176621
1650.00	0.177630
1651.00	0.178583
1652.00	0.179521
1653.00	0.180540
1654.00	0.181570
1655.00	0.182477
1656.00	0.183404
1657.00	0.184331
1658.00	0.185353
1659.00	0.186336
1660.00	0.186150
1661.00	0.186020
1662.00	0.185869
1663.00	0.185655
1664.00	0.185468
1665.00	0.185335
1666.00	0.185119
1667.00	0.184892
1668.00	0.184702
1669.00	0.184585
1670.00	0.184320
1671.00	0.184207
1672.00	0.184158
1673.00	0.184000
1674.00	0.183806
1675.00	0.183607
1676.00	0.183457
1677.00	0.183259
1678.00	0.183082
1679.00	0.182912
1680.00	0.182841
1681.00	0.182681
1682.00	0.182564
1683.00	0.182457
1684.00	0.182373
1685.00	0.182263
1686.00	0.182155
1687.00	0.182105
1688.00	0.181966
1689.00	0.181807
1690.00	0.181768
1691.00	0.181753
1692.00	0.181699
1693.00	0.181686
1694.00	0.181686
1695.00	0.181712
1696.00	0.181675
1697.00	0.181531
1698.00	0.181505
1699.00	0.181424
1700.00	0.181328
1701.00	0.181246
1702.00	0.181191
1703.00	0.181077
1704.00	0.181015
1705.00	0.180814
1706.00	0.180733
1707.00	0.180647
1708.00	0.180515
1709.00	0.180391
1710.00	0.180275
1711.00	0.180098
1712.00	0.179899
1713.00	0.179801
1714.00	0.179749
1715.00	0.179626
1716.00	0.179491
1717.00	0.179414
1718.00	0.179360
1719.00	0.179222
1720.00	0.179096
1721.00	0.178946
1722.00	0.178914
1723.00	0.178720
1724.00	0.178543
1725.00	0.178427
1726.00	0.178274
1727.00	0.178021
1728.00	0.177864
1729.00	0.177715
1730.00	0.177515
1731.00	0.177314
1732.00	0.177085
1733.00	0.176929
1734.00	0.176674
1735.00	0.176479
1736.00	0.176348
1737.00	0.176188
1738.00	0.175942
1739.00	0.175711
1740.00	0.175565
1741.00	0.175352
1742.00	0.175158
1743.00	0.174973
1744.00	0.174800
1745.00	0.174590
1746.00	0.174299
1747.00	0.174153
1748.00	0.173979
1749.00	0.173828
1750.00	0.173600
1751.00	0.173475
1752.00	0.173208
1753.00	0.172955
1754.00	0.172693
1755.00	0.172553
1756.00	0.172270
1757.00	0.172065
1758.00	0.171902
1759.00	0.171752
1760.00	0.171523
1761.00	0.171303
1762.00	0.171183
1763.00	0.171049
1764.00	0.170780
1765.00	0.170534
1766.00	0.170313
1767.00	0.170058
1768.00	0.169793
1769.00	0.169567
1770.00	0.169406
1771.00	0.169175
1772.00	0.168988
1773.00	0.168878
1774.00	0.168648
1775.00	0.168319
1776.00	0.168035
1777.00	0.167813
1778.00	0.167584
1779.00	0.167267
1780.00	0.167092
1781.00	0.166935
1782.00	0.166791
1783.00	0.166639
1784.00	0.166558
1785.00	0.166341
1786.00	0.166132
1787.00	0.165824
1788.00	0.165772
1789.00	0.165512
1790.00	0.165289
1791.00	0.165083
1792.00	0.165033
1793.00	0.164813
1794.00	0.164677
1795.00	0.164640
1796.00	0.164581
1797.00	0.164431
1798.00	0.164306
1799.00	0.164128
1800.00	0.163947
1801.00	0.163766
1802.00	0.163619
1803.00	0.163614
1804.00	0.163494
1805.00	0.163381
1806.00	0.163325
1807.00	0.163214
1808.00	0.163159
1809.00	0.163003
1810.00	0.162968
1811.00	0.162838
1812.00	0.162678
1813.00	0.162509
1814.00	0.162432
1815.00	0.162220
1816.00	0.162148
1817.00	0.162101
1818.00	0.161996
1819.00	0.161904
1820.00	0.161730
1821.00	0.161760
1822.00	0.161553
1823.00	0.161421
1824.00	0.161289
1825.00	0.161203
1826.00	0.161045
1827.00	0.160899
1828.00	0.160856
1829.00	0.160720
1830.00	0.160588
1831.00	0.160392
1832.00	0.160312
1833.00	0.160069
1834.00	0.159806
1835.00	0.159551
1836.00	0.159517
1837.00	0.159250
1838.00	0.159074
1839.00	0.158875
1840.00	0.158693
1841.00	0.158473
1842.00	0.158239
1843.00	0.158145
1844.00	0.157926
1845.00	0.157667
1846.00	0.157469
1847.00	0.157327
1848.00	0.157042
1849.00	0.156796
1850.00	0.156668
1851.00	0.156533
1852.00	0.156413
1853.00	0.156069
1854.00	0.155993
1855.00	0.155745
1856.00	0.155535
1857.00	0.155295
1858.00	0.155191
1859.00	0.154893
1860.00	0.154708
1861.00	0.154439
1862.00	0.154277
1863.00	0.154024
1864.00	0.153799
1865.00	0.153736
1866.00	0.153444
1867.00	0.153169
1868.00	0.152831
1869.00	0.152653
1870.00	0.152420
1871.00	0.152134
1872.00	0.151902
1873.00	0.151724
1874.00	0.151494
1875.00	0.151132
1876.00	0.151010
1877.00	0.150733
1878.00	0.150491
1879.00	0.150218
1880.00	0.150006
1881.00	0.149615
1882.00	0.149331
1883.00	0.149151
1884.00	0.149040
1885.00	0.148873
1886.00	0.148568
1887.00	0.148429
1888.00	0.148287
1889.00	0.148102
1890.00	0.147847
1891.00	0.147763
1892.00	0.147572
1893.00	0.147475
1894.00	0.147305
1895.00	0.147342
1896.00	0.147153
1897.00	0.147057
1898.00	0.147136
1899.00	0.146946
1900.00	0.146643
1901.00	0.146470
1902.00	0.146494
1903.00	0.146330
1904.00	0.146200
1905.00	0.145873
1906.00	0.145602
1907.00	0.145534
1908.00	0.145293
1909.00	0.145234
1910.00	0.144930
1911.00	0.144661
1912.00	0.144450
1913.00	0.144545
1914.00	0.144407
1915.00	0.144292
1916.00	0.144250
1917.00	0.144427
1918.00	0.144219
1919.00	0.144050
1920.00	0.143915
1921.00	0.143800
1922.00	0.143737
1923.00	0.143828
1924.00	0.143960
1925.00	0.143758
1926.00	0.143620
1927.00	0.143590
1928.00	0.143666
1929.00	0.143488
1930.00	0.143283
1931.00	0.143269
1932.00	0.143075
1933.00	0.142796
1934.00	0.142813
1935.00	0.142903
1936.00	0.142830
1937.00	0.142933
1938.00	0.142902
1939.00	0.142878
1940.00	0.142585
1941.00	0.142304
1942.00	0.142433
1943.00	0.142526
1944.00	0.142417
1945.00	0.142326
1946.00	0.142312
1947.00	0.142282
1948.00	0.141967
1949.00	0.141958
1950.00	0.142149
1951.00	0.141738
1952.00	0.141561
1953.00	0.141460
1954.00	0.141334
1955.00	0.141077
1956.00	0.141247
1957.00	0.141346
1958.00	0.141325
1959.00	0.141142
1960.00	0.141000
1961.00	0.140973
1962.00	0.140644
1963.00	0.140539
1964.00	0.140315
1965.00	0.140445
1966.00	0.140128
1967.00	0.140031
1968.00	0.140195
1969.00	0.140124
1970.00	0.139900
1971.00	0.139908
1972.00	0.139978
1973.00	0.139602
1974.00	0.139579
1975.00	0.139453
1976.00	0.139609
1977.00	0.139356
1978.00	0.139418
1979.00	0.139535
1980.00	0.139355
1981.00	0.139192
1982.00	0.139165
1983.00	0.139319
1984.00	0.139056
1985.00	0.138819
1986.00	0.138668
1987.00	0.138754
1988.00	0.138473
1989.00	0.138371
1990.00	0.138303
1991.00	0.138165
1992.00	0.137958
1993.00	0.137878
1994.00	0.137873
1995.00	0.137568
1996.00	0.137603
1997.00	0.137730
1998.00	0.137785
1999.00	0.137583
2000.00	0.137626
2001.00	0.137704
2002.00	0.137736
2003.00	0.137623
2004.00	0.137505
2005.00	0.137537
2006.00	0.137571
2007.00	0.137570
2008.00	0.137422
2009.00	0.137519
2010.00	0.137350
2011.00	0.137579
2012.00	0.137537
2013.00	0.137412
2014.00	0.137312
2015.00	0.137359
2016.00	0.137379
2017.00	0.137041
2018.00	0.136941
2019.00	0.136841
2020.00	0.136911
2021.00	0.136853
2022.00	0.136875
2023.00	0.136651
2024.00	0.136691
2025.00	0.136625
2026.00	0.136514
2027.00	0.136386
2028.00	0.136040
2029.00	0.136033
2030.00	0.135925
2031.00	0.135965
2032.00	0.135683
2033.00	0.135675
2034.00	0.135712
2035.00	0.135739
2036.00	0.135775
2037.00	0.135794
2038.00	0.135764
2039.00	0.135622
2040.00	0.135775
2041.00	0.135629
2042.00	0.135737
2043.00	0.135774
2044.00	0.135823
2045.00	0.135863
2046.00	0.135706
2047.00	0.135916
2048.00	0.135848
2049.00	0.135979
2050.00	0.135833
2051.00	0.135969
2052.00	0.135984
2053.00	0.135980
2054.00	0.136012
2055.00	0.136006
2056.00	0.135968
2057.00	0.135824
2058.00	0.135998
2059.00	0.135971
2060.00	0.136013
2061.00	0.135922
2062.00	0.135994
2063.00	0.136019
2064.00	0.135820
2065.00	0.136007
2066.00	0.135992
2067.00	0.136160
2068.00	0.136021
2069.00	0.136135
2070.00	0.135948
2071.00	0.135806
2072.00	0.135629
2073.00	0.135676
2074.00	0.135518
2075.00	0.135498
2076.00	0.135497
2077.00	0.135294
2078.00	0.135219
2079.00	0.135219
2080.00	0.135315
2081.00	0.135180
2082.00	0.135126
2083.00	0.135199
2084.00	0.134964
2085.00	0.135033
2086.00	0.134636
2087.00	0.134722
2088.00	0.134586
2089.00	0.134581
2090.00	0.134652
2091.00	0.134893
2092.00	0.134692
2093.00	0.134587
2094.00	0.134513
2095.00	0.134519
2096.00	0.134187
2097.00	0.134189
2098.00	0.134291
2099.00	0.133929
2100.00	0.133759
2101.00	0.133618
2102.00	0.133426
2103.00	0.133475
2104.00	0.133160
2105.00	0.133295
2106.00	0.133420
2107.00	0.133080
2108.00	0.132754
2109.00	0.132671
2110.00	0.132424
2111.00	0.132381
2112.00	0.132504
2113.00	0.132506
2114.00	0.132239
2115.00	0.132023
2116.00	0.132172
2117.00	0.132084
2118.00	0.132019
2119.00	0.132066
2120.00	0.131916
2121.00	0.132051
2122.00	0.131902
2123.00	0.131891
2124.00	0.131978
2125.00	0.131782
2126.00	0.131570
2127.00	0.131680
2128.00	0.131487
2129.00	0.131011
2130.00	0.130906
2131.00	0.131098
2132.00	0.130845
2133.00	0.130372
2134.00	0.130231
2135.00	0.130098
2136.00	0.129660
2137.00	0.129580
2138.00	0.129578
2139.00	0.129318
2140.00	0.128940
2141.00	0.128879
2142.00	0.128949
2143.00	0.128738
2144.00	0.128351
2145.00	0.128442
2146.00	0.128482
2147.00	0.128355
2148.00	0.128093
2149.00	0.128070
2150.00	0.128040
2151.00	0.127882
2152.00	0.127880
2153.00	0.127820
2154.00	0.127515
2155.00	0.127064
2156.00	0.127070
2157.00	0.126933
2158.00	0.126520
2159.00	0.126393
2160.00	0.126610
2161.00	0.126616
2162.00	0.126367
2163.00	0.126345
2164.00	0.126118
2165.00	0.125789
2166.00	0.125688
2167.00	0.125703
2168.00	0.125584
2169.00	0.125277
2170.00	0.125206
2171.00	0.125178
2172.00	0.125017
2173.00	0.124982
2174.00	0.125033
2175.00	0.125009
2176.00	0.124741
2177.00	0.124578
2178.00	0.124518
2179.00	0.124355
2180.00	0.124024
2181.00	0.124426
2182.00	0.124510
2183.00	0.124477
2184.00	0.124199
2185.00	0.124172
2186.00	0.124221
2187.00	0.123959
2188.00	0.123954
2189.00	0.124062
2190.00	0.123796
2191.00	0.123607
2192.00	0.123638
2193.00	0.123610
2194.00	0.123702
2195.00	0.123629
2196.00	0.123671
2197.00	0.123832
[truncated: 303 more rows]
