# Supplementary material for: Ultrafast charge-transfer-induced spin transition in cobalt-tungstate molecular photomagnets
Source: Nat Commun. 2025 Jun 6;16:5012. doi: 10.1038/s41467-025-60401-4 (PMC12144094; doi:10.1038/s41467-025-60401-4)
Supplement: Supplementary file 5 — Source Data [file 41467_2025_60401_MOESM5_ESM.zip › Source_Data_files/Photoinduced_UV_vis_NIR_spectra_CsCoW/cooling_photo_1st/File_220712_183107_20K.txt]

File_220712_183107_20K.spc - RawData
�g�� (nm)	Abs.
200.00	2.290710
201.00	2.280056
202.00	2.222525
203.00	2.153511
204.00	2.241454
205.00	2.220599
206.00	2.197639
207.00	2.221323
208.00	2.257288
209.00	2.239178
210.00	2.188909
211.00	2.184910
212.00	2.158724
213.00	2.141333
214.00	2.094374
215.00	2.093337
216.00	2.081996
217.00	2.070547
218.00	2.071565
219.00	2.100137
220.00	2.109558
221.00	2.101283
222.00	2.119202
223.00	2.115460
224.00	2.103067
225.00	2.096129
226.00	2.120013
227.00	2.118546
228.00	2.121161
229.00	2.122834
230.00	2.134440
231.00	2.123767
232.00	2.136290
233.00	2.146615
234.00	2.157353
235.00	2.149379
236.00	2.152750
237.00	2.147141
238.00	2.155421
239.00	2.155887
240.00	2.162348
241.00	2.169693
242.00	2.180403
243.00	2.184321
244.00	2.194374
245.00	2.193624
246.00	2.200307
247.00	2.202829
248.00	2.203376
249.00	2.200643
250.00	2.202455
251.00	2.199467
252.00	2.200288
253.00	2.204279
254.00	2.209708
255.00	2.217234
256.00	2.216954
257.00	2.220604
258.00	2.218380
259.00	2.215847
260.00	2.211043
261.00	2.213224
262.00	2.217811
263.00	2.222478
264.00	2.227739
265.00	2.225129
266.00	2.225603
267.00	2.217768
268.00	2.211771
269.00	2.209836
270.00	2.215016
271.00	2.202753
272.00	2.195536
273.00	2.189374
274.00	2.180865
275.00	2.171219
276.00	2.167527
277.00	2.166231
278.00	2.161481
279.00	2.159361
280.00	2.155174
281.00	2.148837
282.00	2.132221
283.00	2.122492
284.00	2.105670
285.00	2.094296
286.00	2.083807
287.00	2.077165
288.00	2.065244
289.00	2.060662
290.00	2.048888
291.00	2.041646
292.00	2.030317
293.00	2.022393
294.00	2.009283
295.00	1.999252
296.00	1.985080
297.00	1.973589
298.00	1.961948
299.00	1.950634
300.00	1.935499
301.00	1.925133
302.00	1.910575
303.00	1.892944
304.00	1.876167
305.00	1.863549
306.00	1.843553
307.00	1.824842
308.00	1.807249
309.00	1.787119
310.00	1.767643
311.00	1.744181
312.00	1.723758
313.00	1.704672
314.00	1.683202
315.00	1.660966
316.00	1.640897
317.00	1.618809
318.00	1.597025
319.00	1.579462
320.00	1.560152
321.00	1.544142
322.00	1.527886
323.00	1.511254
324.00	1.492322
325.00	1.478621
326.00	1.464463
327.00	1.451688
328.00	1.442442
329.00	1.434049
330.00	1.424766
331.00	1.417204
332.00	1.411778
333.00	1.403459
334.00	1.398358
335.00	1.392109
336.00	1.386673
337.00	1.380640
338.00	1.377176
339.00	1.373317
340.00	1.370799
341.00	1.367239
342.00	1.365196
343.00	1.361748
344.00	1.359493
345.00	1.356467
346.00	1.354195
347.00	1.349731
348.00	1.348521
349.00	1.345992
350.00	1.343147
351.00	1.341903
352.00	1.341222
353.00	1.337590
354.00	1.332550
355.00	1.329733
356.00	1.324565
357.00	1.318851
358.00	1.313389
359.00	1.309152
360.00	1.302226
361.00	1.297168
362.00	1.290398
363.00	1.283433
364.00	1.276362
365.00	1.269465
366.00	1.260365
367.00	1.251952
368.00	1.242133
369.00	1.234200
370.00	1.225695
371.00	1.217044
372.00	1.209066
373.00	1.200419
374.00	1.190057
375.00	1.180338
376.00	1.169843
377.00	1.159422
378.00	1.150169
379.00	1.140652
380.00	1.130064
381.00	1.120486
382.00	1.110554
383.00	1.101059
384.00	1.091190
385.00	1.081908
386.00	1.073045
387.00	1.063699
388.00	1.054353
389.00	1.045124
390.00	1.036205
391.00	1.026898
392.00	1.018448
393.00	1.010484
394.00	1.002910
395.00	0.995509
396.00	0.988543
397.00	0.982272
398.00	0.976119
399.00	0.970485
400.00	0.965329
401.00	0.961097
402.00	0.956512
403.00	0.952619
404.00	0.948168
405.00	0.944223
406.00	0.940137
407.00	0.936826
408.00	0.933312
409.00	0.930331
410.00	0.926822
411.00	0.923384
412.00	0.919509
413.00	0.915566
414.00	0.911926
415.00	0.908203
416.00	0.904683
417.00	0.901115
418.00	0.896934
419.00	0.892851
420.00	0.889102
421.00	0.884853
422.00	0.880817
423.00	0.876735
424.00	0.872379
425.00	0.868132
426.00	0.863363
427.00	0.859671
428.00	0.855822
429.00	0.852444
430.00	0.848327
431.00	0.845105
432.00	0.841557
433.00	0.837752
434.00	0.833889
435.00	0.830933
436.00	0.828063
437.00	0.824416
438.00	0.821788
439.00	0.819158
440.00	0.816526
441.00	0.814140
442.00	0.811757
443.00	0.809417
444.00	0.807034
445.00	0.804893
446.00	0.802847
447.00	0.801359
448.00	0.799985
449.00	0.798612
450.00	0.797165
451.00	0.795451
452.00	0.793852
453.00	0.792815
454.00	0.791959
455.00	0.791214
456.00	0.790638
457.00	0.789946
458.00	0.788944
459.00	0.787985
460.00	0.787154
461.00	0.786636
462.00	0.785507
463.00	0.784592
464.00	0.783606
465.00	0.782669
466.00	0.781291
467.00	0.780490
468.00	0.778968
469.00	0.777127
470.00	0.775135
471.00	0.773601
472.00	0.771353
473.00	0.769562
474.00	0.767704
475.00	0.765860
476.00	0.763354
477.00	0.761618
478.00	0.759655
479.00	0.758164
480.00	0.756163
481.00	0.754635
482.00	0.753017
483.00	0.750941
484.00	0.748845
485.00	0.747024
486.00	0.744812
487.00	0.742648
488.00	0.741125
489.00	0.739672
490.00	0.738519
491.00	0.737536
492.00	0.736377
493.00	0.735369
494.00	0.733911
495.00	0.732165
496.00	0.730794
497.00	0.730121
498.00	0.729218
499.00	0.728676
500.00	0.727867
501.00	0.726953
502.00	0.725833
503.00	0.724557
504.00	0.723369
505.00	0.722341
506.00	0.721289
507.00	0.720508
508.00	0.719844
509.00	0.719009
510.00	0.718614
511.00	0.718549
512.00	0.717975
513.00	0.717354
514.00	0.717103
515.00	0.716858
516.00	0.716252
517.00	0.715647
518.00	0.715480
519.00	0.715739
520.00	0.715615
521.00	0.715480
522.00	0.715516
523.00	0.715563
524.00	0.715207
525.00	0.715130
526.00	0.715106
527.00	0.715452
528.00	0.715222
529.00	0.715490
530.00	0.715747
531.00	0.715678
532.00	0.715547
533.00	0.715350
534.00	0.714609
535.00	0.714000
536.00	0.713238
537.00	0.711847
538.00	0.710365
539.00	0.708433
540.00	0.705915
541.00	0.703348
542.00	0.701317
543.00	0.699355
544.00	0.697022
545.00	0.695183
546.00	0.693644
547.00	0.691456
548.00	0.689934
549.00	0.688675
550.00	0.687882
551.00	0.687396
552.00	0.687816
553.00	0.687542
554.00	0.688060
555.00	0.688477
556.00	0.688673
557.00	0.689061
558.00	0.690098
559.00	0.691175
560.00	0.692018
561.00	0.693504
562.00	0.694491
563.00	0.695893
564.00	0.697187
565.00	0.698558
566.00	0.699902
567.00	0.701278
568.00	0.702311
569.00	0.703404
570.00	0.704737
571.00	0.705845
572.00	0.706957
573.00	0.708109
574.00	0.709090
575.00	0.709877
576.00	0.710817
577.00	0.711821
578.00	0.712834
579.00	0.713854
580.00	0.715133
581.00	0.716374
582.00	0.717731
583.00	0.719586
584.00	0.722062
585.00	0.724198
586.00	0.726865
587.00	0.729656
588.00	0.732337
589.00	0.734988
590.00	0.737803
591.00	0.740439
592.00	0.743088
593.00	0.745160
594.00	0.748019
595.00	0.750693
596.00	0.753067
597.00	0.755703
598.00	0.758937
599.00	0.761112
600.00	0.763525
601.00	0.766361
602.00	0.768556
603.00	0.770778
604.00	0.772990
605.00	0.776072
606.00	0.778410
607.00	0.781055
608.00	0.784140
609.00	0.787109
610.00	0.789218
611.00	0.792076
612.00	0.794831
613.00	0.797149
614.00	0.799969
615.00	0.803158
616.00	0.805745
617.00	0.808988
618.00	0.812243
619.00	0.815020
620.00	0.817375
621.00	0.820400
622.00	0.823039
623.00	0.825499
624.00	0.828160
625.00	0.831355
626.00	0.834582
627.00	0.837482
628.00	0.840017
629.00	0.842579
630.00	0.845519
631.00	0.848262
632.00	0.850859
633.00	0.853818
634.00	0.856870
635.00	0.858912
636.00	0.861511
637.00	0.864531
638.00	0.867304
639.00	0.870029
640.00	0.873187
641.00	0.875587
642.00	0.878411
643.00	0.881233
644.00	0.884115
645.00	0.886872
646.00	0.888490
647.00	0.890815
648.00	0.893121
649.00	0.895445
650.00	0.897672
651.00	0.900776
652.00	0.902482
653.00	0.905433
654.00	0.908143
655.00	0.911024
656.00	0.914411
657.00	0.917892
658.00	0.920358
659.00	0.924137
660.00	0.926903
661.00	0.930760
662.00	0.933991
663.00	0.936914
664.00	0.938191
665.00	0.940397
666.00	0.940505
667.00	0.941428
668.00	0.942094
669.00	0.943214
670.00	0.944175
671.00	0.945337
672.00	0.946191
673.00	0.947675
674.00	0.948060
675.00	0.949878
676.00	0.951078
677.00	0.952481
678.00	0.953797
679.00	0.956527
680.00	0.957080
681.00	0.959318
682.00	0.961736
683.00	0.963624
684.00	0.964798
685.00	0.967211
686.00	0.969003
687.00	0.969929
688.00	0.971769
689.00	0.972751
690.00	0.973490
691.00	0.974333
692.00	0.975657
693.00	0.976782
694.00	0.979003
695.00	0.980150
696.00	0.980379
697.00	0.980322
698.00	0.980689
699.00	0.980443
700.00	0.981000
701.00	0.982884
702.00	0.983957
703.00	0.983991
704.00	0.985231
705.00	0.986321
706.00	0.986665
707.00	0.987842
708.00	0.989660
709.00	0.990903
710.00	0.991031
711.00	0.991535
712.00	0.992728
713.00	0.992414
714.00	0.991502
715.00	0.991140
716.00	0.990967
717.00	0.990972
718.00	0.990572
719.00	0.977595
720.00	0.965445
721.00	0.957036
722.00	0.953219
723.00	0.949280
724.00	0.945596
725.00	0.942025
726.00	0.938551
727.00	0.934815
728.00	0.931032
729.00	0.927516
730.00	0.927281
731.00	0.927027
732.00	0.926707
733.00	0.926388
734.00	0.925957
735.00	0.925596
736.00	0.925137
737.00	0.924724
738.00	0.924156
739.00	0.923615
740.00	0.923070
741.00	0.922508
742.00	0.921734
743.00	0.921011
744.00	0.920344
745.00	0.919416
746.00	0.918457
747.00	0.917364
748.00	0.916402
749.00	0.915347
750.00	0.914286
751.00	0.913041
752.00	0.911777
753.00	0.910496
754.00	0.909068
755.00	0.907596
756.00	0.906176
757.00	0.904737
758.00	0.903184
759.00	0.901713
760.00	0.900043
761.00	0.898291
762.00	0.896593
763.00	0.894926
764.00	0.893240
765.00	0.891319
766.00	0.889431
767.00	0.887535
768.00	0.885687
769.00	0.883776
770.00	0.881819
771.00	0.879790
772.00	0.877857
773.00	0.875730
774.00	0.873601
775.00	0.871403
776.00	0.869132
777.00	0.866926
778.00	0.864739
779.00	0.862392
780.00	0.860096
781.00	0.857760
782.00	0.855415
783.00	0.852952
784.00	0.850462
785.00	0.847960
786.00	0.845380
787.00	0.842826
788.00	0.840320
789.00	0.837687
790.00	0.835086
791.00	0.832376
792.00	0.829798
793.00	0.827115
794.00	0.824452
795.00	0.821513
796.00	0.818774
797.00	0.815917
798.00	0.813110
799.00	0.810187
800.00	0.807251
801.00	0.804309
802.00	0.801348
803.00	0.798372
804.00	0.795394
805.00	0.792296
806.00	0.789263
807.00	0.786245
808.00	0.783145
809.00	0.779952
810.00	0.776804
811.00	0.773635
812.00	0.770625
813.00	0.767518
814.00	0.764431
815.00	0.761212
816.00	0.758158
817.00	0.755154
818.00	0.752139
819.00	0.748971
820.00	0.745906
821.00	0.742743
822.00	0.739715
823.00	0.736654
824.00	0.733569
825.00	0.730563
826.00	0.727625
827.00	0.724682
828.00	0.721632
829.00	0.718674
830.00	0.715657
831.00	0.712689
832.00	0.709825
833.00	0.706783
834.00	0.703794
835.00	0.700801
836.00	0.697941
837.00	0.695046
838.00	0.692104
839.00	0.689135
840.00	0.686207
841.00	0.683299
842.00	0.680413
843.00	0.677509
844.00	0.674645
845.00	0.671791
846.00	0.668913
847.00	0.666157
848.00	0.663347
849.00	0.660488
850.00	0.657596
851.00	0.654748
852.00	0.651933
853.00	0.649097
854.00	0.646219
855.00	0.643479
856.00	0.640688
857.00	0.637820
858.00	0.634944
859.00	0.632111
860.00	0.629260
861.00	0.626407
862.00	0.623734
863.00	0.617833
864.00	0.612033
865.00	0.606168
866.00	0.600398
867.00	0.594838
868.00	0.589202
869.00	0.583514
870.00	0.577851
871.00	0.572308
872.00	0.566783
873.00	0.561211
874.00	0.555758
875.00	0.550335
876.00	0.544925
877.00	0.539560
878.00	0.534230
879.00	0.528821
880.00	0.526052
881.00	0.523228
882.00	0.520436
883.00	0.517706
884.00	0.514941
885.00	0.512304
886.00	0.509659
887.00	0.507138
888.00	0.504528
889.00	0.501951
890.00	0.499540
891.00	0.497132
892.00	0.494715
893.00	0.492312
894.00	0.489854
895.00	0.487486
896.00	0.485153
897.00	0.482841
898.00	0.480547
899.00	0.478305
900.00	0.476031
901.00	0.473794
902.00	0.471446
903.00	0.469221
904.00	0.466938
905.00	0.464744
906.00	0.462544
907.00	0.460363
908.00	0.458187
909.00	0.456090
910.00	0.454024
911.00	0.452091
912.00	0.450065
913.00	0.448095
914.00	0.446074
915.00	0.444113
916.00	0.442164
917.00	0.440296
918.00	0.438420
919.00	0.436644
920.00	0.434860
921.00	0.433091
922.00	0.431351
923.00	0.429704
924.00	0.428041
925.00	0.426375
926.00	0.424752
927.00	0.423102
928.00	0.421419
929.00	0.419807
930.00	0.418200
931.00	0.416650
932.00	0.415075
933.00	0.413566
934.00	0.412044
935.00	0.410569
936.00	0.409053
937.00	0.407603
938.00	0.406200
939.00	0.404776
940.00	0.403333
941.00	0.401914
942.00	0.400567
943.00	0.399170
944.00	0.397813
945.00	0.396453
946.00	0.395097
947.00	0.393783
948.00	0.392557
949.00	0.391329
950.00	0.390101
951.00	0.388849
952.00	0.387632
953.00	0.386421
954.00	0.385183
955.00	0.383950
956.00	0.382743
957.00	0.381526
958.00	0.380322
959.00	0.379137
960.00	0.378026
961.00	0.376882
962.00	0.375751
963.00	0.374688
964.00	0.373620
965.00	0.372551
966.00	0.371486
967.00	0.370433
968.00	0.369379
969.00	0.368343
970.00	0.367336
971.00	0.366412
972.00	0.365476
973.00	0.364523
974.00	0.363589
975.00	0.362664
976.00	0.361753
977.00	0.360813
978.00	0.359928
979.00	0.359108
980.00	0.358278
981.00	0.357416
982.00	0.356545
983.00	0.355716
984.00	0.354890
985.00	0.354088
986.00	0.353272
987.00	0.352467
988.00	0.351648
989.00	0.350873
990.00	0.350130
991.00	0.349359
992.00	0.348607
993.00	0.347844
994.00	0.347106
995.00	0.346383
996.00	0.345648
997.00	0.344919
998.00	0.344232
999.00	0.343538
1000.00	0.342843
1001.00	0.342169
1002.00	0.341497
1003.00	0.340867
1004.00	0.340220
1005.00	0.339536
1006.00	0.338879
1007.00	0.338248
1008.00	0.337637
1009.00	0.337022
1010.00	0.336427
1011.00	0.335827
1012.00	0.335228
1013.00	0.334647
1014.00	0.334027
1015.00	0.333431
1016.00	0.332824
1017.00	0.332235
1018.00	0.331621
1019.00	0.331042
1020.00	0.330439
1021.00	0.329890
1022.00	0.329335
1023.00	0.328772
1024.00	0.328205
1025.00	0.327656
1026.00	0.327109
1027.00	0.326545
1028.00	0.325979
1029.00	0.325426
1030.00	0.324864
1031.00	0.324333
1032.00	0.323821
1033.00	0.323283
1034.00	0.322756
1035.00	0.322236
1036.00	0.321706
1037.00	0.321191
1038.00	0.320666
1039.00	0.320125
1040.00	0.319580
1041.00	0.319030
1042.00	0.318487
1043.00	0.317972
1044.00	0.317454
1045.00	0.316953
1046.00	0.316445
1047.00	0.315932
1048.00	0.315440
1049.00	0.314887
1050.00	0.314370
1051.00	0.313848
1052.00	0.313371
1053.00	0.312876
1054.00	0.312404
1055.00	0.311925
1056.00	0.311469
1057.00	0.310997
1058.00	0.310520
1059.00	0.310073
1060.00	0.309599
1061.00	0.309122
1062.00	0.308638
1063.00	0.308179
1064.00	0.307743
1065.00	0.307313
1066.00	0.306872
1067.00	0.306460
1068.00	0.306029
1069.00	0.305578
1070.00	0.305157
1071.00	0.304710
1072.00	0.304278
1073.00	0.303845
1074.00	0.303425
1075.00	0.303042
1076.00	0.302604
1077.00	0.302188
1078.00	0.301800
1079.00	0.301432
1080.00	0.301057
1081.00	0.300666
1082.00	0.300242
1083.00	0.299862
1084.00	0.299472
1085.00	0.299091
1086.00	0.298715
1087.00	0.298329
1088.00	0.297917
1089.00	0.297520
1090.00	0.297148
1091.00	0.296774
1092.00	0.296395
1093.00	0.295965
1094.00	0.295599
1095.00	0.295236
1096.00	0.294889
1097.00	0.294497
1098.00	0.294085
1099.00	0.293671
1100.00	0.293263
1101.00	0.292863
1102.00	0.292476
1103.00	0.292101
1104.00	0.291723
1105.00	0.291365
1106.00	0.291005
1107.00	0.290646
1108.00	0.290286
1109.00	0.289911
1110.00	0.289608
1111.00	0.289231
1112.00	0.288860
1113.00	0.288464
1114.00	0.288100
1115.00	0.287760
1116.00	0.287423
1117.00	0.287108
1118.00	0.286769
1119.00	0.286415
1120.00	0.286032
1121.00	0.285695
1122.00	0.285318
1123.00	0.284958
1124.00	0.284585
1125.00	0.284245
1126.00	0.283895
1127.00	0.283554
1128.00	0.283195
1129.00	0.282811
1130.00	0.282428
1131.00	0.282064
1132.00	0.281679
1133.00	0.281314
1134.00	0.280943
1135.00	0.280580
1136.00	0.280227
1137.00	0.279886
1138.00	0.279520
1139.00	0.279195
1140.00	0.278834
1141.00	0.278498
1142.00	0.278132
1143.00	0.277774
1144.00	0.277412
1145.00	0.277072
1146.00	0.276734
1147.00	0.276397
1148.00	0.276046
1149.00	0.275736
1150.00	0.275408
1151.00	0.275066
1152.00	0.274725
1153.00	0.274355
1154.00	0.274030
1155.00	0.273683
1156.00	0.273331
1157.00	0.272995
1158.00	0.272648
1159.00	0.272293
1160.00	0.271958
1161.00	0.271632
1162.00	0.271291
1163.00	0.270936
1164.00	0.270593
1165.00	0.270255
1166.00	0.269907
1167.00	0.269579
1168.00	0.269251
1169.00	0.268932
1170.00	0.268614
1171.00	0.268250
1172.00	0.267935
1173.00	0.267636
1174.00	0.267350
1175.00	0.267059
1176.00	0.266765
1177.00	0.266480
1178.00	0.266199
1179.00	0.265916
1180.00	0.265656
1181.00	0.265396
1182.00	0.265132
1183.00	0.264858
1184.00	0.264590
1185.00	0.264326
1186.00	0.264045
1187.00	0.263788
1188.00	0.263553
1189.00	0.263313
1190.00	0.263060
1191.00	0.262785
1192.00	0.262506
1193.00	0.262242
1194.00	0.261954
1195.00	0.261668
1196.00	0.261410
1197.00	0.261167
1198.00	0.260882
1199.00	0.260603
1200.00	0.260330
1201.00	0.260050
1202.00	0.259772
1203.00	0.259504
1204.00	0.259230
1205.00	0.258957
1206.00	0.258656
1207.00	0.258380
1208.00	0.258121
1209.00	0.257849
1210.00	0.257566
1211.00	0.257304
1212.00	0.257032
1213.00	0.256763
1214.00	0.256469
1215.00	0.256199
1216.00	0.255927
1217.00	0.255648
1218.00	0.255351
1219.00	0.255077
1220.00	0.254825
1221.00	0.254569
1222.00	0.254302
1223.00	0.254040
1224.00	0.253779
1225.00	0.253493
1226.00	0.253243
1227.00	0.253010
1228.00	0.252735
1229.00	0.252464
1230.00	0.252196
1231.00	0.251939
1232.00	0.251696
1233.00	0.251442
1234.00	0.251196
1235.00	0.250974
1236.00	0.250714
1237.00	0.250437
1238.00	0.250173
1239.00	0.249913
1240.00	0.249662
1241.00	0.249385
1242.00	0.249091
1243.00	0.248794
1244.00	0.248504
1245.00	0.248237
1246.00	0.247975
1247.00	0.247686
1248.00	0.247399
1249.00	0.247124
1250.00	0.246874
1251.00	0.246635
1252.00	0.246377
1253.00	0.246113
1254.00	0.245860
1255.00	0.245604
1256.00	0.245365
1257.00	0.245122
1258.00	0.244849
1259.00	0.244614
1260.00	0.244391
1261.00	0.244148
1262.00	0.243891
1263.00	0.243639
1264.00	0.243402
1265.00	0.243137
1266.00	0.242877
1267.00	0.242615
1268.00	0.242345
1269.00	0.242070
1270.00	0.241820
1271.00	0.241575
1272.00	0.241321
1273.00	0.241035
1274.00	0.240750
1275.00	0.240491
1276.00	0.240262
1277.00	0.239997
1278.00	0.239755
1279.00	0.239533
1280.00	0.239293
1281.00	0.239034
1282.00	0.238800
1283.00	0.238573
1284.00	0.238335
1285.00	0.238089
1286.00	0.237855
1287.00	0.237615
1288.00	0.237363
1289.00	0.237100
1290.00	0.236869
1291.00	0.236634
1292.00	0.236413
1293.00	0.236169
1294.00	0.235922
1295.00	0.235694
1296.00	0.235443
1297.00	0.235179
1298.00	0.234974
1299.00	0.234767
1300.00	0.234519
1301.00	0.234266
1302.00	0.234005
1303.00	0.233770
1304.00	0.233536
1305.00	0.233298
1306.00	0.233064
1307.00	0.232822
1308.00	0.232569
1309.00	0.232307
1310.00	0.232041
1311.00	0.231788
1312.00	0.231502
1313.00	0.231225
1314.00	0.230952
1315.00	0.230650
1316.00	0.230356
1317.00	0.230058
1318.00	0.229761
1319.00	0.229462
1320.00	0.229167
1321.00	0.228848
1322.00	0.228521
1323.00	0.228219
1324.00	0.227892
1325.00	0.227562
1326.00	0.227244
1327.00	0.226907
1328.00	0.226594
1329.00	0.226274
1330.00	0.225966
1331.00	0.225678
1332.00	0.225371
1333.00	0.225078
1334.00	0.224802
1335.00	0.224496
1336.00	0.224203
1337.00	0.223914
1338.00	0.223616
1339.00	0.223327
1340.00	0.223074
1341.00	0.222840
1342.00	0.222617
1343.00	0.222358
1344.00	0.222104
1345.00	0.221841
1346.00	0.221596
1347.00	0.221330
1348.00	0.221058
1349.00	0.220804
1350.00	0.220523
1351.00	0.220213
1352.00	0.219977
1353.00	0.219747
1354.00	0.219459
1355.00	0.219179
1356.00	0.218922
1357.00	0.218629
1358.00	0.218320
1359.00	0.218014
1360.00	0.217725
1361.00	0.217446
1362.00	0.217138
1363.00	0.216814
1364.00	0.216542
1365.00	0.216248
1366.00	0.215938
1367.00	0.215668
1368.00	0.215422
1369.00	0.215125
1370.00	0.214825
1371.00	0.214546
1372.00	0.214291
1373.00	0.214012
1374.00	0.213749
1375.00	0.213485
1376.00	0.213190
1377.00	0.212900
1378.00	0.212620
1379.00	0.212355
1380.00	0.212098
1381.00	0.211824
1382.00	0.211540
1383.00	0.211275
1384.00	0.210969
1385.00	0.210647
1386.00	0.210325
1387.00	0.210007
1388.00	0.209686
1389.00	0.209355
1390.00	0.209020
1391.00	0.208678
1392.00	0.208351
1393.00	0.208043
1394.00	0.207748
1395.00	0.207455
1396.00	0.207151
1397.00	0.206851
1398.00	0.206524
1399.00	0.206230
1400.00	0.205930
1401.00	0.205613
1402.00	0.205306
1403.00	0.205027
1404.00	0.204733
1405.00	0.204453
1406.00	0.204168
1407.00	0.203888
1408.00	0.203577
1409.00	0.203251
1410.00	0.202949
1411.00	0.202642
1412.00	0.202331
1413.00	0.202039
1414.00	0.201750
1415.00	0.201464
1416.00	0.201172
1417.00	0.200885
1418.00	0.200601
1419.00	0.200329
1420.00	0.200047
1421.00	0.199776
1422.00	0.199504
1423.00	0.199262
1424.00	0.199007
1425.00	0.198774
1426.00	0.198552
1427.00	0.198307
1428.00	0.198073
1429.00	0.197831
1430.00	0.197599
1431.00	0.197343
1432.00	0.197102
1433.00	0.196856
1434.00	0.196619
1435.00	0.196425
1436.00	0.196229
1437.00	0.195995
1438.00	0.195755
1439.00	0.195526
1440.00	0.195287
1441.00	0.195078
1442.00	0.194870
1443.00	0.194660
1444.00	0.194491
1445.00	0.194310
1446.00	0.194145
1447.00	0.193990
1448.00	0.193835
1449.00	0.193657
1450.00	0.193497
1451.00	0.193352
1452.00	0.193200
1453.00	0.193038
1454.00	0.192907
1455.00	0.192764
1456.00	0.192641
1457.00	0.192526
1458.00	0.192396
1459.00	0.192276
1460.00	0.192179
1461.00	0.192048
1462.00	0.191928
1463.00	0.191778
1464.00	0.191621
1465.00	0.191499
1466.00	0.191375
1467.00	0.191263
1468.00	0.191123
1469.00	0.190998
1470.00	0.190881
1471.00	0.190745
1472.00	0.190671
1473.00	0.190597
1474.00	0.190495
1475.00	0.190400
1476.00	0.190307
1477.00	0.190165
1478.00	0.190049
1479.00	0.189891
1480.00	0.189795
1481.00	0.189708
1482.00	0.189597
1483.00	0.189508
1484.00	0.189428
1485.00	0.189342
1486.00	0.189235
1487.00	0.189143
1488.00	0.189089
1489.00	0.189003
1490.00	0.188886
1491.00	0.188791
1492.00	0.188699
1493.00	0.188596
1494.00	0.188522
1495.00	0.188469
1496.00	0.188464
1497.00	0.188427
1498.00	0.188353
1499.00	0.188286
1500.00	0.188234
1501.00	0.188149
1502.00	0.188064
1503.00	0.187996
1504.00	0.187908
1505.00	0.187816
1506.00	0.187712
1507.00	0.187615
1508.00	0.187510
1509.00	0.187404
1510.00	0.187292
1511.00	0.187179
1512.00	0.187047
1513.00	0.186908
1514.00	0.186778
1515.00	0.186644
1516.00	0.186529
1517.00	0.186405
1518.00	0.186300
1519.00	0.186217
1520.00	0.186124
1521.00	0.186031
1522.00	0.185927
1523.00	0.185827
1524.00	0.185723
1525.00	0.185621
1526.00	0.185517
1527.00	0.185432
1528.00	0.185350
1529.00	0.185250
1530.00	0.185154
1531.00	0.185037
1532.00	0.184941
1533.00	0.184837
1534.00	0.184741
1535.00	0.184617
1536.00	0.184499
1537.00	0.184358
1538.00	0.184238
1539.00	0.184126
1540.00	0.184028
1541.00	0.183917
1542.00	0.183809
1543.00	0.183680
1544.00	0.183578
1545.00	0.183468
1546.00	0.183348
1547.00	0.183241
1548.00	0.183108
1549.00	0.182988
1550.00	0.182866
1551.00	0.182724
1552.00	0.182603
1553.00	0.182469
1554.00	0.182335
1555.00	0.182208
1556.00	0.182060
1557.00	0.181906
1558.00	0.181765
1559.00	0.181621
1560.00	0.181490
1561.00	0.181332
1562.00	0.181203
1563.00	0.181074
1564.00	0.180923
1565.00	0.180787
1566.00	0.180615
1567.00	0.180418
1568.00	0.180267
1569.00	0.180113
1570.00	0.179952
1571.00	0.179817
1572.00	0.179676
1573.00	0.179556
1574.00	0.179405
1575.00	0.179244
1576.00	0.179067
1577.00	0.178901
1578.00	0.178748
1579.00	0.178563
1580.00	0.178418
1581.00	0.178234
1582.00	0.178088
1583.00	0.177981
1584.00	0.177896
1585.00	0.177784
1586.00	0.177655
1587.00	0.177519
1588.00	0.177379
1589.00	0.177220
1590.00	0.177034
1591.00	0.176902
1592.00	0.176803
1593.00	0.176702
1594.00	0.176588
1595.00	0.176479
1596.00	0.176392
1597.00	0.176256
1598.00	0.176166
1599.00	0.176072
1600.00	0.175941
1601.00	0.175811
1602.00	0.175679
1603.00	0.175556
1604.00	0.175433
1605.00	0.175308
1606.00	0.175182
1607.00	0.175115
1608.00	0.175007
1609.00	0.174870
1610.00	0.174745
1611.00	0.174631
1612.00	0.174484
1613.00	0.174318
1614.00	0.174175
1615.00	0.174074
1616.00	0.173939
1617.00	0.173799
1618.00	0.173657
1619.00	0.173495
1620.00	0.173352
1621.00	0.173195
1622.00	0.173049
1623.00	0.172931
1624.00	0.172772
1625.00	0.172614
1626.00	0.172490
1627.00	0.172391
1628.00	0.172282
1629.00	0.172174
1630.00	0.172080
1631.00	0.171991
1632.00	0.171864
1633.00	0.171723
1634.00	0.171619
1635.00	0.171521
1636.00	0.171419
1637.00	0.171302
1638.00	0.171225
1639.00	0.171172
1640.00	0.171086
1641.00	0.170962
1642.00	0.170832
1643.00	0.171777
1644.00	0.172742
1645.00	0.173694
1646.00	0.174640
1647.00	0.175612
1648.00	0.176563
1649.00	0.177506
1650.00	0.178480
1651.00	0.179412
1652.00	0.180374
1653.00	0.181367
1654.00	0.182390
1655.00	0.183329
1656.00	0.184225
1657.00	0.185150
1658.00	0.186146
1659.00	0.187152
1660.00	0.187012
1661.00	0.186799
1662.00	0.186634
1663.00	0.186468
1664.00	0.186270
1665.00	0.186104
1666.00	0.185936
1667.00	0.185736
1668.00	0.185568
1669.00	0.185414
1670.00	0.185251
1671.00	0.185042
1672.00	0.184924
1673.00	0.184786
1674.00	0.184651
1675.00	0.184459
1676.00	0.184313
1677.00	0.184124
1678.00	0.184006
1679.00	0.183840
1680.00	0.183731
1681.00	0.183655
1682.00	0.183528
1683.00	0.183400
1684.00	0.183298
1685.00	0.183231
1686.00	0.183069
1687.00	0.182955
1688.00	0.182906
1689.00	0.182776
1690.00	0.182691
1691.00	0.182636
1692.00	0.182592
1693.00	0.182526
1694.00	0.182472
1695.00	0.182391
1696.00	0.182427
1697.00	0.182320
1698.00	0.182216
1699.00	0.182094
1700.00	0.181994
1701.00	0.181900
1702.00	0.181729
1703.00	0.181674
1704.00	0.181564
1705.00	0.181444
1706.00	0.181347
1707.00	0.181273
1708.00	0.181114
1709.00	0.180953
1710.00	0.180827
1711.00	0.180745
1712.00	0.180681
1713.00	0.180468
1714.00	0.180417
1715.00	0.180287
1716.00	0.180262
1717.00	0.180154
1718.00	0.180107
1719.00	0.180047
1720.00	0.179938
1721.00	0.179833
1722.00	0.179668
1723.00	0.179523
1724.00	0.179283
1725.00	0.179137
1726.00	0.179032
1727.00	0.178892
1728.00	0.178659
1729.00	0.178440
1730.00	0.178268
1731.00	0.178037
1732.00	0.177816
1733.00	0.177592
1734.00	0.177404
1735.00	0.177137
1736.00	0.176981
1737.00	0.176747
1738.00	0.176474
1739.00	0.176241
1740.00	0.176074
1741.00	0.175972
1742.00	0.175734
1743.00	0.175544
1744.00	0.175343
1745.00	0.175196
1746.00	0.174923
1747.00	0.174775
1748.00	0.174577
1749.00	0.174442
1750.00	0.174236
1751.00	0.174060
1752.00	0.173851
1753.00	0.173625
1754.00	0.173437
1755.00	0.173295
1756.00	0.173176
1757.00	0.172944
1758.00	0.172770
1759.00	0.172674
1760.00	0.172434
1761.00	0.172145
1762.00	0.171984
1763.00	0.171871
1764.00	0.171628
1765.00	0.171407
1766.00	0.171143
1767.00	0.170893
1768.00	0.170643
1769.00	0.170459
1770.00	0.170238
1771.00	0.170014
1772.00	0.169830
1773.00	0.169571
1774.00	0.169275
1775.00	0.168968
1776.00	0.168702
1777.00	0.168490
1778.00	0.168353
1779.00	0.168053
1780.00	0.167893
1781.00	0.167723
1782.00	0.167474
1783.00	0.167344
1784.00	0.167207
1785.00	0.167069
1786.00	0.166865
1787.00	0.166602
1788.00	0.166504
1789.00	0.166258
1790.00	0.166082
1791.00	0.166038
1792.00	0.165961
1793.00	0.165735
1794.00	0.165620
1795.00	0.165473
1796.00	0.165361
1797.00	0.165187
1798.00	0.165031
1799.00	0.164983
1800.00	0.164759
1801.00	0.164602
1802.00	0.164370
1803.00	0.164354
1804.00	0.164265
1805.00	0.164140
1806.00	0.164061
1807.00	0.163987
1808.00	0.163790
1809.00	0.163613
1810.00	0.163626
1811.00	0.163472
1812.00	0.163371
1813.00	0.163260
1814.00	0.163152
1815.00	0.162926
1816.00	0.162819
1817.00	0.162775
1818.00	0.162578
1819.00	0.162514
1820.00	0.162307
1821.00	0.162315
1822.00	0.162054
1823.00	0.161899
1824.00	0.161687
1825.00	0.161572
1826.00	0.161334
1827.00	0.161037
1828.00	0.160946
1829.00	0.160642
1830.00	0.160493
1831.00	0.160282
1832.00	0.160247
1833.00	0.159975
1834.00	0.159703
1835.00	0.159640
1836.00	0.159502
1837.00	0.159244
1838.00	0.159026
1839.00	0.158900
1840.00	0.158740
1841.00	0.158561
1842.00	0.158387
1843.00	0.158404
1844.00	0.158282
1845.00	0.158047
1846.00	0.158072
1847.00	0.157900
1848.00	0.157691
1849.00	0.157366
1850.00	0.157265
1851.00	0.157156
1852.00	0.156942
1853.00	0.156668
1854.00	0.156527
1855.00	0.156272
1856.00	0.156039
1857.00	0.155872
1858.00	0.155690
1859.00	0.155460
1860.00	0.155122
1861.00	0.154946
1862.00	0.154644
1863.00	0.154319
1864.00	0.154029
1865.00	0.153826
1866.00	0.153675
1867.00	0.153419
1868.00	0.153113
1869.00	0.152863
1870.00	0.152686
1871.00	0.152427
1872.00	0.152264
1873.00	0.151953
1874.00	0.151654
1875.00	0.151434
1876.00	0.151258
1877.00	0.151068
1878.00	0.150818
1879.00	0.150633
1880.00	0.150429
1881.00	0.150285
1882.00	0.149951
1883.00	0.149742
1884.00	0.149391
1885.00	0.149211
1886.00	0.148904
1887.00	0.148679
1888.00	0.148512
1889.00	0.148166
1890.00	0.148111
1891.00	0.147938
1892.00	0.147680
1893.00	0.147441
1894.00	0.147273
1895.00	0.147059
1896.00	0.146973
1897.00	0.146811
1898.00	0.146619
1899.00	0.146558
1900.00	0.146392
1901.00	0.146354
1902.00	0.146236
1903.00	0.146172
1904.00	0.146047
1905.00	0.145853
1906.00	0.145677
1907.00	0.145549
1908.00	0.145453
1909.00	0.145238
1910.00	0.145106
1911.00	0.144888
1912.00	0.144928
1913.00	0.144758
1914.00	0.144634
1915.00	0.144543
1916.00	0.144601
1917.00	0.144470
1918.00	0.144446
1919.00	0.144239
1920.00	0.144145
1921.00	0.143976
1922.00	0.143897
1923.00	0.143921
1924.00	0.143858
1925.00	0.143750
1926.00	0.143859
1927.00	0.143804
1928.00	0.143779
1929.00	0.143546
1930.00	0.143416
1931.00	0.143420
1932.00	0.143355
1933.00	0.143200
1934.00	0.143229
1935.00	0.143114
1936.00	0.143172
1937.00	0.143100
1938.00	0.143096
1939.00	0.142959
1940.00	0.142811
1941.00	0.142606
1942.00	0.142373
1943.00	0.142326
1944.00	0.142246
1945.00	0.142231
1946.00	0.142114
1947.00	0.142177
1948.00	0.141878
1949.00	0.141823
1950.00	0.141707
1951.00	0.141599
1952.00	0.141423
1953.00	0.141232
1954.00	0.141136
1955.00	0.140981
1956.00	0.140984
1957.00	0.141022
1958.00	0.141062
1959.00	0.141241
1960.00	0.141042
1961.00	0.141001
1962.00	0.140834
1963.00	0.140711
1964.00	0.140441
1965.00	0.140465
1966.00	0.140235
1967.00	0.140130
1968.00	0.140083
1969.00	0.140067
1970.00	0.139960
1971.00	0.139944
1972.00	0.140037
1973.00	0.140038
1974.00	0.139900
1975.00	0.139651
1976.00	0.139568
1977.00	0.139489
1978.00	0.139375
1979.00	0.139245
1980.00	0.139214
1981.00	0.139152
1982.00	0.139087
1983.00	0.139013
1984.00	0.138867
1985.00	0.138757
1986.00	0.138551
1987.00	0.138599
1988.00	0.138448
1989.00	0.138128
1990.00	0.137929
1991.00	0.137821
1992.00	0.137879
1993.00	0.137665
1994.00	0.137628
1995.00	0.137552
1996.00	0.137568
1997.00	0.137564
1998.00	0.137582
1999.00	0.137481
2000.00	0.137427
2001.00	0.137488
2002.00	0.137399
2003.00	0.137490
2004.00	0.137338
2005.00	0.137292
2006.00	0.137496
2007.00	0.137495
2008.00	0.137362
2009.00	0.137174
2010.00	0.137228
2011.00	0.137116
2012.00	0.137115
2013.00	0.137113
2014.00	0.137061
2015.00	0.136944
2016.00	0.137086
2017.00	0.137102
2018.00	0.137036
2019.00	0.136894
2020.00	0.136729
2021.00	0.136655
2022.00	0.136544
2023.00	0.136272
2024.00	0.136340
2025.00	0.136415
2026.00	0.136427
2027.00	0.136212
2028.00	0.136158
2029.00	0.136067
2030.00	0.135904
2031.00	0.135913
2032.00	0.136005
2033.00	0.135707
2034.00	0.135651
2035.00	0.135460
2036.00	0.135570
2037.00	0.135655
2038.00	0.135706
2039.00	0.135780
2040.00	0.135781
2041.00	0.135525
2042.00	0.135545
2043.00	0.135651
2044.00	0.135749
2045.00	0.135769
2046.00	0.135576
2047.00	0.135650
2048.00	0.135531
2049.00	0.135485
2050.00	0.135493
2051.00	0.135620
2052.00	0.135636
2053.00	0.135525
2054.00	0.135540
2055.00	0.135338
2056.00	0.135434
2057.00	0.135570
2058.00	0.135906
2059.00	0.135860
2060.00	0.135973
2061.00	0.135909
2062.00	0.135992
2063.00	0.136097
2064.00	0.136116
2065.00	0.136306
2066.00	0.136105
2067.00	0.136269
2068.00	0.136083
2069.00	0.136351
2070.00	0.136280
2071.00	0.136103
2072.00	0.136389
2073.00	0.136174
2074.00	0.136024
2075.00	0.135843
2076.00	0.136066
2077.00	0.135783
2078.00	0.135832
2079.00	0.135731
2080.00	0.135845
2081.00	0.135735
2082.00	0.135503
2083.00	0.135655
2084.00	0.135361
2085.00	0.135368
2086.00	0.135060
2087.00	0.135260
2088.00	0.135117
2089.00	0.134986
2090.00	0.135136
2091.00	0.135265
2092.00	0.135129
2093.00	0.134808
2094.00	0.134936
2095.00	0.134811
2096.00	0.134597
2097.00	0.134421
2098.00	0.134457
2099.00	0.134332
2100.00	0.134221
2101.00	0.134037
2102.00	0.134168
2103.00	0.134124
2104.00	0.133768
2105.00	0.134053
2106.00	0.133951
2107.00	0.133551
2108.00	0.133325
2109.00	0.133266
2110.00	0.133113
2111.00	0.132904
2112.00	0.133031
2113.00	0.132999
2114.00	0.132948
2115.00	0.132690
2116.00	0.132862
2117.00	0.132677
2118.00	0.132877
2119.00	0.132556
2120.00	0.132535
2121.00	0.132497
2122.00	0.132340
2123.00	0.132344
2124.00	0.132379
2125.00	0.132304
2126.00	0.132169
2127.00	0.132281
2128.00	0.132027
2129.00	0.131687
2130.00	0.131600
2131.00	0.131485
2132.00	0.131381
2133.00	0.130923
2134.00	0.131105
2135.00	0.130628
2136.00	0.130483
2137.00	0.130231
2138.00	0.130241
2139.00	0.129802
2140.00	0.129554
2141.00	0.129525
2142.00	0.129295
2143.00	0.128847
2144.00	0.128486
2145.00	0.128522
2146.00	0.128300
2147.00	0.128179
2148.00	0.127858
2149.00	0.127784
2150.00	0.127617
2151.00	0.127237
2152.00	0.127578
2153.00	0.127348
2154.00	0.127219
2155.00	0.126930
2156.00	0.127182
2157.00	0.127014
2158.00	0.126742
2159.00	0.126641
2160.00	0.127129
2161.00	0.126960
2162.00	0.126743
2163.00	0.126671
2164.00	0.126539
2165.00	0.126349
2166.00	0.126159
2167.00	0.126263
2168.00	0.125935
2169.00	0.125586
2170.00	0.125622
2171.00	0.125538
2172.00	0.125399
2173.00	0.125135
2174.00	0.125096
2175.00	0.124963
2176.00	0.124658
2177.00	0.124081
2178.00	0.124013
2179.00	0.123870
2180.00	0.123778
2181.00	0.123895
2182.00	0.123993
2183.00	0.123893
2184.00	0.123613
2185.00	0.123804
2186.00	0.123848
2187.00	0.123559
2188.00	0.123407
2189.00	0.123391
2190.00	0.123253
2191.00	0.123153
2192.00	0.123188
2193.00	0.123300
2194.00	0.123324
2195.00	0.123201
2196.00	0.123210
2197.00	0.123212
[truncated: 303 more rows]
