# Supplementary material for: Ultrafast charge-transfer-induced spin transition in cobalt-tungstate molecular photomagnets
Source: Nat Commun. 2025 Jun 6;16:5012. doi: 10.1038/s41467-025-60401-4 (PMC12144094; doi:10.1038/s41467-025-60401-4)
Supplement: Supplementary file 5 — Source Data [file 41467_2025_60401_MOESM5_ESM.zip › Source_Data_files/Photoinduced_UV_vis_NIR_spectra_CsCoW/cooling_photo_1st/File_220712_184009_10K.txt]

File_220712_184009_10K.spc - RawData
�g�� (nm)	Abs.
200.00	2.417549
201.00	2.469548
202.00	2.570948
203.00	2.560468
204.00	2.423852
205.00	2.539934
206.00	2.355250
207.00	2.188472
208.00	2.168537
209.00	2.196430
210.00	2.149685
211.00	2.165366
212.00	2.177109
213.00	2.143395
214.00	2.107876
215.00	2.105553
216.00	2.096681
217.00	2.110239
218.00	2.108180
219.00	2.114285
220.00	2.098327
221.00	2.093257
222.00	2.085566
223.00	2.090137
224.00	2.088686
225.00	2.102823
226.00	2.111901
227.00	2.118298
228.00	2.115329
229.00	2.121276
230.00	2.129079
231.00	2.138211
232.00	2.136759
233.00	2.141651
234.00	2.144494
235.00	2.140243
236.00	2.143988
237.00	2.159904
238.00	2.160904
239.00	2.175015
240.00	2.183743
241.00	2.184808
242.00	2.188252
243.00	2.191347
244.00	2.192952
245.00	2.198257
246.00	2.200197
247.00	2.202694
248.00	2.208765
249.00	2.204260
250.00	2.202389
251.00	2.209069
252.00	2.209860
253.00	2.213524
254.00	2.219480
255.00	2.225750
256.00	2.222953
257.00	2.226862
258.00	2.230438
259.00	2.237052
260.00	2.236824
261.00	2.240079
262.00	2.238461
263.00	2.234426
264.00	2.235789
265.00	2.237916
266.00	2.233475
267.00	2.236096
268.00	2.235641
269.00	2.229159
270.00	2.213725
271.00	2.213886
272.00	2.201265
273.00	2.201547
274.00	2.189182
275.00	2.189046
276.00	2.171496
277.00	2.169972
278.00	2.154920
279.00	2.150476
280.00	2.141787
281.00	2.139179
282.00	2.126558
283.00	2.122777
284.00	2.117931
285.00	2.111520
286.00	2.101895
287.00	2.091203
288.00	2.078578
289.00	2.067099
290.00	2.054293
291.00	2.042683
292.00	2.030413
293.00	2.020009
294.00	2.005382
295.00	1.994933
296.00	1.988190
297.00	1.975905
298.00	1.963218
299.00	1.958953
300.00	1.951376
301.00	1.935638
302.00	1.928544
303.00	1.913586
304.00	1.894057
305.00	1.876767
306.00	1.860976
307.00	1.838801
308.00	1.822049
309.00	1.799153
310.00	1.778011
311.00	1.751679
312.00	1.732615
313.00	1.706379
314.00	1.685950
315.00	1.663636
316.00	1.644189
317.00	1.622365
318.00	1.603827
319.00	1.585847
320.00	1.566942
321.00	1.550448
322.00	1.534044
323.00	1.519237
324.00	1.502386
325.00	1.487362
326.00	1.471587
327.00	1.459811
328.00	1.448709
329.00	1.439330
330.00	1.430878
331.00	1.423604
332.00	1.413861
333.00	1.405275
334.00	1.400195
335.00	1.393118
336.00	1.389435
337.00	1.386956
338.00	1.382544
339.00	1.379442
340.00	1.378414
341.00	1.375974
342.00	1.372483
343.00	1.371614
344.00	1.366612
345.00	1.364760
346.00	1.362743
347.00	1.358814
348.00	1.355678
349.00	1.353541
350.00	1.350382
351.00	1.345799
352.00	1.344360
353.00	1.341732
354.00	1.338567
355.00	1.334105
356.00	1.330676
357.00	1.326421
358.00	1.322039
359.00	1.317790
360.00	1.311475
361.00	1.303981
362.00	1.297653
363.00	1.290464
364.00	1.281787
365.00	1.273910
366.00	1.267022
367.00	1.258314
368.00	1.248546
369.00	1.240029
370.00	1.232405
371.00	1.223736
372.00	1.215459
373.00	1.206376
374.00	1.197073
375.00	1.187395
376.00	1.176085
377.00	1.165127
378.00	1.154907
379.00	1.144724
380.00	1.134840
381.00	1.126608
382.00	1.116693
383.00	1.107849
384.00	1.099179
385.00	1.089023
386.00	1.080043
387.00	1.071311
388.00	1.061884
389.00	1.052327
390.00	1.043810
391.00	1.034794
392.00	1.025544
393.00	1.017782
394.00	1.009898
395.00	1.001897
396.00	0.994568
397.00	0.988308
398.00	0.981760
399.00	0.975431
400.00	0.970032
401.00	0.965043
402.00	0.960838
403.00	0.956786
404.00	0.953494
405.00	0.949946
406.00	0.946188
407.00	0.942768
408.00	0.939375
409.00	0.935965
410.00	0.932649
411.00	0.929146
412.00	0.924998
413.00	0.921220
414.00	0.917205
415.00	0.913685
416.00	0.909711
417.00	0.905985
418.00	0.902076
419.00	0.897991
420.00	0.893453
421.00	0.889165
422.00	0.885296
423.00	0.881522
424.00	0.877345
425.00	0.872961
426.00	0.869423
427.00	0.864948
428.00	0.860238
429.00	0.856749
430.00	0.853544
431.00	0.850034
432.00	0.847163
433.00	0.843946
434.00	0.840083
435.00	0.836458
436.00	0.832910
437.00	0.828948
438.00	0.825963
439.00	0.823358
440.00	0.820702
441.00	0.818417
442.00	0.816711
443.00	0.814638
444.00	0.812573
445.00	0.810791
446.00	0.808755
447.00	0.806831
448.00	0.805308
449.00	0.803947
450.00	0.802555
451.00	0.801209
452.00	0.799866
453.00	0.798700
454.00	0.797799
455.00	0.796760
456.00	0.795624
457.00	0.795282
458.00	0.794498
459.00	0.794188
460.00	0.793437
461.00	0.792990
462.00	0.791984
463.00	0.791061
464.00	0.789491
465.00	0.788553
466.00	0.787058
467.00	0.785658
468.00	0.784066
469.00	0.782363
470.00	0.780871
471.00	0.779397
472.00	0.777558
473.00	0.775809
474.00	0.773924
475.00	0.771610
476.00	0.769695
477.00	0.767810
478.00	0.765835
479.00	0.764284
480.00	0.762772
481.00	0.760661
482.00	0.758882
483.00	0.757265
484.00	0.755152
485.00	0.752889
486.00	0.751428
487.00	0.749756
488.00	0.747839
489.00	0.746766
490.00	0.745485
491.00	0.744026
492.00	0.742734
493.00	0.741453
494.00	0.740109
495.00	0.739454
496.00	0.738099
497.00	0.736913
498.00	0.736217
499.00	0.735565
500.00	0.734530
501.00	0.734240
502.00	0.732968
503.00	0.732015
504.00	0.730545
505.00	0.729445
506.00	0.728484
507.00	0.727838
508.00	0.727068
509.00	0.726628
510.00	0.725898
511.00	0.725279
512.00	0.725312
513.00	0.725065
514.00	0.724719
515.00	0.724372
516.00	0.724218
517.00	0.723700
518.00	0.723276
519.00	0.722945
520.00	0.722653
521.00	0.722281
522.00	0.722143
523.00	0.721902
524.00	0.721623
525.00	0.721769
526.00	0.721599
527.00	0.721478
528.00	0.721371
529.00	0.721763
530.00	0.722208
531.00	0.722285
532.00	0.722231
533.00	0.722224
534.00	0.721547
535.00	0.720478
536.00	0.719348
537.00	0.718098
538.00	0.716670
539.00	0.714880
540.00	0.712536
541.00	0.710348
542.00	0.708032
543.00	0.705624
544.00	0.703018
545.00	0.701312
546.00	0.699581
547.00	0.697893
548.00	0.696418
549.00	0.695645
550.00	0.694981
551.00	0.694278
552.00	0.694040
553.00	0.693971
554.00	0.693816
555.00	0.694082
556.00	0.694512
557.00	0.695389
558.00	0.696253
559.00	0.697483
560.00	0.698281
561.00	0.699790
562.00	0.700868
563.00	0.702359
564.00	0.704038
565.00	0.705174
566.00	0.706573
567.00	0.708046
568.00	0.709013
569.00	0.709947
570.00	0.711200
571.00	0.711761
572.00	0.712522
573.00	0.713384
574.00	0.713977
575.00	0.715131
576.00	0.716442
577.00	0.717244
578.00	0.718458
579.00	0.719580
580.00	0.720752
581.00	0.722492
582.00	0.724636
583.00	0.726688
584.00	0.729123
585.00	0.731330
586.00	0.733556
587.00	0.735879
588.00	0.738314
589.00	0.740707
590.00	0.743928
591.00	0.746177
592.00	0.748772
593.00	0.751460
594.00	0.754629
595.00	0.756180
596.00	0.758773
597.00	0.761111
598.00	0.763866
599.00	0.766060
600.00	0.769073
601.00	0.772497
602.00	0.775095
603.00	0.777221
604.00	0.780010
605.00	0.782821
606.00	0.785021
607.00	0.787890
608.00	0.790942
609.00	0.793603
610.00	0.796716
611.00	0.798933
612.00	0.801330
613.00	0.804188
614.00	0.806683
615.00	0.809036
616.00	0.811999
617.00	0.815682
618.00	0.819065
619.00	0.821479
620.00	0.824594
621.00	0.827599
622.00	0.829812
623.00	0.831440
624.00	0.834825
625.00	0.837326
626.00	0.839953
627.00	0.843146
628.00	0.846335
629.00	0.848606
630.00	0.851518
631.00	0.854170
632.00	0.857113
633.00	0.860114
634.00	0.863226
635.00	0.865620
636.00	0.868610
637.00	0.870456
638.00	0.872748
639.00	0.875836
640.00	0.878605
641.00	0.880835
642.00	0.883721
643.00	0.886937
644.00	0.889380
645.00	0.892059
646.00	0.894542
647.00	0.897044
648.00	0.898903
649.00	0.901618
650.00	0.904389
651.00	0.907202
652.00	0.909015
653.00	0.911398
654.00	0.913470
655.00	0.916105
656.00	0.919198
657.00	0.923073
658.00	0.927058
659.00	0.930536
660.00	0.933937
661.00	0.937756
662.00	0.941329
663.00	0.943545
664.00	0.945585
665.00	0.947060
666.00	0.948007
667.00	0.948677
668.00	0.949338
669.00	0.950190
670.00	0.951049
671.00	0.951128
672.00	0.951429
673.00	0.953082
674.00	0.954072
675.00	0.955352
676.00	0.957033
677.00	0.959382
678.00	0.960144
679.00	0.962276
680.00	0.963186
681.00	0.965577
682.00	0.966618
683.00	0.968359
684.00	0.969481
685.00	0.972089
686.00	0.973359
687.00	0.975705
688.00	0.978112
689.00	0.979694
690.00	0.980831
691.00	0.981704
692.00	0.982620
693.00	0.983344
694.00	0.984675
695.00	0.985559
696.00	0.986636
697.00	0.986343
698.00	0.986975
699.00	0.986798
700.00	0.987898
701.00	0.989186
702.00	0.991121
703.00	0.993106
704.00	0.995369
705.00	0.996325
706.00	0.996375
707.00	0.996594
708.00	0.996226
709.00	0.996448
710.00	0.996363
711.00	0.995557
712.00	0.994864
713.00	0.994626
714.00	0.994552
715.00	0.994838
716.00	0.996952
717.00	0.998827
718.00	0.998768
719.00	0.985504
720.00	0.972454
721.00	0.962542
722.00	0.959226
723.00	0.955805
724.00	0.952186
725.00	0.948508
726.00	0.944808
727.00	0.940899
728.00	0.936874
729.00	0.933281
730.00	0.932953
731.00	0.932655
732.00	0.932389
733.00	0.932059
734.00	0.931611
735.00	0.931208
736.00	0.930747
737.00	0.930262
738.00	0.929628
739.00	0.928982
740.00	0.928311
741.00	0.927540
742.00	0.926668
743.00	0.925774
744.00	0.924938
745.00	0.924161
746.00	0.923176
747.00	0.922141
748.00	0.921001
749.00	0.919834
750.00	0.918695
751.00	0.917462
752.00	0.916259
753.00	0.914864
754.00	0.913463
755.00	0.912012
756.00	0.910511
757.00	0.909102
758.00	0.907585
759.00	0.906093
760.00	0.904477
761.00	0.902799
762.00	0.901150
763.00	0.899408
764.00	0.897599
765.00	0.895852
766.00	0.894053
767.00	0.892147
768.00	0.890211
769.00	0.888222
770.00	0.886229
771.00	0.884191
772.00	0.882107
773.00	0.880011
774.00	0.877789
775.00	0.875576
776.00	0.873343
777.00	0.871154
778.00	0.868977
779.00	0.866643
780.00	0.864367
781.00	0.862125
782.00	0.859711
783.00	0.857153
784.00	0.854673
785.00	0.852125
786.00	0.849500
787.00	0.846903
788.00	0.844266
789.00	0.841667
790.00	0.839049
791.00	0.836387
792.00	0.833771
793.00	0.831041
794.00	0.828291
795.00	0.825358
796.00	0.822459
797.00	0.819487
798.00	0.816500
799.00	0.813585
800.00	0.810590
801.00	0.807621
802.00	0.804679
803.00	0.801718
804.00	0.798650
805.00	0.795662
806.00	0.792567
807.00	0.789431
808.00	0.786301
809.00	0.783090
810.00	0.779947
811.00	0.776845
812.00	0.773809
813.00	0.770709
814.00	0.767658
815.00	0.764509
816.00	0.761409
817.00	0.758369
818.00	0.755358
819.00	0.752216
820.00	0.749022
821.00	0.745989
822.00	0.742830
823.00	0.739733
824.00	0.736651
825.00	0.733621
826.00	0.730605
827.00	0.727569
828.00	0.724447
829.00	0.721408
830.00	0.718374
831.00	0.715385
832.00	0.712393
833.00	0.709261
834.00	0.706302
835.00	0.703311
836.00	0.700290
837.00	0.697342
838.00	0.694486
839.00	0.691550
840.00	0.688695
841.00	0.685816
842.00	0.682763
843.00	0.679750
844.00	0.676949
845.00	0.674031
846.00	0.671073
847.00	0.668176
848.00	0.665273
849.00	0.662499
850.00	0.659655
851.00	0.656800
852.00	0.653827
853.00	0.650907
854.00	0.648090
855.00	0.645285
856.00	0.642441
857.00	0.639538
858.00	0.636830
859.00	0.634012
860.00	0.631244
861.00	0.628278
862.00	0.625413
863.00	0.619547
864.00	0.613790
865.00	0.608011
866.00	0.602255
867.00	0.596608
868.00	0.590971
869.00	0.585310
870.00	0.579914
871.00	0.574431
872.00	0.568833
873.00	0.563462
874.00	0.558075
875.00	0.552544
876.00	0.547279
877.00	0.541959
878.00	0.536746
879.00	0.531545
880.00	0.528929
881.00	0.526263
882.00	0.523543
883.00	0.520811
884.00	0.518127
885.00	0.515529
886.00	0.513002
887.00	0.510371
888.00	0.507732
889.00	0.505147
890.00	0.502606
891.00	0.500126
892.00	0.497705
893.00	0.495247
894.00	0.492865
895.00	0.490457
896.00	0.488100
897.00	0.485651
898.00	0.483269
899.00	0.481003
900.00	0.478739
901.00	0.476502
902.00	0.474170
903.00	0.471952
904.00	0.469738
905.00	0.467630
906.00	0.465550
907.00	0.463421
908.00	0.461337
909.00	0.459208
910.00	0.457198
911.00	0.455192
912.00	0.453196
913.00	0.451301
914.00	0.449378
915.00	0.447475
916.00	0.445553
917.00	0.443707
918.00	0.441867
919.00	0.440102
920.00	0.438293
921.00	0.436558
922.00	0.434799
923.00	0.433080
924.00	0.431416
925.00	0.429756
926.00	0.428209
927.00	0.426585
928.00	0.424998
929.00	0.423427
930.00	0.421789
931.00	0.420232
932.00	0.418675
933.00	0.417159
934.00	0.415666
935.00	0.414202
936.00	0.412779
937.00	0.411370
938.00	0.409910
939.00	0.408520
940.00	0.407149
941.00	0.405768
942.00	0.404395
943.00	0.402977
944.00	0.401613
945.00	0.400248
946.00	0.398910
947.00	0.397631
948.00	0.396409
949.00	0.395168
950.00	0.393979
951.00	0.392719
952.00	0.391523
953.00	0.390235
954.00	0.388987
955.00	0.387773
956.00	0.386569
957.00	0.385358
958.00	0.384127
959.00	0.382940
960.00	0.381891
961.00	0.380807
962.00	0.379714
963.00	0.378604
964.00	0.377545
965.00	0.376487
966.00	0.375446
967.00	0.374406
968.00	0.373402
969.00	0.372369
970.00	0.371400
971.00	0.370499
972.00	0.369583
973.00	0.368660
974.00	0.367715
975.00	0.366815
976.00	0.365942
977.00	0.364996
978.00	0.364100
979.00	0.363255
980.00	0.362477
981.00	0.361637
982.00	0.360798
983.00	0.360004
984.00	0.359174
985.00	0.358355
986.00	0.357553
987.00	0.356747
988.00	0.355930
989.00	0.355155
990.00	0.354393
991.00	0.353626
992.00	0.352902
993.00	0.352132
994.00	0.351406
995.00	0.350658
996.00	0.349927
997.00	0.349187
998.00	0.348489
999.00	0.347809
1000.00	0.347114
1001.00	0.346442
1002.00	0.345792
1003.00	0.345149
1004.00	0.344519
1005.00	0.343886
1006.00	0.343285
1007.00	0.342704
1008.00	0.342135
1009.00	0.341540
1010.00	0.340975
1011.00	0.340399
1012.00	0.339855
1013.00	0.339286
1014.00	0.338706
1015.00	0.338122
1016.00	0.337489
1017.00	0.336882
1018.00	0.336266
1019.00	0.335673
1020.00	0.335107
1021.00	0.334548
1022.00	0.333988
1023.00	0.333387
1024.00	0.332782
1025.00	0.332208
1026.00	0.331628
1027.00	0.331049
1028.00	0.330451
1029.00	0.329882
1030.00	0.329330
1031.00	0.328812
1032.00	0.328287
1033.00	0.327775
1034.00	0.327260
1035.00	0.326770
1036.00	0.326272
1037.00	0.325773
1038.00	0.325273
1039.00	0.324750
1040.00	0.324239
1041.00	0.323721
1042.00	0.323197
1043.00	0.322717
1044.00	0.322223
1045.00	0.321760
1046.00	0.321249
1047.00	0.320741
1048.00	0.320230
1049.00	0.319735
1050.00	0.319214
1051.00	0.318717
1052.00	0.318229
1053.00	0.317717
1054.00	0.317223
1055.00	0.316749
1056.00	0.316272
1057.00	0.315807
1058.00	0.315332
1059.00	0.314899
1060.00	0.314439
1061.00	0.313978
1062.00	0.313504
1063.00	0.313074
1064.00	0.312618
1065.00	0.312184
1066.00	0.311727
1067.00	0.311321
1068.00	0.310897
1069.00	0.310468
1070.00	0.310061
1071.00	0.309629
1072.00	0.309195
1073.00	0.308764
1074.00	0.308321
1075.00	0.307924
1076.00	0.307490
1077.00	0.307046
1078.00	0.306634
1079.00	0.306255
1080.00	0.305862
1081.00	0.305496
1082.00	0.305094
1083.00	0.304706
1084.00	0.304318
1085.00	0.303930
1086.00	0.303537
1087.00	0.303161
1088.00	0.302765
1089.00	0.302381
1090.00	0.302012
1091.00	0.301662
1092.00	0.301267
1093.00	0.300911
1094.00	0.300558
1095.00	0.300200
1096.00	0.299827
1097.00	0.299436
1098.00	0.299041
1099.00	0.298649
1100.00	0.298245
1101.00	0.297855
1102.00	0.297465
1103.00	0.297089
1104.00	0.296707
1105.00	0.296326
1106.00	0.295954
1107.00	0.295602
1108.00	0.295243
1109.00	0.294886
1110.00	0.294517
1111.00	0.294145
1112.00	0.293769
1113.00	0.293390
1114.00	0.293033
1115.00	0.292660
1116.00	0.292300
1117.00	0.291986
1118.00	0.291657
1119.00	0.291308
1120.00	0.290946
1121.00	0.290605
1122.00	0.290277
1123.00	0.289913
1124.00	0.289537
1125.00	0.289187
1126.00	0.288834
1127.00	0.288470
1128.00	0.288098
1129.00	0.287740
1130.00	0.287373
1131.00	0.287010
1132.00	0.286650
1133.00	0.286276
1134.00	0.285901
1135.00	0.285515
1136.00	0.285158
1137.00	0.284815
1138.00	0.284448
1139.00	0.284093
1140.00	0.283740
1141.00	0.283406
1142.00	0.283054
1143.00	0.282716
1144.00	0.282357
1145.00	0.282027
1146.00	0.281662
1147.00	0.281301
1148.00	0.280958
1149.00	0.280634
1150.00	0.280315
1151.00	0.279956
1152.00	0.279625
1153.00	0.279275
1154.00	0.278957
1155.00	0.278621
1156.00	0.278275
1157.00	0.277948
1158.00	0.277606
1159.00	0.277250
1160.00	0.276897
1161.00	0.276581
1162.00	0.276269
1163.00	0.275953
1164.00	0.275644
1165.00	0.275324
1166.00	0.275010
1167.00	0.274698
1168.00	0.274400
1169.00	0.274079
1170.00	0.273756
1171.00	0.273385
1172.00	0.273072
1173.00	0.272765
1174.00	0.272462
1175.00	0.272162
1176.00	0.271862
1177.00	0.271563
1178.00	0.271272
1179.00	0.270957
1180.00	0.270671
1181.00	0.270374
1182.00	0.270081
1183.00	0.269784
1184.00	0.269501
1185.00	0.269229
1186.00	0.268978
1187.00	0.268731
1188.00	0.268491
1189.00	0.268231
1190.00	0.267980
1191.00	0.267711
1192.00	0.267447
1193.00	0.267180
1194.00	0.266925
1195.00	0.266661
1196.00	0.266386
1197.00	0.266142
1198.00	0.265885
1199.00	0.265621
1200.00	0.265360
1201.00	0.265083
1202.00	0.264819
1203.00	0.264555
1204.00	0.264272
1205.00	0.264017
1206.00	0.263742
1207.00	0.263456
1208.00	0.263201
1209.00	0.262926
1210.00	0.262670
1211.00	0.262397
1212.00	0.262121
1213.00	0.261879
1214.00	0.261609
1215.00	0.261348
1216.00	0.261074
1217.00	0.260809
1218.00	0.260549
1219.00	0.260289
1220.00	0.260031
1221.00	0.259788
1222.00	0.259526
1223.00	0.259266
1224.00	0.259013
1225.00	0.258736
1226.00	0.258481
1227.00	0.258230
1228.00	0.257964
1229.00	0.257680
1230.00	0.257390
1231.00	0.257121
1232.00	0.256871
1233.00	0.256638
1234.00	0.256393
1235.00	0.256159
1236.00	0.255891
1237.00	0.255609
1238.00	0.255350
1239.00	0.255081
1240.00	0.254823
1241.00	0.254537
1242.00	0.254246
1243.00	0.253972
1244.00	0.253701
1245.00	0.253454
1246.00	0.253218
1247.00	0.252961
1248.00	0.252697
1249.00	0.252440
1250.00	0.252166
1251.00	0.251901
1252.00	0.251629
1253.00	0.251379
1254.00	0.251126
1255.00	0.250874
1256.00	0.250644
1257.00	0.250414
1258.00	0.250177
1259.00	0.249966
1260.00	0.249738
1261.00	0.249496
1262.00	0.249252
1263.00	0.249008
1264.00	0.248796
1265.00	0.248537
1266.00	0.248287
1267.00	0.248071
1268.00	0.247835
1269.00	0.247589
1270.00	0.247338
1271.00	0.247121
1272.00	0.246869
1273.00	0.246587
1274.00	0.246318
1275.00	0.246071
1276.00	0.245827
1277.00	0.245569
1278.00	0.245306
1279.00	0.245070
1280.00	0.244848
1281.00	0.244594
1282.00	0.244373
1283.00	0.244124
1284.00	0.243865
1285.00	0.243611
1286.00	0.243372
1287.00	0.243143
1288.00	0.242878
1289.00	0.242598
1290.00	0.242344
1291.00	0.242098
1292.00	0.241859
1293.00	0.241620
1294.00	0.241370
1295.00	0.241145
1296.00	0.240887
1297.00	0.240629
1298.00	0.240385
1299.00	0.240136
1300.00	0.239883
1301.00	0.239633
1302.00	0.239379
1303.00	0.239139
1304.00	0.238891
1305.00	0.238646
1306.00	0.238408
1307.00	0.238175
1308.00	0.237898
1309.00	0.237610
1310.00	0.237336
1311.00	0.237080
1312.00	0.236800
1313.00	0.236514
1314.00	0.236215
1315.00	0.235930
1316.00	0.235653
1317.00	0.235365
1318.00	0.235071
1319.00	0.234802
1320.00	0.234506
1321.00	0.234188
1322.00	0.233872
1323.00	0.233594
1324.00	0.233273
1325.00	0.232954
1326.00	0.232674
1327.00	0.232356
1328.00	0.232041
1329.00	0.231731
1330.00	0.231444
1331.00	0.231162
1332.00	0.230851
1333.00	0.230540
1334.00	0.230252
1335.00	0.229928
1336.00	0.229599
1337.00	0.229290
1338.00	0.228994
1339.00	0.228706
1340.00	0.228428
1341.00	0.228199
1342.00	0.227977
1343.00	0.227704
1344.00	0.227447
1345.00	0.227185
1346.00	0.226930
1347.00	0.226642
1348.00	0.226359
1349.00	0.226116
1350.00	0.225862
1351.00	0.225578
1352.00	0.225311
1353.00	0.225074
1354.00	0.224802
1355.00	0.224512
1356.00	0.224224
1357.00	0.223943
1358.00	0.223632
1359.00	0.223314
1360.00	0.223016
1361.00	0.222708
1362.00	0.222395
1363.00	0.222059
1364.00	0.221765
1365.00	0.221474
1366.00	0.221144
1367.00	0.220809
1368.00	0.220515
1369.00	0.220213
1370.00	0.219868
1371.00	0.219555
1372.00	0.219249
1373.00	0.218957
1374.00	0.218647
1375.00	0.218343
1376.00	0.218030
1377.00	0.217713
1378.00	0.217418
1379.00	0.217134
1380.00	0.216874
1381.00	0.216598
1382.00	0.216283
1383.00	0.215993
1384.00	0.215693
1385.00	0.215376
1386.00	0.215057
1387.00	0.214752
1388.00	0.214426
1389.00	0.214119
1390.00	0.213786
1391.00	0.213441
1392.00	0.213084
1393.00	0.212771
1394.00	0.212473
1395.00	0.212177
1396.00	0.211829
1397.00	0.211476
1398.00	0.211135
1399.00	0.210820
1400.00	0.210491
1401.00	0.210152
1402.00	0.209825
1403.00	0.209512
1404.00	0.209210
1405.00	0.208906
1406.00	0.208576
1407.00	0.208258
1408.00	0.207949
1409.00	0.207661
1410.00	0.207351
1411.00	0.207032
1412.00	0.206705
1413.00	0.206410
1414.00	0.206135
1415.00	0.205850
1416.00	0.205554
1417.00	0.205255
1418.00	0.204982
1419.00	0.204691
1420.00	0.204392
1421.00	0.204104
1422.00	0.203822
1423.00	0.203575
1424.00	0.203312
1425.00	0.203047
1426.00	0.202790
1427.00	0.202526
1428.00	0.202301
1429.00	0.202065
1430.00	0.201839
1431.00	0.201609
1432.00	0.201362
1433.00	0.201125
1434.00	0.200928
1435.00	0.200732
1436.00	0.200574
1437.00	0.200395
1438.00	0.200197
1439.00	0.200019
1440.00	0.199812
1441.00	0.199653
1442.00	0.199503
1443.00	0.199347
1444.00	0.199208
1445.00	0.199041
1446.00	0.198893
1447.00	0.198769
1448.00	0.198627
1449.00	0.198485
1450.00	0.198352
1451.00	0.198230
1452.00	0.198124
1453.00	0.197974
1454.00	0.197867
1455.00	0.197754
1456.00	0.197653
1457.00	0.197580
1458.00	0.197467
1459.00	0.197357
1460.00	0.197270
1461.00	0.197182
1462.00	0.197073
1463.00	0.196929
1464.00	0.196776
1465.00	0.196661
1466.00	0.196557
1467.00	0.196466
1468.00	0.196329
1469.00	0.196211
1470.00	0.196113
1471.00	0.196000
1472.00	0.195927
1473.00	0.195852
1474.00	0.195761
1475.00	0.195676
1476.00	0.195590
1477.00	0.195490
1478.00	0.195386
1479.00	0.195290
1480.00	0.195200
1481.00	0.195117
1482.00	0.195031
1483.00	0.194962
1484.00	0.194897
1485.00	0.194864
1486.00	0.194786
1487.00	0.194728
1488.00	0.194677
1489.00	0.194605
1490.00	0.194518
1491.00	0.194448
1492.00	0.194382
1493.00	0.194313
1494.00	0.194232
1495.00	0.194165
1496.00	0.194131
1497.00	0.194113
1498.00	0.194077
1499.00	0.194014
1500.00	0.193966
1501.00	0.193901
1502.00	0.193822
1503.00	0.193746
1504.00	0.193653
1505.00	0.193581
1506.00	0.193481
1507.00	0.193392
1508.00	0.193307
1509.00	0.193230
1510.00	0.193122
1511.00	0.192999
1512.00	0.192886
1513.00	0.192764
1514.00	0.192634
1515.00	0.192522
1516.00	0.192427
1517.00	0.192318
1518.00	0.192215
1519.00	0.192131
1520.00	0.192061
1521.00	0.192007
1522.00	0.191896
1523.00	0.191827
1524.00	0.191733
1525.00	0.191630
1526.00	0.191509
1527.00	0.191422
1528.00	0.191358
1529.00	0.191281
1530.00	0.191207
1531.00	0.191140
1532.00	0.191058
1533.00	0.190973
1534.00	0.190875
1535.00	0.190745
1536.00	0.190619
1537.00	0.190492
1538.00	0.190355
1539.00	0.190248
1540.00	0.190134
1541.00	0.190005
1542.00	0.189889
1543.00	0.189776
1544.00	0.189683
1545.00	0.189574
1546.00	0.189466
1547.00	0.189366
1548.00	0.189242
1549.00	0.189127
1550.00	0.189007
1551.00	0.188896
1552.00	0.188793
1553.00	0.188669
1554.00	0.188550
1555.00	0.188425
1556.00	0.188292
1557.00	0.188151
1558.00	0.188033
1559.00	0.187910
1560.00	0.187794
1561.00	0.187656
1562.00	0.187530
1563.00	0.187374
1564.00	0.187205
1565.00	0.187081
1566.00	0.186937
1567.00	0.186778
1568.00	0.186609
1569.00	0.186473
1570.00	0.186327
1571.00	0.186181
1572.00	0.186045
1573.00	0.185923
1574.00	0.185774
1575.00	0.185624
1576.00	0.185458
1577.00	0.185286
1578.00	0.185112
1579.00	0.184954
1580.00	0.184829
1581.00	0.184690
1582.00	0.184544
1583.00	0.184420
1584.00	0.184305
1585.00	0.184216
1586.00	0.184104
1587.00	0.183987
1588.00	0.183840
1589.00	0.183695
1590.00	0.183540
1591.00	0.183424
1592.00	0.183326
1593.00	0.183228
1594.00	0.183122
1595.00	0.183036
1596.00	0.182951
1597.00	0.182834
1598.00	0.182733
1599.00	0.182636
1600.00	0.182524
1601.00	0.182425
1602.00	0.182296
1603.00	0.182171
1604.00	0.182045
1605.00	0.181949
1606.00	0.181831
1607.00	0.181722
1608.00	0.181600
1609.00	0.181469
1610.00	0.181343
1611.00	0.181225
1612.00	0.181076
1613.00	0.180896
1614.00	0.180746
1615.00	0.180613
1616.00	0.180486
1617.00	0.180354
1618.00	0.180175
1619.00	0.180027
1620.00	0.179887
1621.00	0.179726
1622.00	0.179571
1623.00	0.179439
1624.00	0.179305
1625.00	0.179159
1626.00	0.179026
1627.00	0.178919
1628.00	0.178794
1629.00	0.178684
1630.00	0.178583
1631.00	0.178485
1632.00	0.178366
1633.00	0.178214
1634.00	0.178080
1635.00	0.177967
1636.00	0.177837
1637.00	0.177680
1638.00	0.177567
1639.00	0.177470
1640.00	0.177345
1641.00	0.177214
1642.00	0.177081
1643.00	0.178195
1644.00	0.179243
1645.00	0.180276
1646.00	0.181324
1647.00	0.182402
1648.00	0.183459
1649.00	0.184532
1650.00	0.185642
1651.00	0.186723
1652.00	0.187803
1653.00	0.188922
1654.00	0.190046
1655.00	0.191084
1656.00	0.192141
1657.00	0.193218
1658.00	0.194325
1659.00	0.195431
1660.00	0.195221
1661.00	0.195058
1662.00	0.194893
1663.00	0.194785
1664.00	0.194652
1665.00	0.194521
1666.00	0.194347
1667.00	0.194152
1668.00	0.193970
1669.00	0.193794
1670.00	0.193592
1671.00	0.193408
1672.00	0.193354
1673.00	0.193165
1674.00	0.193002
1675.00	0.192863
1676.00	0.192709
1677.00	0.192504
1678.00	0.192379
1679.00	0.192273
1680.00	0.192095
1681.00	0.191946
1682.00	0.191792
1683.00	0.191713
1684.00	0.191564
1685.00	0.191486
1686.00	0.191388
1687.00	0.191252
1688.00	0.191167
1689.00	0.191049
1690.00	0.191040
1691.00	0.190958
1692.00	0.190917
1693.00	0.190868
1694.00	0.190896
1695.00	0.190817
1696.00	0.190905
1697.00	0.190861
1698.00	0.190786
1699.00	0.190722
1700.00	0.190542
1701.00	0.190528
1702.00	0.190380
1703.00	0.190303
1704.00	0.190216
1705.00	0.190130
1706.00	0.190031
1707.00	0.189921
1708.00	0.189830
1709.00	0.189672
1710.00	0.189631
1711.00	0.189476
1712.00	0.189424
1713.00	0.189216
1714.00	0.189121
1715.00	0.188985
1716.00	0.188920
1717.00	0.188841
1718.00	0.188720
1719.00	0.188698
1720.00	0.188600
1721.00	0.188518
1722.00	0.188353
1723.00	0.188203
1724.00	0.188001
1725.00	0.187885
1726.00	0.187675
1727.00	0.187388
1728.00	0.187220
1729.00	0.186922
1730.00	0.186661
1731.00	0.186482
1732.00	0.186293
1733.00	0.186002
1734.00	0.185823
1735.00	0.185593
1736.00	0.185389
1737.00	0.185059
1738.00	0.184767
1739.00	0.184536
1740.00	0.184272
1741.00	0.184070
1742.00	0.183865
1743.00	0.183689
1744.00	0.183491
1745.00	0.183261
1746.00	0.183038
1747.00	0.182911
1748.00	0.182647
1749.00	0.182491
1750.00	0.182327
1751.00	0.182116
1752.00	0.181909
1753.00	0.181650
1754.00	0.181524
1755.00	0.181369
1756.00	0.181197
1757.00	0.181000
1758.00	0.180888
1759.00	0.180645
1760.00	0.180457
1761.00	0.180255
1762.00	0.180113
1763.00	0.179936
1764.00	0.179687
1765.00	0.179448
1766.00	0.179153
1767.00	0.178910
1768.00	0.178684
1769.00	0.178486
1770.00	0.178228
1771.00	0.177992
1772.00	0.177802
1773.00	0.177618
1774.00	0.177344
1775.00	0.176983
1776.00	0.176722
1777.00	0.176409
1778.00	0.176205
1779.00	0.175871
1780.00	0.175703
1781.00	0.175501
1782.00	0.175334
1783.00	0.175187
1784.00	0.175049
1785.00	0.174828
1786.00	0.174573
1787.00	0.174381
1788.00	0.174153
1789.00	0.173967
1790.00	0.173737
1791.00	0.173670
1792.00	0.173515
1793.00	0.173354
1794.00	0.173255
1795.00	0.173170
1796.00	0.173060
1797.00	0.172886
1798.00	0.172641
1799.00	0.172431
1800.00	0.172288
1801.00	0.172118
1802.00	0.171996
1803.00	0.171903
1804.00	0.171831
1805.00	0.171794
1806.00	0.171703
1807.00	0.171571
1808.00	0.171505
1809.00	0.171413
1810.00	0.171310
1811.00	0.171222
1812.00	0.171047
1813.00	0.170938
1814.00	0.170767
1815.00	0.170737
1816.00	0.170639
1817.00	0.170503
1818.00	0.170309
1819.00	0.170160
1820.00	0.170017
1821.00	0.169815
1822.00	0.169565
1823.00	0.169408
1824.00	0.169286
1825.00	0.169003
1826.00	0.168847
1827.00	0.168605
1828.00	0.168471
1829.00	0.168179
1830.00	0.167956
1831.00	0.167822
1832.00	0.167545
1833.00	0.167343
1834.00	0.167072
1835.00	0.166871
1836.00	0.166717
1837.00	0.166540
1838.00	0.166398
1839.00	0.166251
1840.00	0.166006
1841.00	0.165787
1842.00	0.165594
1843.00	0.165454
1844.00	0.165300
1845.00	0.165044
1846.00	0.164930
1847.00	0.164764
1848.00	0.164579
1849.00	0.164405
1850.00	0.164249
1851.00	0.164193
1852.00	0.164045
1853.00	0.163899
1854.00	0.163717
1855.00	0.163459
1856.00	0.163194
1857.00	0.162944
1858.00	0.162659
1859.00	0.162410
1860.00	0.162085
1861.00	0.161876
1862.00	0.161571
1863.00	0.161323
1864.00	0.160999
1865.00	0.160689
1866.00	0.160348
1867.00	0.160051
1868.00	0.159575
1869.00	0.159257
1870.00	0.158911
1871.00	0.158509
1872.00	0.158259
1873.00	0.157981
1874.00	0.157729
1875.00	0.157505
1876.00	0.157411
1877.00	0.157179
1878.00	0.156904
1879.00	0.156663
1880.00	0.156419
1881.00	0.156230
1882.00	0.156005
1883.00	0.155824
1884.00	0.155632
1885.00	0.155527
1886.00	0.155236
1887.00	0.155081
1888.00	0.154816
1889.00	0.154599
1890.00	0.154428
1891.00	0.154248
1892.00	0.153997
1893.00	0.153593
1894.00	0.153380
1895.00	0.153251
1896.00	0.153066
1897.00	0.152781
1898.00	0.152623
1899.00	0.152347
1900.00	0.152196
1901.00	0.151908
1902.00	0.151878
1903.00	0.151790
1904.00	0.151490
1905.00	0.151458
1906.00	0.151146
1907.00	0.151093
1908.00	0.150925
1909.00	0.150891
1910.00	0.150713
1911.00	0.150579
1912.00	0.150427
1913.00	0.150509
1914.00	0.150434
1915.00	0.150284
1916.00	0.150463
1917.00	0.150230
1918.00	0.150223
1919.00	0.150082
1920.00	0.150052
1921.00	0.149863
1922.00	0.149653
1923.00	0.149700
1924.00	0.149797
1925.00	0.149656
1926.00	0.149482
1927.00	0.149516
1928.00	0.149459
1929.00	0.149257
1930.00	0.148937
1931.00	0.149078
1932.00	0.148944
1933.00	0.148728
1934.00	0.149121
1935.00	0.149222
1936.00	0.148978
1937.00	0.148876
1938.00	0.149077
1939.00	0.148883
1940.00	0.148750
1941.00	0.148481
1942.00	0.148521
1943.00	0.148586
1944.00	0.148650
1945.00	0.148683
1946.00	0.148754
1947.00	0.148831
1948.00	0.148696
1949.00	0.148936
1950.00	0.148783
1951.00	0.148324
1952.00	0.147969
1953.00	0.147988
1954.00	0.147823
1955.00	0.147625
1956.00	0.147739
1957.00	0.147913
1958.00	0.147814
1959.00	0.147778
1960.00	0.147737
1961.00	0.147621
1962.00	0.147476
1963.00	0.147330
1964.00	0.147177
1965.00	0.146945
1966.00	0.146626
1967.00	0.146703
1968.00	0.146749
1969.00	0.146761
1970.00	0.146537
1971.00	0.146606
1972.00	0.146554
1973.00	0.146449
1974.00	0.146336
1975.00	0.146344
1976.00	0.146383
1977.00	0.146168
1978.00	0.146161
1979.00	0.146107
1980.00	0.145935
1981.00	0.145813
1982.00	0.145881
1983.00	0.145760
1984.00	0.145446
1985.00	0.145319
1986.00	0.145227
1987.00	0.145129
1988.00	0.145049
1989.00	0.145018
1990.00	0.144932
1991.00	0.144632
1992.00	0.144368
1993.00	0.144173
1994.00	0.144010
1995.00	0.143681
1996.00	0.143661
1997.00	0.143895
1998.00	0.143641
1999.00	0.143504
2000.00	0.143428
2001.00	0.143553
2002.00	0.143505
2003.00	0.143443
2004.00	0.143489
2005.00	0.143356
2006.00	0.143347
2007.00	0.143408
2008.00	0.143467
2009.00	0.143404
2010.00	0.143340
2011.00	0.143485
2012.00	0.143461
2013.00	0.143280
2014.00	0.143034
2015.00	0.143273
2016.00	0.143285
2017.00	0.143183
2018.00	0.143195
2019.00	0.143134
2020.00	0.142982
2021.00	0.143022
2022.00	0.143115
2023.00	0.143047
2024.00	0.143000
2025.00	0.143030
2026.00	0.143104
2027.00	0.143022
2028.00	0.142770
2029.00	0.142943
2030.00	0.142942
2031.00	0.142958
2032.00	0.142977
2033.00	0.142899
2034.00	0.143136
2035.00	0.143048
2036.00	0.143159
2037.00	0.143398
2038.00	0.143327
2039.00	0.143053
2040.00	0.143113
2041.00	0.143084
2042.00	0.142891
2043.00	0.142967
2044.00	0.143128
2045.00	0.143291
2046.00	0.143197
2047.00	0.143252
2048.00	0.143214
2049.00	0.143072
2050.00	0.143018
2051.00	0.143066
2052.00	0.143013
2053.00	0.143008
2054.00	0.143167
2055.00	0.143138
2056.00	0.143441
2057.00	0.143505
2058.00	0.143767
2059.00	0.143958
2060.00	0.144099
2061.00	0.143997
2062.00	0.144038
2063.00	0.143910
2064.00	0.143956
2065.00	0.144160
2066.00	0.144226
2067.00	0.144383
2068.00	0.144290
2069.00	0.144527
2070.00	0.144419
2071.00	0.144139
2072.00	0.144172
2073.00	0.144179
2074.00	0.143923
2075.00	0.143832
2076.00	0.143917
2077.00	0.143639
2078.00	0.143525
2079.00	0.143514
2080.00	0.143688
2081.00	0.143574
2082.00	0.143488
2083.00	0.143639
2084.00	0.143580
2085.00	0.143589
2086.00	0.143387
2087.00	0.143476
2088.00	0.143485
2089.00	0.143599
2090.00	0.143571
2091.00	0.143734
2092.00	0.143536
2093.00	0.143321
2094.00	0.143450
2095.00	0.143650
2096.00	0.143338
2097.00	0.143210
2098.00	0.143283
2099.00	0.143139
2100.00	0.142858
2101.00	0.142591
2102.00	0.142685
2103.00	0.142455
2104.00	0.142147
2105.00	0.142238
2106.00	0.142256
2107.00	0.141931
2108.00	0.141757
2109.00	0.141667
2110.00	0.141456
2111.00	0.141299
2112.00	0.141019
2113.00	0.141182
2114.00	0.141069
2115.00	0.140888
2116.00	0.140962
2117.00	0.140957
2118.00	0.141005
2119.00	0.140589
2120.00	0.140623
2121.00	0.140680
2122.00	0.140341
2123.00	0.140072
2124.00	0.140265
2125.00	0.140082
2126.00	0.139930
2127.00	0.140073
2128.00	0.139655
2129.00	0.139548
2130.00	0.139386
2131.00	0.139456
2132.00	0.139076
2133.00	0.138607
2134.00	0.138702
2135.00	0.138475
2136.00	0.138398
2137.00	0.138124
2138.00	0.138138
2139.00	0.137748
2140.00	0.137466
2141.00	0.137344
2142.00	0.137179
2143.00	0.136796
2144.00	0.136445
2145.00	0.136588
2146.00	0.136540
2147.00	0.136317
2148.00	0.135889
2149.00	0.136158
2150.00	0.136189
2151.00	0.135746
2152.00	0.135734
2153.00	0.135367
2154.00	0.135175
2155.00	0.134740
2156.00	0.135063
2157.00	0.134780
2158.00	0.134164
2159.00	0.133945
2160.00	0.134181
2161.00	0.134061
2162.00	0.133814
2163.00	0.133680
2164.00	0.133386
2165.00	0.133185
2166.00	0.132848
2167.00	0.132683
2168.00	0.132246
2169.00	0.131780
2170.00	0.131864
2171.00	0.131909
2172.00	0.131808
2173.00	0.131425
2174.00	0.131520
2175.00	0.131462
2176.00	0.131295
2177.00	0.130932
2178.00	0.130822
2179.00	0.130614
2180.00	0.130308
2181.00	0.130496
2182.00	0.130682
2183.00	0.130557
2184.00	0.130395
2185.00	0.130635
2186.00	0.130658
2187.00	0.130488
2188.00	0.130381
2189.00	0.130092
2190.00	0.129966
2191.00	0.129837
2192.00	0.129779
2193.00	0.129780
2194.00	0.129916
2195.00	0.129965
2196.00	0.130041
2197.00	0.129825
[truncated: 303 more rows]
