# Supplementary material for: Ultrafast charge-transfer-induced spin transition in cobalt-tungstate molecular photomagnets
Source: Nat Commun. 2025 Jun 6;16:5012. doi: 10.1038/s41467-025-60401-4 (PMC12144094; doi:10.1038/s41467-025-60401-4)
Supplement: Supplementary file 5 — Source Data [file 41467_2025_60401_MOESM5_ESM.zip › Source_Data_files/Photoinduced_UV_vis_NIR_spectra_CsCoW/cooling_photo_1st/File_220712_185357_3.26K.txt]

File_220712_185357_3.26K.spc - RawData
�g�� (nm)	Abs.
200.00	2.537357
201.00	2.497018
202.00	2.278763
203.00	2.084571
204.00	2.193299
205.00	2.125069
206.00	2.056428
207.00	2.168255
208.00	2.313013
209.00	2.252118
210.00	2.245470
211.00	2.224987
212.00	2.164325
213.00	2.152647
214.00	2.160493
215.00	2.176227
216.00	2.186943
217.00	2.130543
218.00	2.129154
219.00	2.105850
220.00	2.074090
221.00	2.057048
222.00	2.063498
223.00	2.041653
224.00	2.049048
225.00	2.083349
226.00	2.106980
227.00	2.094741
228.00	2.105970
229.00	2.118658
230.00	2.109913
231.00	2.109009
232.00	2.139247
233.00	2.144004
234.00	2.141660
235.00	2.137911
236.00	2.159761
237.00	2.160820
238.00	2.156072
239.00	2.162517
240.00	2.167710
241.00	2.162848
242.00	2.167877
243.00	2.172444
244.00	2.179028
245.00	2.195836
246.00	2.202476
247.00	2.207162
248.00	2.222178
249.00	2.233916
250.00	2.230180
251.00	2.222552
252.00	2.227184
253.00	2.228133
254.00	2.217833
255.00	2.222756
256.00	2.230349
257.00	2.230306
258.00	2.221605
259.00	2.224786
260.00	2.222831
261.00	2.220602
262.00	2.215585
263.00	2.220796
264.00	2.222106
265.00	2.225100
266.00	2.225284
267.00	2.224014
268.00	2.219704
269.00	2.215618
270.00	2.206754
271.00	2.206224
272.00	2.199888
273.00	2.187327
274.00	2.180753
275.00	2.175655
276.00	2.171450
277.00	2.167112
278.00	2.170494
279.00	2.159449
280.00	2.152244
281.00	2.134634
282.00	2.128290
283.00	2.115352
284.00	2.108910
285.00	2.098825
286.00	2.084341
287.00	2.075390
288.00	2.065650
289.00	2.058198
290.00	2.048530
291.00	2.043762
292.00	2.030134
293.00	2.027259
294.00	2.016831
295.00	2.008770
296.00	2.001228
297.00	1.988494
298.00	1.974117
299.00	1.963841
300.00	1.944197
301.00	1.926463
302.00	1.916686
303.00	1.898234
304.00	1.877172
305.00	1.865198
306.00	1.849916
307.00	1.829441
308.00	1.814720
309.00	1.796695
310.00	1.768313
311.00	1.746534
312.00	1.726130
313.00	1.702190
314.00	1.680641
315.00	1.664503
316.00	1.644485
317.00	1.622451
318.00	1.599022
319.00	1.578270
320.00	1.558329
321.00	1.538339
322.00	1.522854
323.00	1.509885
324.00	1.497748
325.00	1.485265
326.00	1.474599
327.00	1.462579
328.00	1.449704
329.00	1.438144
330.00	1.427858
331.00	1.417469
332.00	1.410137
333.00	1.402491
334.00	1.397125
335.00	1.393308
336.00	1.389647
337.00	1.383561
338.00	1.380452
339.00	1.376140
340.00	1.373037
341.00	1.370756
342.00	1.367940
343.00	1.366645
344.00	1.364335
345.00	1.359775
346.00	1.357473
347.00	1.355803
348.00	1.352036
349.00	1.348694
350.00	1.346118
351.00	1.342696
352.00	1.339680
353.00	1.337011
354.00	1.333468
355.00	1.331914
356.00	1.328303
357.00	1.323375
358.00	1.317976
359.00	1.312972
360.00	1.305936
361.00	1.298882
362.00	1.292755
363.00	1.284887
364.00	1.276940
365.00	1.267929
366.00	1.260323
367.00	1.251909
368.00	1.244735
369.00	1.237522
370.00	1.229629
371.00	1.221097
372.00	1.212083
373.00	1.203006
374.00	1.193096
375.00	1.184073
376.00	1.173452
377.00	1.163609
378.00	1.152868
379.00	1.142177
380.00	1.133211
381.00	1.123033
382.00	1.112871
383.00	1.103511
384.00	1.094494
385.00	1.083838
386.00	1.074523
387.00	1.065662
388.00	1.056730
389.00	1.047662
390.00	1.038939
391.00	1.030412
392.00	1.021639
393.00	1.013379
394.00	1.004893
395.00	0.997058
396.00	0.990115
397.00	0.984048
398.00	0.977924
399.00	0.972526
400.00	0.967423
401.00	0.962433
402.00	0.957074
403.00	0.952657
404.00	0.948377
405.00	0.944565
406.00	0.941176
407.00	0.938261
408.00	0.935045
409.00	0.932210
410.00	0.928933
411.00	0.925361
412.00	0.921449
413.00	0.917563
414.00	0.913737
415.00	0.909951
416.00	0.905869
417.00	0.902064
418.00	0.898430
419.00	0.894209
420.00	0.890037
421.00	0.886214
422.00	0.882450
423.00	0.878277
424.00	0.874361
425.00	0.870201
426.00	0.865918
427.00	0.861365
428.00	0.856911
429.00	0.853047
430.00	0.849285
431.00	0.845629
432.00	0.842194
433.00	0.838706
434.00	0.835331
435.00	0.832278
436.00	0.828713
437.00	0.825612
438.00	0.822828
439.00	0.819507
440.00	0.816663
441.00	0.814911
442.00	0.812931
443.00	0.810757
444.00	0.809173
445.00	0.807193
446.00	0.805039
447.00	0.803357
448.00	0.801653
449.00	0.800171
450.00	0.798987
451.00	0.797118
452.00	0.795144
453.00	0.794595
454.00	0.793564
455.00	0.792486
456.00	0.791812
457.00	0.791354
458.00	0.790275
459.00	0.789789
460.00	0.788802
461.00	0.788887
462.00	0.788537
463.00	0.787675
464.00	0.786716
465.00	0.786075
466.00	0.784278
467.00	0.782785
468.00	0.781351
469.00	0.779500
470.00	0.777909
471.00	0.776411
472.00	0.774639
473.00	0.772426
474.00	0.770607
475.00	0.768501
476.00	0.766345
477.00	0.764320
478.00	0.763152
479.00	0.761186
480.00	0.759274
481.00	0.757556
482.00	0.755896
483.00	0.753816
484.00	0.752145
485.00	0.750239
486.00	0.748350
487.00	0.746358
488.00	0.744633
489.00	0.743223
490.00	0.741824
491.00	0.740543
492.00	0.739450
493.00	0.738243
494.00	0.737038
495.00	0.735853
496.00	0.734667
497.00	0.733784
498.00	0.732789
499.00	0.731818
500.00	0.731022
501.00	0.730289
502.00	0.728871
503.00	0.727944
504.00	0.727103
505.00	0.726422
506.00	0.725935
507.00	0.725714
508.00	0.725098
509.00	0.724156
510.00	0.723053
511.00	0.721975
512.00	0.721278
513.00	0.720890
514.00	0.720592
515.00	0.720483
516.00	0.720403
517.00	0.720194
518.00	0.720093
519.00	0.719961
520.00	0.719860
521.00	0.719647
522.00	0.719451
523.00	0.718908
524.00	0.718784
525.00	0.718645
526.00	0.718965
527.00	0.718942
528.00	0.719040
529.00	0.719592
530.00	0.720102
531.00	0.720223
532.00	0.720097
533.00	0.720129
534.00	0.719113
535.00	0.718180
536.00	0.717556
537.00	0.716398
538.00	0.714809
539.00	0.712872
540.00	0.710452
541.00	0.707326
542.00	0.704668
543.00	0.702162
544.00	0.699667
545.00	0.697441
546.00	0.695777
547.00	0.694350
548.00	0.692958
549.00	0.692269
550.00	0.691912
551.00	0.691073
552.00	0.690954
553.00	0.691103
554.00	0.691202
555.00	0.691148
556.00	0.691872
557.00	0.692494
558.00	0.693210
559.00	0.694154
560.00	0.695147
561.00	0.696422
562.00	0.697331
563.00	0.698706
564.00	0.700187
565.00	0.702432
566.00	0.703492
567.00	0.705248
568.00	0.706583
569.00	0.707715
570.00	0.708195
571.00	0.709281
572.00	0.710234
573.00	0.710778
574.00	0.711579
575.00	0.712576
576.00	0.713301
577.00	0.714372
578.00	0.715541
579.00	0.716878
580.00	0.718382
581.00	0.720134
582.00	0.721743
583.00	0.724217
584.00	0.726328
585.00	0.728561
586.00	0.730684
587.00	0.733040
588.00	0.735239
589.00	0.737503
590.00	0.740367
591.00	0.743441
592.00	0.746303
593.00	0.748949
594.00	0.752506
595.00	0.754788
596.00	0.757020
597.00	0.759141
598.00	0.762097
599.00	0.763852
600.00	0.766278
601.00	0.769351
602.00	0.772110
603.00	0.774064
604.00	0.777206
605.00	0.780239
606.00	0.782560
607.00	0.785588
608.00	0.788611
609.00	0.791242
610.00	0.793505
611.00	0.796096
612.00	0.798570
613.00	0.801700
614.00	0.804316
615.00	0.807288
616.00	0.810541
617.00	0.813608
618.00	0.816203
619.00	0.819541
620.00	0.822472
621.00	0.825612
622.00	0.828347
623.00	0.830745
624.00	0.832707
625.00	0.835697
626.00	0.838797
627.00	0.841625
628.00	0.844829
629.00	0.847393
630.00	0.850111
631.00	0.852381
632.00	0.855073
633.00	0.857179
634.00	0.861169
635.00	0.863591
636.00	0.866093
637.00	0.868339
638.00	0.871022
639.00	0.873281
640.00	0.876044
641.00	0.878975
642.00	0.882455
643.00	0.885802
644.00	0.888073
645.00	0.891149
646.00	0.893103
647.00	0.894284
648.00	0.896801
649.00	0.899176
650.00	0.901182
651.00	0.903879
652.00	0.907086
653.00	0.909454
654.00	0.912221
655.00	0.915431
656.00	0.918476
657.00	0.922289
658.00	0.925865
659.00	0.929443
660.00	0.932538
661.00	0.936463
662.00	0.939036
663.00	0.941134
664.00	0.943090
665.00	0.945041
666.00	0.945596
667.00	0.946738
668.00	0.947745
669.00	0.948033
670.00	0.948332
671.00	0.949074
672.00	0.949216
673.00	0.950547
674.00	0.951659
675.00	0.953379
676.00	0.955995
677.00	0.956558
678.00	0.957724
679.00	0.959904
680.00	0.961165
681.00	0.961819
682.00	0.965938
683.00	0.967695
684.00	0.969575
685.00	0.971302
686.00	0.972904
687.00	0.973465
688.00	0.975808
689.00	0.975846
690.00	0.976398
691.00	0.977047
692.00	0.978753
693.00	0.979319
694.00	0.981677
695.00	0.983519
696.00	0.985890
697.00	0.986384
698.00	0.987137
699.00	0.987137
700.00	0.987775
701.00	0.987975
702.00	0.989690
703.00	0.990385
704.00	0.992123
705.00	0.994519
706.00	0.995368
707.00	0.994941
708.00	0.995875
709.00	0.996796
710.00	0.995034
711.00	0.995288
712.00	0.996056
713.00	0.996447
714.00	0.995749
715.00	0.996342
716.00	0.995616
717.00	0.995737
718.00	0.993919
719.00	0.980516
720.00	0.968047
721.00	0.960451
722.00	0.956640
723.00	0.952794
724.00	0.948916
725.00	0.945254
726.00	0.941607
727.00	0.938146
728.00	0.934369
729.00	0.931002
730.00	0.930743
731.00	0.930330
732.00	0.930041
733.00	0.929739
734.00	0.929238
735.00	0.928906
736.00	0.928469
737.00	0.927976
738.00	0.927427
739.00	0.926831
740.00	0.926238
741.00	0.925433
742.00	0.924628
743.00	0.923762
744.00	0.922786
745.00	0.921824
746.00	0.920823
747.00	0.919867
748.00	0.918803
749.00	0.917679
750.00	0.916526
751.00	0.915360
752.00	0.914041
753.00	0.912641
754.00	0.911236
755.00	0.909786
756.00	0.908273
757.00	0.906786
758.00	0.905370
759.00	0.903811
760.00	0.902142
761.00	0.900438
762.00	0.898788
763.00	0.897037
764.00	0.895131
765.00	0.893234
766.00	0.891426
767.00	0.889552
768.00	0.887570
769.00	0.885492
770.00	0.883463
771.00	0.881395
772.00	0.879316
773.00	0.877171
774.00	0.874904
775.00	0.872650
776.00	0.870368
777.00	0.868223
778.00	0.866031
779.00	0.863680
780.00	0.861336
781.00	0.859008
782.00	0.856617
783.00	0.853930
784.00	0.851445
785.00	0.848975
786.00	0.846514
787.00	0.843950
788.00	0.841387
789.00	0.838755
790.00	0.836104
791.00	0.833389
792.00	0.830660
793.00	0.827901
794.00	0.825003
795.00	0.822112
796.00	0.819203
797.00	0.816314
798.00	0.813406
799.00	0.810502
800.00	0.807657
801.00	0.804641
802.00	0.801616
803.00	0.798599
804.00	0.795600
805.00	0.792493
806.00	0.789370
807.00	0.786307
808.00	0.783315
809.00	0.780243
810.00	0.777109
811.00	0.774008
812.00	0.770888
813.00	0.767745
814.00	0.764613
815.00	0.761418
816.00	0.758304
817.00	0.755222
818.00	0.752076
819.00	0.748948
820.00	0.745777
821.00	0.742603
822.00	0.739491
823.00	0.736443
824.00	0.733425
825.00	0.730318
826.00	0.727257
827.00	0.724301
828.00	0.721305
829.00	0.718299
830.00	0.715286
831.00	0.712348
832.00	0.709394
833.00	0.706360
834.00	0.703400
835.00	0.700468
836.00	0.697487
837.00	0.694546
838.00	0.691638
839.00	0.688734
840.00	0.685844
841.00	0.682843
842.00	0.679862
843.00	0.676921
844.00	0.673985
845.00	0.671000
846.00	0.668080
847.00	0.665096
848.00	0.662191
849.00	0.659269
850.00	0.656385
851.00	0.653461
852.00	0.650598
853.00	0.647763
854.00	0.644898
855.00	0.642046
856.00	0.639184
857.00	0.636281
858.00	0.633366
859.00	0.630373
860.00	0.627521
861.00	0.624489
862.00	0.621534
863.00	0.615813
864.00	0.610152
865.00	0.604420
866.00	0.598813
867.00	0.593269
868.00	0.587696
869.00	0.582143
870.00	0.576634
871.00	0.571158
872.00	0.565774
873.00	0.560454
874.00	0.555154
875.00	0.549984
876.00	0.544898
877.00	0.539740
878.00	0.534665
879.00	0.529629
880.00	0.526846
881.00	0.524193
882.00	0.521439
883.00	0.518701
884.00	0.516058
885.00	0.513540
886.00	0.510983
887.00	0.508414
888.00	0.505885
889.00	0.503346
890.00	0.500823
891.00	0.498326
892.00	0.495827
893.00	0.493339
894.00	0.490802
895.00	0.488431
896.00	0.486064
897.00	0.483723
898.00	0.481360
899.00	0.479092
900.00	0.476834
901.00	0.474540
902.00	0.472165
903.00	0.469883
904.00	0.467688
905.00	0.465486
906.00	0.463281
907.00	0.461119
908.00	0.459011
909.00	0.456955
910.00	0.454943
911.00	0.453020
912.00	0.451015
913.00	0.449092
914.00	0.447139
915.00	0.445228
916.00	0.443332
917.00	0.441507
918.00	0.439663
919.00	0.437889
920.00	0.436101
921.00	0.434346
922.00	0.432601
923.00	0.430930
924.00	0.429250
925.00	0.427586
926.00	0.425921
927.00	0.424301
928.00	0.422648
929.00	0.421053
930.00	0.419411
931.00	0.417854
932.00	0.416296
933.00	0.414769
934.00	0.413251
935.00	0.411786
936.00	0.410338
937.00	0.408896
938.00	0.407473
939.00	0.406086
940.00	0.404653
941.00	0.403274
942.00	0.401890
943.00	0.400509
944.00	0.399150
945.00	0.397789
946.00	0.396466
947.00	0.395183
948.00	0.393924
949.00	0.392714
950.00	0.391513
951.00	0.390298
952.00	0.389078
953.00	0.387850
954.00	0.386674
955.00	0.385468
956.00	0.384269
957.00	0.383093
958.00	0.381901
959.00	0.380767
960.00	0.379685
961.00	0.378612
962.00	0.377541
963.00	0.376469
964.00	0.375428
965.00	0.374405
966.00	0.373325
967.00	0.372281
968.00	0.371219
969.00	0.370193
970.00	0.369176
971.00	0.368189
972.00	0.367232
973.00	0.366267
974.00	0.365318
975.00	0.364387
976.00	0.363481
977.00	0.362526
978.00	0.361605
979.00	0.360732
980.00	0.359899
981.00	0.359067
982.00	0.358223
983.00	0.357442
984.00	0.356661
985.00	0.355901
986.00	0.355106
987.00	0.354333
988.00	0.353563
989.00	0.352799
990.00	0.352055
991.00	0.351300
992.00	0.350598
993.00	0.349861
994.00	0.349180
995.00	0.348502
996.00	0.347798
997.00	0.347087
998.00	0.346379
999.00	0.345666
1000.00	0.344947
1001.00	0.344232
1002.00	0.343547
1003.00	0.342889
1004.00	0.342240
1005.00	0.341574
1006.00	0.340951
1007.00	0.340352
1008.00	0.339767
1009.00	0.339161
1010.00	0.338551
1011.00	0.337920
1012.00	0.337286
1013.00	0.336707
1014.00	0.336096
1015.00	0.335505
1016.00	0.334915
1017.00	0.334349
1018.00	0.333771
1019.00	0.333220
1020.00	0.332666
1021.00	0.332105
1022.00	0.331542
1023.00	0.330969
1024.00	0.330415
1025.00	0.329864
1026.00	0.329303
1027.00	0.328771
1028.00	0.328224
1029.00	0.327675
1030.00	0.327123
1031.00	0.326611
1032.00	0.326085
1033.00	0.325550
1034.00	0.324996
1035.00	0.324468
1036.00	0.323937
1037.00	0.323406
1038.00	0.322887
1039.00	0.322339
1040.00	0.321814
1041.00	0.321261
1042.00	0.320729
1043.00	0.320205
1044.00	0.319658
1045.00	0.319130
1046.00	0.318606
1047.00	0.318103
1048.00	0.317605
1049.00	0.317105
1050.00	0.316616
1051.00	0.316136
1052.00	0.315659
1053.00	0.315160
1054.00	0.314701
1055.00	0.314247
1056.00	0.313806
1057.00	0.313327
1058.00	0.312885
1059.00	0.312462
1060.00	0.312009
1061.00	0.311573
1062.00	0.311127
1063.00	0.310711
1064.00	0.310262
1065.00	0.309827
1066.00	0.309389
1067.00	0.308959
1068.00	0.308549
1069.00	0.308121
1070.00	0.307696
1071.00	0.307243
1072.00	0.306801
1073.00	0.306372
1074.00	0.305941
1075.00	0.305516
1076.00	0.305065
1077.00	0.304640
1078.00	0.304230
1079.00	0.303868
1080.00	0.303456
1081.00	0.303068
1082.00	0.302650
1083.00	0.302260
1084.00	0.301873
1085.00	0.301454
1086.00	0.301044
1087.00	0.300660
1088.00	0.300274
1089.00	0.299895
1090.00	0.299547
1091.00	0.299222
1092.00	0.298845
1093.00	0.298483
1094.00	0.298131
1095.00	0.297786
1096.00	0.297430
1097.00	0.297053
1098.00	0.296691
1099.00	0.296322
1100.00	0.295925
1101.00	0.295545
1102.00	0.295189
1103.00	0.294850
1104.00	0.294490
1105.00	0.294141
1106.00	0.293779
1107.00	0.293425
1108.00	0.293036
1109.00	0.292679
1110.00	0.292314
1111.00	0.291935
1112.00	0.291549
1113.00	0.291159
1114.00	0.290834
1115.00	0.290494
1116.00	0.290154
1117.00	0.289847
1118.00	0.289515
1119.00	0.289156
1120.00	0.288776
1121.00	0.288421
1122.00	0.288064
1123.00	0.287689
1124.00	0.287315
1125.00	0.286986
1126.00	0.286651
1127.00	0.286319
1128.00	0.285973
1129.00	0.285626
1130.00	0.285277
1131.00	0.284906
1132.00	0.284517
1133.00	0.284129
1134.00	0.283745
1135.00	0.283380
1136.00	0.283040
1137.00	0.282709
1138.00	0.282356
1139.00	0.281997
1140.00	0.281672
1141.00	0.281324
1142.00	0.280966
1143.00	0.280604
1144.00	0.280227
1145.00	0.279896
1146.00	0.279539
1147.00	0.279174
1148.00	0.278813
1149.00	0.278479
1150.00	0.278156
1151.00	0.277818
1152.00	0.277474
1153.00	0.277109
1154.00	0.276761
1155.00	0.276420
1156.00	0.276075
1157.00	0.275714
1158.00	0.275364
1159.00	0.275017
1160.00	0.274684
1161.00	0.274368
1162.00	0.274049
1163.00	0.273723
1164.00	0.273399
1165.00	0.273073
1166.00	0.272753
1167.00	0.272429
1168.00	0.272118
1169.00	0.271792
1170.00	0.271478
1171.00	0.271152
1172.00	0.270841
1173.00	0.270558
1174.00	0.270271
1175.00	0.269993
1176.00	0.269697
1177.00	0.269398
1178.00	0.269125
1179.00	0.268819
1180.00	0.268525
1181.00	0.268233
1182.00	0.267959
1183.00	0.267663
1184.00	0.267369
1185.00	0.267091
1186.00	0.266818
1187.00	0.266539
1188.00	0.266254
1189.00	0.265991
1190.00	0.265722
1191.00	0.265454
1192.00	0.265180
1193.00	0.264913
1194.00	0.264639
1195.00	0.264357
1196.00	0.264083
1197.00	0.263844
1198.00	0.263582
1199.00	0.263302
1200.00	0.263032
1201.00	0.262784
1202.00	0.262522
1203.00	0.262262
1204.00	0.262008
1205.00	0.261763
1206.00	0.261488
1207.00	0.261206
1208.00	0.260946
1209.00	0.260685
1210.00	0.260418
1211.00	0.260157
1212.00	0.259873
1213.00	0.259612
1214.00	0.259318
1215.00	0.259055
1216.00	0.258793
1217.00	0.258533
1218.00	0.258244
1219.00	0.257951
1220.00	0.257678
1221.00	0.257416
1222.00	0.257147
1223.00	0.256882
1224.00	0.256624
1225.00	0.256359
1226.00	0.256089
1227.00	0.255817
1228.00	0.255545
1229.00	0.255286
1230.00	0.255014
1231.00	0.254763
1232.00	0.254513
1233.00	0.254277
1234.00	0.254041
1235.00	0.253810
1236.00	0.253560
1237.00	0.253303
1238.00	0.253046
1239.00	0.252799
1240.00	0.252553
1241.00	0.252302
1242.00	0.252036
1243.00	0.251776
1244.00	0.251531
1245.00	0.251271
1246.00	0.250996
1247.00	0.250725
1248.00	0.250465
1249.00	0.250198
1250.00	0.249926
1251.00	0.249671
1252.00	0.249411
1253.00	0.249149
1254.00	0.248883
1255.00	0.248651
1256.00	0.248420
1257.00	0.248185
1258.00	0.247933
1259.00	0.247690
1260.00	0.247457
1261.00	0.247214
1262.00	0.246967
1263.00	0.246725
1264.00	0.246513
1265.00	0.246235
1266.00	0.245980
1267.00	0.245723
1268.00	0.245476
1269.00	0.245217
1270.00	0.244956
1271.00	0.244731
1272.00	0.244478
1273.00	0.244201
1274.00	0.243934
1275.00	0.243682
1276.00	0.243442
1277.00	0.243165
1278.00	0.242904
1279.00	0.242675
1280.00	0.242463
1281.00	0.242205
1282.00	0.241995
1283.00	0.241765
1284.00	0.241538
1285.00	0.241285
1286.00	0.241057
1287.00	0.240840
1288.00	0.240605
1289.00	0.240329
1290.00	0.240084
1291.00	0.239837
1292.00	0.239594
1293.00	0.239341
1294.00	0.239104
1295.00	0.238871
1296.00	0.238626
1297.00	0.238368
1298.00	0.238123
1299.00	0.237889
1300.00	0.237655
1301.00	0.237396
1302.00	0.237143
1303.00	0.236894
1304.00	0.236665
1305.00	0.236414
1306.00	0.236182
1307.00	0.235935
1308.00	0.235664
1309.00	0.235366
1310.00	0.235086
1311.00	0.234833
1312.00	0.234555
1313.00	0.234274
1314.00	0.233993
1315.00	0.233701
1316.00	0.233407
1317.00	0.233082
1318.00	0.232779
1319.00	0.232466
1320.00	0.232156
1321.00	0.231832
1322.00	0.231511
1323.00	0.231193
1324.00	0.230865
1325.00	0.230564
1326.00	0.230261
1327.00	0.229923
1328.00	0.229590
1329.00	0.229268
1330.00	0.228960
1331.00	0.228645
1332.00	0.228342
1333.00	0.228044
1334.00	0.227774
1335.00	0.227465
1336.00	0.227175
1337.00	0.226895
1338.00	0.226615
1339.00	0.226340
1340.00	0.226102
1341.00	0.225896
1342.00	0.225661
1343.00	0.225411
1344.00	0.225181
1345.00	0.224940
1346.00	0.224707
1347.00	0.224442
1348.00	0.224193
1349.00	0.223946
1350.00	0.223676
1351.00	0.223392
1352.00	0.223155
1353.00	0.222924
1354.00	0.222657
1355.00	0.222367
1356.00	0.222070
1357.00	0.221761
1358.00	0.221419
1359.00	0.221068
1360.00	0.220748
1361.00	0.220428
1362.00	0.220108
1363.00	0.219766
1364.00	0.219455
1365.00	0.219121
1366.00	0.218780
1367.00	0.218456
1368.00	0.218160
1369.00	0.217841
1370.00	0.217487
1371.00	0.217170
1372.00	0.216870
1373.00	0.216583
1374.00	0.216281
1375.00	0.215993
1376.00	0.215696
1377.00	0.215400
1378.00	0.215120
1379.00	0.214822
1380.00	0.214541
1381.00	0.214237
1382.00	0.213964
1383.00	0.213678
1384.00	0.213356
1385.00	0.213053
1386.00	0.212744
1387.00	0.212459
1388.00	0.212136
1389.00	0.211810
1390.00	0.211461
1391.00	0.211133
1392.00	0.210787
1393.00	0.210476
1394.00	0.210174
1395.00	0.209853
1396.00	0.209526
1397.00	0.209204
1398.00	0.208898
1399.00	0.208560
1400.00	0.208243
1401.00	0.207933
1402.00	0.207611
1403.00	0.207294
1404.00	0.206969
1405.00	0.206656
1406.00	0.206351
1407.00	0.206047
1408.00	0.205721
1409.00	0.205410
1410.00	0.205121
1411.00	0.204810
1412.00	0.204494
1413.00	0.204205
1414.00	0.203909
1415.00	0.203611
1416.00	0.203327
1417.00	0.203050
1418.00	0.202777
1419.00	0.202476
1420.00	0.202176
1421.00	0.201907
1422.00	0.201632
1423.00	0.201375
1424.00	0.201123
1425.00	0.200882
1426.00	0.200649
1427.00	0.200401
1428.00	0.200167
1429.00	0.199948
1430.00	0.199723
1431.00	0.199500
1432.00	0.199270
1433.00	0.199060
1434.00	0.198858
1435.00	0.198678
1436.00	0.198519
1437.00	0.198347
1438.00	0.198140
1439.00	0.197949
1440.00	0.197754
1441.00	0.197600
1442.00	0.197436
1443.00	0.197266
1444.00	0.197102
1445.00	0.196939
1446.00	0.196785
1447.00	0.196652
1448.00	0.196510
1449.00	0.196353
1450.00	0.196204
1451.00	0.196080
1452.00	0.195967
1453.00	0.195830
1454.00	0.195711
1455.00	0.195589
1456.00	0.195496
1457.00	0.195396
1458.00	0.195269
1459.00	0.195154
1460.00	0.195062
1461.00	0.194980
1462.00	0.194885
1463.00	0.194781
1464.00	0.194679
1465.00	0.194569
1466.00	0.194466
1467.00	0.194371
1468.00	0.194217
1469.00	0.194078
1470.00	0.193962
1471.00	0.193848
1472.00	0.193774
1473.00	0.193684
1474.00	0.193590
1475.00	0.193504
1476.00	0.193413
1477.00	0.193337
1478.00	0.193222
1479.00	0.193134
1480.00	0.193057
1481.00	0.192961
1482.00	0.192885
1483.00	0.192788
1484.00	0.192707
1485.00	0.192662
1486.00	0.192605
1487.00	0.192540
1488.00	0.192491
1489.00	0.192431
1490.00	0.192356
1491.00	0.192285
1492.00	0.192208
1493.00	0.192135
1494.00	0.192038
1495.00	0.191983
1496.00	0.191915
1497.00	0.191847
1498.00	0.191766
1499.00	0.191668
1500.00	0.191636
1501.00	0.191563
1502.00	0.191470
1503.00	0.191365
1504.00	0.191264
1505.00	0.191166
1506.00	0.191055
1507.00	0.190954
1508.00	0.190868
1509.00	0.190779
1510.00	0.190697
1511.00	0.190580
1512.00	0.190463
1513.00	0.190337
1514.00	0.190230
1515.00	0.190128
1516.00	0.190048
1517.00	0.189945
1518.00	0.189853
1519.00	0.189793
1520.00	0.189719
1521.00	0.189660
1522.00	0.189572
1523.00	0.189496
1524.00	0.189410
1525.00	0.189322
1526.00	0.189236
1527.00	0.189137
1528.00	0.189063
1529.00	0.188977
1530.00	0.188915
1531.00	0.188814
1532.00	0.188714
1533.00	0.188626
1534.00	0.188523
1535.00	0.188417
1536.00	0.188294
1537.00	0.188189
1538.00	0.188071
1539.00	0.187965
1540.00	0.187847
1541.00	0.187726
1542.00	0.187596
1543.00	0.187479
1544.00	0.187380
1545.00	0.187280
1546.00	0.187172
1547.00	0.187081
1548.00	0.186963
1549.00	0.186867
1550.00	0.186748
1551.00	0.186658
1552.00	0.186551
1553.00	0.186435
1554.00	0.186307
1555.00	0.186168
1556.00	0.186031
1557.00	0.185921
1558.00	0.185812
1559.00	0.185688
1560.00	0.185551
1561.00	0.185399
1562.00	0.185270
1563.00	0.185129
1564.00	0.184956
1565.00	0.184815
1566.00	0.184651
1567.00	0.184495
1568.00	0.184335
1569.00	0.184167
1570.00	0.183997
1571.00	0.183827
1572.00	0.183682
1573.00	0.183568
1574.00	0.183421
1575.00	0.183273
1576.00	0.183123
1577.00	0.182993
1578.00	0.182845
1579.00	0.182693
1580.00	0.182553
1581.00	0.182416
1582.00	0.182291
1583.00	0.182181
1584.00	0.182072
1585.00	0.181972
1586.00	0.181862
1587.00	0.181765
1588.00	0.181672
1589.00	0.181560
1590.00	0.181420
1591.00	0.181301
1592.00	0.181207
1593.00	0.181113
1594.00	0.180993
1595.00	0.180903
1596.00	0.180815
1597.00	0.180708
1598.00	0.180610
1599.00	0.180517
1600.00	0.180412
1601.00	0.180304
1602.00	0.180172
1603.00	0.180056
1604.00	0.179932
1605.00	0.179806
1606.00	0.179670
1607.00	0.179553
1608.00	0.179427
1609.00	0.179275
1610.00	0.179132
1611.00	0.179001
1612.00	0.178849
1613.00	0.178672
1614.00	0.178517
1615.00	0.178376
1616.00	0.178238
1617.00	0.178077
1618.00	0.177930
1619.00	0.177796
1620.00	0.177656
1621.00	0.177502
1622.00	0.177347
1623.00	0.177233
1624.00	0.177100
1625.00	0.176948
1626.00	0.176824
1627.00	0.176716
1628.00	0.176599
1629.00	0.176493
1630.00	0.176377
1631.00	0.176278
1632.00	0.176168
1633.00	0.176016
1634.00	0.175895
1635.00	0.175767
1636.00	0.175611
1637.00	0.175466
1638.00	0.175349
1639.00	0.175266
1640.00	0.175135
1641.00	0.174986
1642.00	0.174851
1643.00	0.175863
1644.00	0.176884
1645.00	0.177893
1646.00	0.178886
1647.00	0.179952
1648.00	0.180973
1649.00	0.182018
1650.00	0.183045
1651.00	0.184058
1652.00	0.185085
1653.00	0.186139
1654.00	0.187231
1655.00	0.188259
1656.00	0.189226
1657.00	0.190247
1658.00	0.191293
1659.00	0.192366
1660.00	0.192187
1661.00	0.192002
1662.00	0.191818
1663.00	0.191665
1664.00	0.191448
1665.00	0.191293
1666.00	0.191107
1667.00	0.190952
1668.00	0.190797
1669.00	0.190654
1670.00	0.190463
1671.00	0.190223
1672.00	0.190114
1673.00	0.189957
1674.00	0.189794
1675.00	0.189644
1676.00	0.189429
1677.00	0.189267
1678.00	0.189079
1679.00	0.188948
1680.00	0.188829
1681.00	0.188695
1682.00	0.188547
1683.00	0.188401
1684.00	0.188303
1685.00	0.188201
1686.00	0.188037
1687.00	0.187918
1688.00	0.187939
1689.00	0.187800
1690.00	0.187759
1691.00	0.187702
1692.00	0.187680
1693.00	0.187613
1694.00	0.187609
1695.00	0.187626
1696.00	0.187698
1697.00	0.187614
1698.00	0.187555
1699.00	0.187516
1700.00	0.187447
1701.00	0.187374
1702.00	0.187264
1703.00	0.187208
1704.00	0.187210
1705.00	0.187036
1706.00	0.186985
1707.00	0.186927
1708.00	0.186865
1709.00	0.186704
1710.00	0.186713
1711.00	0.186581
1712.00	0.186505
1713.00	0.186260
1714.00	0.186150
1715.00	0.186054
1716.00	0.185918
1717.00	0.185830
1718.00	0.185753
1719.00	0.185697
1720.00	0.185554
1721.00	0.185396
1722.00	0.185284
1723.00	0.185104
1724.00	0.184914
1725.00	0.184765
1726.00	0.184652
1727.00	0.184417
1728.00	0.184290
1729.00	0.184085
1730.00	0.183922
1731.00	0.183753
1732.00	0.183565
1733.00	0.183400
1734.00	0.183133
1735.00	0.182900
1736.00	0.182705
1737.00	0.182536
1738.00	0.182256
1739.00	0.181987
1740.00	0.181818
1741.00	0.181628
1742.00	0.181402
1743.00	0.181181
1744.00	0.181034
1745.00	0.180791
1746.00	0.180461
1747.00	0.180260
1748.00	0.180048
1749.00	0.179848
1750.00	0.179578
1751.00	0.179431
1752.00	0.179187
1753.00	0.178907
1754.00	0.178723
1755.00	0.178604
1756.00	0.178418
1757.00	0.178141
1758.00	0.177984
1759.00	0.177791
1760.00	0.177578
1761.00	0.177292
1762.00	0.177112
1763.00	0.176943
1764.00	0.176782
1765.00	0.176530
1766.00	0.176329
1767.00	0.176102
1768.00	0.175890
1769.00	0.175690
1770.00	0.175499
1771.00	0.175212
1772.00	0.174994
1773.00	0.174844
1774.00	0.174591
1775.00	0.174278
1776.00	0.174039
1777.00	0.173807
1778.00	0.173614
1779.00	0.173337
1780.00	0.173114
1781.00	0.172893
1782.00	0.172757
1783.00	0.172473
1784.00	0.172339
1785.00	0.172010
1786.00	0.171830
1787.00	0.171598
1788.00	0.171505
1789.00	0.171233
1790.00	0.171010
1791.00	0.170924
1792.00	0.170785
1793.00	0.170529
1794.00	0.170354
1795.00	0.170248
1796.00	0.170003
1797.00	0.169893
1798.00	0.169743
1799.00	0.169561
1800.00	0.169466
1801.00	0.169318
1802.00	0.169352
1803.00	0.169264
1804.00	0.169184
1805.00	0.169031
1806.00	0.168949
1807.00	0.168832
1808.00	0.168703
1809.00	0.168601
1810.00	0.168543
1811.00	0.168472
1812.00	0.168304
1813.00	0.168314
1814.00	0.168241
1815.00	0.168087
1816.00	0.167982
1817.00	0.167907
1818.00	0.167697
1819.00	0.167496
1820.00	0.167269
1821.00	0.167126
1822.00	0.166986
1823.00	0.166902
1824.00	0.166712
1825.00	0.166527
1826.00	0.166356
1827.00	0.166151
1828.00	0.165984
1829.00	0.165828
1830.00	0.165629
1831.00	0.165378
1832.00	0.165180
1833.00	0.164934
1834.00	0.164610
1835.00	0.164470
1836.00	0.164350
1837.00	0.164164
1838.00	0.163979
1839.00	0.163688
1840.00	0.163518
1841.00	0.163351
1842.00	0.163153
1843.00	0.162970
1844.00	0.162831
1845.00	0.162616
1846.00	0.162399
1847.00	0.162222
1848.00	0.162080
1849.00	0.161837
1850.00	0.161653
1851.00	0.161558
1852.00	0.161404
1853.00	0.161058
1854.00	0.160890
1855.00	0.160655
1856.00	0.160492
1857.00	0.160134
1858.00	0.159885
1859.00	0.159689
1860.00	0.159441
1861.00	0.159100
1862.00	0.158789
1863.00	0.158505
1864.00	0.158145
1865.00	0.157803
1866.00	0.157557
1867.00	0.157283
1868.00	0.156899
1869.00	0.156678
1870.00	0.156505
1871.00	0.156162
1872.00	0.155925
1873.00	0.155665
1874.00	0.155489
1875.00	0.155194
1876.00	0.154990
1877.00	0.154694
1878.00	0.154512
1879.00	0.154254
1880.00	0.154089
1881.00	0.153872
1882.00	0.153655
1883.00	0.153452
1884.00	0.153235
1885.00	0.153060
1886.00	0.152654
1887.00	0.152422
1888.00	0.152211
1889.00	0.151948
1890.00	0.151724
1891.00	0.151553
1892.00	0.151407
1893.00	0.150997
1894.00	0.150876
1895.00	0.150796
1896.00	0.150670
1897.00	0.150454
1898.00	0.150371
1899.00	0.150250
1900.00	0.149941
1901.00	0.149697
1902.00	0.149753
1903.00	0.149681
1904.00	0.149387
1905.00	0.149351
1906.00	0.149167
1907.00	0.149043
1908.00	0.148834
1909.00	0.148784
1910.00	0.148783
1911.00	0.148527
1912.00	0.148479
1913.00	0.148540
1914.00	0.148373
1915.00	0.148317
1916.00	0.148316
1917.00	0.148372
1918.00	0.148240
1919.00	0.148011
1920.00	0.148069
1921.00	0.148112
1922.00	0.147974
1923.00	0.147944
1924.00	0.148093
1925.00	0.148083
1926.00	0.147953
1927.00	0.147947
1928.00	0.148000
1929.00	0.147754
1930.00	0.147504
1931.00	0.147622
1932.00	0.147357
1933.00	0.147097
1934.00	0.147281
1935.00	0.147646
1936.00	0.147623
1937.00	0.147507
1938.00	0.147590
1939.00	0.147341
1940.00	0.147254
1941.00	0.147104
1942.00	0.147082
1943.00	0.147136
1944.00	0.147138
1945.00	0.147239
1946.00	0.147102
1947.00	0.147112
1948.00	0.146912
1949.00	0.147188
1950.00	0.147160
1951.00	0.146897
1952.00	0.146530
1953.00	0.146555
1954.00	0.146311
1955.00	0.146089
1956.00	0.146385
1957.00	0.146330
1958.00	0.146266
1959.00	0.146107
1960.00	0.145909
1961.00	0.145618
1962.00	0.145325
1963.00	0.145314
1964.00	0.145142
1965.00	0.145147
1966.00	0.144759
1967.00	0.144772
1968.00	0.144712
1969.00	0.144584
1970.00	0.144233
1971.00	0.144264
1972.00	0.144228
1973.00	0.144060
1974.00	0.144084
1975.00	0.143845
1976.00	0.143744
1977.00	0.143626
1978.00	0.143735
1979.00	0.143662
1980.00	0.143531
1981.00	0.143446
1982.00	0.143293
1983.00	0.143434
1984.00	0.143347
1985.00	0.143215
1986.00	0.143262
1987.00	0.143295
1988.00	0.143198
1989.00	0.143101
1990.00	0.142786
1991.00	0.142627
1992.00	0.142626
1993.00	0.142654
1994.00	0.142546
1995.00	0.142498
1996.00	0.142397
1997.00	0.142562
1998.00	0.142440
1999.00	0.142486
2000.00	0.142326
2001.00	0.142262
2002.00	0.142270
2003.00	0.142091
2004.00	0.142147
2005.00	0.142085
2006.00	0.142277
2007.00	0.142322
2008.00	0.142312
2009.00	0.142216
2010.00	0.142096
2011.00	0.142214
2012.00	0.142111
2013.00	0.142160
2014.00	0.142027
2015.00	0.142243
2016.00	0.142197
2017.00	0.142142
2018.00	0.142067
2019.00	0.141956
2020.00	0.142002
2021.00	0.141712
2022.00	0.141802
2023.00	0.141498
2024.00	0.141704
2025.00	0.141627
2026.00	0.141659
2027.00	0.141568
2028.00	0.141462
2029.00	0.141518
2030.00	0.141472
2031.00	0.141608
2032.00	0.141304
2033.00	0.141291
2034.00	0.141281
2035.00	0.141131
2036.00	0.141235
2037.00	0.141168
2038.00	0.141363
2039.00	0.141242
2040.00	0.141470
2041.00	0.141254
2042.00	0.141254
2043.00	0.141293
2044.00	0.141487
2045.00	0.141649
2046.00	0.141470
2047.00	0.141590
2048.00	0.141458
2049.00	0.141630
2050.00	0.141530
2051.00	0.141586
2052.00	0.141812
2053.00	0.141671
2054.00	0.141822
2055.00	0.141605
2056.00	0.141603
2057.00	0.141438
2058.00	0.141498
2059.00	0.141735
2060.00	0.141629
2061.00	0.141522
2062.00	0.141501
2063.00	0.141688
2064.00	0.141544
2065.00	0.141712
2066.00	0.141641
2067.00	0.141763
2068.00	0.141819
2069.00	0.141939
2070.00	0.142081
2071.00	0.141854
2072.00	0.142140
2073.00	0.142390
2074.00	0.142373
2075.00	0.142489
2076.00	0.142453
2077.00	0.142559
2078.00	0.142412
2079.00	0.142452
2080.00	0.142359
2081.00	0.142377
2082.00	0.142272
2083.00	0.142539
2084.00	0.142395
2085.00	0.142385
2086.00	0.142307
2087.00	0.142180
2088.00	0.142135
2089.00	0.142164
2090.00	0.142050
2091.00	0.142105
2092.00	0.141958
2093.00	0.141901
2094.00	0.141926
2095.00	0.142001
2096.00	0.141796
2097.00	0.141661
2098.00	0.141777
2099.00	0.141636
2100.00	0.141280
2101.00	0.141207
2102.00	0.141239
2103.00	0.141020
2104.00	0.141000
2105.00	0.141261
2106.00	0.141088
2107.00	0.140917
2108.00	0.140654
2109.00	0.140566
2110.00	0.140288
2111.00	0.140038
2112.00	0.140066
2113.00	0.139849
2114.00	0.139916
2115.00	0.139727
2116.00	0.139725
2117.00	0.139723
2118.00	0.139759
2119.00	0.139671
2120.00	0.139522
2121.00	0.139459
2122.00	0.139184
2123.00	0.139070
2124.00	0.138879
2125.00	0.139024
2126.00	0.138979
2127.00	0.138987
2128.00	0.138970
2129.00	0.138631
2130.00	0.138504
2131.00	0.138299
2132.00	0.138237
2133.00	0.137864
2134.00	0.137762
2135.00	0.137318
2136.00	0.136793
2137.00	0.136716
2138.00	0.136373
2139.00	0.136157
2140.00	0.135811
2141.00	0.135900
2142.00	0.135419
2143.00	0.135216
2144.00	0.134896
2145.00	0.134658
2146.00	0.134723
2147.00	0.134626
2148.00	0.134417
2149.00	0.134031
2150.00	0.134010
2151.00	0.133740
2152.00	0.133802
2153.00	0.133820
2154.00	0.133596
2155.00	0.133599
2156.00	0.133512
2157.00	0.133491
2158.00	0.133072
2159.00	0.133001
2160.00	0.133059
2161.00	0.132905
2162.00	0.132706
2163.00	0.132250
2164.00	0.131984
2165.00	0.131856
2166.00	0.131750
2167.00	0.131642
2168.00	0.131614
2169.00	0.131373
2170.00	0.131207
2171.00	0.131109
2172.00	0.130825
2173.00	0.130532
2174.00	0.130408
2175.00	0.130308
2176.00	0.130125
2177.00	0.129545
2178.00	0.129467
2179.00	0.129337
2180.00	0.129384
2181.00	0.129521
2182.00	0.129388
2183.00	0.129485
2184.00	0.129144
2185.00	0.129057
2186.00	0.129001
2187.00	0.128776
2188.00	0.128601
2189.00	0.128444
2190.00	0.128541
2191.00	0.128274
2192.00	0.128310
2193.00	0.128262
2194.00	0.128500
2195.00	0.128337
2196.00	0.128408
2197.00	0.128403
[truncated: 303 more rows]
