# Supplementary material for: Ultrafast charge-transfer-induced spin transition in cobalt-tungstate molecular photomagnets
Source: Nat Commun. 2025 Jun 6;16:5012. doi: 10.1038/s41467-025-60401-4 (PMC12144094; doi:10.1038/s41467-025-60401-4)
Supplement: Supplementary file 5 — Source Data [file 41467_2025_60401_MOESM5_ESM.zip › Source_Data_files/Photoinduced_UV_vis_NIR_spectra_CsCoW/cooling_photo_1st/File_220712_1911493K_photo1.txt]

File_220712_1911493K_photo1.spc - RawData
�g�� (nm)	Abs.
200.00	2.292144
201.00	2.485416
202.00	3.285617
203.00	6.000000
204.00	6.000000
205.00	3.489553
206.00	3.079527
207.00	2.505184
208.00	2.494591
209.00	2.456008
210.00	2.385561
211.00	2.332583
212.00	2.319647
213.00	2.230540
214.00	2.213791
215.00	2.238715
216.00	2.276523
217.00	2.305215
218.00	2.337067
219.00	2.364154
220.00	2.330984
221.00	2.278900
222.00	2.293927
223.00	2.320316
224.00	2.260638
225.00	2.234830
226.00	2.219448
227.00	2.218865
228.00	2.185862
229.00	2.243771
230.00	2.266816
231.00	2.320815
232.00	2.308712
233.00	2.349373
234.00	2.319951
235.00	2.312159
236.00	2.283190
237.00	2.287246
238.00	2.280326
239.00	2.300465
240.00	2.298184
241.00	2.295616
242.00	2.302073
243.00	2.291232
244.00	2.291559
245.00	2.302303
246.00	2.312674
247.00	2.322758
248.00	2.327321
249.00	2.320620
250.00	2.317296
251.00	2.322148
252.00	2.316135
253.00	2.333245
254.00	2.336784
255.00	2.345469
256.00	2.346382
257.00	2.351855
258.00	2.341474
259.00	2.333273
260.00	2.326083
261.00	2.323045
262.00	2.336956
263.00	2.339325
264.00	2.337891
265.00	2.326140
266.00	2.330880
267.00	2.302893
268.00	2.285663
269.00	2.280991
270.00	2.277583
271.00	2.251902
272.00	2.239281
273.00	2.233308
274.00	2.213575
275.00	2.188812
276.00	2.175917
277.00	2.167051
278.00	2.140838
279.00	2.129151
280.00	2.124308
281.00	2.107394
282.00	2.088184
283.00	2.080971
284.00	2.060225
285.00	2.045064
286.00	2.035877
287.00	2.018798
288.00	2.002490
289.00	1.991618
290.00	1.979237
291.00	1.968105
292.00	1.956314
293.00	1.942329
294.00	1.930372
295.00	1.916482
296.00	1.900679
297.00	1.893226
298.00	1.885160
299.00	1.879127
300.00	1.868363
301.00	1.855235
302.00	1.846000
303.00	1.830533
304.00	1.817868
305.00	1.804432
306.00	1.792144
307.00	1.775992
308.00	1.759807
309.00	1.740777
310.00	1.721723
311.00	1.702617
312.00	1.686335
313.00	1.674140
314.00	1.655686
315.00	1.640639
316.00	1.626039
317.00	1.610165
318.00	1.596131
319.00	1.586610
320.00	1.576268
321.00	1.566337
322.00	1.554400
323.00	1.545046
324.00	1.532955
325.00	1.522360
326.00	1.513432
327.00	1.505344
328.00	1.496574
329.00	1.488988
330.00	1.483423
331.00	1.479693
332.00	1.477025
333.00	1.471341
334.00	1.464476
335.00	1.459873
336.00	1.450881
337.00	1.443728
338.00	1.438848
339.00	1.436871
340.00	1.433002
341.00	1.430507
342.00	1.426862
343.00	1.425879
344.00	1.424874
345.00	1.422772
346.00	1.420887
347.00	1.417748
348.00	1.413819
349.00	1.409202
350.00	1.407173
351.00	1.405586
352.00	1.402763
353.00	1.399760
354.00	1.397175
355.00	1.391428
356.00	1.387931
357.00	1.386762
358.00	1.384074
359.00	1.381403
360.00	1.378654
361.00	1.374074
362.00	1.367716
363.00	1.359888
364.00	1.351366
365.00	1.343313
366.00	1.332828
367.00	1.320681
368.00	1.307429
369.00	1.292537
370.00	1.275944
371.00	1.258325
372.00	1.240310
373.00	1.221718
374.00	1.202963
375.00	1.183357
376.00	1.164414
377.00	1.145550
378.00	1.127654
379.00	1.109110
380.00	1.091526
381.00	1.074834
382.00	1.058483
383.00	1.042808
384.00	1.029221
385.00	1.016644
386.00	1.005289
387.00	0.994627
388.00	0.984651
389.00	0.974573
390.00	0.964841
391.00	0.955860
392.00	0.947029
393.00	0.938796
394.00	0.931633
395.00	0.925081
396.00	0.918347
397.00	0.912654
398.00	0.908022
399.00	0.903470
400.00	0.898866
401.00	0.894734
402.00	0.891146
403.00	0.887062
404.00	0.883566
405.00	0.880393
406.00	0.877692
407.00	0.875200
408.00	0.872619
409.00	0.869949
410.00	0.867783
411.00	0.865402
412.00	0.862367
413.00	0.859640
414.00	0.857277
415.00	0.854564
416.00	0.851478
417.00	0.849841
418.00	0.847837
419.00	0.845498
420.00	0.843726
421.00	0.841946
422.00	0.840551
423.00	0.839890
424.00	0.838326
425.00	0.836881
426.00	0.835449
427.00	0.833321
428.00	0.830920
429.00	0.830003
430.00	0.828718
431.00	0.828266
432.00	0.827693
433.00	0.827391
434.00	0.827146
435.00	0.827057
436.00	0.826481
437.00	0.825901
438.00	0.825639
439.00	0.824727
440.00	0.824717
441.00	0.825094
442.00	0.825538
443.00	0.825901
444.00	0.827508
445.00	0.827954
446.00	0.828764
447.00	0.829949
448.00	0.830714
449.00	0.831277
450.00	0.832739
451.00	0.833616
452.00	0.834515
453.00	0.835813
454.00	0.837159
455.00	0.838478
456.00	0.840243
457.00	0.841692
458.00	0.843874
459.00	0.845908
460.00	0.847833
461.00	0.849950
462.00	0.852329
463.00	0.854399
464.00	0.856426
465.00	0.857730
466.00	0.859226
467.00	0.861296
468.00	0.862410
469.00	0.863051
470.00	0.865040
471.00	0.866093
472.00	0.866331
473.00	0.867051
474.00	0.868066
475.00	0.868630
476.00	0.869634
477.00	0.870801
478.00	0.872416
479.00	0.873818
480.00	0.875244
481.00	0.876550
482.00	0.878099
483.00	0.879171
484.00	0.880533
485.00	0.881265
486.00	0.882417
487.00	0.883159
488.00	0.883890
489.00	0.884792
490.00	0.886449
491.00	0.887861
492.00	0.889384
493.00	0.891529
494.00	0.893629
495.00	0.894729
496.00	0.896020
497.00	0.897688
498.00	0.899150
499.00	0.900306
500.00	0.901947
501.00	0.903701
502.00	0.905353
503.00	0.906152
504.00	0.907316
505.00	0.908227
506.00	0.909156
507.00	0.910265
508.00	0.911278
509.00	0.912363
510.00	0.913390
511.00	0.914617
512.00	0.915107
513.00	0.915913
514.00	0.916258
515.00	0.917249
516.00	0.917301
517.00	0.917603
518.00	0.918806
519.00	0.919434
520.00	0.919693
521.00	0.920240
522.00	0.921074
523.00	0.920924
524.00	0.921114
525.00	0.921237
526.00	0.921091
527.00	0.920811
528.00	0.920868
529.00	0.921787
530.00	0.922611
531.00	0.923413
532.00	0.923486
533.00	0.923143
534.00	0.921887
535.00	0.920193
536.00	0.918580
537.00	0.916857
538.00	0.914856
539.00	0.912176
540.00	0.909293
541.00	0.905860
542.00	0.902297
543.00	0.898836
544.00	0.895044
545.00	0.891286
546.00	0.887509
547.00	0.884097
548.00	0.880710
549.00	0.877506
550.00	0.874440
551.00	0.871729
552.00	0.869182
553.00	0.866452
554.00	0.864003
555.00	0.861697
556.00	0.859242
557.00	0.856877
558.00	0.854612
559.00	0.852748
560.00	0.850830
561.00	0.849201
562.00	0.847516
563.00	0.845733
564.00	0.843458
565.00	0.841269
566.00	0.838766
567.00	0.835548
568.00	0.832042
569.00	0.828712
570.00	0.825370
571.00	0.821449
572.00	0.817577
573.00	0.814616
574.00	0.810839
575.00	0.806892
576.00	0.802904
577.00	0.798786
578.00	0.794228
579.00	0.790325
580.00	0.786017
581.00	0.782383
582.00	0.779055
583.00	0.776045
584.00	0.773043
585.00	0.770291
586.00	0.767502
587.00	0.764787
588.00	0.761667
589.00	0.758572
590.00	0.755329
591.00	0.752128
592.00	0.749432
593.00	0.746147
594.00	0.743492
595.00	0.740677
596.00	0.737745
597.00	0.734609
598.00	0.732437
599.00	0.729448
600.00	0.727388
601.00	0.725456
602.00	0.722942
603.00	0.720239
604.00	0.718193
605.00	0.715812
606.00	0.714226
607.00	0.712423
608.00	0.710828
609.00	0.709396
610.00	0.707921
611.00	0.704827
612.00	0.703782
613.00	0.701921
614.00	0.700064
615.00	0.698608
616.00	0.698095
617.00	0.696494
618.00	0.695599
619.00	0.694187
620.00	0.693014
621.00	0.691419
622.00	0.690542
623.00	0.689315
624.00	0.688794
625.00	0.688219
626.00	0.687822
627.00	0.686688
628.00	0.686805
629.00	0.686427
630.00	0.685460
631.00	0.684891
632.00	0.685003
633.00	0.684076
634.00	0.683571
635.00	0.683540
636.00	0.683444
637.00	0.682658
638.00	0.682549
639.00	0.682456
640.00	0.682164
641.00	0.682067
642.00	0.682077
643.00	0.682048
644.00	0.681792
645.00	0.681728
646.00	0.681452
647.00	0.681422
648.00	0.681323
649.00	0.681645
650.00	0.681949
651.00	0.682255
652.00	0.682407
653.00	0.682785
654.00	0.682284
655.00	0.682455
656.00	0.682197
657.00	0.682846
658.00	0.683039
659.00	0.684509
660.00	0.685110
661.00	0.686719
662.00	0.687329
663.00	0.687284
664.00	0.687073
665.00	0.686595
666.00	0.685992
667.00	0.685304
668.00	0.685102
669.00	0.684333
670.00	0.684363
671.00	0.683292
672.00	0.682270
673.00	0.682191
674.00	0.681295
675.00	0.680651
676.00	0.680581
677.00	0.680837
678.00	0.680044
679.00	0.680366
680.00	0.680383
681.00	0.680422
682.00	0.680468
683.00	0.680653
684.00	0.680283
685.00	0.680704
686.00	0.680733
687.00	0.680626
688.00	0.680571
689.00	0.681096
690.00	0.680269
691.00	0.679502
692.00	0.679824
693.00	0.679617
694.00	0.679736
695.00	0.679814
696.00	0.680384
697.00	0.679729
698.00	0.680229
699.00	0.679294
700.00	0.678499
701.00	0.678413
702.00	0.677651
703.00	0.676807
704.00	0.677709
705.00	0.677267
706.00	0.676750
707.00	0.676810
708.00	0.675997
709.00	0.674566
710.00	0.675088
711.00	0.674258
712.00	0.673679
713.00	0.674046
714.00	0.673890
715.00	0.672331
716.00	0.672327
717.00	0.672906
718.00	0.671328
719.00	0.660467
720.00	0.650812
721.00	0.643561
722.00	0.640458
723.00	0.637173
724.00	0.633871
725.00	0.630594
726.00	0.627616
727.00	0.624406
728.00	0.620966
729.00	0.618066
730.00	0.617626
731.00	0.617133
732.00	0.616683
733.00	0.616166
734.00	0.615620
735.00	0.615185
736.00	0.614717
737.00	0.614149
738.00	0.613706
739.00	0.613013
740.00	0.612489
741.00	0.611874
742.00	0.611212
743.00	0.610476
744.00	0.609776
745.00	0.609065
746.00	0.608337
747.00	0.607648
748.00	0.606896
749.00	0.606177
750.00	0.605473
751.00	0.604659
752.00	0.603863
753.00	0.603039
754.00	0.602181
755.00	0.601197
756.00	0.600335
757.00	0.599435
758.00	0.598470
759.00	0.597591
760.00	0.596679
761.00	0.595676
762.00	0.594704
763.00	0.593728
764.00	0.592654
765.00	0.591682
766.00	0.590624
767.00	0.589489
768.00	0.588412
769.00	0.587342
770.00	0.586261
771.00	0.585138
772.00	0.584140
773.00	0.582952
774.00	0.581860
775.00	0.580734
776.00	0.579528
777.00	0.578338
778.00	0.577175
779.00	0.576037
780.00	0.574821
781.00	0.573636
782.00	0.572373
783.00	0.571076
784.00	0.569823
785.00	0.568519
786.00	0.567204
787.00	0.565915
788.00	0.564631
789.00	0.563305
790.00	0.562077
791.00	0.560746
792.00	0.559479
793.00	0.558200
794.00	0.556857
795.00	0.555469
796.00	0.554119
797.00	0.552676
798.00	0.551284
799.00	0.549893
800.00	0.548473
801.00	0.547090
802.00	0.545748
803.00	0.544351
804.00	0.542975
805.00	0.541527
806.00	0.540036
807.00	0.538552
808.00	0.537075
809.00	0.535544
810.00	0.534015
811.00	0.532578
812.00	0.531158
813.00	0.529628
814.00	0.528168
815.00	0.526687
816.00	0.525299
817.00	0.523923
818.00	0.522515
819.00	0.521051
820.00	0.519549
821.00	0.518071
822.00	0.516625
823.00	0.515135
824.00	0.513652
825.00	0.512177
826.00	0.510671
827.00	0.509273
828.00	0.507742
829.00	0.506257
830.00	0.504793
831.00	0.503320
832.00	0.501792
833.00	0.500136
834.00	0.498628
835.00	0.497094
836.00	0.495571
837.00	0.494082
838.00	0.492624
839.00	0.491083
840.00	0.489681
841.00	0.488159
842.00	0.486623
843.00	0.485156
844.00	0.483645
845.00	0.482149
846.00	0.480708
847.00	0.479175
848.00	0.477689
849.00	0.476289
850.00	0.474867
851.00	0.473395
852.00	0.471779
853.00	0.470250
854.00	0.468771
855.00	0.467216
856.00	0.465818
857.00	0.464246
858.00	0.462776
859.00	0.461262
860.00	0.459750
861.00	0.458165
862.00	0.456571
863.00	0.454003
864.00	0.451551
865.00	0.449097
866.00	0.446638
867.00	0.444115
868.00	0.441537
869.00	0.439118
870.00	0.436669
871.00	0.434297
872.00	0.431782
873.00	0.429263
874.00	0.426868
875.00	0.424511
876.00	0.422197
877.00	0.419887
878.00	0.417634
879.00	0.415429
880.00	0.414069
881.00	0.412709
882.00	0.411253
883.00	0.409778
884.00	0.408518
885.00	0.407290
886.00	0.406006
887.00	0.404726
888.00	0.403324
889.00	0.402027
890.00	0.400851
891.00	0.399605
892.00	0.398346
893.00	0.397109
894.00	0.395850
895.00	0.394572
896.00	0.393319
897.00	0.392111
898.00	0.390927
899.00	0.389793
900.00	0.388685
901.00	0.387388
902.00	0.386101
903.00	0.384937
904.00	0.383755
905.00	0.382611
906.00	0.381504
907.00	0.380309
908.00	0.379158
909.00	0.378046
910.00	0.376927
911.00	0.375861
912.00	0.374815
913.00	0.373801
914.00	0.372724
915.00	0.371637
916.00	0.370543
917.00	0.369474
918.00	0.368522
919.00	0.367529
920.00	0.366503
921.00	0.365533
922.00	0.364529
923.00	0.363565
924.00	0.362585
925.00	0.361632
926.00	0.360678
927.00	0.359724
928.00	0.358725
929.00	0.357761
930.00	0.356793
931.00	0.355842
932.00	0.354884
933.00	0.353970
934.00	0.353039
935.00	0.352144
936.00	0.351282
937.00	0.350437
938.00	0.349564
939.00	0.348715
940.00	0.347877
941.00	0.347034
942.00	0.346186
943.00	0.345311
944.00	0.344439
945.00	0.343573
946.00	0.342719
947.00	0.341863
948.00	0.341070
949.00	0.340283
950.00	0.339523
951.00	0.338697
952.00	0.337854
953.00	0.336997
954.00	0.336162
955.00	0.335329
956.00	0.334505
957.00	0.333663
958.00	0.332845
959.00	0.332049
960.00	0.331296
961.00	0.330556
962.00	0.329795
963.00	0.329037
964.00	0.328288
965.00	0.327528
966.00	0.326761
967.00	0.325983
968.00	0.325244
969.00	0.324529
970.00	0.323832
971.00	0.323193
972.00	0.322535
973.00	0.321855
974.00	0.321188
975.00	0.320535
976.00	0.319885
977.00	0.319222
978.00	0.318534
979.00	0.317935
980.00	0.317325
981.00	0.316737
982.00	0.316146
983.00	0.315579
984.00	0.315023
985.00	0.314461
986.00	0.313888
987.00	0.313298
988.00	0.312688
989.00	0.312114
990.00	0.311551
991.00	0.310964
992.00	0.310398
993.00	0.309787
994.00	0.309239
995.00	0.308681
996.00	0.308145
997.00	0.307590
998.00	0.307046
999.00	0.306438
1000.00	0.305888
1001.00	0.305322
1002.00	0.304779
1003.00	0.304269
1004.00	0.303776
1005.00	0.303229
1006.00	0.302738
1007.00	0.302267
1008.00	0.301836
1009.00	0.301354
1010.00	0.300902
1011.00	0.300409
1012.00	0.299960
1013.00	0.299481
1014.00	0.298993
1015.00	0.298522
1016.00	0.298098
1017.00	0.297629
1018.00	0.297186
1019.00	0.296761
1020.00	0.296302
1021.00	0.295858
1022.00	0.295416
1023.00	0.294946
1024.00	0.294478
1025.00	0.293977
1026.00	0.293507
1027.00	0.293031
1028.00	0.292527
1029.00	0.292067
1030.00	0.291588
1031.00	0.291151
1032.00	0.290690
1033.00	0.290214
1034.00	0.289742
1035.00	0.289267
1036.00	0.288792
1037.00	0.288346
1038.00	0.287896
1039.00	0.287450
1040.00	0.286994
1041.00	0.286542
1042.00	0.286100
1043.00	0.285676
1044.00	0.285246
1045.00	0.284852
1046.00	0.284415
1047.00	0.284012
1048.00	0.283595
1049.00	0.283193
1050.00	0.282796
1051.00	0.282420
1052.00	0.282059
1053.00	0.281659
1054.00	0.281272
1055.00	0.280879
1056.00	0.280483
1057.00	0.280070
1058.00	0.279672
1059.00	0.279315
1060.00	0.278926
1061.00	0.278542
1062.00	0.278145
1063.00	0.277762
1064.00	0.277346
1065.00	0.276981
1066.00	0.276574
1067.00	0.276196
1068.00	0.275790
1069.00	0.275360
1070.00	0.274992
1071.00	0.274580
1072.00	0.274198
1073.00	0.273802
1074.00	0.273408
1075.00	0.273046
1076.00	0.272651
1077.00	0.272274
1078.00	0.271908
1079.00	0.271571
1080.00	0.271221
1081.00	0.270889
1082.00	0.270527
1083.00	0.270196
1084.00	0.269854
1085.00	0.269515
1086.00	0.269202
1087.00	0.268856
1088.00	0.268518
1089.00	0.268187
1090.00	0.267883
1091.00	0.267602
1092.00	0.267272
1093.00	0.266953
1094.00	0.266644
1095.00	0.266368
1096.00	0.266059
1097.00	0.265730
1098.00	0.265398
1099.00	0.265047
1100.00	0.264700
1101.00	0.264371
1102.00	0.264060
1103.00	0.263760
1104.00	0.263444
1105.00	0.263136
1106.00	0.262816
1107.00	0.262497
1108.00	0.262160
1109.00	0.261828
1110.00	0.261505
1111.00	0.261172
1112.00	0.260819
1113.00	0.260470
1114.00	0.260167
1115.00	0.259867
1116.00	0.259577
1117.00	0.259284
1118.00	0.258980
1119.00	0.258656
1120.00	0.258310
1121.00	0.257984
1122.00	0.257677
1123.00	0.257327
1124.00	0.256992
1125.00	0.256693
1126.00	0.256401
1127.00	0.256100
1128.00	0.255768
1129.00	0.255447
1130.00	0.255146
1131.00	0.254827
1132.00	0.254500
1133.00	0.254177
1134.00	0.253875
1135.00	0.253564
1136.00	0.253264
1137.00	0.252952
1138.00	0.252662
1139.00	0.252353
1140.00	0.252067
1141.00	0.251789
1142.00	0.251483
1143.00	0.251179
1144.00	0.250854
1145.00	0.250544
1146.00	0.250237
1147.00	0.249921
1148.00	0.249615
1149.00	0.249325
1150.00	0.249030
1151.00	0.248702
1152.00	0.248389
1153.00	0.248056
1154.00	0.247768
1155.00	0.247450
1156.00	0.247110
1157.00	0.246795
1158.00	0.246477
1159.00	0.246154
1160.00	0.245842
1161.00	0.245559
1162.00	0.245296
1163.00	0.245002
1164.00	0.244703
1165.00	0.244392
1166.00	0.244101
1167.00	0.243807
1168.00	0.243529
1169.00	0.243239
1170.00	0.242953
1171.00	0.242625
1172.00	0.242340
1173.00	0.242099
1174.00	0.241862
1175.00	0.241599
1176.00	0.241344
1177.00	0.241084
1178.00	0.240837
1179.00	0.240584
1180.00	0.240335
1181.00	0.240091
1182.00	0.239881
1183.00	0.239617
1184.00	0.239378
1185.00	0.239141
1186.00	0.238922
1187.00	0.238705
1188.00	0.238481
1189.00	0.238280
1190.00	0.238056
1191.00	0.237827
1192.00	0.237599
1193.00	0.237375
1194.00	0.237156
1195.00	0.236930
1196.00	0.236688
1197.00	0.236509
1198.00	0.236292
1199.00	0.236059
1200.00	0.235831
1201.00	0.235601
1202.00	0.235380
1203.00	0.235125
1204.00	0.234894
1205.00	0.234700
1206.00	0.234440
1207.00	0.234194
1208.00	0.233952
1209.00	0.233707
1210.00	0.233476
1211.00	0.233220
1212.00	0.232947
1213.00	0.232715
1214.00	0.232431
1215.00	0.232172
1216.00	0.231902
1217.00	0.231655
1218.00	0.231377
1219.00	0.231110
1220.00	0.230869
1221.00	0.230632
1222.00	0.230374
1223.00	0.230122
1224.00	0.229880
1225.00	0.229613
1226.00	0.229359
1227.00	0.229097
1228.00	0.228859
1229.00	0.228616
1230.00	0.228375
1231.00	0.228146
1232.00	0.227929
1233.00	0.227711
1234.00	0.227498
1235.00	0.227298
1236.00	0.227069
1237.00	0.226848
1238.00	0.226622
1239.00	0.226388
1240.00	0.226179
1241.00	0.225956
1242.00	0.225728
1243.00	0.225522
1244.00	0.225313
1245.00	0.225100
1246.00	0.224899
1247.00	0.224657
1248.00	0.224434
1249.00	0.224214
1250.00	0.223982
1251.00	0.223753
1252.00	0.223525
1253.00	0.223312
1254.00	0.223085
1255.00	0.222874
1256.00	0.222666
1257.00	0.222458
1258.00	0.222238
1259.00	0.222043
1260.00	0.221825
1261.00	0.221604
1262.00	0.221369
1263.00	0.221128
1264.00	0.220916
1265.00	0.220646
1266.00	0.220385
1267.00	0.220138
1268.00	0.219906
1269.00	0.219654
1270.00	0.219396
1271.00	0.219166
1272.00	0.218899
1273.00	0.218623
1274.00	0.218355
1275.00	0.218096
1276.00	0.217847
1277.00	0.217588
1278.00	0.217326
1279.00	0.217096
1280.00	0.216866
1281.00	0.216612
1282.00	0.216393
1283.00	0.216169
1284.00	0.215958
1285.00	0.215707
1286.00	0.215467
1287.00	0.215238
1288.00	0.214996
1289.00	0.214757
1290.00	0.214543
1291.00	0.214332
1292.00	0.214132
1293.00	0.213909
1294.00	0.213698
1295.00	0.213509
1296.00	0.213296
1297.00	0.213084
1298.00	0.212895
1299.00	0.212704
1300.00	0.212502
1301.00	0.212309
1302.00	0.212122
1303.00	0.211957
1304.00	0.211777
1305.00	0.211589
1306.00	0.211397
1307.00	0.211200
1308.00	0.210980
1309.00	0.210747
1310.00	0.210535
1311.00	0.210329
1312.00	0.210094
1313.00	0.209851
1314.00	0.209611
1315.00	0.209376
1316.00	0.209116
1317.00	0.208844
1318.00	0.208568
1319.00	0.208294
1320.00	0.208013
1321.00	0.207725
1322.00	0.207434
1323.00	0.207161
1324.00	0.206863
1325.00	0.206566
1326.00	0.206269
1327.00	0.205953
1328.00	0.205643
1329.00	0.205340
1330.00	0.205048
1331.00	0.204752
1332.00	0.204454
1333.00	0.204172
1334.00	0.203902
1335.00	0.203588
1336.00	0.203296
1337.00	0.203018
1338.00	0.202741
1339.00	0.202478
1340.00	0.202221
1341.00	0.201993
1342.00	0.201769
1343.00	0.201523
1344.00	0.201280
1345.00	0.201021
1346.00	0.200786
1347.00	0.200542
1348.00	0.200291
1349.00	0.200029
1350.00	0.199777
1351.00	0.199524
1352.00	0.199300
1353.00	0.199089
1354.00	0.198822
1355.00	0.198565
1356.00	0.198313
1357.00	0.198047
1358.00	0.197775
1359.00	0.197500
1360.00	0.197251
1361.00	0.197014
1362.00	0.196776
1363.00	0.196518
1364.00	0.196274
1365.00	0.196027
1366.00	0.195777
1367.00	0.195526
1368.00	0.195292
1369.00	0.195065
1370.00	0.194805
1371.00	0.194600
1372.00	0.194380
1373.00	0.194150
1374.00	0.193950
1375.00	0.193758
1376.00	0.193538
1377.00	0.193315
1378.00	0.193090
1379.00	0.192867
1380.00	0.192646
1381.00	0.192419
1382.00	0.192196
1383.00	0.191996
1384.00	0.191777
1385.00	0.191548
1386.00	0.191317
1387.00	0.191094
1388.00	0.190821
1389.00	0.190563
1390.00	0.190306
1391.00	0.190048
1392.00	0.189774
1393.00	0.189527
1394.00	0.189294
1395.00	0.189062
1396.00	0.188808
1397.00	0.188554
1398.00	0.188296
1399.00	0.188057
1400.00	0.187808
1401.00	0.187545
1402.00	0.187290
1403.00	0.187034
1404.00	0.186766
1405.00	0.186528
1406.00	0.186291
1407.00	0.186044
1408.00	0.185773
1409.00	0.185510
1410.00	0.185253
1411.00	0.184986
1412.00	0.184719
1413.00	0.184464
1414.00	0.184208
1415.00	0.183964
1416.00	0.183721
1417.00	0.183495
1418.00	0.183273
1419.00	0.183034
1420.00	0.182781
1421.00	0.182573
1422.00	0.182353
1423.00	0.182169
1424.00	0.181980
1425.00	0.181799
1426.00	0.181617
1427.00	0.181428
1428.00	0.181258
1429.00	0.181076
1430.00	0.180921
1431.00	0.180769
1432.00	0.180612
1433.00	0.180454
1434.00	0.180291
1435.00	0.180169
1436.00	0.180062
1437.00	0.179947
1438.00	0.179808
1439.00	0.179691
1440.00	0.179561
1441.00	0.179464
1442.00	0.179359
1443.00	0.179260
1444.00	0.179185
1445.00	0.179083
1446.00	0.178992
1447.00	0.178921
1448.00	0.178859
1449.00	0.178788
1450.00	0.178727
1451.00	0.178686
1452.00	0.178634
1453.00	0.178566
1454.00	0.178521
1455.00	0.178459
1456.00	0.178413
1457.00	0.178344
1458.00	0.178248
1459.00	0.178194
1460.00	0.178144
1461.00	0.178075
1462.00	0.178002
1463.00	0.177923
1464.00	0.177828
1465.00	0.177722
1466.00	0.177609
1467.00	0.177504
1468.00	0.177367
1469.00	0.177252
1470.00	0.177153
1471.00	0.177054
1472.00	0.176976
1473.00	0.176895
1474.00	0.176797
1475.00	0.176719
1476.00	0.176608
1477.00	0.176504
1478.00	0.176393
1479.00	0.176289
1480.00	0.176177
1481.00	0.176067
1482.00	0.175956
1483.00	0.175884
1484.00	0.175810
1485.00	0.175724
1486.00	0.175623
1487.00	0.175518
1488.00	0.175406
1489.00	0.175297
1490.00	0.175167
1491.00	0.175065
1492.00	0.174948
1493.00	0.174833
1494.00	0.174711
1495.00	0.174592
1496.00	0.174490
1497.00	0.174398
1498.00	0.174296
1499.00	0.174218
1500.00	0.174130
1501.00	0.174006
1502.00	0.173878
1503.00	0.173778
1504.00	0.173688
1505.00	0.173582
1506.00	0.173468
1507.00	0.173357
1508.00	0.173261
1509.00	0.173166
1510.00	0.173067
1511.00	0.172956
1512.00	0.172849
1513.00	0.172727
1514.00	0.172636
1515.00	0.172546
1516.00	0.172428
1517.00	0.172331
1518.00	0.172250
1519.00	0.172224
1520.00	0.172156
1521.00	0.172066
1522.00	0.171973
1523.00	0.171914
1524.00	0.171852
1525.00	0.171768
1526.00	0.171678
1527.00	0.171620
1528.00	0.171548
1529.00	0.171477
1530.00	0.171424
1531.00	0.171347
1532.00	0.171276
1533.00	0.171234
1534.00	0.171163
1535.00	0.171080
1536.00	0.170977
1537.00	0.170860
1538.00	0.170774
1539.00	0.170721
1540.00	0.170630
1541.00	0.170540
1542.00	0.170459
1543.00	0.170378
1544.00	0.170286
1545.00	0.170213
1546.00	0.170130
1547.00	0.170062
1548.00	0.169978
1549.00	0.169878
1550.00	0.169792
1551.00	0.169694
1552.00	0.169590
1553.00	0.169475
1554.00	0.169360
1555.00	0.169222
1556.00	0.169066
1557.00	0.168936
1558.00	0.168806
1559.00	0.168665
1560.00	0.168520
1561.00	0.168361
1562.00	0.168213
1563.00	0.168070
1564.00	0.167915
1565.00	0.167775
1566.00	0.167627
1567.00	0.167437
1568.00	0.167248
1569.00	0.167087
1570.00	0.166911
1571.00	0.166776
1572.00	0.166631
1573.00	0.166498
1574.00	0.166342
1575.00	0.166178
1576.00	0.166005
1577.00	0.165849
1578.00	0.165688
1579.00	0.165546
1580.00	0.165399
1581.00	0.165237
1582.00	0.165083
1583.00	0.164970
1584.00	0.164851
1585.00	0.164746
1586.00	0.164607
1587.00	0.164467
1588.00	0.164311
1589.00	0.164181
1590.00	0.164062
1591.00	0.163946
1592.00	0.163852
1593.00	0.163756
1594.00	0.163658
1595.00	0.163569
1596.00	0.163458
1597.00	0.163348
1598.00	0.163260
1599.00	0.163164
1600.00	0.163022
1601.00	0.162876
1602.00	0.162745
1603.00	0.162633
1604.00	0.162537
1605.00	0.162439
1606.00	0.162317
1607.00	0.162202
1608.00	0.162084
1609.00	0.161960
1610.00	0.161855
1611.00	0.161730
1612.00	0.161589
1613.00	0.161458
1614.00	0.161333
1615.00	0.161215
1616.00	0.161100
1617.00	0.160997
1618.00	0.160894
1619.00	0.160779
1620.00	0.160685
1621.00	0.160574
1622.00	0.160459
1623.00	0.160371
1624.00	0.160249
1625.00	0.160150
1626.00	0.160050
1627.00	0.159958
1628.00	0.159863
1629.00	0.159783
1630.00	0.159684
1631.00	0.159586
1632.00	0.159484
1633.00	0.159346
1634.00	0.159236
1635.00	0.159141
1636.00	0.159020
1637.00	0.158895
1638.00	0.158793
1639.00	0.158704
1640.00	0.158596
1641.00	0.158465
1642.00	0.158305
1643.00	0.158942
1644.00	0.159561
1645.00	0.160202
1646.00	0.160847
1647.00	0.161476
1648.00	0.162114
1649.00	0.162763
1650.00	0.163450
1651.00	0.164066
1652.00	0.164692
1653.00	0.165371
1654.00	0.166057
1655.00	0.166637
1656.00	0.167228
1657.00	0.167839
1658.00	0.168466
1659.00	0.169129
1660.00	0.168947
1661.00	0.168798
1662.00	0.168602
1663.00	0.168432
1664.00	0.168268
1665.00	0.168103
1666.00	0.167896
1667.00	0.167660
1668.00	0.167481
1669.00	0.167309
1670.00	0.167104
1671.00	0.166892
1672.00	0.166805
1673.00	0.166627
1674.00	0.166441
1675.00	0.166277
1676.00	0.166116
1677.00	0.165953
1678.00	0.165745
1679.00	0.165626
1680.00	0.165435
1681.00	0.165337
1682.00	0.165151
1683.00	0.165030
1684.00	0.164915
1685.00	0.164813
1686.00	0.164703
1687.00	0.164524
1688.00	0.164435
1689.00	0.164315
1690.00	0.164301
1691.00	0.164214
1692.00	0.164189
1693.00	0.164142
1694.00	0.164137
1695.00	0.164178
1696.00	0.164141
1697.00	0.164124
1698.00	0.163979
1699.00	0.163930
1700.00	0.163795
1701.00	0.163760
1702.00	0.163655
1703.00	0.163573
1704.00	0.163536
1705.00	0.163462
1706.00	0.163416
1707.00	0.163287
1708.00	0.163222
1709.00	0.163100
1710.00	0.163041
1711.00	0.162869
1712.00	0.162747
1713.00	0.162696
1714.00	0.162584
1715.00	0.162566
1716.00	0.162537
1717.00	0.162541
1718.00	0.162465
1719.00	0.162387
1720.00	0.162264
1721.00	0.162209
1722.00	0.162089
1723.00	0.161954
1724.00	0.161832
1725.00	0.161756
1726.00	0.161627
1727.00	0.161448
1728.00	0.161345
1729.00	0.161172
1730.00	0.160941
1731.00	0.160809
1732.00	0.160654
1733.00	0.160428
1734.00	0.160225
1735.00	0.160049
1736.00	0.159908
1737.00	0.159784
1738.00	0.159613
1739.00	0.159461
1740.00	0.159297
1741.00	0.159150
1742.00	0.158978
1743.00	0.158826
1744.00	0.158653
1745.00	0.158516
1746.00	0.158321
1747.00	0.158238
1748.00	0.158039
1749.00	0.157898
1750.00	0.157757
1751.00	0.157620
1752.00	0.157361
1753.00	0.157148
1754.00	0.156963
1755.00	0.156768
1756.00	0.156514
1757.00	0.156265
1758.00	0.156115
1759.00	0.155920
1760.00	0.155736
1761.00	0.155548
1762.00	0.155368
1763.00	0.155228
1764.00	0.155036
1765.00	0.154846
1766.00	0.154586
1767.00	0.154386
1768.00	0.154155
1769.00	0.154005
1770.00	0.153811
1771.00	0.153610
1772.00	0.153416
1773.00	0.153289
1774.00	0.153075
1775.00	0.152766
1776.00	0.152532
1777.00	0.152212
1778.00	0.151953
1779.00	0.151689
1780.00	0.151439
1781.00	0.151257
1782.00	0.151043
1783.00	0.150823
1784.00	0.150635
1785.00	0.150403
1786.00	0.150248
1787.00	0.150002
1788.00	0.149793
1789.00	0.149589
1790.00	0.149405
1791.00	0.149243
1792.00	0.149183
1793.00	0.148990
1794.00	0.148866
1795.00	0.148774
1796.00	0.148638
1797.00	0.148528
1798.00	0.148222
1799.00	0.148082
1800.00	0.147943
1801.00	0.147850
1802.00	0.147756
1803.00	0.147637
1804.00	0.147599
1805.00	0.147533
1806.00	0.147398
1807.00	0.147198
1808.00	0.147162
1809.00	0.146940
1810.00	0.146850
1811.00	0.146772
1812.00	0.146679
1813.00	0.146514
1814.00	0.146378
1815.00	0.146327
1816.00	0.146219
1817.00	0.146101
1818.00	0.145888
1819.00	0.145782
1820.00	0.145557
1821.00	0.145476
1822.00	0.145274
1823.00	0.145244
1824.00	0.145124
1825.00	0.144990
1826.00	0.144851
1827.00	0.144680
1828.00	0.144577
1829.00	0.144393
1830.00	0.144325
1831.00	0.144070
1832.00	0.143972
1833.00	0.143776
1834.00	0.143631
1835.00	0.143474
1836.00	0.143368
1837.00	0.143281
1838.00	0.143104
1839.00	0.142958
1840.00	0.142715
1841.00	0.142585
1842.00	0.142382
1843.00	0.142284
1844.00	0.142159
1845.00	0.141971
1846.00	0.141758
1847.00	0.141558
1848.00	0.141522
1849.00	0.141242
1850.00	0.141172
1851.00	0.141031
1852.00	0.140977
1853.00	0.140704
1854.00	0.140515
1855.00	0.140317
1856.00	0.140100
1857.00	0.139921
1858.00	0.139755
1859.00	0.139577
1860.00	0.139336
1861.00	0.139097
1862.00	0.138919
1863.00	0.138738
1864.00	0.138441
1865.00	0.138175
1866.00	0.137983
1867.00	0.137643
1868.00	0.137303
1869.00	0.136986
1870.00	0.136776
1871.00	0.136503
1872.00	0.136246
1873.00	0.136067
1874.00	0.135809
1875.00	0.135520
1876.00	0.135332
1877.00	0.135157
1878.00	0.134937
1879.00	0.134698
1880.00	0.134569
1881.00	0.134360
1882.00	0.134056
1883.00	0.133843
1884.00	0.133681
1885.00	0.133543
1886.00	0.133317
1887.00	0.133188
1888.00	0.133023
1889.00	0.132773
1890.00	0.132552
1891.00	0.132454
1892.00	0.132349
1893.00	0.132022
1894.00	0.131874
1895.00	0.131722
1896.00	0.131499
1897.00	0.131275
1898.00	0.131309
1899.00	0.131281
1900.00	0.131260
1901.00	0.131211
1902.00	0.131360
1903.00	0.131264
1904.00	0.131052
1905.00	0.130970
1906.00	0.130968
1907.00	0.130708
1908.00	0.130591
1909.00	0.130564
1910.00	0.130540
1911.00	0.130423
1912.00	0.130489
1913.00	0.130612
1914.00	0.130535
1915.00	0.130358
1916.00	0.130361
1917.00	0.130168
1918.00	0.129974
1919.00	0.129654
1920.00	0.129689
1921.00	0.129662
1922.00	0.129602
1923.00	0.129519
1924.00	0.129813
1925.00	0.129691
1926.00	0.129488
1927.00	0.129651
1928.00	0.129722
1929.00	0.129424
1930.00	0.129193
1931.00	0.129382
1932.00	0.129471
1933.00	0.129314
1934.00	0.129550
1935.00	0.129746
1936.00	0.129753
1937.00	0.129662
1938.00	0.129691
1939.00	0.129582
1940.00	0.129575
1941.00	0.129415
1942.00	0.129386
1943.00	0.129402
1944.00	0.129155
1945.00	0.129078
1946.00	0.129108
1947.00	0.129148
1948.00	0.128839
1949.00	0.128837
1950.00	0.128796
1951.00	0.128601
1952.00	0.128343
1953.00	0.128325
1954.00	0.128150
1955.00	0.127962
1956.00	0.127940
1957.00	0.128002
1958.00	0.127804
1959.00	0.127891
1960.00	0.127827
1961.00	0.127741
1962.00	0.127450
1963.00	0.127268
1964.00	0.127131
1965.00	0.127021
1966.00	0.126721
1967.00	0.126687
1968.00	0.126571
1969.00	0.126465
1970.00	0.126197
1971.00	0.126324
1972.00	0.126344
1973.00	0.126225
1974.00	0.125970
1975.00	0.126059
1976.00	0.125918
1977.00	0.125946
1978.00	0.125985
1979.00	0.126075
1980.00	0.126126
1981.00	0.126036
1982.00	0.126177
1983.00	0.126101
1984.00	0.125942
1985.00	0.125743
1986.00	0.125738
1987.00	0.125863
1988.00	0.125689
1989.00	0.125559
1990.00	0.125522
1991.00	0.125377
1992.00	0.125212
1993.00	0.125257
1994.00	0.124937
1995.00	0.124744
1996.00	0.124714
1997.00	0.124751
1998.00	0.124667
1999.00	0.124437
2000.00	0.124477
2001.00	0.124584
2002.00	0.124617
2003.00	0.124510
2004.00	0.124490
2005.00	0.124440
2006.00	0.124468
2007.00	0.124314
2008.00	0.124411
2009.00	0.124383
2010.00	0.124350
2011.00	0.124483
2012.00	0.124523
2013.00	0.124400
2014.00	0.124291
2015.00	0.124381
2016.00	0.124410
2017.00	0.124298
2018.00	0.124221
2019.00	0.124252
2020.00	0.124205
2021.00	0.124061
2022.00	0.124103
2023.00	0.124000
2024.00	0.124146
2025.00	0.124115
2026.00	0.124218
2027.00	0.123949
2028.00	0.123931
2029.00	0.123951
2030.00	0.123958
2031.00	0.123920
2032.00	0.123774
2033.00	0.123780
2034.00	0.123901
2035.00	0.123857
2036.00	0.123829
2037.00	0.123934
2038.00	0.123849
2039.00	0.123731
2040.00	0.123846
2041.00	0.123819
2042.00	0.123636
2043.00	0.123686
2044.00	0.123820
2045.00	0.123885
2046.00	0.123756
2047.00	0.123846
2048.00	0.124036
2049.00	0.124114
2050.00	0.123981
2051.00	0.123887
2052.00	0.123802
2053.00	0.123788
2054.00	0.123889
2055.00	0.123958
2056.00	0.123928
2057.00	0.123948
2058.00	0.124066
2059.00	0.124389
2060.00	0.124368
2061.00	0.124412
2062.00	0.124286
2063.00	0.124331
2064.00	0.124281
2065.00	0.124162
2066.00	0.124201
2067.00	0.124397
2068.00	0.124625
2069.00	0.124836
2070.00	0.124786
2071.00	0.124652
2072.00	0.124918
2073.00	0.125019
2074.00	0.124802
2075.00	0.124753
2076.00	0.124804
2077.00	0.124804
2078.00	0.124719
2079.00	0.124996
2080.00	0.125043
2081.00	0.125066
2082.00	0.125162
2083.00	0.125287
2084.00	0.125084
2085.00	0.124873
2086.00	0.124693
2087.00	0.124771
2088.00	0.124688
2089.00	0.124452
2090.00	0.124609
2091.00	0.124822
2092.00	0.124684
2093.00	0.124411
2094.00	0.124443
2095.00	0.124495
2096.00	0.123974
2097.00	0.123884
2098.00	0.123848
2099.00	0.123734
2100.00	0.123423
2101.00	0.123345
2102.00	0.123356
2103.00	0.123295
2104.00	0.123058
2105.00	0.123314
2106.00	0.123474
2107.00	0.123061
2108.00	0.122904
2109.00	0.122994
2110.00	0.122870
2111.00	0.122639
2112.00	0.122653
2113.00	0.122639
2114.00	0.122597
2115.00	0.122427
2116.00	0.122324
2117.00	0.122313
2118.00	0.122045
2119.00	0.121928
2120.00	0.121820
2121.00	0.122021
2122.00	0.121582
2123.00	0.121230
2124.00	0.121234
2125.00	0.121070
2126.00	0.120932
2127.00	0.120945
2128.00	0.120750
2129.00	0.120326
2130.00	0.120449
2131.00	0.120391
2132.00	0.120267
2133.00	0.119949
2134.00	0.120069
2135.00	0.120249
2136.00	0.120044
2137.00	0.119937
2138.00	0.119718
2139.00	0.119648
2140.00	0.119295
2141.00	0.119267
2142.00	0.119120
2143.00	0.118791
2144.00	0.118619
2145.00	0.118640
2146.00	0.118738
2147.00	0.118526
2148.00	0.118284
2149.00	0.118265
2150.00	0.118492
2151.00	0.117969
2152.00	0.117845
2153.00	0.117744
2154.00	0.117550
2155.00	0.117359
2156.00	0.117358
2157.00	0.117441
2158.00	0.116960
2159.00	0.116808
2160.00	0.116854
2161.00	0.116723
2162.00	0.116460
2163.00	0.116296
2164.00	0.116124
2165.00	0.115908
2166.00	0.115708
2167.00	0.115392
2168.00	0.115413
2169.00	0.115098
2170.00	0.114920
2171.00	0.114948
2172.00	0.114670
2173.00	0.114391
2174.00	0.114456
2175.00	0.114611
2176.00	0.114428
2177.00	0.114250
2178.00	0.114204
2179.00	0.114251
2180.00	0.113883
2181.00	0.114017
2182.00	0.114210
2183.00	0.114157
2184.00	0.113971
2185.00	0.114017
2186.00	0.114158
2187.00	0.114070
2188.00	0.113864
2189.00	0.113661
2190.00	0.113742
2191.00	0.113530
2192.00	0.113395
2193.00	0.113240
2194.00	0.113313
2195.00	0.113092
2196.00	0.112896
2197.00	0.113029
[truncated: 303 more rows]
