# Supplementary material for: Ultrafast charge-transfer-induced spin transition in cobalt-tungstate molecular photomagnets
Source: Nat Commun. 2025 Jun 6;16:5012. doi: 10.1038/s41467-025-60401-4 (PMC12144094; doi:10.1038/s41467-025-60401-4)
Supplement: Supplementary file 5 — Source Data [file 41467_2025_60401_MOESM5_ESM.zip › Source_Data_files/Photoinduced_UV_vis_NIR_spectra_CsCoW/cooling_photo_1st/File_220712_1919433Kphoto2after10min.txt]

File_220712_1919433Kphoto2after10min.spc - RawData
�g�� (nm)	Abs.
200.00	6.000000
201.00	6.000000
202.00	6.000000
203.00	6.000000
204.00	6.000000
205.00	6.000000
206.00	2.579419
207.00	2.875044
208.00	2.488897
209.00	2.542938
210.00	2.340662
211.00	2.360993
212.00	2.556417
213.00	2.602423
214.00	2.577008
215.00	2.498247
216.00	2.512313
217.00	2.451464
218.00	2.487004
219.00	2.493467
220.00	2.513781
221.00	2.493639
222.00	2.522021
223.00	2.450220
224.00	2.376677
225.00	2.399685
226.00	2.336931
227.00	2.318009
228.00	2.364618
229.00	2.412927
230.00	2.446163
231.00	2.535919
232.00	2.550632
233.00	2.511018
234.00	2.480579
235.00	2.443433
236.00	2.356959
237.00	2.327669
238.00	2.292374
239.00	2.292665
240.00	2.278604
241.00	2.329426
242.00	2.352697
243.00	2.374465
244.00	2.397497
245.00	2.395597
246.00	2.349754
247.00	2.347469
248.00	2.338835
249.00	2.329250
250.00	2.335470
251.00	2.379461
252.00	2.362348
253.00	2.361281
254.00	2.375948
255.00	2.390511
256.00	2.364439
257.00	2.373599
258.00	2.388713
259.00	2.384665
260.00	2.400781
261.00	2.426510
262.00	2.441304
263.00	2.405113
264.00	2.387102
265.00	2.368193
266.00	2.317756
267.00	2.289236
268.00	2.292188
269.00	2.277062
270.00	2.259832
271.00	2.254570
272.00	2.253588
273.00	2.217224
274.00	2.180516
275.00	2.152661
276.00	2.150263
277.00	2.116807
278.00	2.116200
279.00	2.093975
280.00	2.078052
281.00	2.051775
282.00	2.042072
283.00	2.018381
284.00	2.005939
285.00	1.986292
286.00	1.968202
287.00	1.952508
288.00	1.930591
289.00	1.913047
290.00	1.896200
291.00	1.884557
292.00	1.867269
293.00	1.861731
294.00	1.856590
295.00	1.854099
296.00	1.837269
297.00	1.826999
298.00	1.813905
299.00	1.801538
300.00	1.784787
301.00	1.774621
302.00	1.764337
303.00	1.750598
304.00	1.738565
305.00	1.725616
306.00	1.717902
307.00	1.706138
308.00	1.693757
309.00	1.679828
310.00	1.673813
311.00	1.653587
312.00	1.638130
313.00	1.631026
314.00	1.619979
315.00	1.606407
316.00	1.597056
317.00	1.583722
318.00	1.568202
319.00	1.559592
320.00	1.550586
321.00	1.542183
322.00	1.540524
323.00	1.535933
324.00	1.526793
325.00	1.521178
326.00	1.515634
327.00	1.506311
328.00	1.497241
329.00	1.495500
330.00	1.485911
331.00	1.479939
332.00	1.475307
333.00	1.473895
334.00	1.468879
335.00	1.468043
336.00	1.466400
337.00	1.463340
338.00	1.456678
339.00	1.453348
340.00	1.449089
341.00	1.446242
342.00	1.443346
343.00	1.444761
344.00	1.442082
345.00	1.440631
346.00	1.439773
347.00	1.434739
348.00	1.428243
349.00	1.424052
350.00	1.421321
351.00	1.416333
352.00	1.415169
353.00	1.413536
354.00	1.410067
355.00	1.406464
356.00	1.404262
357.00	1.401220
358.00	1.398840
359.00	1.398607
360.00	1.395313
361.00	1.393161
362.00	1.391341
363.00	1.385579
364.00	1.377391
365.00	1.368059
366.00	1.354178
367.00	1.338500
368.00	1.322604
369.00	1.303363
370.00	1.281244
371.00	1.260127
372.00	1.235164
373.00	1.209790
374.00	1.183012
375.00	1.157443
376.00	1.128877
377.00	1.103295
378.00	1.076950
379.00	1.053274
380.00	1.031972
381.00	1.012471
382.00	0.993447
383.00	0.977368
384.00	0.962011
385.00	0.946420
386.00	0.933294
387.00	0.921967
388.00	0.910579
389.00	0.900387
390.00	0.891548
391.00	0.883063
392.00	0.874347
393.00	0.867057
394.00	0.860418
395.00	0.854242
396.00	0.848257
397.00	0.843222
398.00	0.839469
399.00	0.835052
400.00	0.831037
401.00	0.827675
402.00	0.824279
403.00	0.820279
404.00	0.817944
405.00	0.815516
406.00	0.813565
407.00	0.812022
408.00	0.810106
409.00	0.807910
410.00	0.805924
411.00	0.803841
412.00	0.802300
413.00	0.801016
414.00	0.799584
415.00	0.798264
416.00	0.796516
417.00	0.795210
418.00	0.793795
419.00	0.792683
420.00	0.791861
421.00	0.791693
422.00	0.791078
423.00	0.791308
424.00	0.791100
425.00	0.791119
426.00	0.791033
427.00	0.791471
428.00	0.791235
429.00	0.791765
430.00	0.792677
431.00	0.793436
432.00	0.794034
433.00	0.795596
434.00	0.797368
435.00	0.798135
436.00	0.799704
437.00	0.800930
438.00	0.801963
439.00	0.803300
440.00	0.805032
441.00	0.807111
442.00	0.809483
443.00	0.811773
444.00	0.813847
445.00	0.816445
446.00	0.818370
447.00	0.820888
448.00	0.823223
449.00	0.826038
450.00	0.828652
451.00	0.831450
452.00	0.834010
453.00	0.836951
454.00	0.839564
455.00	0.842879
456.00	0.846095
457.00	0.849634
458.00	0.853543
459.00	0.857561
460.00	0.861349
461.00	0.866346
462.00	0.870821
463.00	0.875069
464.00	0.879470
465.00	0.883776
466.00	0.887356
467.00	0.891079
468.00	0.894582
469.00	0.897745
470.00	0.900944
471.00	0.904265
472.00	0.907349
473.00	0.910444
474.00	0.914021
475.00	0.917526
476.00	0.920821
477.00	0.924542
478.00	0.928531
479.00	0.931852
480.00	0.935779
481.00	0.939775
482.00	0.943776
483.00	0.947733
484.00	0.951631
485.00	0.954942
486.00	0.958430
487.00	0.961983
488.00	0.965024
489.00	0.969363
490.00	0.973983
491.00	0.977931
492.00	0.982372
493.00	0.987722
494.00	0.991441
495.00	0.995739
496.00	1.000145
497.00	1.004001
498.00	1.008076
499.00	1.012575
500.00	1.016158
501.00	1.020077
502.00	1.023564
503.00	1.026805
504.00	1.030432
505.00	1.034019
506.00	1.037073
507.00	1.040125
508.00	1.042311
509.00	1.044779
510.00	1.047077
511.00	1.049126
512.00	1.051415
513.00	1.054222
514.00	1.056206
515.00	1.057638
516.00	1.059714
517.00	1.061137
518.00	1.062397
519.00	1.063386
520.00	1.064929
521.00	1.066082
522.00	1.067321
523.00	1.068046
524.00	1.069319
525.00	1.070311
526.00	1.070659
527.00	1.071522
528.00	1.072166
529.00	1.072953
530.00	1.073252
531.00	1.073614
532.00	1.073744
533.00	1.073474
534.00	1.071382
535.00	1.069971
536.00	1.068631
537.00	1.065840
538.00	1.062195
539.00	1.058892
540.00	1.053703
541.00	1.048422
542.00	1.043598
543.00	1.038606
544.00	1.033781
545.00	1.029033
546.00	1.023813
547.00	1.018106
548.00	1.012731
549.00	1.007191
550.00	1.001884
551.00	0.996345
552.00	0.991266
553.00	0.986418
554.00	0.980748
555.00	0.975480
556.00	0.970822
557.00	0.965463
558.00	0.959995
559.00	0.955311
560.00	0.950123
561.00	0.945033
562.00	0.939726
563.00	0.934250
564.00	0.928641
565.00	0.923335
566.00	0.917040
567.00	0.910978
568.00	0.904065
569.00	0.896766
570.00	0.889018
571.00	0.881136
572.00	0.872821
573.00	0.865220
574.00	0.856974
575.00	0.848783
576.00	0.840305
577.00	0.831970
578.00	0.823784
579.00	0.815853
580.00	0.807905
581.00	0.800075
582.00	0.792882
583.00	0.785438
584.00	0.778246
585.00	0.771213
586.00	0.764685
587.00	0.757701
588.00	0.750916
589.00	0.744244
590.00	0.737812
591.00	0.731050
592.00	0.724562
593.00	0.718284
594.00	0.711760
595.00	0.705280
596.00	0.699152
597.00	0.693199
598.00	0.687218
599.00	0.681344
600.00	0.675702
601.00	0.670764
602.00	0.665221
603.00	0.660211
604.00	0.655615
605.00	0.650739
606.00	0.645522
607.00	0.641375
608.00	0.636975
609.00	0.632992
610.00	0.628982
611.00	0.624954
612.00	0.620927
613.00	0.616888
614.00	0.613220
615.00	0.609539
616.00	0.606286
617.00	0.603082
618.00	0.600131
619.00	0.596933
620.00	0.594177
621.00	0.591564
622.00	0.588872
623.00	0.586055
624.00	0.583958
625.00	0.581935
626.00	0.579982
627.00	0.578021
628.00	0.576627
629.00	0.574524
630.00	0.572895
631.00	0.570903
632.00	0.569583
633.00	0.567795
634.00	0.565934
635.00	0.563891
636.00	0.562561
637.00	0.560798
638.00	0.559298
639.00	0.558157
640.00	0.557262
641.00	0.555808
642.00	0.554817
643.00	0.553935
644.00	0.553634
645.00	0.552686
646.00	0.551662
647.00	0.550124
648.00	0.549178
649.00	0.547980
650.00	0.546805
651.00	0.546256
652.00	0.546219
653.00	0.545283
654.00	0.544049
655.00	0.543499
656.00	0.543116
657.00	0.541807
658.00	0.541356
659.00	0.541057
660.00	0.540279
661.00	0.539357
662.00	0.539291
663.00	0.538511
664.00	0.537981
665.00	0.537582
666.00	0.536910
667.00	0.536365
668.00	0.535868
669.00	0.534914
670.00	0.534496
671.00	0.533634
672.00	0.532652
673.00	0.531928
674.00	0.530565
675.00	0.529575
676.00	0.528949
677.00	0.528438
678.00	0.527648
679.00	0.527603
680.00	0.526568
681.00	0.526337
682.00	0.525780
683.00	0.525047
684.00	0.524444
685.00	0.524153
686.00	0.523468
687.00	0.522686
688.00	0.522156
689.00	0.521372
690.00	0.520749
691.00	0.519607
692.00	0.519697
693.00	0.519388
694.00	0.519595
695.00	0.519135
696.00	0.518972
697.00	0.517902
698.00	0.517673
699.00	0.516248
700.00	0.515739
701.00	0.515475
702.00	0.514649
703.00	0.513512
704.00	0.513931
705.00	0.513587
706.00	0.512659
707.00	0.513033
708.00	0.512958
709.00	0.511634
710.00	0.511257
711.00	0.511257
712.00	0.509716
713.00	0.508370
714.00	0.507972
715.00	0.506838
716.00	0.505252
717.00	0.505034
718.00	0.504437
719.00	0.502310
720.00	0.500520
721.00	0.498956
722.00	0.497722
723.00	0.496663
724.00	0.495686
725.00	0.494613
726.00	0.493585
727.00	0.492640
728.00	0.491401
729.00	0.490426
730.00	0.489745
731.00	0.489003
732.00	0.488241
733.00	0.487512
734.00	0.486819
735.00	0.486128
736.00	0.485451
737.00	0.484802
738.00	0.484106
739.00	0.483341
740.00	0.482644
741.00	0.481910
742.00	0.481146
743.00	0.480298
744.00	0.479537
745.00	0.478791
746.00	0.478034
747.00	0.477242
748.00	0.476459
749.00	0.475773
750.00	0.475074
751.00	0.474331
752.00	0.473588
753.00	0.472762
754.00	0.471841
755.00	0.470962
756.00	0.470132
757.00	0.469274
758.00	0.468461
759.00	0.467563
760.00	0.466739
761.00	0.465841
762.00	0.464987
763.00	0.464088
764.00	0.463216
765.00	0.462304
766.00	0.461326
767.00	0.460335
768.00	0.459378
769.00	0.458385
770.00	0.457462
771.00	0.456574
772.00	0.455650
773.00	0.454708
774.00	0.453708
775.00	0.452696
776.00	0.451725
777.00	0.450757
778.00	0.449763
779.00	0.448808
780.00	0.447821
781.00	0.446865
782.00	0.445852
783.00	0.444781
784.00	0.443839
785.00	0.442828
786.00	0.441861
787.00	0.440861
788.00	0.439869
789.00	0.438923
790.00	0.437988
791.00	0.437034
792.00	0.436082
793.00	0.435116
794.00	0.434095
795.00	0.433066
796.00	0.432041
797.00	0.430972
798.00	0.429886
799.00	0.428857
800.00	0.427822
801.00	0.426834
802.00	0.425770
803.00	0.424745
804.00	0.423722
805.00	0.422650
806.00	0.421538
807.00	0.420463
808.00	0.419439
809.00	0.418379
810.00	0.417289
811.00	0.416287
812.00	0.415312
813.00	0.414320
814.00	0.413316
815.00	0.412283
816.00	0.411351
817.00	0.410383
818.00	0.409334
819.00	0.408395
820.00	0.407387
821.00	0.406360
822.00	0.405353
823.00	0.404419
824.00	0.403391
825.00	0.402423
826.00	0.401468
827.00	0.400517
828.00	0.399489
829.00	0.398515
830.00	0.397451
831.00	0.396521
832.00	0.395556
833.00	0.394558
834.00	0.393649
835.00	0.392666
836.00	0.391640
837.00	0.390638
838.00	0.389668
839.00	0.388780
840.00	0.387854
841.00	0.386851
842.00	0.385781
843.00	0.384741
844.00	0.383879
845.00	0.382966
846.00	0.381970
847.00	0.381073
848.00	0.380092
849.00	0.379222
850.00	0.378224
851.00	0.377312
852.00	0.376352
853.00	0.375357
854.00	0.374430
855.00	0.373620
856.00	0.372757
857.00	0.371878
858.00	0.371030
859.00	0.370168
860.00	0.369167
861.00	0.368218
862.00	0.367347
863.00	0.365670
864.00	0.363956
865.00	0.362284
866.00	0.360589
867.00	0.358913
868.00	0.357144
869.00	0.355473
870.00	0.353839
871.00	0.352171
872.00	0.350393
873.00	0.348694
874.00	0.346907
875.00	0.345209
876.00	0.343571
877.00	0.342088
878.00	0.340400
879.00	0.338731
880.00	0.337853
881.00	0.337017
882.00	0.336144
883.00	0.335190
884.00	0.334340
885.00	0.333598
886.00	0.332765
887.00	0.331988
888.00	0.331133
889.00	0.330314
890.00	0.329491
891.00	0.328702
892.00	0.327933
893.00	0.327124
894.00	0.326311
895.00	0.325545
896.00	0.324769
897.00	0.324009
898.00	0.323224
899.00	0.322447
900.00	0.321766
901.00	0.321032
902.00	0.320175
903.00	0.319412
904.00	0.318647
905.00	0.317931
906.00	0.317204
907.00	0.316415
908.00	0.315701
909.00	0.314989
910.00	0.314298
911.00	0.313586
912.00	0.312886
913.00	0.312228
914.00	0.311517
915.00	0.310858
916.00	0.310182
917.00	0.309494
918.00	0.308797
919.00	0.308162
920.00	0.307515
921.00	0.306903
922.00	0.306263
923.00	0.305656
924.00	0.305025
925.00	0.304405
926.00	0.303819
927.00	0.303210
928.00	0.302570
929.00	0.301948
930.00	0.301274
931.00	0.300656
932.00	0.299973
933.00	0.299344
934.00	0.298694
935.00	0.298083
936.00	0.297487
937.00	0.296866
938.00	0.296232
939.00	0.295615
940.00	0.294967
941.00	0.294385
942.00	0.293797
943.00	0.293142
944.00	0.292510
945.00	0.291902
946.00	0.291300
947.00	0.290719
948.00	0.290148
949.00	0.289612
950.00	0.289081
951.00	0.288511
952.00	0.287960
953.00	0.287363
954.00	0.286801
955.00	0.286240
956.00	0.285669
957.00	0.285088
958.00	0.284503
959.00	0.283941
960.00	0.283485
961.00	0.282994
962.00	0.282462
963.00	0.281827
964.00	0.281291
965.00	0.280773
966.00	0.280229
967.00	0.279684
968.00	0.279166
969.00	0.278628
970.00	0.278127
971.00	0.277663
972.00	0.277209
973.00	0.276746
974.00	0.276283
975.00	0.275812
976.00	0.275343
977.00	0.274801
978.00	0.274299
979.00	0.273852
980.00	0.273515
981.00	0.273070
982.00	0.272607
983.00	0.272194
984.00	0.271772
985.00	0.271339
986.00	0.270908
987.00	0.270451
988.00	0.269992
989.00	0.269509
990.00	0.269076
991.00	0.268620
992.00	0.268181
993.00	0.267709
994.00	0.267278
995.00	0.266818
996.00	0.266392
997.00	0.265942
998.00	0.265510
999.00	0.265085
1000.00	0.264632
1001.00	0.264188
1002.00	0.263773
1003.00	0.263391
1004.00	0.263007
1005.00	0.262603
1006.00	0.262224
1007.00	0.261847
1008.00	0.261503
1009.00	0.261121
1010.00	0.260748
1011.00	0.260364
1012.00	0.260018
1013.00	0.259640
1014.00	0.259247
1015.00	0.258889
1016.00	0.258505
1017.00	0.258152
1018.00	0.257780
1019.00	0.257434
1020.00	0.257066
1021.00	0.256712
1022.00	0.256369
1023.00	0.256009
1024.00	0.255635
1025.00	0.255273
1026.00	0.254927
1027.00	0.254555
1028.00	0.254172
1029.00	0.253805
1030.00	0.253437
1031.00	0.253105
1032.00	0.252737
1033.00	0.252371
1034.00	0.251982
1035.00	0.251634
1036.00	0.251260
1037.00	0.250909
1038.00	0.250542
1039.00	0.250165
1040.00	0.249769
1041.00	0.249370
1042.00	0.248972
1043.00	0.248608
1044.00	0.248260
1045.00	0.247921
1046.00	0.247550
1047.00	0.247205
1048.00	0.246859
1049.00	0.246531
1050.00	0.246195
1051.00	0.245880
1052.00	0.245565
1053.00	0.245231
1054.00	0.244905
1055.00	0.244593
1056.00	0.244282
1057.00	0.243969
1058.00	0.243661
1059.00	0.243377
1060.00	0.243068
1061.00	0.242763
1062.00	0.242477
1063.00	0.242184
1064.00	0.241871
1065.00	0.241546
1066.00	0.241227
1067.00	0.240931
1068.00	0.240633
1069.00	0.240325
1070.00	0.240035
1071.00	0.239718
1072.00	0.239405
1073.00	0.239079
1074.00	0.238766
1075.00	0.238472
1076.00	0.238118
1077.00	0.237774
1078.00	0.237453
1079.00	0.237133
1080.00	0.236823
1081.00	0.236531
1082.00	0.236251
1083.00	0.235968
1084.00	0.235685
1085.00	0.235385
1086.00	0.235077
1087.00	0.234783
1088.00	0.234470
1089.00	0.234194
1090.00	0.233928
1091.00	0.233675
1092.00	0.233415
1093.00	0.233211
1094.00	0.232992
1095.00	0.232773
1096.00	0.232543
1097.00	0.232308
1098.00	0.232046
1099.00	0.231770
1100.00	0.231490
1101.00	0.231225
1102.00	0.230989
1103.00	0.230757
1104.00	0.230521
1105.00	0.230303
1106.00	0.230054
1107.00	0.229812
1108.00	0.229541
1109.00	0.229259
1110.00	0.228969
1111.00	0.228681
1112.00	0.228380
1113.00	0.228081
1114.00	0.227817
1115.00	0.227563
1116.00	0.227317
1117.00	0.227085
1118.00	0.226827
1119.00	0.226544
1120.00	0.226246
1121.00	0.225943
1122.00	0.225657
1123.00	0.225325
1124.00	0.225006
1125.00	0.224746
1126.00	0.224482
1127.00	0.224207
1128.00	0.223925
1129.00	0.223636
1130.00	0.223361
1131.00	0.223088
1132.00	0.222802
1133.00	0.222518
1134.00	0.222237
1135.00	0.221964
1136.00	0.221702
1137.00	0.221444
1138.00	0.221182
1139.00	0.220916
1140.00	0.220680
1141.00	0.220460
1142.00	0.220214
1143.00	0.219969
1144.00	0.219717
1145.00	0.219491
1146.00	0.219270
1147.00	0.219037
1148.00	0.218785
1149.00	0.218574
1150.00	0.218341
1151.00	0.218097
1152.00	0.217860
1153.00	0.217588
1154.00	0.217358
1155.00	0.217120
1156.00	0.216865
1157.00	0.216624
1158.00	0.216379
1159.00	0.216118
1160.00	0.215876
1161.00	0.215634
1162.00	0.215398
1163.00	0.215149
1164.00	0.214892
1165.00	0.214627
1166.00	0.214357
1167.00	0.214110
1168.00	0.213856
1169.00	0.213599
1170.00	0.213343
1171.00	0.213053
1172.00	0.212805
1173.00	0.212581
1174.00	0.212343
1175.00	0.212097
1176.00	0.211843
1177.00	0.211586
1178.00	0.211356
1179.00	0.211099
1180.00	0.210861
1181.00	0.210616
1182.00	0.210397
1183.00	0.210162
1184.00	0.209925
1185.00	0.209714
1186.00	0.209500
1187.00	0.209317
1188.00	0.209135
1189.00	0.208948
1190.00	0.208763
1191.00	0.208581
1192.00	0.208397
1193.00	0.208225
1194.00	0.208061
1195.00	0.207899
1196.00	0.207741
1197.00	0.207608
1198.00	0.207453
1199.00	0.207286
1200.00	0.207110
1201.00	0.206941
1202.00	0.206758
1203.00	0.206572
1204.00	0.206370
1205.00	0.206187
1206.00	0.205974
1207.00	0.205749
1208.00	0.205546
1209.00	0.205333
1210.00	0.205121
1211.00	0.204878
1212.00	0.204637
1213.00	0.204411
1214.00	0.204151
1215.00	0.203916
1216.00	0.203675
1217.00	0.203450
1218.00	0.203203
1219.00	0.202952
1220.00	0.202707
1221.00	0.202474
1222.00	0.202224
1223.00	0.201986
1224.00	0.201756
1225.00	0.201512
1226.00	0.201275
1227.00	0.201050
1228.00	0.200848
1229.00	0.200618
1230.00	0.200366
1231.00	0.200131
1232.00	0.199910
1233.00	0.199689
1234.00	0.199464
1235.00	0.199273
1236.00	0.199061
1237.00	0.198862
1238.00	0.198666
1239.00	0.198457
1240.00	0.198262
1241.00	0.198064
1242.00	0.197845
1243.00	0.197651
1244.00	0.197461
1245.00	0.197275
1246.00	0.197086
1247.00	0.196914
1248.00	0.196727
1249.00	0.196558
1250.00	0.196379
1251.00	0.196203
1252.00	0.196001
1253.00	0.195826
1254.00	0.195639
1255.00	0.195453
1256.00	0.195315
1257.00	0.195158
1258.00	0.194984
1259.00	0.194850
1260.00	0.194698
1261.00	0.194521
1262.00	0.194327
1263.00	0.194141
1264.00	0.193949
1265.00	0.193738
1266.00	0.193519
1267.00	0.193339
1268.00	0.193140
1269.00	0.192918
1270.00	0.192712
1271.00	0.192508
1272.00	0.192286
1273.00	0.192035
1274.00	0.191798
1275.00	0.191564
1276.00	0.191341
1277.00	0.191092
1278.00	0.190857
1279.00	0.190641
1280.00	0.190416
1281.00	0.190165
1282.00	0.189939
1283.00	0.189704
1284.00	0.189454
1285.00	0.189216
1286.00	0.189006
1287.00	0.188779
1288.00	0.188542
1289.00	0.188294
1290.00	0.188063
1291.00	0.187833
1292.00	0.187629
1293.00	0.187400
1294.00	0.187178
1295.00	0.186980
1296.00	0.186778
1297.00	0.186584
1298.00	0.186425
1299.00	0.186262
1300.00	0.186082
1301.00	0.185897
1302.00	0.185713
1303.00	0.185551
1304.00	0.185386
1305.00	0.185239
1306.00	0.185097
1307.00	0.184947
1308.00	0.184784
1309.00	0.184604
1310.00	0.184429
1311.00	0.184276
1312.00	0.184090
1313.00	0.183897
1314.00	0.183694
1315.00	0.183493
1316.00	0.183291
1317.00	0.183093
1318.00	0.182893
1319.00	0.182692
1320.00	0.182485
1321.00	0.182270
1322.00	0.182036
1323.00	0.181824
1324.00	0.181579
1325.00	0.181337
1326.00	0.181098
1327.00	0.180830
1328.00	0.180581
1329.00	0.180332
1330.00	0.180062
1331.00	0.179806
1332.00	0.179548
1333.00	0.179298
1334.00	0.179052
1335.00	0.178771
1336.00	0.178511
1337.00	0.178249
1338.00	0.177973
1339.00	0.177715
1340.00	0.177472
1341.00	0.177261
1342.00	0.177051
1343.00	0.176809
1344.00	0.176579
1345.00	0.176337
1346.00	0.176100
1347.00	0.175880
1348.00	0.175645
1349.00	0.175419
1350.00	0.175188
1351.00	0.174942
1352.00	0.174725
1353.00	0.174519
1354.00	0.174292
1355.00	0.174068
1356.00	0.173835
1357.00	0.173594
1358.00	0.173332
1359.00	0.173068
1360.00	0.172827
1361.00	0.172584
1362.00	0.172329
1363.00	0.172070
1364.00	0.171830
1365.00	0.171584
1366.00	0.171331
1367.00	0.171110
1368.00	0.170905
1369.00	0.170705
1370.00	0.170461
1371.00	0.170247
1372.00	0.170058
1373.00	0.169874
1374.00	0.169696
1375.00	0.169545
1376.00	0.169364
1377.00	0.169194
1378.00	0.169054
1379.00	0.168902
1380.00	0.168770
1381.00	0.168619
1382.00	0.168499
1383.00	0.168372
1384.00	0.168194
1385.00	0.168016
1386.00	0.167849
1387.00	0.167696
1388.00	0.167512
1389.00	0.167332
1390.00	0.167138
1391.00	0.166935
1392.00	0.166721
1393.00	0.166537
1394.00	0.166363
1395.00	0.166179
1396.00	0.165982
1397.00	0.165791
1398.00	0.165601
1399.00	0.165393
1400.00	0.165196
1401.00	0.164989
1402.00	0.164792
1403.00	0.164587
1404.00	0.164385
1405.00	0.164215
1406.00	0.164008
1407.00	0.163810
1408.00	0.163627
1409.00	0.163429
1410.00	0.163228
1411.00	0.162992
1412.00	0.162754
1413.00	0.162542
1414.00	0.162338
1415.00	0.162118
1416.00	0.161897
1417.00	0.161672
1418.00	0.161462
1419.00	0.161247
1420.00	0.161003
1421.00	0.160792
1422.00	0.160556
1423.00	0.160364
1424.00	0.160166
1425.00	0.159944
1426.00	0.159736
1427.00	0.159523
1428.00	0.159340
1429.00	0.159185
1430.00	0.159021
1431.00	0.158837
1432.00	0.158674
1433.00	0.158510
1434.00	0.158368
1435.00	0.158257
1436.00	0.158142
1437.00	0.158036
1438.00	0.157897
1439.00	0.157753
1440.00	0.157620
1441.00	0.157525
1442.00	0.157433
1443.00	0.157331
1444.00	0.157250
1445.00	0.157166
1446.00	0.157069
1447.00	0.157017
1448.00	0.156944
1449.00	0.156861
1450.00	0.156804
1451.00	0.156754
1452.00	0.156699
1453.00	0.156643
1454.00	0.156613
1455.00	0.156573
1456.00	0.156572
1457.00	0.156552
1458.00	0.156510
1459.00	0.156467
1460.00	0.156440
1461.00	0.156407
1462.00	0.156377
1463.00	0.156309
1464.00	0.156217
1465.00	0.156152
1466.00	0.156094
1467.00	0.156049
1468.00	0.155975
1469.00	0.155904
1470.00	0.155828
1471.00	0.155723
1472.00	0.155643
1473.00	0.155569
1474.00	0.155469
1475.00	0.155365
1476.00	0.155261
1477.00	0.155155
1478.00	0.155040
1479.00	0.154898
1480.00	0.154776
1481.00	0.154654
1482.00	0.154546
1483.00	0.154447
1484.00	0.154326
1485.00	0.154206
1486.00	0.154078
1487.00	0.153948
1488.00	0.153826
1489.00	0.153704
1490.00	0.153546
1491.00	0.153409
1492.00	0.153272
1493.00	0.153138
1494.00	0.152994
1495.00	0.152861
1496.00	0.152747
1497.00	0.152660
1498.00	0.152566
1499.00	0.152429
1500.00	0.152306
1501.00	0.152182
1502.00	0.152057
1503.00	0.151906
1504.00	0.151754
1505.00	0.151638
1506.00	0.151510
1507.00	0.151398
1508.00	0.151278
1509.00	0.151157
1510.00	0.151017
1511.00	0.150881
1512.00	0.150751
1513.00	0.150612
1514.00	0.150480
1515.00	0.150344
1516.00	0.150223
1517.00	0.150110
1518.00	0.150003
1519.00	0.149916
1520.00	0.149841
1521.00	0.149785
1522.00	0.149686
1523.00	0.149625
1524.00	0.149527
1525.00	0.149451
1526.00	0.149371
1527.00	0.149326
1528.00	0.149279
1529.00	0.149217
1530.00	0.149188
1531.00	0.149136
1532.00	0.149103
1533.00	0.149080
1534.00	0.149030
1535.00	0.148971
1536.00	0.148894
1537.00	0.148820
1538.00	0.148759
1539.00	0.148717
1540.00	0.148648
1541.00	0.148597
1542.00	0.148535
1543.00	0.148468
1544.00	0.148409
1545.00	0.148344
1546.00	0.148294
1547.00	0.148244
1548.00	0.148167
1549.00	0.148077
1550.00	0.147992
1551.00	0.147914
1552.00	0.147818
1553.00	0.147715
1554.00	0.147607
1555.00	0.147497
1556.00	0.147378
1557.00	0.147262
1558.00	0.147144
1559.00	0.147027
1560.00	0.146914
1561.00	0.146789
1562.00	0.146673
1563.00	0.146542
1564.00	0.146394
1565.00	0.146263
1566.00	0.146132
1567.00	0.145982
1568.00	0.145796
1569.00	0.145647
1570.00	0.145486
1571.00	0.145336
1572.00	0.145194
1573.00	0.145057
1574.00	0.144904
1575.00	0.144730
1576.00	0.144549
1577.00	0.144382
1578.00	0.144196
1579.00	0.144036
1580.00	0.143878
1581.00	0.143712
1582.00	0.143547
1583.00	0.143383
1584.00	0.143208
1585.00	0.143083
1586.00	0.142934
1587.00	0.142790
1588.00	0.142638
1589.00	0.142472
1590.00	0.142285
1591.00	0.142140
1592.00	0.142027
1593.00	0.141902
1594.00	0.141773
1595.00	0.141648
1596.00	0.141522
1597.00	0.141373
1598.00	0.141246
1599.00	0.141129
1600.00	0.140987
1601.00	0.140857
1602.00	0.140713
1603.00	0.140581
1604.00	0.140465
1605.00	0.140347
1606.00	0.140208
1607.00	0.140115
1608.00	0.139994
1609.00	0.139861
1610.00	0.139755
1611.00	0.139632
1612.00	0.139518
1613.00	0.139388
1614.00	0.139273
1615.00	0.139154
1616.00	0.139051
1617.00	0.138944
1618.00	0.138841
1619.00	0.138747
1620.00	0.138657
1621.00	0.138559
1622.00	0.138469
1623.00	0.138411
1624.00	0.138333
1625.00	0.138231
1626.00	0.138177
1627.00	0.138109
1628.00	0.138070
1629.00	0.138019
1630.00	0.137979
1631.00	0.137951
1632.00	0.137928
1633.00	0.137853
1634.00	0.137796
1635.00	0.137742
1636.00	0.137687
1637.00	0.137629
1638.00	0.137584
1639.00	0.137539
1640.00	0.137487
1641.00	0.137399
1642.00	0.137335
1643.00	0.137755
1644.00	0.138209
1645.00	0.138635
1646.00	0.139110
1647.00	0.139535
1648.00	0.139971
1649.00	0.140369
1650.00	0.140810
1651.00	0.141211
1652.00	0.141666
1653.00	0.142073
1654.00	0.142487
1655.00	0.142871
1656.00	0.143215
1657.00	0.143557
1658.00	0.143965
1659.00	0.144369
1660.00	0.144218
1661.00	0.144021
1662.00	0.143861
1663.00	0.143626
1664.00	0.143473
1665.00	0.143281
1666.00	0.143109
1667.00	0.142885
1668.00	0.142726
1669.00	0.142539
1670.00	0.142339
1671.00	0.142178
1672.00	0.142047
1673.00	0.141933
1674.00	0.141791
1675.00	0.141632
1676.00	0.141491
1677.00	0.141326
1678.00	0.141179
1679.00	0.141048
1680.00	0.140931
1681.00	0.140788
1682.00	0.140640
1683.00	0.140494
1684.00	0.140435
1685.00	0.140352
1686.00	0.140250
1687.00	0.140154
1688.00	0.140108
1689.00	0.140014
1690.00	0.139916
1691.00	0.139857
1692.00	0.139825
1693.00	0.139753
1694.00	0.139703
1695.00	0.139720
1696.00	0.139662
1697.00	0.139550
1698.00	0.139487
1699.00	0.139419
1700.00	0.139339
1701.00	0.139298
1702.00	0.139126
1703.00	0.139058
1704.00	0.138961
1705.00	0.138837
1706.00	0.138751
1707.00	0.138709
1708.00	0.138640
1709.00	0.138512
1710.00	0.138458
1711.00	0.138424
1712.00	0.138292
1713.00	0.138203
1714.00	0.138240
1715.00	0.138164
1716.00	0.138143
1717.00	0.138138
1718.00	0.138060
1719.00	0.138078
1720.00	0.137970
1721.00	0.137992
1722.00	0.137916
1723.00	0.137846
1724.00	0.137702
1725.00	0.137641
1726.00	0.137565
1727.00	0.137401
1728.00	0.137284
1729.00	0.137173
1730.00	0.137052
1731.00	0.136864
1732.00	0.136719
1733.00	0.136554
1734.00	0.136353
1735.00	0.136188
1736.00	0.136099
1737.00	0.135997
1738.00	0.135812
1739.00	0.135620
1740.00	0.135485
1741.00	0.135384
1742.00	0.135206
1743.00	0.135068
1744.00	0.134961
1745.00	0.134743
1746.00	0.134590
1747.00	0.134506
1748.00	0.134383
1749.00	0.134298
1750.00	0.134147
1751.00	0.134090
1752.00	0.133910
1753.00	0.133700
1754.00	0.133565
1755.00	0.133466
1756.00	0.133395
1757.00	0.133231
1758.00	0.133121
1759.00	0.133003
1760.00	0.132826
1761.00	0.132653
1762.00	0.132588
1763.00	0.132377
1764.00	0.132228
1765.00	0.132040
1766.00	0.131854
1767.00	0.131646
1768.00	0.131446
1769.00	0.131326
1770.00	0.131142
1771.00	0.130923
1772.00	0.130749
1773.00	0.130543
1774.00	0.130227
1775.00	0.129994
1776.00	0.129755
1777.00	0.129573
1778.00	0.129409
1779.00	0.129135
1780.00	0.129025
1781.00	0.128806
1782.00	0.128681
1783.00	0.128394
1784.00	0.128333
1785.00	0.128068
1786.00	0.127837
1787.00	0.127592
1788.00	0.127455
1789.00	0.127216
1790.00	0.127034
1791.00	0.126997
1792.00	0.126862
1793.00	0.126669
1794.00	0.126521
1795.00	0.126402
1796.00	0.126259
1797.00	0.126141
1798.00	0.125983
1799.00	0.125822
1800.00	0.125796
1801.00	0.125592
1802.00	0.125526
1803.00	0.125406
1804.00	0.125380
1805.00	0.125287
1806.00	0.125166
1807.00	0.124994
1808.00	0.124916
1809.00	0.124789
1810.00	0.124709
1811.00	0.124655
1812.00	0.124526
1813.00	0.124486
1814.00	0.124388
1815.00	0.124290
1816.00	0.124173
1817.00	0.124048
1818.00	0.123986
1819.00	0.123880
1820.00	0.123763
1821.00	0.123673
1822.00	0.123455
1823.00	0.123397
1824.00	0.123295
1825.00	0.123099
1826.00	0.122898
1827.00	0.122772
1828.00	0.122552
1829.00	0.122395
1830.00	0.122192
1831.00	0.121963
1832.00	0.121807
1833.00	0.121671
1834.00	0.121510
1835.00	0.121288
1836.00	0.121246
1837.00	0.121124
1838.00	0.120998
1839.00	0.120879
1840.00	0.120714
1841.00	0.120649
1842.00	0.120510
1843.00	0.120482
1844.00	0.120461
1845.00	0.120431
1846.00	0.120286
1847.00	0.120221
1848.00	0.120141
1849.00	0.120090
1850.00	0.119937
1851.00	0.119850
1852.00	0.119792
1853.00	0.119531
1854.00	0.119424
1855.00	0.119303
1856.00	0.119236
1857.00	0.119069
1858.00	0.118936
1859.00	0.118817
1860.00	0.118603
1861.00	0.118362
1862.00	0.118104
1863.00	0.117985
1864.00	0.117782
1865.00	0.117608
1866.00	0.117346
1867.00	0.117233
1868.00	0.116921
1869.00	0.116777
1870.00	0.116588
1871.00	0.116421
1872.00	0.116188
1873.00	0.116007
1874.00	0.115902
1875.00	0.115651
1876.00	0.115570
1877.00	0.115398
1878.00	0.115298
1879.00	0.115206
1880.00	0.115116
1881.00	0.115026
1882.00	0.114827
1883.00	0.114689
1884.00	0.114555
1885.00	0.114490
1886.00	0.114214
1887.00	0.114172
1888.00	0.114048
1889.00	0.113968
1890.00	0.113815
1891.00	0.113693
1892.00	0.113638
1893.00	0.113402
1894.00	0.113384
1895.00	0.113198
1896.00	0.113145
1897.00	0.112922
1898.00	0.112792
1899.00	0.112683
1900.00	0.112582
1901.00	0.112492
1902.00	0.112544
1903.00	0.112606
1904.00	0.112439
1905.00	0.112328
1906.00	0.112228
1907.00	0.112229
1908.00	0.112163
1909.00	0.112153
1910.00	0.112205
1911.00	0.111970
1912.00	0.111979
1913.00	0.112002
1914.00	0.112062
1915.00	0.111997
1916.00	0.112075
1917.00	0.112011
1918.00	0.111872
1919.00	0.111799
1920.00	0.111637
1921.00	0.111670
1922.00	0.111453
1923.00	0.111471
1924.00	0.111582
1925.00	0.111449
1926.00	0.111326
1927.00	0.111243
1928.00	0.111409
1929.00	0.111123
1930.00	0.110772
1931.00	0.110764
1932.00	0.110746
1933.00	0.110584
1934.00	0.110717
1935.00	0.110848
1936.00	0.110646
1937.00	0.110762
1938.00	0.110767
1939.00	0.110746
1940.00	0.110544
1941.00	0.110250
1942.00	0.110201
1943.00	0.110141
1944.00	0.110042
1945.00	0.110012
1946.00	0.110182
1947.00	0.110317
1948.00	0.110128
1949.00	0.110251
1950.00	0.110157
1951.00	0.109873
1952.00	0.109530
1953.00	0.109607
1954.00	0.109264
1955.00	0.109104
1956.00	0.109173
1957.00	0.109297
1958.00	0.109300
1959.00	0.109181
1960.00	0.109226
1961.00	0.109038
1962.00	0.108724
1963.00	0.108487
1964.00	0.108365
1965.00	0.108190
1966.00	0.107878
1967.00	0.107899
1968.00	0.107897
1969.00	0.107964
1970.00	0.107748
1971.00	0.107863
1972.00	0.107776
1973.00	0.107760
1974.00	0.107520
1975.00	0.107444
1976.00	0.107305
1977.00	0.107015
1978.00	0.107205
1979.00	0.107111
1980.00	0.107044
1981.00	0.106992
1982.00	0.107179
1983.00	0.106997
1984.00	0.106880
1985.00	0.106800
1986.00	0.106651
1987.00	0.106608
1988.00	0.106529
1989.00	0.106595
1990.00	0.106311
1991.00	0.106288
1992.00	0.106105
1993.00	0.106319
1994.00	0.106340
1995.00	0.106111
1996.00	0.106339
1997.00	0.106487
1998.00	0.106530
1999.00	0.106360
2000.00	0.106606
2001.00	0.106542
2002.00	0.106474
2003.00	0.106444
2004.00	0.106391
2005.00	0.106355
2006.00	0.106285
2007.00	0.106436
2008.00	0.106359
2009.00	0.106411
2010.00	0.106330
2011.00	0.106488
2012.00	0.106432
2013.00	0.106251
2014.00	0.106263
2015.00	0.106094
2016.00	0.106183
2017.00	0.106021
2018.00	0.106078
2019.00	0.106035
2020.00	0.105920
2021.00	0.106025
2022.00	0.106000
2023.00	0.105861
2024.00	0.105883
2025.00	0.105978
2026.00	0.105969
2027.00	0.105930
2028.00	0.105805
2029.00	0.105922
2030.00	0.105908
2031.00	0.105821
2032.00	0.105795
2033.00	0.105706
2034.00	0.105653
2035.00	0.105618
2036.00	0.105620
2037.00	0.105710
2038.00	0.105710
2039.00	0.105734
2040.00	0.105747
2041.00	0.105662
2042.00	0.105550
2043.00	0.105473
2044.00	0.105451
2045.00	0.105453
2046.00	0.105258
2047.00	0.105444
2048.00	0.105459
2049.00	0.105456
2050.00	0.105297
2051.00	0.105409
2052.00	0.105449
2053.00	0.105532
2054.00	0.105713
2055.00	0.105569
2056.00	0.105602
2057.00	0.105603
2058.00	0.105761
2059.00	0.105867
2060.00	0.106038
2061.00	0.105886
2062.00	0.105786
2063.00	0.105871
2064.00	0.105648
2065.00	0.105777
2066.00	0.105743
2067.00	0.105904
2068.00	0.105633
2069.00	0.105653
2070.00	0.105719
2071.00	0.105503
2072.00	0.105637
2073.00	0.105469
2074.00	0.105439
2075.00	0.105408
2076.00	0.105434
2077.00	0.105337
2078.00	0.105433
2079.00	0.105483
2080.00	0.105433
2081.00	0.105435
2082.00	0.105125
2083.00	0.105303
2084.00	0.104937
2085.00	0.105165
2086.00	0.104977
2087.00	0.104712
2088.00	0.104773
2089.00	0.104636
2090.00	0.104789
2091.00	0.104828
2092.00	0.104689
2093.00	0.104425
2094.00	0.104241
2095.00	0.104175
2096.00	0.104031
2097.00	0.103893
2098.00	0.103847
2099.00	0.103679
2100.00	0.103271
2101.00	0.103299
2102.00	0.103101
2103.00	0.103155
2104.00	0.103041
2105.00	0.103184
2106.00	0.103234
2107.00	0.102835
2108.00	0.102618
2109.00	0.102509
2110.00	0.102495
2111.00	0.102522
2112.00	0.102592
2113.00	0.102545
2114.00	0.102693
2115.00	0.102488
2116.00	0.102554
2117.00	0.102738
2118.00	0.102655
2119.00	0.102708
2120.00	0.102507
2121.00	0.102648
2122.00	0.102298
2123.00	0.102188
2124.00	0.102539
2125.00	0.102458
2126.00	0.102399
2127.00	0.102379
2128.00	0.102375
2129.00	0.102124
2130.00	0.101982
2131.00	0.101764
2132.00	0.101823
2133.00	0.101500
2134.00	0.101393
2135.00	0.101453
2136.00	0.101175
2137.00	0.101208
2138.00	0.101259
2139.00	0.101199
2140.00	0.100761
2141.00	0.100488
2142.00	0.100317
2143.00	0.100068
2144.00	0.099988
2145.00	0.099887
2146.00	0.100088
2147.00	0.100044
2148.00	0.099894
2149.00	0.099974
2150.00	0.100090
2151.00	0.099928
2152.00	0.099892
2153.00	0.099764
2154.00	0.099450
2155.00	0.099137
2156.00	0.099113
2157.00	0.099242
2158.00	0.098934
2159.00	0.098964
2160.00	0.099245
2161.00	0.099097
2162.00	0.098972
2163.00	0.098779
2164.00	0.098667
2165.00	0.098507
2166.00	0.098146
2167.00	0.098108
2168.00	0.098071
2169.00	0.097872
2170.00	0.097952
2171.00	0.097984
2172.00	0.097708
2173.00	0.097578
2174.00	0.097558
2175.00	0.097554
2176.00	0.097348
2177.00	0.097154
2178.00	0.097027
2179.00	0.096822
2180.00	0.096543
2181.00	0.096652
2182.00	0.096831
2183.00	0.096828
2184.00	0.096660
2185.00	0.096672
2186.00	0.096662
2187.00	0.096542
2188.00	0.096354
2189.00	0.096358
2190.00	0.096108
2191.00	0.095999
2192.00	0.095939
2193.00	0.095893
2194.00	0.095716
2195.00	0.095701
2196.00	0.095715
2197.00	0.095739
[truncated: 303 more rows]
