# Supplementary material for: Ultrafast charge-transfer-induced spin transition in cobalt-tungstate molecular photomagnets
Source: Nat Commun. 2025 Jun 6;16:5012. doi: 10.1038/s41467-025-60401-4 (PMC12144094; doi:10.1038/s41467-025-60401-4)
Supplement: Supplementary file 5 — Source Data [file 41467_2025_60401_MOESM5_ESM.zip › Source_Data_files/Photoinduced_UV_vis_NIR_spectra_CsCoW/cooling_photo_1st/File_220712_192810_3Kphoto3after15min.txt]

File_220712_192810_3Kphoto3after15min.spc - RawData
�g�� (nm)	Abs.
200.00	1.895427
201.00	1.913644
202.00	2.301946
203.00	2.773532
204.00	2.536595
205.00	6.000000
206.00	6.000000
207.00	2.758236
208.00	2.633464
209.00	2.880049
210.00	2.731663
211.00	4.027851
212.00	6.000000
213.00	2.936948
214.00	2.672988
215.00	2.435184
216.00	2.501889
217.00	2.403005
218.00	2.391674
219.00	2.529917
220.00	2.458564
221.00	2.285957
222.00	2.216837
223.00	2.213614
224.00	2.251172
225.00	2.350103
226.00	2.387641
227.00	2.559744
228.00	2.709850
229.00	2.658756
230.00	2.532046
231.00	2.542989
232.00	2.433801
233.00	2.470107
234.00	2.382271
235.00	2.410476
236.00	2.399970
237.00	2.439157
238.00	2.406536
239.00	2.415394
240.00	2.416397
241.00	2.413568
242.00	2.413484
243.00	2.424898
244.00	2.440468
245.00	2.413539
246.00	2.401610
247.00	2.387899
248.00	2.361519
249.00	2.355177
250.00	2.349908
251.00	2.380028
252.00	2.408950
253.00	2.443726
254.00	2.450554
255.00	2.449388
256.00	2.426850
257.00	2.415797
258.00	2.407811
259.00	2.415448
260.00	2.443198
261.00	2.462387
262.00	2.442717
263.00	2.423825
264.00	2.396292
265.00	2.341639
266.00	2.314239
267.00	2.336658
268.00	2.317630
269.00	2.304623
270.00	2.304913
271.00	2.302444
272.00	2.254436
273.00	2.222076
274.00	2.200063
275.00	2.174497
276.00	2.138949
277.00	2.120043
278.00	2.117699
279.00	2.094236
280.00	2.080410
281.00	2.078827
282.00	2.063629
283.00	2.032478
284.00	2.023269
285.00	2.013898
286.00	1.982992
287.00	1.962320
288.00	1.952525
289.00	1.934294
290.00	1.913661
291.00	1.901302
292.00	1.893479
293.00	1.877126
294.00	1.861622
295.00	1.842345
296.00	1.831547
297.00	1.819065
298.00	1.806966
299.00	1.793427
300.00	1.790030
301.00	1.778690
302.00	1.766780
303.00	1.750422
304.00	1.740262
305.00	1.730981
306.00	1.723699
307.00	1.700860
308.00	1.700897
309.00	1.696810
310.00	1.675420
311.00	1.668042
312.00	1.663480
313.00	1.643970
314.00	1.626871
315.00	1.624964
316.00	1.600122
317.00	1.595973
318.00	1.588951
319.00	1.578373
320.00	1.563544
321.00	1.567362
322.00	1.551909
323.00	1.547790
324.00	1.541748
325.00	1.537294
326.00	1.524987
327.00	1.519909
328.00	1.510175
329.00	1.506126
330.00	1.502019
331.00	1.495082
332.00	1.493135
333.00	1.495304
334.00	1.492085
335.00	1.488835
336.00	1.489280
337.00	1.487736
338.00	1.482383
339.00	1.478028
340.00	1.473365
341.00	1.471786
342.00	1.466541
343.00	1.460420
344.00	1.456373
345.00	1.452289
346.00	1.444237
347.00	1.440791
348.00	1.436809
349.00	1.435278
350.00	1.435760
351.00	1.434901
352.00	1.432544
353.00	1.432039
354.00	1.429896
355.00	1.425714
356.00	1.424271
357.00	1.422685
358.00	1.420830
359.00	1.420759
360.00	1.419322
361.00	1.417670
362.00	1.414104
363.00	1.407554
364.00	1.397622
365.00	1.386992
366.00	1.374065
367.00	1.359549
368.00	1.341598
369.00	1.322041
370.00	1.299670
371.00	1.275656
372.00	1.250448
373.00	1.222412
374.00	1.195025
375.00	1.168289
376.00	1.141265
377.00	1.113166
378.00	1.090118
379.00	1.065387
380.00	1.042398
381.00	1.021407
382.00	1.002977
383.00	0.985747
384.00	0.969849
385.00	0.954759
386.00	0.941057
387.00	0.928912
388.00	0.917549
389.00	0.907182
390.00	0.898259
391.00	0.890110
392.00	0.882277
393.00	0.874325
394.00	0.868141
395.00	0.862286
396.00	0.856411
397.00	0.852286
398.00	0.848418
399.00	0.844114
400.00	0.840315
401.00	0.836658
402.00	0.832695
403.00	0.829672
404.00	0.827248
405.00	0.824579
406.00	0.822999
407.00	0.821213
408.00	0.819578
409.00	0.818010
410.00	0.816629
411.00	0.815120
412.00	0.813482
413.00	0.811053
414.00	0.809956
415.00	0.808213
416.00	0.806617
417.00	0.805456
418.00	0.804889
419.00	0.803378
420.00	0.802971
421.00	0.802294
422.00	0.801680
423.00	0.801668
424.00	0.801803
425.00	0.801747
426.00	0.802230
427.00	0.803011
428.00	0.803113
429.00	0.803676
430.00	0.804969
431.00	0.806069
432.00	0.807477
433.00	0.809158
434.00	0.810540
435.00	0.812097
436.00	0.813630
437.00	0.815023
438.00	0.816873
439.00	0.818669
440.00	0.820660
441.00	0.822527
442.00	0.824410
443.00	0.826456
444.00	0.829205
445.00	0.831100
446.00	0.833977
447.00	0.836630
448.00	0.840139
449.00	0.843160
450.00	0.846159
451.00	0.849048
452.00	0.851985
453.00	0.854457
454.00	0.857478
455.00	0.860767
456.00	0.864282
457.00	0.868299
458.00	0.872592
459.00	0.876790
460.00	0.881732
461.00	0.886573
462.00	0.891403
463.00	0.895679
464.00	0.900210
465.00	0.904706
466.00	0.908767
467.00	0.912705
468.00	0.916829
469.00	0.920160
470.00	0.923543
471.00	0.926871
472.00	0.930129
473.00	0.933312
474.00	0.937241
475.00	0.940586
476.00	0.944384
477.00	0.949101
478.00	0.953288
479.00	0.956935
480.00	0.961346
481.00	0.965644
482.00	0.969028
483.00	0.973209
484.00	0.977462
485.00	0.981301
486.00	0.985214
487.00	0.989334
488.00	0.992993
489.00	0.997468
490.00	1.002641
491.00	1.007525
492.00	1.012459
493.00	1.017896
494.00	1.022624
495.00	1.026935
496.00	1.031344
497.00	1.035960
498.00	1.040274
499.00	1.044702
500.00	1.049062
501.00	1.053368
502.00	1.057028
503.00	1.061203
504.00	1.065130
505.00	1.068317
506.00	1.071575
507.00	1.074817
508.00	1.077473
509.00	1.080078
510.00	1.082761
511.00	1.085198
512.00	1.087629
513.00	1.089811
514.00	1.091936
515.00	1.094101
516.00	1.095909
517.00	1.097644
518.00	1.099339
519.00	1.100641
520.00	1.102228
521.00	1.103574
522.00	1.104985
523.00	1.106347
524.00	1.107387
525.00	1.108346
526.00	1.109449
527.00	1.110295
528.00	1.110311
529.00	1.111580
530.00	1.112087
531.00	1.112097
532.00	1.112113
533.00	1.111956
534.00	1.110116
535.00	1.108283
536.00	1.106254
537.00	1.103588
538.00	1.100370
539.00	1.096701
540.00	1.091992
541.00	1.087185
542.00	1.081223
543.00	1.075840
544.00	1.069939
545.00	1.064004
546.00	1.057917
547.00	1.052550
548.00	1.046991
549.00	1.041560
550.00	1.036478
551.00	1.031123
552.00	1.025392
553.00	1.019656
554.00	1.014104
555.00	1.008911
556.00	1.003031
557.00	0.998117
558.00	0.992229
559.00	0.986740
560.00	0.980570
561.00	0.975159
562.00	0.969170
563.00	0.963494
564.00	0.957270
565.00	0.950924
566.00	0.943730
567.00	0.936591
568.00	0.928897
569.00	0.921253
570.00	0.913226
571.00	0.905405
572.00	0.896667
573.00	0.888141
574.00	0.879193
575.00	0.870080
576.00	0.860919
577.00	0.851726
578.00	0.843130
579.00	0.834518
580.00	0.826199
581.00	0.817802
582.00	0.810139
583.00	0.801884
584.00	0.794226
585.00	0.786739
586.00	0.779514
587.00	0.772333
588.00	0.765232
589.00	0.758121
590.00	0.750821
591.00	0.743663
592.00	0.736136
593.00	0.728726
594.00	0.722059
595.00	0.715363
596.00	0.708453
597.00	0.702298
598.00	0.696757
599.00	0.690321
600.00	0.684476
601.00	0.679809
602.00	0.674196
603.00	0.668070
604.00	0.662630
605.00	0.657560
606.00	0.651819
607.00	0.647108
608.00	0.642812
609.00	0.638472
610.00	0.634005
611.00	0.629200
612.00	0.624580
613.00	0.620371
614.00	0.616514
615.00	0.612548
616.00	0.609336
617.00	0.606056
618.00	0.603070
619.00	0.600082
620.00	0.596987
621.00	0.594492
622.00	0.591746
623.00	0.588791
624.00	0.586119
625.00	0.583803
626.00	0.581465
627.00	0.579291
628.00	0.577355
629.00	0.575103
630.00	0.573146
631.00	0.570938
632.00	0.569286
633.00	0.567425
634.00	0.566045
635.00	0.564746
636.00	0.563584
637.00	0.561902
638.00	0.560055
639.00	0.558271
640.00	0.556705
641.00	0.555280
642.00	0.554006
643.00	0.553089
644.00	0.552113
645.00	0.551222
646.00	0.549067
647.00	0.547875
648.00	0.546712
649.00	0.545942
650.00	0.544749
651.00	0.544799
652.00	0.544172
653.00	0.543574
654.00	0.542266
655.00	0.541716
656.00	0.540743
657.00	0.539603
658.00	0.538842
659.00	0.538199
660.00	0.536890
661.00	0.536286
662.00	0.535969
663.00	0.535390
664.00	0.534837
665.00	0.534486
666.00	0.533355
667.00	0.532598
668.00	0.531721
669.00	0.530874
670.00	0.529965
671.00	0.529508
672.00	0.528747
673.00	0.528513
674.00	0.527637
675.00	0.526993
676.00	0.526400
677.00	0.525690
678.00	0.524537
679.00	0.523843
680.00	0.523141
681.00	0.522850
682.00	0.522144
683.00	0.521592
684.00	0.521018
685.00	0.520883
686.00	0.520596
687.00	0.520253
688.00	0.519540
689.00	0.518842
690.00	0.517489
691.00	0.515918
692.00	0.515587
693.00	0.515178
694.00	0.515472
695.00	0.515739
696.00	0.515148
697.00	0.514141
698.00	0.512660
699.00	0.511237
700.00	0.509993
701.00	0.509321
702.00	0.508299
703.00	0.508576
704.00	0.508789
705.00	0.507972
706.00	0.507635
707.00	0.507581
708.00	0.506769
709.00	0.504985
710.00	0.505111
711.00	0.505113
712.00	0.503800
713.00	0.503675
714.00	0.503165
715.00	0.501825
716.00	0.500960
717.00	0.501450
718.00	0.499099
719.00	0.497129
720.00	0.494933
721.00	0.492812
722.00	0.491440
723.00	0.490373
724.00	0.489011
725.00	0.487924
726.00	0.486805
727.00	0.485527
728.00	0.484093
729.00	0.483189
730.00	0.482461
731.00	0.481764
732.00	0.481102
733.00	0.480431
734.00	0.479733
735.00	0.479058
736.00	0.478473
737.00	0.477794
738.00	0.477142
739.00	0.476457
740.00	0.475761
741.00	0.475090
742.00	0.474368
743.00	0.473626
744.00	0.472857
745.00	0.472101
746.00	0.471372
747.00	0.470577
748.00	0.469803
749.00	0.469041
750.00	0.468338
751.00	0.467559
752.00	0.466812
753.00	0.465986
754.00	0.465167
755.00	0.464308
756.00	0.463498
757.00	0.462668
758.00	0.461838
759.00	0.461031
760.00	0.460179
761.00	0.459350
762.00	0.458550
763.00	0.457780
764.00	0.456989
765.00	0.456163
766.00	0.455329
767.00	0.454462
768.00	0.453587
769.00	0.452651
770.00	0.451729
771.00	0.450813
772.00	0.449954
773.00	0.449006
774.00	0.448123
775.00	0.447228
776.00	0.446294
777.00	0.445382
778.00	0.444455
779.00	0.443575
780.00	0.442626
781.00	0.441731
782.00	0.440733
783.00	0.439712
784.00	0.438760
785.00	0.437840
786.00	0.436887
787.00	0.435982
788.00	0.435045
789.00	0.434051
790.00	0.433146
791.00	0.432153
792.00	0.431249
793.00	0.430300
794.00	0.429309
795.00	0.428291
796.00	0.427257
797.00	0.426269
798.00	0.425251
799.00	0.424336
800.00	0.423354
801.00	0.422414
802.00	0.421383
803.00	0.420423
804.00	0.419444
805.00	0.418441
806.00	0.417474
807.00	0.416474
808.00	0.415431
809.00	0.414359
810.00	0.413399
811.00	0.412514
812.00	0.411594
813.00	0.410611
814.00	0.409634
815.00	0.408648
816.00	0.407668
817.00	0.406756
818.00	0.405758
819.00	0.404850
820.00	0.403879
821.00	0.402934
822.00	0.402027
823.00	0.401119
824.00	0.400182
825.00	0.399385
826.00	0.398494
827.00	0.397545
828.00	0.396582
829.00	0.395715
830.00	0.394758
831.00	0.393856
832.00	0.392994
833.00	0.392067
834.00	0.391188
835.00	0.390246
836.00	0.389255
837.00	0.388391
838.00	0.387514
839.00	0.386601
840.00	0.385690
841.00	0.384736
842.00	0.383760
843.00	0.382813
844.00	0.381963
845.00	0.381057
846.00	0.380143
847.00	0.379273
848.00	0.378419
849.00	0.377565
850.00	0.376690
851.00	0.375745
852.00	0.374904
853.00	0.374106
854.00	0.373162
855.00	0.372323
856.00	0.371496
857.00	0.370558
858.00	0.369676
859.00	0.368805
860.00	0.367874
861.00	0.367086
862.00	0.366217
863.00	0.364475
864.00	0.362846
865.00	0.361104
866.00	0.359392
867.00	0.357725
868.00	0.356055
869.00	0.354359
870.00	0.352708
871.00	0.351061
872.00	0.349365
873.00	0.347735
874.00	0.346150
875.00	0.344644
876.00	0.343037
877.00	0.341491
878.00	0.339798
879.00	0.338196
880.00	0.337414
881.00	0.336626
882.00	0.335871
883.00	0.335091
884.00	0.334350
885.00	0.333759
886.00	0.333036
887.00	0.332278
888.00	0.331597
889.00	0.330850
890.00	0.330087
891.00	0.329409
892.00	0.328617
893.00	0.327891
894.00	0.327207
895.00	0.326491
896.00	0.325842
897.00	0.325140
898.00	0.324430
899.00	0.323755
900.00	0.323033
901.00	0.322350
902.00	0.321541
903.00	0.320873
904.00	0.320214
905.00	0.319493
906.00	0.318811
907.00	0.318138
908.00	0.317441
909.00	0.316828
910.00	0.316188
911.00	0.315566
912.00	0.314905
913.00	0.314254
914.00	0.313603
915.00	0.312987
916.00	0.312294
917.00	0.311711
918.00	0.311085
919.00	0.310469
920.00	0.309825
921.00	0.309201
922.00	0.308643
923.00	0.308087
924.00	0.307522
925.00	0.306935
926.00	0.306357
927.00	0.305812
928.00	0.305212
929.00	0.304670
930.00	0.304073
931.00	0.303533
932.00	0.302949
933.00	0.302409
934.00	0.301796
935.00	0.301239
936.00	0.300696
937.00	0.300167
938.00	0.299612
939.00	0.299085
940.00	0.298557
941.00	0.298048
942.00	0.297542
943.00	0.296989
944.00	0.296416
945.00	0.295838
946.00	0.295277
947.00	0.294767
948.00	0.294249
949.00	0.293716
950.00	0.293182
951.00	0.292665
952.00	0.292123
953.00	0.291579
954.00	0.291036
955.00	0.290498
956.00	0.289945
957.00	0.289372
958.00	0.288782
959.00	0.288229
960.00	0.287724
961.00	0.287224
962.00	0.286715
963.00	0.286218
964.00	0.285697
965.00	0.285213
966.00	0.284714
967.00	0.284236
968.00	0.283751
969.00	0.283254
970.00	0.282758
971.00	0.282319
972.00	0.281879
973.00	0.281408
974.00	0.280946
975.00	0.280477
976.00	0.280013
977.00	0.279542
978.00	0.279089
979.00	0.278676
980.00	0.278241
981.00	0.277807
982.00	0.277356
983.00	0.276961
984.00	0.276562
985.00	0.276176
986.00	0.275773
987.00	0.275360
988.00	0.274923
989.00	0.274505
990.00	0.274102
991.00	0.273655
992.00	0.273245
993.00	0.272824
994.00	0.272423
995.00	0.272007
996.00	0.271612
997.00	0.271220
998.00	0.270828
999.00	0.270415
1000.00	0.269996
1001.00	0.269587
1002.00	0.269185
1003.00	0.268799
1004.00	0.268427
1005.00	0.268055
1006.00	0.267681
1007.00	0.267336
1008.00	0.267032
1009.00	0.266746
1010.00	0.266423
1011.00	0.266088
1012.00	0.265777
1013.00	0.265461
1014.00	0.265118
1015.00	0.264779
1016.00	0.264458
1017.00	0.264146
1018.00	0.263809
1019.00	0.263489
1020.00	0.263180
1021.00	0.262877
1022.00	0.262559
1023.00	0.262222
1024.00	0.261883
1025.00	0.261552
1026.00	0.261194
1027.00	0.260855
1028.00	0.260498
1029.00	0.260161
1030.00	0.259788
1031.00	0.259452
1032.00	0.259106
1033.00	0.258747
1034.00	0.258365
1035.00	0.258013
1036.00	0.257659
1037.00	0.257307
1038.00	0.256951
1039.00	0.256568
1040.00	0.256211
1041.00	0.255836
1042.00	0.255452
1043.00	0.255085
1044.00	0.254720
1045.00	0.254365
1046.00	0.253978
1047.00	0.253648
1048.00	0.253312
1049.00	0.252990
1050.00	0.252653
1051.00	0.252352
1052.00	0.252058
1053.00	0.251719
1054.00	0.251406
1055.00	0.251105
1056.00	0.250825
1057.00	0.250525
1058.00	0.250228
1059.00	0.249986
1060.00	0.249716
1061.00	0.249421
1062.00	0.249115
1063.00	0.248838
1064.00	0.248548
1065.00	0.248285
1066.00	0.248001
1067.00	0.247729
1068.00	0.247453
1069.00	0.247151
1070.00	0.246876
1071.00	0.246568
1072.00	0.246241
1073.00	0.245925
1074.00	0.245619
1075.00	0.245343
1076.00	0.245011
1077.00	0.244685
1078.00	0.244415
1079.00	0.244183
1080.00	0.243916
1081.00	0.243666
1082.00	0.243337
1083.00	0.243067
1084.00	0.242799
1085.00	0.242508
1086.00	0.242221
1087.00	0.241936
1088.00	0.241633
1089.00	0.241369
1090.00	0.241123
1091.00	0.240897
1092.00	0.240641
1093.00	0.240398
1094.00	0.240158
1095.00	0.239923
1096.00	0.239676
1097.00	0.239434
1098.00	0.239150
1099.00	0.238911
1100.00	0.238649
1101.00	0.238403
1102.00	0.238192
1103.00	0.237983
1104.00	0.237764
1105.00	0.237555
1106.00	0.237334
1107.00	0.237104
1108.00	0.236842
1109.00	0.236591
1110.00	0.236363
1111.00	0.236110
1112.00	0.235847
1113.00	0.235570
1114.00	0.235312
1115.00	0.235059
1116.00	0.234810
1117.00	0.234577
1118.00	0.234306
1119.00	0.233997
1120.00	0.233680
1121.00	0.233381
1122.00	0.233111
1123.00	0.232815
1124.00	0.232520
1125.00	0.232261
1126.00	0.231974
1127.00	0.231674
1128.00	0.231392
1129.00	0.231105
1130.00	0.230824
1131.00	0.230548
1132.00	0.230269
1133.00	0.230004
1134.00	0.229734
1135.00	0.229467
1136.00	0.229220
1137.00	0.228974
1138.00	0.228740
1139.00	0.228488
1140.00	0.228248
1141.00	0.228030
1142.00	0.227789
1143.00	0.227561
1144.00	0.227325
1145.00	0.227112
1146.00	0.226876
1147.00	0.226647
1148.00	0.226422
1149.00	0.226214
1150.00	0.225988
1151.00	0.225725
1152.00	0.225489
1153.00	0.225241
1154.00	0.225031
1155.00	0.224798
1156.00	0.224552
1157.00	0.224301
1158.00	0.224033
1159.00	0.223755
1160.00	0.223504
1161.00	0.223273
1162.00	0.223035
1163.00	0.222797
1164.00	0.222542
1165.00	0.222282
1166.00	0.222036
1167.00	0.221787
1168.00	0.221537
1169.00	0.221287
1170.00	0.221040
1171.00	0.220764
1172.00	0.220529
1173.00	0.220294
1174.00	0.220077
1175.00	0.219855
1176.00	0.219637
1177.00	0.219410
1178.00	0.219190
1179.00	0.218944
1180.00	0.218714
1181.00	0.218494
1182.00	0.218284
1183.00	0.218045
1184.00	0.217820
1185.00	0.217613
1186.00	0.217427
1187.00	0.217231
1188.00	0.217046
1189.00	0.216848
1190.00	0.216680
1191.00	0.216497
1192.00	0.216316
1193.00	0.216153
1194.00	0.215986
1195.00	0.215823
1196.00	0.215667
1197.00	0.215545
1198.00	0.215388
1199.00	0.215207
1200.00	0.215033
1201.00	0.214864
1202.00	0.214718
1203.00	0.214540
1204.00	0.214367
1205.00	0.214207
1206.00	0.214026
1207.00	0.213829
1208.00	0.213647
1209.00	0.213468
1210.00	0.213295
1211.00	0.213104
1212.00	0.212882
1213.00	0.212685
1214.00	0.212446
1215.00	0.212229
1216.00	0.211999
1217.00	0.211785
1218.00	0.211553
1219.00	0.211329
1220.00	0.211098
1221.00	0.210868
1222.00	0.210628
1223.00	0.210391
1224.00	0.210170
1225.00	0.209919
1226.00	0.209674
1227.00	0.209434
1228.00	0.209173
1229.00	0.208915
1230.00	0.208648
1231.00	0.208391
1232.00	0.208152
1233.00	0.207943
1234.00	0.207736
1235.00	0.207542
1236.00	0.207312
1237.00	0.207088
1238.00	0.206887
1239.00	0.206681
1240.00	0.206477
1241.00	0.206244
1242.00	0.206032
1243.00	0.205829
1244.00	0.205615
1245.00	0.205442
1246.00	0.205276
1247.00	0.205108
1248.00	0.204948
1249.00	0.204794
1250.00	0.204631
1251.00	0.204457
1252.00	0.204278
1253.00	0.204086
1254.00	0.203937
1255.00	0.203789
1256.00	0.203651
1257.00	0.203523
1258.00	0.203388
1259.00	0.203252
1260.00	0.203102
1261.00	0.202938
1262.00	0.202757
1263.00	0.202578
1264.00	0.202400
1265.00	0.202197
1266.00	0.201982
1267.00	0.201779
1268.00	0.201597
1269.00	0.201390
1270.00	0.201195
1271.00	0.200980
1272.00	0.200749
1273.00	0.200491
1274.00	0.200226
1275.00	0.199988
1276.00	0.199770
1277.00	0.199525
1278.00	0.199295
1279.00	0.199078
1280.00	0.198835
1281.00	0.198585
1282.00	0.198374
1283.00	0.198161
1284.00	0.197937
1285.00	0.197701
1286.00	0.197473
1287.00	0.197250
1288.00	0.197026
1289.00	0.196767
1290.00	0.196537
1291.00	0.196334
1292.00	0.196130
1293.00	0.195911
1294.00	0.195712
1295.00	0.195528
1296.00	0.195325
1297.00	0.195133
1298.00	0.194951
1299.00	0.194765
1300.00	0.194564
1301.00	0.194353
1302.00	0.194137
1303.00	0.193961
1304.00	0.193806
1305.00	0.193649
1306.00	0.193509
1307.00	0.193364
1308.00	0.193189
1309.00	0.193012
1310.00	0.192830
1311.00	0.192663
1312.00	0.192476
1313.00	0.192285
1314.00	0.192099
1315.00	0.191905
1316.00	0.191697
1317.00	0.191495
1318.00	0.191307
1319.00	0.191107
1320.00	0.190886
1321.00	0.190636
1322.00	0.190380
1323.00	0.190144
1324.00	0.189883
1325.00	0.189617
1326.00	0.189357
1327.00	0.189068
1328.00	0.188786
1329.00	0.188511
1330.00	0.188238
1331.00	0.187979
1332.00	0.187734
1333.00	0.187489
1334.00	0.187259
1335.00	0.186996
1336.00	0.186728
1337.00	0.186472
1338.00	0.186209
1339.00	0.185935
1340.00	0.185707
1341.00	0.185494
1342.00	0.185287
1343.00	0.185046
1344.00	0.184842
1345.00	0.184628
1346.00	0.184398
1347.00	0.184176
1348.00	0.183925
1349.00	0.183651
1350.00	0.183388
1351.00	0.183113
1352.00	0.182872
1353.00	0.182671
1354.00	0.182419
1355.00	0.182167
1356.00	0.181951
1357.00	0.181690
1358.00	0.181421
1359.00	0.181148
1360.00	0.180896
1361.00	0.180629
1362.00	0.180353
1363.00	0.180072
1364.00	0.179825
1365.00	0.179595
1366.00	0.179374
1367.00	0.179144
1368.00	0.178927
1369.00	0.178699
1370.00	0.178427
1371.00	0.178223
1372.00	0.178038
1373.00	0.177826
1374.00	0.177625
1375.00	0.177446
1376.00	0.177244
1377.00	0.177040
1378.00	0.176855
1379.00	0.176678
1380.00	0.176518
1381.00	0.176342
1382.00	0.176147
1383.00	0.175979
1384.00	0.175791
1385.00	0.175602
1386.00	0.175428
1387.00	0.175288
1388.00	0.175110
1389.00	0.174929
1390.00	0.174730
1391.00	0.174543
1392.00	0.174343
1393.00	0.174155
1394.00	0.173994
1395.00	0.173820
1396.00	0.173630
1397.00	0.173427
1398.00	0.173213
1399.00	0.173039
1400.00	0.172835
1401.00	0.172637
1402.00	0.172432
1403.00	0.172231
1404.00	0.172008
1405.00	0.171788
1406.00	0.171572
1407.00	0.171364
1408.00	0.171133
1409.00	0.170901
1410.00	0.170683
1411.00	0.170458
1412.00	0.170243
1413.00	0.170012
1414.00	0.169801
1415.00	0.169618
1416.00	0.169417
1417.00	0.169219
1418.00	0.169018
1419.00	0.168851
1420.00	0.168633
1421.00	0.168450
1422.00	0.168260
1423.00	0.168093
1424.00	0.167929
1425.00	0.167772
1426.00	0.167613
1427.00	0.167461
1428.00	0.167303
1429.00	0.167145
1430.00	0.167021
1431.00	0.166881
1432.00	0.166715
1433.00	0.166548
1434.00	0.166418
1435.00	0.166329
1436.00	0.166211
1437.00	0.166101
1438.00	0.165965
1439.00	0.165864
1440.00	0.165749
1441.00	0.165636
1442.00	0.165525
1443.00	0.165429
1444.00	0.165351
1445.00	0.165253
1446.00	0.165188
1447.00	0.165131
1448.00	0.165075
1449.00	0.165013
1450.00	0.164992
1451.00	0.164964
1452.00	0.164931
1453.00	0.164888
1454.00	0.164876
1455.00	0.164874
1456.00	0.164873
1457.00	0.164879
1458.00	0.164878
1459.00	0.164889
1460.00	0.164892
1461.00	0.164875
1462.00	0.164879
1463.00	0.164847
1464.00	0.164811
1465.00	0.164785
1466.00	0.164752
1467.00	0.164704
1468.00	0.164619
1469.00	0.164529
1470.00	0.164446
1471.00	0.164357
1472.00	0.164290
1473.00	0.164232
1474.00	0.164155
1475.00	0.164072
1476.00	0.163961
1477.00	0.163883
1478.00	0.163794
1479.00	0.163698
1480.00	0.163601
1481.00	0.163493
1482.00	0.163372
1483.00	0.163247
1484.00	0.163167
1485.00	0.163098
1486.00	0.163011
1487.00	0.162902
1488.00	0.162820
1489.00	0.162716
1490.00	0.162577
1491.00	0.162443
1492.00	0.162337
1493.00	0.162247
1494.00	0.162121
1495.00	0.162008
1496.00	0.161905
1497.00	0.161809
1498.00	0.161714
1499.00	0.161621
1500.00	0.161567
1501.00	0.161432
1502.00	0.161281
1503.00	0.161144
1504.00	0.161032
1505.00	0.160914
1506.00	0.160762
1507.00	0.160632
1508.00	0.160516
1509.00	0.160374
1510.00	0.160235
1511.00	0.160089
1512.00	0.159979
1513.00	0.159836
1514.00	0.159704
1515.00	0.159566
1516.00	0.159444
1517.00	0.159301
1518.00	0.159204
1519.00	0.159142
1520.00	0.159075
1521.00	0.159004
1522.00	0.158913
1523.00	0.158879
1524.00	0.158817
1525.00	0.158744
1526.00	0.158682
1527.00	0.158640
1528.00	0.158623
1529.00	0.158537
1530.00	0.158500
1531.00	0.158467
1532.00	0.158448
1533.00	0.158424
1534.00	0.158402
1535.00	0.158317
1536.00	0.158245
1537.00	0.158181
1538.00	0.158122
1539.00	0.158081
1540.00	0.157996
1541.00	0.157908
1542.00	0.157842
1543.00	0.157781
1544.00	0.157716
1545.00	0.157645
1546.00	0.157604
1547.00	0.157571
1548.00	0.157484
1549.00	0.157405
1550.00	0.157321
1551.00	0.157242
1552.00	0.157182
1553.00	0.157100
1554.00	0.157001
1555.00	0.156914
1556.00	0.156814
1557.00	0.156729
1558.00	0.156648
1559.00	0.156535
1560.00	0.156421
1561.00	0.156315
1562.00	0.156199
1563.00	0.156081
1564.00	0.155934
1565.00	0.155823
1566.00	0.155683
1567.00	0.155540
1568.00	0.155374
1569.00	0.155241
1570.00	0.155094
1571.00	0.154949
1572.00	0.154806
1573.00	0.154676
1574.00	0.154534
1575.00	0.154380
1576.00	0.154231
1577.00	0.154079
1578.00	0.153908
1579.00	0.153754
1580.00	0.153592
1581.00	0.153430
1582.00	0.153262
1583.00	0.153119
1584.00	0.152965
1585.00	0.152842
1586.00	0.152697
1587.00	0.152545
1588.00	0.152396
1589.00	0.152234
1590.00	0.152061
1591.00	0.151910
1592.00	0.151786
1593.00	0.151671
1594.00	0.151554
1595.00	0.151442
1596.00	0.151340
1597.00	0.151220
1598.00	0.151085
1599.00	0.150970
1600.00	0.150822
1601.00	0.150691
1602.00	0.150562
1603.00	0.150425
1604.00	0.150306
1605.00	0.150191
1606.00	0.150080
1607.00	0.150005
1608.00	0.149898
1609.00	0.149783
1610.00	0.149664
1611.00	0.149535
1612.00	0.149383
1613.00	0.149202
1614.00	0.149061
1615.00	0.148953
1616.00	0.148849
1617.00	0.148753
1618.00	0.148645
1619.00	0.148538
1620.00	0.148456
1621.00	0.148344
1622.00	0.148236
1623.00	0.148139
1624.00	0.148018
1625.00	0.147912
1626.00	0.147837
1627.00	0.147762
1628.00	0.147712
1629.00	0.147659
1630.00	0.147617
1631.00	0.147563
1632.00	0.147494
1633.00	0.147391
1634.00	0.147324
1635.00	0.147276
1636.00	0.147201
1637.00	0.147113
1638.00	0.147067
1639.00	0.147022
1640.00	0.146952
1641.00	0.146859
1642.00	0.146776
1643.00	0.147666
1644.00	0.148543
1645.00	0.149375
1646.00	0.150228
1647.00	0.151064
1648.00	0.151909
1649.00	0.152698
1650.00	0.153582
1651.00	0.154413
1652.00	0.155237
1653.00	0.156113
1654.00	0.156973
1655.00	0.157810
1656.00	0.158590
1657.00	0.159388
1658.00	0.160255
1659.00	0.161115
1660.00	0.160882
1661.00	0.160711
1662.00	0.160543
1663.00	0.160366
1664.00	0.160229
1665.00	0.160056
1666.00	0.159938
1667.00	0.159698
1668.00	0.159531
1669.00	0.159378
1670.00	0.159178
1671.00	0.158979
1672.00	0.158842
1673.00	0.158710
1674.00	0.158560
1675.00	0.158355
1676.00	0.158161
1677.00	0.157981
1678.00	0.157782
1679.00	0.157667
1680.00	0.157522
1681.00	0.157343
1682.00	0.157182
1683.00	0.157065
1684.00	0.156957
1685.00	0.156815
1686.00	0.156666
1687.00	0.156500
1688.00	0.156477
1689.00	0.156350
1690.00	0.156320
1691.00	0.156307
1692.00	0.156304
1693.00	0.156282
1694.00	0.156293
1695.00	0.156260
1696.00	0.156260
1697.00	0.156173
1698.00	0.156118
1699.00	0.156080
1700.00	0.156006
1701.00	0.155968
1702.00	0.155933
1703.00	0.155922
1704.00	0.155886
1705.00	0.155752
1706.00	0.155702
1707.00	0.155605
1708.00	0.155434
1709.00	0.155323
1710.00	0.155244
1711.00	0.155132
1712.00	0.155030
1713.00	0.154901
1714.00	0.154894
1715.00	0.154834
1716.00	0.154780
1717.00	0.154694
1718.00	0.154663
1719.00	0.154537
1720.00	0.154439
1721.00	0.154419
1722.00	0.154362
1723.00	0.154211
1724.00	0.154097
1725.00	0.154101
1726.00	0.153971
1727.00	0.153838
1728.00	0.153737
1729.00	0.153656
1730.00	0.153491
1731.00	0.153341
1732.00	0.153211
1733.00	0.153024
1734.00	0.152889
1735.00	0.152717
1736.00	0.152673
1737.00	0.152514
1738.00	0.152384
1739.00	0.152199
1740.00	0.152175
1741.00	0.152003
1742.00	0.151820
1743.00	0.151730
1744.00	0.151586
1745.00	0.151458
1746.00	0.151276
1747.00	0.151189
1748.00	0.151023
1749.00	0.150942
1750.00	0.150872
1751.00	0.150777
1752.00	0.150603
1753.00	0.150456
1754.00	0.150340
1755.00	0.150179
1756.00	0.150108
1757.00	0.149900
1758.00	0.149851
1759.00	0.149674
1760.00	0.149489
1761.00	0.149301
1762.00	0.149162
1763.00	0.148999
1764.00	0.148842
1765.00	0.148646
1766.00	0.148401
1767.00	0.148159
1768.00	0.147958
1769.00	0.147781
1770.00	0.147524
1771.00	0.147286
1772.00	0.147096
1773.00	0.146848
1774.00	0.146582
1775.00	0.146233
1776.00	0.146032
1777.00	0.145777
1778.00	0.145600
1779.00	0.145296
1780.00	0.145058
1781.00	0.144781
1782.00	0.144601
1783.00	0.144402
1784.00	0.144240
1785.00	0.143937
1786.00	0.143725
1787.00	0.143511
1788.00	0.143377
1789.00	0.143152
1790.00	0.142945
1791.00	0.142767
1792.00	0.142720
1793.00	0.142525
1794.00	0.142386
1795.00	0.142162
1796.00	0.142011
1797.00	0.141955
1798.00	0.141767
1799.00	0.141620
1800.00	0.141451
1801.00	0.141325
1802.00	0.141218
1803.00	0.141140
1804.00	0.140999
1805.00	0.140767
1806.00	0.140569
1807.00	0.140379
1808.00	0.140305
1809.00	0.139984
1810.00	0.139918
1811.00	0.139776
1812.00	0.139759
1813.00	0.139619
1814.00	0.139487
1815.00	0.139393
1816.00	0.139253
1817.00	0.139175
1818.00	0.139029
1819.00	0.138983
1820.00	0.138772
1821.00	0.138794
1822.00	0.138728
1823.00	0.138693
1824.00	0.138683
1825.00	0.138479
1826.00	0.138403
1827.00	0.138106
1828.00	0.137996
1829.00	0.137705
1830.00	0.137600
1831.00	0.137335
1832.00	0.137260
1833.00	0.137046
1834.00	0.136818
1835.00	0.136571
1836.00	0.136435
1837.00	0.136279
1838.00	0.136023
1839.00	0.135791
1840.00	0.135562
1841.00	0.135302
1842.00	0.135123
1843.00	0.135086
1844.00	0.135070
1845.00	0.134875
1846.00	0.134820
1847.00	0.134726
1848.00	0.134650
1849.00	0.134442
1850.00	0.134336
1851.00	0.134253
1852.00	0.134218
1853.00	0.133929
1854.00	0.133783
1855.00	0.133607
1856.00	0.133482
1857.00	0.133318
1858.00	0.133266
1859.00	0.133138
1860.00	0.132880
1861.00	0.132642
1862.00	0.132464
1863.00	0.132194
1864.00	0.131936
1865.00	0.131696
1866.00	0.131425
1867.00	0.131228
1868.00	0.130981
1869.00	0.130841
1870.00	0.130780
1871.00	0.130644
1872.00	0.130445
1873.00	0.130328
1874.00	0.130182
1875.00	0.129948
1876.00	0.129879
1877.00	0.129756
1878.00	0.129659
1879.00	0.129548
1880.00	0.129568
1881.00	0.129517
1882.00	0.129413
1883.00	0.129443
1884.00	0.129503
1885.00	0.129439
1886.00	0.129231
1887.00	0.129202
1888.00	0.129218
1889.00	0.129093
1890.00	0.129084
1891.00	0.129202
1892.00	0.129279
1893.00	0.129246
1894.00	0.129339
1895.00	0.129424
1896.00	0.129413
1897.00	0.129423
1898.00	0.129487
1899.00	0.129512
1900.00	0.129462
1901.00	0.129504
1902.00	0.129669
1903.00	0.129755
1904.00	0.129817
1905.00	0.129799
1906.00	0.130045
1907.00	0.129996
1908.00	0.129974
1909.00	0.130097
1910.00	0.130095
1911.00	0.129944
1912.00	0.129993
1913.00	0.130192
1914.00	0.130140
1915.00	0.130182
1916.00	0.130408
1917.00	0.130546
1918.00	0.130545
1919.00	0.130513
1920.00	0.130695
1921.00	0.130684
1922.00	0.130647
1923.00	0.130673
1924.00	0.131004
1925.00	0.130958
1926.00	0.130866
1927.00	0.131000
1928.00	0.131277
1929.00	0.131198
1930.00	0.131060
1931.00	0.131323
1932.00	0.131298
1933.00	0.131145
1934.00	0.131280
1935.00	0.131321
1936.00	0.131299
1937.00	0.131072
1938.00	0.131267
1939.00	0.131273
1940.00	0.131139
1941.00	0.130759
1942.00	0.130799
1943.00	0.130583
1944.00	0.130530
1945.00	0.130474
1946.00	0.130568
1947.00	0.130564
1948.00	0.130204
1949.00	0.130321
1950.00	0.130362
1951.00	0.130075
1952.00	0.129780
1953.00	0.129817
1954.00	0.129761
1955.00	0.129449
1956.00	0.129486
1957.00	0.129499
1958.00	0.129538
1959.00	0.129354
1960.00	0.129403
1961.00	0.129161
1962.00	0.128874
1963.00	0.128501
1964.00	0.128207
1965.00	0.128050
1966.00	0.127470
1967.00	0.127418
1968.00	0.127220
1969.00	0.126989
1970.00	0.126637
1971.00	0.126591
1972.00	0.126425
1973.00	0.126290
1974.00	0.126082
1975.00	0.125923
1976.00	0.125859
1977.00	0.125668
1978.00	0.125701
1979.00	0.125523
1980.00	0.125306
1981.00	0.125206
1982.00	0.125337
1983.00	0.125331
1984.00	0.125147
1985.00	0.125054
1986.00	0.125145
1987.00	0.125062
1988.00	0.125013
1989.00	0.124879
1990.00	0.124617
1991.00	0.124409
1992.00	0.124156
1993.00	0.124161
1994.00	0.124009
1995.00	0.123857
1996.00	0.123859
1997.00	0.124149
1998.00	0.124114
1999.00	0.123879
2000.00	0.124025
2001.00	0.123814
2002.00	0.123866
2003.00	0.123750
2004.00	0.123781
2005.00	0.123564
2006.00	0.123726
2007.00	0.123790
2008.00	0.123914
2009.00	0.123969
2010.00	0.123843
2011.00	0.124030
2012.00	0.123809
2013.00	0.123836
2014.00	0.123698
2015.00	0.123899
2016.00	0.123871
2017.00	0.123805
2018.00	0.123959
2019.00	0.123806
2020.00	0.123809
2021.00	0.123855
2022.00	0.123966
2023.00	0.123822
2024.00	0.123926
2025.00	0.124016
2026.00	0.124211
2027.00	0.123996
2028.00	0.123873
2029.00	0.124227
2030.00	0.124266
2031.00	0.124285
2032.00	0.124045
2033.00	0.124111
2034.00	0.124067
2035.00	0.124116
2036.00	0.124387
2037.00	0.124517
2038.00	0.124516
2039.00	0.124480
2040.00	0.124651
2041.00	0.124468
2042.00	0.124380
2043.00	0.124251
2044.00	0.124442
2045.00	0.124601
2046.00	0.124267
2047.00	0.124300
2048.00	0.124472
2049.00	0.124537
2050.00	0.124512
2051.00	0.124559
2052.00	0.124596
2053.00	0.124448
2054.00	0.124498
2055.00	0.124472
2056.00	0.124535
2057.00	0.124423
2058.00	0.124629
2059.00	0.124777
2060.00	0.124888
2061.00	0.124954
2062.00	0.124836
2063.00	0.125006
2064.00	0.124838
2065.00	0.124900
2066.00	0.125042
2067.00	0.125136
2068.00	0.125072
2069.00	0.125106
2070.00	0.125194
2071.00	0.125032
2072.00	0.124943
2073.00	0.124965
2074.00	0.124896
2075.00	0.124702
2076.00	0.124733
2077.00	0.124659
2078.00	0.124676
2079.00	0.124737
2080.00	0.124692
2081.00	0.124888
2082.00	0.124828
2083.00	0.124844
2084.00	0.124668
2085.00	0.124852
2086.00	0.124503
2087.00	0.124370
2088.00	0.124339
2089.00	0.124407
2090.00	0.124343
2091.00	0.124575
2092.00	0.124581
2093.00	0.124424
2094.00	0.124351
2095.00	0.124344
2096.00	0.124277
2097.00	0.124276
2098.00	0.124067
2099.00	0.123850
2100.00	0.123642
2101.00	0.123547
2102.00	0.123572
2103.00	0.123646
2104.00	0.123606
2105.00	0.123655
2106.00	0.123722
2107.00	0.123461
2108.00	0.123150
2109.00	0.123033
2110.00	0.122929
2111.00	0.122775
2112.00	0.122839
2113.00	0.122747
2114.00	0.122648
2115.00	0.122569
2116.00	0.122590
2117.00	0.122593
2118.00	0.122583
2119.00	0.122252
2120.00	0.121913
2121.00	0.122008
2122.00	0.121771
2123.00	0.121620
2124.00	0.121724
2125.00	0.121618
2126.00	0.121607
2127.00	0.121611
2128.00	0.121447
2129.00	0.120922
2130.00	0.120716
2131.00	0.120519
2132.00	0.120527
2133.00	0.120027
2134.00	0.119933
2135.00	0.119731
2136.00	0.119568
2137.00	0.119730
2138.00	0.119698
2139.00	0.119632
2140.00	0.119419
2141.00	0.119399
2142.00	0.119167
2143.00	0.119006
2144.00	0.118505
2145.00	0.118572
2146.00	0.118527
2147.00	0.118400
2148.00	0.118310
2149.00	0.118027
2150.00	0.118124
2151.00	0.117904
2152.00	0.117933
2153.00	0.117767
2154.00	0.117650
2155.00	0.117015
2156.00	0.116957
2157.00	0.116683
2158.00	0.116301
2159.00	0.116151
2160.00	0.116160
2161.00	0.116098
2162.00	0.115882
2163.00	0.115785
2164.00	0.115666
2165.00	0.115331
2166.00	0.115169
2167.00	0.115068
2168.00	0.114769
2169.00	0.114337
2170.00	0.114244
2171.00	0.114132
2172.00	0.113999
2173.00	0.113802
2174.00	0.113894
2175.00	0.113775
2176.00	0.113431
2177.00	0.113196
2178.00	0.113099
2179.00	0.112967
2180.00	0.112587
2181.00	0.112680
2182.00	0.112798
2183.00	0.112762
2184.00	0.112693
2185.00	0.112814
2186.00	0.112985
2187.00	0.112580
2188.00	0.112332
2189.00	0.112336
2190.00	0.112350
2191.00	0.111873
2192.00	0.111762
2193.00	0.111809
2194.00	0.111882
2195.00	0.111822
2196.00	0.111802
2197.00	0.111925
[truncated: 303 more rows]
