# Supplementary material for: Ultrafast charge-transfer-induced spin transition in cobalt-tungstate molecular photomagnets
Source: Nat Commun. 2025 Jun 6;16:5012. doi: 10.1038/s41467-025-60401-4 (PMC12144094; doi:10.1038/s41467-025-60401-4)
Supplement: Supplementary file 5 — Source Data [file 41467_2025_60401_MOESM5_ESM.zip › Source_Data_files/Photoinduced_UV_vis_NIR_spectra_CsCoW/cooling_photo_1st/File_220712_194129_3Kphoto4after20min.txt]

File_220712_194129_3Kphoto4after20min.spc - RawData
�g�� (nm)	Abs.
200.00	6.000000
201.00	2.624663
202.00	2.124957
203.00	1.891405
204.00	2.850482
205.00	3.176720
206.00	3.652226
207.00	6.000000
208.00	6.000000
209.00	6.000000
210.00	2.942553
211.00	2.489062
212.00	2.419532
213.00	2.698865
214.00	4.018247
215.00	6.000000
216.00	6.000000
217.00	3.473741
218.00	2.692405
219.00	2.469185
220.00	2.393745
221.00	2.499991
222.00	2.533657
223.00	2.485816
224.00	2.473691
225.00	2.358301
226.00	2.296207
227.00	2.309554
228.00	2.289513
229.00	2.309806
230.00	2.365493
231.00	2.391116
232.00	2.346670
233.00	2.379413
234.00	2.321363
235.00	2.317087
236.00	2.289856
237.00	2.319606
238.00	2.353513
239.00	2.356340
240.00	2.364677
241.00	2.361423
242.00	2.392322
243.00	2.372618
244.00	2.405134
245.00	2.373298
246.00	2.400373
247.00	2.378348
248.00	2.387497
249.00	2.394646
250.00	2.402294
251.00	2.404005
252.00	2.403232
253.00	2.408560
254.00	2.392215
255.00	2.403300
256.00	2.404583
257.00	2.411083
258.00	2.387040
259.00	2.400482
260.00	2.397254
261.00	2.364200
262.00	2.368788
263.00	2.367728
264.00	2.367038
265.00	2.359354
266.00	2.356753
267.00	2.320974
268.00	2.291768
269.00	2.260892
270.00	2.244482
271.00	2.223201
272.00	2.204399
273.00	2.188206
274.00	2.172169
275.00	2.139022
276.00	2.118412
277.00	2.103491
278.00	2.089372
279.00	2.068255
280.00	2.063364
281.00	2.057624
282.00	2.036405
283.00	2.016524
284.00	1.996204
285.00	1.971657
286.00	1.954019
287.00	1.934232
288.00	1.920349
289.00	1.908429
290.00	1.900298
291.00	1.877149
292.00	1.857463
293.00	1.837658
294.00	1.825479
295.00	1.807483
296.00	1.795591
297.00	1.790708
298.00	1.783035
299.00	1.771318
300.00	1.763633
301.00	1.749944
302.00	1.733190
303.00	1.730467
304.00	1.726282
305.00	1.714883
306.00	1.709285
307.00	1.704833
308.00	1.686366
309.00	1.665224
310.00	1.654883
311.00	1.642446
312.00	1.626431
313.00	1.619331
314.00	1.607971
315.00	1.593479
316.00	1.584177
317.00	1.573691
318.00	1.557913
319.00	1.553117
320.00	1.547318
321.00	1.535883
322.00	1.532279
323.00	1.522756
324.00	1.513804
325.00	1.508316
326.00	1.508730
327.00	1.506323
328.00	1.506749
329.00	1.504857
330.00	1.499786
331.00	1.496582
332.00	1.489439
333.00	1.488566
334.00	1.484175
335.00	1.481526
336.00	1.472924
337.00	1.471912
338.00	1.466892
339.00	1.463619
340.00	1.460515
341.00	1.458801
342.00	1.453730
343.00	1.450017
344.00	1.447469
345.00	1.442385
346.00	1.439100
347.00	1.433438
348.00	1.428372
349.00	1.425327
350.00	1.422060
351.00	1.418790
352.00	1.418362
353.00	1.416902
354.00	1.413330
355.00	1.411585
356.00	1.408866
357.00	1.409320
358.00	1.408138
359.00	1.408430
360.00	1.407530
361.00	1.405754
362.00	1.401600
363.00	1.395695
364.00	1.387435
365.00	1.376998
366.00	1.364064
367.00	1.348654
368.00	1.330594
369.00	1.309784
370.00	1.287330
371.00	1.262871
372.00	1.234961
373.00	1.207724
374.00	1.179152
375.00	1.150465
376.00	1.122160
377.00	1.094780
378.00	1.068308
379.00	1.043163
380.00	1.020638
381.00	0.999950
382.00	0.980854
383.00	0.963316
384.00	0.947107
385.00	0.931507
386.00	0.918118
387.00	0.905716
388.00	0.894295
389.00	0.884651
390.00	0.875924
391.00	0.867662
392.00	0.859638
393.00	0.853007
394.00	0.846643
395.00	0.840760
396.00	0.834682
397.00	0.830103
398.00	0.825452
399.00	0.821152
400.00	0.818036
401.00	0.815117
402.00	0.812375
403.00	0.810288
404.00	0.807533
405.00	0.804583
406.00	0.802764
407.00	0.801007
408.00	0.799292
409.00	0.798641
410.00	0.797067
411.00	0.795772
412.00	0.793814
413.00	0.792221
414.00	0.790530
415.00	0.789653
416.00	0.788203
417.00	0.787159
418.00	0.786106
419.00	0.785517
420.00	0.784939
421.00	0.784773
422.00	0.785160
423.00	0.785666
424.00	0.785577
425.00	0.785878
426.00	0.786211
427.00	0.786705
428.00	0.786887
429.00	0.788046
430.00	0.789469
431.00	0.790498
432.00	0.792197
433.00	0.793729
434.00	0.795654
435.00	0.796923
436.00	0.799237
437.00	0.800526
438.00	0.802622
439.00	0.804578
440.00	0.807149
441.00	0.809363
442.00	0.812224
443.00	0.814588
444.00	0.816936
445.00	0.819252
446.00	0.822140
447.00	0.825112
448.00	0.828283
449.00	0.831115
450.00	0.834562
451.00	0.837258
452.00	0.839647
453.00	0.842658
454.00	0.846466
455.00	0.850145
456.00	0.854237
457.00	0.858597
458.00	0.863263
459.00	0.867784
460.00	0.872112
461.00	0.877045
462.00	0.882151
463.00	0.887176
464.00	0.891513
465.00	0.896538
466.00	0.900750
467.00	0.905086
468.00	0.908690
469.00	0.912586
470.00	0.916146
471.00	0.919907
472.00	0.923861
473.00	0.927952
474.00	0.932127
475.00	0.936190
476.00	0.940433
477.00	0.944849
478.00	0.949403
479.00	0.953851
480.00	0.958475
481.00	0.962919
482.00	0.967180
483.00	0.971727
484.00	0.976533
485.00	0.980523
486.00	0.985429
487.00	0.990120
488.00	0.994379
489.00	0.999038
490.00	1.004829
491.00	1.009750
492.00	1.014796
493.00	1.020306
494.00	1.025708
495.00	1.030280
496.00	1.034984
497.00	1.039892
498.00	1.044193
499.00	1.049023
500.00	1.053775
501.00	1.058450
502.00	1.062553
503.00	1.066704
504.00	1.070287
505.00	1.073762
506.00	1.076766
507.00	1.080665
508.00	1.084100
509.00	1.087496
510.00	1.090762
511.00	1.094009
512.00	1.096267
513.00	1.099294
514.00	1.101346
515.00	1.102986
516.00	1.104392
517.00	1.106292
518.00	1.108000
519.00	1.109979
520.00	1.112515
521.00	1.114188
522.00	1.115793
523.00	1.117044
524.00	1.118355
525.00	1.119329
526.00	1.120932
527.00	1.121763
528.00	1.121919
529.00	1.122481
530.00	1.122903
531.00	1.122949
532.00	1.122541
533.00	1.121992
534.00	1.120609
535.00	1.118712
536.00	1.116708
537.00	1.114295
538.00	1.110409
539.00	1.106125
540.00	1.101073
541.00	1.096585
542.00	1.090964
543.00	1.086532
544.00	1.080561
545.00	1.074591
546.00	1.068013
547.00	1.061911
548.00	1.054830
549.00	1.048756
550.00	1.042982
551.00	1.036955
552.00	1.030469
553.00	1.024881
554.00	1.018681
555.00	1.012820
556.00	1.006331
557.00	1.000866
558.00	0.995296
559.00	0.989411
560.00	0.982976
561.00	0.977123
562.00	0.970525
563.00	0.963704
564.00	0.956955
565.00	0.949930
566.00	0.942626
567.00	0.935172
568.00	0.926788
569.00	0.918712
570.00	0.910291
571.00	0.901566
572.00	0.891922
573.00	0.883018
574.00	0.873271
575.00	0.863697
576.00	0.853743
577.00	0.844658
578.00	0.835469
579.00	0.826539
580.00	0.817405
581.00	0.808815
582.00	0.800296
583.00	0.791551
584.00	0.783464
585.00	0.775450
586.00	0.767760
587.00	0.760131
588.00	0.752571
589.00	0.744609
590.00	0.737474
591.00	0.729950
592.00	0.722095
593.00	0.714839
594.00	0.707856
595.00	0.700347
596.00	0.693058
597.00	0.686253
598.00	0.679808
599.00	0.672838
600.00	0.666509
601.00	0.660717
602.00	0.654824
603.00	0.648862
604.00	0.643481
605.00	0.638493
606.00	0.633114
607.00	0.628358
608.00	0.622949
609.00	0.618505
610.00	0.613720
611.00	0.609236
612.00	0.604691
613.00	0.600903
614.00	0.596529
615.00	0.592009
616.00	0.588510
617.00	0.584418
618.00	0.580825
619.00	0.577527
620.00	0.574894
621.00	0.571711
622.00	0.569162
623.00	0.566216
624.00	0.563735
625.00	0.560937
626.00	0.558661
627.00	0.556268
628.00	0.554485
629.00	0.552176
630.00	0.550138
631.00	0.547932
632.00	0.546369
633.00	0.544385
634.00	0.542249
635.00	0.540751
636.00	0.539191
637.00	0.537071
638.00	0.535396
639.00	0.534203
640.00	0.532166
641.00	0.530557
642.00	0.529543
643.00	0.528550
644.00	0.526699
645.00	0.525751
646.00	0.524269
647.00	0.522934
648.00	0.521877
649.00	0.521657
650.00	0.520605
651.00	0.520620
652.00	0.519291
653.00	0.517415
654.00	0.516542
655.00	0.515916
656.00	0.514407
657.00	0.514408
658.00	0.513940
659.00	0.513240
660.00	0.512173
661.00	0.511209
662.00	0.509881
663.00	0.508729
664.00	0.507660
665.00	0.507128
666.00	0.506438
667.00	0.505901
668.00	0.505672
669.00	0.504964
670.00	0.504269
671.00	0.503471
672.00	0.502454
673.00	0.502022
674.00	0.500828
675.00	0.500171
676.00	0.499435
677.00	0.498830
678.00	0.498032
679.00	0.498036
680.00	0.496856
681.00	0.496876
682.00	0.496995
683.00	0.496094
684.00	0.495091
685.00	0.494676
686.00	0.493800
687.00	0.492441
688.00	0.492236
689.00	0.491429
690.00	0.490734
691.00	0.489919
692.00	0.489610
693.00	0.489111
694.00	0.488592
695.00	0.488152
696.00	0.487298
697.00	0.485115
698.00	0.484115
699.00	0.483300
700.00	0.482494
701.00	0.481418
702.00	0.482020
703.00	0.480862
704.00	0.480465
705.00	0.479772
706.00	0.479442
707.00	0.478423
708.00	0.477765
709.00	0.476989
710.00	0.476509
711.00	0.476367
712.00	0.475643
713.00	0.475652
714.00	0.474870
715.00	0.474264
716.00	0.473438
717.00	0.473779
718.00	0.471893
719.00	0.469737
720.00	0.467339
721.00	0.465578
722.00	0.464277
723.00	0.463199
724.00	0.461923
725.00	0.460824
726.00	0.459585
727.00	0.458367
728.00	0.456979
729.00	0.456091
730.00	0.455423
731.00	0.454726
732.00	0.454042
733.00	0.453381
734.00	0.452744
735.00	0.452126
736.00	0.451462
737.00	0.450794
738.00	0.450178
739.00	0.449547
740.00	0.448922
741.00	0.448300
742.00	0.447583
743.00	0.446897
744.00	0.446204
745.00	0.445525
746.00	0.444837
747.00	0.444100
748.00	0.443406
749.00	0.442735
750.00	0.442060
751.00	0.441284
752.00	0.440570
753.00	0.439803
754.00	0.439062
755.00	0.438198
756.00	0.437375
757.00	0.436604
758.00	0.435814
759.00	0.435066
760.00	0.434263
761.00	0.433400
762.00	0.432641
763.00	0.431818
764.00	0.431052
765.00	0.430210
766.00	0.429374
767.00	0.428482
768.00	0.427625
769.00	0.426714
770.00	0.425893
771.00	0.425003
772.00	0.424208
773.00	0.423404
774.00	0.422502
775.00	0.421617
776.00	0.420738
777.00	0.419980
778.00	0.419168
779.00	0.418321
780.00	0.417501
781.00	0.416616
782.00	0.415735
783.00	0.414819
784.00	0.413976
785.00	0.413110
786.00	0.412237
787.00	0.411355
788.00	0.410482
789.00	0.409577
790.00	0.408626
791.00	0.407770
792.00	0.406897
793.00	0.406027
794.00	0.405068
795.00	0.404128
796.00	0.403213
797.00	0.402222
798.00	0.401302
799.00	0.400388
800.00	0.399444
801.00	0.398526
802.00	0.397612
803.00	0.396725
804.00	0.395784
805.00	0.394847
806.00	0.393926
807.00	0.393067
808.00	0.392190
809.00	0.391297
810.00	0.390451
811.00	0.389619
812.00	0.388777
813.00	0.387879
814.00	0.387060
815.00	0.386145
816.00	0.385330
817.00	0.384517
818.00	0.383666
819.00	0.382813
820.00	0.381932
821.00	0.381098
822.00	0.380301
823.00	0.379489
824.00	0.378640
825.00	0.377833
826.00	0.377017
827.00	0.376142
828.00	0.375244
829.00	0.374414
830.00	0.373519
831.00	0.372657
832.00	0.371874
833.00	0.370933
834.00	0.370168
835.00	0.369286
836.00	0.368322
837.00	0.367512
838.00	0.366809
839.00	0.365896
840.00	0.365039
841.00	0.364115
842.00	0.363163
843.00	0.362319
844.00	0.361519
845.00	0.360646
846.00	0.359862
847.00	0.359040
848.00	0.358249
849.00	0.357508
850.00	0.356801
851.00	0.356023
852.00	0.355278
853.00	0.354524
854.00	0.353666
855.00	0.352799
856.00	0.352078
857.00	0.351317
858.00	0.350785
859.00	0.350134
860.00	0.349309
861.00	0.348554
862.00	0.347866
863.00	0.346405
864.00	0.344935
865.00	0.343377
866.00	0.341850
867.00	0.340343
868.00	0.338802
869.00	0.337333
870.00	0.335945
871.00	0.334619
872.00	0.333174
873.00	0.331760
874.00	0.330370
875.00	0.328815
876.00	0.327336
877.00	0.325950
878.00	0.324516
879.00	0.323114
880.00	0.322407
881.00	0.321813
882.00	0.321217
883.00	0.320562
884.00	0.319949
885.00	0.319405
886.00	0.318791
887.00	0.318140
888.00	0.317412
889.00	0.316694
890.00	0.316042
891.00	0.315440
892.00	0.314799
893.00	0.314150
894.00	0.313495
895.00	0.312814
896.00	0.312162
897.00	0.311463
898.00	0.310780
899.00	0.310098
900.00	0.309439
901.00	0.308792
902.00	0.307980
903.00	0.307292
904.00	0.306684
905.00	0.306106
906.00	0.305501
907.00	0.304890
908.00	0.304220
909.00	0.303596
910.00	0.303068
911.00	0.302562
912.00	0.302013
913.00	0.301475
914.00	0.300888
915.00	0.300357
916.00	0.299859
917.00	0.299333
918.00	0.298783
919.00	0.298292
920.00	0.297774
921.00	0.297262
922.00	0.296724
923.00	0.296241
924.00	0.295704
925.00	0.295207
926.00	0.294761
927.00	0.294249
928.00	0.293703
929.00	0.293165
930.00	0.292603
931.00	0.292097
932.00	0.291530
933.00	0.290939
934.00	0.290362
935.00	0.289812
936.00	0.289318
937.00	0.288783
938.00	0.288241
939.00	0.287710
940.00	0.287185
941.00	0.286692
942.00	0.286204
943.00	0.285651
944.00	0.285077
945.00	0.284533
946.00	0.284037
947.00	0.283553
948.00	0.283094
949.00	0.282635
950.00	0.282204
951.00	0.281740
952.00	0.281246
953.00	0.280708
954.00	0.280208
955.00	0.279721
956.00	0.279232
957.00	0.278746
958.00	0.278236
959.00	0.277755
960.00	0.277320
961.00	0.276905
962.00	0.276446
963.00	0.275982
964.00	0.275509
965.00	0.275030
966.00	0.274556
967.00	0.274077
968.00	0.273627
969.00	0.273170
970.00	0.272718
971.00	0.272316
972.00	0.271920
973.00	0.271505
974.00	0.271075
975.00	0.270653
976.00	0.270215
977.00	0.269760
978.00	0.269296
979.00	0.268904
980.00	0.268501
981.00	0.268098
982.00	0.267699
983.00	0.267327
984.00	0.266946
985.00	0.266543
986.00	0.266174
987.00	0.265789
988.00	0.265393
989.00	0.264981
990.00	0.264600
991.00	0.264210
992.00	0.263839
993.00	0.263430
994.00	0.263080
995.00	0.262709
996.00	0.262337
997.00	0.261978
998.00	0.261629
999.00	0.261275
1000.00	0.260907
1001.00	0.260529
1002.00	0.260174
1003.00	0.259836
1004.00	0.259522
1005.00	0.259182
1006.00	0.258884
1007.00	0.258573
1008.00	0.258270
1009.00	0.257935
1010.00	0.257596
1011.00	0.257227
1012.00	0.256916
1013.00	0.256607
1014.00	0.256268
1015.00	0.255944
1016.00	0.255607
1017.00	0.255299
1018.00	0.254975
1019.00	0.254650
1020.00	0.254316
1021.00	0.254000
1022.00	0.253660
1023.00	0.253286
1024.00	0.252949
1025.00	0.252605
1026.00	0.252277
1027.00	0.251974
1028.00	0.251642
1029.00	0.251308
1030.00	0.250956
1031.00	0.250649
1032.00	0.250323
1033.00	0.249980
1034.00	0.249618
1035.00	0.249292
1036.00	0.248983
1037.00	0.248664
1038.00	0.248333
1039.00	0.248000
1040.00	0.247670
1041.00	0.247290
1042.00	0.246917
1043.00	0.246588
1044.00	0.246246
1045.00	0.245915
1046.00	0.245573
1047.00	0.245246
1048.00	0.244910
1049.00	0.244591
1050.00	0.244282
1051.00	0.243989
1052.00	0.243712
1053.00	0.243372
1054.00	0.243070
1055.00	0.242783
1056.00	0.242504
1057.00	0.242210
1058.00	0.241939
1059.00	0.241707
1060.00	0.241436
1061.00	0.241162
1062.00	0.240893
1063.00	0.240629
1064.00	0.240363
1065.00	0.240131
1066.00	0.239860
1067.00	0.239611
1068.00	0.239350
1069.00	0.239059
1070.00	0.238821
1071.00	0.238554
1072.00	0.238255
1073.00	0.237966
1074.00	0.237676
1075.00	0.237410
1076.00	0.237100
1077.00	0.236789
1078.00	0.236518
1079.00	0.236266
1080.00	0.235995
1081.00	0.235736
1082.00	0.235455
1083.00	0.235192
1084.00	0.234937
1085.00	0.234660
1086.00	0.234390
1087.00	0.234128
1088.00	0.233835
1089.00	0.233581
1090.00	0.233348
1091.00	0.233143
1092.00	0.232920
1093.00	0.232719
1094.00	0.232533
1095.00	0.232325
1096.00	0.232108
1097.00	0.231887
1098.00	0.231649
1099.00	0.231384
1100.00	0.231146
1101.00	0.230898
1102.00	0.230691
1103.00	0.230501
1104.00	0.230293
1105.00	0.230110
1106.00	0.229920
1107.00	0.229711
1108.00	0.229477
1109.00	0.229256
1110.00	0.229031
1111.00	0.228776
1112.00	0.228517
1113.00	0.228228
1114.00	0.228003
1115.00	0.227776
1116.00	0.227557
1117.00	0.227353
1118.00	0.227130
1119.00	0.226866
1120.00	0.226587
1121.00	0.226306
1122.00	0.226027
1123.00	0.225731
1124.00	0.225450
1125.00	0.225196
1126.00	0.224919
1127.00	0.224627
1128.00	0.224346
1129.00	0.224069
1130.00	0.223831
1131.00	0.223569
1132.00	0.223282
1133.00	0.223006
1134.00	0.222728
1135.00	0.222455
1136.00	0.222212
1137.00	0.221971
1138.00	0.221745
1139.00	0.221531
1140.00	0.221310
1141.00	0.221097
1142.00	0.220869
1143.00	0.220647
1144.00	0.220432
1145.00	0.220251
1146.00	0.220053
1147.00	0.219840
1148.00	0.219636
1149.00	0.219468
1150.00	0.219294
1151.00	0.219080
1152.00	0.218881
1153.00	0.218645
1154.00	0.218438
1155.00	0.218208
1156.00	0.217966
1157.00	0.217738
1158.00	0.217502
1159.00	0.217254
1160.00	0.217014
1161.00	0.216795
1162.00	0.216549
1163.00	0.216308
1164.00	0.216076
1165.00	0.215808
1166.00	0.215545
1167.00	0.215276
1168.00	0.215024
1169.00	0.214774
1170.00	0.214523
1171.00	0.214253
1172.00	0.214011
1173.00	0.213789
1174.00	0.213566
1175.00	0.213346
1176.00	0.213124
1177.00	0.212913
1178.00	0.212697
1179.00	0.212479
1180.00	0.212272
1181.00	0.212063
1182.00	0.211873
1183.00	0.211653
1184.00	0.211456
1185.00	0.211261
1186.00	0.211071
1187.00	0.210898
1188.00	0.210712
1189.00	0.210559
1190.00	0.210389
1191.00	0.210225
1192.00	0.210055
1193.00	0.209907
1194.00	0.209739
1195.00	0.209585
1196.00	0.209427
1197.00	0.209303
1198.00	0.209157
1199.00	0.208995
1200.00	0.208853
1201.00	0.208690
1202.00	0.208544
1203.00	0.208380
1204.00	0.208224
1205.00	0.208090
1206.00	0.207905
1207.00	0.207717
1208.00	0.207544
1209.00	0.207357
1210.00	0.207170
1211.00	0.206975
1212.00	0.206778
1213.00	0.206595
1214.00	0.206380
1215.00	0.206164
1216.00	0.205943
1217.00	0.205717
1218.00	0.205485
1219.00	0.205260
1220.00	0.205029
1221.00	0.204803
1222.00	0.204563
1223.00	0.204325
1224.00	0.204103
1225.00	0.203858
1226.00	0.203633
1227.00	0.203400
1228.00	0.203173
1229.00	0.202919
1230.00	0.202672
1231.00	0.202434
1232.00	0.202221
1233.00	0.202025
1234.00	0.201820
1235.00	0.201656
1236.00	0.201459
1237.00	0.201268
1238.00	0.201083
1239.00	0.200897
1240.00	0.200728
1241.00	0.200536
1242.00	0.200343
1243.00	0.200167
1244.00	0.199993
1245.00	0.199837
1246.00	0.199702
1247.00	0.199536
1248.00	0.199370
1249.00	0.199212
1250.00	0.199051
1251.00	0.198898
1252.00	0.198722
1253.00	0.198547
1254.00	0.198393
1255.00	0.198237
1256.00	0.198091
1257.00	0.197946
1258.00	0.197775
1259.00	0.197656
1260.00	0.197500
1261.00	0.197330
1262.00	0.197157
1263.00	0.196961
1264.00	0.196781
1265.00	0.196573
1266.00	0.196373
1267.00	0.196163
1268.00	0.195973
1269.00	0.195770
1270.00	0.195561
1271.00	0.195375
1272.00	0.195143
1273.00	0.194883
1274.00	0.194660
1275.00	0.194439
1276.00	0.194207
1277.00	0.193977
1278.00	0.193747
1279.00	0.193545
1280.00	0.193344
1281.00	0.193116
1282.00	0.192910
1283.00	0.192703
1284.00	0.192501
1285.00	0.192278
1286.00	0.192065
1287.00	0.191856
1288.00	0.191620
1289.00	0.191393
1290.00	0.191210
1291.00	0.191005
1292.00	0.190823
1293.00	0.190609
1294.00	0.190395
1295.00	0.190223
1296.00	0.190010
1297.00	0.189787
1298.00	0.189592
1299.00	0.189422
1300.00	0.189244
1301.00	0.189064
1302.00	0.188880
1303.00	0.188715
1304.00	0.188560
1305.00	0.188387
1306.00	0.188244
1307.00	0.188095
1308.00	0.187908
1309.00	0.187723
1310.00	0.187561
1311.00	0.187420
1312.00	0.187241
1313.00	0.187047
1314.00	0.186872
1315.00	0.186713
1316.00	0.186523
1317.00	0.186311
1318.00	0.186123
1319.00	0.185931
1320.00	0.185734
1321.00	0.185514
1322.00	0.185313
1323.00	0.185119
1324.00	0.184862
1325.00	0.184635
1326.00	0.184416
1327.00	0.184164
1328.00	0.183918
1329.00	0.183672
1330.00	0.183444
1331.00	0.183224
1332.00	0.182999
1333.00	0.182774
1334.00	0.182552
1335.00	0.182288
1336.00	0.182042
1337.00	0.181802
1338.00	0.181579
1339.00	0.181339
1340.00	0.181119
1341.00	0.180932
1342.00	0.180751
1343.00	0.180535
1344.00	0.180313
1345.00	0.180095
1346.00	0.179877
1347.00	0.179654
1348.00	0.179410
1349.00	0.179168
1350.00	0.178926
1351.00	0.178690
1352.00	0.178466
1353.00	0.178282
1354.00	0.178038
1355.00	0.177789
1356.00	0.177563
1357.00	0.177313
1358.00	0.177058
1359.00	0.176788
1360.00	0.176537
1361.00	0.176296
1362.00	0.176040
1363.00	0.175785
1364.00	0.175558
1365.00	0.175334
1366.00	0.175108
1367.00	0.174893
1368.00	0.174681
1369.00	0.174490
1370.00	0.174246
1371.00	0.174069
1372.00	0.173904
1373.00	0.173733
1374.00	0.173556
1375.00	0.173416
1376.00	0.173258
1377.00	0.173106
1378.00	0.172953
1379.00	0.172817
1380.00	0.172681
1381.00	0.172537
1382.00	0.172399
1383.00	0.172275
1384.00	0.172131
1385.00	0.171989
1386.00	0.171857
1387.00	0.171746
1388.00	0.171606
1389.00	0.171477
1390.00	0.171340
1391.00	0.171220
1392.00	0.171084
1393.00	0.170965
1394.00	0.170857
1395.00	0.170768
1396.00	0.170649
1397.00	0.170555
1398.00	0.170446
1399.00	0.170341
1400.00	0.170203
1401.00	0.170097
1402.00	0.169977
1403.00	0.169862
1404.00	0.169744
1405.00	0.169624
1406.00	0.169489
1407.00	0.169350
1408.00	0.169211
1409.00	0.169052
1410.00	0.168892
1411.00	0.168729
1412.00	0.168573
1413.00	0.168422
1414.00	0.168250
1415.00	0.168100
1416.00	0.167945
1417.00	0.167804
1418.00	0.167629
1419.00	0.167491
1420.00	0.167318
1421.00	0.167137
1422.00	0.166970
1423.00	0.166834
1424.00	0.166702
1425.00	0.166550
1426.00	0.166414
1427.00	0.166273
1428.00	0.166162
1429.00	0.166012
1430.00	0.165910
1431.00	0.165789
1432.00	0.165666
1433.00	0.165522
1434.00	0.165414
1435.00	0.165343
1436.00	0.165271
1437.00	0.165183
1438.00	0.165081
1439.00	0.165011
1440.00	0.164924
1441.00	0.164851
1442.00	0.164783
1443.00	0.164706
1444.00	0.164653
1445.00	0.164568
1446.00	0.164521
1447.00	0.164475
1448.00	0.164452
1449.00	0.164419
1450.00	0.164406
1451.00	0.164400
1452.00	0.164388
1453.00	0.164336
1454.00	0.164326
1455.00	0.164316
1456.00	0.164304
1457.00	0.164286
1458.00	0.164259
1459.00	0.164217
1460.00	0.164220
1461.00	0.164209
1462.00	0.164197
1463.00	0.164169
1464.00	0.164116
1465.00	0.164063
1466.00	0.164003
1467.00	0.163960
1468.00	0.163869
1469.00	0.163778
1470.00	0.163715
1471.00	0.163608
1472.00	0.163536
1473.00	0.163460
1474.00	0.163378
1475.00	0.163283
1476.00	0.163202
1477.00	0.163115
1478.00	0.163012
1479.00	0.162907
1480.00	0.162782
1481.00	0.162683
1482.00	0.162567
1483.00	0.162450
1484.00	0.162335
1485.00	0.162246
1486.00	0.162122
1487.00	0.161980
1488.00	0.161859
1489.00	0.161746
1490.00	0.161590
1491.00	0.161431
1492.00	0.161283
1493.00	0.161138
1494.00	0.160984
1495.00	0.160838
1496.00	0.160692
1497.00	0.160602
1498.00	0.160449
1499.00	0.160293
1500.00	0.160161
1501.00	0.160026
1502.00	0.159851
1503.00	0.159654
1504.00	0.159502
1505.00	0.159371
1506.00	0.159210
1507.00	0.159069
1508.00	0.158942
1509.00	0.158810
1510.00	0.158665
1511.00	0.158491
1512.00	0.158337
1513.00	0.158188
1514.00	0.158009
1515.00	0.157860
1516.00	0.157723
1517.00	0.157594
1518.00	0.157461
1519.00	0.157348
1520.00	0.157276
1521.00	0.157183
1522.00	0.157061
1523.00	0.156967
1524.00	0.156842
1525.00	0.156747
1526.00	0.156638
1527.00	0.156525
1528.00	0.156441
1529.00	0.156359
1530.00	0.156291
1531.00	0.156242
1532.00	0.156197
1533.00	0.156158
1534.00	0.156074
1535.00	0.155971
1536.00	0.155903
1537.00	0.155830
1538.00	0.155764
1539.00	0.155715
1540.00	0.155638
1541.00	0.155578
1542.00	0.155496
1543.00	0.155429
1544.00	0.155406
1545.00	0.155373
1546.00	0.155318
1547.00	0.155272
1548.00	0.155186
1549.00	0.155083
1550.00	0.154973
1551.00	0.154893
1552.00	0.154821
1553.00	0.154730
1554.00	0.154632
1555.00	0.154529
1556.00	0.154408
1557.00	0.154304
1558.00	0.154205
1559.00	0.154099
1560.00	0.153967
1561.00	0.153848
1562.00	0.153724
1563.00	0.153600
1564.00	0.153466
1565.00	0.153333
1566.00	0.153187
1567.00	0.153040
1568.00	0.152881
1569.00	0.152750
1570.00	0.152594
1571.00	0.152437
1572.00	0.152281
1573.00	0.152152
1574.00	0.152011
1575.00	0.151847
1576.00	0.151676
1577.00	0.151522
1578.00	0.151329
1579.00	0.151134
1580.00	0.150959
1581.00	0.150767
1582.00	0.150586
1583.00	0.150420
1584.00	0.150267
1585.00	0.150138
1586.00	0.149973
1587.00	0.149815
1588.00	0.149667
1589.00	0.149514
1590.00	0.149343
1591.00	0.149181
1592.00	0.149040
1593.00	0.148904
1594.00	0.148760
1595.00	0.148644
1596.00	0.148532
1597.00	0.148398
1598.00	0.148281
1599.00	0.148178
1600.00	0.148059
1601.00	0.147938
1602.00	0.147816
1603.00	0.147691
1604.00	0.147569
1605.00	0.147447
1606.00	0.147308
1607.00	0.147196
1608.00	0.147080
1609.00	0.146968
1610.00	0.146839
1611.00	0.146732
1612.00	0.146597
1613.00	0.146457
1614.00	0.146314
1615.00	0.146186
1616.00	0.146062
1617.00	0.145949
1618.00	0.145844
1619.00	0.145720
1620.00	0.145609
1621.00	0.145499
1622.00	0.145383
1623.00	0.145293
1624.00	0.145195
1625.00	0.145093
1626.00	0.145000
1627.00	0.144946
1628.00	0.144890
1629.00	0.144831
1630.00	0.144783
1631.00	0.144733
1632.00	0.144689
1633.00	0.144622
1634.00	0.144550
1635.00	0.144472
1636.00	0.144402
1637.00	0.144331
1638.00	0.144269
1639.00	0.144236
1640.00	0.144173
1641.00	0.144088
1642.00	0.143987
1643.00	0.144617
1644.00	0.145242
1645.00	0.145840
1646.00	0.146470
1647.00	0.147054
1648.00	0.147654
1649.00	0.148287
1650.00	0.148886
1651.00	0.149485
1652.00	0.150066
1653.00	0.150705
1654.00	0.151374
1655.00	0.151978
1656.00	0.152551
1657.00	0.153089
1658.00	0.153715
1659.00	0.154344
1660.00	0.154183
1661.00	0.154011
1662.00	0.153910
1663.00	0.153718
1664.00	0.153562
1665.00	0.153449
1666.00	0.153215
1667.00	0.153042
1668.00	0.152898
1669.00	0.152770
1670.00	0.152573
1671.00	0.152340
1672.00	0.152183
1673.00	0.152009
1674.00	0.151906
1675.00	0.151719
1676.00	0.151572
1677.00	0.151448
1678.00	0.151299
1679.00	0.151110
1680.00	0.151067
1681.00	0.150933
1682.00	0.150758
1683.00	0.150686
1684.00	0.150594
1685.00	0.150499
1686.00	0.150338
1687.00	0.150196
1688.00	0.150185
1689.00	0.150058
1690.00	0.150040
1691.00	0.149986
1692.00	0.150002
1693.00	0.149920
1694.00	0.149903
1695.00	0.149936
1696.00	0.149934
1697.00	0.149813
1698.00	0.149782
1699.00	0.149747
1700.00	0.149662
1701.00	0.149602
1702.00	0.149515
1703.00	0.149499
1704.00	0.149468
1705.00	0.149307
1706.00	0.149301
1707.00	0.149260
1708.00	0.149151
1709.00	0.149022
1710.00	0.148969
1711.00	0.148864
1712.00	0.148706
1713.00	0.148594
1714.00	0.148527
1715.00	0.148455
1716.00	0.148421
1717.00	0.148356
1718.00	0.148316
1719.00	0.148240
1720.00	0.148178
1721.00	0.148195
1722.00	0.148172
1723.00	0.148073
1724.00	0.147911
1725.00	0.147905
1726.00	0.147806
1727.00	0.147655
1728.00	0.147524
1729.00	0.147443
1730.00	0.147273
1731.00	0.147145
1732.00	0.146997
1733.00	0.146788
1734.00	0.146672
1735.00	0.146546
1736.00	0.146448
1737.00	0.146317
1738.00	0.146094
1739.00	0.145947
1740.00	0.145850
1741.00	0.145765
1742.00	0.145574
1743.00	0.145472
1744.00	0.145381
1745.00	0.145241
1746.00	0.145103
1747.00	0.145070
1748.00	0.144962
1749.00	0.144912
1750.00	0.144827
1751.00	0.144707
1752.00	0.144515
1753.00	0.144407
1754.00	0.144249
1755.00	0.144087
1756.00	0.143967
1757.00	0.143803
1758.00	0.143645
1759.00	0.143603
1760.00	0.143428
1761.00	0.143302
1762.00	0.143199
1763.00	0.143004
1764.00	0.142870
1765.00	0.142656
1766.00	0.142458
1767.00	0.142274
1768.00	0.142045
1769.00	0.141847
1770.00	0.141662
1771.00	0.141540
1772.00	0.141442
1773.00	0.141308
1774.00	0.141062
1775.00	0.140903
1776.00	0.140609
1777.00	0.140358
1778.00	0.140163
1779.00	0.139880
1780.00	0.139730
1781.00	0.139492
1782.00	0.139394
1783.00	0.139141
1784.00	0.139014
1785.00	0.138849
1786.00	0.138669
1787.00	0.138415
1788.00	0.138232
1789.00	0.137995
1790.00	0.137690
1791.00	0.137569
1792.00	0.137380
1793.00	0.137160
1794.00	0.137000
1795.00	0.136868
1796.00	0.136781
1797.00	0.136565
1798.00	0.136331
1799.00	0.136104
1800.00	0.136027
1801.00	0.135875
1802.00	0.135710
1803.00	0.135697
1804.00	0.135514
1805.00	0.135367
1806.00	0.135213
1807.00	0.135168
1808.00	0.135031
1809.00	0.134879
1810.00	0.134834
1811.00	0.134765
1812.00	0.134628
1813.00	0.134531
1814.00	0.134536
1815.00	0.134417
1816.00	0.134382
1817.00	0.134323
1818.00	0.134135
1819.00	0.134081
1820.00	0.133883
1821.00	0.133949
1822.00	0.133738
1823.00	0.133728
1824.00	0.133568
1825.00	0.133452
1826.00	0.133317
1827.00	0.133132
1828.00	0.133063
1829.00	0.132853
1830.00	0.132735
1831.00	0.132450
1832.00	0.132409
1833.00	0.132101
1834.00	0.131883
1835.00	0.131743
1836.00	0.131555
1837.00	0.131412
1838.00	0.131176
1839.00	0.131053
1840.00	0.130867
1841.00	0.130719
1842.00	0.130629
1843.00	0.130610
1844.00	0.130523
1845.00	0.130383
1846.00	0.130331
1847.00	0.130170
1848.00	0.130130
1849.00	0.129968
1850.00	0.129975
1851.00	0.129891
1852.00	0.129836
1853.00	0.129784
1854.00	0.129596
1855.00	0.129530
1856.00	0.129495
1857.00	0.129366
1858.00	0.129264
1859.00	0.129055
1860.00	0.128911
1861.00	0.128778
1862.00	0.128637
1863.00	0.128487
1864.00	0.128332
1865.00	0.128205
1866.00	0.128077
1867.00	0.128025
1868.00	0.127789
1869.00	0.127761
1870.00	0.127708
1871.00	0.127762
1872.00	0.127671
1873.00	0.127636
1874.00	0.127739
1875.00	0.127714
1876.00	0.127844
1877.00	0.127984
1878.00	0.128103
1879.00	0.128090
1880.00	0.128326
1881.00	0.128470
1882.00	0.128477
1883.00	0.128563
1884.00	0.128617
1885.00	0.128886
1886.00	0.128848
1887.00	0.129018
1888.00	0.129134
1889.00	0.129373
1890.00	0.129502
1891.00	0.129581
1892.00	0.129852
1893.00	0.129930
1894.00	0.130017
1895.00	0.130226
1896.00	0.130577
1897.00	0.130563
1898.00	0.130788
1899.00	0.131101
1900.00	0.131419
1901.00	0.131703
1902.00	0.132092
1903.00	0.132517
1904.00	0.132671
1905.00	0.133018
1906.00	0.133114
1907.00	0.133523
1908.00	0.133672
1909.00	0.133937
1910.00	0.134224
1911.00	0.134266
1912.00	0.134487
1913.00	0.134763
1914.00	0.135127
1915.00	0.135217
1916.00	0.135550
1917.00	0.135783
1918.00	0.135883
1919.00	0.135850
1920.00	0.135918
1921.00	0.136111
1922.00	0.135938
1923.00	0.136204
1924.00	0.136380
1925.00	0.136651
1926.00	0.136659
1927.00	0.136681
1928.00	0.136901
1929.00	0.136813
1930.00	0.136612
1931.00	0.136688
1932.00	0.136816
1933.00	0.136554
1934.00	0.136584
1935.00	0.136784
1936.00	0.136733
1937.00	0.136775
1938.00	0.136732
1939.00	0.136886
1940.00	0.136630
1941.00	0.136437
1942.00	0.136288
1943.00	0.136258
1944.00	0.136153
1945.00	0.136125
1946.00	0.136070
1947.00	0.136039
1948.00	0.135872
1949.00	0.135838
1950.00	0.135857
1951.00	0.135642
1952.00	0.135199
1953.00	0.135117
1954.00	0.134821
1955.00	0.134545
1956.00	0.134337
1957.00	0.134296
1958.00	0.133930
1959.00	0.133732
1960.00	0.133577
1961.00	0.133497
1962.00	0.133115
1963.00	0.132813
1964.00	0.132610
1965.00	0.132237
1966.00	0.131679
1967.00	0.131604
1968.00	0.131527
1969.00	0.131229
1970.00	0.130876
1971.00	0.130703
1972.00	0.130473
1973.00	0.130380
1974.00	0.130190
1975.00	0.130022
1976.00	0.129801
1977.00	0.129625
1978.00	0.129426
1979.00	0.129290
1980.00	0.129081
1981.00	0.128802
1982.00	0.128739
1983.00	0.128586
1984.00	0.128211
1985.00	0.127808
1986.00	0.127827
1987.00	0.127621
1988.00	0.127392
1989.00	0.127310
1990.00	0.126912
1991.00	0.126697
1992.00	0.126572
1993.00	0.126635
1994.00	0.126236
1995.00	0.126074
1996.00	0.125935
1997.00	0.125858
1998.00	0.125753
1999.00	0.125590
2000.00	0.125709
2001.00	0.125555
2002.00	0.125489
2003.00	0.125427
2004.00	0.125475
2005.00	0.125401
2006.00	0.125423
2007.00	0.125512
2008.00	0.125396
2009.00	0.125335
2010.00	0.125076
2011.00	0.125213
2012.00	0.124940
2013.00	0.124847
2014.00	0.124794
2015.00	0.124789
2016.00	0.124752
2017.00	0.124656
2018.00	0.124794
2019.00	0.124638
2020.00	0.124500
2021.00	0.124433
2022.00	0.124465
2023.00	0.124212
2024.00	0.124230
2025.00	0.124232
2026.00	0.124199
2027.00	0.124081
2028.00	0.123958
2029.00	0.124094
2030.00	0.123922
2031.00	0.123919
2032.00	0.123830
2033.00	0.123760
2034.00	0.123692
2035.00	0.123522
2036.00	0.123697
2037.00	0.123618
2038.00	0.123554
2039.00	0.123548
2040.00	0.123696
2041.00	0.123529
2042.00	0.123426
2043.00	0.123395
2044.00	0.123380
2045.00	0.123399
2046.00	0.123267
2047.00	0.123370
2048.00	0.123446
2049.00	0.123550
2050.00	0.123502
2051.00	0.123441
2052.00	0.123571
2053.00	0.123604
2054.00	0.123858
2055.00	0.123892
2056.00	0.123927
2057.00	0.123803
2058.00	0.123959
2059.00	0.124143
2060.00	0.124154
2061.00	0.124194
2062.00	0.124016
2063.00	0.124193
2064.00	0.124280
2065.00	0.124197
2066.00	0.124221
2067.00	0.124370
2068.00	0.124575
2069.00	0.124565
2070.00	0.124439
2071.00	0.124257
2072.00	0.124303
2073.00	0.124215
2074.00	0.124226
2075.00	0.124232
2076.00	0.124187
2077.00	0.124095
2078.00	0.124172
2079.00	0.124341
2080.00	0.124102
2081.00	0.124050
2082.00	0.124100
2083.00	0.124057
2084.00	0.123750
2085.00	0.123586
2086.00	0.123450
2087.00	0.123332
2088.00	0.123315
2089.00	0.123248
2090.00	0.123342
2091.00	0.123369
2092.00	0.123195
2093.00	0.122958
2094.00	0.122874
2095.00	0.122763
2096.00	0.122597
2097.00	0.122583
2098.00	0.122538
2099.00	0.122345
2100.00	0.122048
2101.00	0.121806
2102.00	0.121849
2103.00	0.121750
2104.00	0.121578
2105.00	0.121504
2106.00	0.121496
2107.00	0.121186
2108.00	0.120926
2109.00	0.120975
2110.00	0.120923
2111.00	0.120884
2112.00	0.120556
2113.00	0.120499
2114.00	0.120452
2115.00	0.120235
2116.00	0.120126
2117.00	0.120070
2118.00	0.120342
2119.00	0.120010
2120.00	0.119757
2121.00	0.119696
2122.00	0.119594
2123.00	0.119275
2124.00	0.119260
2125.00	0.119257
2126.00	0.118850
2127.00	0.118738
2128.00	0.118540
2129.00	0.118459
2130.00	0.118187
2131.00	0.118179
2132.00	0.118001
2133.00	0.117582
2134.00	0.117639
2135.00	0.117283
2136.00	0.117194
2137.00	0.117011
2138.00	0.116924
2139.00	0.116713
2140.00	0.116547
2141.00	0.116440
2142.00	0.116143
2143.00	0.116020
2144.00	0.115721
2145.00	0.115825
2146.00	0.115793
2147.00	0.115694
2148.00	0.115192
2149.00	0.115306
2150.00	0.115533
2151.00	0.115249
2152.00	0.115299
2153.00	0.114955
2154.00	0.114948
2155.00	0.114805
2156.00	0.114835
2157.00	0.114735
2158.00	0.114448
2159.00	0.114356
2160.00	0.114489
2161.00	0.114470
2162.00	0.114168
2163.00	0.114163
2164.00	0.114029
2165.00	0.114092
2166.00	0.113608
2167.00	0.113542
2168.00	0.113301
2169.00	0.113117
2170.00	0.113257
2171.00	0.113091
2172.00	0.112872
2173.00	0.112478
2174.00	0.112372
2175.00	0.112151
2176.00	0.112111
2177.00	0.111578
2178.00	0.111541
2179.00	0.111395
2180.00	0.111147
2181.00	0.111298
2182.00	0.111162
2183.00	0.111385
2184.00	0.111001
2185.00	0.110893
2186.00	0.110747
2187.00	0.110530
2188.00	0.110336
2189.00	0.110228
2190.00	0.110271
2191.00	0.110194
2192.00	0.110242
2193.00	0.109942
2194.00	0.110143
2195.00	0.109977
2196.00	0.110045
2197.00	0.110053
[truncated: 303 more rows]
