# Supplementary material for: Ultrafast charge-transfer-induced spin transition in cobalt-tungstate molecular photomagnets
Source: Nat Commun. 2025 Jun 6;16:5012. doi: 10.1038/s41467-025-60401-4 (PMC12144094; doi:10.1038/s41467-025-60401-4)
Supplement: Supplementary file 5 — Source Data [file 41467_2025_60401_MOESM5_ESM.zip › Source_Data_files/Photoinduced_UV_vis_NIR_spectra_CsCoW/cooling_photo_2nd/File_220713_122434_150K.txt]

File_220713_122434_150K.spc - RawData
�g�� (nm)	Abs.
200.00	1.761901
201.00	1.910406
202.00	1.904052
203.00	2.039489
204.00	2.137029
205.00	2.331584
206.00	2.043976
207.00	2.082805
208.00	2.136375
209.00	2.130804
210.00	2.061391
211.00	2.163733
212.00	2.212876
213.00	2.045882
214.00	2.142615
215.00	2.153565
216.00	2.093420
217.00	2.107864
218.00	2.105860
219.00	2.093390
220.00	2.131055
221.00	2.169078
222.00	2.220526
223.00	2.301217
224.00	2.335747
225.00	2.367681
226.00	2.495427
227.00	2.456857
228.00	2.398293
229.00	2.364504
230.00	2.355326
231.00	2.275625
232.00	2.237959
233.00	2.254268
234.00	2.212790
235.00	2.216518
236.00	2.200644
237.00	2.220494
238.00	2.198571
239.00	2.232058
240.00	2.233369
241.00	2.187164
242.00	2.187568
243.00	2.187412
244.00	2.193633
245.00	2.178510
246.00	2.233334
247.00	2.233541
248.00	2.232849
249.00	2.223767
250.00	2.234732
251.00	2.231670
252.00	2.257127
253.00	2.271707
254.00	2.300713
255.00	2.297779
256.00	2.279427
257.00	2.269366
258.00	2.258934
259.00	2.236206
260.00	2.244728
261.00	2.263578
262.00	2.243866
263.00	2.262558
264.00	2.262956
265.00	2.241633
266.00	2.231267
267.00	2.241441
268.00	2.210397
269.00	2.225802
270.00	2.206017
271.00	2.216012
272.00	2.193947
273.00	2.201723
274.00	2.195955
275.00	2.217402
276.00	2.188524
277.00	2.195123
278.00	2.206936
279.00	2.180699
280.00	2.168695
281.00	2.170121
282.00	2.165840
283.00	2.144050
284.00	2.136148
285.00	2.120561
286.00	2.108830
287.00	2.092085
288.00	2.080566
289.00	2.072498
290.00	2.062894
291.00	2.051581
292.00	2.051265
293.00	2.041945
294.00	2.035593
295.00	2.036265
296.00	2.031917
297.00	2.018500
298.00	2.001296
299.00	1.992231
300.00	1.971129
301.00	1.954916
302.00	1.934474
303.00	1.923494
304.00	1.900930
305.00	1.906071
306.00	1.888844
307.00	1.888202
308.00	1.876125
309.00	1.858893
310.00	1.828539
311.00	1.799566
312.00	1.773037
313.00	1.765591
314.00	1.754948
315.00	1.739147
316.00	1.733416
317.00	1.721040
318.00	1.694805
319.00	1.678925
320.00	1.657931
321.00	1.637252
322.00	1.614066
323.00	1.598210
324.00	1.581799
325.00	1.572053
326.00	1.563466
327.00	1.556191
328.00	1.541994
329.00	1.524172
330.00	1.510492
331.00	1.502275
332.00	1.494764
333.00	1.490381
334.00	1.492681
335.00	1.485230
336.00	1.475224
337.00	1.463607
338.00	1.454110
339.00	1.445906
340.00	1.441925
341.00	1.439056
342.00	1.439305
343.00	1.437763
344.00	1.433306
345.00	1.431581
346.00	1.428789
347.00	1.425578
348.00	1.421693
349.00	1.418672
350.00	1.416088
351.00	1.411403
352.00	1.405461
353.00	1.402375
354.00	1.399759
355.00	1.394137
356.00	1.389427
357.00	1.386451
358.00	1.382335
359.00	1.377055
360.00	1.373164
361.00	1.368916
362.00	1.363931
363.00	1.356964
364.00	1.349713
365.00	1.342589
366.00	1.334634
367.00	1.327409
368.00	1.319518
369.00	1.312614
370.00	1.304353
371.00	1.297185
372.00	1.287776
373.00	1.279504
374.00	1.269593
375.00	1.261554
376.00	1.251655
377.00	1.241787
378.00	1.232805
379.00	1.223317
380.00	1.212678
381.00	1.203524
382.00	1.194752
383.00	1.184807
384.00	1.175632
385.00	1.167789
386.00	1.159243
387.00	1.150361
388.00	1.142991
389.00	1.134521
390.00	1.125797
391.00	1.117269
392.00	1.108591
393.00	1.100234
394.00	1.093316
395.00	1.085337
396.00	1.078104
397.00	1.071991
398.00	1.065770
399.00	1.059078
400.00	1.054643
401.00	1.049803
402.00	1.045245
403.00	1.041090
404.00	1.037412
405.00	1.032587
406.00	1.029022
407.00	1.025280
408.00	1.021773
409.00	1.019045
410.00	1.015674
411.00	1.012406
412.00	1.008882
413.00	1.005315
414.00	1.001814
415.00	0.998735
416.00	0.994832
417.00	0.992060
418.00	0.988410
419.00	0.984108
420.00	0.980383
421.00	0.977123
422.00	0.973168
423.00	0.969723
424.00	0.966778
425.00	0.963074
426.00	0.959475
427.00	0.955870
428.00	0.951717
429.00	0.947376
430.00	0.943552
431.00	0.939041
432.00	0.935250
433.00	0.931921
434.00	0.928669
435.00	0.925021
436.00	0.922257
437.00	0.918632
438.00	0.915687
439.00	0.911637
440.00	0.908161
441.00	0.905072
442.00	0.902397
443.00	0.898889
444.00	0.896934
445.00	0.894786
446.00	0.892006
447.00	0.890020
448.00	0.888146
449.00	0.885496
450.00	0.883169
451.00	0.881446
452.00	0.878505
453.00	0.876965
454.00	0.876226
455.00	0.875253
456.00	0.873561
457.00	0.873152
458.00	0.871391
459.00	0.869642
460.00	0.867777
461.00	0.866876
462.00	0.865249
463.00	0.864254
464.00	0.862917
465.00	0.862225
466.00	0.860611
467.00	0.859430
468.00	0.857487
469.00	0.855641
470.00	0.853256
471.00	0.851285
472.00	0.848837
473.00	0.847197
474.00	0.845419
475.00	0.843956
476.00	0.842151
477.00	0.840071
478.00	0.837748
479.00	0.835235
480.00	0.832861
481.00	0.830174
482.00	0.828375
483.00	0.826435
484.00	0.824947
485.00	0.822366
486.00	0.820131
487.00	0.817469
488.00	0.814861
489.00	0.812478
490.00	0.810799
491.00	0.809133
492.00	0.807615
493.00	0.806043
494.00	0.804466
495.00	0.802977
496.00	0.801361
497.00	0.799930
498.00	0.798843
499.00	0.796899
500.00	0.795183
501.00	0.793763
502.00	0.792142
503.00	0.790379
504.00	0.788844
505.00	0.787908
506.00	0.786668
507.00	0.785195
508.00	0.784071
509.00	0.783332
510.00	0.781704
511.00	0.780775
512.00	0.779850
513.00	0.778754
514.00	0.777832
515.00	0.777262
516.00	0.776145
517.00	0.774975
518.00	0.774231
519.00	0.773680
520.00	0.772922
521.00	0.772280
522.00	0.772188
523.00	0.771552
524.00	0.770970
525.00	0.770290
526.00	0.769877
527.00	0.769329
528.00	0.769149
529.00	0.768584
530.00	0.768789
531.00	0.768493
532.00	0.768537
533.00	0.768579
534.00	0.768383
535.00	0.767827
536.00	0.767707
537.00	0.767091
538.00	0.766161
539.00	0.765474
540.00	0.764610
541.00	0.763549
542.00	0.762481
543.00	0.761897
544.00	0.760576
545.00	0.759299
546.00	0.758334
547.00	0.757073
548.00	0.755798
549.00	0.754720
550.00	0.753840
551.00	0.752592
552.00	0.752088
553.00	0.751255
554.00	0.750537
555.00	0.750031
556.00	0.749980
557.00	0.750002
558.00	0.749897
559.00	0.750444
560.00	0.751099
561.00	0.751853
562.00	0.752294
563.00	0.753350
564.00	0.754051
565.00	0.754688
566.00	0.755672
567.00	0.756557
568.00	0.757406
569.00	0.758675
570.00	0.759811
571.00	0.760189
572.00	0.761125
573.00	0.761865
574.00	0.762252
575.00	0.762795
576.00	0.764060
577.00	0.765053
578.00	0.766065
579.00	0.767462
580.00	0.768650
581.00	0.769404
582.00	0.770751
583.00	0.772565
584.00	0.774196
585.00	0.776004
586.00	0.778018
587.00	0.780409
588.00	0.782397
589.00	0.784500
590.00	0.786579
591.00	0.788948
592.00	0.790931
593.00	0.792819
594.00	0.795142
595.00	0.797326
596.00	0.799405
597.00	0.801477
598.00	0.803869
599.00	0.805868
600.00	0.807784
601.00	0.810314
602.00	0.812153
603.00	0.813985
604.00	0.816494
605.00	0.819192
606.00	0.821097
607.00	0.823421
608.00	0.825791
609.00	0.827927
610.00	0.830077
611.00	0.832253
612.00	0.835180
613.00	0.837938
614.00	0.840341
615.00	0.843223
616.00	0.846195
617.00	0.847945
618.00	0.850353
619.00	0.852413
620.00	0.854490
621.00	0.856669
622.00	0.859320
623.00	0.861325
624.00	0.863949
625.00	0.866863
626.00	0.869410
627.00	0.871789
628.00	0.874799
629.00	0.877558
630.00	0.880117
631.00	0.882736
632.00	0.885589
633.00	0.888095
634.00	0.890657
635.00	0.892357
636.00	0.895212
637.00	0.897480
638.00	0.899226
639.00	0.901790
640.00	0.904624
641.00	0.906108
642.00	0.908924
643.00	0.911925
644.00	0.914066
645.00	0.916419
646.00	0.919300
647.00	0.920703
648.00	0.922417
649.00	0.925133
650.00	0.927198
651.00	0.929447
652.00	0.932603
653.00	0.935337
654.00	0.937271
655.00	0.939697
656.00	0.942467
657.00	0.944967
658.00	0.948208
659.00	0.951188
660.00	0.954160
661.00	0.956852
662.00	0.959748
663.00	0.961650
664.00	0.963494
665.00	0.965225
666.00	0.966122
667.00	0.966792
668.00	0.967411
669.00	0.968281
670.00	0.969802
671.00	0.971115
672.00	0.971657
673.00	0.973688
674.00	0.974195
675.00	0.975058
676.00	0.976030
677.00	0.978614
678.00	0.979895
679.00	0.982561
680.00	0.984402
681.00	0.987002
682.00	0.988649
683.00	0.989900
684.00	0.990968
685.00	0.992109
686.00	0.993672
687.00	0.995148
688.00	0.996510
689.00	0.997330
690.00	0.999920
691.00	1.000402
692.00	1.001309
693.00	1.003598
694.00	1.006171
695.00	1.006771
696.00	1.008644
697.00	1.009817
698.00	1.010011
699.00	1.009732
700.00	1.010483
701.00	1.011684
702.00	1.013052
703.00	1.014463
704.00	1.016787
705.00	1.017953
706.00	1.018379
707.00	1.018578
708.00	1.018782
709.00	1.019356
710.00	1.020223
711.00	1.021057
712.00	1.021561
713.00	1.021959
714.00	1.022414
715.00	1.022061
716.00	1.022259
717.00	1.023667
718.00	1.024581
719.00	1.012238
720.00	1.001211
721.00	0.992748
722.00	0.989535
723.00	0.986577
724.00	0.983578
725.00	0.980487
726.00	0.977494
727.00	0.974403
728.00	0.971102
729.00	0.967930
730.00	0.968155
731.00	0.968165
732.00	0.968237
733.00	0.968276
734.00	0.968341
735.00	0.968417
736.00	0.968383
737.00	0.968483
738.00	0.968466
739.00	0.968344
740.00	0.968142
741.00	0.968086
742.00	0.967785
743.00	0.967540
744.00	0.967220
745.00	0.966862
746.00	0.966624
747.00	0.966193
748.00	0.965758
749.00	0.965311
750.00	0.964888
751.00	0.964361
752.00	0.963802
753.00	0.963184
754.00	0.962446
755.00	0.961679
756.00	0.960977
757.00	0.960210
758.00	0.959363
759.00	0.958539
760.00	0.957581
761.00	0.956678
762.00	0.955746
763.00	0.954667
764.00	0.953596
765.00	0.952524
766.00	0.951446
767.00	0.950366
768.00	0.949181
769.00	0.947975
770.00	0.946758
771.00	0.945490
772.00	0.944182
773.00	0.942763
774.00	0.941421
775.00	0.940014
776.00	0.938602
777.00	0.937204
778.00	0.935755
779.00	0.934377
780.00	0.932956
781.00	0.931428
782.00	0.929833
783.00	0.928062
784.00	0.926366
785.00	0.924745
786.00	0.923028
787.00	0.921355
788.00	0.919669
789.00	0.917982
790.00	0.916347
791.00	0.914578
792.00	0.912814
793.00	0.910996
794.00	0.909149
795.00	0.907159
796.00	0.905212
797.00	0.903169
798.00	0.901171
799.00	0.899265
800.00	0.897312
801.00	0.895219
802.00	0.893121
803.00	0.891061
804.00	0.888918
805.00	0.886683
806.00	0.884411
807.00	0.882161
808.00	0.879964
809.00	0.877631
810.00	0.875372
811.00	0.873027
812.00	0.870792
813.00	0.868461
814.00	0.866216
815.00	0.863899
816.00	0.861541
817.00	0.859285
818.00	0.857089
819.00	0.854803
820.00	0.852480
821.00	0.850166
822.00	0.847898
823.00	0.845679
824.00	0.843378
825.00	0.841119
826.00	0.838888
827.00	0.836619
828.00	0.834451
829.00	0.832198
830.00	0.829913
831.00	0.827573
832.00	0.825408
833.00	0.823019
834.00	0.820798
835.00	0.818564
836.00	0.816209
837.00	0.813865
838.00	0.811625
839.00	0.809408
840.00	0.807058
841.00	0.804781
842.00	0.802347
843.00	0.799953
844.00	0.797714
845.00	0.795381
846.00	0.793170
847.00	0.790886
848.00	0.788572
849.00	0.786336
850.00	0.784167
851.00	0.781793
852.00	0.779263
853.00	0.776866
854.00	0.774577
855.00	0.772244
856.00	0.769864
857.00	0.767662
858.00	0.765347
859.00	0.763081
860.00	0.760714
861.00	0.758233
862.00	0.755913
863.00	0.749983
864.00	0.744296
865.00	0.738514
866.00	0.732842
867.00	0.727044
868.00	0.721235
869.00	0.715668
870.00	0.710074
871.00	0.704436
872.00	0.698883
873.00	0.693275
874.00	0.687689
875.00	0.682004
876.00	0.676529
877.00	0.671097
878.00	0.665621
879.00	0.660048
880.00	0.657388
881.00	0.654583
882.00	0.651878
883.00	0.649019
884.00	0.646350
885.00	0.643860
886.00	0.641172
887.00	0.638537
888.00	0.635928
889.00	0.633160
890.00	0.630492
891.00	0.627787
892.00	0.625267
893.00	0.622508
894.00	0.619731
895.00	0.617073
896.00	0.614425
897.00	0.611776
898.00	0.609191
899.00	0.606634
900.00	0.604077
901.00	0.601602
902.00	0.598914
903.00	0.596434
904.00	0.593973
905.00	0.591444
906.00	0.588984
907.00	0.586583
908.00	0.584194
909.00	0.581784
910.00	0.579436
911.00	0.577157
912.00	0.574798
913.00	0.572506
914.00	0.570163
915.00	0.567859
916.00	0.565488
917.00	0.563149
918.00	0.560790
919.00	0.558581
920.00	0.556291
921.00	0.554017
922.00	0.551792
923.00	0.549624
924.00	0.547406
925.00	0.545232
926.00	0.543126
927.00	0.541048
928.00	0.538974
929.00	0.536977
930.00	0.534926
931.00	0.532958
932.00	0.530962
933.00	0.529071
934.00	0.527131
935.00	0.525229
936.00	0.523333
937.00	0.521431
938.00	0.519544
939.00	0.517704
940.00	0.515867
941.00	0.514094
942.00	0.512278
943.00	0.510442
944.00	0.508566
945.00	0.506705
946.00	0.504879
947.00	0.503122
948.00	0.501396
949.00	0.499664
950.00	0.497957
951.00	0.496266
952.00	0.494536
953.00	0.492781
954.00	0.491086
955.00	0.489377
956.00	0.487651
957.00	0.485888
958.00	0.484134
959.00	0.482429
960.00	0.480789
961.00	0.479188
962.00	0.477568
963.00	0.475958
964.00	0.474346
965.00	0.472733
966.00	0.471149
967.00	0.469556
968.00	0.467974
969.00	0.466435
970.00	0.464910
971.00	0.463433
972.00	0.461959
973.00	0.460519
974.00	0.459097
975.00	0.457671
976.00	0.456260
977.00	0.454804
978.00	0.453406
979.00	0.452046
980.00	0.450693
981.00	0.449359
982.00	0.448046
983.00	0.446727
984.00	0.445434
985.00	0.444165
986.00	0.442893
987.00	0.441592
988.00	0.440279
989.00	0.439021
990.00	0.437765
991.00	0.436535
992.00	0.435315
993.00	0.434093
994.00	0.432905
995.00	0.431701
996.00	0.430550
997.00	0.429377
998.00	0.428228
999.00	0.427056
1000.00	0.425911
1001.00	0.424785
1002.00	0.423677
1003.00	0.422583
1004.00	0.421520
1005.00	0.420449
1006.00	0.419406
1007.00	0.418368
1008.00	0.417340
1009.00	0.416339
1010.00	0.415339
1011.00	0.414340
1012.00	0.413350
1013.00	0.412364
1014.00	0.411388
1015.00	0.410411
1016.00	0.409435
1017.00	0.408473
1018.00	0.407516
1019.00	0.406565
1020.00	0.405618
1021.00	0.404710
1022.00	0.403771
1023.00	0.402827
1024.00	0.401907
1025.00	0.400991
1026.00	0.400079
1027.00	0.399166
1028.00	0.398236
1029.00	0.397356
1030.00	0.396474
1031.00	0.395623
1032.00	0.394747
1033.00	0.393877
1034.00	0.392995
1035.00	0.392102
1036.00	0.391229
1037.00	0.390398
1038.00	0.389577
1039.00	0.388757
1040.00	0.387951
1041.00	0.387131
1042.00	0.386333
1043.00	0.385540
1044.00	0.384751
1045.00	0.383997
1046.00	0.383220
1047.00	0.382448
1048.00	0.381672
1049.00	0.380925
1050.00	0.380188
1051.00	0.379478
1052.00	0.378787
1053.00	0.378077
1054.00	0.377358
1055.00	0.376629
1056.00	0.375926
1057.00	0.375196
1058.00	0.374512
1059.00	0.373841
1060.00	0.373140
1061.00	0.372437
1062.00	0.371755
1063.00	0.371094
1064.00	0.370431
1065.00	0.369800
1066.00	0.369140
1067.00	0.368501
1068.00	0.367850
1069.00	0.367206
1070.00	0.366582
1071.00	0.365955
1072.00	0.365337
1073.00	0.364696
1074.00	0.364073
1075.00	0.363461
1076.00	0.362837
1077.00	0.362239
1078.00	0.361666
1079.00	0.361096
1080.00	0.360520
1081.00	0.359958
1082.00	0.359363
1083.00	0.358810
1084.00	0.358244
1085.00	0.357688
1086.00	0.357152
1087.00	0.356630
1088.00	0.356071
1089.00	0.355540
1090.00	0.355029
1091.00	0.354547
1092.00	0.354031
1093.00	0.353537
1094.00	0.353069
1095.00	0.352607
1096.00	0.352148
1097.00	0.351658
1098.00	0.351158
1099.00	0.350660
1100.00	0.350153
1101.00	0.349673
1102.00	0.349231
1103.00	0.348772
1104.00	0.348305
1105.00	0.347849
1106.00	0.347389
1107.00	0.346952
1108.00	0.346499
1109.00	0.346047
1110.00	0.345593
1111.00	0.345127
1112.00	0.344658
1113.00	0.344179
1114.00	0.343738
1115.00	0.343309
1116.00	0.342873
1117.00	0.342491
1118.00	0.342088
1119.00	0.341628
1120.00	0.341174
1121.00	0.340741
1122.00	0.340334
1123.00	0.339911
1124.00	0.339486
1125.00	0.339101
1126.00	0.338706
1127.00	0.338317
1128.00	0.337919
1129.00	0.337539
1130.00	0.337160
1131.00	0.336792
1132.00	0.336410
1133.00	0.336059
1134.00	0.335688
1135.00	0.335317
1136.00	0.334993
1137.00	0.334674
1138.00	0.334347
1139.00	0.334010
1140.00	0.333690
1141.00	0.333393
1142.00	0.333063
1143.00	0.332742
1144.00	0.332419
1145.00	0.332125
1146.00	0.331795
1147.00	0.331466
1148.00	0.331135
1149.00	0.330830
1150.00	0.330528
1151.00	0.330190
1152.00	0.329851
1153.00	0.329504
1154.00	0.329188
1155.00	0.328847
1156.00	0.328507
1157.00	0.328170
1158.00	0.327833
1159.00	0.327486
1160.00	0.327159
1161.00	0.326841
1162.00	0.326513
1163.00	0.326169
1164.00	0.325833
1165.00	0.325501
1166.00	0.325183
1167.00	0.324851
1168.00	0.324542
1169.00	0.324249
1170.00	0.323934
1171.00	0.323581
1172.00	0.323258
1173.00	0.322963
1174.00	0.322674
1175.00	0.322366
1176.00	0.322057
1177.00	0.321731
1178.00	0.321414
1179.00	0.321086
1180.00	0.320785
1181.00	0.320488
1182.00	0.320197
1183.00	0.319866
1184.00	0.319539
1185.00	0.319226
1186.00	0.318911
1187.00	0.318599
1188.00	0.318275
1189.00	0.317981
1190.00	0.317672
1191.00	0.317347
1192.00	0.317022
1193.00	0.316700
1194.00	0.316380
1195.00	0.316047
1196.00	0.315720
1197.00	0.315444
1198.00	0.315115
1199.00	0.314768
1200.00	0.314441
1201.00	0.314113
1202.00	0.313777
1203.00	0.313414
1204.00	0.313067
1205.00	0.312753
1206.00	0.312382
1207.00	0.312022
1208.00	0.311686
1209.00	0.311351
1210.00	0.311025
1211.00	0.310688
1212.00	0.310364
1213.00	0.310058
1214.00	0.309709
1215.00	0.309390
1216.00	0.309069
1217.00	0.308745
1218.00	0.308410
1219.00	0.308098
1220.00	0.307799
1221.00	0.307501
1222.00	0.307190
1223.00	0.306905
1224.00	0.306626
1225.00	0.306312
1226.00	0.306016
1227.00	0.305732
1228.00	0.305439
1229.00	0.305123
1230.00	0.304790
1231.00	0.304465
1232.00	0.304158
1233.00	0.303851
1234.00	0.303548
1235.00	0.303279
1236.00	0.302974
1237.00	0.302674
1238.00	0.302370
1239.00	0.302079
1240.00	0.301781
1241.00	0.301452
1242.00	0.301130
1243.00	0.300821
1244.00	0.300502
1245.00	0.300203
1246.00	0.299919
1247.00	0.299631
1248.00	0.299333
1249.00	0.299040
1250.00	0.298761
1251.00	0.298479
1252.00	0.298170
1253.00	0.297854
1254.00	0.297559
1255.00	0.297291
1256.00	0.297014
1257.00	0.296739
1258.00	0.296457
1259.00	0.296200
1260.00	0.295936
1261.00	0.295626
1262.00	0.295325
1263.00	0.295027
1264.00	0.294734
1265.00	0.294429
1266.00	0.294135
1267.00	0.293834
1268.00	0.293552
1269.00	0.293259
1270.00	0.292988
1271.00	0.292721
1272.00	0.292420
1273.00	0.292110
1274.00	0.291792
1275.00	0.291517
1276.00	0.291226
1277.00	0.290913
1278.00	0.290651
1279.00	0.290421
1280.00	0.290178
1281.00	0.289920
1282.00	0.289699
1283.00	0.289469
1284.00	0.289245
1285.00	0.289004
1286.00	0.288805
1287.00	0.288598
1288.00	0.288371
1289.00	0.288136
1290.00	0.287914
1291.00	0.287720
1292.00	0.287513
1293.00	0.287328
1294.00	0.287130
1295.00	0.286939
1296.00	0.286723
1297.00	0.286510
1298.00	0.286331
1299.00	0.286133
1300.00	0.285928
1301.00	0.285722
1302.00	0.285515
1303.00	0.285319
1304.00	0.285145
1305.00	0.284968
1306.00	0.284807
1307.00	0.284640
1308.00	0.284466
1309.00	0.284281
1310.00	0.284115
1311.00	0.283988
1312.00	0.283841
1313.00	0.283668
1314.00	0.283503
1315.00	0.283355
1316.00	0.283227
1317.00	0.283088
1318.00	0.282961
1319.00	0.282837
1320.00	0.282698
1321.00	0.282522
1322.00	0.282355
1323.00	0.282206
1324.00	0.282031
1325.00	0.281858
1326.00	0.281721
1327.00	0.281545
1328.00	0.281369
1329.00	0.281214
1330.00	0.281102
1331.00	0.280996
1332.00	0.280865
1333.00	0.280723
1334.00	0.280619
1335.00	0.280478
1336.00	0.280354
1337.00	0.280228
1338.00	0.280125
1339.00	0.280028
1340.00	0.279959
1341.00	0.279924
1342.00	0.279892
1343.00	0.279817
1344.00	0.279747
1345.00	0.279683
1346.00	0.279616
1347.00	0.279530
1348.00	0.279421
1349.00	0.279345
1350.00	0.279291
1351.00	0.279219
1352.00	0.279173
1353.00	0.279156
1354.00	0.279131
1355.00	0.279099
1356.00	0.279091
1357.00	0.279092
1358.00	0.279109
1359.00	0.279136
1360.00	0.279206
1361.00	0.279298
1362.00	0.279400
1363.00	0.279524
1364.00	0.279700
1365.00	0.279910
1366.00	0.280142
1367.00	0.280430
1368.00	0.280739
1369.00	0.281105
1370.00	0.281475
1371.00	0.281905
1372.00	0.282399
1373.00	0.282930
1374.00	0.283489
1375.00	0.284103
1376.00	0.284781
1377.00	0.285472
1378.00	0.286263
1379.00	0.287109
1380.00	0.288022
1381.00	0.288980
1382.00	0.290015
1383.00	0.291105
1384.00	0.292186
1385.00	0.293350
1386.00	0.294578
1387.00	0.295868
1388.00	0.297188
1389.00	0.298569
1390.00	0.300002
1391.00	0.301459
1392.00	0.302958
1393.00	0.304483
1394.00	0.306114
1395.00	0.307737
1396.00	0.309363
1397.00	0.311015
1398.00	0.312704
1399.00	0.314383
1400.00	0.316067
1401.00	0.317780
1402.00	0.319506
1403.00	0.321206
1404.00	0.322895
1405.00	0.324603
1406.00	0.326273
1407.00	0.327928
1408.00	0.329594
1409.00	0.331225
1410.00	0.332858
1411.00	0.334428
1412.00	0.335969
1413.00	0.337505
1414.00	0.339015
1415.00	0.340460
1416.00	0.341900
1417.00	0.343299
1418.00	0.344643
1419.00	0.345934
1420.00	0.347171
1421.00	0.348396
1422.00	0.349556
1423.00	0.350703
1424.00	0.351810
1425.00	0.352859
1426.00	0.353880
1427.00	0.354835
1428.00	0.355735
1429.00	0.356610
1430.00	0.357430
1431.00	0.358214
1432.00	0.358949
1433.00	0.359610
1434.00	0.360242
1435.00	0.360889
1436.00	0.361479
1437.00	0.362022
1438.00	0.362502
1439.00	0.362979
1440.00	0.363432
1441.00	0.363833
1442.00	0.364195
1443.00	0.364516
1444.00	0.364821
1445.00	0.365097
1446.00	0.365317
1447.00	0.365531
1448.00	0.365682
1449.00	0.365787
1450.00	0.365868
1451.00	0.365926
1452.00	0.365960
1453.00	0.365929
1454.00	0.365894
1455.00	0.365814
1456.00	0.365692
1457.00	0.365486
1458.00	0.365275
1459.00	0.365033
1460.00	0.364755
1461.00	0.364422
1462.00	0.364047
1463.00	0.363629
1464.00	0.363155
1465.00	0.362658
1466.00	0.362121
1467.00	0.361593
1468.00	0.360994
1469.00	0.360338
1470.00	0.359681
1471.00	0.358979
1472.00	0.358265
1473.00	0.357542
1474.00	0.356781
1475.00	0.355971
1476.00	0.355086
1477.00	0.354229
1478.00	0.353350
1479.00	0.352458
1480.00	0.351530
1481.00	0.350613
1482.00	0.349669
1483.00	0.348720
1484.00	0.347717
1485.00	0.346728
1486.00	0.345719
1487.00	0.344687
1488.00	0.343688
1489.00	0.342672
1490.00	0.341571
1491.00	0.340513
1492.00	0.339484
1493.00	0.338487
1494.00	0.337426
1495.00	0.336365
1496.00	0.335315
1497.00	0.334288
1498.00	0.333251
1499.00	0.332175
1500.00	0.331127
1501.00	0.330100
1502.00	0.329053
1503.00	0.327984
1504.00	0.326953
1505.00	0.325906
1506.00	0.324843
1507.00	0.323816
1508.00	0.322804
1509.00	0.321745
1510.00	0.320690
1511.00	0.319613
1512.00	0.318562
1513.00	0.317503
1514.00	0.316455
1515.00	0.315408
1516.00	0.314401
1517.00	0.313401
1518.00	0.312410
1519.00	0.311440
1520.00	0.310529
1521.00	0.309578
1522.00	0.308611
1523.00	0.307697
1524.00	0.306779
1525.00	0.305851
1526.00	0.304928
1527.00	0.304024
1528.00	0.303160
1529.00	0.302273
1530.00	0.301418
1531.00	0.300580
1532.00	0.299741
1533.00	0.298898
1534.00	0.298047
1535.00	0.297204
1536.00	0.296382
1537.00	0.295517
1538.00	0.294697
1539.00	0.293908
1540.00	0.293084
1541.00	0.292281
1542.00	0.291467
1543.00	0.290668
1544.00	0.289913
1545.00	0.289184
1546.00	0.288447
1547.00	0.287730
1548.00	0.287006
1549.00	0.286279
1550.00	0.285569
1551.00	0.284874
1552.00	0.284165
1553.00	0.283476
1554.00	0.282779
1555.00	0.282084
1556.00	0.281377
1557.00	0.280718
1558.00	0.280058
1559.00	0.279410
1560.00	0.278782
1561.00	0.278113
1562.00	0.277441
1563.00	0.276798
1564.00	0.276151
1565.00	0.275509
1566.00	0.274865
1567.00	0.274230
1568.00	0.273596
1569.00	0.272991
1570.00	0.272367
1571.00	0.271785
1572.00	0.271217
1573.00	0.270653
1574.00	0.270062
1575.00	0.269488
1576.00	0.268928
1577.00	0.268357
1578.00	0.267810
1579.00	0.267267
1580.00	0.266744
1581.00	0.266192
1582.00	0.265686
1583.00	0.265206
1584.00	0.264750
1585.00	0.264320
1586.00	0.263868
1587.00	0.263415
1588.00	0.262952
1589.00	0.262486
1590.00	0.262030
1591.00	0.261612
1592.00	0.261193
1593.00	0.260777
1594.00	0.260380
1595.00	0.260000
1596.00	0.259640
1597.00	0.259249
1598.00	0.258894
1599.00	0.258535
1600.00	0.258130
1601.00	0.257742
1602.00	0.257358
1603.00	0.256991
1604.00	0.256615
1605.00	0.256252
1606.00	0.255890
1607.00	0.255559
1608.00	0.255206
1609.00	0.254875
1610.00	0.254547
1611.00	0.254220
1612.00	0.253885
1613.00	0.253544
1614.00	0.253217
1615.00	0.252914
1616.00	0.252607
1617.00	0.252340
1618.00	0.252032
1619.00	0.251725
1620.00	0.251429
1621.00	0.251135
1622.00	0.250865
1623.00	0.250604
1624.00	0.250323
1625.00	0.250064
1626.00	0.249820
1627.00	0.249585
1628.00	0.249339
1629.00	0.249095
1630.00	0.248844
1631.00	0.248611
1632.00	0.248387
1633.00	0.248127
1634.00	0.247895
1635.00	0.247664
1636.00	0.247416
1637.00	0.247165
1638.00	0.246953
1639.00	0.246733
1640.00	0.246520
1641.00	0.246289
1642.00	0.246051
1643.00	0.247324
1644.00	0.248615
1645.00	0.249898
1646.00	0.251257
1647.00	0.252566
1648.00	0.253924
1649.00	0.255259
1650.00	0.256612
1651.00	0.257917
1652.00	0.259289
1653.00	0.260654
1654.00	0.262061
1655.00	0.263418
1656.00	0.264728
1657.00	0.266068
1658.00	0.267404
1659.00	0.268788
1660.00	0.268532
1661.00	0.268281
1662.00	0.268060
1663.00	0.267741
1664.00	0.267522
1665.00	0.267199
1666.00	0.266921
1667.00	0.266619
1668.00	0.266364
1669.00	0.266100
1670.00	0.265837
1671.00	0.265542
1672.00	0.265279
1673.00	0.265065
1674.00	0.264840
1675.00	0.264639
1676.00	0.264420
1677.00	0.264189
1678.00	0.263933
1679.00	0.263757
1680.00	0.263620
1681.00	0.263456
1682.00	0.263335
1683.00	0.263199
1684.00	0.263100
1685.00	0.263041
1686.00	0.262943
1687.00	0.262828
1688.00	0.262785
1689.00	0.262711
1690.00	0.262696
1691.00	0.262701
1692.00	0.262671
1693.00	0.262643
1694.00	0.262615
1695.00	0.262675
1696.00	0.262705
1697.00	0.262639
1698.00	0.262628
1699.00	0.262654
1700.00	0.262680
1701.00	0.262728
1702.00	0.262603
1703.00	0.262569
1704.00	0.262583
1705.00	0.262542
1706.00	0.262536
1707.00	0.262509
1708.00	0.262416
1709.00	0.262407
1710.00	0.262469
1711.00	0.262510
1712.00	0.262500
1713.00	0.262335
1714.00	0.262346
1715.00	0.262332
1716.00	0.262233
1717.00	0.262178
1718.00	0.262142
1719.00	0.262194
1720.00	0.262143
1721.00	0.262154
1722.00	0.262135
1723.00	0.262117
1724.00	0.262100
1725.00	0.262111
1726.00	0.262077
1727.00	0.261931
1728.00	0.261848
1729.00	0.261819
1730.00	0.261855
1731.00	0.261804
1732.00	0.261708
1733.00	0.261723
1734.00	0.261682
1735.00	0.261653
1736.00	0.261678
1737.00	0.261676
1738.00	0.261616
1739.00	0.261601
1740.00	0.261592
1741.00	0.261591
1742.00	0.261545
1743.00	0.261581
1744.00	0.261620
1745.00	0.261668
1746.00	0.261648
1747.00	0.261752
1748.00	0.261786
1749.00	0.261922
1750.00	0.261995
1751.00	0.262120
1752.00	0.262078
1753.00	0.262118
1754.00	0.262215
1755.00	0.262326
1756.00	0.262414
1757.00	0.262471
1758.00	0.262574
1759.00	0.262703
1760.00	0.262773
1761.00	0.262843
1762.00	0.262914
1763.00	0.262969
1764.00	0.262958
1765.00	0.263007
1766.00	0.262937
1767.00	0.262912
1768.00	0.262831
1769.00	0.262892
1770.00	0.262821
1771.00	0.262768
1772.00	0.262737
1773.00	0.262629
1774.00	0.262513
1775.00	0.262347
1776.00	0.262179
1777.00	0.261989
1778.00	0.261898
1779.00	0.261804
1780.00	0.261640
1781.00	0.261662
1782.00	0.261599
1783.00	0.261606
1784.00	0.261526
1785.00	0.261437
1786.00	0.261315
1787.00	0.261128
1788.00	0.261098
1789.00	0.260946
1790.00	0.260937
1791.00	0.260812
1792.00	0.260761
1793.00	0.260722
1794.00	0.260573
1795.00	0.260504
1796.00	0.260423
1797.00	0.260366
1798.00	0.260073
1799.00	0.259977
1800.00	0.259699
1801.00	0.259515
1802.00	0.259403
1803.00	0.259305
1804.00	0.259243
1805.00	0.258977
1806.00	0.258788
1807.00	0.258579
1808.00	0.258487
1809.00	0.258367
1810.00	0.258228
1811.00	0.258259
1812.00	0.258048
1813.00	0.257905
1814.00	0.257808
1815.00	0.257732
1816.00	0.257544
1817.00	0.257600
1818.00	0.257539
1819.00	0.257398
1820.00	0.257232
1821.00	0.257256
1822.00	0.257203
1823.00	0.257280
1824.00	0.257211
1825.00	0.257285
1826.00	0.257143
1827.00	0.257100
1828.00	0.257134
1829.00	0.257064
1830.00	0.257075
1831.00	0.257077
1832.00	0.257234
1833.00	0.257250
1834.00	0.257208
1835.00	0.257407
1836.00	0.257616
1837.00	0.257866
1838.00	0.258114
1839.00	0.258367
1840.00	0.258528
1841.00	0.258985
1842.00	0.259320
1843.00	0.259783
1844.00	0.260312
1845.00	0.260798
1846.00	0.261557
1847.00	0.262172
1848.00	0.262943
1849.00	0.263707
1850.00	0.264602
1851.00	0.265713
1852.00	0.266731
1853.00	0.267788
1854.00	0.268969
1855.00	0.270287
1856.00	0.271783
1857.00	0.273396
1858.00	0.274949
1859.00	0.276612
1860.00	0.278555
1861.00	0.280422
1862.00	0.282512
1863.00	0.284752
1864.00	0.287229
1865.00	0.289828
1866.00	0.292503
1867.00	0.295460
1868.00	0.298242
1869.00	0.301394
1870.00	0.304767
1871.00	0.308242
1872.00	0.311710
1873.00	0.315423
1874.00	0.319355
1875.00	0.323186
1876.00	0.327488
1877.00	0.331902
1878.00	0.336421
1879.00	0.340991
1880.00	0.345794
1881.00	0.350632
1882.00	0.355422
1883.00	0.360517
1884.00	0.365801
1885.00	0.371147
1886.00	0.376407
1887.00	0.381748
1888.00	0.387174
1889.00	0.392615
1890.00	0.398239
1891.00	0.403853
1892.00	0.409733
1893.00	0.415297
1894.00	0.420727
1895.00	0.426461
1896.00	0.431920
1897.00	0.437241
1898.00	0.442903
1899.00	0.448613
1900.00	0.454070
1901.00	0.459238
1902.00	0.465051
1903.00	0.470233
1904.00	0.475412
1905.00	0.480561
1906.00	0.485785
1907.00	0.490579
1908.00	0.495116
1909.00	0.499832
1910.00	0.504114
1911.00	0.508314
1912.00	0.512336
1913.00	0.516580
1914.00	0.520278
1915.00	0.523648
1916.00	0.527088
1917.00	0.529647
1918.00	0.532645
1919.00	0.534732
1920.00	0.537157
1921.00	0.539647
1922.00	0.541546
1923.00	0.543486
1924.00	0.545178
1925.00	0.546894
1926.00	0.548047
1927.00	0.549193
1928.00	0.550527
1929.00	0.551513
1930.00	0.552476
1931.00	0.553072
1932.00	0.553595
1933.00	0.553634
1934.00	0.554708
1935.00	0.555109
1936.00	0.555413
1937.00	0.555682
1938.00	0.555521
1939.00	0.555692
1940.00	0.555026
1941.00	0.554722
1942.00	0.553867
1943.00	0.553104
1944.00	0.553056
1945.00	0.552351
1946.00	0.551608
1947.00	0.550572
1948.00	0.550042
1949.00	0.549234
1950.00	0.548092
1951.00	0.546957
1952.00	0.545336
1953.00	0.544448
1954.00	0.543179
1955.00	0.541885
1956.00	0.540166
1957.00	0.539089
1958.00	0.537761
1959.00	0.536635
1960.00	0.535643
1961.00	0.533793
1962.00	0.532243
1963.00	0.530422
1964.00	0.528966
1965.00	0.527348
1966.00	0.525384
1967.00	0.524231
1968.00	0.522372
1969.00	0.521016
1970.00	0.518733
1971.00	0.517115
1972.00	0.515288
1973.00	0.513671
1974.00	0.511849
1975.00	0.510041
1976.00	0.508382
1977.00	0.506192
1978.00	0.504547
1979.00	0.502805
1980.00	0.500983
1981.00	0.499184
1982.00	0.497291
1983.00	0.495748
1984.00	0.493412
1985.00	0.491711
1986.00	0.489872
1987.00	0.488065
1988.00	0.486351
1989.00	0.484591
1990.00	0.482823
1991.00	0.480948
1992.00	0.479203
1993.00	0.477596
1994.00	0.475964
1995.00	0.474171
1996.00	0.472380
1997.00	0.471072
1998.00	0.469010
1999.00	0.467439
2000.00	0.465875
2001.00	0.464218
2002.00	0.462766
2003.00	0.461076
2004.00	0.459846
2005.00	0.457705
2006.00	0.456509
2007.00	0.454809
2008.00	0.453333
2009.00	0.451754
2010.00	0.449993
2011.00	0.448646
2012.00	0.446598
2013.00	0.445007
2014.00	0.443448
2015.00	0.442175
2016.00	0.440681
2017.00	0.438837
2018.00	0.437649
2019.00	0.435776
2020.00	0.434254
2021.00	0.432612
2022.00	0.431485
2023.00	0.429625
2024.00	0.428464
2025.00	0.426873
2026.00	0.425216
2027.00	0.423722
2028.00	0.421907
2029.00	0.420975
2030.00	0.419470
2031.00	0.417916
2032.00	0.416373
2033.00	0.414689
2034.00	0.413448
2035.00	0.411886
2036.00	0.410552
2037.00	0.409239
2038.00	0.408000
2039.00	0.406705
2040.00	0.405193
2041.00	0.403701
2042.00	0.402484
2043.00	0.401422
2044.00	0.399761
2045.00	0.398661
2046.00	0.396940
2047.00	0.395828
2048.00	0.394603
2049.00	0.393316
2050.00	0.392038
2051.00	0.390525
2052.00	0.389447
2053.00	0.388140
2054.00	0.386997
2055.00	0.385544
2056.00	0.384198
2057.00	0.382971
2058.00	0.381687
2059.00	0.380637
2060.00	0.379122
2061.00	0.378349
2062.00	0.377210
2063.00	0.376346
2064.00	0.374700
2065.00	0.373510
2066.00	0.372517
2067.00	0.371210
2068.00	0.370350
2069.00	0.369262
2070.00	0.368275
2071.00	0.366742
2072.00	0.365829
2073.00	0.364598
2074.00	0.363511
2075.00	0.362499
2076.00	0.361265
2077.00	0.360405
2078.00	0.359027
2079.00	0.357972
2080.00	0.356753
2081.00	0.355789
2082.00	0.354616
2083.00	0.353475
2084.00	0.352469
2085.00	0.351270
2086.00	0.350020
2087.00	0.348838
2088.00	0.348002
2089.00	0.346655
2090.00	0.345812
2091.00	0.345083
2092.00	0.343961
2093.00	0.342820
2094.00	0.341752
2095.00	0.340882
2096.00	0.339525
2097.00	0.338301
2098.00	0.337474
2099.00	0.336310
2100.00	0.335124
2101.00	0.334104
2102.00	0.333237
2103.00	0.332096
2104.00	0.331027
2105.00	0.329990
2106.00	0.328884
2107.00	0.327589
2108.00	0.326302
2109.00	0.325351
2110.00	0.324151
2111.00	0.323047
2112.00	0.322164
2113.00	0.321192
2114.00	0.320483
2115.00	0.319498
2116.00	0.318799
2117.00	0.317881
2118.00	0.317048
2119.00	0.315953
2120.00	0.315283
2121.00	0.314483
2122.00	0.313654
2123.00	0.313058
2124.00	0.312298
2125.00	0.311489
2126.00	0.310458
2127.00	0.310155
2128.00	0.309490
2129.00	0.308525
2130.00	0.308113
2131.00	0.307281
2132.00	0.306624
2133.00	0.305527
2134.00	0.304956
2135.00	0.303988
2136.00	0.303201
2137.00	0.302315
2138.00	0.301447
2139.00	0.300698
2140.00	0.299697
2141.00	0.299354
2142.00	0.298466
2143.00	0.297852
2144.00	0.296912
2145.00	0.296194
2146.00	0.295461
2147.00	0.294647
2148.00	0.293932
2149.00	0.292981
2150.00	0.292721
2151.00	0.292002
2152.00	0.291670
2153.00	0.290901
2154.00	0.290489
2155.00	0.290105
2156.00	0.289405
2157.00	0.289148
2158.00	0.288186
2159.00	0.288142
2160.00	0.287533
2161.00	0.287127
2162.00	0.286441
2163.00	0.286039
2164.00	0.285517
2165.00	0.284865
2166.00	0.284538
2167.00	0.283939
2168.00	0.283492
2169.00	0.282930
2170.00	0.282643
2171.00	0.281838
2172.00	0.281187
2173.00	0.280815
2174.00	0.280187
2175.00	0.279837
2176.00	0.278850
2177.00	0.278680
2178.00	0.277813
2179.00	0.277516
2180.00	0.277030
2181.00	0.276808
2182.00	0.276723
2183.00	0.276427
2184.00	0.275856
2185.00	0.275283
2186.00	0.275083
2187.00	0.274705
2188.00	0.274517
2189.00	0.274079
2190.00	0.273770
2191.00	0.273418
2192.00	0.273057
2193.00	0.272850
2194.00	0.272606
2195.00	0.272475
2196.00	0.272075
2197.00	0.272027
[truncated: 303 more rows]
