# Supplementary material for: Ultrafast charge-transfer-induced spin transition in cobalt-tungstate molecular photomagnets
Source: Nat Commun. 2025 Jun 6;16:5012. doi: 10.1038/s41467-025-60401-4 (PMC12144094; doi:10.1038/s41467-025-60401-4)
Supplement: Supplementary file 5 — Source Data [file 41467_2025_60401_MOESM5_ESM.zip › Source_Data_files/Photoinduced_UV_vis_NIR_spectra_CsCoW/cooling_photo_2nd/File_220713_123128_140K.txt]

File_220713_123128_140K.spc - RawData
�g�� (nm)	Abs.
200.00	6.000000
201.00	6.000000
202.00	2.937307
203.00	6.000000
204.00	2.471431
205.00	2.281883
206.00	2.756452
207.00	3.367537
208.00	2.347930
209.00	2.374069
210.00	2.243403
211.00	2.096580
212.00	2.110974
213.00	2.243205
214.00	2.210437
215.00	2.186591
216.00	2.219453
217.00	2.216718
218.00	2.154958
219.00	2.158633
220.00	2.176111
221.00	2.239731
222.00	2.209366
223.00	2.271492
224.00	2.246632
225.00	2.217127
226.00	2.234082
227.00	2.240021
228.00	2.211988
229.00	2.228812
230.00	2.211805
231.00	2.198517
232.00	2.234975
233.00	2.252575
234.00	2.235294
235.00	2.251153
236.00	2.226588
237.00	2.203680
238.00	2.189951
239.00	2.204365
240.00	2.224073
241.00	2.244984
242.00	2.250867
243.00	2.272118
244.00	2.255961
245.00	2.245023
246.00	2.240502
247.00	2.252891
248.00	2.226937
249.00	2.225418
250.00	2.226107
251.00	2.227667
252.00	2.221662
253.00	2.233816
254.00	2.239728
255.00	2.241523
256.00	2.254456
257.00	2.255714
258.00	2.266448
259.00	2.267336
260.00	2.263617
261.00	2.261752
262.00	2.264245
263.00	2.259162
264.00	2.275481
265.00	2.279035
266.00	2.276077
267.00	2.276232
268.00	2.268039
269.00	2.249927
270.00	2.248843
271.00	2.239835
272.00	2.252669
273.00	2.261326
274.00	2.248790
275.00	2.229408
276.00	2.218144
277.00	2.187030
278.00	2.168307
279.00	2.174295
280.00	2.176517
281.00	2.171064
282.00	2.177644
283.00	2.166924
284.00	2.148749
285.00	2.139662
286.00	2.136334
287.00	2.118644
288.00	2.102806
289.00	2.093914
290.00	2.076120
291.00	2.065136
292.00	2.056531
293.00	2.057873
294.00	2.045277
295.00	2.039380
296.00	2.023064
297.00	2.015772
298.00	1.999166
299.00	2.004669
300.00	1.988621
301.00	1.982135
302.00	1.973037
303.00	1.965019
304.00	1.938817
305.00	1.933853
306.00	1.913296
307.00	1.897963
308.00	1.876944
309.00	1.863896
310.00	1.852192
311.00	1.837593
312.00	1.811729
313.00	1.799564
314.00	1.781158
315.00	1.755168
316.00	1.729467
317.00	1.714590
318.00	1.695166
319.00	1.676049
320.00	1.657806
321.00	1.645110
322.00	1.626746
323.00	1.607482
324.00	1.590775
325.00	1.575559
326.00	1.561076
327.00	1.547946
328.00	1.536803
329.00	1.525052
330.00	1.515630
331.00	1.505422
332.00	1.498235
333.00	1.486831
334.00	1.478488
335.00	1.472798
336.00	1.468742
337.00	1.463850
338.00	1.459606
339.00	1.455047
340.00	1.447541
341.00	1.441737
342.00	1.437296
343.00	1.436959
344.00	1.434049
345.00	1.433131
346.00	1.430650
347.00	1.426490
348.00	1.423024
349.00	1.419122
350.00	1.414564
351.00	1.413389
352.00	1.410874
353.00	1.407833
354.00	1.405018
355.00	1.401958
356.00	1.396121
357.00	1.392112
358.00	1.387013
359.00	1.382253
360.00	1.376296
361.00	1.369401
362.00	1.364243
363.00	1.356291
364.00	1.349172
365.00	1.343273
366.00	1.337333
367.00	1.328450
368.00	1.321620
369.00	1.315827
370.00	1.307343
371.00	1.300530
372.00	1.292368
373.00	1.284036
374.00	1.273722
375.00	1.264407
376.00	1.253309
377.00	1.242278
378.00	1.231956
379.00	1.221762
380.00	1.212953
381.00	1.204307
382.00	1.195045
383.00	1.186077
384.00	1.178333
385.00	1.168869
386.00	1.159930
387.00	1.152438
388.00	1.143867
389.00	1.134341
390.00	1.125769
391.00	1.116864
392.00	1.108087
393.00	1.100748
394.00	1.093134
395.00	1.084890
396.00	1.078050
397.00	1.071659
398.00	1.065385
399.00	1.059515
400.00	1.054487
401.00	1.050049
402.00	1.046077
403.00	1.040955
404.00	1.037304
405.00	1.034299
406.00	1.030893
407.00	1.027060
408.00	1.024124
409.00	1.020430
410.00	1.016990
411.00	1.013383
412.00	1.009529
413.00	1.006266
414.00	1.002590
415.00	0.998722
416.00	0.995001
417.00	0.991069
418.00	0.987576
419.00	0.984193
420.00	0.980685
421.00	0.977516
422.00	0.974255
423.00	0.969711
424.00	0.966063
425.00	0.961703
426.00	0.956966
427.00	0.953269
428.00	0.949569
429.00	0.945421
430.00	0.942086
431.00	0.938414
432.00	0.934500
433.00	0.931125
434.00	0.928011
435.00	0.924419
436.00	0.920822
437.00	0.917292
438.00	0.913785
439.00	0.910538
440.00	0.907462
441.00	0.904426
442.00	0.902177
443.00	0.899037
444.00	0.895964
445.00	0.893698
446.00	0.891715
447.00	0.889094
448.00	0.887572
449.00	0.885979
450.00	0.883818
451.00	0.882067
452.00	0.879704
453.00	0.877979
454.00	0.875952
455.00	0.874343
456.00	0.872954
457.00	0.872232
458.00	0.871101
459.00	0.869866
460.00	0.868913
461.00	0.867860
462.00	0.866691
463.00	0.865529
464.00	0.864260
465.00	0.862462
466.00	0.860428
467.00	0.858816
468.00	0.857020
469.00	0.855575
470.00	0.854294
471.00	0.852647
472.00	0.850660
473.00	0.848165
474.00	0.846219
475.00	0.843783
476.00	0.841627
477.00	0.839733
478.00	0.838087
479.00	0.835864
480.00	0.833751
481.00	0.831744
482.00	0.829490
483.00	0.827334
484.00	0.825192
485.00	0.822695
486.00	0.820455
487.00	0.817870
488.00	0.815234
489.00	0.812836
490.00	0.810935
491.00	0.808912
492.00	0.807269
493.00	0.805937
494.00	0.804163
495.00	0.802742
496.00	0.800912
497.00	0.799159
498.00	0.797438
499.00	0.796085
500.00	0.794524
501.00	0.793405
502.00	0.792132
503.00	0.790905
504.00	0.789305
505.00	0.788145
506.00	0.786972
507.00	0.786001
508.00	0.784656
509.00	0.784060
510.00	0.782900
511.00	0.781451
512.00	0.779850
513.00	0.779023
514.00	0.777660
515.00	0.776475
516.00	0.776200
517.00	0.775535
518.00	0.775113
519.00	0.774873
520.00	0.774608
521.00	0.773471
522.00	0.773416
523.00	0.772203
524.00	0.771289
525.00	0.770661
526.00	0.770633
527.00	0.770396
528.00	0.770468
529.00	0.770891
530.00	0.771560
531.00	0.771390
532.00	0.771177
533.00	0.771079
534.00	0.770714
535.00	0.769755
536.00	0.769489
537.00	0.768801
538.00	0.768017
539.00	0.766909
540.00	0.766551
541.00	0.764782
542.00	0.763587
543.00	0.762959
544.00	0.761766
545.00	0.760122
546.00	0.759527
547.00	0.758248
548.00	0.756705
549.00	0.755920
550.00	0.754916
551.00	0.753963
552.00	0.753250
553.00	0.752174
554.00	0.750974
555.00	0.750479
556.00	0.749929
557.00	0.750351
558.00	0.750888
559.00	0.751900
560.00	0.751891
561.00	0.752601
562.00	0.753028
563.00	0.753791
564.00	0.754364
565.00	0.755938
566.00	0.757423
567.00	0.758365
568.00	0.759407
569.00	0.760615
570.00	0.761360
571.00	0.761719
572.00	0.762463
573.00	0.763149
574.00	0.763627
575.00	0.764045
576.00	0.765252
577.00	0.766549
578.00	0.767537
579.00	0.768904
580.00	0.770595
581.00	0.771620
582.00	0.772887
583.00	0.774764
584.00	0.776219
585.00	0.778032
586.00	0.780089
587.00	0.782854
588.00	0.784993
589.00	0.787200
590.00	0.789344
591.00	0.791684
592.00	0.793300
593.00	0.795299
594.00	0.798111
595.00	0.800279
596.00	0.802420
597.00	0.804329
598.00	0.806704
599.00	0.808216
600.00	0.810751
601.00	0.813660
602.00	0.815683
603.00	0.817401
604.00	0.819895
605.00	0.822540
606.00	0.824358
607.00	0.827097
608.00	0.830054
609.00	0.832556
610.00	0.834584
611.00	0.837206
612.00	0.839888
613.00	0.842164
614.00	0.844717
615.00	0.846702
616.00	0.848719
617.00	0.850998
618.00	0.853381
619.00	0.855719
620.00	0.858469
621.00	0.861124
622.00	0.863583
623.00	0.866021
624.00	0.868856
625.00	0.871201
626.00	0.873914
627.00	0.876190
628.00	0.879012
629.00	0.881099
630.00	0.883897
631.00	0.885947
632.00	0.888601
633.00	0.891220
634.00	0.893706
635.00	0.896338
636.00	0.899004
637.00	0.900614
638.00	0.902839
639.00	0.905542
640.00	0.907799
641.00	0.909995
642.00	0.913419
643.00	0.915740
644.00	0.918211
645.00	0.920158
646.00	0.922372
647.00	0.924283
648.00	0.927076
649.00	0.928740
650.00	0.931113
651.00	0.933543
652.00	0.935518
653.00	0.937227
654.00	0.940247
655.00	0.942537
656.00	0.945132
657.00	0.949230
658.00	0.952166
659.00	0.955473
660.00	0.958927
661.00	0.962485
662.00	0.964289
663.00	0.966700
664.00	0.968487
665.00	0.970306
666.00	0.971270
667.00	0.972802
668.00	0.973753
669.00	0.974011
670.00	0.974586
671.00	0.974523
672.00	0.974821
673.00	0.976148
674.00	0.977449
675.00	0.979561
676.00	0.981682
677.00	0.983164
678.00	0.984462
679.00	0.986634
680.00	0.987262
681.00	0.989735
682.00	0.992430
683.00	0.993842
684.00	0.995372
685.00	0.997667
686.00	0.998838
687.00	1.000601
688.00	1.001669
689.00	1.002459
690.00	1.003283
691.00	1.003598
692.00	1.004008
693.00	1.005836
694.00	1.007339
695.00	1.009045
696.00	1.010576
697.00	1.011703
698.00	1.013444
699.00	1.013968
700.00	1.014954
701.00	1.016741
702.00	1.018008
703.00	1.018599
704.00	1.020424
705.00	1.021157
706.00	1.022660
707.00	1.022772
708.00	1.024091
709.00	1.024622
710.00	1.025582
711.00	1.024691
712.00	1.024835
713.00	1.024289
714.00	1.024198
715.00	1.024021
716.00	1.025352
717.00	1.027740
718.00	1.027677
719.00	1.015104
720.00	1.002913
721.00	0.993159
722.00	0.989922
723.00	0.986751
724.00	0.983487
725.00	0.980181
726.00	0.976916
727.00	0.973514
728.00	0.969919
729.00	0.966803
730.00	0.966866
731.00	0.966855
732.00	0.967027
733.00	0.967074
734.00	0.967131
735.00	0.967251
736.00	0.967267
737.00	0.967223
738.00	0.967308
739.00	0.967181
740.00	0.967089
741.00	0.966990
742.00	0.966740
743.00	0.966355
744.00	0.965921
745.00	0.965441
746.00	0.965084
747.00	0.964644
748.00	0.964187
749.00	0.963689
750.00	0.963090
751.00	0.962472
752.00	0.961784
753.00	0.961129
754.00	0.960314
755.00	0.959419
756.00	0.958540
757.00	0.957655
758.00	0.956659
759.00	0.955700
760.00	0.954727
761.00	0.953780
762.00	0.952746
763.00	0.951614
764.00	0.950484
765.00	0.949312
766.00	0.948183
767.00	0.947036
768.00	0.945904
769.00	0.944551
770.00	0.943231
771.00	0.941870
772.00	0.940555
773.00	0.939159
774.00	0.937702
775.00	0.936259
776.00	0.934874
777.00	0.933462
778.00	0.931947
779.00	0.930478
780.00	0.928924
781.00	0.927346
782.00	0.925708
783.00	0.923847
784.00	0.922187
785.00	0.920322
786.00	0.918561
787.00	0.916747
788.00	0.914973
789.00	0.913176
790.00	0.911363
791.00	0.909522
792.00	0.907719
793.00	0.905743
794.00	0.903743
795.00	0.901697
796.00	0.899602
797.00	0.897506
798.00	0.895485
799.00	0.893393
800.00	0.891308
801.00	0.889157
802.00	0.887035
803.00	0.884922
804.00	0.882660
805.00	0.880457
806.00	0.878210
807.00	0.875960
808.00	0.873676
809.00	0.871234
810.00	0.868951
811.00	0.866637
812.00	0.864380
813.00	0.862103
814.00	0.859797
815.00	0.857298
816.00	0.854951
817.00	0.852672
818.00	0.850316
819.00	0.848037
820.00	0.845648
821.00	0.843288
822.00	0.840879
823.00	0.838483
824.00	0.836095
825.00	0.833751
826.00	0.831406
827.00	0.829171
828.00	0.826757
829.00	0.824369
830.00	0.822045
831.00	0.819726
832.00	0.817464
833.00	0.815013
834.00	0.812669
835.00	0.810263
836.00	0.807727
837.00	0.805429
838.00	0.803176
839.00	0.800796
840.00	0.798385
841.00	0.795915
842.00	0.793465
843.00	0.791059
844.00	0.788505
845.00	0.786148
846.00	0.783778
847.00	0.781312
848.00	0.778846
849.00	0.776397
850.00	0.774037
851.00	0.771619
852.00	0.769262
853.00	0.766923
854.00	0.764396
855.00	0.762158
856.00	0.759768
857.00	0.757344
858.00	0.754955
859.00	0.752548
860.00	0.750139
861.00	0.747660
862.00	0.745212
863.00	0.739542
864.00	0.733882
865.00	0.728242
866.00	0.722731
867.00	0.717045
868.00	0.711530
869.00	0.705888
870.00	0.700311
871.00	0.694864
872.00	0.689116
873.00	0.683630
874.00	0.678145
875.00	0.672692
876.00	0.667223
877.00	0.661882
878.00	0.656511
879.00	0.651164
880.00	0.648317
881.00	0.645517
882.00	0.642780
883.00	0.639948
884.00	0.637332
885.00	0.634654
886.00	0.631973
887.00	0.629225
888.00	0.626456
889.00	0.623737
890.00	0.621036
891.00	0.618392
892.00	0.615774
893.00	0.613108
894.00	0.610394
895.00	0.607742
896.00	0.605070
897.00	0.602523
898.00	0.600018
899.00	0.597448
900.00	0.594933
901.00	0.592376
902.00	0.589733
903.00	0.587204
904.00	0.584730
905.00	0.582230
906.00	0.579744
907.00	0.577279
908.00	0.574804
909.00	0.572304
910.00	0.569923
911.00	0.567569
912.00	0.565277
913.00	0.562957
914.00	0.560578
915.00	0.558223
916.00	0.555902
917.00	0.553627
918.00	0.551369
919.00	0.549129
920.00	0.546854
921.00	0.544683
922.00	0.542524
923.00	0.540415
924.00	0.538261
925.00	0.536151
926.00	0.534134
927.00	0.532109
928.00	0.530041
929.00	0.527966
930.00	0.525948
931.00	0.524014
932.00	0.522054
933.00	0.520148
934.00	0.518184
935.00	0.516280
936.00	0.514431
937.00	0.512612
938.00	0.510764
939.00	0.508918
940.00	0.507085
941.00	0.505344
942.00	0.503581
943.00	0.501788
944.00	0.500004
945.00	0.498213
946.00	0.496456
947.00	0.494713
948.00	0.492989
949.00	0.491282
950.00	0.489584
951.00	0.487893
952.00	0.486197
953.00	0.484458
954.00	0.482782
955.00	0.481084
956.00	0.479433
957.00	0.477769
958.00	0.476107
959.00	0.474475
960.00	0.472901
961.00	0.471317
962.00	0.469734
963.00	0.468192
964.00	0.466626
965.00	0.465091
966.00	0.463556
967.00	0.462045
968.00	0.460537
969.00	0.459030
970.00	0.457557
971.00	0.456113
972.00	0.454715
973.00	0.453297
974.00	0.451901
975.00	0.450484
976.00	0.449109
977.00	0.447673
978.00	0.446274
979.00	0.444935
980.00	0.443596
981.00	0.442307
982.00	0.440988
983.00	0.439725
984.00	0.438444
985.00	0.437202
986.00	0.435942
987.00	0.434681
988.00	0.433431
989.00	0.432201
990.00	0.430992
991.00	0.429779
992.00	0.428612
993.00	0.427433
994.00	0.426326
995.00	0.425169
996.00	0.424042
997.00	0.422912
998.00	0.421786
999.00	0.420670
1000.00	0.419545
1001.00	0.418445
1002.00	0.417361
1003.00	0.416316
1004.00	0.415273
1005.00	0.414237
1006.00	0.413252
1007.00	0.412278
1008.00	0.411309
1009.00	0.410318
1010.00	0.409310
1011.00	0.408302
1012.00	0.407356
1013.00	0.406400
1014.00	0.405439
1015.00	0.404503
1016.00	0.403569
1017.00	0.402667
1018.00	0.401742
1019.00	0.400846
1020.00	0.399972
1021.00	0.399094
1022.00	0.398220
1023.00	0.397295
1024.00	0.396406
1025.00	0.395538
1026.00	0.394692
1027.00	0.393852
1028.00	0.392983
1029.00	0.392141
1030.00	0.391312
1031.00	0.390523
1032.00	0.389703
1033.00	0.388895
1034.00	0.388048
1035.00	0.387235
1036.00	0.386433
1037.00	0.385650
1038.00	0.384886
1039.00	0.384082
1040.00	0.383305
1041.00	0.382501
1042.00	0.381693
1043.00	0.380912
1044.00	0.380127
1045.00	0.379376
1046.00	0.378607
1047.00	0.377853
1048.00	0.377092
1049.00	0.376346
1050.00	0.375596
1051.00	0.374883
1052.00	0.374181
1053.00	0.373438
1054.00	0.372714
1055.00	0.372020
1056.00	0.371344
1057.00	0.370651
1058.00	0.369972
1059.00	0.369336
1060.00	0.368679
1061.00	0.368046
1062.00	0.367381
1063.00	0.366752
1064.00	0.366110
1065.00	0.365503
1066.00	0.364881
1067.00	0.364258
1068.00	0.363643
1069.00	0.363021
1070.00	0.362448
1071.00	0.361851
1072.00	0.361257
1073.00	0.360659
1074.00	0.360075
1075.00	0.359501
1076.00	0.358905
1077.00	0.358313
1078.00	0.357743
1079.00	0.357219
1080.00	0.356667
1081.00	0.356130
1082.00	0.355574
1083.00	0.355037
1084.00	0.354526
1085.00	0.353999
1086.00	0.353473
1087.00	0.352943
1088.00	0.352397
1089.00	0.351865
1090.00	0.351356
1091.00	0.350850
1092.00	0.350342
1093.00	0.349848
1094.00	0.349382
1095.00	0.348926
1096.00	0.348460
1097.00	0.347984
1098.00	0.347509
1099.00	0.347016
1100.00	0.346534
1101.00	0.346064
1102.00	0.345611
1103.00	0.345179
1104.00	0.344732
1105.00	0.344300
1106.00	0.343860
1107.00	0.343428
1108.00	0.342995
1109.00	0.342566
1110.00	0.342137
1111.00	0.341671
1112.00	0.341207
1113.00	0.340712
1114.00	0.340292
1115.00	0.339879
1116.00	0.339478
1117.00	0.339111
1118.00	0.338723
1119.00	0.338318
1120.00	0.337898
1121.00	0.337508
1122.00	0.337120
1123.00	0.336721
1124.00	0.336329
1125.00	0.335959
1126.00	0.335588
1127.00	0.335224
1128.00	0.334865
1129.00	0.334505
1130.00	0.334187
1131.00	0.333830
1132.00	0.333466
1133.00	0.333113
1134.00	0.332764
1135.00	0.332406
1136.00	0.332074
1137.00	0.331748
1138.00	0.331405
1139.00	0.331076
1140.00	0.330747
1141.00	0.330422
1142.00	0.330097
1143.00	0.329784
1144.00	0.329454
1145.00	0.329168
1146.00	0.328865
1147.00	0.328549
1148.00	0.328244
1149.00	0.327960
1150.00	0.327664
1151.00	0.327334
1152.00	0.327024
1153.00	0.326699
1154.00	0.326399
1155.00	0.326084
1156.00	0.325763
1157.00	0.325452
1158.00	0.325133
1159.00	0.324812
1160.00	0.324507
1161.00	0.324200
1162.00	0.323878
1163.00	0.323558
1164.00	0.323241
1165.00	0.322903
1166.00	0.322581
1167.00	0.322253
1168.00	0.321930
1169.00	0.321603
1170.00	0.321268
1171.00	0.320900
1172.00	0.320571
1173.00	0.320253
1174.00	0.319931
1175.00	0.319615
1176.00	0.319291
1177.00	0.318958
1178.00	0.318653
1179.00	0.318338
1180.00	0.318035
1181.00	0.317720
1182.00	0.317419
1183.00	0.317086
1184.00	0.316766
1185.00	0.316454
1186.00	0.316153
1187.00	0.315855
1188.00	0.315559
1189.00	0.315271
1190.00	0.314981
1191.00	0.314685
1192.00	0.314382
1193.00	0.314083
1194.00	0.313780
1195.00	0.313491
1196.00	0.313195
1197.00	0.312900
1198.00	0.312602
1199.00	0.312296
1200.00	0.312003
1201.00	0.311693
1202.00	0.311386
1203.00	0.311080
1204.00	0.310785
1205.00	0.310485
1206.00	0.310142
1207.00	0.309785
1208.00	0.309473
1209.00	0.309156
1210.00	0.308840
1211.00	0.308531
1212.00	0.308179
1213.00	0.307866
1214.00	0.307544
1215.00	0.307222
1216.00	0.306889
1217.00	0.306542
1218.00	0.306203
1219.00	0.305872
1220.00	0.305537
1221.00	0.305202
1222.00	0.304883
1223.00	0.304575
1224.00	0.304272
1225.00	0.303936
1226.00	0.303617
1227.00	0.303305
1228.00	0.302977
1229.00	0.302638
1230.00	0.302302
1231.00	0.301990
1232.00	0.301697
1233.00	0.301393
1234.00	0.301104
1235.00	0.300830
1236.00	0.300544
1237.00	0.300247
1238.00	0.299955
1239.00	0.299660
1240.00	0.299364
1241.00	0.299068
1242.00	0.298757
1243.00	0.298467
1244.00	0.298172
1245.00	0.297874
1246.00	0.297600
1247.00	0.297294
1248.00	0.296987
1249.00	0.296680
1250.00	0.296384
1251.00	0.296077
1252.00	0.295754
1253.00	0.295433
1254.00	0.295122
1255.00	0.294820
1256.00	0.294534
1257.00	0.294266
1258.00	0.293957
1259.00	0.293722
1260.00	0.293454
1261.00	0.293163
1262.00	0.292871
1263.00	0.292585
1264.00	0.292313
1265.00	0.292000
1266.00	0.291703
1267.00	0.291423
1268.00	0.291153
1269.00	0.290871
1270.00	0.290605
1271.00	0.290353
1272.00	0.290068
1273.00	0.289754
1274.00	0.289456
1275.00	0.289196
1276.00	0.288905
1277.00	0.288616
1278.00	0.288343
1279.00	0.288103
1280.00	0.287870
1281.00	0.287601
1282.00	0.287362
1283.00	0.287129
1284.00	0.286901
1285.00	0.286657
1286.00	0.286443
1287.00	0.286217
1288.00	0.285977
1289.00	0.285747
1290.00	0.285565
1291.00	0.285379
1292.00	0.285186
1293.00	0.284978
1294.00	0.284765
1295.00	0.284574
1296.00	0.284368
1297.00	0.284155
1298.00	0.283960
1299.00	0.283789
1300.00	0.283605
1301.00	0.283406
1302.00	0.283222
1303.00	0.283052
1304.00	0.282885
1305.00	0.282727
1306.00	0.282564
1307.00	0.282393
1308.00	0.282213
1309.00	0.282025
1310.00	0.281869
1311.00	0.281739
1312.00	0.281577
1313.00	0.281402
1314.00	0.281240
1315.00	0.281090
1316.00	0.280939
1317.00	0.280777
1318.00	0.280626
1319.00	0.280470
1320.00	0.280302
1321.00	0.280129
1322.00	0.279958
1323.00	0.279820
1324.00	0.279642
1325.00	0.279467
1326.00	0.279325
1327.00	0.279142
1328.00	0.278947
1329.00	0.278778
1330.00	0.278625
1331.00	0.278459
1332.00	0.278317
1333.00	0.278176
1334.00	0.278030
1335.00	0.277871
1336.00	0.277726
1337.00	0.277606
1338.00	0.277484
1339.00	0.277379
1340.00	0.277307
1341.00	0.277278
1342.00	0.277228
1343.00	0.277145
1344.00	0.277069
1345.00	0.277009
1346.00	0.276946
1347.00	0.276876
1348.00	0.276810
1349.00	0.276749
1350.00	0.276689
1351.00	0.276638
1352.00	0.276612
1353.00	0.276625
1354.00	0.276597
1355.00	0.276582
1356.00	0.276549
1357.00	0.276552
1358.00	0.276533
1359.00	0.276537
1360.00	0.276596
1361.00	0.276678
1362.00	0.276773
1363.00	0.276892
1364.00	0.277085
1365.00	0.277294
1366.00	0.277523
1367.00	0.277786
1368.00	0.278115
1369.00	0.278470
1370.00	0.278821
1371.00	0.279273
1372.00	0.279789
1373.00	0.280372
1374.00	0.280952
1375.00	0.281599
1376.00	0.282300
1377.00	0.283046
1378.00	0.283854
1379.00	0.284722
1380.00	0.285649
1381.00	0.286610
1382.00	0.287635
1383.00	0.288726
1384.00	0.289835
1385.00	0.290955
1386.00	0.292175
1387.00	0.293469
1388.00	0.294771
1389.00	0.296108
1390.00	0.297493
1391.00	0.298896
1392.00	0.300343
1393.00	0.301826
1394.00	0.303376
1395.00	0.304946
1396.00	0.306545
1397.00	0.308155
1398.00	0.309794
1399.00	0.311445
1400.00	0.313095
1401.00	0.314762
1402.00	0.316482
1403.00	0.318166
1404.00	0.319842
1405.00	0.321533
1406.00	0.323216
1407.00	0.324879
1408.00	0.326524
1409.00	0.328138
1410.00	0.329751
1411.00	0.331329
1412.00	0.332906
1413.00	0.334395
1414.00	0.335840
1415.00	0.337280
1416.00	0.338684
1417.00	0.340043
1418.00	0.341372
1419.00	0.342664
1420.00	0.343881
1421.00	0.345054
1422.00	0.346157
1423.00	0.347249
1424.00	0.348301
1425.00	0.349301
1426.00	0.350274
1427.00	0.351224
1428.00	0.352091
1429.00	0.352912
1430.00	0.353730
1431.00	0.354529
1432.00	0.355232
1433.00	0.355907
1434.00	0.356556
1435.00	0.357189
1436.00	0.357778
1437.00	0.358310
1438.00	0.358812
1439.00	0.359287
1440.00	0.359713
1441.00	0.360091
1442.00	0.360457
1443.00	0.360803
1444.00	0.361103
1445.00	0.361356
1446.00	0.361559
1447.00	0.361774
1448.00	0.361958
1449.00	0.362078
1450.00	0.362179
1451.00	0.362272
1452.00	0.362304
1453.00	0.362272
1454.00	0.362241
1455.00	0.362162
1456.00	0.362077
1457.00	0.361920
1458.00	0.361711
1459.00	0.361500
1460.00	0.361218
1461.00	0.360881
1462.00	0.360529
1463.00	0.360142
1464.00	0.359691
1465.00	0.359193
1466.00	0.358681
1467.00	0.358141
1468.00	0.357508
1469.00	0.356875
1470.00	0.356210
1471.00	0.355524
1472.00	0.354819
1473.00	0.354073
1474.00	0.353301
1475.00	0.352511
1476.00	0.351680
1477.00	0.350828
1478.00	0.349957
1479.00	0.349074
1480.00	0.348150
1481.00	0.347225
1482.00	0.346304
1483.00	0.345352
1484.00	0.344391
1485.00	0.343432
1486.00	0.342442
1487.00	0.341424
1488.00	0.340411
1489.00	0.339399
1490.00	0.338353
1491.00	0.337298
1492.00	0.336269
1493.00	0.335233
1494.00	0.334218
1495.00	0.333185
1496.00	0.332169
1497.00	0.331174
1498.00	0.330131
1499.00	0.329055
1500.00	0.328033
1501.00	0.326974
1502.00	0.325925
1503.00	0.324850
1504.00	0.323815
1505.00	0.322782
1506.00	0.321716
1507.00	0.320671
1508.00	0.319670
1509.00	0.318643
1510.00	0.317603
1511.00	0.316562
1512.00	0.315536
1513.00	0.314476
1514.00	0.313428
1515.00	0.312427
1516.00	0.311437
1517.00	0.310420
1518.00	0.309426
1519.00	0.308477
1520.00	0.307556
1521.00	0.306620
1522.00	0.305670
1523.00	0.304764
1524.00	0.303860
1525.00	0.302938
1526.00	0.302028
1527.00	0.301140
1528.00	0.300268
1529.00	0.299384
1530.00	0.298550
1531.00	0.297710
1532.00	0.296891
1533.00	0.296067
1534.00	0.295253
1535.00	0.294442
1536.00	0.293616
1537.00	0.292788
1538.00	0.291980
1539.00	0.291204
1540.00	0.290402
1541.00	0.289593
1542.00	0.288813
1543.00	0.288053
1544.00	0.287323
1545.00	0.286582
1546.00	0.285864
1547.00	0.285135
1548.00	0.284392
1549.00	0.283645
1550.00	0.282926
1551.00	0.282228
1552.00	0.281535
1553.00	0.280832
1554.00	0.280146
1555.00	0.279473
1556.00	0.278779
1557.00	0.278121
1558.00	0.277474
1559.00	0.276818
1560.00	0.276163
1561.00	0.275494
1562.00	0.274848
1563.00	0.274201
1564.00	0.273568
1565.00	0.272973
1566.00	0.272354
1567.00	0.271737
1568.00	0.271122
1569.00	0.270529
1570.00	0.269937
1571.00	0.269355
1572.00	0.268800
1573.00	0.268259
1574.00	0.267695
1575.00	0.267150
1576.00	0.266612
1577.00	0.266064
1578.00	0.265520
1579.00	0.264968
1580.00	0.264441
1581.00	0.263909
1582.00	0.263393
1583.00	0.262906
1584.00	0.262432
1585.00	0.261970
1586.00	0.261486
1587.00	0.261031
1588.00	0.260569
1589.00	0.260098
1590.00	0.259652
1591.00	0.259229
1592.00	0.258807
1593.00	0.258384
1594.00	0.257990
1595.00	0.257615
1596.00	0.257255
1597.00	0.256886
1598.00	0.256533
1599.00	0.256176
1600.00	0.255805
1601.00	0.255439
1602.00	0.255072
1603.00	0.254711
1604.00	0.254354
1605.00	0.254004
1606.00	0.253670
1607.00	0.253336
1608.00	0.253013
1609.00	0.252692
1610.00	0.252368
1611.00	0.252023
1612.00	0.251671
1613.00	0.251322
1614.00	0.250993
1615.00	0.250661
1616.00	0.250360
1617.00	0.250050
1618.00	0.249755
1619.00	0.249455
1620.00	0.249183
1621.00	0.248897
1622.00	0.248609
1623.00	0.248321
1624.00	0.248020
1625.00	0.247726
1626.00	0.247453
1627.00	0.247204
1628.00	0.246970
1629.00	0.246732
1630.00	0.246498
1631.00	0.246269
1632.00	0.246051
1633.00	0.245776
1634.00	0.245533
1635.00	0.245292
1636.00	0.245047
1637.00	0.244802
1638.00	0.244595
1639.00	0.244420
1640.00	0.244216
1641.00	0.244010
1642.00	0.243812
1643.00	0.245114
1644.00	0.246437
1645.00	0.247740
1646.00	0.249090
1647.00	0.250420
1648.00	0.251745
1649.00	0.253021
1650.00	0.254358
1651.00	0.255684
1652.00	0.257012
1653.00	0.258354
1654.00	0.259739
1655.00	0.261069
1656.00	0.262333
1657.00	0.263650
1658.00	0.264980
1659.00	0.266351
1660.00	0.266087
1661.00	0.265811
1662.00	0.265564
1663.00	0.265241
1664.00	0.265002
1665.00	0.264724
1666.00	0.264483
1667.00	0.264180
1668.00	0.263938
1669.00	0.263707
1670.00	0.263422
1671.00	0.263149
1672.00	0.262968
1673.00	0.262773
1674.00	0.262539
1675.00	0.262326
1676.00	0.262103
1677.00	0.261893
1678.00	0.261634
1679.00	0.261487
1680.00	0.261346
1681.00	0.261117
1682.00	0.260976
1683.00	0.260853
1684.00	0.260768
1685.00	0.260633
1686.00	0.260501
1687.00	0.260455
1688.00	0.260395
1689.00	0.260310
1690.00	0.260291
1691.00	0.260280
1692.00	0.260283
1693.00	0.260236
1694.00	0.260230
1695.00	0.260262
1696.00	0.260278
1697.00	0.260289
1698.00	0.260353
1699.00	0.260361
1700.00	0.260293
1701.00	0.260343
1702.00	0.260354
1703.00	0.260371
1704.00	0.260366
1705.00	0.260294
1706.00	0.260211
1707.00	0.260184
1708.00	0.260118
1709.00	0.260039
1710.00	0.260039
1711.00	0.259933
1712.00	0.259947
1713.00	0.259889
1714.00	0.259839
1715.00	0.259802
1716.00	0.259816
1717.00	0.259834
1718.00	0.259803
1719.00	0.259802
1720.00	0.259833
1721.00	0.259828
1722.00	0.259876
1723.00	0.259896
1724.00	0.259881
1725.00	0.259870
1726.00	0.259884
1727.00	0.259824
1728.00	0.259881
1729.00	0.259846
1730.00	0.259791
1731.00	0.259846
1732.00	0.259757
1733.00	0.259659
1734.00	0.259623
1735.00	0.259653
1736.00	0.259629
1737.00	0.259571
1738.00	0.259543
1739.00	0.259427
1740.00	0.259461
1741.00	0.259511
1742.00	0.259584
1743.00	0.259572
1744.00	0.259604
1745.00	0.259613
1746.00	0.259571
1747.00	0.259639
1748.00	0.259670
1749.00	0.259826
1750.00	0.259818
1751.00	0.259918
1752.00	0.259902
1753.00	0.260009
1754.00	0.260068
1755.00	0.260157
1756.00	0.260311
1757.00	0.260301
1758.00	0.260320
1759.00	0.260412
1760.00	0.260511
1761.00	0.260490
1762.00	0.260571
1763.00	0.260710
1764.00	0.260750
1765.00	0.260746
1766.00	0.260692
1767.00	0.260773
1768.00	0.260682
1769.00	0.260656
1770.00	0.260577
1771.00	0.260498
1772.00	0.260433
1773.00	0.260393
1774.00	0.260387
1775.00	0.260226
1776.00	0.260067
1777.00	0.259966
1778.00	0.259977
1779.00	0.259857
1780.00	0.259677
1781.00	0.259647
1782.00	0.259545
1783.00	0.259456
1784.00	0.259355
1785.00	0.259336
1786.00	0.259154
1787.00	0.258972
1788.00	0.258936
1789.00	0.258715
1790.00	0.258590
1791.00	0.258431
1792.00	0.258508
1793.00	0.258350
1794.00	0.258200
1795.00	0.258097
1796.00	0.257863
1797.00	0.257752
1798.00	0.257530
1799.00	0.257454
1800.00	0.257230
1801.00	0.257093
1802.00	0.256806
1803.00	0.256805
1804.00	0.256723
1805.00	0.256567
1806.00	0.256590
1807.00	0.256424
1808.00	0.256301
1809.00	0.256016
1810.00	0.255986
1811.00	0.255773
1812.00	0.255617
1813.00	0.255598
1814.00	0.255415
1815.00	0.255399
1816.00	0.255268
1817.00	0.255293
1818.00	0.255157
1819.00	0.255235
1820.00	0.255001
1821.00	0.255004
1822.00	0.254922
1823.00	0.254762
1824.00	0.254703
1825.00	0.254590
1826.00	0.254583
1827.00	0.254455
1828.00	0.254567
1829.00	0.254520
1830.00	0.254568
1831.00	0.254660
1832.00	0.254551
1833.00	0.254529
1834.00	0.254607
1835.00	0.254743
1836.00	0.254891
1837.00	0.255128
1838.00	0.255383
1839.00	0.255570
1840.00	0.255978
1841.00	0.256326
1842.00	0.256759
1843.00	0.257208
1844.00	0.257777
1845.00	0.258359
1846.00	0.259077
1847.00	0.259694
1848.00	0.260452
1849.00	0.261302
1850.00	0.262112
1851.00	0.263119
1852.00	0.264267
1853.00	0.265324
1854.00	0.266544
1855.00	0.267735
1856.00	0.269205
1857.00	0.270645
1858.00	0.272297
1859.00	0.274017
1860.00	0.275869
1861.00	0.277714
1862.00	0.279717
1863.00	0.281875
1864.00	0.284306
1865.00	0.286858
1866.00	0.289466
1867.00	0.292455
1868.00	0.295216
1869.00	0.298341
1870.00	0.301722
1871.00	0.305220
1872.00	0.308767
1873.00	0.312482
1874.00	0.316427
1875.00	0.320372
1876.00	0.324712
1877.00	0.329034
1878.00	0.333637
1879.00	0.338212
1880.00	0.342954
1881.00	0.347823
1882.00	0.352589
1883.00	0.357557
1884.00	0.362624
1885.00	0.368042
1886.00	0.373104
1887.00	0.378453
1888.00	0.383784
1889.00	0.389338
1890.00	0.394787
1891.00	0.400200
1892.00	0.405784
1893.00	0.410979
1894.00	0.416738
1895.00	0.422382
1896.00	0.428102
1897.00	0.433407
1898.00	0.438955
1899.00	0.444492
1900.00	0.450022
1901.00	0.455360
1902.00	0.460658
1903.00	0.466317
1904.00	0.471463
1905.00	0.476693
1906.00	0.481703
1907.00	0.486732
1908.00	0.491287
1909.00	0.496061
1910.00	0.500684
1911.00	0.504287
1912.00	0.508462
1913.00	0.512356
1914.00	0.516389
1915.00	0.519619
1916.00	0.523324
1917.00	0.526574
1918.00	0.529051
1919.00	0.531607
1920.00	0.533753
1921.00	0.535895
1922.00	0.537567
1923.00	0.539225
1924.00	0.541057
1925.00	0.542927
1926.00	0.544099
1927.00	0.545513
1928.00	0.547028
1929.00	0.547239
1930.00	0.547851
1931.00	0.548494
1932.00	0.549002
1933.00	0.548882
1934.00	0.549161
1935.00	0.549875
1936.00	0.549868
1937.00	0.549839
1938.00	0.549903
1939.00	0.550307
1940.00	0.550074
1941.00	0.549451
1942.00	0.548874
1943.00	0.548049
1944.00	0.547259
1945.00	0.546718
1946.00	0.546265
1947.00	0.545169
1948.00	0.544129
1949.00	0.543495
1950.00	0.542818
1951.00	0.541647
1952.00	0.540387
1953.00	0.539465
1954.00	0.538366
1955.00	0.537121
1956.00	0.535621
1957.00	0.534503
1958.00	0.532853
1959.00	0.531537
1960.00	0.530386
1961.00	0.528504
1962.00	0.526832
1963.00	0.525316
1964.00	0.524363
1965.00	0.522525
1966.00	0.520759
1967.00	0.519396
1968.00	0.517918
1969.00	0.516334
1970.00	0.514423
1971.00	0.512767
1972.00	0.510923
1973.00	0.509266
1974.00	0.507366
1975.00	0.505709
1976.00	0.504150
1977.00	0.502458
1978.00	0.501335
1979.00	0.499216
1980.00	0.497580
1981.00	0.495318
1982.00	0.494028
1983.00	0.491856
1984.00	0.489722
1985.00	0.487983
1986.00	0.486214
1987.00	0.484979
1988.00	0.482960
1989.00	0.481237
1990.00	0.479241
1991.00	0.477623
1992.00	0.475979
1993.00	0.474077
1994.00	0.472177
1995.00	0.470235
1996.00	0.469280
1997.00	0.467456
1998.00	0.465894
1999.00	0.463920
2000.00	0.462977
2001.00	0.461387
2002.00	0.459560
2003.00	0.457934
2004.00	0.455836
2005.00	0.454352
2006.00	0.452751
2007.00	0.451119
2008.00	0.449246
2009.00	0.447615
2010.00	0.446080
2011.00	0.444755
2012.00	0.443052
2013.00	0.440980
2014.00	0.439471
2015.00	0.437837
2016.00	0.436527
2017.00	0.434555
2018.00	0.433119
2019.00	0.431523
2020.00	0.429791
2021.00	0.428277
2022.00	0.426762
2023.00	0.425250
2024.00	0.423828
2025.00	0.422401
2026.00	0.420984
2027.00	0.419339
2028.00	0.417647
2029.00	0.416608
2030.00	0.415454
2031.00	0.414040
2032.00	0.412821
2033.00	0.410993
2034.00	0.409854
2035.00	0.408294
2036.00	0.407203
2037.00	0.405801
2038.00	0.404439
2039.00	0.403008
2040.00	0.401702
2041.00	0.400159
2042.00	0.399011
2043.00	0.397761
2044.00	0.396444
2045.00	0.395173
2046.00	0.393560
2047.00	0.392043
2048.00	0.390958
2049.00	0.389241
2050.00	0.388198
2051.00	0.386718
2052.00	0.385635
2053.00	0.383895
2054.00	0.382997
2055.00	0.381651
2056.00	0.380527
2057.00	0.379320
2058.00	0.378455
2059.00	0.377322
2060.00	0.375888
2061.00	0.374672
2062.00	0.373444
2063.00	0.372167
2064.00	0.371091
2065.00	0.369972
2066.00	0.369166
2067.00	0.367998
2068.00	0.366848
2069.00	0.365806
2070.00	0.364949
2071.00	0.363545
2072.00	0.362697
2073.00	0.361784
2074.00	0.360405
2075.00	0.359221
2076.00	0.358053
2077.00	0.357099
2078.00	0.355981
2079.00	0.354976
2080.00	0.353923
2081.00	0.352648
2082.00	0.351004
2083.00	0.350075
2084.00	0.348825
2085.00	0.347409
2086.00	0.346185
2087.00	0.345255
2088.00	0.344234
2089.00	0.342829
2090.00	0.341577
2091.00	0.340845
2092.00	0.339592
2093.00	0.338305
2094.00	0.337207
2095.00	0.336209
2096.00	0.334836
2097.00	0.333911
2098.00	0.332807
2099.00	0.332063
2100.00	0.331058
2101.00	0.330299
2102.00	0.329511
2103.00	0.328430
2104.00	0.327377
2105.00	0.326529
2106.00	0.325892
2107.00	0.324479
2108.00	0.323318
2109.00	0.322461
2110.00	0.321506
2111.00	0.320575
2112.00	0.319927
2113.00	0.319090
2114.00	0.318104
2115.00	0.317181
2116.00	0.316706
2117.00	0.315540
2118.00	0.314466
2119.00	0.313808
2120.00	0.312808
2121.00	0.311591
2122.00	0.310573
2123.00	0.309668
2124.00	0.309207
2125.00	0.308278
2126.00	0.307610
2127.00	0.307138
2128.00	0.306123
2129.00	0.304907
2130.00	0.303990
2131.00	0.303261
2132.00	0.302504
2133.00	0.301237
2134.00	0.300716
2135.00	0.300166
2136.00	0.299357
2137.00	0.298651
2138.00	0.298310
2139.00	0.297549
2140.00	0.296720
2141.00	0.296346
2142.00	0.295620
2143.00	0.294574
2144.00	0.293621
2145.00	0.293335
2146.00	0.292807
2147.00	0.292416
2148.00	0.291587
2149.00	0.291216
2150.00	0.290489
2151.00	0.289734
2152.00	0.289139
2153.00	0.288229
2154.00	0.287766
2155.00	0.286876
2156.00	0.286330
2157.00	0.285756
2158.00	0.284606
2159.00	0.284107
2160.00	0.283839
2161.00	0.283186
2162.00	0.282720
2163.00	0.282213
2164.00	0.281700
2165.00	0.281212
2166.00	0.280399
2167.00	0.280016
2168.00	0.279518
2169.00	0.278950
2170.00	0.278843
2171.00	0.278300
2172.00	0.277723
2173.00	0.277335
2174.00	0.277074
2175.00	0.276857
2176.00	0.276196
2177.00	0.275588
2178.00	0.275382
2179.00	0.274897
2180.00	0.274224
2181.00	0.274137
2182.00	0.273829
2183.00	0.273530
2184.00	0.273173
2185.00	0.272971
2186.00	0.272663
2187.00	0.271997
2188.00	0.271762
2189.00	0.271450
2190.00	0.271171
2191.00	0.270579
2192.00	0.270367
2193.00	0.270323
2194.00	0.270040
2195.00	0.269521
2196.00	0.269227
2197.00	0.269210
[truncated: 303 more rows]
