# Supplementary material for: Ultrafast charge-transfer-induced spin transition in cobalt-tungstate molecular photomagnets
Source: Nat Commun. 2025 Jun 6;16:5012. doi: 10.1038/s41467-025-60401-4 (PMC12144094; doi:10.1038/s41467-025-60401-4)
Supplement: Supplementary file 5 — Source Data [file 41467_2025_60401_MOESM5_ESM.zip › Source_Data_files/Photoinduced_UV_vis_NIR_spectra_CsCoW/cooling_photo_2nd/File_220713_123605_130K.txt]

File_220713_123605_130K.spc - RawData
�g�� (nm)	Abs.
200.00	1.567799
201.00	1.667906
202.00	1.854186
203.00	2.235253
204.00	2.682719
205.00	3.258631
206.00	2.537333
207.00	2.433137
208.00	2.098870
209.00	2.083295
210.00	2.097626
211.00	2.231127
212.00	2.143702
213.00	2.199300
214.00	2.247480
215.00	2.150967
216.00	2.140150
217.00	2.120195
218.00	2.134907
219.00	2.135815
220.00	2.146601
221.00	2.114184
222.00	2.117930
223.00	2.126222
224.00	2.123553
225.00	2.153558
226.00	2.174872
227.00	2.188975
228.00	2.214042
229.00	2.213300
230.00	2.191148
231.00	2.210942
232.00	2.195247
233.00	2.168476
234.00	2.191530
235.00	2.200112
236.00	2.211982
237.00	2.216289
238.00	2.228726
239.00	2.230987
240.00	2.237310
241.00	2.242793
242.00	2.241861
243.00	2.233368
244.00	2.235893
245.00	2.257959
246.00	2.258339
247.00	2.271712
248.00	2.281950
249.00	2.288115
250.00	2.262900
251.00	2.250402
252.00	2.256781
253.00	2.258429
254.00	2.246323
255.00	2.254245
256.00	2.250325
257.00	2.256221
258.00	2.257509
259.00	2.256490
260.00	2.264832
261.00	2.275831
262.00	2.273186
263.00	2.270796
264.00	2.286534
265.00	2.288346
266.00	2.286880
267.00	2.276819
268.00	2.284840
269.00	2.270152
270.00	2.269587
271.00	2.262985
272.00	2.263868
273.00	2.237360
274.00	2.239108
275.00	2.218488
276.00	2.208288
277.00	2.186101
278.00	2.194347
279.00	2.190847
280.00	2.190406
281.00	2.188042
282.00	2.184448
283.00	2.166571
284.00	2.152476
285.00	2.141972
286.00	2.128593
287.00	2.123249
288.00	2.111309
289.00	2.098806
290.00	2.097553
291.00	2.091115
292.00	2.074536
293.00	2.068596
294.00	2.068825
295.00	2.045712
296.00	2.029463
297.00	2.024028
298.00	2.009864
299.00	1.993147
300.00	1.981030
301.00	1.978796
302.00	1.971626
303.00	1.957836
304.00	1.951243
305.00	1.944148
306.00	1.916967
307.00	1.894577
308.00	1.882613
309.00	1.862038
310.00	1.839337
311.00	1.818510
312.00	1.798995
313.00	1.775889
314.00	1.754241
315.00	1.734317
316.00	1.717780
317.00	1.708126
318.00	1.695211
319.00	1.669001
320.00	1.653273
321.00	1.634944
322.00	1.611527
323.00	1.594709
324.00	1.586986
325.00	1.572931
326.00	1.558665
327.00	1.548693
328.00	1.536328
329.00	1.527513
330.00	1.517624
331.00	1.510834
332.00	1.501549
333.00	1.491121
334.00	1.481492
335.00	1.473524
336.00	1.468338
337.00	1.463410
338.00	1.458384
339.00	1.452947
340.00	1.452121
341.00	1.446854
342.00	1.440866
343.00	1.442340
344.00	1.440722
345.00	1.437368
346.00	1.435804
347.00	1.434973
348.00	1.428979
349.00	1.424086
350.00	1.419568
351.00	1.416492
352.00	1.412952
353.00	1.409856
354.00	1.407806
355.00	1.403400
356.00	1.400535
357.00	1.396384
358.00	1.392162
359.00	1.388353
360.00	1.383398
361.00	1.377677
362.00	1.371362
363.00	1.364671
364.00	1.355458
365.00	1.348576
366.00	1.341243
367.00	1.334841
368.00	1.326923
369.00	1.318998
370.00	1.310542
371.00	1.303023
372.00	1.293362
373.00	1.284617
374.00	1.276456
375.00	1.267334
376.00	1.255798
377.00	1.245474
378.00	1.235381
379.00	1.225415
380.00	1.216016
381.00	1.207554
382.00	1.198655
383.00	1.190381
384.00	1.180707
385.00	1.170885
386.00	1.161999
387.00	1.153450
388.00	1.144068
389.00	1.135753
390.00	1.127421
391.00	1.119037
392.00	1.110623
393.00	1.102734
394.00	1.095316
395.00	1.087466
396.00	1.080197
397.00	1.073200
398.00	1.068172
399.00	1.061561
400.00	1.056851
401.00	1.051889
402.00	1.047801
403.00	1.042040
404.00	1.038532
405.00	1.034395
406.00	1.030607
407.00	1.027091
408.00	1.024439
409.00	1.021532
410.00	1.018849
411.00	1.015930
412.00	1.012287
413.00	1.008565
414.00	1.005332
415.00	1.001788
416.00	0.998083
417.00	0.994478
418.00	0.990369
419.00	0.986075
420.00	0.981561
421.00	0.977725
422.00	0.973718
423.00	0.970679
424.00	0.966860
425.00	0.963081
426.00	0.958647
427.00	0.954578
428.00	0.950544
429.00	0.946217
430.00	0.941744
431.00	0.938001
432.00	0.934686
433.00	0.930537
434.00	0.927558
435.00	0.924457
436.00	0.920842
437.00	0.916955
438.00	0.913900
439.00	0.910241
440.00	0.907637
441.00	0.904808
442.00	0.901959
443.00	0.898697
444.00	0.896134
445.00	0.893789
446.00	0.891452
447.00	0.889431
448.00	0.887989
449.00	0.886157
450.00	0.884042
451.00	0.881739
452.00	0.880146
453.00	0.878323
454.00	0.877075
455.00	0.875821
456.00	0.874980
457.00	0.873773
458.00	0.872352
459.00	0.870648
460.00	0.869395
461.00	0.868536
462.00	0.867715
463.00	0.867009
464.00	0.865876
465.00	0.864373
466.00	0.862315
467.00	0.860472
468.00	0.858308
469.00	0.856810
470.00	0.855283
471.00	0.853717
472.00	0.851322
473.00	0.849551
474.00	0.847218
475.00	0.844662
476.00	0.842344
477.00	0.840566
478.00	0.838447
479.00	0.836383
480.00	0.834482
481.00	0.832500
482.00	0.830508
483.00	0.828357
484.00	0.826269
485.00	0.823988
486.00	0.821480
487.00	0.818799
488.00	0.816224
489.00	0.814217
490.00	0.812289
491.00	0.810560
492.00	0.809090
493.00	0.807593
494.00	0.806079
495.00	0.804397
496.00	0.802683
497.00	0.801005
498.00	0.799630
499.00	0.797887
500.00	0.796350
501.00	0.795231
502.00	0.793843
503.00	0.792640
504.00	0.791276
505.00	0.790000
506.00	0.789041
507.00	0.787858
508.00	0.786062
509.00	0.785371
510.00	0.784314
511.00	0.783102
512.00	0.781950
513.00	0.781007
514.00	0.779943
515.00	0.779121
516.00	0.778101
517.00	0.777294
518.00	0.777394
519.00	0.776684
520.00	0.775999
521.00	0.775374
522.00	0.774702
523.00	0.774241
524.00	0.773711
525.00	0.773658
526.00	0.773690
527.00	0.774334
528.00	0.773590
529.00	0.773755
530.00	0.773719
531.00	0.773692
532.00	0.773218
533.00	0.773546
534.00	0.772937
535.00	0.772374
536.00	0.771636
537.00	0.770959
538.00	0.769648
539.00	0.769225
540.00	0.768324
541.00	0.767543
542.00	0.766523
543.00	0.765710
544.00	0.764304
545.00	0.763169
546.00	0.761876
547.00	0.760286
548.00	0.759125
549.00	0.757618
550.00	0.756196
551.00	0.755015
552.00	0.754256
553.00	0.753734
554.00	0.753230
555.00	0.752805
556.00	0.752737
557.00	0.753039
558.00	0.752871
559.00	0.753468
560.00	0.754105
561.00	0.754891
562.00	0.755465
563.00	0.756503
564.00	0.757782
565.00	0.759041
566.00	0.759808
567.00	0.761295
568.00	0.762553
569.00	0.763411
570.00	0.764397
571.00	0.765434
572.00	0.766268
573.00	0.766956
574.00	0.767653
575.00	0.768346
576.00	0.769221
577.00	0.769945
578.00	0.770691
579.00	0.771517
580.00	0.772916
581.00	0.774022
582.00	0.775619
583.00	0.777245
584.00	0.779177
585.00	0.780908
586.00	0.783220
587.00	0.785494
588.00	0.787910
589.00	0.790576
590.00	0.793007
591.00	0.795515
592.00	0.797656
593.00	0.799767
594.00	0.802013
595.00	0.804154
596.00	0.806258
597.00	0.808338
598.00	0.810751
599.00	0.812471
600.00	0.814276
601.00	0.816606
602.00	0.818443
603.00	0.820233
604.00	0.822936
605.00	0.825631
606.00	0.827490
607.00	0.830190
608.00	0.832967
609.00	0.835263
610.00	0.837980
611.00	0.840416
612.00	0.842877
613.00	0.845316
614.00	0.847459
615.00	0.849612
616.00	0.851822
617.00	0.853991
618.00	0.856504
619.00	0.859095
620.00	0.861628
621.00	0.864822
622.00	0.867601
623.00	0.869802
624.00	0.872570
625.00	0.875380
626.00	0.877936
627.00	0.881164
628.00	0.884484
629.00	0.886714
630.00	0.889078
631.00	0.891305
632.00	0.893325
633.00	0.895489
634.00	0.897534
635.00	0.899683
636.00	0.902516
637.00	0.904666
638.00	0.906331
639.00	0.909403
640.00	0.912112
641.00	0.914295
642.00	0.917353
643.00	0.920998
644.00	0.923317
645.00	0.925530
646.00	0.927207
647.00	0.928982
648.00	0.931572
649.00	0.933976
650.00	0.937358
651.00	0.940946
652.00	0.942496
653.00	0.943793
654.00	0.946306
655.00	0.948588
656.00	0.950321
657.00	0.953849
658.00	0.957796
659.00	0.960920
660.00	0.963912
661.00	0.967209
662.00	0.970378
663.00	0.972227
664.00	0.974450
665.00	0.975799
666.00	0.977201
667.00	0.978441
668.00	0.978967
669.00	0.979496
670.00	0.979740
671.00	0.980611
672.00	0.981233
673.00	0.982645
674.00	0.983791
675.00	0.985318
676.00	0.986924
677.00	0.987975
678.00	0.989687
679.00	0.991295
680.00	0.992788
681.00	0.994653
682.00	0.997128
683.00	0.998207
684.00	1.000231
685.00	1.002538
686.00	1.004130
687.00	1.005979
688.00	1.008296
689.00	1.009049
690.00	1.010048
691.00	1.010707
692.00	1.011338
693.00	1.012093
694.00	1.013985
695.00	1.014940
696.00	1.015995
697.00	1.016608
698.00	1.017693
699.00	1.018264
700.00	1.018972
701.00	1.021265
702.00	1.022752
703.00	1.025031
704.00	1.026381
705.00	1.027561
706.00	1.027158
707.00	1.028097
708.00	1.028190
709.00	1.028585
710.00	1.029956
711.00	1.030748
712.00	1.030713
713.00	1.030091
714.00	1.030642
715.00	1.030948
716.00	1.030997
717.00	1.032431
718.00	1.032391
719.00	1.019285
720.00	1.006012
721.00	0.997479
722.00	0.994061
723.00	0.990648
724.00	0.987243
725.00	0.983661
726.00	0.980065
727.00	0.976718
728.00	0.973015
729.00	0.969705
730.00	0.969777
731.00	0.969750
732.00	0.969753
733.00	0.969694
734.00	0.969735
735.00	0.969733
736.00	0.969729
737.00	0.969699
738.00	0.969475
739.00	0.969279
740.00	0.969136
741.00	0.968939
742.00	0.968622
743.00	0.968254
744.00	0.967824
745.00	0.967373
746.00	0.966940
747.00	0.966339
748.00	0.965869
749.00	0.965285
750.00	0.964802
751.00	0.964095
752.00	0.963278
753.00	0.962422
754.00	0.961475
755.00	0.960592
756.00	0.959635
757.00	0.958609
758.00	0.957639
759.00	0.956672
760.00	0.955628
761.00	0.954580
762.00	0.953476
763.00	0.952357
764.00	0.951087
765.00	0.949808
766.00	0.948589
767.00	0.947257
768.00	0.945937
769.00	0.944616
770.00	0.943311
771.00	0.941931
772.00	0.940507
773.00	0.939064
774.00	0.937617
775.00	0.935992
776.00	0.934496
777.00	0.932897
778.00	0.931383
779.00	0.929842
780.00	0.928134
781.00	0.926543
782.00	0.924819
783.00	0.923045
784.00	0.921297
785.00	0.919480
786.00	0.917618
787.00	0.915723
788.00	0.913916
789.00	0.911965
790.00	0.909998
791.00	0.908020
792.00	0.906109
793.00	0.903963
794.00	0.901919
795.00	0.899754
796.00	0.897632
797.00	0.895508
798.00	0.893280
799.00	0.891138
800.00	0.888894
801.00	0.886607
802.00	0.884332
803.00	0.882185
804.00	0.879854
805.00	0.877413
806.00	0.875162
807.00	0.872810
808.00	0.870332
809.00	0.867839
810.00	0.865544
811.00	0.863127
812.00	0.860629
813.00	0.858185
814.00	0.855707
815.00	0.853290
816.00	0.850923
817.00	0.848526
818.00	0.846091
819.00	0.843686
820.00	0.841159
821.00	0.838727
822.00	0.836279
823.00	0.833797
824.00	0.831311
825.00	0.828946
826.00	0.826629
827.00	0.824111
828.00	0.821647
829.00	0.819256
830.00	0.816739
831.00	0.814336
832.00	0.811927
833.00	0.809338
834.00	0.807032
835.00	0.804580
836.00	0.801978
837.00	0.799590
838.00	0.797292
839.00	0.794838
840.00	0.792408
841.00	0.789941
842.00	0.787449
843.00	0.784924
844.00	0.782544
845.00	0.780051
846.00	0.777658
847.00	0.775194
848.00	0.772670
849.00	0.770306
850.00	0.767906
851.00	0.765319
852.00	0.762819
853.00	0.760464
854.00	0.757828
855.00	0.755327
856.00	0.752967
857.00	0.750535
858.00	0.748130
859.00	0.745710
860.00	0.743245
861.00	0.740576
862.00	0.738184
863.00	0.732456
864.00	0.726834
865.00	0.721301
866.00	0.715517
867.00	0.709823
868.00	0.704182
869.00	0.698590
870.00	0.693021
871.00	0.687501
872.00	0.681932
873.00	0.676269
874.00	0.670675
875.00	0.665174
876.00	0.659575
877.00	0.654015
878.00	0.648621
879.00	0.643149
880.00	0.640322
881.00	0.637582
882.00	0.634628
883.00	0.631809
884.00	0.629082
885.00	0.626387
886.00	0.623668
887.00	0.620915
888.00	0.618213
889.00	0.615461
890.00	0.612833
891.00	0.610140
892.00	0.607430
893.00	0.604863
894.00	0.602280
895.00	0.599729
896.00	0.597131
897.00	0.594533
898.00	0.591880
899.00	0.589425
900.00	0.586904
901.00	0.584386
902.00	0.581750
903.00	0.579237
904.00	0.576765
905.00	0.574272
906.00	0.571791
907.00	0.569352
908.00	0.567030
909.00	0.564713
910.00	0.562310
911.00	0.559961
912.00	0.557591
913.00	0.555332
914.00	0.553032
915.00	0.550748
916.00	0.548408
917.00	0.546198
918.00	0.543944
919.00	0.541818
920.00	0.539629
921.00	0.537454
922.00	0.535347
923.00	0.533231
924.00	0.531094
925.00	0.528978
926.00	0.526886
927.00	0.524889
928.00	0.522874
929.00	0.520905
930.00	0.518866
931.00	0.516929
932.00	0.514969
933.00	0.513078
934.00	0.511127
935.00	0.509264
936.00	0.507407
937.00	0.505570
938.00	0.503756
939.00	0.501946
940.00	0.500172
941.00	0.498463
942.00	0.496693
943.00	0.494931
944.00	0.493191
945.00	0.491433
946.00	0.489730
947.00	0.488048
948.00	0.486392
949.00	0.484805
950.00	0.483182
951.00	0.481586
952.00	0.479946
953.00	0.478273
954.00	0.476648
955.00	0.475011
956.00	0.473400
957.00	0.471758
958.00	0.470114
959.00	0.468543
960.00	0.467033
961.00	0.465496
962.00	0.463982
963.00	0.462441
964.00	0.460912
965.00	0.459391
966.00	0.457837
967.00	0.456330
968.00	0.454800
969.00	0.453301
970.00	0.451875
971.00	0.450496
972.00	0.449128
973.00	0.447760
974.00	0.446385
975.00	0.445048
976.00	0.443705
977.00	0.442324
978.00	0.440986
979.00	0.439692
980.00	0.438442
981.00	0.437182
982.00	0.435924
983.00	0.434712
984.00	0.433548
985.00	0.432400
986.00	0.431238
987.00	0.430028
988.00	0.428818
989.00	0.427642
990.00	0.426475
991.00	0.425340
992.00	0.424220
993.00	0.423106
994.00	0.422017
995.00	0.420926
996.00	0.419871
997.00	0.418774
998.00	0.417720
999.00	0.416651
1000.00	0.415612
1001.00	0.414538
1002.00	0.413467
1003.00	0.412452
1004.00	0.411483
1005.00	0.410522
1006.00	0.409573
1007.00	0.408677
1008.00	0.407773
1009.00	0.406854
1010.00	0.405916
1011.00	0.404976
1012.00	0.404082
1013.00	0.403185
1014.00	0.402290
1015.00	0.401404
1016.00	0.400516
1017.00	0.399641
1018.00	0.398778
1019.00	0.397987
1020.00	0.397150
1021.00	0.396313
1022.00	0.395423
1023.00	0.394566
1024.00	0.393682
1025.00	0.392833
1026.00	0.391967
1027.00	0.391139
1028.00	0.390322
1029.00	0.389511
1030.00	0.388698
1031.00	0.387918
1032.00	0.387138
1033.00	0.386347
1034.00	0.385536
1035.00	0.384733
1036.00	0.383911
1037.00	0.383137
1038.00	0.382372
1039.00	0.381629
1040.00	0.380854
1041.00	0.380102
1042.00	0.379332
1043.00	0.378613
1044.00	0.377874
1045.00	0.377157
1046.00	0.376392
1047.00	0.375656
1048.00	0.374935
1049.00	0.374216
1050.00	0.373518
1051.00	0.372863
1052.00	0.372202
1053.00	0.371554
1054.00	0.370914
1055.00	0.370265
1056.00	0.369620
1057.00	0.368955
1058.00	0.368302
1059.00	0.367700
1060.00	0.367064
1061.00	0.366442
1062.00	0.365798
1063.00	0.365220
1064.00	0.364595
1065.00	0.363982
1066.00	0.363368
1067.00	0.362779
1068.00	0.362171
1069.00	0.361576
1070.00	0.360967
1071.00	0.360368
1072.00	0.359759
1073.00	0.359152
1074.00	0.358577
1075.00	0.358027
1076.00	0.357449
1077.00	0.356871
1078.00	0.356315
1079.00	0.355797
1080.00	0.355223
1081.00	0.354719
1082.00	0.354202
1083.00	0.353713
1084.00	0.353207
1085.00	0.352685
1086.00	0.352214
1087.00	0.351734
1088.00	0.351221
1089.00	0.350744
1090.00	0.350285
1091.00	0.349841
1092.00	0.349318
1093.00	0.348869
1094.00	0.348418
1095.00	0.347982
1096.00	0.347538
1097.00	0.347066
1098.00	0.346609
1099.00	0.346155
1100.00	0.345683
1101.00	0.345220
1102.00	0.344796
1103.00	0.344337
1104.00	0.343877
1105.00	0.343438
1106.00	0.342997
1107.00	0.342570
1108.00	0.342121
1109.00	0.341711
1110.00	0.341275
1111.00	0.340868
1112.00	0.340443
1113.00	0.340014
1114.00	0.339649
1115.00	0.339239
1116.00	0.338820
1117.00	0.338455
1118.00	0.338072
1119.00	0.337659
1120.00	0.337247
1121.00	0.336882
1122.00	0.336523
1123.00	0.336148
1124.00	0.335770
1125.00	0.335424
1126.00	0.335075
1127.00	0.334697
1128.00	0.334321
1129.00	0.333954
1130.00	0.333578
1131.00	0.333226
1132.00	0.332879
1133.00	0.332573
1134.00	0.332252
1135.00	0.331948
1136.00	0.331647
1137.00	0.331345
1138.00	0.331027
1139.00	0.330694
1140.00	0.330394
1141.00	0.330096
1142.00	0.329776
1143.00	0.329463
1144.00	0.329156
1145.00	0.328881
1146.00	0.328607
1147.00	0.328323
1148.00	0.328037
1149.00	0.327742
1150.00	0.327427
1151.00	0.327075
1152.00	0.326726
1153.00	0.326393
1154.00	0.326088
1155.00	0.325758
1156.00	0.325449
1157.00	0.325127
1158.00	0.324824
1159.00	0.324509
1160.00	0.324208
1161.00	0.323917
1162.00	0.323606
1163.00	0.323256
1164.00	0.322931
1165.00	0.322612
1166.00	0.322296
1167.00	0.321966
1168.00	0.321666
1169.00	0.321373
1170.00	0.321059
1171.00	0.320717
1172.00	0.320423
1173.00	0.320121
1174.00	0.319805
1175.00	0.319481
1176.00	0.319167
1177.00	0.318856
1178.00	0.318559
1179.00	0.318228
1180.00	0.317936
1181.00	0.317654
1182.00	0.317354
1183.00	0.317054
1184.00	0.316743
1185.00	0.316442
1186.00	0.316115
1187.00	0.315806
1188.00	0.315488
1189.00	0.315173
1190.00	0.314866
1191.00	0.314560
1192.00	0.314264
1193.00	0.313981
1194.00	0.313687
1195.00	0.313384
1196.00	0.313102
1197.00	0.312827
1198.00	0.312494
1199.00	0.312177
1200.00	0.311857
1201.00	0.311560
1202.00	0.311249
1203.00	0.310945
1204.00	0.310660
1205.00	0.310391
1206.00	0.310079
1207.00	0.309749
1208.00	0.309461
1209.00	0.309139
1210.00	0.308820
1211.00	0.308490
1212.00	0.308152
1213.00	0.307823
1214.00	0.307473
1215.00	0.307152
1216.00	0.306819
1217.00	0.306502
1218.00	0.306187
1219.00	0.305857
1220.00	0.305548
1221.00	0.305205
1222.00	0.304857
1223.00	0.304529
1224.00	0.304226
1225.00	0.303885
1226.00	0.303571
1227.00	0.303258
1228.00	0.302941
1229.00	0.302629
1230.00	0.302303
1231.00	0.301998
1232.00	0.301705
1233.00	0.301411
1234.00	0.301110
1235.00	0.300817
1236.00	0.300507
1237.00	0.300199
1238.00	0.299916
1239.00	0.299621
1240.00	0.299334
1241.00	0.299064
1242.00	0.298776
1243.00	0.298496
1244.00	0.298199
1245.00	0.297922
1246.00	0.297625
1247.00	0.297336
1248.00	0.297031
1249.00	0.296751
1250.00	0.296473
1251.00	0.296186
1252.00	0.295869
1253.00	0.295610
1254.00	0.295323
1255.00	0.295052
1256.00	0.294792
1257.00	0.294520
1258.00	0.294228
1259.00	0.293969
1260.00	0.293684
1261.00	0.293402
1262.00	0.293088
1263.00	0.292787
1264.00	0.292515
1265.00	0.292228
1266.00	0.291956
1267.00	0.291662
1268.00	0.291382
1269.00	0.291098
1270.00	0.290797
1271.00	0.290534
1272.00	0.290236
1273.00	0.289942
1274.00	0.289668
1275.00	0.289375
1276.00	0.289098
1277.00	0.288817
1278.00	0.288555
1279.00	0.288309
1280.00	0.288097
1281.00	0.287845
1282.00	0.287623
1283.00	0.287371
1284.00	0.287144
1285.00	0.286917
1286.00	0.286712
1287.00	0.286495
1288.00	0.286264
1289.00	0.286046
1290.00	0.285848
1291.00	0.285650
1292.00	0.285463
1293.00	0.285246
1294.00	0.285030
1295.00	0.284835
1296.00	0.284649
1297.00	0.284450
1298.00	0.284268
1299.00	0.284086
1300.00	0.283886
1301.00	0.283665
1302.00	0.283501
1303.00	0.283352
1304.00	0.283198
1305.00	0.283057
1306.00	0.282905
1307.00	0.282725
1308.00	0.282554
1309.00	0.282355
1310.00	0.282197
1311.00	0.282068
1312.00	0.281888
1313.00	0.281722
1314.00	0.281559
1315.00	0.281384
1316.00	0.281217
1317.00	0.281035
1318.00	0.280883
1319.00	0.280703
1320.00	0.280511
1321.00	0.280310
1322.00	0.280110
1323.00	0.279936
1324.00	0.279755
1325.00	0.279547
1326.00	0.279378
1327.00	0.279179
1328.00	0.278980
1329.00	0.278832
1330.00	0.278681
1331.00	0.278521
1332.00	0.278380
1333.00	0.278253
1334.00	0.278162
1335.00	0.278037
1336.00	0.277888
1337.00	0.277760
1338.00	0.277659
1339.00	0.277594
1340.00	0.277496
1341.00	0.277428
1342.00	0.277375
1343.00	0.277292
1344.00	0.277234
1345.00	0.277179
1346.00	0.277118
1347.00	0.277042
1348.00	0.276943
1349.00	0.276872
1350.00	0.276795
1351.00	0.276732
1352.00	0.276691
1353.00	0.276686
1354.00	0.276678
1355.00	0.276666
1356.00	0.276623
1357.00	0.276622
1358.00	0.276617
1359.00	0.276636
1360.00	0.276722
1361.00	0.276800
1362.00	0.276899
1363.00	0.277011
1364.00	0.277172
1365.00	0.277371
1366.00	0.277600
1367.00	0.277860
1368.00	0.278161
1369.00	0.278482
1370.00	0.278829
1371.00	0.279231
1372.00	0.279684
1373.00	0.280180
1374.00	0.280748
1375.00	0.281375
1376.00	0.282042
1377.00	0.282735
1378.00	0.283512
1379.00	0.284329
1380.00	0.285210
1381.00	0.286143
1382.00	0.287145
1383.00	0.288200
1384.00	0.289290
1385.00	0.290432
1386.00	0.291661
1387.00	0.292933
1388.00	0.294220
1389.00	0.295548
1390.00	0.296962
1391.00	0.298385
1392.00	0.299833
1393.00	0.301330
1394.00	0.302895
1395.00	0.304469
1396.00	0.306042
1397.00	0.307657
1398.00	0.309294
1399.00	0.310919
1400.00	0.312554
1401.00	0.314212
1402.00	0.315886
1403.00	0.317550
1404.00	0.319205
1405.00	0.320879
1406.00	0.322552
1407.00	0.324159
1408.00	0.325761
1409.00	0.327340
1410.00	0.328907
1411.00	0.330429
1412.00	0.331923
1413.00	0.333430
1414.00	0.334879
1415.00	0.336292
1416.00	0.337700
1417.00	0.339055
1418.00	0.340349
1419.00	0.341568
1420.00	0.342730
1421.00	0.343880
1422.00	0.344980
1423.00	0.346073
1424.00	0.347121
1425.00	0.348120
1426.00	0.349112
1427.00	0.350022
1428.00	0.350862
1429.00	0.351700
1430.00	0.352478
1431.00	0.353228
1432.00	0.353924
1433.00	0.354586
1434.00	0.355221
1435.00	0.355828
1436.00	0.356400
1437.00	0.356944
1438.00	0.357432
1439.00	0.357914
1440.00	0.358327
1441.00	0.358716
1442.00	0.359066
1443.00	0.359360
1444.00	0.359658
1445.00	0.359919
1446.00	0.360122
1447.00	0.360342
1448.00	0.360517
1449.00	0.360614
1450.00	0.360666
1451.00	0.360713
1452.00	0.360734
1453.00	0.360722
1454.00	0.360676
1455.00	0.360571
1456.00	0.360434
1457.00	0.360253
1458.00	0.360060
1459.00	0.359837
1460.00	0.359588
1461.00	0.359298
1462.00	0.358976
1463.00	0.358606
1464.00	0.358139
1465.00	0.357644
1466.00	0.357162
1467.00	0.356666
1468.00	0.356069
1469.00	0.355455
1470.00	0.354806
1471.00	0.354121
1472.00	0.353448
1473.00	0.352747
1474.00	0.351996
1475.00	0.351204
1476.00	0.350396
1477.00	0.349567
1478.00	0.348708
1479.00	0.347818
1480.00	0.346895
1481.00	0.345993
1482.00	0.345068
1483.00	0.344110
1484.00	0.343141
1485.00	0.342195
1486.00	0.341206
1487.00	0.340201
1488.00	0.339227
1489.00	0.338237
1490.00	0.337186
1491.00	0.336167
1492.00	0.335129
1493.00	0.334083
1494.00	0.333042
1495.00	0.331980
1496.00	0.330977
1497.00	0.329973
1498.00	0.328918
1499.00	0.327868
1500.00	0.326859
1501.00	0.325839
1502.00	0.324794
1503.00	0.323752
1504.00	0.322748
1505.00	0.321734
1506.00	0.320692
1507.00	0.319688
1508.00	0.318668
1509.00	0.317680
1510.00	0.316656
1511.00	0.315626
1512.00	0.314612
1513.00	0.313577
1514.00	0.312586
1515.00	0.311619
1516.00	0.310667
1517.00	0.309691
1518.00	0.308720
1519.00	0.307791
1520.00	0.306886
1521.00	0.305937
1522.00	0.305001
1523.00	0.304093
1524.00	0.303177
1525.00	0.302285
1526.00	0.301367
1527.00	0.300511
1528.00	0.299643
1529.00	0.298782
1530.00	0.297951
1531.00	0.297098
1532.00	0.296266
1533.00	0.295430
1534.00	0.294593
1535.00	0.293774
1536.00	0.292935
1537.00	0.292106
1538.00	0.291329
1539.00	0.290553
1540.00	0.289780
1541.00	0.289008
1542.00	0.288229
1543.00	0.287463
1544.00	0.286705
1545.00	0.285978
1546.00	0.285253
1547.00	0.284509
1548.00	0.283777
1549.00	0.283066
1550.00	0.282373
1551.00	0.281689
1552.00	0.280997
1553.00	0.280334
1554.00	0.279663
1555.00	0.278978
1556.00	0.278298
1557.00	0.277623
1558.00	0.276955
1559.00	0.276289
1560.00	0.275652
1561.00	0.275018
1562.00	0.274389
1563.00	0.273778
1564.00	0.273182
1565.00	0.272590
1566.00	0.271981
1567.00	0.271361
1568.00	0.270795
1569.00	0.270234
1570.00	0.269649
1571.00	0.269065
1572.00	0.268506
1573.00	0.267970
1574.00	0.267416
1575.00	0.266843
1576.00	0.266304
1577.00	0.265770
1578.00	0.265228
1579.00	0.264690
1580.00	0.264168
1581.00	0.263642
1582.00	0.263133
1583.00	0.262631
1584.00	0.262161
1585.00	0.261663
1586.00	0.261190
1587.00	0.260731
1588.00	0.260268
1589.00	0.259817
1590.00	0.259326
1591.00	0.258895
1592.00	0.258511
1593.00	0.258111
1594.00	0.257720
1595.00	0.257338
1596.00	0.256978
1597.00	0.256591
1598.00	0.256199
1599.00	0.255818
1600.00	0.255438
1601.00	0.255068
1602.00	0.254704
1603.00	0.254329
1604.00	0.253974
1605.00	0.253648
1606.00	0.253306
1607.00	0.252997
1608.00	0.252675
1609.00	0.252346
1610.00	0.252037
1611.00	0.251703
1612.00	0.251370
1613.00	0.251016
1614.00	0.250689
1615.00	0.250410
1616.00	0.250137
1617.00	0.249870
1618.00	0.249584
1619.00	0.249299
1620.00	0.249036
1621.00	0.248758
1622.00	0.248468
1623.00	0.248211
1624.00	0.247946
1625.00	0.247662
1626.00	0.247420
1627.00	0.247152
1628.00	0.246926
1629.00	0.246671
1630.00	0.246433
1631.00	0.246226
1632.00	0.246004
1633.00	0.245754
1634.00	0.245525
1635.00	0.245301
1636.00	0.245063
1637.00	0.244828
1638.00	0.244626
1639.00	0.244428
1640.00	0.244195
1641.00	0.243956
1642.00	0.243733
1643.00	0.245014
1644.00	0.246344
1645.00	0.247669
1646.00	0.249004
1647.00	0.250353
1648.00	0.251626
1649.00	0.252927
1650.00	0.254251
1651.00	0.255583
1652.00	0.256855
1653.00	0.258161
1654.00	0.259512
1655.00	0.260728
1656.00	0.262004
1657.00	0.263333
1658.00	0.264678
1659.00	0.266039
1660.00	0.265768
1661.00	0.265505
1662.00	0.265154
1663.00	0.264872
1664.00	0.264596
1665.00	0.264393
1666.00	0.264086
1667.00	0.263848
1668.00	0.263562
1669.00	0.263366
1670.00	0.263131
1671.00	0.262860
1672.00	0.262784
1673.00	0.262604
1674.00	0.262423
1675.00	0.262186
1676.00	0.261984
1677.00	0.261809
1678.00	0.261560
1679.00	0.261436
1680.00	0.261243
1681.00	0.261085
1682.00	0.260862
1683.00	0.260756
1684.00	0.260593
1685.00	0.260432
1686.00	0.260311
1687.00	0.260179
1688.00	0.260142
1689.00	0.259978
1690.00	0.259951
1691.00	0.259832
1692.00	0.259836
1693.00	0.259796
1694.00	0.259744
1695.00	0.259821
1696.00	0.259841
1697.00	0.259874
1698.00	0.259833
1699.00	0.259933
1700.00	0.259881
1701.00	0.259906
1702.00	0.259921
1703.00	0.259829
1704.00	0.259841
1705.00	0.259766
1706.00	0.259727
1707.00	0.259716
1708.00	0.259720
1709.00	0.259620
1710.00	0.259615
1711.00	0.259568
1712.00	0.259452
1713.00	0.259351
1714.00	0.259344
1715.00	0.259373
1716.00	0.259280
1717.00	0.259253
1718.00	0.259239
1719.00	0.259269
1720.00	0.259318
1721.00	0.259315
1722.00	0.259298
1723.00	0.259352
1724.00	0.259251
1725.00	0.259295
1726.00	0.259333
1727.00	0.259230
1728.00	0.259227
1729.00	0.259216
1730.00	0.259187
1731.00	0.259165
1732.00	0.259091
1733.00	0.259094
1734.00	0.259189
1735.00	0.259164
1736.00	0.259177
1737.00	0.259252
1738.00	0.259178
1739.00	0.259189
1740.00	0.259189
1741.00	0.259236
1742.00	0.259187
1743.00	0.259229
1744.00	0.259313
1745.00	0.259267
1746.00	0.259298
1747.00	0.259402
1748.00	0.259405
1749.00	0.259476
1750.00	0.259501
1751.00	0.259530
1752.00	0.259509
1753.00	0.259477
1754.00	0.259445
1755.00	0.259583
1756.00	0.259647
1757.00	0.259606
1758.00	0.259698
1759.00	0.259798
1760.00	0.259804
1761.00	0.259813
1762.00	0.259981
1763.00	0.259937
1764.00	0.259990
1765.00	0.259985
1766.00	0.260011
1767.00	0.259944
1768.00	0.259844
1769.00	0.259918
1770.00	0.259898
1771.00	0.259810
1772.00	0.259797
1773.00	0.259737
1774.00	0.259629
1775.00	0.259501
1776.00	0.259367
1777.00	0.259346
1778.00	0.259286
1779.00	0.259127
1780.00	0.259083
1781.00	0.258943
1782.00	0.258922
1783.00	0.258771
1784.00	0.258748
1785.00	0.258637
1786.00	0.258437
1787.00	0.258215
1788.00	0.258094
1789.00	0.257889
1790.00	0.257745
1791.00	0.257787
1792.00	0.257738
1793.00	0.257639
1794.00	0.257465
1795.00	0.257363
1796.00	0.257141
1797.00	0.257019
1798.00	0.256844
1799.00	0.256521
1800.00	0.256349
1801.00	0.256166
1802.00	0.256009
1803.00	0.255884
1804.00	0.255839
1805.00	0.255764
1806.00	0.255564
1807.00	0.255452
1808.00	0.255231
1809.00	0.255001
1810.00	0.254854
1811.00	0.254704
1812.00	0.254558
1813.00	0.254549
1814.00	0.254411
1815.00	0.254293
1816.00	0.254344
1817.00	0.254260
1818.00	0.254169
1819.00	0.254120
1820.00	0.254011
1821.00	0.253946
1822.00	0.253900
1823.00	0.253911
1824.00	0.253771
1825.00	0.253757
1826.00	0.253653
1827.00	0.253583
1828.00	0.253608
1829.00	0.253607
1830.00	0.253585
1831.00	0.253620
1832.00	0.253754
1833.00	0.253706
1834.00	0.253835
1835.00	0.253901
1836.00	0.254110
1837.00	0.254313
1838.00	0.254645
1839.00	0.254890
1840.00	0.255193
1841.00	0.255617
1842.00	0.255923
1843.00	0.256525
1844.00	0.257024
1845.00	0.257543
1846.00	0.258053
1847.00	0.258820
1848.00	0.259570
1849.00	0.260293
1850.00	0.261261
1851.00	0.262258
1852.00	0.263304
1853.00	0.264365
1854.00	0.265687
1855.00	0.266948
1856.00	0.268356
1857.00	0.269839
1858.00	0.271468
1859.00	0.273222
1860.00	0.274956
1861.00	0.276954
1862.00	0.279097
1863.00	0.281424
1864.00	0.283681
1865.00	0.286115
1866.00	0.288686
1867.00	0.291482
1868.00	0.294177
1869.00	0.297347
1870.00	0.300548
1871.00	0.303795
1872.00	0.307338
1873.00	0.310940
1874.00	0.314820
1875.00	0.318617
1876.00	0.322984
1877.00	0.327233
1878.00	0.331496
1879.00	0.335952
1880.00	0.340684
1881.00	0.345392
1882.00	0.350243
1883.00	0.355268
1884.00	0.360263
1885.00	0.365624
1886.00	0.370722
1887.00	0.375988
1888.00	0.381454
1889.00	0.386679
1890.00	0.392096
1891.00	0.397593
1892.00	0.403229
1893.00	0.408250
1894.00	0.413737
1895.00	0.419390
1896.00	0.424811
1897.00	0.429978
1898.00	0.435410
1899.00	0.440744
1900.00	0.446022
1901.00	0.451358
1902.00	0.456674
1903.00	0.461992
1904.00	0.466877
1905.00	0.471878
1906.00	0.476744
1907.00	0.481605
1908.00	0.486388
1909.00	0.491067
1910.00	0.495616
1911.00	0.499697
1912.00	0.503610
1913.00	0.507545
1914.00	0.511435
1915.00	0.514683
1916.00	0.518185
1917.00	0.521288
1918.00	0.524012
1919.00	0.526864
1920.00	0.529477
1921.00	0.532126
1922.00	0.534023
1923.00	0.535976
1924.00	0.537752
1925.00	0.539163
1926.00	0.539895
1927.00	0.541149
1928.00	0.542267
1929.00	0.542926
1930.00	0.543505
1931.00	0.544151
1932.00	0.544759
1933.00	0.545052
1934.00	0.545552
1935.00	0.545707
1936.00	0.545373
1937.00	0.544947
1938.00	0.544697
1939.00	0.544513
1940.00	0.544064
1941.00	0.543546
1942.00	0.542997
1943.00	0.543049
1944.00	0.542281
1945.00	0.541940
1946.00	0.541268
1947.00	0.540416
1948.00	0.539358
1949.00	0.538847
1950.00	0.537937
1951.00	0.536488
1952.00	0.535352
1953.00	0.534159
1954.00	0.533188
1955.00	0.531773
1956.00	0.530440
1957.00	0.529459
1958.00	0.527907
1959.00	0.526312
1960.00	0.524548
1961.00	0.523208
1962.00	0.521035
1963.00	0.519589
1964.00	0.518523
1965.00	0.516887
1966.00	0.515099
1967.00	0.513371
1968.00	0.512264
1969.00	0.510480
1970.00	0.508966
1971.00	0.507374
1972.00	0.505835
1973.00	0.503942
1974.00	0.502051
1975.00	0.500513
1976.00	0.499024
1977.00	0.497478
1978.00	0.496103
1979.00	0.494536
1980.00	0.492804
1981.00	0.490889
1982.00	0.489364
1983.00	0.487613
1984.00	0.485711
1985.00	0.483721
1986.00	0.482181
1987.00	0.480489
1988.00	0.478731
1989.00	0.477015
1990.00	0.475452
1991.00	0.473591
1992.00	0.471833
1993.00	0.470252
1994.00	0.468258
1995.00	0.466037
1996.00	0.464717
1997.00	0.463199
1998.00	0.461446
1999.00	0.459513
2000.00	0.457922
2001.00	0.456589
2002.00	0.454776
2003.00	0.453150
2004.00	0.451538
2005.00	0.449867
2006.00	0.448192
2007.00	0.446551
2008.00	0.445110
2009.00	0.443296
2010.00	0.441508
2011.00	0.439970
2012.00	0.438350
2013.00	0.436344
2014.00	0.434706
2015.00	0.433137
2016.00	0.431801
2017.00	0.430072
2018.00	0.428539
2019.00	0.427041
2020.00	0.425117
2021.00	0.423523
2022.00	0.422044
2023.00	0.420506
2024.00	0.419065
2025.00	0.417517
2026.00	0.416440
2027.00	0.414905
2028.00	0.413489
2029.00	0.412486
2030.00	0.411345
2031.00	0.409952
2032.00	0.408680
2033.00	0.407309
2034.00	0.406072
2035.00	0.404598
2036.00	0.403495
2037.00	0.402568
2038.00	0.401259
2039.00	0.399617
2040.00	0.398295
2041.00	0.396907
2042.00	0.395400
2043.00	0.394020
2044.00	0.392748
2045.00	0.391570
2046.00	0.389807
2047.00	0.388682
2048.00	0.387486
2049.00	0.385940
2050.00	0.384888
2051.00	0.383668
2052.00	0.382427
2053.00	0.380923
2054.00	0.379722
2055.00	0.378514
2056.00	0.377355
2057.00	0.376272
2058.00	0.375430
2059.00	0.374475
2060.00	0.373266
2061.00	0.372162
2062.00	0.371036
2063.00	0.370059
2064.00	0.368814
2065.00	0.367675
2066.00	0.366623
2067.00	0.365339
2068.00	0.363891
2069.00	0.362914
2070.00	0.362109
2071.00	0.360908
2072.00	0.359903
2073.00	0.358888
2074.00	0.357795
2075.00	0.356268
2076.00	0.355545
2077.00	0.354226
2078.00	0.352934
2079.00	0.352016
2080.00	0.350989
2081.00	0.349701
2082.00	0.348659
2083.00	0.347687
2084.00	0.346430
2085.00	0.345784
2086.00	0.344346
2087.00	0.343124
2088.00	0.341912
2089.00	0.340623
2090.00	0.339784
2091.00	0.338789
2092.00	0.338095
2093.00	0.336564
2094.00	0.336019
2095.00	0.335357
2096.00	0.334438
2097.00	0.333391
2098.00	0.332445
2099.00	0.331446
2100.00	0.329956
2101.00	0.328931
2102.00	0.327899
2103.00	0.327342
2104.00	0.326096
2105.00	0.325504
2106.00	0.324721
2107.00	0.323575
2108.00	0.322504
2109.00	0.321313
2110.00	0.320468
2111.00	0.319004
2112.00	0.317937
2113.00	0.316536
2114.00	0.315589
2115.00	0.314444
2116.00	0.313470
2117.00	0.312942
2118.00	0.312183
2119.00	0.311128
2120.00	0.310011
2121.00	0.309550
2122.00	0.308430
2123.00	0.307395
2124.00	0.306573
2125.00	0.305802
2126.00	0.305084
2127.00	0.304490
2128.00	0.303950
2129.00	0.302963
2130.00	0.302335
2131.00	0.301791
2132.00	0.301273
2133.00	0.300296
2134.00	0.299867
2135.00	0.299091
2136.00	0.298399
2137.00	0.297424
2138.00	0.296582
2139.00	0.296148
2140.00	0.295510
2141.00	0.295108
2142.00	0.294387
2143.00	0.293607
2144.00	0.292514
2145.00	0.291777
2146.00	0.291114
2147.00	0.290327
2148.00	0.289060
2149.00	0.288295
2150.00	0.288093
2151.00	0.287289
2152.00	0.287004
2153.00	0.286390
2154.00	0.286058
2155.00	0.285181
2156.00	0.284696
2157.00	0.284050
2158.00	0.283283
2159.00	0.282585
2160.00	0.282277
2161.00	0.282164
2162.00	0.281744
2163.00	0.281475
2164.00	0.280957
2165.00	0.281143
2166.00	0.280730
2167.00	0.279972
2168.00	0.279445
2169.00	0.278448
2170.00	0.277859
2171.00	0.277457
2172.00	0.277072
2173.00	0.276179
2174.00	0.275950
2175.00	0.275398
2176.00	0.275094
2177.00	0.274349
2178.00	0.273827
2179.00	0.273459
2180.00	0.272938
2181.00	0.272898
2182.00	0.272393
2183.00	0.272283
2184.00	0.271679
2185.00	0.271410
2186.00	0.271326
2187.00	0.271259
2188.00	0.270875
2189.00	0.270640
2190.00	0.270751
2191.00	0.270225
2192.00	0.269990
2193.00	0.269587
2194.00	0.269640
2195.00	0.269028
2196.00	0.268644
2197.00	0.268270
[truncated: 303 more rows]
