# Supplementary material for: Ultrafast charge-transfer-induced spin transition in cobalt-tungstate molecular photomagnets
Source: Nat Commun. 2025 Jun 6;16:5012. doi: 10.1038/s41467-025-60401-4 (PMC12144094; doi:10.1038/s41467-025-60401-4)
Supplement: Supplementary file 5 — Source Data [file 41467_2025_60401_MOESM5_ESM.zip › Source_Data_files/Photoinduced_UV_vis_NIR_spectra_CsCoW/cooling_photo_2nd/File_220713_124106_120K.txt]

File_220713_124106_120K.spc - RawData
�g�� (nm)	Abs.
200.00	6.000000
201.00	6.000000
202.00	6.000000
203.00	2.684269
204.00	2.473572
205.00	6.000000
206.00	2.260865
207.00	2.548166
208.00	2.510697
209.00	2.760320
210.00	2.423045
211.00	2.340041
212.00	2.225769
213.00	2.221925
214.00	2.242545
215.00	2.286439
216.00	2.248595
217.00	2.243654
218.00	2.215602
219.00	2.155717
220.00	2.211187
221.00	2.198141
222.00	2.199643
223.00	2.189390
224.00	2.171282
225.00	2.153166
226.00	2.164032
227.00	2.170755
228.00	2.170726
229.00	2.184601
230.00	2.170270
231.00	2.206244
232.00	2.227778
233.00	2.234819
234.00	2.226878
235.00	2.244815
236.00	2.220041
237.00	2.215480
238.00	2.245095
239.00	2.247728
240.00	2.248945
241.00	2.267550
242.00	2.272639
243.00	2.265285
244.00	2.271526
245.00	2.260682
246.00	2.255929
247.00	2.251724
248.00	2.241274
249.00	2.241829
250.00	2.257073
251.00	2.250885
252.00	2.257489
253.00	2.261621
254.00	2.279361
255.00	2.284246
256.00	2.289390
257.00	2.288947
258.00	2.298805
259.00	2.268932
260.00	2.262204
261.00	2.271224
262.00	2.275934
263.00	2.257722
264.00	2.274225
265.00	2.269992
266.00	2.270878
267.00	2.246397
268.00	2.256400
269.00	2.257994
270.00	2.249956
271.00	2.236238
272.00	2.243875
273.00	2.238773
274.00	2.234266
275.00	2.222364
276.00	2.217085
277.00	2.209190
278.00	2.191630
279.00	2.172019
280.00	2.156990
281.00	2.154203
282.00	2.154789
283.00	2.159209
284.00	2.153864
285.00	2.153434
286.00	2.145385
287.00	2.138028
288.00	2.120186
289.00	2.114583
290.00	2.112763
291.00	2.100759
292.00	2.093592
293.00	2.092237
294.00	2.080344
295.00	2.062380
296.00	2.046505
297.00	2.031574
298.00	2.016191
299.00	1.993753
300.00	1.983353
301.00	1.975526
302.00	1.955621
303.00	1.936774
304.00	1.932855
305.00	1.919763
306.00	1.904998
307.00	1.891086
308.00	1.881809
309.00	1.860056
310.00	1.842285
311.00	1.821731
312.00	1.806447
313.00	1.789329
314.00	1.775122
315.00	1.762322
316.00	1.744320
317.00	1.723754
318.00	1.694026
319.00	1.675645
320.00	1.649522
321.00	1.632048
322.00	1.612544
323.00	1.599411
324.00	1.581892
325.00	1.571167
326.00	1.555383
327.00	1.546259
328.00	1.533527
329.00	1.524612
330.00	1.511122
331.00	1.502815
332.00	1.496712
333.00	1.491616
334.00	1.483085
335.00	1.479159
336.00	1.473752
337.00	1.466698
338.00	1.460248
339.00	1.455662
340.00	1.452861
341.00	1.450097
342.00	1.444051
343.00	1.443301
344.00	1.439337
345.00	1.435804
346.00	1.433820
347.00	1.430256
348.00	1.422933
349.00	1.422866
350.00	1.420129
351.00	1.416266
352.00	1.415042
353.00	1.416307
354.00	1.411616
355.00	1.406726
356.00	1.402302
357.00	1.397995
358.00	1.392431
359.00	1.388355
360.00	1.384809
361.00	1.378206
362.00	1.371354
363.00	1.364675
364.00	1.356193
365.00	1.348860
366.00	1.342550
367.00	1.337394
368.00	1.329956
369.00	1.323290
370.00	1.314683
371.00	1.305888
372.00	1.295472
373.00	1.286069
374.00	1.277334
375.00	1.267758
376.00	1.258421
377.00	1.248626
378.00	1.239491
379.00	1.229280
380.00	1.219821
381.00	1.210804
382.00	1.200982
383.00	1.191830
384.00	1.182395
385.00	1.173032
386.00	1.163983
387.00	1.155014
388.00	1.146014
389.00	1.137337
390.00	1.128901
391.00	1.120126
392.00	1.112011
393.00	1.103658
394.00	1.095677
395.00	1.088108
396.00	1.080793
397.00	1.075102
398.00	1.069868
399.00	1.064570
400.00	1.059414
401.00	1.055196
402.00	1.050155
403.00	1.045093
404.00	1.040870
405.00	1.036905
406.00	1.033480
407.00	1.030221
408.00	1.027465
409.00	1.023919
410.00	1.021052
411.00	1.017581
412.00	1.014045
413.00	1.009612
414.00	1.006133
415.00	1.001961
416.00	0.998059
417.00	0.993237
418.00	0.989631
419.00	0.985176
420.00	0.981506
421.00	0.977406
422.00	0.974501
423.00	0.970809
424.00	0.968040
425.00	0.964300
426.00	0.960509
427.00	0.956512
428.00	0.952608
429.00	0.947989
430.00	0.943941
431.00	0.939503
432.00	0.935798
433.00	0.931750
434.00	0.928491
435.00	0.924853
436.00	0.921534
437.00	0.917832
438.00	0.914991
439.00	0.911541
440.00	0.908467
441.00	0.905640
442.00	0.902459
443.00	0.899395
444.00	0.897037
445.00	0.894240
446.00	0.892185
447.00	0.890889
448.00	0.889252
449.00	0.887631
450.00	0.886298
451.00	0.884308
452.00	0.882237
453.00	0.880546
454.00	0.878675
455.00	0.876957
456.00	0.875615
457.00	0.874605
458.00	0.873241
459.00	0.872358
460.00	0.871287
461.00	0.870409
462.00	0.869257
463.00	0.868216
464.00	0.866760
465.00	0.865622
466.00	0.864211
467.00	0.862821
468.00	0.861087
469.00	0.859298
470.00	0.857344
471.00	0.855340
472.00	0.853248
473.00	0.851239
474.00	0.849126
475.00	0.847019
476.00	0.844505
477.00	0.842014
478.00	0.839783
479.00	0.837662
480.00	0.835375
481.00	0.833455
482.00	0.831404
483.00	0.829551
484.00	0.827205
485.00	0.824879
486.00	0.822571
487.00	0.820562
488.00	0.817953
489.00	0.816429
490.00	0.814602
491.00	0.812768
492.00	0.811061
493.00	0.809795
494.00	0.807540
495.00	0.805902
496.00	0.803906
497.00	0.801926
498.00	0.800171
499.00	0.799295
500.00	0.797720
501.00	0.796940
502.00	0.795804
503.00	0.794520
504.00	0.792868
505.00	0.791404
506.00	0.790124
507.00	0.789037
508.00	0.788135
509.00	0.787486
510.00	0.786796
511.00	0.785713
512.00	0.785042
513.00	0.784301
514.00	0.782964
515.00	0.782227
516.00	0.781528
517.00	0.780169
518.00	0.779320
519.00	0.778978
520.00	0.778440
521.00	0.778102
522.00	0.778248
523.00	0.777723
524.00	0.776892
525.00	0.776896
526.00	0.776414
527.00	0.775768
528.00	0.775269
529.00	0.775527
530.00	0.775565
531.00	0.775746
532.00	0.775739
533.00	0.775622
534.00	0.775534
535.00	0.774827
536.00	0.773818
537.00	0.773311
538.00	0.772719
539.00	0.771820
540.00	0.770692
541.00	0.769731
542.00	0.768475
543.00	0.767660
544.00	0.766048
545.00	0.764892
546.00	0.763687
547.00	0.762102
548.00	0.760362
549.00	0.759065
550.00	0.758091
551.00	0.757173
552.00	0.756487
553.00	0.755692
554.00	0.755086
555.00	0.754695
556.00	0.754433
557.00	0.754573
558.00	0.755010
559.00	0.755553
560.00	0.756121
561.00	0.757182
562.00	0.757957
563.00	0.759012
564.00	0.760460
565.00	0.761555
566.00	0.762816
567.00	0.763888
568.00	0.764938
569.00	0.766028
570.00	0.766928
571.00	0.767663
572.00	0.768585
573.00	0.769499
574.00	0.770074
575.00	0.770914
576.00	0.771729
577.00	0.772941
578.00	0.773916
579.00	0.774986
580.00	0.776199
581.00	0.777273
582.00	0.778683
583.00	0.780978
584.00	0.782971
585.00	0.784755
586.00	0.787359
587.00	0.789941
588.00	0.791577
589.00	0.793848
590.00	0.796633
591.00	0.798870
592.00	0.801266
593.00	0.803356
594.00	0.805642
595.00	0.807686
596.00	0.809931
597.00	0.811592
598.00	0.814483
599.00	0.816859
600.00	0.818934
601.00	0.820928
602.00	0.822930
603.00	0.824246
604.00	0.826614
605.00	0.829229
606.00	0.831771
607.00	0.834456
608.00	0.837503
609.00	0.839810
610.00	0.842049
611.00	0.844636
612.00	0.847276
613.00	0.849441
614.00	0.852136
615.00	0.854772
616.00	0.857408
617.00	0.859906
618.00	0.863062
619.00	0.864821
620.00	0.867388
621.00	0.869129
622.00	0.872104
623.00	0.873477
624.00	0.876317
625.00	0.878763
626.00	0.882042
627.00	0.884103
628.00	0.888159
629.00	0.890704
630.00	0.893099
631.00	0.894988
632.00	0.897742
633.00	0.899091
634.00	0.901701
635.00	0.904420
636.00	0.907645
637.00	0.910237
638.00	0.912858
639.00	0.915355
640.00	0.917163
641.00	0.918924
642.00	0.921588
643.00	0.923635
644.00	0.926419
645.00	0.930015
646.00	0.932728
647.00	0.934725
648.00	0.937308
649.00	0.939173
650.00	0.940565
651.00	0.942768
652.00	0.945320
653.00	0.948033
654.00	0.950802
655.00	0.953960
656.00	0.956654
657.00	0.959765
658.00	0.963064
659.00	0.966337
660.00	0.969403
661.00	0.972999
662.00	0.974943
663.00	0.977256
664.00	0.979353
665.00	0.980840
666.00	0.981471
667.00	0.982495
668.00	0.983013
669.00	0.983278
670.00	0.983853
671.00	0.985021
672.00	0.985740
673.00	0.987178
674.00	0.988277
675.00	0.990142
676.00	0.991020
677.00	0.992558
678.00	0.994159
679.00	0.996178
680.00	0.997692
681.00	1.000219
682.00	1.003288
683.00	1.004752
684.00	1.005999
685.00	1.006946
686.00	1.009235
687.00	1.009920
688.00	1.010775
689.00	1.012686
690.00	1.014439
691.00	1.014080
692.00	1.015370
693.00	1.016446
694.00	1.017011
695.00	1.018706
696.00	1.020160
697.00	1.020971
698.00	1.023791
699.00	1.024008
700.00	1.025230
701.00	1.027320
702.00	1.027401
703.00	1.027418
704.00	1.028174
705.00	1.028835
706.00	1.028030
707.00	1.029267
708.00	1.030064
709.00	1.032257
710.00	1.031703
711.00	1.033572
712.00	1.034782
713.00	1.035229
714.00	1.035794
715.00	1.036745
716.00	1.036141
717.00	1.037257
718.00	1.035916
719.00	1.021911
720.00	1.008919
721.00	1.001108
722.00	0.997282
723.00	0.993508
724.00	0.989879
725.00	0.986192
726.00	0.982745
727.00	0.979317
728.00	0.975442
729.00	0.972348
730.00	0.972331
731.00	0.972257
732.00	0.972255
733.00	0.972176
734.00	0.972148
735.00	0.972101
736.00	0.972095
737.00	0.971939
738.00	0.971751
739.00	0.971508
740.00	0.971292
741.00	0.971061
742.00	0.970641
743.00	0.970112
744.00	0.969697
745.00	0.969232
746.00	0.968731
747.00	0.968187
748.00	0.967549
749.00	0.966970
750.00	0.966376
751.00	0.965549
752.00	0.964716
753.00	0.963703
754.00	0.962754
755.00	0.961827
756.00	0.960866
757.00	0.959964
758.00	0.958870
759.00	0.957876
760.00	0.956714
761.00	0.955413
762.00	0.954277
763.00	0.952991
764.00	0.951746
765.00	0.950464
766.00	0.949093
767.00	0.947706
768.00	0.946306
769.00	0.944860
770.00	0.943434
771.00	0.941937
772.00	0.940477
773.00	0.938851
774.00	0.937206
775.00	0.935564
776.00	0.933805
777.00	0.932289
778.00	0.930692
779.00	0.928939
780.00	0.927364
781.00	0.925581
782.00	0.923817
783.00	0.921863
784.00	0.919996
785.00	0.918136
786.00	0.916224
787.00	0.914353
788.00	0.912448
789.00	0.910486
790.00	0.908596
791.00	0.906548
792.00	0.904522
793.00	0.902475
794.00	0.900255
795.00	0.897960
796.00	0.895731
797.00	0.893358
798.00	0.891019
799.00	0.888825
800.00	0.886577
801.00	0.884208
802.00	0.881882
803.00	0.879521
804.00	0.877132
805.00	0.874626
806.00	0.872147
807.00	0.869578
808.00	0.867065
809.00	0.864494
810.00	0.861924
811.00	0.859403
812.00	0.857016
813.00	0.854514
814.00	0.852012
815.00	0.849476
816.00	0.846853
817.00	0.844371
818.00	0.841845
819.00	0.839350
820.00	0.836724
821.00	0.834192
822.00	0.831618
823.00	0.829052
824.00	0.826681
825.00	0.824183
826.00	0.821657
827.00	0.819227
828.00	0.816772
829.00	0.814252
830.00	0.811693
831.00	0.809151
832.00	0.806684
833.00	0.803972
834.00	0.801475
835.00	0.798947
836.00	0.796257
837.00	0.793799
838.00	0.791307
839.00	0.788935
840.00	0.786503
841.00	0.783792
842.00	0.781200
843.00	0.778700
844.00	0.776234
845.00	0.773616
846.00	0.771102
847.00	0.768680
848.00	0.766234
849.00	0.763741
850.00	0.761347
851.00	0.758858
852.00	0.756322
853.00	0.753791
854.00	0.751319
855.00	0.748874
856.00	0.746251
857.00	0.743665
858.00	0.741177
859.00	0.738712
860.00	0.736206
861.00	0.733580
862.00	0.730893
863.00	0.725234
864.00	0.719439
865.00	0.713715
866.00	0.708044
867.00	0.702464
868.00	0.696660
869.00	0.691126
870.00	0.685645
871.00	0.679928
872.00	0.674194
873.00	0.668720
874.00	0.663097
875.00	0.657681
876.00	0.652173
877.00	0.646765
878.00	0.641396
879.00	0.636108
880.00	0.633140
881.00	0.630316
882.00	0.627460
883.00	0.624678
884.00	0.621902
885.00	0.619357
886.00	0.616599
887.00	0.613819
888.00	0.611124
889.00	0.608469
890.00	0.605808
891.00	0.603272
892.00	0.600636
893.00	0.597977
894.00	0.595266
895.00	0.592581
896.00	0.589980
897.00	0.587473
898.00	0.584923
899.00	0.582419
900.00	0.579897
901.00	0.577398
902.00	0.574738
903.00	0.572222
904.00	0.569776
905.00	0.567361
906.00	0.564904
907.00	0.562399
908.00	0.559933
909.00	0.557558
910.00	0.555212
911.00	0.552896
912.00	0.550592
913.00	0.548348
914.00	0.546027
915.00	0.543797
916.00	0.541534
917.00	0.539276
918.00	0.537025
919.00	0.534868
920.00	0.532686
921.00	0.530560
922.00	0.528476
923.00	0.526448
924.00	0.524421
925.00	0.522404
926.00	0.520351
927.00	0.518408
928.00	0.516474
929.00	0.514539
930.00	0.512581
931.00	0.510674
932.00	0.508772
933.00	0.506886
934.00	0.505014
935.00	0.503218
936.00	0.501436
937.00	0.499636
938.00	0.497831
939.00	0.496057
940.00	0.494240
941.00	0.492514
942.00	0.490772
943.00	0.489068
944.00	0.487309
945.00	0.485549
946.00	0.483834
947.00	0.482163
948.00	0.480586
949.00	0.478986
950.00	0.477420
951.00	0.475833
952.00	0.474224
953.00	0.472586
954.00	0.471005
955.00	0.469420
956.00	0.467838
957.00	0.466310
958.00	0.464718
959.00	0.463217
960.00	0.461736
961.00	0.460297
962.00	0.458832
963.00	0.457375
964.00	0.455911
965.00	0.454413
966.00	0.452912
967.00	0.451445
968.00	0.449998
969.00	0.448556
970.00	0.447171
971.00	0.445856
972.00	0.444544
973.00	0.443226
974.00	0.441895
975.00	0.440600
976.00	0.439284
977.00	0.437943
978.00	0.436617
979.00	0.435392
980.00	0.434182
981.00	0.432961
982.00	0.431771
983.00	0.430604
984.00	0.429432
985.00	0.428292
986.00	0.427164
987.00	0.426023
988.00	0.424863
989.00	0.423724
990.00	0.422622
991.00	0.421510
992.00	0.420446
993.00	0.419364
994.00	0.418344
995.00	0.417322
996.00	0.416296
997.00	0.415258
998.00	0.414266
999.00	0.413246
1000.00	0.412256
1001.00	0.411246
1002.00	0.410267
1003.00	0.409326
1004.00	0.408379
1005.00	0.407441
1006.00	0.406544
1007.00	0.405650
1008.00	0.404786
1009.00	0.403879
1010.00	0.403005
1011.00	0.402102
1012.00	0.401230
1013.00	0.400349
1014.00	0.399461
1015.00	0.398590
1016.00	0.397727
1017.00	0.396876
1018.00	0.396056
1019.00	0.395258
1020.00	0.394420
1021.00	0.393636
1022.00	0.392811
1023.00	0.391987
1024.00	0.391168
1025.00	0.390365
1026.00	0.389595
1027.00	0.388810
1028.00	0.388039
1029.00	0.387301
1030.00	0.386569
1031.00	0.385841
1032.00	0.385103
1033.00	0.384350
1034.00	0.383596
1035.00	0.382822
1036.00	0.382045
1037.00	0.381300
1038.00	0.380542
1039.00	0.379789
1040.00	0.379031
1041.00	0.378279
1042.00	0.377545
1043.00	0.376834
1044.00	0.376114
1045.00	0.375390
1046.00	0.374647
1047.00	0.373905
1048.00	0.373207
1049.00	0.372506
1050.00	0.371822
1051.00	0.371167
1052.00	0.370540
1053.00	0.369892
1054.00	0.369255
1055.00	0.368623
1056.00	0.368018
1057.00	0.367396
1058.00	0.366804
1059.00	0.366220
1060.00	0.365623
1061.00	0.365032
1062.00	0.364437
1063.00	0.363853
1064.00	0.363290
1065.00	0.362745
1066.00	0.362176
1067.00	0.361629
1068.00	0.361069
1069.00	0.360501
1070.00	0.359955
1071.00	0.359410
1072.00	0.358858
1073.00	0.358309
1074.00	0.357754
1075.00	0.357208
1076.00	0.356647
1077.00	0.356086
1078.00	0.355538
1079.00	0.355033
1080.00	0.354505
1081.00	0.354017
1082.00	0.353491
1083.00	0.353001
1084.00	0.352503
1085.00	0.352000
1086.00	0.351531
1087.00	0.351050
1088.00	0.350557
1089.00	0.350059
1090.00	0.349594
1091.00	0.349175
1092.00	0.348717
1093.00	0.348284
1094.00	0.347845
1095.00	0.347428
1096.00	0.346983
1097.00	0.346542
1098.00	0.346066
1099.00	0.345608
1100.00	0.345143
1101.00	0.344689
1102.00	0.344254
1103.00	0.343825
1104.00	0.343392
1105.00	0.342970
1106.00	0.342579
1107.00	0.342165
1108.00	0.341749
1109.00	0.341347
1110.00	0.340936
1111.00	0.340513
1112.00	0.340084
1113.00	0.339659
1114.00	0.339273
1115.00	0.338879
1116.00	0.338474
1117.00	0.338109
1118.00	0.337728
1119.00	0.337331
1120.00	0.336920
1121.00	0.336567
1122.00	0.336208
1123.00	0.335847
1124.00	0.335472
1125.00	0.335126
1126.00	0.334763
1127.00	0.334393
1128.00	0.334048
1129.00	0.333698
1130.00	0.333355
1131.00	0.333028
1132.00	0.332685
1133.00	0.332382
1134.00	0.332054
1135.00	0.331754
1136.00	0.331460
1137.00	0.331170
1138.00	0.330860
1139.00	0.330546
1140.00	0.330244
1141.00	0.329975
1142.00	0.329660
1143.00	0.329356
1144.00	0.329035
1145.00	0.328767
1146.00	0.328493
1147.00	0.328213
1148.00	0.327897
1149.00	0.327617
1150.00	0.327317
1151.00	0.326989
1152.00	0.326676
1153.00	0.326372
1154.00	0.326103
1155.00	0.325786
1156.00	0.325478
1157.00	0.325148
1158.00	0.324820
1159.00	0.324483
1160.00	0.324165
1161.00	0.323875
1162.00	0.323561
1163.00	0.323226
1164.00	0.322889
1165.00	0.322575
1166.00	0.322270
1167.00	0.321957
1168.00	0.321675
1169.00	0.321376
1170.00	0.321068
1171.00	0.320703
1172.00	0.320390
1173.00	0.320091
1174.00	0.319789
1175.00	0.319464
1176.00	0.319151
1177.00	0.318860
1178.00	0.318564
1179.00	0.318231
1180.00	0.317927
1181.00	0.317636
1182.00	0.317352
1183.00	0.317047
1184.00	0.316749
1185.00	0.316437
1186.00	0.316132
1187.00	0.315825
1188.00	0.315531
1189.00	0.315242
1190.00	0.314932
1191.00	0.314640
1192.00	0.314370
1193.00	0.314118
1194.00	0.313834
1195.00	0.313550
1196.00	0.313278
1197.00	0.313015
1198.00	0.312713
1199.00	0.312419
1200.00	0.312092
1201.00	0.311783
1202.00	0.311501
1203.00	0.311206
1204.00	0.310903
1205.00	0.310598
1206.00	0.310243
1207.00	0.309916
1208.00	0.309609
1209.00	0.309281
1210.00	0.308935
1211.00	0.308584
1212.00	0.308254
1213.00	0.307930
1214.00	0.307605
1215.00	0.307288
1216.00	0.306958
1217.00	0.306649
1218.00	0.306326
1219.00	0.305998
1220.00	0.305674
1221.00	0.305360
1222.00	0.305052
1223.00	0.304772
1224.00	0.304477
1225.00	0.304150
1226.00	0.303839
1227.00	0.303533
1228.00	0.303231
1229.00	0.302924
1230.00	0.302621
1231.00	0.302320
1232.00	0.302054
1233.00	0.301783
1234.00	0.301504
1235.00	0.301245
1236.00	0.300956
1237.00	0.300661
1238.00	0.300361
1239.00	0.300064
1240.00	0.299792
1241.00	0.299518
1242.00	0.299228
1243.00	0.298938
1244.00	0.298650
1245.00	0.298384
1246.00	0.298089
1247.00	0.297793
1248.00	0.297491
1249.00	0.297193
1250.00	0.296897
1251.00	0.296619
1252.00	0.296299
1253.00	0.296007
1254.00	0.295699
1255.00	0.295407
1256.00	0.295138
1257.00	0.294871
1258.00	0.294570
1259.00	0.294291
1260.00	0.294005
1261.00	0.293722
1262.00	0.293423
1263.00	0.293154
1264.00	0.292891
1265.00	0.292613
1266.00	0.292342
1267.00	0.292058
1268.00	0.291790
1269.00	0.291518
1270.00	0.291232
1271.00	0.290991
1272.00	0.290743
1273.00	0.290457
1274.00	0.290162
1275.00	0.289883
1276.00	0.289644
1277.00	0.289381
1278.00	0.289123
1279.00	0.288902
1280.00	0.288685
1281.00	0.288421
1282.00	0.288203
1283.00	0.287958
1284.00	0.287728
1285.00	0.287473
1286.00	0.287247
1287.00	0.287031
1288.00	0.286788
1289.00	0.286543
1290.00	0.286339
1291.00	0.286153
1292.00	0.285977
1293.00	0.285751
1294.00	0.285552
1295.00	0.285370
1296.00	0.285171
1297.00	0.284956
1298.00	0.284769
1299.00	0.284578
1300.00	0.284392
1301.00	0.284198
1302.00	0.284015
1303.00	0.283854
1304.00	0.283683
1305.00	0.283538
1306.00	0.283379
1307.00	0.283207
1308.00	0.283007
1309.00	0.282803
1310.00	0.282640
1311.00	0.282506
1312.00	0.282345
1313.00	0.282157
1314.00	0.281985
1315.00	0.281828
1316.00	0.281651
1317.00	0.281451
1318.00	0.281274
1319.00	0.281098
1320.00	0.280918
1321.00	0.280743
1322.00	0.280553
1323.00	0.280397
1324.00	0.280200
1325.00	0.280011
1326.00	0.279877
1327.00	0.279716
1328.00	0.279541
1329.00	0.279385
1330.00	0.279252
1331.00	0.279107
1332.00	0.278947
1333.00	0.278800
1334.00	0.278701
1335.00	0.278568
1336.00	0.278436
1337.00	0.278316
1338.00	0.278201
1339.00	0.278112
1340.00	0.278029
1341.00	0.277987
1342.00	0.277933
1343.00	0.277838
1344.00	0.277752
1345.00	0.277682
1346.00	0.277621
1347.00	0.277528
1348.00	0.277475
1349.00	0.277424
1350.00	0.277373
1351.00	0.277328
1352.00	0.277291
1353.00	0.277285
1354.00	0.277251
1355.00	0.277222
1356.00	0.277188
1357.00	0.277162
1358.00	0.277168
1359.00	0.277197
1360.00	0.277239
1361.00	0.277305
1362.00	0.277379
1363.00	0.277464
1364.00	0.277615
1365.00	0.277759
1366.00	0.277953
1367.00	0.278215
1368.00	0.278508
1369.00	0.278850
1370.00	0.279211
1371.00	0.279630
1372.00	0.280098
1373.00	0.280622
1374.00	0.281189
1375.00	0.281795
1376.00	0.282446
1377.00	0.283158
1378.00	0.283943
1379.00	0.284781
1380.00	0.285682
1381.00	0.286624
1382.00	0.287638
1383.00	0.288682
1384.00	0.289740
1385.00	0.290857
1386.00	0.292039
1387.00	0.293262
1388.00	0.294544
1389.00	0.295893
1390.00	0.297266
1391.00	0.298643
1392.00	0.300074
1393.00	0.301561
1394.00	0.303115
1395.00	0.304657
1396.00	0.306198
1397.00	0.307752
1398.00	0.309366
1399.00	0.310962
1400.00	0.312599
1401.00	0.314235
1402.00	0.315874
1403.00	0.317511
1404.00	0.319166
1405.00	0.320810
1406.00	0.322437
1407.00	0.324060
1408.00	0.325700
1409.00	0.327299
1410.00	0.328869
1411.00	0.330396
1412.00	0.331897
1413.00	0.333385
1414.00	0.334844
1415.00	0.336250
1416.00	0.337636
1417.00	0.338969
1418.00	0.340256
1419.00	0.341509
1420.00	0.342695
1421.00	0.343853
1422.00	0.344968
1423.00	0.346047
1424.00	0.347081
1425.00	0.348077
1426.00	0.349036
1427.00	0.349934
1428.00	0.350783
1429.00	0.351615
1430.00	0.352396
1431.00	0.353147
1432.00	0.353856
1433.00	0.354518
1434.00	0.355169
1435.00	0.355809
1436.00	0.356393
1437.00	0.356939
1438.00	0.357421
1439.00	0.357901
1440.00	0.358330
1441.00	0.358737
1442.00	0.359096
1443.00	0.359392
1444.00	0.359683
1445.00	0.359923
1446.00	0.360138
1447.00	0.360372
1448.00	0.360535
1449.00	0.360634
1450.00	0.360709
1451.00	0.360770
1452.00	0.360795
1453.00	0.360811
1454.00	0.360793
1455.00	0.360732
1456.00	0.360605
1457.00	0.360431
1458.00	0.360204
1459.00	0.359955
1460.00	0.359690
1461.00	0.359393
1462.00	0.359040
1463.00	0.358655
1464.00	0.358200
1465.00	0.357754
1466.00	0.357279
1467.00	0.356767
1468.00	0.356188
1469.00	0.355565
1470.00	0.354885
1471.00	0.354186
1472.00	0.353489
1473.00	0.352785
1474.00	0.352037
1475.00	0.351270
1476.00	0.350468
1477.00	0.349649
1478.00	0.348802
1479.00	0.347955
1480.00	0.347055
1481.00	0.346143
1482.00	0.345198
1483.00	0.344251
1484.00	0.343307
1485.00	0.342348
1486.00	0.341382
1487.00	0.340400
1488.00	0.339414
1489.00	0.338400
1490.00	0.337338
1491.00	0.336308
1492.00	0.335280
1493.00	0.334248
1494.00	0.333205
1495.00	0.332156
1496.00	0.331131
1497.00	0.330133
1498.00	0.329115
1499.00	0.328081
1500.00	0.327057
1501.00	0.326023
1502.00	0.324983
1503.00	0.323910
1504.00	0.322884
1505.00	0.321871
1506.00	0.320851
1507.00	0.319844
1508.00	0.318836
1509.00	0.317831
1510.00	0.316806
1511.00	0.315791
1512.00	0.314759
1513.00	0.313725
1514.00	0.312702
1515.00	0.311702
1516.00	0.310733
1517.00	0.309747
1518.00	0.308776
1519.00	0.307846
1520.00	0.306943
1521.00	0.306021
1522.00	0.305082
1523.00	0.304181
1524.00	0.303269
1525.00	0.302356
1526.00	0.301456
1527.00	0.300610
1528.00	0.299772
1529.00	0.298942
1530.00	0.298133
1531.00	0.297301
1532.00	0.296481
1533.00	0.295650
1534.00	0.294825
1535.00	0.294005
1536.00	0.293177
1537.00	0.292361
1538.00	0.291562
1539.00	0.290802
1540.00	0.290033
1541.00	0.289290
1542.00	0.288551
1543.00	0.287804
1544.00	0.287064
1545.00	0.286342
1546.00	0.285635
1547.00	0.284934
1548.00	0.284238
1549.00	0.283524
1550.00	0.282835
1551.00	0.282152
1552.00	0.281467
1553.00	0.280792
1554.00	0.280121
1555.00	0.279431
1556.00	0.278731
1557.00	0.278050
1558.00	0.277373
1559.00	0.276710
1560.00	0.276056
1561.00	0.275411
1562.00	0.274763
1563.00	0.274117
1564.00	0.273476
1565.00	0.272858
1566.00	0.272254
1567.00	0.271654
1568.00	0.271057
1569.00	0.270496
1570.00	0.269908
1571.00	0.269363
1572.00	0.268825
1573.00	0.268297
1574.00	0.267742
1575.00	0.267187
1576.00	0.266649
1577.00	0.266128
1578.00	0.265598
1579.00	0.265071
1580.00	0.264570
1581.00	0.264036
1582.00	0.263514
1583.00	0.263021
1584.00	0.262521
1585.00	0.262067
1586.00	0.261570
1587.00	0.261101
1588.00	0.260604
1589.00	0.260130
1590.00	0.259655
1591.00	0.259218
1592.00	0.258832
1593.00	0.258423
1594.00	0.258030
1595.00	0.257633
1596.00	0.257276
1597.00	0.256896
1598.00	0.256534
1599.00	0.256184
1600.00	0.255801
1601.00	0.255453
1602.00	0.255087
1603.00	0.254744
1604.00	0.254421
1605.00	0.254094
1606.00	0.253765
1607.00	0.253471
1608.00	0.253184
1609.00	0.252857
1610.00	0.252539
1611.00	0.252215
1612.00	0.251879
1613.00	0.251511
1614.00	0.251154
1615.00	0.250843
1616.00	0.250542
1617.00	0.250275
1618.00	0.249974
1619.00	0.249673
1620.00	0.249400
1621.00	0.249090
1622.00	0.248809
1623.00	0.248550
1624.00	0.248267
1625.00	0.247957
1626.00	0.247675
1627.00	0.247439
1628.00	0.247196
1629.00	0.246975
1630.00	0.246760
1631.00	0.246571
1632.00	0.246362
1633.00	0.246111
1634.00	0.245867
1635.00	0.245653
1636.00	0.245409
1637.00	0.245171
1638.00	0.244976
1639.00	0.244775
1640.00	0.244551
1641.00	0.244309
1642.00	0.244089
1643.00	0.245385
1644.00	0.246673
1645.00	0.247895
1646.00	0.249164
1647.00	0.250447
1648.00	0.251661
1649.00	0.252938
1650.00	0.254265
1651.00	0.255548
1652.00	0.256820
1653.00	0.258137
1654.00	0.259467
1655.00	0.260768
1656.00	0.262010
1657.00	0.263294
1658.00	0.264649
1659.00	0.265996
1660.00	0.265711
1661.00	0.265462
1662.00	0.265243
1663.00	0.264968
1664.00	0.264705
1665.00	0.264504
1666.00	0.264240
1667.00	0.263959
1668.00	0.263727
1669.00	0.263515
1670.00	0.263215
1671.00	0.262977
1672.00	0.262814
1673.00	0.262610
1674.00	0.262424
1675.00	0.262147
1676.00	0.261913
1677.00	0.261685
1678.00	0.261432
1679.00	0.261252
1680.00	0.261109
1681.00	0.260917
1682.00	0.260757
1683.00	0.260681
1684.00	0.260509
1685.00	0.260337
1686.00	0.260205
1687.00	0.260145
1688.00	0.260096
1689.00	0.259952
1690.00	0.259921
1691.00	0.259842
1692.00	0.259857
1693.00	0.259847
1694.00	0.259896
1695.00	0.259908
1696.00	0.259981
1697.00	0.259941
1698.00	0.259985
1699.00	0.260066
1700.00	0.259904
1701.00	0.259928
1702.00	0.259937
1703.00	0.259882
1704.00	0.259862
1705.00	0.259766
1706.00	0.259750
1707.00	0.259705
1708.00	0.259717
1709.00	0.259641
1710.00	0.259673
1711.00	0.259586
1712.00	0.259572
1713.00	0.259448
1714.00	0.259439
1715.00	0.259425
1716.00	0.259327
1717.00	0.259352
1718.00	0.259332
1719.00	0.259327
1720.00	0.259309
1721.00	0.259277
1722.00	0.259331
1723.00	0.259275
1724.00	0.259244
1725.00	0.259164
1726.00	0.259200
1727.00	0.259100
1728.00	0.259020
1729.00	0.259002
1730.00	0.258998
1731.00	0.258942
1732.00	0.258826
1733.00	0.258818
1734.00	0.258828
1735.00	0.258845
1736.00	0.258870
1737.00	0.258895
1738.00	0.258849
1739.00	0.258754
1740.00	0.258768
1741.00	0.258839
1742.00	0.258910
1743.00	0.258903
1744.00	0.258948
1745.00	0.259038
1746.00	0.258959
1747.00	0.259109
1748.00	0.259213
1749.00	0.259402
1750.00	0.259342
1751.00	0.259440
1752.00	0.259439
1753.00	0.259407
1754.00	0.259434
1755.00	0.259592
1756.00	0.259691
1757.00	0.259727
1758.00	0.259805
1759.00	0.259890
1760.00	0.259932
1761.00	0.259893
1762.00	0.259947
1763.00	0.260060
1764.00	0.259971
1765.00	0.259919
1766.00	0.259816
1767.00	0.259887
1768.00	0.259806
1769.00	0.259825
1770.00	0.259839
1771.00	0.259843
1772.00	0.259821
1773.00	0.259791
1774.00	0.259751
1775.00	0.259655
1776.00	0.259489
1777.00	0.259411
1778.00	0.259326
1779.00	0.259186
1780.00	0.259054
1781.00	0.258974
1782.00	0.258827
1783.00	0.258798
1784.00	0.258729
1785.00	0.258634
1786.00	0.258356
1787.00	0.258187
1788.00	0.258118
1789.00	0.257851
1790.00	0.257729
1791.00	0.257573
1792.00	0.257394
1793.00	0.257233
1794.00	0.257105
1795.00	0.257068
1796.00	0.256871
1797.00	0.256817
1798.00	0.256617
1799.00	0.256551
1800.00	0.256257
1801.00	0.256118
1802.00	0.255931
1803.00	0.255921
1804.00	0.255810
1805.00	0.255604
1806.00	0.255559
1807.00	0.255306
1808.00	0.255187
1809.00	0.255109
1810.00	0.255067
1811.00	0.254803
1812.00	0.254639
1813.00	0.254599
1814.00	0.254462
1815.00	0.254407
1816.00	0.254277
1817.00	0.254337
1818.00	0.254137
1819.00	0.254070
1820.00	0.254041
1821.00	0.253932
1822.00	0.253808
1823.00	0.253796
1824.00	0.253760
1825.00	0.253714
1826.00	0.253615
1827.00	0.253538
1828.00	0.253641
1829.00	0.253600
1830.00	0.253573
1831.00	0.253555
1832.00	0.253569
1833.00	0.253694
1834.00	0.253743
1835.00	0.253938
1836.00	0.254119
1837.00	0.254179
1838.00	0.254492
1839.00	0.254702
1840.00	0.254938
1841.00	0.255281
1842.00	0.255630
1843.00	0.256051
1844.00	0.256544
1845.00	0.257091
1846.00	0.257743
1847.00	0.258490
1848.00	0.259155
1849.00	0.259934
1850.00	0.260665
1851.00	0.261600
1852.00	0.262656
1853.00	0.263738
1854.00	0.265051
1855.00	0.266240
1856.00	0.267686
1857.00	0.269119
1858.00	0.270767
1859.00	0.272470
1860.00	0.274281
1861.00	0.275989
1862.00	0.277977
1863.00	0.280088
1864.00	0.282288
1865.00	0.284783
1866.00	0.287401
1867.00	0.290226
1868.00	0.293024
1869.00	0.296119
1870.00	0.299297
1871.00	0.302616
1872.00	0.306068
1873.00	0.309716
1874.00	0.313569
1875.00	0.317317
1876.00	0.321439
1877.00	0.325559
1878.00	0.330066
1879.00	0.334486
1880.00	0.339220
1881.00	0.343869
1882.00	0.348575
1883.00	0.353320
1884.00	0.358318
1885.00	0.363453
1886.00	0.368255
1887.00	0.373511
1888.00	0.378589
1889.00	0.384132
1890.00	0.389405
1891.00	0.394769
1892.00	0.400313
1893.00	0.405550
1894.00	0.411127
1895.00	0.416699
1896.00	0.422261
1897.00	0.427319
1898.00	0.432951
1899.00	0.438507
1900.00	0.443946
1901.00	0.449319
1902.00	0.454683
1903.00	0.459941
1904.00	0.464774
1905.00	0.469958
1906.00	0.474767
1907.00	0.479751
1908.00	0.484447
1909.00	0.489015
1910.00	0.493607
1911.00	0.497611
1912.00	0.501505
1913.00	0.505363
1914.00	0.509374
1915.00	0.512413
1916.00	0.515758
1917.00	0.518938
1918.00	0.521841
1919.00	0.524329
1920.00	0.527006
1921.00	0.529442
1922.00	0.530934
1923.00	0.532639
1924.00	0.534267
1925.00	0.535997
1926.00	0.537297
1927.00	0.538473
1928.00	0.539704
1929.00	0.540433
1930.00	0.541165
1931.00	0.541706
1932.00	0.542514
1933.00	0.542466
1934.00	0.542667
1935.00	0.542919
1936.00	0.542873
1937.00	0.542859
1938.00	0.542760
1939.00	0.542974
1940.00	0.542370
1941.00	0.541963
1942.00	0.541181
1943.00	0.540468
1944.00	0.539495
1945.00	0.538872
1946.00	0.538411
1947.00	0.537481
1948.00	0.536713
1949.00	0.536013
1950.00	0.535257
1951.00	0.534225
1952.00	0.532735
1953.00	0.531814
1954.00	0.530473
1955.00	0.529059
1956.00	0.527875
1957.00	0.526891
1958.00	0.525257
1959.00	0.523828
1960.00	0.522617
1961.00	0.521716
1962.00	0.519977
1963.00	0.518361
1964.00	0.516760
1965.00	0.515133
1966.00	0.513578
1967.00	0.512180
1968.00	0.510576
1969.00	0.508862
1970.00	0.506857
1971.00	0.505192
1972.00	0.503619
1973.00	0.502205
1974.00	0.500605
1975.00	0.499018
1976.00	0.497224
1977.00	0.495582
1978.00	0.493575
1979.00	0.492018
1980.00	0.490043
1981.00	0.488382
1982.00	0.486716
1983.00	0.484657
1984.00	0.482791
1985.00	0.480823
1986.00	0.479438
1987.00	0.477925
1988.00	0.476132
1989.00	0.474588
1990.00	0.472540
1991.00	0.470801
1992.00	0.469265
1993.00	0.467672
1994.00	0.465672
1995.00	0.464074
1996.00	0.462480
1997.00	0.461165
1998.00	0.459538
1999.00	0.457771
2000.00	0.456110
2001.00	0.454267
2002.00	0.452826
2003.00	0.451022
2004.00	0.449507
2005.00	0.447795
2006.00	0.446197
2007.00	0.444483
2008.00	0.442688
2009.00	0.441069
2010.00	0.439432
2011.00	0.438142
2012.00	0.436295
2013.00	0.434814
2014.00	0.433279
2015.00	0.431908
2016.00	0.430431
2017.00	0.428896
2018.00	0.427634
2019.00	0.426008
2020.00	0.424470
2021.00	0.422788
2022.00	0.421644
2023.00	0.419857
2024.00	0.418609
2025.00	0.417196
2026.00	0.415554
2027.00	0.414154
2028.00	0.412551
2029.00	0.411526
2030.00	0.409726
2031.00	0.408056
2032.00	0.406375
2033.00	0.404829
2034.00	0.403638
2035.00	0.402345
2036.00	0.401151
2037.00	0.399663
2038.00	0.398372
2039.00	0.396835
2040.00	0.395767
2041.00	0.394129
2042.00	0.392697
2043.00	0.391682
2044.00	0.390532
2045.00	0.389148
2046.00	0.387719
2047.00	0.386653
2048.00	0.385736
2049.00	0.384605
2050.00	0.383576
2051.00	0.382226
2052.00	0.380979
2053.00	0.379609
2054.00	0.378616
2055.00	0.377407
2056.00	0.376440
2057.00	0.375422
2058.00	0.374640
2059.00	0.373828
2060.00	0.372209
2061.00	0.371019
2062.00	0.370096
2063.00	0.368873
2064.00	0.367882
2065.00	0.366877
2066.00	0.365692
2067.00	0.364633
2068.00	0.363470
2069.00	0.362340
2070.00	0.361489
2071.00	0.360184
2072.00	0.359019
2073.00	0.357906
2074.00	0.356560
2075.00	0.355582
2076.00	0.354355
2077.00	0.353687
2078.00	0.352416
2079.00	0.351173
2080.00	0.350063
2081.00	0.348804
2082.00	0.347324
2083.00	0.346611
2084.00	0.345575
2085.00	0.344361
2086.00	0.343214
2087.00	0.342142
2088.00	0.340885
2089.00	0.339991
2090.00	0.338900
2091.00	0.338094
2092.00	0.336734
2093.00	0.335679
2094.00	0.334732
2095.00	0.333730
2096.00	0.332507
2097.00	0.331465
2098.00	0.330704
2099.00	0.329511
2100.00	0.328523
2101.00	0.327182
2102.00	0.326431
2103.00	0.325382
2104.00	0.324226
2105.00	0.323782
2106.00	0.322903
2107.00	0.321935
2108.00	0.320818
2109.00	0.320170
2110.00	0.319107
2111.00	0.317840
2112.00	0.317275
2113.00	0.316558
2114.00	0.315745
2115.00	0.314545
2116.00	0.314137
2117.00	0.312950
2118.00	0.312090
2119.00	0.311216
2120.00	0.310531
2121.00	0.309528
2122.00	0.308328
2123.00	0.307627
2124.00	0.306505
2125.00	0.305946
2126.00	0.305024
2127.00	0.304313
2128.00	0.303530
2129.00	0.302342
2130.00	0.301609
2131.00	0.300904
2132.00	0.300425
2133.00	0.299145
2134.00	0.298510
2135.00	0.297629
2136.00	0.296821
2137.00	0.295862
2138.00	0.295231
2139.00	0.294727
2140.00	0.293583
2141.00	0.293321
2142.00	0.292062
2143.00	0.291283
2144.00	0.290595
2145.00	0.289948
2146.00	0.289558
2147.00	0.288914
2148.00	0.288213
2149.00	0.287270
2150.00	0.287226
2151.00	0.286467
2152.00	0.286399
2153.00	0.285757
2154.00	0.285069
2155.00	0.284450
2156.00	0.283930
2157.00	0.283364
2158.00	0.282515
2159.00	0.282216
2160.00	0.281560
2161.00	0.281032
2162.00	0.280523
2163.00	0.279751
2164.00	0.279277
2165.00	0.278660
2166.00	0.278392
2167.00	0.277422
2168.00	0.277029
2169.00	0.276117
2170.00	0.275781
2171.00	0.275664
2172.00	0.275149
2173.00	0.274659
2174.00	0.274259
2175.00	0.273846
2176.00	0.273337
2177.00	0.272871
2178.00	0.272552
2179.00	0.272164
2180.00	0.271934
2181.00	0.271670
2182.00	0.271409
2183.00	0.271077
2184.00	0.271011
2185.00	0.270633
2186.00	0.270477
2187.00	0.270258
2188.00	0.269511
2189.00	0.269393
2190.00	0.269014
2191.00	0.268708
2192.00	0.268560
2193.00	0.268350
2194.00	0.268358
2195.00	0.267897
2196.00	0.267776
2197.00	0.267390
[truncated: 303 more rows]
