# Supplementary material for: Ultrafast charge-transfer-induced spin transition in cobalt-tungstate molecular photomagnets
Source: Nat Commun. 2025 Jun 6;16:5012. doi: 10.1038/s41467-025-60401-4 (PMC12144094; doi:10.1038/s41467-025-60401-4)
Supplement: Supplementary file 5 — Source Data [file 41467_2025_60401_MOESM5_ESM.zip › Source_Data_files/Photoinduced_UV_vis_NIR_spectra_CsCoW/cooling_photo_2nd/File_220713_124659_110K.txt]

File_220713_124659_110K.spc - RawData
�g�� (nm)	Abs.
200.00	6.000000
201.00	6.000000
202.00	6.000000
203.00	6.000000
204.00	2.564957
205.00	2.465304
206.00	2.256293
207.00	2.184875
208.00	2.313474
209.00	2.744643
210.00	2.583815
211.00	2.644991
212.00	2.810624
213.00	2.364235
214.00	2.212700
215.00	2.198122
216.00	2.230777
217.00	2.212954
218.00	2.234803
219.00	2.235796
220.00	2.237402
221.00	2.192339
222.00	2.193850
223.00	2.229580
224.00	2.287600
225.00	2.281487
226.00	2.333872
227.00	2.285817
228.00	2.266182
229.00	2.292337
230.00	2.332438
231.00	2.290762
232.00	2.320161
233.00	2.302257
234.00	2.276601
235.00	2.240808
236.00	2.276647
237.00	2.298203
238.00	2.313632
239.00	2.297682
240.00	2.294564
241.00	2.276209
242.00	2.259795
243.00	2.249835
244.00	2.271587
245.00	2.285013
246.00	2.270580
247.00	2.289062
248.00	2.295426
249.00	2.297540
250.00	2.268476
251.00	2.295136
252.00	2.284492
253.00	2.282152
254.00	2.279652
255.00	2.297160
256.00	2.288781
257.00	2.285934
258.00	2.302125
259.00	2.290032
260.00	2.283348
261.00	2.292082
262.00	2.288717
263.00	2.287492
264.00	2.293931
265.00	2.296122
266.00	2.284989
267.00	2.294702
268.00	2.294823
269.00	2.292617
270.00	2.291071
271.00	2.283404
272.00	2.267799
273.00	2.247985
274.00	2.233414
275.00	2.223105
276.00	2.216846
277.00	2.215526
278.00	2.215030
279.00	2.211017
280.00	2.214693
281.00	2.202180
282.00	2.204242
283.00	2.192468
284.00	2.184026
285.00	2.167932
286.00	2.164470
287.00	2.139488
288.00	2.132963
289.00	2.117497
290.00	2.104200
291.00	2.085105
292.00	2.079563
293.00	2.067241
294.00	2.063625
295.00	2.051785
296.00	2.051739
297.00	2.039711
298.00	2.026843
299.00	2.022211
300.00	2.008245
301.00	1.988858
302.00	1.985109
303.00	1.975051
304.00	1.954360
305.00	1.936471
306.00	1.929156
307.00	1.906530
308.00	1.879153
309.00	1.868256
310.00	1.859312
311.00	1.822895
312.00	1.806111
313.00	1.791378
314.00	1.769684
315.00	1.740445
316.00	1.733970
317.00	1.717673
318.00	1.699710
319.00	1.677489
320.00	1.663611
321.00	1.641090
322.00	1.621481
323.00	1.603924
324.00	1.585154
325.00	1.572752
326.00	1.559693
327.00	1.545941
328.00	1.535478
329.00	1.526610
330.00	1.516674
331.00	1.510744
332.00	1.500800
333.00	1.492106
334.00	1.486390
335.00	1.479990
336.00	1.473483
337.00	1.470071
338.00	1.464640
339.00	1.459675
340.00	1.455982
341.00	1.450244
342.00	1.445663
343.00	1.444392
344.00	1.445150
345.00	1.441477
346.00	1.440565
347.00	1.437932
348.00	1.435310
349.00	1.429561
350.00	1.426904
351.00	1.423049
352.00	1.419601
353.00	1.417922
354.00	1.414754
355.00	1.410753
356.00	1.407706
357.00	1.404682
358.00	1.398588
359.00	1.394260
360.00	1.389449
361.00	1.383251
362.00	1.376685
363.00	1.371010
364.00	1.362620
365.00	1.354183
366.00	1.345869
367.00	1.337779
368.00	1.329366
369.00	1.321649
370.00	1.315238
371.00	1.307928
372.00	1.299443
373.00	1.289505
374.00	1.280398
375.00	1.270414
376.00	1.259836
377.00	1.250314
378.00	1.240634
379.00	1.230857
380.00	1.220645
381.00	1.210577
382.00	1.200447
383.00	1.191129
384.00	1.182266
385.00	1.172610
386.00	1.164600
387.00	1.155767
388.00	1.147644
389.00	1.138554
390.00	1.129926
391.00	1.120972
392.00	1.111952
393.00	1.103238
394.00	1.095470
395.00	1.087794
396.00	1.080856
397.00	1.074623
398.00	1.068884
399.00	1.063054
400.00	1.058909
401.00	1.054202
402.00	1.050157
403.00	1.046104
404.00	1.042336
405.00	1.037819
406.00	1.034713
407.00	1.031063
408.00	1.027560
409.00	1.023757
410.00	1.020664
411.00	1.016754
412.00	1.013750
413.00	1.010271
414.00	1.007228
415.00	1.004473
416.00	1.000834
417.00	0.996553
418.00	0.992595
419.00	0.988615
420.00	0.983789
421.00	0.980031
422.00	0.976574
423.00	0.972945
424.00	0.968918
425.00	0.965156
426.00	0.960996
427.00	0.956877
428.00	0.952171
429.00	0.948111
430.00	0.943999
431.00	0.939649
432.00	0.935810
433.00	0.932141
434.00	0.929339
435.00	0.926017
436.00	0.923533
437.00	0.920070
438.00	0.917187
439.00	0.913635
440.00	0.910465
441.00	0.906738
442.00	0.904242
443.00	0.901241
444.00	0.898378
445.00	0.895633
446.00	0.893857
447.00	0.891430
448.00	0.889655
449.00	0.887939
450.00	0.886099
451.00	0.884279
452.00	0.882668
453.00	0.881047
454.00	0.879564
455.00	0.878373
456.00	0.877097
457.00	0.875445
458.00	0.874090
459.00	0.873013
460.00	0.872029
461.00	0.870671
462.00	0.870283
463.00	0.869704
464.00	0.868386
465.00	0.867782
466.00	0.866581
467.00	0.864629
468.00	0.863000
469.00	0.861000
470.00	0.858561
471.00	0.856495
472.00	0.854814
473.00	0.851958
474.00	0.850265
475.00	0.848119
476.00	0.846197
477.00	0.844002
478.00	0.842296
479.00	0.839816
480.00	0.837662
481.00	0.835120
482.00	0.832913
483.00	0.830838
484.00	0.828810
485.00	0.826289
486.00	0.823865
487.00	0.821335
488.00	0.818854
489.00	0.816652
490.00	0.814849
491.00	0.813303
492.00	0.811700
493.00	0.810213
494.00	0.808577
495.00	0.806931
496.00	0.805206
497.00	0.803744
498.00	0.801989
499.00	0.800818
500.00	0.799419
501.00	0.798013
502.00	0.796384
503.00	0.795274
504.00	0.793603
505.00	0.792766
506.00	0.791965
507.00	0.790904
508.00	0.789468
509.00	0.788549
510.00	0.787421
511.00	0.786462
512.00	0.785571
513.00	0.785044
514.00	0.784028
515.00	0.783243
516.00	0.782462
517.00	0.782059
518.00	0.781866
519.00	0.781727
520.00	0.781223
521.00	0.780979
522.00	0.780695
523.00	0.780101
524.00	0.779905
525.00	0.779263
526.00	0.778604
527.00	0.778596
528.00	0.778326
529.00	0.778189
530.00	0.778731
531.00	0.778891
532.00	0.778621
533.00	0.778807
534.00	0.778395
535.00	0.777740
536.00	0.777339
537.00	0.776791
538.00	0.775573
539.00	0.774485
540.00	0.773241
541.00	0.771678
542.00	0.770171
543.00	0.769009
544.00	0.767608
545.00	0.766176
546.00	0.764996
547.00	0.763464
548.00	0.762003
549.00	0.760348
550.00	0.759335
551.00	0.758022
552.00	0.757336
553.00	0.756980
554.00	0.756863
555.00	0.756586
556.00	0.756665
557.00	0.757053
558.00	0.756974
559.00	0.757788
560.00	0.758337
561.00	0.759507
562.00	0.760381
563.00	0.761827
564.00	0.763247
565.00	0.764748
566.00	0.766050
567.00	0.767112
568.00	0.768050
569.00	0.768560
570.00	0.769711
571.00	0.770347
572.00	0.771262
573.00	0.772157
574.00	0.773687
575.00	0.773818
576.00	0.774970
577.00	0.775937
578.00	0.776952
579.00	0.777360
580.00	0.779184
581.00	0.780228
582.00	0.781892
583.00	0.784024
584.00	0.786362
585.00	0.788230
586.00	0.790779
587.00	0.792981
588.00	0.794884
589.00	0.796674
590.00	0.799244
591.00	0.800966
592.00	0.802948
593.00	0.804981
594.00	0.807725
595.00	0.809734
596.00	0.812216
597.00	0.814757
598.00	0.817867
599.00	0.819749
600.00	0.821843
601.00	0.824172
602.00	0.825919
603.00	0.827783
604.00	0.830228
605.00	0.833218
606.00	0.835518
607.00	0.838446
608.00	0.840447
609.00	0.844011
610.00	0.845936
611.00	0.848541
612.00	0.850633
613.00	0.853732
614.00	0.855822
615.00	0.858677
616.00	0.861008
617.00	0.864041
618.00	0.866116
619.00	0.868230
620.00	0.870617
621.00	0.873675
622.00	0.876554
623.00	0.878786
624.00	0.881419
625.00	0.884001
626.00	0.886905
627.00	0.889333
628.00	0.892275
629.00	0.894490
630.00	0.897033
631.00	0.898856
632.00	0.901315
633.00	0.903919
634.00	0.906634
635.00	0.909080
636.00	0.911913
637.00	0.913586
638.00	0.916768
639.00	0.919026
640.00	0.921644
641.00	0.923840
642.00	0.927081
643.00	0.929546
644.00	0.931912
645.00	0.934651
646.00	0.937392
647.00	0.939468
648.00	0.941242
649.00	0.944224
650.00	0.946308
651.00	0.948808
652.00	0.951064
653.00	0.953230
654.00	0.955142
655.00	0.958447
656.00	0.961015
657.00	0.964690
658.00	0.968590
659.00	0.972831
660.00	0.975245
661.00	0.978263
662.00	0.980393
663.00	0.982448
664.00	0.984068
665.00	0.985661
666.00	0.986935
667.00	0.987790
668.00	0.988706
669.00	0.989443
670.00	0.990474
671.00	0.990982
672.00	0.991854
673.00	0.993427
674.00	0.994164
675.00	0.995756
676.00	0.997212
677.00	1.000033
678.00	1.001192
679.00	1.002981
680.00	1.004276
681.00	1.006361
682.00	1.007508
683.00	1.008818
684.00	1.010069
685.00	1.011260
686.00	1.013351
687.00	1.013882
688.00	1.014804
689.00	1.015939
690.00	1.017955
691.00	1.018653
692.00	1.020962
693.00	1.022794
694.00	1.024439
695.00	1.025323
696.00	1.025308
697.00	1.026111
698.00	1.026654
699.00	1.027363
700.00	1.028572
701.00	1.031155
702.00	1.032872
703.00	1.033347
704.00	1.034421
705.00	1.035044
706.00	1.035503
707.00	1.036216
708.00	1.038042
709.00	1.038277
710.00	1.038105
711.00	1.038641
712.00	1.038265
713.00	1.038200
714.00	1.040012
715.00	1.040787
716.00	1.040628
717.00	1.042062
718.00	1.041360
719.00	1.026323
720.00	1.012978
721.00	1.004475
722.00	1.000665
723.00	0.996846
724.00	0.993320
725.00	0.989502
726.00	0.985794
727.00	0.982130
728.00	0.978116
729.00	0.974820
730.00	0.974841
731.00	0.974805
732.00	0.974740
733.00	0.974808
734.00	0.974696
735.00	0.974563
736.00	0.974363
737.00	0.974119
738.00	0.973962
739.00	0.973669
740.00	0.973355
741.00	0.972838
742.00	0.972289
743.00	0.971805
744.00	0.971364
745.00	0.970777
746.00	0.970139
747.00	0.969538
748.00	0.968837
749.00	0.968108
750.00	0.967361
751.00	0.966568
752.00	0.965749
753.00	0.964848
754.00	0.963812
755.00	0.962690
756.00	0.961622
757.00	0.960620
758.00	0.959549
759.00	0.958381
760.00	0.957195
761.00	0.955916
762.00	0.954736
763.00	0.953496
764.00	0.952136
765.00	0.950774
766.00	0.949377
767.00	0.947898
768.00	0.946423
769.00	0.944860
770.00	0.943324
771.00	0.941774
772.00	0.940194
773.00	0.938538
774.00	0.936778
775.00	0.935028
776.00	0.933393
777.00	0.931687
778.00	0.929989
779.00	0.928217
780.00	0.926266
781.00	0.924482
782.00	0.922552
783.00	0.920506
784.00	0.918570
785.00	0.916526
786.00	0.914533
787.00	0.912394
788.00	0.910270
789.00	0.908258
790.00	0.906190
791.00	0.904045
792.00	0.901917
793.00	0.899578
794.00	0.897260
795.00	0.894898
796.00	0.892491
797.00	0.890256
798.00	0.887797
799.00	0.885430
800.00	0.882985
801.00	0.880458
802.00	0.878076
803.00	0.875627
804.00	0.873227
805.00	0.870822
806.00	0.868318
807.00	0.865770
808.00	0.863180
809.00	0.860649
810.00	0.858154
811.00	0.855624
812.00	0.853125
813.00	0.850570
814.00	0.847877
815.00	0.845219
816.00	0.842601
817.00	0.840123
818.00	0.837610
819.00	0.834956
820.00	0.832319
821.00	0.829597
822.00	0.826928
823.00	0.824226
824.00	0.821546
825.00	0.818988
826.00	0.816304
827.00	0.813664
828.00	0.811033
829.00	0.808379
830.00	0.805760
831.00	0.803162
832.00	0.800663
833.00	0.798042
834.00	0.795374
835.00	0.792789
836.00	0.790160
837.00	0.787533
838.00	0.785031
839.00	0.782357
840.00	0.779869
841.00	0.777234
842.00	0.774690
843.00	0.772059
844.00	0.769498
845.00	0.766934
846.00	0.764350
847.00	0.761775
848.00	0.759270
849.00	0.756695
850.00	0.754092
851.00	0.751557
852.00	0.749035
853.00	0.746479
854.00	0.743874
855.00	0.741329
856.00	0.738833
857.00	0.736273
858.00	0.733829
859.00	0.731168
860.00	0.728495
861.00	0.725769
862.00	0.723070
863.00	0.717353
864.00	0.711569
865.00	0.705698
866.00	0.699972
867.00	0.694274
868.00	0.688609
869.00	0.682878
870.00	0.677194
871.00	0.671544
872.00	0.665905
873.00	0.660401
874.00	0.654764
875.00	0.649175
876.00	0.643752
877.00	0.638470
878.00	0.633163
879.00	0.627809
880.00	0.624887
881.00	0.622112
882.00	0.619336
883.00	0.616563
884.00	0.613851
885.00	0.611189
886.00	0.608509
887.00	0.605812
888.00	0.603188
889.00	0.600436
890.00	0.597696
891.00	0.595141
892.00	0.592523
893.00	0.589852
894.00	0.587165
895.00	0.584596
896.00	0.582128
897.00	0.579624
898.00	0.577074
899.00	0.574623
900.00	0.572124
901.00	0.569636
902.00	0.567039
903.00	0.564476
904.00	0.562014
905.00	0.559567
906.00	0.557205
907.00	0.554841
908.00	0.552396
909.00	0.550038
910.00	0.547711
911.00	0.545381
912.00	0.543080
913.00	0.540768
914.00	0.538575
915.00	0.536372
916.00	0.534120
917.00	0.531911
918.00	0.529723
919.00	0.527620
920.00	0.525522
921.00	0.523481
922.00	0.521458
923.00	0.519425
924.00	0.517373
925.00	0.515375
926.00	0.513448
927.00	0.511560
928.00	0.509698
929.00	0.507783
930.00	0.505870
931.00	0.503917
932.00	0.502044
933.00	0.500247
934.00	0.498416
935.00	0.496640
936.00	0.494891
937.00	0.493155
938.00	0.491409
939.00	0.489684
940.00	0.488010
941.00	0.486383
942.00	0.484742
943.00	0.483074
944.00	0.481381
945.00	0.479653
946.00	0.477988
947.00	0.476359
948.00	0.474798
949.00	0.473227
950.00	0.471677
951.00	0.470117
952.00	0.468569
953.00	0.466989
954.00	0.465420
955.00	0.463871
956.00	0.462314
957.00	0.460780
958.00	0.459215
959.00	0.457692
960.00	0.456232
961.00	0.454784
962.00	0.453356
963.00	0.451951
964.00	0.450561
965.00	0.449163
966.00	0.447748
967.00	0.446338
968.00	0.444955
969.00	0.443568
970.00	0.442224
971.00	0.440975
972.00	0.439712
973.00	0.438459
974.00	0.437201
975.00	0.435981
976.00	0.434768
977.00	0.433513
978.00	0.432291
979.00	0.431127
980.00	0.429952
981.00	0.428792
982.00	0.427653
983.00	0.426581
984.00	0.425497
985.00	0.424417
986.00	0.423325
987.00	0.422207
988.00	0.421098
989.00	0.420011
990.00	0.418931
991.00	0.417844
992.00	0.416789
993.00	0.415714
994.00	0.414689
995.00	0.413666
996.00	0.412678
997.00	0.411682
998.00	0.410690
999.00	0.409692
1000.00	0.408666
1001.00	0.407677
1002.00	0.406724
1003.00	0.405819
1004.00	0.404956
1005.00	0.404058
1006.00	0.403182
1007.00	0.402322
1008.00	0.401500
1009.00	0.400637
1010.00	0.399791
1011.00	0.398972
1012.00	0.398114
1013.00	0.397280
1014.00	0.396432
1015.00	0.395618
1016.00	0.394814
1017.00	0.394042
1018.00	0.393252
1019.00	0.392469
1020.00	0.391674
1021.00	0.390891
1022.00	0.390113
1023.00	0.389327
1024.00	0.388545
1025.00	0.387757
1026.00	0.387004
1027.00	0.386270
1028.00	0.385501
1029.00	0.384800
1030.00	0.384053
1031.00	0.383350
1032.00	0.382631
1033.00	0.381881
1034.00	0.381138
1035.00	0.380420
1036.00	0.379714
1037.00	0.379028
1038.00	0.378324
1039.00	0.377607
1040.00	0.376901
1041.00	0.376196
1042.00	0.375496
1043.00	0.374825
1044.00	0.374150
1045.00	0.373470
1046.00	0.372774
1047.00	0.372104
1048.00	0.371436
1049.00	0.370774
1050.00	0.370133
1051.00	0.369505
1052.00	0.368872
1053.00	0.368234
1054.00	0.367608
1055.00	0.367000
1056.00	0.366407
1057.00	0.365805
1058.00	0.365216
1059.00	0.364669
1060.00	0.364096
1061.00	0.363513
1062.00	0.362917
1063.00	0.362382
1064.00	0.361827
1065.00	0.361294
1066.00	0.360736
1067.00	0.360206
1068.00	0.359663
1069.00	0.359098
1070.00	0.358570
1071.00	0.357997
1072.00	0.357456
1073.00	0.356922
1074.00	0.356379
1075.00	0.355854
1076.00	0.355290
1077.00	0.354752
1078.00	0.354234
1079.00	0.353753
1080.00	0.353235
1081.00	0.352752
1082.00	0.352251
1083.00	0.351785
1084.00	0.351306
1085.00	0.350824
1086.00	0.350372
1087.00	0.349907
1088.00	0.349452
1089.00	0.348984
1090.00	0.348531
1091.00	0.348126
1092.00	0.347687
1093.00	0.347271
1094.00	0.346843
1095.00	0.346457
1096.00	0.346059
1097.00	0.345656
1098.00	0.345239
1099.00	0.344814
1100.00	0.344370
1101.00	0.343936
1102.00	0.343507
1103.00	0.343088
1104.00	0.342662
1105.00	0.342265
1106.00	0.341868
1107.00	0.341459
1108.00	0.341019
1109.00	0.340597
1110.00	0.340179
1111.00	0.339757
1112.00	0.339320
1113.00	0.338894
1114.00	0.338477
1115.00	0.338076
1116.00	0.337690
1117.00	0.337344
1118.00	0.336979
1119.00	0.336604
1120.00	0.336219
1121.00	0.335858
1122.00	0.335508
1123.00	0.335130
1124.00	0.334756
1125.00	0.334436
1126.00	0.334110
1127.00	0.333779
1128.00	0.333454
1129.00	0.333103
1130.00	0.332780
1131.00	0.332472
1132.00	0.332142
1133.00	0.331817
1134.00	0.331477
1135.00	0.331131
1136.00	0.330823
1137.00	0.330522
1138.00	0.330220
1139.00	0.329903
1140.00	0.329611
1141.00	0.329341
1142.00	0.329042
1143.00	0.328748
1144.00	0.328455
1145.00	0.328185
1146.00	0.327930
1147.00	0.327645
1148.00	0.327355
1149.00	0.327086
1150.00	0.326798
1151.00	0.326499
1152.00	0.326229
1153.00	0.325932
1154.00	0.325670
1155.00	0.325376
1156.00	0.325081
1157.00	0.324795
1158.00	0.324501
1159.00	0.324198
1160.00	0.323908
1161.00	0.323629
1162.00	0.323331
1163.00	0.323013
1164.00	0.322702
1165.00	0.322368
1166.00	0.322047
1167.00	0.321740
1168.00	0.321453
1169.00	0.321149
1170.00	0.320831
1171.00	0.320482
1172.00	0.320157
1173.00	0.319853
1174.00	0.319546
1175.00	0.319241
1176.00	0.318923
1177.00	0.318617
1178.00	0.318316
1179.00	0.318009
1180.00	0.317722
1181.00	0.317417
1182.00	0.317125
1183.00	0.316827
1184.00	0.316538
1185.00	0.316232
1186.00	0.315934
1187.00	0.315661
1188.00	0.315366
1189.00	0.315087
1190.00	0.314810
1191.00	0.314532
1192.00	0.314248
1193.00	0.313973
1194.00	0.313682
1195.00	0.313397
1196.00	0.313109
1197.00	0.312830
1198.00	0.312536
1199.00	0.312261
1200.00	0.311968
1201.00	0.311662
1202.00	0.311375
1203.00	0.311093
1204.00	0.310789
1205.00	0.310507
1206.00	0.310194
1207.00	0.309874
1208.00	0.309560
1209.00	0.309250
1210.00	0.308953
1211.00	0.308652
1212.00	0.308321
1213.00	0.308002
1214.00	0.307680
1215.00	0.307381
1216.00	0.307064
1217.00	0.306759
1218.00	0.306436
1219.00	0.306119
1220.00	0.305801
1221.00	0.305488
1222.00	0.305187
1223.00	0.304890
1224.00	0.304606
1225.00	0.304295
1226.00	0.303993
1227.00	0.303700
1228.00	0.303381
1229.00	0.303059
1230.00	0.302753
1231.00	0.302456
1232.00	0.302165
1233.00	0.301880
1234.00	0.301593
1235.00	0.301331
1236.00	0.301044
1237.00	0.300749
1238.00	0.300463
1239.00	0.300169
1240.00	0.299889
1241.00	0.299596
1242.00	0.299306
1243.00	0.299017
1244.00	0.298717
1245.00	0.298431
1246.00	0.298175
1247.00	0.297883
1248.00	0.297585
1249.00	0.297316
1250.00	0.297040
1251.00	0.296748
1252.00	0.296450
1253.00	0.296166
1254.00	0.295882
1255.00	0.295603
1256.00	0.295325
1257.00	0.295057
1258.00	0.294764
1259.00	0.294487
1260.00	0.294187
1261.00	0.293905
1262.00	0.293616
1263.00	0.293319
1264.00	0.293042
1265.00	0.292743
1266.00	0.292432
1267.00	0.292127
1268.00	0.291846
1269.00	0.291551
1270.00	0.291256
1271.00	0.291007
1272.00	0.290737
1273.00	0.290471
1274.00	0.290190
1275.00	0.289915
1276.00	0.289640
1277.00	0.289383
1278.00	0.289117
1279.00	0.288876
1280.00	0.288635
1281.00	0.288384
1282.00	0.288160
1283.00	0.287923
1284.00	0.287688
1285.00	0.287459
1286.00	0.287243
1287.00	0.287021
1288.00	0.286769
1289.00	0.286518
1290.00	0.286304
1291.00	0.286083
1292.00	0.285867
1293.00	0.285666
1294.00	0.285464
1295.00	0.285265
1296.00	0.285067
1297.00	0.284874
1298.00	0.284702
1299.00	0.284525
1300.00	0.284324
1301.00	0.284145
1302.00	0.283977
1303.00	0.283818
1304.00	0.283677
1305.00	0.283528
1306.00	0.283389
1307.00	0.283214
1308.00	0.283045
1309.00	0.282889
1310.00	0.282739
1311.00	0.282586
1312.00	0.282425
1313.00	0.282259
1314.00	0.282074
1315.00	0.281889
1316.00	0.281719
1317.00	0.281565
1318.00	0.281424
1319.00	0.281259
1320.00	0.281095
1321.00	0.280902
1322.00	0.280728
1323.00	0.280572
1324.00	0.280393
1325.00	0.280209
1326.00	0.280050
1327.00	0.279873
1328.00	0.279698
1329.00	0.279542
1330.00	0.279385
1331.00	0.279243
1332.00	0.279104
1333.00	0.278966
1334.00	0.278846
1335.00	0.278684
1336.00	0.278527
1337.00	0.278395
1338.00	0.278279
1339.00	0.278151
1340.00	0.278048
1341.00	0.277973
1342.00	0.277923
1343.00	0.277841
1344.00	0.277759
1345.00	0.277684
1346.00	0.277620
1347.00	0.277542
1348.00	0.277467
1349.00	0.277403
1350.00	0.277329
1351.00	0.277269
1352.00	0.277219
1353.00	0.277214
1354.00	0.277177
1355.00	0.277136
1356.00	0.277112
1357.00	0.277102
1358.00	0.277106
1359.00	0.277113
1360.00	0.277148
1361.00	0.277212
1362.00	0.277300
1363.00	0.277379
1364.00	0.277543
1365.00	0.277724
1366.00	0.277931
1367.00	0.278186
1368.00	0.278490
1369.00	0.278846
1370.00	0.279198
1371.00	0.279603
1372.00	0.280056
1373.00	0.280574
1374.00	0.281136
1375.00	0.281740
1376.00	0.282378
1377.00	0.283086
1378.00	0.283860
1379.00	0.284698
1380.00	0.285602
1381.00	0.286517
1382.00	0.287503
1383.00	0.288539
1384.00	0.289604
1385.00	0.290724
1386.00	0.291902
1387.00	0.293091
1388.00	0.294338
1389.00	0.295663
1390.00	0.297026
1391.00	0.298405
1392.00	0.299834
1393.00	0.301321
1394.00	0.302845
1395.00	0.304366
1396.00	0.305904
1397.00	0.307477
1398.00	0.309107
1399.00	0.310723
1400.00	0.312371
1401.00	0.314025
1402.00	0.315669
1403.00	0.317281
1404.00	0.318955
1405.00	0.320628
1406.00	0.322272
1407.00	0.323887
1408.00	0.325484
1409.00	0.327044
1410.00	0.328594
1411.00	0.330101
1412.00	0.331612
1413.00	0.333088
1414.00	0.334515
1415.00	0.335883
1416.00	0.337238
1417.00	0.338560
1418.00	0.339828
1419.00	0.341036
1420.00	0.342210
1421.00	0.343357
1422.00	0.344451
1423.00	0.345527
1424.00	0.346538
1425.00	0.347510
1426.00	0.348455
1427.00	0.349353
1428.00	0.350210
1429.00	0.351021
1430.00	0.351790
1431.00	0.352500
1432.00	0.353225
1433.00	0.353898
1434.00	0.354513
1435.00	0.355114
1436.00	0.355690
1437.00	0.356230
1438.00	0.356714
1439.00	0.357174
1440.00	0.357574
1441.00	0.357984
1442.00	0.358380
1443.00	0.358725
1444.00	0.359016
1445.00	0.359297
1446.00	0.359532
1447.00	0.359752
1448.00	0.359960
1449.00	0.360050
1450.00	0.360126
1451.00	0.360198
1452.00	0.360252
1453.00	0.360250
1454.00	0.360231
1455.00	0.360156
1456.00	0.360070
1457.00	0.359950
1458.00	0.359753
1459.00	0.359510
1460.00	0.359256
1461.00	0.358991
1462.00	0.358642
1463.00	0.358248
1464.00	0.357810
1465.00	0.357339
1466.00	0.356847
1467.00	0.356344
1468.00	0.355754
1469.00	0.355142
1470.00	0.354497
1471.00	0.353800
1472.00	0.353125
1473.00	0.352395
1474.00	0.351635
1475.00	0.350862
1476.00	0.350046
1477.00	0.349226
1478.00	0.348349
1479.00	0.347450
1480.00	0.346550
1481.00	0.345646
1482.00	0.344738
1483.00	0.343800
1484.00	0.342836
1485.00	0.341891
1486.00	0.340900
1487.00	0.339920
1488.00	0.338959
1489.00	0.337955
1490.00	0.336948
1491.00	0.335933
1492.00	0.334935
1493.00	0.333931
1494.00	0.332891
1495.00	0.331861
1496.00	0.330869
1497.00	0.329868
1498.00	0.328851
1499.00	0.327802
1500.00	0.326799
1501.00	0.325777
1502.00	0.324740
1503.00	0.323688
1504.00	0.322660
1505.00	0.321649
1506.00	0.320623
1507.00	0.319596
1508.00	0.318581
1509.00	0.317567
1510.00	0.316534
1511.00	0.315504
1512.00	0.314504
1513.00	0.313504
1514.00	0.312492
1515.00	0.311490
1516.00	0.310525
1517.00	0.309543
1518.00	0.308583
1519.00	0.307665
1520.00	0.306785
1521.00	0.305897
1522.00	0.304985
1523.00	0.304099
1524.00	0.303216
1525.00	0.302331
1526.00	0.301440
1527.00	0.300590
1528.00	0.299762
1529.00	0.298909
1530.00	0.298086
1531.00	0.297277
1532.00	0.296481
1533.00	0.295679
1534.00	0.294885
1535.00	0.294064
1536.00	0.293249
1537.00	0.292439
1538.00	0.291640
1539.00	0.290872
1540.00	0.290097
1541.00	0.289310
1542.00	0.288541
1543.00	0.287783
1544.00	0.287048
1545.00	0.286310
1546.00	0.285586
1547.00	0.284859
1548.00	0.284119
1549.00	0.283392
1550.00	0.282677
1551.00	0.281983
1552.00	0.281322
1553.00	0.280643
1554.00	0.279967
1555.00	0.279298
1556.00	0.278602
1557.00	0.277943
1558.00	0.277294
1559.00	0.276636
1560.00	0.276016
1561.00	0.275381
1562.00	0.274756
1563.00	0.274135
1564.00	0.273513
1565.00	0.272939
1566.00	0.272325
1567.00	0.271714
1568.00	0.271099
1569.00	0.270515
1570.00	0.269935
1571.00	0.269362
1572.00	0.268810
1573.00	0.268276
1574.00	0.267712
1575.00	0.267144
1576.00	0.266604
1577.00	0.266052
1578.00	0.265521
1579.00	0.264982
1580.00	0.264465
1581.00	0.263952
1582.00	0.263438
1583.00	0.262968
1584.00	0.262512
1585.00	0.262090
1586.00	0.261641
1587.00	0.261192
1588.00	0.260748
1589.00	0.260277
1590.00	0.259807
1591.00	0.259375
1592.00	0.258981
1593.00	0.258577
1594.00	0.258183
1595.00	0.257789
1596.00	0.257433
1597.00	0.257049
1598.00	0.256671
1599.00	0.256331
1600.00	0.255964
1601.00	0.255603
1602.00	0.255220
1603.00	0.254841
1604.00	0.254497
1605.00	0.254135
1606.00	0.253795
1607.00	0.253474
1608.00	0.253138
1609.00	0.252816
1610.00	0.252514
1611.00	0.252191
1612.00	0.251870
1613.00	0.251531
1614.00	0.251206
1615.00	0.250925
1616.00	0.250638
1617.00	0.250367
1618.00	0.250065
1619.00	0.249772
1620.00	0.249512
1621.00	0.249201
1622.00	0.248911
1623.00	0.248650
1624.00	0.248382
1625.00	0.248138
1626.00	0.247872
1627.00	0.247605
1628.00	0.247354
1629.00	0.247097
1630.00	0.246868
1631.00	0.246656
1632.00	0.246412
1633.00	0.246157
1634.00	0.245933
1635.00	0.245730
1636.00	0.245506
1637.00	0.245265
1638.00	0.245075
1639.00	0.244894
1640.00	0.244675
1641.00	0.244450
1642.00	0.244214
1643.00	0.245530
1644.00	0.246860
1645.00	0.248165
1646.00	0.249457
1647.00	0.250763
1648.00	0.252055
1649.00	0.253358
1650.00	0.254613
1651.00	0.255910
1652.00	0.257252
1653.00	0.258557
1654.00	0.260014
1655.00	0.261331
1656.00	0.262662
1657.00	0.264004
1658.00	0.265381
1659.00	0.266761
1660.00	0.266477
1661.00	0.266258
1662.00	0.265989
1663.00	0.265776
1664.00	0.265508
1665.00	0.265295
1666.00	0.265012
1667.00	0.264741
1668.00	0.264469
1669.00	0.264149
1670.00	0.263887
1671.00	0.263502
1672.00	0.263338
1673.00	0.263069
1674.00	0.262815
1675.00	0.262608
1676.00	0.262401
1677.00	0.262210
1678.00	0.261913
1679.00	0.261744
1680.00	0.261609
1681.00	0.261448
1682.00	0.261270
1683.00	0.261176
1684.00	0.261106
1685.00	0.260924
1686.00	0.260841
1687.00	0.260782
1688.00	0.260739
1689.00	0.260575
1690.00	0.260572
1691.00	0.260549
1692.00	0.260468
1693.00	0.260402
1694.00	0.260413
1695.00	0.260445
1696.00	0.260536
1697.00	0.260451
1698.00	0.260440
1699.00	0.260447
1700.00	0.260356
1701.00	0.260332
1702.00	0.260385
1703.00	0.260324
1704.00	0.260276
1705.00	0.260214
1706.00	0.260229
1707.00	0.260191
1708.00	0.260103
1709.00	0.260049
1710.00	0.260124
1711.00	0.260055
1712.00	0.259998
1713.00	0.259849
1714.00	0.259800
1715.00	0.259821
1716.00	0.259797
1717.00	0.259816
1718.00	0.259816
1719.00	0.259799
1720.00	0.259828
1721.00	0.259811
1722.00	0.259820
1723.00	0.259794
1724.00	0.259759
1725.00	0.259777
1726.00	0.259771
1727.00	0.259648
1728.00	0.259562
1729.00	0.259593
1730.00	0.259523
1731.00	0.259572
1732.00	0.259441
1733.00	0.259406
1734.00	0.259380
1735.00	0.259340
1736.00	0.259343
1737.00	0.259267
1738.00	0.259277
1739.00	0.259195
1740.00	0.259215
1741.00	0.259211
1742.00	0.259200
1743.00	0.259225
1744.00	0.259261
1745.00	0.259370
1746.00	0.259314
1747.00	0.259369
1748.00	0.259333
1749.00	0.259453
1750.00	0.259480
1751.00	0.259615
1752.00	0.259607
1753.00	0.259611
1754.00	0.259689
1755.00	0.259761
1756.00	0.259900
1757.00	0.259861
1758.00	0.259894
1759.00	0.260007
1760.00	0.259983
1761.00	0.260008
1762.00	0.259996
1763.00	0.260019
1764.00	0.259989
1765.00	0.259936
1766.00	0.259867
1767.00	0.259741
1768.00	0.259695
1769.00	0.259687
1770.00	0.259647
1771.00	0.259619
1772.00	0.259624
1773.00	0.259577
1774.00	0.259433
1775.00	0.259321
1776.00	0.259195
1777.00	0.259179
1778.00	0.258987
1779.00	0.258884
1780.00	0.258825
1781.00	0.258854
1782.00	0.258912
1783.00	0.258817
1784.00	0.258853
1785.00	0.258567
1786.00	0.258571
1787.00	0.258406
1788.00	0.258328
1789.00	0.258037
1790.00	0.257890
1791.00	0.257813
1792.00	0.257720
1793.00	0.257591
1794.00	0.257379
1795.00	0.257362
1796.00	0.257176
1797.00	0.257072
1798.00	0.256799
1799.00	0.256557
1800.00	0.256429
1801.00	0.256162
1802.00	0.256123
1803.00	0.255898
1804.00	0.255764
1805.00	0.255606
1806.00	0.255492
1807.00	0.255416
1808.00	0.255312
1809.00	0.255225
1810.00	0.255077
1811.00	0.255010
1812.00	0.254904
1813.00	0.254849
1814.00	0.254708
1815.00	0.254670
1816.00	0.254554
1817.00	0.254418
1818.00	0.254387
1819.00	0.254323
1820.00	0.254234
1821.00	0.254261
1822.00	0.254177
1823.00	0.254220
1824.00	0.253986
1825.00	0.254018
1826.00	0.253892
1827.00	0.253929
1828.00	0.253888
1829.00	0.253784
1830.00	0.253796
1831.00	0.253748
1832.00	0.253845
1833.00	0.253943
1834.00	0.254068
1835.00	0.254150
1836.00	0.254366
1837.00	0.254606
1838.00	0.254820
1839.00	0.255009
1840.00	0.255234
1841.00	0.255689
1842.00	0.255962
1843.00	0.256530
1844.00	0.256938
1845.00	0.257503
1846.00	0.258068
1847.00	0.258712
1848.00	0.259540
1849.00	0.260159
1850.00	0.260984
1851.00	0.261937
1852.00	0.263038
1853.00	0.264016
1854.00	0.265185
1855.00	0.266474
1856.00	0.267843
1857.00	0.269292
1858.00	0.270828
1859.00	0.272553
1860.00	0.274240
1861.00	0.276154
1862.00	0.278205
1863.00	0.280429
1864.00	0.282703
1865.00	0.285156
1866.00	0.287891
1867.00	0.290588
1868.00	0.293488
1869.00	0.296513
1870.00	0.299767
1871.00	0.303030
1872.00	0.306431
1873.00	0.310050
1874.00	0.313757
1875.00	0.317553
1876.00	0.321619
1877.00	0.325846
1878.00	0.330065
1879.00	0.334588
1880.00	0.339252
1881.00	0.343773
1882.00	0.348308
1883.00	0.353036
1884.00	0.358184
1885.00	0.363140
1886.00	0.368152
1887.00	0.373314
1888.00	0.378494
1889.00	0.383612
1890.00	0.389036
1891.00	0.394524
1892.00	0.399965
1893.00	0.405361
1894.00	0.410783
1895.00	0.416451
1896.00	0.421810
1897.00	0.427246
1898.00	0.432942
1899.00	0.438393
1900.00	0.443750
1901.00	0.448817
1902.00	0.454252
1903.00	0.459445
1904.00	0.464431
1905.00	0.469616
1906.00	0.474683
1907.00	0.479598
1908.00	0.484220
1909.00	0.489081
1910.00	0.493480
1911.00	0.497518
1912.00	0.501397
1913.00	0.505254
1914.00	0.508582
1915.00	0.511894
1916.00	0.515398
1917.00	0.518411
1918.00	0.521458
1919.00	0.523926
1920.00	0.526631
1921.00	0.528827
1922.00	0.530604
1923.00	0.532397
1924.00	0.533990
1925.00	0.535665
1926.00	0.536471
1927.00	0.537402
1928.00	0.538236
1929.00	0.539173
1930.00	0.539973
1931.00	0.540703
1932.00	0.541079
1933.00	0.541220
1934.00	0.541824
1935.00	0.541744
1936.00	0.541795
1937.00	0.541560
1938.00	0.541619
1939.00	0.541728
1940.00	0.541629
1941.00	0.541034
1942.00	0.540393
1943.00	0.540100
1944.00	0.539695
1945.00	0.539466
1946.00	0.538729
1947.00	0.538149
1948.00	0.537276
1949.00	0.536452
1950.00	0.535662
1951.00	0.534501
1952.00	0.533470
1953.00	0.532267
1954.00	0.531208
1955.00	0.529913
1956.00	0.528531
1957.00	0.527127
1958.00	0.526110
1959.00	0.524746
1960.00	0.523379
1961.00	0.521880
1962.00	0.520093
1963.00	0.518852
1964.00	0.516675
1965.00	0.515129
1966.00	0.513636
1967.00	0.511979
1968.00	0.510408
1969.00	0.508718
1970.00	0.507089
1971.00	0.505204
1972.00	0.503523
1973.00	0.501899
1974.00	0.500174
1975.00	0.498461
1976.00	0.496671
1977.00	0.495253
1978.00	0.493597
1979.00	0.492116
1980.00	0.490142
1981.00	0.488741
1982.00	0.487106
1983.00	0.485495
1984.00	0.483729
1985.00	0.481835
1986.00	0.480511
1987.00	0.478912
1988.00	0.477434
1989.00	0.475839
1990.00	0.473859
1991.00	0.472308
1992.00	0.470026
1993.00	0.468805
1994.00	0.466580
1995.00	0.464943
1996.00	0.463174
1997.00	0.461308
1998.00	0.459626
1999.00	0.457689
2000.00	0.456136
2001.00	0.454412
2002.00	0.452906
2003.00	0.450751
2004.00	0.448937
2005.00	0.447188
2006.00	0.445467
2007.00	0.444005
2008.00	0.442272
2009.00	0.441128
2010.00	0.438977
2011.00	0.437705
2012.00	0.435864
2013.00	0.434329
2014.00	0.432664
2015.00	0.431207
2016.00	0.429886
2017.00	0.427946
2018.00	0.426688
2019.00	0.425068
2020.00	0.423707
2021.00	0.422177
2022.00	0.420572
2023.00	0.418783
2024.00	0.417571
2025.00	0.416124
2026.00	0.414703
2027.00	0.413331
2028.00	0.411714
2029.00	0.410735
2030.00	0.409066
2031.00	0.407654
2032.00	0.406280
2033.00	0.404898
2034.00	0.403787
2035.00	0.402257
2036.00	0.401188
2037.00	0.399920
2038.00	0.398734
2039.00	0.397513
2040.00	0.396657
2041.00	0.395220
2042.00	0.393830
2043.00	0.392472
2044.00	0.391367
2045.00	0.390247
2046.00	0.388637
2047.00	0.387866
2048.00	0.386748
2049.00	0.385356
2050.00	0.384047
2051.00	0.382631
2052.00	0.381257
2053.00	0.379895
2054.00	0.378929
2055.00	0.377661
2056.00	0.376727
2057.00	0.375540
2058.00	0.374410
2059.00	0.373116
2060.00	0.371956
2061.00	0.370762
2062.00	0.369597
2063.00	0.368578
2064.00	0.367152
2065.00	0.366289
2066.00	0.365027
2067.00	0.364159
2068.00	0.363110
2069.00	0.362507
2070.00	0.361386
2071.00	0.359887
2072.00	0.358854
2073.00	0.357372
2074.00	0.356245
2075.00	0.355182
2076.00	0.354449
2077.00	0.353194
2078.00	0.352156
2079.00	0.351014
2080.00	0.349851
2081.00	0.348922
2082.00	0.347756
2083.00	0.346895
2084.00	0.345374
2085.00	0.344442
2086.00	0.343007
2087.00	0.341874
2088.00	0.340865
2089.00	0.339931
2090.00	0.339329
2091.00	0.338303
2092.00	0.336989
2093.00	0.335736
2094.00	0.334764
2095.00	0.333440
2096.00	0.332381
2097.00	0.331464
2098.00	0.330477
2099.00	0.329391
2100.00	0.328259
2101.00	0.327431
2102.00	0.326311
2103.00	0.325413
2104.00	0.324495
2105.00	0.323725
2106.00	0.322447
2107.00	0.321107
2108.00	0.319860
2109.00	0.318886
2110.00	0.317947
2111.00	0.317086
2112.00	0.316732
2113.00	0.315687
2114.00	0.314883
2115.00	0.313867
2116.00	0.313189
2117.00	0.312563
2118.00	0.311765
2119.00	0.311016
2120.00	0.310068
2121.00	0.309456
2122.00	0.308611
2123.00	0.308034
2124.00	0.307328
2125.00	0.306756
2126.00	0.305991
2127.00	0.305197
2128.00	0.304490
2129.00	0.303103
2130.00	0.302627
2131.00	0.301526
2132.00	0.300779
2133.00	0.299725
2134.00	0.298807
2135.00	0.298066
2136.00	0.297236
2137.00	0.296604
2138.00	0.295662
2139.00	0.294712
2140.00	0.293682
2141.00	0.293160
2142.00	0.292288
2143.00	0.291572
2144.00	0.290847
2145.00	0.290174
2146.00	0.289645
2147.00	0.288759
2148.00	0.288396
2149.00	0.287863
2150.00	0.287418
2151.00	0.286839
2152.00	0.286314
2153.00	0.285538
2154.00	0.284742
2155.00	0.284116
2156.00	0.283652
2157.00	0.283357
2158.00	0.282578
2159.00	0.282110
2160.00	0.281766
2161.00	0.281291
2162.00	0.280692
2163.00	0.280052
2164.00	0.279757
2165.00	0.279010
2166.00	0.278460
2167.00	0.277916
2168.00	0.277526
2169.00	0.276908
2170.00	0.276523
2171.00	0.276260
2172.00	0.275818
2173.00	0.275481
2174.00	0.275147
2175.00	0.274729
2176.00	0.274233
2177.00	0.273609
2178.00	0.273030
2179.00	0.272602
2180.00	0.272495
2181.00	0.272124
2182.00	0.271881
2183.00	0.271477
2184.00	0.271043
2185.00	0.270517
2186.00	0.270280
2187.00	0.270138
2188.00	0.269695
2189.00	0.269466
2190.00	0.269297
2191.00	0.268717
2192.00	0.268223
2193.00	0.267969
2194.00	0.267957
2195.00	0.267660
2196.00	0.267565
2197.00	0.266991
[truncated: 303 more rows]
