# Supplementary material for: Ultrafast charge-transfer-induced spin transition in cobalt-tungstate molecular photomagnets
Source: Nat Commun. 2025 Jun 6;16:5012. doi: 10.1038/s41467-025-60401-4 (PMC12144094; doi:10.1038/s41467-025-60401-4)
Supplement: Supplementary file 5 — Source Data [file 41467_2025_60401_MOESM5_ESM.zip › Source_Data_files/Photoinduced_UV_vis_NIR_spectra_CsCoW/cooling_photo_2nd/File_220713_125147_100K.txt]

File_220713_125147_100K.spc - RawData
�g�� (nm)	Abs.
200.00	1.674695
201.00	1.763523
202.00	1.978051
203.00	2.175450
204.00	2.707854
205.00	2.678918
206.00	3.088579
207.00	2.748018
208.00	2.955540
209.00	2.734089
210.00	2.716000
211.00	2.536819
212.00	2.518111
213.00	2.548605
214.00	2.557251
215.00	2.480927
216.00	2.588367
217.00	2.456857
218.00	2.461945
219.00	2.361355
220.00	2.251491
221.00	2.316105
222.00	2.258327
223.00	2.252528
224.00	2.274449
225.00	2.285043
226.00	2.182410
227.00	2.215197
228.00	2.185286
229.00	2.186767
230.00	2.196573
231.00	2.240914
232.00	2.251272
233.00	2.292713
234.00	2.283683
235.00	2.289479
236.00	2.278706
237.00	2.272669
238.00	2.261946
239.00	2.286641
240.00	2.268991
241.00	2.260356
242.00	2.294038
243.00	2.303300
244.00	2.319165
245.00	2.300435
246.00	2.295701
247.00	2.286869
248.00	2.281601
249.00	2.273205
250.00	2.282470
251.00	2.297158
252.00	2.278442
253.00	2.281370
254.00	2.282609
255.00	2.287128
256.00	2.263042
257.00	2.271823
258.00	2.282254
259.00	2.282350
260.00	2.264107
261.00	2.274367
262.00	2.303122
263.00	2.286383
264.00	2.289828
265.00	2.303808
266.00	2.306014
267.00	2.265418
268.00	2.284149
269.00	2.261488
270.00	2.262123
271.00	2.260761
272.00	2.254311
273.00	2.233935
274.00	2.230603
275.00	2.220670
276.00	2.217894
277.00	2.231620
278.00	2.227655
279.00	2.222643
280.00	2.224714
281.00	2.218226
282.00	2.203240
283.00	2.188071
284.00	2.181547
285.00	2.168260
286.00	2.157934
287.00	2.146081
288.00	2.142745
289.00	2.135828
290.00	2.110710
291.00	2.095824
292.00	2.077320
293.00	2.062807
294.00	2.050171
295.00	2.059887
296.00	2.049590
297.00	2.042946
298.00	2.034143
299.00	2.020372
300.00	1.999086
301.00	1.995183
302.00	1.985905
303.00	1.982070
304.00	1.961114
305.00	1.953958
306.00	1.925296
307.00	1.908729
308.00	1.884664
309.00	1.874292
310.00	1.839523
311.00	1.824876
312.00	1.798593
313.00	1.768474
314.00	1.746734
315.00	1.735154
316.00	1.718413
317.00	1.704831
318.00	1.696085
319.00	1.675925
320.00	1.656895
321.00	1.637312
322.00	1.616896
323.00	1.601757
324.00	1.588719
325.00	1.570913
326.00	1.560007
327.00	1.547861
328.00	1.533301
329.00	1.522217
330.00	1.517256
331.00	1.506824
332.00	1.499816
333.00	1.493986
334.00	1.489504
335.00	1.481691
336.00	1.476957
337.00	1.472544
338.00	1.466757
339.00	1.459201
340.00	1.456675
341.00	1.450817
342.00	1.445535
343.00	1.443510
344.00	1.442572
345.00	1.437953
346.00	1.435588
347.00	1.432705
348.00	1.430415
349.00	1.429491
350.00	1.427384
351.00	1.426223
352.00	1.427296
353.00	1.425777
354.00	1.420995
355.00	1.417578
356.00	1.414269
357.00	1.408247
358.00	1.402685
359.00	1.397277
360.00	1.391568
361.00	1.383329
362.00	1.377963
363.00	1.369779
364.00	1.362533
365.00	1.355508
366.00	1.349380
367.00	1.341035
368.00	1.332223
369.00	1.324101
370.00	1.314786
371.00	1.305581
372.00	1.296528
373.00	1.288164
374.00	1.279031
375.00	1.270930
376.00	1.261838
377.00	1.252716
378.00	1.243223
379.00	1.233539
380.00	1.224558
381.00	1.215536
382.00	1.205433
383.00	1.196112
384.00	1.186595
385.00	1.176002
386.00	1.165957
387.00	1.155774
388.00	1.146990
389.00	1.138456
390.00	1.130013
391.00	1.121671
392.00	1.114576
393.00	1.106058
394.00	1.098686
395.00	1.091274
396.00	1.083727
397.00	1.076932
398.00	1.070832
399.00	1.064010
400.00	1.059280
401.00	1.055210
402.00	1.051420
403.00	1.047600
404.00	1.044425
405.00	1.040061
406.00	1.036005
407.00	1.031789
408.00	1.028277
409.00	1.024604
410.00	1.021813
411.00	1.018532
412.00	1.015370
413.00	1.011468
414.00	1.008175
415.00	1.004485
416.00	1.000632
417.00	0.996453
418.00	0.993323
419.00	0.988174
420.00	0.983887
421.00	0.979445
422.00	0.975462
423.00	0.971244
424.00	0.968137
425.00	0.963887
426.00	0.960586
427.00	0.956951
428.00	0.952329
429.00	0.947857
430.00	0.943977
431.00	0.939264
432.00	0.935371
433.00	0.932222
434.00	0.929087
435.00	0.925449
436.00	0.922692
437.00	0.919040
438.00	0.915343
439.00	0.912242
440.00	0.909851
441.00	0.907547
442.00	0.904873
443.00	0.902319
444.00	0.899697
445.00	0.897015
446.00	0.894052
447.00	0.892063
448.00	0.890493
449.00	0.889176
450.00	0.887420
451.00	0.885584
452.00	0.883709
453.00	0.881838
454.00	0.879818
455.00	0.878245
456.00	0.877006
457.00	0.875849
458.00	0.874703
459.00	0.873747
460.00	0.873099
461.00	0.872547
462.00	0.871247
463.00	0.870038
464.00	0.868634
465.00	0.867460
466.00	0.865595
467.00	0.864205
468.00	0.862599
469.00	0.861021
470.00	0.858895
471.00	0.856743
472.00	0.854531
473.00	0.852376
474.00	0.850045
475.00	0.847582
476.00	0.845608
477.00	0.843905
478.00	0.841883
479.00	0.839537
480.00	0.837459
481.00	0.835072
482.00	0.832893
483.00	0.830483
484.00	0.828486
485.00	0.826533
486.00	0.824767
487.00	0.821850
488.00	0.819562
489.00	0.817781
490.00	0.815719
491.00	0.813260
492.00	0.812176
493.00	0.810570
494.00	0.808326
495.00	0.806714
496.00	0.805440
497.00	0.804102
498.00	0.802720
499.00	0.802004
500.00	0.800107
501.00	0.799092
502.00	0.797351
503.00	0.796227
504.00	0.794729
505.00	0.793868
506.00	0.792399
507.00	0.791914
508.00	0.790999
509.00	0.790174
510.00	0.789120
511.00	0.788596
512.00	0.787569
513.00	0.786879
514.00	0.786457
515.00	0.785934
516.00	0.785068
517.00	0.784175
518.00	0.783396
519.00	0.782512
520.00	0.782109
521.00	0.782032
522.00	0.781802
523.00	0.781760
524.00	0.781761
525.00	0.781740
526.00	0.781654
527.00	0.781414
528.00	0.780759
529.00	0.780860
530.00	0.780879
531.00	0.780790
532.00	0.780515
533.00	0.780838
534.00	0.780149
535.00	0.779533
536.00	0.778796
537.00	0.778252
538.00	0.777273
539.00	0.776055
540.00	0.774898
541.00	0.773054
542.00	0.771984
543.00	0.770520
544.00	0.768990
545.00	0.767332
546.00	0.766238
547.00	0.764070
548.00	0.762686
549.00	0.761622
550.00	0.760491
551.00	0.759555
552.00	0.758946
553.00	0.758329
554.00	0.757711
555.00	0.757544
556.00	0.757798
557.00	0.758704
558.00	0.759084
559.00	0.759533
560.00	0.760217
561.00	0.760974
562.00	0.761713
563.00	0.762948
564.00	0.764417
565.00	0.765787
566.00	0.767269
567.00	0.768686
568.00	0.770008
569.00	0.771450
570.00	0.772513
571.00	0.773247
572.00	0.773896
573.00	0.774764
574.00	0.775278
575.00	0.775769
576.00	0.776638
577.00	0.777506
578.00	0.778204
579.00	0.779334
580.00	0.780819
581.00	0.781952
582.00	0.783825
583.00	0.785792
584.00	0.787764
585.00	0.789816
586.00	0.792454
587.00	0.794435
588.00	0.796949
589.00	0.799401
590.00	0.802219
591.00	0.804595
592.00	0.807216
593.00	0.809266
594.00	0.811296
595.00	0.813378
596.00	0.815387
597.00	0.817786
598.00	0.820584
599.00	0.823301
600.00	0.824939
601.00	0.827787
602.00	0.829525
603.00	0.831033
604.00	0.833389
605.00	0.836618
606.00	0.838610
607.00	0.841495
608.00	0.844050
609.00	0.846397
610.00	0.848790
611.00	0.851342
612.00	0.853628
613.00	0.856629
614.00	0.858938
615.00	0.861365
616.00	0.863760
617.00	0.867038
618.00	0.869465
619.00	0.872402
620.00	0.874817
621.00	0.877303
622.00	0.879783
623.00	0.881825
624.00	0.884550
625.00	0.887438
626.00	0.890170
627.00	0.892407
628.00	0.895486
629.00	0.897866
630.00	0.900139
631.00	0.902527
632.00	0.905265
633.00	0.907964
634.00	0.910438
635.00	0.913136
636.00	0.915845
637.00	0.918282
638.00	0.920348
639.00	0.923151
640.00	0.925654
641.00	0.927781
642.00	0.930490
643.00	0.933684
644.00	0.935905
645.00	0.938395
646.00	0.941409
647.00	0.943161
648.00	0.945104
649.00	0.947499
650.00	0.949988
651.00	0.952320
652.00	0.954693
653.00	0.956514
654.00	0.959156
655.00	0.961952
656.00	0.964505
657.00	0.967330
658.00	0.970999
659.00	0.974406
660.00	0.977180
661.00	0.980421
662.00	0.983727
663.00	0.986156
664.00	0.987888
665.00	0.989958
666.00	0.991096
667.00	0.992505
668.00	0.993249
669.00	0.993839
670.00	0.994227
671.00	0.995197
672.00	0.994970
673.00	0.996590
674.00	0.997771
675.00	0.999779
676.00	1.001060
677.00	1.003429
678.00	1.004261
679.00	1.006604
680.00	1.007740
681.00	1.009730
682.00	1.011443
683.00	1.013163
684.00	1.014522
685.00	1.015909
686.00	1.017211
687.00	1.018921
688.00	1.021029
689.00	1.021913
690.00	1.023302
691.00	1.025148
692.00	1.026037
693.00	1.026476
694.00	1.027849
695.00	1.029432
696.00	1.029821
697.00	1.029445
698.00	1.031203
699.00	1.031946
700.00	1.032675
701.00	1.033772
702.00	1.036389
703.00	1.037684
704.00	1.038118
705.00	1.039070
706.00	1.040280
707.00	1.040129
708.00	1.039486
709.00	1.040781
710.00	1.039975
711.00	1.040123
712.00	1.040525
713.00	1.041105
714.00	1.040895
715.00	1.041883
716.00	1.042448
717.00	1.042850
718.00	1.041914
719.00	1.028397
720.00	1.015063
721.00	1.006508
722.00	1.002625
723.00	0.998948
724.00	0.995337
725.00	0.991679
726.00	0.988003
727.00	0.984148
728.00	0.980522
729.00	0.977184
730.00	0.977050
731.00	0.976902
732.00	0.976862
733.00	0.976736
734.00	0.976441
735.00	0.976260
736.00	0.976073
737.00	0.975883
738.00	0.975678
739.00	0.975351
740.00	0.974972
741.00	0.974445
742.00	0.973899
743.00	0.973372
744.00	0.972769
745.00	0.972135
746.00	0.971460
747.00	0.970820
748.00	0.970053
749.00	0.969125
750.00	0.968289
751.00	0.967383
752.00	0.966472
753.00	0.965447
754.00	0.964309
755.00	0.963260
756.00	0.962172
757.00	0.961096
758.00	0.959946
759.00	0.958806
760.00	0.957485
761.00	0.956097
762.00	0.954739
763.00	0.953368
764.00	0.951969
765.00	0.950584
766.00	0.949214
767.00	0.947779
768.00	0.946275
769.00	0.944712
770.00	0.943092
771.00	0.941542
772.00	0.939872
773.00	0.938106
774.00	0.936280
775.00	0.934465
776.00	0.932633
777.00	0.930913
778.00	0.929172
779.00	0.927294
780.00	0.925429
781.00	0.923435
782.00	0.921373
783.00	0.919204
784.00	0.917066
785.00	0.914928
786.00	0.912743
787.00	0.910646
788.00	0.908462
789.00	0.906256
790.00	0.904104
791.00	0.901787
792.00	0.899547
793.00	0.897176
794.00	0.894816
795.00	0.892454
796.00	0.889970
797.00	0.887479
798.00	0.884932
799.00	0.882498
800.00	0.879994
801.00	0.877482
802.00	0.875029
803.00	0.872458
804.00	0.869750
805.00	0.867097
806.00	0.864459
807.00	0.861833
808.00	0.859165
809.00	0.856563
810.00	0.853948
811.00	0.851214
812.00	0.848502
813.00	0.845905
814.00	0.843225
815.00	0.840513
816.00	0.837700
817.00	0.835007
818.00	0.832387
819.00	0.829617
820.00	0.826921
821.00	0.824213
822.00	0.821519
823.00	0.818768
824.00	0.815939
825.00	0.813342
826.00	0.810562
827.00	0.807956
828.00	0.805278
829.00	0.802563
830.00	0.799780
831.00	0.797166
832.00	0.794568
833.00	0.791937
834.00	0.789405
835.00	0.786710
836.00	0.783950
837.00	0.781269
838.00	0.778808
839.00	0.776196
840.00	0.773520
841.00	0.770931
842.00	0.768222
843.00	0.765555
844.00	0.762879
845.00	0.760182
846.00	0.757554
847.00	0.754893
848.00	0.752153
849.00	0.749486
850.00	0.746808
851.00	0.744074
852.00	0.741301
853.00	0.738704
854.00	0.736135
855.00	0.733459
856.00	0.730655
857.00	0.728079
858.00	0.725414
859.00	0.722809
860.00	0.720168
861.00	0.717490
862.00	0.714869
863.00	0.709072
864.00	0.703558
865.00	0.697905
866.00	0.692137
867.00	0.686541
868.00	0.680871
869.00	0.675320
870.00	0.669777
871.00	0.664182
872.00	0.658600
873.00	0.653172
874.00	0.647679
875.00	0.642290
876.00	0.636878
877.00	0.631554
878.00	0.626145
879.00	0.620884
880.00	0.618131
881.00	0.615230
882.00	0.612324
883.00	0.609659
884.00	0.606923
885.00	0.604292
886.00	0.601624
887.00	0.598904
888.00	0.596152
889.00	0.593377
890.00	0.590768
891.00	0.588117
892.00	0.585442
893.00	0.582749
894.00	0.580069
895.00	0.577484
896.00	0.574870
897.00	0.572242
898.00	0.569637
899.00	0.567241
900.00	0.564727
901.00	0.562243
902.00	0.559623
903.00	0.557072
904.00	0.554606
905.00	0.552188
906.00	0.549804
907.00	0.547405
908.00	0.545018
909.00	0.542691
910.00	0.540403
911.00	0.538127
912.00	0.535838
913.00	0.533593
914.00	0.531354
915.00	0.529173
916.00	0.526890
917.00	0.524761
918.00	0.522628
919.00	0.520622
920.00	0.518600
921.00	0.516564
922.00	0.514566
923.00	0.512607
924.00	0.510601
925.00	0.508650
926.00	0.506740
927.00	0.504875
928.00	0.502958
929.00	0.501122
930.00	0.499240
931.00	0.497433
932.00	0.495641
933.00	0.493916
934.00	0.492052
935.00	0.490302
936.00	0.488558
937.00	0.486820
938.00	0.485097
939.00	0.483407
940.00	0.481719
941.00	0.480095
942.00	0.478470
943.00	0.476804
944.00	0.475161
945.00	0.473549
946.00	0.471925
947.00	0.470344
948.00	0.468840
949.00	0.467307
950.00	0.465775
951.00	0.464267
952.00	0.462761
953.00	0.461215
954.00	0.459727
955.00	0.458245
956.00	0.456804
957.00	0.455383
958.00	0.453910
959.00	0.452378
960.00	0.451023
961.00	0.449628
962.00	0.448264
963.00	0.446921
964.00	0.445582
965.00	0.444218
966.00	0.442867
967.00	0.441530
968.00	0.440230
969.00	0.438932
970.00	0.437664
971.00	0.436435
972.00	0.435214
973.00	0.433944
974.00	0.432670
975.00	0.431475
976.00	0.430386
977.00	0.429134
978.00	0.427943
979.00	0.426809
980.00	0.425706
981.00	0.424617
982.00	0.423493
983.00	0.422406
984.00	0.421355
985.00	0.420288
986.00	0.419196
987.00	0.418136
988.00	0.417098
989.00	0.416077
990.00	0.415073
991.00	0.414090
992.00	0.413094
993.00	0.412077
994.00	0.411123
995.00	0.410160
996.00	0.409186
997.00	0.408205
998.00	0.407241
999.00	0.406327
1000.00	0.405394
1001.00	0.404472
1002.00	0.403586
1003.00	0.402738
1004.00	0.401890
1005.00	0.401015
1006.00	0.400209
1007.00	0.399399
1008.00	0.398579
1009.00	0.397749
1010.00	0.396959
1011.00	0.396152
1012.00	0.395383
1013.00	0.394604
1014.00	0.393807
1015.00	0.393017
1016.00	0.392185
1017.00	0.391405
1018.00	0.390646
1019.00	0.389919
1020.00	0.389173
1021.00	0.388453
1022.00	0.387716
1023.00	0.386934
1024.00	0.386180
1025.00	0.385453
1026.00	0.384733
1027.00	0.383991
1028.00	0.383258
1029.00	0.382534
1030.00	0.381818
1031.00	0.381137
1032.00	0.380434
1033.00	0.379766
1034.00	0.379084
1035.00	0.378385
1036.00	0.377686
1037.00	0.377006
1038.00	0.376318
1039.00	0.375633
1040.00	0.374946
1041.00	0.374256
1042.00	0.373561
1043.00	0.372912
1044.00	0.372239
1045.00	0.371590
1046.00	0.370935
1047.00	0.370307
1048.00	0.369677
1049.00	0.369043
1050.00	0.368419
1051.00	0.367807
1052.00	0.367225
1053.00	0.366603
1054.00	0.365992
1055.00	0.365401
1056.00	0.364811
1057.00	0.364225
1058.00	0.363659
1059.00	0.363137
1060.00	0.362571
1061.00	0.362024
1062.00	0.361452
1063.00	0.360907
1064.00	0.360345
1065.00	0.359812
1066.00	0.359285
1067.00	0.358794
1068.00	0.358278
1069.00	0.357749
1070.00	0.357263
1071.00	0.356762
1072.00	0.356243
1073.00	0.355712
1074.00	0.355210
1075.00	0.354712
1076.00	0.354202
1077.00	0.353699
1078.00	0.353226
1079.00	0.352780
1080.00	0.352306
1081.00	0.351855
1082.00	0.351378
1083.00	0.350939
1084.00	0.350470
1085.00	0.350024
1086.00	0.349553
1087.00	0.349091
1088.00	0.348579
1089.00	0.348118
1090.00	0.347693
1091.00	0.347282
1092.00	0.346843
1093.00	0.346400
1094.00	0.345986
1095.00	0.345586
1096.00	0.345176
1097.00	0.344757
1098.00	0.344322
1099.00	0.343883
1100.00	0.343432
1101.00	0.343019
1102.00	0.342603
1103.00	0.342211
1104.00	0.341799
1105.00	0.341409
1106.00	0.341024
1107.00	0.340635
1108.00	0.340228
1109.00	0.339828
1110.00	0.339427
1111.00	0.339033
1112.00	0.338647
1113.00	0.338267
1114.00	0.337901
1115.00	0.337527
1116.00	0.337167
1117.00	0.336826
1118.00	0.336442
1119.00	0.336032
1120.00	0.335635
1121.00	0.335278
1122.00	0.334972
1123.00	0.334598
1124.00	0.334223
1125.00	0.333879
1126.00	0.333539
1127.00	0.333197
1128.00	0.332845
1129.00	0.332482
1130.00	0.332135
1131.00	0.331803
1132.00	0.331499
1133.00	0.331190
1134.00	0.330859
1135.00	0.330553
1136.00	0.330285
1137.00	0.329997
1138.00	0.329703
1139.00	0.329393
1140.00	0.329113
1141.00	0.328863
1142.00	0.328587
1143.00	0.328313
1144.00	0.328046
1145.00	0.327799
1146.00	0.327528
1147.00	0.327246
1148.00	0.326966
1149.00	0.326690
1150.00	0.326402
1151.00	0.326106
1152.00	0.325817
1153.00	0.325513
1154.00	0.325232
1155.00	0.324945
1156.00	0.324630
1157.00	0.324324
1158.00	0.324001
1159.00	0.323683
1160.00	0.323379
1161.00	0.323102
1162.00	0.322798
1163.00	0.322511
1164.00	0.322203
1165.00	0.321882
1166.00	0.321554
1167.00	0.321245
1168.00	0.320951
1169.00	0.320657
1170.00	0.320355
1171.00	0.320029
1172.00	0.319719
1173.00	0.319448
1174.00	0.319172
1175.00	0.318899
1176.00	0.318603
1177.00	0.318309
1178.00	0.318025
1179.00	0.317726
1180.00	0.317438
1181.00	0.317155
1182.00	0.316889
1183.00	0.316603
1184.00	0.316321
1185.00	0.316045
1186.00	0.315761
1187.00	0.315480
1188.00	0.315208
1189.00	0.314927
1190.00	0.314646
1191.00	0.314364
1192.00	0.314071
1193.00	0.313801
1194.00	0.313520
1195.00	0.313227
1196.00	0.312953
1197.00	0.312663
1198.00	0.312356
1199.00	0.312040
1200.00	0.311747
1201.00	0.311447
1202.00	0.311152
1203.00	0.310845
1204.00	0.310549
1205.00	0.310264
1206.00	0.309949
1207.00	0.309622
1208.00	0.309310
1209.00	0.308996
1210.00	0.308692
1211.00	0.308389
1212.00	0.308053
1213.00	0.307728
1214.00	0.307396
1215.00	0.307084
1216.00	0.306762
1217.00	0.306451
1218.00	0.306144
1219.00	0.305824
1220.00	0.305515
1221.00	0.305202
1222.00	0.304911
1223.00	0.304611
1224.00	0.304323
1225.00	0.304020
1226.00	0.303728
1227.00	0.303436
1228.00	0.303122
1229.00	0.302815
1230.00	0.302505
1231.00	0.302204
1232.00	0.301930
1233.00	0.301683
1234.00	0.301406
1235.00	0.301133
1236.00	0.300840
1237.00	0.300560
1238.00	0.300276
1239.00	0.299961
1240.00	0.299680
1241.00	0.299390
1242.00	0.299078
1243.00	0.298796
1244.00	0.298504
1245.00	0.298243
1246.00	0.297968
1247.00	0.297671
1248.00	0.297385
1249.00	0.297105
1250.00	0.296799
1251.00	0.296509
1252.00	0.296184
1253.00	0.295884
1254.00	0.295594
1255.00	0.295331
1256.00	0.295072
1257.00	0.294819
1258.00	0.294543
1259.00	0.294289
1260.00	0.294004
1261.00	0.293716
1262.00	0.293397
1263.00	0.293106
1264.00	0.292845
1265.00	0.292553
1266.00	0.292263
1267.00	0.291970
1268.00	0.291694
1269.00	0.291416
1270.00	0.291160
1271.00	0.290908
1272.00	0.290630
1273.00	0.290331
1274.00	0.290059
1275.00	0.289777
1276.00	0.289534
1277.00	0.289266
1278.00	0.288991
1279.00	0.288756
1280.00	0.288515
1281.00	0.288263
1282.00	0.288057
1283.00	0.287827
1284.00	0.287629
1285.00	0.287401
1286.00	0.287210
1287.00	0.287012
1288.00	0.286790
1289.00	0.286548
1290.00	0.286344
1291.00	0.286108
1292.00	0.285925
1293.00	0.285704
1294.00	0.285501
1295.00	0.285321
1296.00	0.285149
1297.00	0.284952
1298.00	0.284785
1299.00	0.284593
1300.00	0.284397
1301.00	0.284193
1302.00	0.283996
1303.00	0.283819
1304.00	0.283657
1305.00	0.283487
1306.00	0.283339
1307.00	0.283178
1308.00	0.283008
1309.00	0.282806
1310.00	0.282630
1311.00	0.282484
1312.00	0.282318
1313.00	0.282141
1314.00	0.281979
1315.00	0.281799
1316.00	0.281631
1317.00	0.281464
1318.00	0.281295
1319.00	0.281116
1320.00	0.280960
1321.00	0.280763
1322.00	0.280581
1323.00	0.280418
1324.00	0.280223
1325.00	0.280048
1326.00	0.279899
1327.00	0.279720
1328.00	0.279533
1329.00	0.279376
1330.00	0.279226
1331.00	0.279089
1332.00	0.278945
1333.00	0.278816
1334.00	0.278704
1335.00	0.278561
1336.00	0.278446
1337.00	0.278313
1338.00	0.278194
1339.00	0.278085
1340.00	0.277992
1341.00	0.277938
1342.00	0.277878
1343.00	0.277796
1344.00	0.277739
1345.00	0.277689
1346.00	0.277633
1347.00	0.277546
1348.00	0.277449
1349.00	0.277382
1350.00	0.277312
1351.00	0.277230
1352.00	0.277191
1353.00	0.277182
1354.00	0.277143
1355.00	0.277117
1356.00	0.277106
1357.00	0.277096
1358.00	0.277086
1359.00	0.277108
1360.00	0.277159
1361.00	0.277217
1362.00	0.277288
1363.00	0.277378
1364.00	0.277532
1365.00	0.277712
1366.00	0.277912
1367.00	0.278144
1368.00	0.278445
1369.00	0.278770
1370.00	0.279096
1371.00	0.279497
1372.00	0.279942
1373.00	0.280421
1374.00	0.280949
1375.00	0.281558
1376.00	0.282183
1377.00	0.282858
1378.00	0.283611
1379.00	0.284407
1380.00	0.285255
1381.00	0.286154
1382.00	0.287127
1383.00	0.288157
1384.00	0.289220
1385.00	0.290325
1386.00	0.291502
1387.00	0.292717
1388.00	0.293960
1389.00	0.295264
1390.00	0.296626
1391.00	0.298010
1392.00	0.299415
1393.00	0.300870
1394.00	0.302381
1395.00	0.303916
1396.00	0.305462
1397.00	0.307036
1398.00	0.308627
1399.00	0.310237
1400.00	0.311841
1401.00	0.313467
1402.00	0.315096
1403.00	0.316713
1404.00	0.318342
1405.00	0.319973
1406.00	0.321581
1407.00	0.323152
1408.00	0.324734
1409.00	0.326280
1410.00	0.327807
1411.00	0.329317
1412.00	0.330802
1413.00	0.332253
1414.00	0.333677
1415.00	0.335070
1416.00	0.336432
1417.00	0.337761
1418.00	0.339025
1419.00	0.340262
1420.00	0.341428
1421.00	0.342567
1422.00	0.343660
1423.00	0.344757
1424.00	0.345818
1425.00	0.346804
1426.00	0.347746
1427.00	0.348646
1428.00	0.349500
1429.00	0.350300
1430.00	0.351097
1431.00	0.351828
1432.00	0.352520
1433.00	0.353162
1434.00	0.353788
1435.00	0.354413
1436.00	0.354966
1437.00	0.355483
1438.00	0.355977
1439.00	0.356437
1440.00	0.356827
1441.00	0.357205
1442.00	0.357554
1443.00	0.357886
1444.00	0.358191
1445.00	0.358439
1446.00	0.358669
1447.00	0.358869
1448.00	0.359036
1449.00	0.359167
1450.00	0.359272
1451.00	0.359335
1452.00	0.359368
1453.00	0.359361
1454.00	0.359329
1455.00	0.359247
1456.00	0.359153
1457.00	0.359017
1458.00	0.358823
1459.00	0.358628
1460.00	0.358393
1461.00	0.358111
1462.00	0.357803
1463.00	0.357429
1464.00	0.356998
1465.00	0.356561
1466.00	0.356045
1467.00	0.355527
1468.00	0.354943
1469.00	0.354327
1470.00	0.353698
1471.00	0.353036
1472.00	0.352371
1473.00	0.351676
1474.00	0.350957
1475.00	0.350205
1476.00	0.349400
1477.00	0.348578
1478.00	0.347752
1479.00	0.346881
1480.00	0.345972
1481.00	0.345080
1482.00	0.344148
1483.00	0.343228
1484.00	0.342265
1485.00	0.341317
1486.00	0.340344
1487.00	0.339346
1488.00	0.338366
1489.00	0.337376
1490.00	0.336355
1491.00	0.335318
1492.00	0.334305
1493.00	0.333277
1494.00	0.332252
1495.00	0.331208
1496.00	0.330209
1497.00	0.329224
1498.00	0.328205
1499.00	0.327181
1500.00	0.326188
1501.00	0.325172
1502.00	0.324155
1503.00	0.323123
1504.00	0.322118
1505.00	0.321122
1506.00	0.320110
1507.00	0.319093
1508.00	0.318104
1509.00	0.317092
1510.00	0.316075
1511.00	0.315042
1512.00	0.314043
1513.00	0.313016
1514.00	0.312014
1515.00	0.311023
1516.00	0.310070
1517.00	0.309100
1518.00	0.308182
1519.00	0.307268
1520.00	0.306373
1521.00	0.305463
1522.00	0.304539
1523.00	0.303657
1524.00	0.302766
1525.00	0.301881
1526.00	0.300984
1527.00	0.300137
1528.00	0.299309
1529.00	0.298454
1530.00	0.297619
1531.00	0.296804
1532.00	0.296008
1533.00	0.295197
1534.00	0.294383
1535.00	0.293533
1536.00	0.292735
1537.00	0.291936
1538.00	0.291167
1539.00	0.290412
1540.00	0.289634
1541.00	0.288875
1542.00	0.288122
1543.00	0.287375
1544.00	0.286641
1545.00	0.285911
1546.00	0.285199
1547.00	0.284503
1548.00	0.283797
1549.00	0.283075
1550.00	0.282380
1551.00	0.281716
1552.00	0.281052
1553.00	0.280367
1554.00	0.279682
1555.00	0.279016
1556.00	0.278346
1557.00	0.277689
1558.00	0.277056
1559.00	0.276403
1560.00	0.275768
1561.00	0.275129
1562.00	0.274514
1563.00	0.273904
1564.00	0.273301
1565.00	0.272707
1566.00	0.272126
1567.00	0.271534
1568.00	0.270933
1569.00	0.270370
1570.00	0.269779
1571.00	0.269217
1572.00	0.268666
1573.00	0.268125
1574.00	0.267581
1575.00	0.267002
1576.00	0.266455
1577.00	0.265927
1578.00	0.265396
1579.00	0.264861
1580.00	0.264338
1581.00	0.263811
1582.00	0.263288
1583.00	0.262804
1584.00	0.262331
1585.00	0.261872
1586.00	0.261396
1587.00	0.260961
1588.00	0.260515
1589.00	0.260053
1590.00	0.259585
1591.00	0.259130
1592.00	0.258720
1593.00	0.258305
1594.00	0.257918
1595.00	0.257541
1596.00	0.257200
1597.00	0.256830
1598.00	0.256465
1599.00	0.256126
1600.00	0.255749
1601.00	0.255382
1602.00	0.255016
1603.00	0.254660
1604.00	0.254304
1605.00	0.253957
1606.00	0.253617
1607.00	0.253308
1608.00	0.252988
1609.00	0.252669
1610.00	0.252367
1611.00	0.252061
1612.00	0.251738
1613.00	0.251379
1614.00	0.251058
1615.00	0.250767
1616.00	0.250468
1617.00	0.250184
1618.00	0.249877
1619.00	0.249592
1620.00	0.249334
1621.00	0.249057
1622.00	0.248778
1623.00	0.248500
1624.00	0.248229
1625.00	0.247962
1626.00	0.247696
1627.00	0.247446
1628.00	0.247199
1629.00	0.246957
1630.00	0.246726
1631.00	0.246500
1632.00	0.246255
1633.00	0.246010
1634.00	0.245767
1635.00	0.245566
1636.00	0.245324
1637.00	0.245048
1638.00	0.244829
1639.00	0.244626
1640.00	0.244417
1641.00	0.244194
1642.00	0.243988
1643.00	0.245299
1644.00	0.246648
1645.00	0.247919
1646.00	0.249232
1647.00	0.250564
1648.00	0.251851
1649.00	0.253175
1650.00	0.254499
1651.00	0.255790
1652.00	0.257031
1653.00	0.258344
1654.00	0.259697
1655.00	0.260975
1656.00	0.262272
1657.00	0.263525
1658.00	0.264839
1659.00	0.266135
1660.00	0.265865
1661.00	0.265529
1662.00	0.265253
1663.00	0.264943
1664.00	0.264608
1665.00	0.264347
1666.00	0.264028
1667.00	0.263723
1668.00	0.263488
1669.00	0.263289
1670.00	0.263055
1671.00	0.262815
1672.00	0.262662
1673.00	0.262407
1674.00	0.262242
1675.00	0.262049
1676.00	0.261868
1677.00	0.261662
1678.00	0.261500
1679.00	0.261314
1680.00	0.261125
1681.00	0.261000
1682.00	0.260859
1683.00	0.260683
1684.00	0.260554
1685.00	0.260432
1686.00	0.260319
1687.00	0.260183
1688.00	0.260130
1689.00	0.259991
1690.00	0.259955
1691.00	0.259937
1692.00	0.259882
1693.00	0.259816
1694.00	0.259760
1695.00	0.259712
1696.00	0.259754
1697.00	0.259729
1698.00	0.259742
1699.00	0.259805
1700.00	0.259850
1701.00	0.259842
1702.00	0.259733
1703.00	0.259657
1704.00	0.259654
1705.00	0.259504
1706.00	0.259484
1707.00	0.259504
1708.00	0.259422
1709.00	0.259326
1710.00	0.259376
1711.00	0.259365
1712.00	0.259317
1713.00	0.259279
1714.00	0.259309
1715.00	0.259268
1716.00	0.259166
1717.00	0.259128
1718.00	0.259179
1719.00	0.259225
1720.00	0.259242
1721.00	0.259267
1722.00	0.259380
1723.00	0.259361
1724.00	0.259291
1725.00	0.259288
1726.00	0.259310
1727.00	0.259237
1728.00	0.259180
1729.00	0.259206
1730.00	0.259055
1731.00	0.259020
1732.00	0.258940
1733.00	0.258882
1734.00	0.258862
1735.00	0.258858
1736.00	0.258921
1737.00	0.258926
1738.00	0.258866
1739.00	0.258859
1740.00	0.258853
1741.00	0.258875
1742.00	0.258934
1743.00	0.258952
1744.00	0.258984
1745.00	0.259032
1746.00	0.258996
1747.00	0.259140
1748.00	0.259205
1749.00	0.259349
1750.00	0.259393
1751.00	0.259484
1752.00	0.259460
1753.00	0.259475
1754.00	0.259507
1755.00	0.259516
1756.00	0.259498
1757.00	0.259586
1758.00	0.259639
1759.00	0.259699
1760.00	0.259718
1761.00	0.259734
1762.00	0.259786
1763.00	0.259764
1764.00	0.259794
1765.00	0.259693
1766.00	0.259644
1767.00	0.259622
1768.00	0.259507
1769.00	0.259414
1770.00	0.259326
1771.00	0.259296
1772.00	0.259313
1773.00	0.259337
1774.00	0.259204
1775.00	0.259118
1776.00	0.258900
1777.00	0.258766
1778.00	0.258729
1779.00	0.258525
1780.00	0.258479
1781.00	0.258435
1782.00	0.258464
1783.00	0.258280
1784.00	0.258312
1785.00	0.258209
1786.00	0.258094
1787.00	0.257942
1788.00	0.257817
1789.00	0.257669
1790.00	0.257507
1791.00	0.257429
1792.00	0.257334
1793.00	0.257254
1794.00	0.257124
1795.00	0.256936
1796.00	0.256923
1797.00	0.256830
1798.00	0.256557
1799.00	0.256377
1800.00	0.256282
1801.00	0.256093
1802.00	0.255956
1803.00	0.255902
1804.00	0.255727
1805.00	0.255663
1806.00	0.255541
1807.00	0.255351
1808.00	0.255144
1809.00	0.254935
1810.00	0.254782
1811.00	0.254692
1812.00	0.254621
1813.00	0.254482
1814.00	0.254349
1815.00	0.254215
1816.00	0.254152
1817.00	0.254113
1818.00	0.253875
1819.00	0.253796
1820.00	0.253641
1821.00	0.253703
1822.00	0.253461
1823.00	0.253446
1824.00	0.253394
1825.00	0.253427
1826.00	0.253319
1827.00	0.253317
1828.00	0.253407
1829.00	0.253224
1830.00	0.253301
1831.00	0.253265
1832.00	0.253354
1833.00	0.253265
1834.00	0.253268
1835.00	0.253420
1836.00	0.253570
1837.00	0.253770
1838.00	0.253942
1839.00	0.254247
1840.00	0.254399
1841.00	0.254705
1842.00	0.254949
1843.00	0.255545
1844.00	0.255969
1845.00	0.256406
1846.00	0.257095
1847.00	0.257552
1848.00	0.258249
1849.00	0.259012
1850.00	0.259963
1851.00	0.260928
1852.00	0.262036
1853.00	0.263044
1854.00	0.264236
1855.00	0.265510
1856.00	0.266929
1857.00	0.268469
1858.00	0.270090
1859.00	0.271860
1860.00	0.273623
1861.00	0.275446
1862.00	0.277518
1863.00	0.279698
1864.00	0.282096
1865.00	0.284540
1866.00	0.287088
1867.00	0.289761
1868.00	0.292583
1869.00	0.295572
1870.00	0.298750
1871.00	0.301965
1872.00	0.305316
1873.00	0.308842
1874.00	0.312509
1875.00	0.316271
1876.00	0.320271
1877.00	0.324353
1878.00	0.328761
1879.00	0.333160
1880.00	0.337743
1881.00	0.342322
1882.00	0.347062
1883.00	0.351765
1884.00	0.356752
1885.00	0.361811
1886.00	0.366723
1887.00	0.372010
1888.00	0.377234
1889.00	0.382462
1890.00	0.387607
1891.00	0.393197
1892.00	0.398687
1893.00	0.404050
1894.00	0.409290
1895.00	0.414695
1896.00	0.420210
1897.00	0.425273
1898.00	0.430810
1899.00	0.436123
1900.00	0.441569
1901.00	0.446780
1902.00	0.452134
1903.00	0.457380
1904.00	0.462313
1905.00	0.467418
1906.00	0.472307
1907.00	0.477424
1908.00	0.481696
1909.00	0.485895
1910.00	0.490032
1911.00	0.494269
1912.00	0.498483
1913.00	0.502057
1914.00	0.505894
1915.00	0.509002
1916.00	0.512615
1917.00	0.515864
1918.00	0.518796
1919.00	0.521063
1920.00	0.523845
1921.00	0.525996
1922.00	0.527741
1923.00	0.529916
1924.00	0.531528
1925.00	0.533234
1926.00	0.534674
1927.00	0.535914
1928.00	0.537103
1929.00	0.537710
1930.00	0.538330
1931.00	0.539090
1932.00	0.540068
1933.00	0.539930
1934.00	0.540246
1935.00	0.540574
1936.00	0.540975
1937.00	0.540834
1938.00	0.540880
1939.00	0.540918
1940.00	0.540341
1941.00	0.540025
1942.00	0.539619
1943.00	0.539292
1944.00	0.538994
1945.00	0.538537
1946.00	0.537749
1947.00	0.537335
1948.00	0.536544
1949.00	0.535319
1950.00	0.534622
1951.00	0.533636
1952.00	0.532264
1953.00	0.530977
1954.00	0.529698
1955.00	0.527978
1956.00	0.526804
1957.00	0.525709
1958.00	0.523905
1959.00	0.522309
1960.00	0.520997
1961.00	0.519392
1962.00	0.517364
1963.00	0.515941
1964.00	0.514072
1965.00	0.512414
1966.00	0.510457
1967.00	0.508773
1968.00	0.507030
1969.00	0.505206
1970.00	0.503521
1971.00	0.501897
1972.00	0.500822
1973.00	0.499002
1974.00	0.497200
1975.00	0.495761
1976.00	0.494378
1977.00	0.492689
1978.00	0.491027
1979.00	0.489682
1980.00	0.487858
1981.00	0.486398
1982.00	0.484564
1983.00	0.483293
1984.00	0.481745
1985.00	0.480047
1986.00	0.478578
1987.00	0.476675
1988.00	0.474922
1989.00	0.472994
1990.00	0.471140
1991.00	0.469185
1992.00	0.467397
1993.00	0.465730
1994.00	0.463937
1995.00	0.462191
1996.00	0.460406
1997.00	0.458926
1998.00	0.456868
1999.00	0.455491
2000.00	0.453950
2001.00	0.452285
2002.00	0.450219
2003.00	0.448609
2004.00	0.447275
2005.00	0.445387
2006.00	0.444010
2007.00	0.442543
2008.00	0.441170
2009.00	0.439592
2010.00	0.438020
2011.00	0.436298
2012.00	0.434668
2013.00	0.433025
2014.00	0.431349
2015.00	0.430068
2016.00	0.428073
2017.00	0.426382
2018.00	0.424601
2019.00	0.423463
2020.00	0.421741
2021.00	0.420170
2022.00	0.418935
2023.00	0.417207
2024.00	0.415730
2025.00	0.414224
2026.00	0.412921
2027.00	0.411288
2028.00	0.410126
2029.00	0.408875
2030.00	0.407592
2031.00	0.406099
2032.00	0.404640
2033.00	0.403663
2034.00	0.402244
2035.00	0.400943
2036.00	0.399582
2037.00	0.398294
2038.00	0.396627
2039.00	0.395218
2040.00	0.394060
2041.00	0.392941
2042.00	0.391677
2043.00	0.390399
2044.00	0.389312
2045.00	0.388214
2046.00	0.386726
2047.00	0.385567
2048.00	0.384673
2049.00	0.383418
2050.00	0.381939
2051.00	0.380787
2052.00	0.379686
2053.00	0.378409
2054.00	0.377429
2055.00	0.376647
2056.00	0.375377
2057.00	0.374184
2058.00	0.372971
2059.00	0.371815
2060.00	0.370618
2061.00	0.369307
2062.00	0.367926
2063.00	0.366729
2064.00	0.365528
2065.00	0.364427
2066.00	0.363292
2067.00	0.362248
2068.00	0.361212
2069.00	0.359970
2070.00	0.359066
2071.00	0.357748
2072.00	0.356522
2073.00	0.355559
2074.00	0.354187
2075.00	0.353038
2076.00	0.351721
2077.00	0.350693
2078.00	0.349567
2079.00	0.348734
2080.00	0.347740
2081.00	0.346585
2082.00	0.345267
2083.00	0.344287
2084.00	0.343058
2085.00	0.341695
2086.00	0.340715
2087.00	0.339481
2088.00	0.338331
2089.00	0.337368
2090.00	0.336429
2091.00	0.335830
2092.00	0.334676
2093.00	0.333653
2094.00	0.332480
2095.00	0.331542
2096.00	0.330170
2097.00	0.329357
2098.00	0.328202
2099.00	0.327293
2100.00	0.326111
2101.00	0.324988
2102.00	0.324487
2103.00	0.323592
2104.00	0.322182
2105.00	0.321492
2106.00	0.320547
2107.00	0.319225
2108.00	0.318019
2109.00	0.317233
2110.00	0.316494
2111.00	0.315579
2112.00	0.314743
2113.00	0.313674
2114.00	0.312760
2115.00	0.311787
2116.00	0.311093
2117.00	0.310326
2118.00	0.309703
2119.00	0.308777
2120.00	0.307640
2121.00	0.307364
2122.00	0.306325
2123.00	0.305345
2124.00	0.304883
2125.00	0.304214
2126.00	0.303237
2127.00	0.302514
2128.00	0.301728
2129.00	0.300483
2130.00	0.300009
2131.00	0.299063
2132.00	0.298511
2133.00	0.297181
2134.00	0.296468
2135.00	0.295819
2136.00	0.294892
2137.00	0.294102
2138.00	0.293266
2139.00	0.292718
2140.00	0.291869
2141.00	0.291262
2142.00	0.290335
2143.00	0.289600
2144.00	0.288719
2145.00	0.288300
2146.00	0.287932
2147.00	0.287050
2148.00	0.286335
2149.00	0.285717
2150.00	0.285599
2151.00	0.284970
2152.00	0.284286
2153.00	0.283499
2154.00	0.283263
2155.00	0.282375
2156.00	0.281961
2157.00	0.281808
2158.00	0.280854
2159.00	0.280243
2160.00	0.280043
2161.00	0.279515
2162.00	0.278774
2163.00	0.278264
2164.00	0.277699
2165.00	0.277390
2166.00	0.276680
2167.00	0.276030
2168.00	0.275454
2169.00	0.274933
2170.00	0.274354
2171.00	0.273951
2172.00	0.273676
2173.00	0.272965
2174.00	0.272446
2175.00	0.272241
2176.00	0.272041
2177.00	0.271364
2178.00	0.271246
2179.00	0.270851
2180.00	0.270477
2181.00	0.270502
2182.00	0.270037
2183.00	0.269885
2184.00	0.269544
2185.00	0.269399
2186.00	0.269242
2187.00	0.269105
2188.00	0.268469
2189.00	0.268012
2190.00	0.267860
2191.00	0.267538
2192.00	0.267172
2193.00	0.266919
2194.00	0.266991
2195.00	0.266663
2196.00	0.266392
2197.00	0.266093
[truncated: 303 more rows]
