# Supplementary material for: Ultrafast charge-transfer-induced spin transition in cobalt-tungstate molecular photomagnets
Source: Nat Commun. 2025 Jun 6;16:5012. doi: 10.1038/s41467-025-60401-4 (PMC12144094; doi:10.1038/s41467-025-60401-4)
Supplement: Supplementary file 5 — Source Data [file 41467_2025_60401_MOESM5_ESM.zip › Source_Data_files/Photoinduced_UV_vis_NIR_spectra_CsCoW/cooling_photo_2nd/File_220713_125651_90K.txt]

File_220713_125651_90K.spc - RawData
�g�� (nm)	Abs.
200.00	3.175739
201.00	6.000000
202.00	6.000000
203.00	6.000000
204.00	3.321473
205.00	2.470908
206.00	2.479594
207.00	3.061992
208.00	2.575668
209.00	2.552913
210.00	2.432507
211.00	2.347837
212.00	2.306401
213.00	2.461356
214.00	2.465845
215.00	2.584643
216.00	2.456396
217.00	2.433232
218.00	2.344826
219.00	2.300618
220.00	2.284816
221.00	2.302979
222.00	2.260490
223.00	2.243148
224.00	2.208621
225.00	2.206709
226.00	2.238527
227.00	2.262179
228.00	2.282001
229.00	2.312223
230.00	2.286393
231.00	2.284891
232.00	2.275012
233.00	2.280814
234.00	2.282996
235.00	2.295776
236.00	2.276788
237.00	2.273156
238.00	2.270400
239.00	2.276879
240.00	2.284606
241.00	2.299024
242.00	2.304997
243.00	2.300975
244.00	2.324536
245.00	2.326582
246.00	2.308629
247.00	2.310711
248.00	2.334557
249.00	2.314002
250.00	2.298645
251.00	2.321676
252.00	2.337026
253.00	2.322972
254.00	2.317468
255.00	2.318122
256.00	2.322360
257.00	2.331934
258.00	2.327272
259.00	2.350720
260.00	2.353844
261.00	2.343227
262.00	2.336230
263.00	2.321086
264.00	2.322365
265.00	2.328393
266.00	2.342886
267.00	2.323966
268.00	2.337651
269.00	2.309638
270.00	2.305999
271.00	2.291806
272.00	2.273999
273.00	2.281392
274.00	2.282844
275.00	2.255893
276.00	2.246706
277.00	2.251617
278.00	2.218311
279.00	2.206398
280.00	2.212569
281.00	2.203152
282.00	2.187185
283.00	2.189255
284.00	2.185013
285.00	2.173772
286.00	2.153224
287.00	2.145879
288.00	2.123648
289.00	2.110696
290.00	2.108369
291.00	2.107242
292.00	2.100459
293.00	2.094674
294.00	2.074111
295.00	2.054677
296.00	2.036111
297.00	2.029668
298.00	2.023182
299.00	2.025867
300.00	2.008129
301.00	2.000355
302.00	1.978402
303.00	1.959939
304.00	1.935294
305.00	1.924111
306.00	1.912224
307.00	1.898504
308.00	1.890309
309.00	1.874164
310.00	1.862310
311.00	1.835103
312.00	1.821060
313.00	1.796270
314.00	1.779030
315.00	1.754892
316.00	1.740790
317.00	1.720420
318.00	1.702567
319.00	1.682486
320.00	1.659239
321.00	1.646490
322.00	1.628302
323.00	1.612189
324.00	1.591480
325.00	1.581250
326.00	1.563350
327.00	1.548150
328.00	1.535805
329.00	1.529786
330.00	1.518194
331.00	1.510667
332.00	1.505884
333.00	1.498598
334.00	1.493318
335.00	1.489692
336.00	1.482352
337.00	1.476482
338.00	1.471339
339.00	1.464398
340.00	1.460379
341.00	1.456980
342.00	1.453462
343.00	1.450495
344.00	1.450898
345.00	1.447862
346.00	1.447788
347.00	1.444105
348.00	1.440698
349.00	1.436130
350.00	1.435753
351.00	1.430700
352.00	1.426184
353.00	1.423441
354.00	1.420218
355.00	1.413732
356.00	1.410196
357.00	1.407842
358.00	1.403741
359.00	1.396544
360.00	1.390467
361.00	1.384841
362.00	1.378379
363.00	1.371140
364.00	1.366960
365.00	1.359948
366.00	1.350997
367.00	1.342796
368.00	1.335064
369.00	1.325865
370.00	1.317583
371.00	1.310211
372.00	1.302853
373.00	1.293025
374.00	1.282503
375.00	1.273113
376.00	1.263490
377.00	1.251626
378.00	1.241970
379.00	1.233435
380.00	1.224085
381.00	1.214175
382.00	1.205308
383.00	1.195682
384.00	1.186661
385.00	1.177428
386.00	1.168294
387.00	1.159710
388.00	1.151209
389.00	1.142403
390.00	1.133869
391.00	1.125183
392.00	1.117168
393.00	1.108758
394.00	1.100032
395.00	1.092667
396.00	1.085788
397.00	1.079005
398.00	1.073628
399.00	1.068752
400.00	1.062504
401.00	1.057307
402.00	1.052289
403.00	1.047777
404.00	1.043429
405.00	1.040149
406.00	1.036661
407.00	1.032779
408.00	1.029538
409.00	1.026245
410.00	1.022976
411.00	1.020071
412.00	1.017051
413.00	1.012588
414.00	1.009189
415.00	1.005600
416.00	1.001544
417.00	0.997644
418.00	0.994717
419.00	0.990077
420.00	0.985390
421.00	0.980999
422.00	0.977239
423.00	0.972788
424.00	0.969074
425.00	0.965414
426.00	0.961183
427.00	0.956910
428.00	0.952533
429.00	0.948142
430.00	0.944128
431.00	0.939978
432.00	0.936239
433.00	0.932735
434.00	0.929388
435.00	0.925759
436.00	0.922669
437.00	0.919138
438.00	0.915924
439.00	0.913039
440.00	0.910157
441.00	0.907144
442.00	0.904603
443.00	0.901604
444.00	0.899512
445.00	0.897154
446.00	0.895485
447.00	0.893514
448.00	0.892295
449.00	0.889897
450.00	0.888310
451.00	0.886042
452.00	0.883853
453.00	0.881668
454.00	0.880752
455.00	0.879743
456.00	0.878887
457.00	0.878502
458.00	0.877885
459.00	0.876601
460.00	0.875366
461.00	0.874652
462.00	0.873848
463.00	0.872923
464.00	0.871552
465.00	0.870422
466.00	0.868573
467.00	0.866355
468.00	0.864492
469.00	0.862396
470.00	0.860305
471.00	0.858536
472.00	0.856501
473.00	0.854271
474.00	0.852408
475.00	0.849718
476.00	0.847263
477.00	0.845181
478.00	0.842785
479.00	0.840711
480.00	0.838628
481.00	0.836563
482.00	0.834493
483.00	0.832658
484.00	0.830319
485.00	0.828313
486.00	0.826182
487.00	0.823816
488.00	0.821431
489.00	0.819487
490.00	0.817847
491.00	0.815928
492.00	0.814258
493.00	0.812698
494.00	0.811049
495.00	0.809494
496.00	0.808024
497.00	0.806664
498.00	0.805242
499.00	0.804353
500.00	0.803113
501.00	0.802167
502.00	0.800837
503.00	0.799829
504.00	0.798262
505.00	0.797039
506.00	0.795989
507.00	0.794908
508.00	0.793945
509.00	0.793004
510.00	0.791923
511.00	0.791034
512.00	0.789904
513.00	0.788971
514.00	0.788522
515.00	0.787729
516.00	0.787124
517.00	0.786973
518.00	0.786994
519.00	0.786349
520.00	0.786020
521.00	0.785341
522.00	0.784925
523.00	0.784024
524.00	0.783757
525.00	0.783554
526.00	0.783658
527.00	0.783668
528.00	0.783372
529.00	0.783339
530.00	0.783586
531.00	0.783182
532.00	0.783001
533.00	0.783190
534.00	0.782721
535.00	0.781907
536.00	0.781322
537.00	0.780477
538.00	0.779396
539.00	0.778323
540.00	0.777059
541.00	0.775599
542.00	0.774270
543.00	0.772708
544.00	0.770996
545.00	0.769156
546.00	0.767559
547.00	0.765510
548.00	0.764092
549.00	0.762738
550.00	0.761851
551.00	0.760840
552.00	0.760534
553.00	0.760462
554.00	0.760030
555.00	0.759564
556.00	0.759838
557.00	0.759980
558.00	0.759989
559.00	0.760824
560.00	0.761999
561.00	0.763162
562.00	0.764384
563.00	0.765629
564.00	0.767403
565.00	0.768848
566.00	0.770308
567.00	0.771541
568.00	0.772692
569.00	0.773345
570.00	0.774191
571.00	0.774813
572.00	0.775790
573.00	0.776720
574.00	0.777652
575.00	0.778797
576.00	0.779638
577.00	0.780444
578.00	0.781392
579.00	0.782735
580.00	0.783903
581.00	0.785095
582.00	0.787055
583.00	0.788941
584.00	0.790521
585.00	0.792686
586.00	0.795118
587.00	0.797219
588.00	0.799724
589.00	0.802528
590.00	0.805171
591.00	0.807853
592.00	0.810454
593.00	0.812817
594.00	0.815214
595.00	0.817307
596.00	0.819346
597.00	0.821662
598.00	0.824105
599.00	0.826509
600.00	0.828687
601.00	0.831522
602.00	0.833538
603.00	0.835544
604.00	0.837509
605.00	0.840022
606.00	0.842208
607.00	0.844832
608.00	0.847230
609.00	0.850194
610.00	0.853127
611.00	0.855587
612.00	0.858274
613.00	0.861178
614.00	0.863219
615.00	0.865306
616.00	0.867659
617.00	0.870239
618.00	0.872628
619.00	0.875564
620.00	0.878692
621.00	0.881160
622.00	0.883306
623.00	0.885976
624.00	0.888535
625.00	0.891377
626.00	0.894031
627.00	0.896734
628.00	0.899650
629.00	0.902010
630.00	0.904043
631.00	0.906692
632.00	0.909688
633.00	0.912430
634.00	0.914983
635.00	0.917392
636.00	0.920345
637.00	0.922961
638.00	0.925178
639.00	0.928489
640.00	0.931028
641.00	0.933605
642.00	0.935909
643.00	0.938825
644.00	0.940684
645.00	0.942616
646.00	0.944411
647.00	0.946953
648.00	0.948554
649.00	0.950773
650.00	0.953651
651.00	0.956976
652.00	0.959476
653.00	0.962022
654.00	0.964662
655.00	0.967763
656.00	0.969965
657.00	0.972791
658.00	0.976334
659.00	0.980074
660.00	0.983848
661.00	0.987694
662.00	0.990024
663.00	0.992350
664.00	0.993589
665.00	0.994381
666.00	0.994833
667.00	0.996320
668.00	0.996368
669.00	0.997570
670.00	0.998050
671.00	0.999036
672.00	0.999620
673.00	1.001692
674.00	1.002375
675.00	1.004499
676.00	1.005866
677.00	1.007751
678.00	1.009575
679.00	1.011797
680.00	1.012605
681.00	1.013831
682.00	1.015239
683.00	1.015882
684.00	1.017434
685.00	1.019103
686.00	1.021020
687.00	1.022917
688.00	1.024758
689.00	1.025318
690.00	1.027172
691.00	1.028631
692.00	1.029000
693.00	1.029034
694.00	1.030787
695.00	1.031211
696.00	1.032636
697.00	1.033509
698.00	1.035618
699.00	1.036356
700.00	1.037705
701.00	1.037800
702.00	1.039569
703.00	1.040086
704.00	1.040615
705.00	1.041394
706.00	1.042480
707.00	1.042814
708.00	1.044382
709.00	1.045533
710.00	1.044477
711.00	1.044886
712.00	1.044306
713.00	1.044722
714.00	1.045987
715.00	1.047395
716.00	1.047782
717.00	1.048917
718.00	1.046636
719.00	1.031432
720.00	1.017811
721.00	1.009798
722.00	1.005912
723.00	1.002390
724.00	0.998384
725.00	0.994273
726.00	0.990449
727.00	0.986592
728.00	0.982790
729.00	0.979461
730.00	0.979358
731.00	0.979140
732.00	0.978984
733.00	0.978895
734.00	0.978750
735.00	0.978573
736.00	0.978335
737.00	0.978076
738.00	0.977724
739.00	0.977375
740.00	0.976930
741.00	0.976415
742.00	0.975818
743.00	0.975283
744.00	0.974604
745.00	0.973941
746.00	0.973157
747.00	0.972347
748.00	0.971551
749.00	0.970708
750.00	0.969834
751.00	0.968811
752.00	0.967727
753.00	0.966592
754.00	0.965493
755.00	0.964291
756.00	0.963005
757.00	0.961707
758.00	0.960395
759.00	0.959107
760.00	0.957694
761.00	0.956371
762.00	0.954973
763.00	0.953653
764.00	0.952164
765.00	0.950714
766.00	0.949194
767.00	0.947540
768.00	0.945847
769.00	0.944105
770.00	0.942485
771.00	0.940716
772.00	0.939091
773.00	0.937347
774.00	0.935547
775.00	0.933724
776.00	0.931835
777.00	0.929975
778.00	0.927943
779.00	0.925970
780.00	0.923959
781.00	0.921913
782.00	0.919822
783.00	0.917697
784.00	0.915554
785.00	0.913478
786.00	0.911306
787.00	0.909113
788.00	0.906905
789.00	0.904579
790.00	0.902293
791.00	0.899943
792.00	0.897724
793.00	0.895395
794.00	0.892938
795.00	0.890472
796.00	0.887924
797.00	0.885258
798.00	0.882724
799.00	0.880143
800.00	0.877440
801.00	0.874881
802.00	0.872308
803.00	0.869758
804.00	0.866979
805.00	0.864259
806.00	0.861534
807.00	0.858782
808.00	0.856042
809.00	0.853139
810.00	0.850384
811.00	0.847626
812.00	0.844951
813.00	0.842221
814.00	0.839503
815.00	0.836692
816.00	0.833872
817.00	0.831160
818.00	0.828409
819.00	0.825557
820.00	0.822756
821.00	0.819961
822.00	0.817224
823.00	0.814436
824.00	0.811660
825.00	0.809009
826.00	0.806272
827.00	0.803487
828.00	0.800745
829.00	0.797903
830.00	0.795135
831.00	0.792426
832.00	0.789726
833.00	0.787021
834.00	0.784284
835.00	0.781499
836.00	0.778685
837.00	0.775938
838.00	0.773269
839.00	0.770397
840.00	0.767720
841.00	0.764909
842.00	0.762041
843.00	0.759350
844.00	0.756810
845.00	0.754037
846.00	0.751343
847.00	0.748566
848.00	0.745790
849.00	0.743217
850.00	0.740527
851.00	0.737728
852.00	0.735106
853.00	0.732408
854.00	0.729640
855.00	0.727007
856.00	0.724424
857.00	0.721676
858.00	0.719024
859.00	0.716394
860.00	0.713709
861.00	0.710741
862.00	0.708009
863.00	0.702277
864.00	0.696529
865.00	0.690694
866.00	0.684885
867.00	0.679142
868.00	0.673629
869.00	0.667924
870.00	0.662342
871.00	0.656923
872.00	0.651317
873.00	0.645870
874.00	0.640425
875.00	0.635061
876.00	0.629572
877.00	0.624139
878.00	0.618867
879.00	0.613643
880.00	0.610825
881.00	0.608045
882.00	0.605358
883.00	0.602612
884.00	0.599901
885.00	0.597230
886.00	0.594523
887.00	0.591850
888.00	0.589011
889.00	0.586318
890.00	0.583589
891.00	0.580978
892.00	0.578320
893.00	0.575725
894.00	0.573113
895.00	0.570524
896.00	0.567928
897.00	0.565392
898.00	0.562869
899.00	0.560369
900.00	0.557846
901.00	0.555375
902.00	0.552755
903.00	0.550305
904.00	0.547904
905.00	0.545605
906.00	0.543217
907.00	0.540837
908.00	0.538459
909.00	0.536198
910.00	0.533938
911.00	0.531725
912.00	0.529466
913.00	0.527311
914.00	0.525104
915.00	0.522976
916.00	0.520837
917.00	0.518757
918.00	0.516667
919.00	0.514682
920.00	0.512653
921.00	0.510659
922.00	0.508659
923.00	0.506775
924.00	0.504872
925.00	0.502968
926.00	0.501047
927.00	0.499204
928.00	0.497354
929.00	0.495579
930.00	0.493703
931.00	0.491902
932.00	0.490121
933.00	0.488410
934.00	0.486651
935.00	0.484960
936.00	0.483288
937.00	0.481623
938.00	0.479944
939.00	0.478312
940.00	0.476667
941.00	0.475107
942.00	0.473511
943.00	0.471909
944.00	0.470315
945.00	0.468731
946.00	0.467179
947.00	0.465683
948.00	0.464216
949.00	0.462749
950.00	0.461239
951.00	0.459735
952.00	0.458269
953.00	0.456792
954.00	0.455364
955.00	0.453927
956.00	0.452466
957.00	0.451029
958.00	0.449584
959.00	0.448189
960.00	0.446867
961.00	0.445545
962.00	0.444199
963.00	0.442883
964.00	0.441549
965.00	0.440265
966.00	0.438949
967.00	0.437701
968.00	0.436484
969.00	0.435248
970.00	0.434005
971.00	0.432802
972.00	0.431614
973.00	0.430441
974.00	0.429273
975.00	0.428120
976.00	0.426971
977.00	0.425792
978.00	0.424650
979.00	0.423583
980.00	0.422502
981.00	0.421445
982.00	0.420368
983.00	0.419361
984.00	0.418340
985.00	0.417325
986.00	0.416300
987.00	0.415275
988.00	0.414235
989.00	0.413256
990.00	0.412296
991.00	0.411308
992.00	0.410349
993.00	0.409387
994.00	0.408484
995.00	0.407557
996.00	0.406630
997.00	0.405726
998.00	0.404848
999.00	0.403949
1000.00	0.403047
1001.00	0.402138
1002.00	0.401277
1003.00	0.400430
1004.00	0.399619
1005.00	0.398823
1006.00	0.398033
1007.00	0.397272
1008.00	0.396462
1009.00	0.395710
1010.00	0.394963
1011.00	0.394164
1012.00	0.393404
1013.00	0.392661
1014.00	0.391880
1015.00	0.391114
1016.00	0.390357
1017.00	0.389639
1018.00	0.388912
1019.00	0.388164
1020.00	0.387437
1021.00	0.386734
1022.00	0.385995
1023.00	0.385242
1024.00	0.384505
1025.00	0.383857
1026.00	0.383119
1027.00	0.382404
1028.00	0.381704
1029.00	0.381049
1030.00	0.380351
1031.00	0.379702
1032.00	0.379030
1033.00	0.378371
1034.00	0.377679
1035.00	0.377011
1036.00	0.376352
1037.00	0.375706
1038.00	0.375069
1039.00	0.374415
1040.00	0.373758
1041.00	0.373090
1042.00	0.372414
1043.00	0.371795
1044.00	0.371173
1045.00	0.370565
1046.00	0.369924
1047.00	0.369317
1048.00	0.368728
1049.00	0.368146
1050.00	0.367547
1051.00	0.366944
1052.00	0.366376
1053.00	0.365783
1054.00	0.365210
1055.00	0.364622
1056.00	0.364079
1057.00	0.363538
1058.00	0.362992
1059.00	0.362485
1060.00	0.361950
1061.00	0.361420
1062.00	0.360859
1063.00	0.360329
1064.00	0.359776
1065.00	0.359228
1066.00	0.358680
1067.00	0.358128
1068.00	0.357615
1069.00	0.357097
1070.00	0.356595
1071.00	0.356071
1072.00	0.355566
1073.00	0.355045
1074.00	0.354527
1075.00	0.354040
1076.00	0.353538
1077.00	0.353034
1078.00	0.352541
1079.00	0.352092
1080.00	0.351620
1081.00	0.351206
1082.00	0.350732
1083.00	0.350282
1084.00	0.349853
1085.00	0.349405
1086.00	0.348948
1087.00	0.348528
1088.00	0.348084
1089.00	0.347635
1090.00	0.347220
1091.00	0.346829
1092.00	0.346419
1093.00	0.346011
1094.00	0.345610
1095.00	0.345253
1096.00	0.344877
1097.00	0.344473
1098.00	0.344028
1099.00	0.343622
1100.00	0.343201
1101.00	0.342797
1102.00	0.342420
1103.00	0.342051
1104.00	0.341654
1105.00	0.341274
1106.00	0.340897
1107.00	0.340524
1108.00	0.340132
1109.00	0.339732
1110.00	0.339346
1111.00	0.338957
1112.00	0.338545
1113.00	0.338131
1114.00	0.337755
1115.00	0.337389
1116.00	0.337028
1117.00	0.336695
1118.00	0.336350
1119.00	0.335971
1120.00	0.335573
1121.00	0.335207
1122.00	0.334869
1123.00	0.334528
1124.00	0.334169
1125.00	0.333846
1126.00	0.333531
1127.00	0.333208
1128.00	0.332879
1129.00	0.332541
1130.00	0.332219
1131.00	0.331904
1132.00	0.331593
1133.00	0.331282
1134.00	0.330984
1135.00	0.330683
1136.00	0.330410
1137.00	0.330146
1138.00	0.329875
1139.00	0.329589
1140.00	0.329292
1141.00	0.329016
1142.00	0.328737
1143.00	0.328467
1144.00	0.328167
1145.00	0.327907
1146.00	0.327643
1147.00	0.327353
1148.00	0.327064
1149.00	0.326804
1150.00	0.326532
1151.00	0.326228
1152.00	0.325933
1153.00	0.325636
1154.00	0.325377
1155.00	0.325085
1156.00	0.324785
1157.00	0.324499
1158.00	0.324218
1159.00	0.323916
1160.00	0.323608
1161.00	0.323331
1162.00	0.323037
1163.00	0.322733
1164.00	0.322443
1165.00	0.322158
1166.00	0.321848
1167.00	0.321534
1168.00	0.321229
1169.00	0.320944
1170.00	0.320657
1171.00	0.320310
1172.00	0.320008
1173.00	0.319732
1174.00	0.319451
1175.00	0.319160
1176.00	0.318850
1177.00	0.318549
1178.00	0.318260
1179.00	0.317942
1180.00	0.317645
1181.00	0.317355
1182.00	0.317054
1183.00	0.316752
1184.00	0.316482
1185.00	0.316218
1186.00	0.315942
1187.00	0.315652
1188.00	0.315391
1189.00	0.315138
1190.00	0.314861
1191.00	0.314591
1192.00	0.314311
1193.00	0.314058
1194.00	0.313765
1195.00	0.313494
1196.00	0.313249
1197.00	0.313016
1198.00	0.312737
1199.00	0.312458
1200.00	0.312197
1201.00	0.311915
1202.00	0.311637
1203.00	0.311353
1204.00	0.311075
1205.00	0.310794
1206.00	0.310470
1207.00	0.310152
1208.00	0.309843
1209.00	0.309538
1210.00	0.309231
1211.00	0.308943
1212.00	0.308626
1213.00	0.308306
1214.00	0.307939
1215.00	0.307628
1216.00	0.307303
1217.00	0.306976
1218.00	0.306623
1219.00	0.306293
1220.00	0.305962
1221.00	0.305645
1222.00	0.305329
1223.00	0.305023
1224.00	0.304723
1225.00	0.304411
1226.00	0.304098
1227.00	0.303790
1228.00	0.303476
1229.00	0.303158
1230.00	0.302848
1231.00	0.302576
1232.00	0.302305
1233.00	0.302046
1234.00	0.301777
1235.00	0.301548
1236.00	0.301283
1237.00	0.301020
1238.00	0.300736
1239.00	0.300451
1240.00	0.300175
1241.00	0.299879
1242.00	0.299589
1243.00	0.299320
1244.00	0.299057
1245.00	0.298798
1246.00	0.298540
1247.00	0.298250
1248.00	0.297959
1249.00	0.297687
1250.00	0.297403
1251.00	0.297110
1252.00	0.296798
1253.00	0.296494
1254.00	0.296189
1255.00	0.295897
1256.00	0.295620
1257.00	0.295347
1258.00	0.295075
1259.00	0.294805
1260.00	0.294534
1261.00	0.294238
1262.00	0.293941
1263.00	0.293643
1264.00	0.293383
1265.00	0.293104
1266.00	0.292814
1267.00	0.292533
1268.00	0.292264
1269.00	0.292011
1270.00	0.291748
1271.00	0.291483
1272.00	0.291212
1273.00	0.290917
1274.00	0.290627
1275.00	0.290360
1276.00	0.290108
1277.00	0.289845
1278.00	0.289580
1279.00	0.289342
1280.00	0.289112
1281.00	0.288861
1282.00	0.288625
1283.00	0.288389
1284.00	0.288149
1285.00	0.287900
1286.00	0.287653
1287.00	0.287422
1288.00	0.287186
1289.00	0.286951
1290.00	0.286747
1291.00	0.286569
1292.00	0.286371
1293.00	0.286161
1294.00	0.285932
1295.00	0.285737
1296.00	0.285538
1297.00	0.285347
1298.00	0.285177
1299.00	0.285006
1300.00	0.284820
1301.00	0.284628
1302.00	0.284468
1303.00	0.284285
1304.00	0.284115
1305.00	0.283961
1306.00	0.283803
1307.00	0.283644
1308.00	0.283463
1309.00	0.283270
1310.00	0.283106
1311.00	0.282952
1312.00	0.282801
1313.00	0.282632
1314.00	0.282444
1315.00	0.282260
1316.00	0.282083
1317.00	0.281896
1318.00	0.281738
1319.00	0.281552
1320.00	0.281386
1321.00	0.281201
1322.00	0.281026
1323.00	0.280864
1324.00	0.280674
1325.00	0.280484
1326.00	0.280329
1327.00	0.280144
1328.00	0.279982
1329.00	0.279813
1330.00	0.279663
1331.00	0.279527
1332.00	0.279407
1333.00	0.279282
1334.00	0.279160
1335.00	0.278994
1336.00	0.278852
1337.00	0.278733
1338.00	0.278632
1339.00	0.278520
1340.00	0.278442
1341.00	0.278367
1342.00	0.278300
1343.00	0.278197
1344.00	0.278114
1345.00	0.278035
1346.00	0.277959
1347.00	0.277859
1348.00	0.277776
1349.00	0.277699
1350.00	0.277628
1351.00	0.277539
1352.00	0.277502
1353.00	0.277497
1354.00	0.277450
1355.00	0.277406
1356.00	0.277381
1357.00	0.277367
1358.00	0.277370
1359.00	0.277376
1360.00	0.277435
1361.00	0.277511
1362.00	0.277584
1363.00	0.277698
1364.00	0.277866
1365.00	0.278027
1366.00	0.278194
1367.00	0.278416
1368.00	0.278700
1369.00	0.279023
1370.00	0.279340
1371.00	0.279745
1372.00	0.280197
1373.00	0.280701
1374.00	0.281233
1375.00	0.281809
1376.00	0.282440
1377.00	0.283131
1378.00	0.283866
1379.00	0.284685
1380.00	0.285545
1381.00	0.286460
1382.00	0.287459
1383.00	0.288507
1384.00	0.289588
1385.00	0.290719
1386.00	0.291900
1387.00	0.293138
1388.00	0.294403
1389.00	0.295716
1390.00	0.297065
1391.00	0.298437
1392.00	0.299872
1393.00	0.301342
1394.00	0.302870
1395.00	0.304413
1396.00	0.305946
1397.00	0.307489
1398.00	0.309057
1399.00	0.310624
1400.00	0.312214
1401.00	0.313797
1402.00	0.315432
1403.00	0.317034
1404.00	0.318638
1405.00	0.320242
1406.00	0.321831
1407.00	0.323399
1408.00	0.324955
1409.00	0.326481
1410.00	0.328012
1411.00	0.329495
1412.00	0.330953
1413.00	0.332402
1414.00	0.333802
1415.00	0.335169
1416.00	0.336499
1417.00	0.337810
1418.00	0.339082
1419.00	0.340302
1420.00	0.341475
1421.00	0.342625
1422.00	0.343694
1423.00	0.344769
1424.00	0.345787
1425.00	0.346774
1426.00	0.347737
1427.00	0.348595
1428.00	0.349422
1429.00	0.350223
1430.00	0.350972
1431.00	0.351713
1432.00	0.352395
1433.00	0.353056
1434.00	0.353671
1435.00	0.354273
1436.00	0.354812
1437.00	0.355324
1438.00	0.355791
1439.00	0.356254
1440.00	0.356649
1441.00	0.357048
1442.00	0.357422
1443.00	0.357727
1444.00	0.358050
1445.00	0.358327
1446.00	0.358566
1447.00	0.358786
1448.00	0.358965
1449.00	0.359104
1450.00	0.359180
1451.00	0.359258
1452.00	0.359306
1453.00	0.359295
1454.00	0.359286
1455.00	0.359218
1456.00	0.359133
1457.00	0.359010
1458.00	0.358828
1459.00	0.358580
1460.00	0.358332
1461.00	0.358034
1462.00	0.357686
1463.00	0.357286
1464.00	0.356871
1465.00	0.356420
1466.00	0.355918
1467.00	0.355419
1468.00	0.354835
1469.00	0.354256
1470.00	0.353653
1471.00	0.352997
1472.00	0.352339
1473.00	0.351655
1474.00	0.350900
1475.00	0.350134
1476.00	0.349347
1477.00	0.348550
1478.00	0.347717
1479.00	0.346860
1480.00	0.345975
1481.00	0.345063
1482.00	0.344147
1483.00	0.343207
1484.00	0.342276
1485.00	0.341367
1486.00	0.340391
1487.00	0.339404
1488.00	0.338430
1489.00	0.337466
1490.00	0.336461
1491.00	0.335457
1492.00	0.334441
1493.00	0.333445
1494.00	0.332412
1495.00	0.331396
1496.00	0.330399
1497.00	0.329418
1498.00	0.328418
1499.00	0.327388
1500.00	0.326425
1501.00	0.325412
1502.00	0.324386
1503.00	0.323344
1504.00	0.322324
1505.00	0.321318
1506.00	0.320243
1507.00	0.319197
1508.00	0.318194
1509.00	0.317188
1510.00	0.316171
1511.00	0.315140
1512.00	0.314162
1513.00	0.313143
1514.00	0.312136
1515.00	0.311155
1516.00	0.310196
1517.00	0.309233
1518.00	0.308304
1519.00	0.307383
1520.00	0.306499
1521.00	0.305605
1522.00	0.304664
1523.00	0.303785
1524.00	0.302913
1525.00	0.302044
1526.00	0.301167
1527.00	0.300320
1528.00	0.299498
1529.00	0.298624
1530.00	0.297816
1531.00	0.297028
1532.00	0.296250
1533.00	0.295463
1534.00	0.294678
1535.00	0.293869
1536.00	0.293057
1537.00	0.292250
1538.00	0.291465
1539.00	0.290719
1540.00	0.289953
1541.00	0.289169
1542.00	0.288427
1543.00	0.287684
1544.00	0.286965
1545.00	0.286245
1546.00	0.285529
1547.00	0.284802
1548.00	0.284056
1549.00	0.283339
1550.00	0.282647
1551.00	0.281955
1552.00	0.281281
1553.00	0.280611
1554.00	0.279941
1555.00	0.279271
1556.00	0.278601
1557.00	0.277968
1558.00	0.277368
1559.00	0.276715
1560.00	0.276089
1561.00	0.275434
1562.00	0.274813
1563.00	0.274210
1564.00	0.273606
1565.00	0.273023
1566.00	0.272405
1567.00	0.271801
1568.00	0.271201
1569.00	0.270605
1570.00	0.270006
1571.00	0.269428
1572.00	0.268869
1573.00	0.268340
1574.00	0.267803
1575.00	0.267225
1576.00	0.266683
1577.00	0.266152
1578.00	0.265624
1579.00	0.265104
1580.00	0.264592
1581.00	0.264091
1582.00	0.263590
1583.00	0.263108
1584.00	0.262622
1585.00	0.262151
1586.00	0.261685
1587.00	0.261235
1588.00	0.260784
1589.00	0.260339
1590.00	0.259878
1591.00	0.259426
1592.00	0.259024
1593.00	0.258615
1594.00	0.258206
1595.00	0.257828
1596.00	0.257454
1597.00	0.257091
1598.00	0.256728
1599.00	0.256383
1600.00	0.256042
1601.00	0.255685
1602.00	0.255319
1603.00	0.254959
1604.00	0.254621
1605.00	0.254282
1606.00	0.253932
1607.00	0.253616
1608.00	0.253299
1609.00	0.252965
1610.00	0.252651
1611.00	0.252335
1612.00	0.252010
1613.00	0.251662
1614.00	0.251311
1615.00	0.251006
1616.00	0.250706
1617.00	0.250382
1618.00	0.250095
1619.00	0.249804
1620.00	0.249537
1621.00	0.249252
1622.00	0.248970
1623.00	0.248713
1624.00	0.248445
1625.00	0.248175
1626.00	0.247924
1627.00	0.247688
1628.00	0.247473
1629.00	0.247235
1630.00	0.247031
1631.00	0.246845
1632.00	0.246626
1633.00	0.246358
1634.00	0.246135
1635.00	0.245894
1636.00	0.245652
1637.00	0.245420
1638.00	0.245213
1639.00	0.245022
1640.00	0.244805
1641.00	0.244552
1642.00	0.244324
1643.00	0.245653
1644.00	0.246942
1645.00	0.248258
1646.00	0.249563
1647.00	0.250858
1648.00	0.252100
1649.00	0.253412
1650.00	0.254747
1651.00	0.256096
1652.00	0.257422
1653.00	0.258793
1654.00	0.260163
1655.00	0.261470
1656.00	0.262775
1657.00	0.264118
1658.00	0.265507
1659.00	0.266844
1660.00	0.266613
1661.00	0.266381
1662.00	0.266125
1663.00	0.265853
1664.00	0.265611
1665.00	0.265420
1666.00	0.265133
1667.00	0.264902
1668.00	0.264654
1669.00	0.264419
1670.00	0.264065
1671.00	0.263779
1672.00	0.263611
1673.00	0.263395
1674.00	0.263133
1675.00	0.262883
1676.00	0.262702
1677.00	0.262399
1678.00	0.262170
1679.00	0.261914
1680.00	0.261733
1681.00	0.261539
1682.00	0.261360
1683.00	0.261235
1684.00	0.261086
1685.00	0.260897
1686.00	0.260788
1687.00	0.260735
1688.00	0.260681
1689.00	0.260566
1690.00	0.260526
1691.00	0.260434
1692.00	0.260378
1693.00	0.260333
1694.00	0.260337
1695.00	0.260345
1696.00	0.260402
1697.00	0.260391
1698.00	0.260392
1699.00	0.260407
1700.00	0.260371
1701.00	0.260347
1702.00	0.260367
1703.00	0.260396
1704.00	0.260409
1705.00	0.260345
1706.00	0.260309
1707.00	0.260257
1708.00	0.260203
1709.00	0.260194
1710.00	0.260190
1711.00	0.260159
1712.00	0.260071
1713.00	0.260054
1714.00	0.260042
1715.00	0.260006
1716.00	0.259928
1717.00	0.259909
1718.00	0.259889
1719.00	0.259796
1720.00	0.259745
1721.00	0.259739
1722.00	0.259762
1723.00	0.259668
1724.00	0.259681
1725.00	0.259811
1726.00	0.259794
1727.00	0.259701
1728.00	0.259669
1729.00	0.259710
1730.00	0.259584
1731.00	0.259585
1732.00	0.259566
1733.00	0.259580
1734.00	0.259523
1735.00	0.259523
1736.00	0.259636
1737.00	0.259560
1738.00	0.259488
1739.00	0.259426
1740.00	0.259533
1741.00	0.259483
1742.00	0.259407
1743.00	0.259444
1744.00	0.259519
1745.00	0.259552
1746.00	0.259482
1747.00	0.259576
1748.00	0.259604
1749.00	0.259593
1750.00	0.259603
1751.00	0.259698
1752.00	0.259722
1753.00	0.259764
1754.00	0.259829
1755.00	0.259965
1756.00	0.260012
1757.00	0.259966
1758.00	0.260040
1759.00	0.260132
1760.00	0.260025
1761.00	0.259989
1762.00	0.260036
1763.00	0.260072
1764.00	0.260046
1765.00	0.260059
1766.00	0.260109
1767.00	0.260012
1768.00	0.259962
1769.00	0.259907
1770.00	0.259816
1771.00	0.259766
1772.00	0.259656
1773.00	0.259667
1774.00	0.259566
1775.00	0.259399
1776.00	0.259269
1777.00	0.259261
1778.00	0.259123
1779.00	0.258985
1780.00	0.258911
1781.00	0.258921
1782.00	0.258706
1783.00	0.258528
1784.00	0.258533
1785.00	0.258328
1786.00	0.258220
1787.00	0.257971
1788.00	0.257899
1789.00	0.257645
1790.00	0.257514
1791.00	0.257440
1792.00	0.257401
1793.00	0.257176
1794.00	0.257013
1795.00	0.257020
1796.00	0.256856
1797.00	0.256736
1798.00	0.256459
1799.00	0.256430
1800.00	0.256272
1801.00	0.256164
1802.00	0.256124
1803.00	0.256081
1804.00	0.255970
1805.00	0.255772
1806.00	0.255777
1807.00	0.255532
1808.00	0.255435
1809.00	0.255303
1810.00	0.255358
1811.00	0.255232
1812.00	0.255084
1813.00	0.255013
1814.00	0.254909
1815.00	0.254797
1816.00	0.254733
1817.00	0.254776
1818.00	0.254595
1819.00	0.254462
1820.00	0.254217
1821.00	0.254273
1822.00	0.254152
1823.00	0.254119
1824.00	0.254134
1825.00	0.254018
1826.00	0.253885
1827.00	0.253721
1828.00	0.253801
1829.00	0.253700
1830.00	0.253684
1831.00	0.253681
1832.00	0.253807
1833.00	0.253709
1834.00	0.253749
1835.00	0.253905
1836.00	0.254155
1837.00	0.254240
1838.00	0.254502
1839.00	0.254827
1840.00	0.255008
1841.00	0.255266
1842.00	0.255626
1843.00	0.256177
1844.00	0.256695
1845.00	0.257161
1846.00	0.257763
1847.00	0.258450
1848.00	0.259040
1849.00	0.259683
1850.00	0.260617
1851.00	0.261476
1852.00	0.262374
1853.00	0.263324
1854.00	0.264644
1855.00	0.265702
1856.00	0.266977
1857.00	0.268494
1858.00	0.270142
1859.00	0.271683
1860.00	0.273342
1861.00	0.275183
1862.00	0.277120
1863.00	0.279335
1864.00	0.281597
1865.00	0.284140
1866.00	0.286652
1867.00	0.289349
1868.00	0.292232
1869.00	0.295426
1870.00	0.298455
1871.00	0.301724
1872.00	0.305182
1873.00	0.308768
1874.00	0.312398
1875.00	0.316123
1876.00	0.320277
1877.00	0.324286
1878.00	0.328532
1879.00	0.332954
1880.00	0.337473
1881.00	0.341967
1882.00	0.346512
1883.00	0.351388
1884.00	0.356150
1885.00	0.361096
1886.00	0.365926
1887.00	0.371120
1888.00	0.376202
1889.00	0.381518
1890.00	0.386841
1891.00	0.392365
1892.00	0.397598
1893.00	0.402936
1894.00	0.408519
1895.00	0.414180
1896.00	0.419675
1897.00	0.424777
1898.00	0.430223
1899.00	0.435707
1900.00	0.441198
1901.00	0.446619
1902.00	0.452097
1903.00	0.457405
1904.00	0.462431
1905.00	0.467511
1906.00	0.472149
1907.00	0.476817
1908.00	0.481271
1909.00	0.485938
1910.00	0.490371
1911.00	0.494322
1912.00	0.498200
1913.00	0.501799
1914.00	0.505577
1915.00	0.508862
1916.00	0.512280
1917.00	0.514882
1918.00	0.517755
1919.00	0.520174
1920.00	0.522454
1921.00	0.524859
1922.00	0.527018
1923.00	0.529133
1924.00	0.530814
1925.00	0.532432
1926.00	0.533687
1927.00	0.534648
1928.00	0.535481
1929.00	0.536061
1930.00	0.536751
1931.00	0.537637
1932.00	0.538137
1933.00	0.538442
1934.00	0.539108
1935.00	0.539199
1936.00	0.539149
1937.00	0.539061
1938.00	0.538847
1939.00	0.537840
1940.00	0.537492
1941.00	0.537091
1942.00	0.536632
1943.00	0.536165
1944.00	0.535789
1945.00	0.535837
1946.00	0.535273
1947.00	0.534761
1948.00	0.533648
1949.00	0.533065
1950.00	0.531645
1951.00	0.530304
1952.00	0.528974
1953.00	0.528007
1954.00	0.526856
1955.00	0.525711
1956.00	0.525297
1957.00	0.523928
1958.00	0.522687
1959.00	0.521098
1960.00	0.519840
1961.00	0.518101
1962.00	0.516239
1963.00	0.514762
1964.00	0.512920
1965.00	0.511430
1966.00	0.509779
1967.00	0.508678
1968.00	0.507079
1969.00	0.505692
1970.00	0.503693
1971.00	0.502302
1972.00	0.500423
1973.00	0.498681
1974.00	0.497042
1975.00	0.495036
1976.00	0.493434
1977.00	0.491573
1978.00	0.490301
1979.00	0.488734
1980.00	0.486768
1981.00	0.485180
1982.00	0.483637
1983.00	0.481656
1984.00	0.479753
1985.00	0.478241
1986.00	0.476272
1987.00	0.474857
1988.00	0.472940
1989.00	0.471591
1990.00	0.469533
1991.00	0.467734
1992.00	0.466167
1993.00	0.464583
1994.00	0.462761
1995.00	0.460909
1996.00	0.459148
1997.00	0.457593
1998.00	0.455910
1999.00	0.454352
2000.00	0.452744
2001.00	0.451120
2002.00	0.449324
2003.00	0.447852
2004.00	0.446261
2005.00	0.444635
2006.00	0.442977
2007.00	0.441600
2008.00	0.440016
2009.00	0.438493
2010.00	0.436938
2011.00	0.435497
2012.00	0.433638
2013.00	0.432283
2014.00	0.430859
2015.00	0.429714
2016.00	0.427717
2017.00	0.426146
2018.00	0.424565
2019.00	0.423133
2020.00	0.421714
2021.00	0.420243
2022.00	0.418786
2023.00	0.417195
2024.00	0.415756
2025.00	0.414518
2026.00	0.413063
2027.00	0.411499
2028.00	0.410020
2029.00	0.408978
2030.00	0.407247
2031.00	0.405920
2032.00	0.404125
2033.00	0.403055
2034.00	0.401774
2035.00	0.400458
2036.00	0.399130
2037.00	0.397679
2038.00	0.396108
2039.00	0.394851
2040.00	0.393725
2041.00	0.392100
2042.00	0.390865
2043.00	0.389683
2044.00	0.388302
2045.00	0.387264
2046.00	0.386006
2047.00	0.385039
2048.00	0.383756
2049.00	0.382605
2050.00	0.381057
2051.00	0.379715
2052.00	0.378592
2053.00	0.377401
2054.00	0.376457
2055.00	0.374969
2056.00	0.373870
2057.00	0.372678
2058.00	0.371887
2059.00	0.370412
2060.00	0.369302
2061.00	0.368434
2062.00	0.366950
2063.00	0.365579
2064.00	0.364309
2065.00	0.363359
2066.00	0.361982
2067.00	0.361246
2068.00	0.360381
2069.00	0.359374
2070.00	0.357994
2071.00	0.356674
2072.00	0.356025
2073.00	0.354593
2074.00	0.353258
2075.00	0.352213
2076.00	0.351247
2077.00	0.350066
2078.00	0.348713
2079.00	0.347839
2080.00	0.346861
2081.00	0.345773
2082.00	0.344499
2083.00	0.343865
2084.00	0.342667
2085.00	0.341933
2086.00	0.340762
2087.00	0.340102
2088.00	0.338985
2089.00	0.338191
2090.00	0.337420
2091.00	0.336629
2092.00	0.335465
2093.00	0.334456
2094.00	0.333645
2095.00	0.332616
2096.00	0.331670
2097.00	0.330568
2098.00	0.329734
2099.00	0.328634
2100.00	0.327533
2101.00	0.326517
2102.00	0.325013
2103.00	0.323946
2104.00	0.322768
2105.00	0.322145
2106.00	0.320885
2107.00	0.319989
2108.00	0.318800
2109.00	0.317973
2110.00	0.317073
2111.00	0.315786
2112.00	0.315239
2113.00	0.313871
2114.00	0.313299
2115.00	0.312318
2116.00	0.311594
2117.00	0.310575
2118.00	0.309819
2119.00	0.309193
2120.00	0.308325
2121.00	0.307668
2122.00	0.306519
2123.00	0.305879
2124.00	0.304904
2125.00	0.304277
2126.00	0.303270
2127.00	0.302608
2128.00	0.301875
2129.00	0.300748
2130.00	0.300481
2131.00	0.299627
2132.00	0.298820
2133.00	0.297683
2134.00	0.297273
2135.00	0.296263
2136.00	0.295309
2137.00	0.294584
2138.00	0.293926
2139.00	0.293110
2140.00	0.292112
2141.00	0.291723
2142.00	0.290652
2143.00	0.290205
2144.00	0.289309
2145.00	0.288959
2146.00	0.288201
2147.00	0.287376
2148.00	0.286571
2149.00	0.286074
2150.00	0.285662
2151.00	0.284619
2152.00	0.284440
2153.00	0.283639
2154.00	0.283070
2155.00	0.282165
2156.00	0.282071
2157.00	0.281212
2158.00	0.280171
2159.00	0.279800
2160.00	0.279335
2161.00	0.278627
2162.00	0.277763
2163.00	0.277424
2164.00	0.276646
2165.00	0.276315
2166.00	0.275621
2167.00	0.275331
2168.00	0.275029
2169.00	0.274338
2170.00	0.274371
2171.00	0.274057
2172.00	0.273462
2173.00	0.272482
2174.00	0.272566
2175.00	0.272041
2176.00	0.271775
2177.00	0.271003
2178.00	0.271067
2179.00	0.270617
2180.00	0.270193
2181.00	0.270493
2182.00	0.269988
2183.00	0.269802
2184.00	0.269228
2185.00	0.269113
2186.00	0.268906
2187.00	0.268370
2188.00	0.267839
2189.00	0.267635
2190.00	0.267636
2191.00	0.267418
2192.00	0.267345
2193.00	0.266844
2194.00	0.266968
2195.00	0.266358
2196.00	0.266469
2197.00	0.266190
[truncated: 303 more rows]
