# Supplementary material for: Ultrafast charge-transfer-induced spin transition in cobalt-tungstate molecular photomagnets
Source: Nat Commun. 2025 Jun 6;16:5012. doi: 10.1038/s41467-025-60401-4 (PMC12144094; doi:10.1038/s41467-025-60401-4)
Supplement: Supplementary file 5 — Source Data [file 41467_2025_60401_MOESM5_ESM.zip › Source_Data_files/Photoinduced_UV_vis_NIR_spectra_CsCoW/cooling_photo_2nd/File_220713_130152_80K.txt]

File_220713_130152_80K.spc - RawData
�g�� (nm)	Abs.
200.00	6.000000
201.00	6.000000
202.00	6.000000
203.00	6.000000
204.00	2.515157
205.00	2.222952
206.00	2.443353
207.00	3.079838
208.00	2.698999
209.00	3.118189
210.00	2.671077
211.00	2.603388
212.00	2.307672
213.00	2.218947
214.00	2.145453
215.00	2.095542
216.00	2.104714
217.00	2.166876
218.00	2.278958
219.00	2.283098
220.00	2.316461
221.00	2.308385
222.00	2.240070
223.00	2.146514
224.00	2.149740
225.00	2.216994
226.00	2.230790
227.00	2.256825
228.00	2.294511
229.00	2.398773
230.00	2.343084
231.00	2.303779
232.00	2.327542
233.00	2.325010
234.00	2.312733
235.00	2.348900
236.00	2.381472
237.00	2.364946
238.00	2.369736
239.00	2.316821
240.00	2.287648
241.00	2.277873
242.00	2.273650
243.00	2.277109
244.00	2.299094
245.00	2.345098
246.00	2.342993
247.00	2.331137
248.00	2.341586
249.00	2.333924
250.00	2.295864
251.00	2.319097
252.00	2.330873
253.00	2.327929
254.00	2.323776
255.00	2.330189
256.00	2.326002
257.00	2.325762
258.00	2.342243
259.00	2.351610
260.00	2.348402
261.00	2.330466
262.00	2.314534
263.00	2.301528
264.00	2.291845
265.00	2.289042
266.00	2.285452
267.00	2.285472
268.00	2.287365
269.00	2.290389
270.00	2.274859
271.00	2.289423
272.00	2.293244
273.00	2.298981
274.00	2.278886
275.00	2.271963
276.00	2.257175
277.00	2.251765
278.00	2.226164
279.00	2.221540
280.00	2.218380
281.00	2.213207
282.00	2.199568
283.00	2.196226
284.00	2.191208
285.00	2.180194
286.00	2.170459
287.00	2.158664
288.00	2.151486
289.00	2.151263
290.00	2.151963
291.00	2.141106
292.00	2.126931
293.00	2.114471
294.00	2.097381
295.00	2.076244
296.00	2.068899
297.00	2.058297
298.00	2.043263
299.00	2.030873
300.00	2.015907
301.00	1.993126
302.00	1.984704
303.00	1.961440
304.00	1.945279
305.00	1.929837
306.00	1.923591
307.00	1.906990
308.00	1.892057
309.00	1.884835
310.00	1.870046
311.00	1.852467
312.00	1.835436
313.00	1.819834
314.00	1.783917
315.00	1.767186
316.00	1.740437
317.00	1.716136
318.00	1.691610
319.00	1.679993
320.00	1.662334
321.00	1.646703
322.00	1.627402
323.00	1.614990
324.00	1.591600
325.00	1.573619
326.00	1.553353
327.00	1.538667
328.00	1.525781
329.00	1.518737
330.00	1.507633
331.00	1.501983
332.00	1.495836
333.00	1.487329
334.00	1.481880
335.00	1.476180
336.00	1.473283
337.00	1.471295
338.00	1.468000
339.00	1.464134
340.00	1.462750
341.00	1.460170
342.00	1.456011
343.00	1.453059
344.00	1.451610
345.00	1.448597
346.00	1.445676
347.00	1.441340
348.00	1.439283
349.00	1.435057
350.00	1.433227
351.00	1.427816
352.00	1.427565
353.00	1.425909
354.00	1.424007
355.00	1.417941
356.00	1.414976
357.00	1.409116
358.00	1.402836
359.00	1.394574
360.00	1.390255
361.00	1.386387
362.00	1.379951
363.00	1.373371
364.00	1.368052
365.00	1.361626
366.00	1.352025
367.00	1.345064
368.00	1.337176
369.00	1.329381
370.00	1.320604
371.00	1.312044
372.00	1.303324
373.00	1.294788
374.00	1.284841
375.00	1.275263
376.00	1.266944
377.00	1.255832
378.00	1.245930
379.00	1.235912
380.00	1.226452
381.00	1.215281
382.00	1.206761
383.00	1.196924
384.00	1.188963
385.00	1.177959
386.00	1.168977
387.00	1.159422
388.00	1.150165
389.00	1.139899
390.00	1.132660
391.00	1.124153
392.00	1.116083
393.00	1.107407
394.00	1.099952
395.00	1.091387
396.00	1.084437
397.00	1.077675
398.00	1.072833
399.00	1.067188
400.00	1.062420
401.00	1.057340
402.00	1.052951
403.00	1.048492
404.00	1.044999
405.00	1.041052
406.00	1.037142
407.00	1.033385
408.00	1.029868
409.00	1.026269
410.00	1.022731
411.00	1.019603
412.00	1.015932
413.00	1.011835
414.00	1.007848
415.00	1.004715
416.00	1.001410
417.00	0.997772
418.00	0.993963
419.00	0.989035
420.00	0.984605
421.00	0.979961
422.00	0.975604
423.00	0.971951
424.00	0.968480
425.00	0.963785
426.00	0.959600
427.00	0.955602
428.00	0.951320
429.00	0.947421
430.00	0.943674
431.00	0.939731
432.00	0.936026
433.00	0.932317
434.00	0.928576
435.00	0.925372
436.00	0.921959
437.00	0.918136
438.00	0.914759
439.00	0.911936
440.00	0.908914
441.00	0.906430
442.00	0.904308
443.00	0.901707
444.00	0.899475
445.00	0.897134
446.00	0.894677
447.00	0.892366
448.00	0.891043
449.00	0.888564
450.00	0.887043
451.00	0.885803
452.00	0.884230
453.00	0.882481
454.00	0.881668
455.00	0.880452
456.00	0.879595
457.00	0.878800
458.00	0.877244
459.00	0.876264
460.00	0.874965
461.00	0.873568
462.00	0.872522
463.00	0.872178
464.00	0.870835
465.00	0.869879
466.00	0.868278
467.00	0.866757
468.00	0.864665
469.00	0.862586
470.00	0.860760
471.00	0.858886
472.00	0.856337
473.00	0.853992
474.00	0.851660
475.00	0.849098
476.00	0.847037
477.00	0.845585
478.00	0.843453
479.00	0.841664
480.00	0.839546
481.00	0.837030
482.00	0.834540
483.00	0.832745
484.00	0.831045
485.00	0.829119
486.00	0.826991
487.00	0.824628
488.00	0.822211
489.00	0.819625
490.00	0.817739
491.00	0.816077
492.00	0.814492
493.00	0.813110
494.00	0.811816
495.00	0.810226
496.00	0.808775
497.00	0.807464
498.00	0.806244
499.00	0.804788
500.00	0.803614
501.00	0.802386
502.00	0.801276
503.00	0.800065
504.00	0.798637
505.00	0.797420
506.00	0.796630
507.00	0.795889
508.00	0.794635
509.00	0.793928
510.00	0.792929
511.00	0.791920
512.00	0.790687
513.00	0.790090
514.00	0.789662
515.00	0.788930
516.00	0.788464
517.00	0.787798
518.00	0.787318
519.00	0.786354
520.00	0.786153
521.00	0.785618
522.00	0.785604
523.00	0.785161
524.00	0.785008
525.00	0.784584
526.00	0.784657
527.00	0.784415
528.00	0.784649
529.00	0.785179
530.00	0.785854
531.00	0.785723
532.00	0.785586
533.00	0.785602
534.00	0.785186
535.00	0.784648
536.00	0.783664
537.00	0.782814
538.00	0.781541
539.00	0.780143
540.00	0.778698
541.00	0.777197
542.00	0.775663
543.00	0.773891
544.00	0.771899
545.00	0.769703
546.00	0.768405
547.00	0.766692
548.00	0.764842
549.00	0.763598
550.00	0.762857
551.00	0.761605
552.00	0.761078
553.00	0.760959
554.00	0.761095
555.00	0.760792
556.00	0.761204
557.00	0.761558
558.00	0.762499
559.00	0.763270
560.00	0.764159
561.00	0.765336
562.00	0.766446
563.00	0.767402
564.00	0.768368
565.00	0.769997
566.00	0.771254
567.00	0.772526
568.00	0.773691
569.00	0.775255
570.00	0.776315
571.00	0.777364
572.00	0.778528
573.00	0.779404
574.00	0.780154
575.00	0.780765
576.00	0.781431
577.00	0.782441
578.00	0.783882
579.00	0.784278
580.00	0.785671
581.00	0.786998
582.00	0.788187
583.00	0.789811
584.00	0.792488
585.00	0.794526
586.00	0.797288
587.00	0.799764
588.00	0.802141
589.00	0.804684
590.00	0.807159
591.00	0.809510
592.00	0.812037
593.00	0.814045
594.00	0.816524
595.00	0.818805
596.00	0.821067
597.00	0.823417
598.00	0.826325
599.00	0.828462
600.00	0.830580
601.00	0.833038
602.00	0.835077
603.00	0.837100
604.00	0.840045
605.00	0.843084
606.00	0.845363
607.00	0.848510
608.00	0.851196
609.00	0.853559
610.00	0.855671
611.00	0.858174
612.00	0.860740
613.00	0.863198
614.00	0.865989
615.00	0.868237
616.00	0.870885
617.00	0.873457
618.00	0.875995
619.00	0.878357
620.00	0.881851
621.00	0.884390
622.00	0.886895
623.00	0.889406
624.00	0.892002
625.00	0.894442
626.00	0.897480
627.00	0.900529
628.00	0.903443
629.00	0.906218
630.00	0.909137
631.00	0.911508
632.00	0.913854
633.00	0.916353
634.00	0.918454
635.00	0.920822
636.00	0.923808
637.00	0.926321
638.00	0.929472
639.00	0.932077
640.00	0.934401
641.00	0.936743
642.00	0.939105
643.00	0.941459
644.00	0.943956
645.00	0.947385
646.00	0.949158
647.00	0.951043
648.00	0.953248
649.00	0.956533
650.00	0.957880
651.00	0.960483
652.00	0.963495
653.00	0.965829
654.00	0.967187
655.00	0.970599
656.00	0.974128
657.00	0.976902
658.00	0.980738
659.00	0.984412
660.00	0.987461
661.00	0.989793
662.00	0.992777
663.00	0.994097
664.00	0.995823
665.00	0.996887
666.00	0.998419
667.00	0.999218
668.00	0.999673
669.00	1.000248
670.00	1.000769
671.00	1.001543
672.00	1.002647
673.00	1.004108
674.00	1.005001
675.00	1.006857
676.00	1.008383
677.00	1.010075
678.00	1.011485
679.00	1.014373
680.00	1.015531
681.00	1.017378
682.00	1.019483
683.00	1.021816
684.00	1.023363
685.00	1.024696
686.00	1.026150
687.00	1.026573
688.00	1.027460
689.00	1.027867
690.00	1.029457
691.00	1.030304
692.00	1.032189
693.00	1.034165
694.00	1.035148
695.00	1.036618
696.00	1.037362
697.00	1.038110
698.00	1.038614
699.00	1.039611
700.00	1.040235
701.00	1.042590
702.00	1.043412
703.00	1.044966
704.00	1.046439
705.00	1.046980
706.00	1.046682
707.00	1.047200
708.00	1.045926
709.00	1.045824
710.00	1.046912
711.00	1.047329
712.00	1.046908
713.00	1.048467
714.00	1.048859
715.00	1.047829
716.00	1.048178
717.00	1.049884
718.00	1.049473
719.00	1.035223
720.00	1.022161
721.00	1.012063
722.00	1.008042
723.00	1.004306
724.00	1.000365
725.00	0.996518
726.00	0.992861
727.00	0.988891
728.00	0.984886
729.00	0.981136
730.00	0.980974
731.00	0.980740
732.00	0.980464
733.00	0.980301
734.00	0.980021
735.00	0.979803
736.00	0.979476
737.00	0.979173
738.00	0.978891
739.00	0.978435
740.00	0.977947
741.00	0.977388
742.00	0.976794
743.00	0.976123
744.00	0.975479
745.00	0.974669
746.00	0.973798
747.00	0.973014
748.00	0.972187
749.00	0.971300
750.00	0.970348
751.00	0.969234
752.00	0.968214
753.00	0.967077
754.00	0.965728
755.00	0.964366
756.00	0.963123
757.00	0.961810
758.00	0.960453
759.00	0.959041
760.00	0.957614
761.00	0.956025
762.00	0.954640
763.00	0.953226
764.00	0.951633
765.00	0.950026
766.00	0.948492
767.00	0.946746
768.00	0.945120
769.00	0.943251
770.00	0.941438
771.00	0.939737
772.00	0.937962
773.00	0.936046
774.00	0.934163
775.00	0.932259
776.00	0.930262
777.00	0.928356
778.00	0.926472
779.00	0.924351
780.00	0.922246
781.00	0.920170
782.00	0.917955
783.00	0.915625
784.00	0.913388
785.00	0.911150
786.00	0.908832
787.00	0.906584
788.00	0.904220
789.00	0.901771
790.00	0.899449
791.00	0.896967
792.00	0.894513
793.00	0.892095
794.00	0.889496
795.00	0.886893
796.00	0.884317
797.00	0.881689
798.00	0.878987
799.00	0.876340
800.00	0.873653
801.00	0.871013
802.00	0.868254
803.00	0.865593
804.00	0.862798
805.00	0.859967
806.00	0.857288
807.00	0.854504
808.00	0.851729
809.00	0.848856
810.00	0.845940
811.00	0.843105
812.00	0.840261
813.00	0.837368
814.00	0.834532
815.00	0.831548
816.00	0.828742
817.00	0.825908
818.00	0.823029
819.00	0.820184
820.00	0.817253
821.00	0.814423
822.00	0.811559
823.00	0.808621
824.00	0.805718
825.00	0.802873
826.00	0.799976
827.00	0.797197
828.00	0.794354
829.00	0.791578
830.00	0.788729
831.00	0.785915
832.00	0.783204
833.00	0.780295
834.00	0.777621
835.00	0.774852
836.00	0.772035
837.00	0.769170
838.00	0.766336
839.00	0.763508
840.00	0.760781
841.00	0.757912
842.00	0.755059
843.00	0.752244
844.00	0.749498
845.00	0.746721
846.00	0.743885
847.00	0.741146
848.00	0.738467
849.00	0.735739
850.00	0.732983
851.00	0.730122
852.00	0.727402
853.00	0.724594
854.00	0.721804
855.00	0.719018
856.00	0.716368
857.00	0.713535
858.00	0.710799
859.00	0.708086
860.00	0.705174
861.00	0.702398
862.00	0.699458
863.00	0.693756
864.00	0.688042
865.00	0.682124
866.00	0.676355
867.00	0.670888
868.00	0.665197
869.00	0.659438
870.00	0.653859
871.00	0.648383
872.00	0.642906
873.00	0.637442
874.00	0.632005
875.00	0.626699
876.00	0.621286
877.00	0.616059
878.00	0.610672
879.00	0.605563
880.00	0.602767
881.00	0.599952
882.00	0.597221
883.00	0.594516
884.00	0.591653
885.00	0.588989
886.00	0.586379
887.00	0.583720
888.00	0.581040
889.00	0.578358
890.00	0.575722
891.00	0.573047
892.00	0.570338
893.00	0.567759
894.00	0.565201
895.00	0.562677
896.00	0.560169
897.00	0.557584
898.00	0.555018
899.00	0.552540
900.00	0.550027
901.00	0.547621
902.00	0.545091
903.00	0.542630
904.00	0.540259
905.00	0.537887
906.00	0.535514
907.00	0.533129
908.00	0.530876
909.00	0.528675
910.00	0.526449
911.00	0.524314
912.00	0.522148
913.00	0.520004
914.00	0.517790
915.00	0.515721
916.00	0.513569
917.00	0.511544
918.00	0.509474
919.00	0.507558
920.00	0.505601
921.00	0.503645
922.00	0.501745
923.00	0.499881
924.00	0.498021
925.00	0.496187
926.00	0.494400
927.00	0.492647
928.00	0.490843
929.00	0.489062
930.00	0.487230
931.00	0.485527
932.00	0.483780
933.00	0.482133
934.00	0.480419
935.00	0.478757
936.00	0.477143
937.00	0.475534
938.00	0.473888
939.00	0.472290
940.00	0.470702
941.00	0.469184
942.00	0.467628
943.00	0.466048
944.00	0.464466
945.00	0.462896
946.00	0.461381
947.00	0.459902
948.00	0.458485
949.00	0.457073
950.00	0.455668
951.00	0.454223
952.00	0.452804
953.00	0.451353
954.00	0.449909
955.00	0.448515
956.00	0.447118
957.00	0.445762
958.00	0.444358
959.00	0.443014
960.00	0.441697
961.00	0.440416
962.00	0.439127
963.00	0.437850
964.00	0.436582
965.00	0.435311
966.00	0.434041
967.00	0.432788
968.00	0.431571
969.00	0.430342
970.00	0.429109
971.00	0.427997
972.00	0.426899
973.00	0.425823
974.00	0.424711
975.00	0.423607
976.00	0.422520
977.00	0.421432
978.00	0.420353
979.00	0.419323
980.00	0.418299
981.00	0.417284
982.00	0.416276
983.00	0.415327
984.00	0.414364
985.00	0.413428
986.00	0.412484
987.00	0.411530
988.00	0.410562
989.00	0.409621
990.00	0.408665
991.00	0.407704
992.00	0.406790
993.00	0.405859
994.00	0.404944
995.00	0.404021
996.00	0.403115
997.00	0.402233
998.00	0.401373
999.00	0.400501
1000.00	0.399611
1001.00	0.398760
1002.00	0.397936
1003.00	0.397061
1004.00	0.396297
1005.00	0.395468
1006.00	0.394679
1007.00	0.393892
1008.00	0.393158
1009.00	0.392400
1010.00	0.391659
1011.00	0.390899
1012.00	0.390189
1013.00	0.389479
1014.00	0.388741
1015.00	0.388025
1016.00	0.387312
1017.00	0.386620
1018.00	0.385912
1019.00	0.385212
1020.00	0.384588
1021.00	0.383923
1022.00	0.383259
1023.00	0.382547
1024.00	0.381879
1025.00	0.381212
1026.00	0.380538
1027.00	0.379886
1028.00	0.379225
1029.00	0.378555
1030.00	0.377911
1031.00	0.377275
1032.00	0.376669
1033.00	0.376023
1034.00	0.375357
1035.00	0.374721
1036.00	0.374082
1037.00	0.373442
1038.00	0.372773
1039.00	0.372119
1040.00	0.371492
1041.00	0.370853
1042.00	0.370191
1043.00	0.369572
1044.00	0.368941
1045.00	0.368341
1046.00	0.367733
1047.00	0.367135
1048.00	0.366580
1049.00	0.365978
1050.00	0.365414
1051.00	0.364877
1052.00	0.364340
1053.00	0.363769
1054.00	0.363212
1055.00	0.362700
1056.00	0.362169
1057.00	0.361620
1058.00	0.361090
1059.00	0.360604
1060.00	0.360085
1061.00	0.359533
1062.00	0.359007
1063.00	0.358505
1064.00	0.357985
1065.00	0.357467
1066.00	0.356939
1067.00	0.356441
1068.00	0.355936
1069.00	0.355415
1070.00	0.354934
1071.00	0.354426
1072.00	0.353920
1073.00	0.353417
1074.00	0.352938
1075.00	0.352476
1076.00	0.351979
1077.00	0.351485
1078.00	0.351058
1079.00	0.350620
1080.00	0.350170
1081.00	0.349732
1082.00	0.349281
1083.00	0.348859
1084.00	0.348438
1085.00	0.347998
1086.00	0.347570
1087.00	0.347150
1088.00	0.346710
1089.00	0.346288
1090.00	0.345889
1091.00	0.345519
1092.00	0.345119
1093.00	0.344725
1094.00	0.344362
1095.00	0.343994
1096.00	0.343630
1097.00	0.343247
1098.00	0.342855
1099.00	0.342465
1100.00	0.342045
1101.00	0.341629
1102.00	0.341231
1103.00	0.340851
1104.00	0.340450
1105.00	0.340083
1106.00	0.339719
1107.00	0.339356
1108.00	0.338966
1109.00	0.338572
1110.00	0.338193
1111.00	0.337799
1112.00	0.337400
1113.00	0.336991
1114.00	0.336609
1115.00	0.336243
1116.00	0.335874
1117.00	0.335545
1118.00	0.335198
1119.00	0.334855
1120.00	0.334494
1121.00	0.334176
1122.00	0.333868
1123.00	0.333500
1124.00	0.333156
1125.00	0.332831
1126.00	0.332506
1127.00	0.332206
1128.00	0.331882
1129.00	0.331566
1130.00	0.331276
1131.00	0.330998
1132.00	0.330692
1133.00	0.330383
1134.00	0.330092
1135.00	0.329796
1136.00	0.329514
1137.00	0.329243
1138.00	0.328960
1139.00	0.328654
1140.00	0.328398
1141.00	0.328137
1142.00	0.327872
1143.00	0.327590
1144.00	0.327288
1145.00	0.327040
1146.00	0.326785
1147.00	0.326490
1148.00	0.326211
1149.00	0.325928
1150.00	0.325678
1151.00	0.325380
1152.00	0.325108
1153.00	0.324803
1154.00	0.324530
1155.00	0.324233
1156.00	0.323944
1157.00	0.323639
1158.00	0.323356
1159.00	0.323045
1160.00	0.322786
1161.00	0.322523
1162.00	0.322240
1163.00	0.321943
1164.00	0.321652
1165.00	0.321345
1166.00	0.321070
1167.00	0.320761
1168.00	0.320471
1169.00	0.320185
1170.00	0.319891
1171.00	0.319550
1172.00	0.319247
1173.00	0.318975
1174.00	0.318718
1175.00	0.318428
1176.00	0.318136
1177.00	0.317837
1178.00	0.317545
1179.00	0.317252
1180.00	0.316945
1181.00	0.316648
1182.00	0.316350
1183.00	0.316039
1184.00	0.315745
1185.00	0.315454
1186.00	0.315174
1187.00	0.314910
1188.00	0.314654
1189.00	0.314380
1190.00	0.314115
1191.00	0.313827
1192.00	0.313542
1193.00	0.313298
1194.00	0.313035
1195.00	0.312773
1196.00	0.312505
1197.00	0.312270
1198.00	0.312004
1199.00	0.311734
1200.00	0.311481
1201.00	0.311198
1202.00	0.310936
1203.00	0.310648
1204.00	0.310358
1205.00	0.310083
1206.00	0.309790
1207.00	0.309476
1208.00	0.309193
1209.00	0.308889
1210.00	0.308578
1211.00	0.308253
1212.00	0.307925
1213.00	0.307615
1214.00	0.307290
1215.00	0.306988
1216.00	0.306684
1217.00	0.306373
1218.00	0.306055
1219.00	0.305719
1220.00	0.305398
1221.00	0.305097
1222.00	0.304775
1223.00	0.304466
1224.00	0.304172
1225.00	0.303858
1226.00	0.303568
1227.00	0.303291
1228.00	0.302984
1229.00	0.302666
1230.00	0.302354
1231.00	0.302058
1232.00	0.301767
1233.00	0.301489
1234.00	0.301209
1235.00	0.300947
1236.00	0.300663
1237.00	0.300385
1238.00	0.300089
1239.00	0.299802
1240.00	0.299533
1241.00	0.299258
1242.00	0.298967
1243.00	0.298680
1244.00	0.298364
1245.00	0.298100
1246.00	0.297841
1247.00	0.297555
1248.00	0.297271
1249.00	0.296993
1250.00	0.296688
1251.00	0.296394
1252.00	0.296078
1253.00	0.295797
1254.00	0.295509
1255.00	0.295242
1256.00	0.294990
1257.00	0.294727
1258.00	0.294446
1259.00	0.294177
1260.00	0.293902
1261.00	0.293615
1262.00	0.293332
1263.00	0.293069
1264.00	0.292802
1265.00	0.292517
1266.00	0.292233
1267.00	0.291976
1268.00	0.291709
1269.00	0.291464
1270.00	0.291221
1271.00	0.290984
1272.00	0.290726
1273.00	0.290443
1274.00	0.290179
1275.00	0.289910
1276.00	0.289657
1277.00	0.289382
1278.00	0.289138
1279.00	0.288908
1280.00	0.288663
1281.00	0.288423
1282.00	0.288201
1283.00	0.287966
1284.00	0.287737
1285.00	0.287492
1286.00	0.287266
1287.00	0.287033
1288.00	0.286785
1289.00	0.286525
1290.00	0.286298
1291.00	0.286055
1292.00	0.285822
1293.00	0.285608
1294.00	0.285407
1295.00	0.285227
1296.00	0.285022
1297.00	0.284834
1298.00	0.284657
1299.00	0.284474
1300.00	0.284304
1301.00	0.284121
1302.00	0.283954
1303.00	0.283802
1304.00	0.283647
1305.00	0.283513
1306.00	0.283386
1307.00	0.283246
1308.00	0.283098
1309.00	0.282954
1310.00	0.282800
1311.00	0.282660
1312.00	0.282491
1313.00	0.282310
1314.00	0.282095
1315.00	0.281906
1316.00	0.281738
1317.00	0.281563
1318.00	0.281401
1319.00	0.281224
1320.00	0.281070
1321.00	0.280884
1322.00	0.280689
1323.00	0.280524
1324.00	0.280320
1325.00	0.280129
1326.00	0.279951
1327.00	0.279748
1328.00	0.279578
1329.00	0.279415
1330.00	0.279268
1331.00	0.279152
1332.00	0.279015
1333.00	0.278875
1334.00	0.278755
1335.00	0.278587
1336.00	0.278462
1337.00	0.278314
1338.00	0.278200
1339.00	0.278079
1340.00	0.277998
1341.00	0.277940
1342.00	0.277902
1343.00	0.277840
1344.00	0.277787
1345.00	0.277711
1346.00	0.277628
1347.00	0.277562
1348.00	0.277466
1349.00	0.277395
1350.00	0.277331
1351.00	0.277237
1352.00	0.277192
1353.00	0.277179
1354.00	0.277144
1355.00	0.277105
1356.00	0.277073
1357.00	0.277019
1358.00	0.276986
1359.00	0.276955
1360.00	0.276971
1361.00	0.277025
1362.00	0.277095
1363.00	0.277168
1364.00	0.277288
1365.00	0.277453
1366.00	0.277646
1367.00	0.277876
1368.00	0.278155
1369.00	0.278484
1370.00	0.278796
1371.00	0.279163
1372.00	0.279582
1373.00	0.280072
1374.00	0.280610
1375.00	0.281217
1376.00	0.281865
1377.00	0.282558
1378.00	0.283310
1379.00	0.284097
1380.00	0.284977
1381.00	0.285897
1382.00	0.286875
1383.00	0.287886
1384.00	0.288916
1385.00	0.290034
1386.00	0.291216
1387.00	0.292454
1388.00	0.293712
1389.00	0.295016
1390.00	0.296368
1391.00	0.297759
1392.00	0.299178
1393.00	0.300638
1394.00	0.302155
1395.00	0.303674
1396.00	0.305236
1397.00	0.306805
1398.00	0.308410
1399.00	0.310012
1400.00	0.311636
1401.00	0.313258
1402.00	0.314870
1403.00	0.316429
1404.00	0.318002
1405.00	0.319601
1406.00	0.321206
1407.00	0.322768
1408.00	0.324322
1409.00	0.325844
1410.00	0.327355
1411.00	0.328822
1412.00	0.330267
1413.00	0.331673
1414.00	0.333057
1415.00	0.334389
1416.00	0.335700
1417.00	0.336974
1418.00	0.338220
1419.00	0.339433
1420.00	0.340614
1421.00	0.341752
1422.00	0.342833
1423.00	0.343892
1424.00	0.344930
1425.00	0.345916
1426.00	0.346867
1427.00	0.347764
1428.00	0.348608
1429.00	0.349424
1430.00	0.350203
1431.00	0.350944
1432.00	0.351640
1433.00	0.352318
1434.00	0.352953
1435.00	0.353581
1436.00	0.354153
1437.00	0.354671
1438.00	0.355140
1439.00	0.355610
1440.00	0.356035
1441.00	0.356424
1442.00	0.356765
1443.00	0.357075
1444.00	0.357361
1445.00	0.357609
1446.00	0.357845
1447.00	0.358077
1448.00	0.358245
1449.00	0.358375
1450.00	0.358443
1451.00	0.358507
1452.00	0.358563
1453.00	0.358549
1454.00	0.358541
1455.00	0.358516
1456.00	0.358420
1457.00	0.358271
1458.00	0.358080
1459.00	0.357886
1460.00	0.357647
1461.00	0.357357
1462.00	0.357055
1463.00	0.356674
1464.00	0.356247
1465.00	0.355786
1466.00	0.355281
1467.00	0.354793
1468.00	0.354235
1469.00	0.353608
1470.00	0.352978
1471.00	0.352307
1472.00	0.351615
1473.00	0.350916
1474.00	0.350195
1475.00	0.349419
1476.00	0.348609
1477.00	0.347764
1478.00	0.346933
1479.00	0.346052
1480.00	0.345150
1481.00	0.344255
1482.00	0.343346
1483.00	0.342418
1484.00	0.341472
1485.00	0.340535
1486.00	0.339583
1487.00	0.338608
1488.00	0.337620
1489.00	0.336646
1490.00	0.335639
1491.00	0.334605
1492.00	0.333625
1493.00	0.332636
1494.00	0.331653
1495.00	0.330636
1496.00	0.329632
1497.00	0.328669
1498.00	0.327669
1499.00	0.326665
1500.00	0.325689
1501.00	0.324678
1502.00	0.323666
1503.00	0.322643
1504.00	0.321630
1505.00	0.320628
1506.00	0.319596
1507.00	0.318585
1508.00	0.317608
1509.00	0.316600
1510.00	0.315580
1511.00	0.314571
1512.00	0.313580
1513.00	0.312581
1514.00	0.311573
1515.00	0.310594
1516.00	0.309623
1517.00	0.308633
1518.00	0.307682
1519.00	0.306752
1520.00	0.305845
1521.00	0.304944
1522.00	0.304045
1523.00	0.303183
1524.00	0.302317
1525.00	0.301442
1526.00	0.300574
1527.00	0.299720
1528.00	0.298876
1529.00	0.298017
1530.00	0.297188
1531.00	0.296389
1532.00	0.295579
1533.00	0.294795
1534.00	0.294022
1535.00	0.293207
1536.00	0.292424
1537.00	0.291638
1538.00	0.290868
1539.00	0.290116
1540.00	0.289339
1541.00	0.288584
1542.00	0.287839
1543.00	0.287078
1544.00	0.286352
1545.00	0.285636
1546.00	0.284923
1547.00	0.284236
1548.00	0.283518
1549.00	0.282825
1550.00	0.282135
1551.00	0.281455
1552.00	0.280798
1553.00	0.280118
1554.00	0.279451
1555.00	0.278800
1556.00	0.278123
1557.00	0.277473
1558.00	0.276827
1559.00	0.276167
1560.00	0.275546
1561.00	0.274913
1562.00	0.274296
1563.00	0.273698
1564.00	0.273092
1565.00	0.272507
1566.00	0.271907
1567.00	0.271299
1568.00	0.270719
1569.00	0.270150
1570.00	0.269563
1571.00	0.268992
1572.00	0.268442
1573.00	0.267926
1574.00	0.267383
1575.00	0.266812
1576.00	0.266259
1577.00	0.265728
1578.00	0.265193
1579.00	0.264672
1580.00	0.264166
1581.00	0.263645
1582.00	0.263127
1583.00	0.262635
1584.00	0.262174
1585.00	0.261716
1586.00	0.261253
1587.00	0.260803
1588.00	0.260349
1589.00	0.259900
1590.00	0.259443
1591.00	0.259010
1592.00	0.258608
1593.00	0.258219
1594.00	0.257833
1595.00	0.257448
1596.00	0.257057
1597.00	0.256669
1598.00	0.256296
1599.00	0.255944
1600.00	0.255568
1601.00	0.255197
1602.00	0.254838
1603.00	0.254494
1604.00	0.254156
1605.00	0.253828
1606.00	0.253481
1607.00	0.253154
1608.00	0.252824
1609.00	0.252494
1610.00	0.252192
1611.00	0.251864
1612.00	0.251536
1613.00	0.251206
1614.00	0.250889
1615.00	0.250597
1616.00	0.250318
1617.00	0.250047
1618.00	0.249766
1619.00	0.249475
1620.00	0.249195
1621.00	0.248905
1622.00	0.248631
1623.00	0.248360
1624.00	0.248110
1625.00	0.247851
1626.00	0.247612
1627.00	0.247371
1628.00	0.247135
1629.00	0.246907
1630.00	0.246696
1631.00	0.246496
1632.00	0.246285
1633.00	0.246023
1634.00	0.245796
1635.00	0.245573
1636.00	0.245317
1637.00	0.245081
1638.00	0.244860
1639.00	0.244642
1640.00	0.244428
1641.00	0.244188
1642.00	0.243969
1643.00	0.245247
1644.00	0.246537
1645.00	0.247818
1646.00	0.249087
1647.00	0.250387
1648.00	0.251682
1649.00	0.252949
1650.00	0.254289
1651.00	0.255572
1652.00	0.256885
1653.00	0.258227
1654.00	0.259571
1655.00	0.260926
1656.00	0.262177
1657.00	0.263499
1658.00	0.264857
1659.00	0.266192
1660.00	0.265900
1661.00	0.265648
1662.00	0.265412
1663.00	0.265119
1664.00	0.264894
1665.00	0.264562
1666.00	0.264314
1667.00	0.264004
1668.00	0.263739
1669.00	0.263446
1670.00	0.263131
1671.00	0.262860
1672.00	0.262600
1673.00	0.262386
1674.00	0.262121
1675.00	0.261832
1676.00	0.261593
1677.00	0.261375
1678.00	0.261164
1679.00	0.260981
1680.00	0.260888
1681.00	0.260691
1682.00	0.260603
1683.00	0.260494
1684.00	0.260363
1685.00	0.260248
1686.00	0.260182
1687.00	0.260059
1688.00	0.260006
1689.00	0.259934
1690.00	0.259947
1691.00	0.259907
1692.00	0.259918
1693.00	0.259956
1694.00	0.260002
1695.00	0.259972
1696.00	0.259970
1697.00	0.259901
1698.00	0.259821
1699.00	0.259847
1700.00	0.259740
1701.00	0.259728
1702.00	0.259696
1703.00	0.259610
1704.00	0.259627
1705.00	0.259610
1706.00	0.259538
1707.00	0.259486
1708.00	0.259473
1709.00	0.259351
1710.00	0.259289
1711.00	0.259228
1712.00	0.259214
1713.00	0.259060
1714.00	0.259082
1715.00	0.259107
1716.00	0.258979
1717.00	0.259030
1718.00	0.259047
1719.00	0.259068
1720.00	0.259080
1721.00	0.259122
1722.00	0.259114
1723.00	0.259111
1724.00	0.259079
1725.00	0.259078
1726.00	0.259144
1727.00	0.259033
1728.00	0.259001
1729.00	0.258945
1730.00	0.258971
1731.00	0.258948
1732.00	0.258841
1733.00	0.258851
1734.00	0.258731
1735.00	0.258669
1736.00	0.258675
1737.00	0.258700
1738.00	0.258632
1739.00	0.258596
1740.00	0.258598
1741.00	0.258590
1742.00	0.258562
1743.00	0.258559
1744.00	0.258594
1745.00	0.258591
1746.00	0.258591
1747.00	0.258650
1748.00	0.258692
1749.00	0.258846
1750.00	0.258873
1751.00	0.258933
1752.00	0.258973
1753.00	0.258967
1754.00	0.258921
1755.00	0.259017
1756.00	0.259084
1757.00	0.259135
1758.00	0.259149
1759.00	0.259227
1760.00	0.259268
1761.00	0.259283
1762.00	0.259369
1763.00	0.259437
1764.00	0.259418
1765.00	0.259319
1766.00	0.259280
1767.00	0.259316
1768.00	0.259235
1769.00	0.259175
1770.00	0.259078
1771.00	0.259058
1772.00	0.258936
1773.00	0.258818
1774.00	0.258643
1775.00	0.258536
1776.00	0.258441
1777.00	0.258267
1778.00	0.258204
1779.00	0.258025
1780.00	0.257849
1781.00	0.257778
1782.00	0.257668
1783.00	0.257575
1784.00	0.257475
1785.00	0.257420
1786.00	0.257237
1787.00	0.257094
1788.00	0.257074
1789.00	0.256851
1790.00	0.256711
1791.00	0.256664
1792.00	0.256647
1793.00	0.256506
1794.00	0.256446
1795.00	0.256345
1796.00	0.256184
1797.00	0.256085
1798.00	0.255908
1799.00	0.255844
1800.00	0.255614
1801.00	0.255419
1802.00	0.255329
1803.00	0.255293
1804.00	0.255181
1805.00	0.254905
1806.00	0.254824
1807.00	0.254693
1808.00	0.254560
1809.00	0.254292
1810.00	0.254107
1811.00	0.253955
1812.00	0.253801
1813.00	0.253754
1814.00	0.253683
1815.00	0.253605
1816.00	0.253484
1817.00	0.253397
1818.00	0.253284
1819.00	0.253198
1820.00	0.253044
1821.00	0.253028
1822.00	0.253021
1823.00	0.253009
1824.00	0.252974
1825.00	0.252940
1826.00	0.252922
1827.00	0.252906
1828.00	0.252927
1829.00	0.252916
1830.00	0.252996
1831.00	0.252959
1832.00	0.253067
1833.00	0.253144
1834.00	0.253230
1835.00	0.253406
1836.00	0.253567
1837.00	0.253820
1838.00	0.253994
1839.00	0.254181
1840.00	0.254470
1841.00	0.254785
1842.00	0.255080
1843.00	0.255570
1844.00	0.256080
1845.00	0.256498
1846.00	0.257085
1847.00	0.257637
1848.00	0.258263
1849.00	0.258976
1850.00	0.259752
1851.00	0.260721
1852.00	0.261681
1853.00	0.262664
1854.00	0.263798
1855.00	0.265023
1856.00	0.266465
1857.00	0.267969
1858.00	0.269493
1859.00	0.271107
1860.00	0.272815
1861.00	0.274647
1862.00	0.276636
1863.00	0.278788
1864.00	0.280997
1865.00	0.283506
1866.00	0.286030
1867.00	0.288685
1868.00	0.291392
1869.00	0.294293
1870.00	0.297491
1871.00	0.300742
1872.00	0.304185
1873.00	0.307546
1874.00	0.311108
1875.00	0.314843
1876.00	0.318810
1877.00	0.322876
1878.00	0.327046
1879.00	0.331447
1880.00	0.335921
1881.00	0.340510
1882.00	0.345154
1883.00	0.349941
1884.00	0.354855
1885.00	0.359974
1886.00	0.364979
1887.00	0.369927
1888.00	0.375062
1889.00	0.380344
1890.00	0.385646
1891.00	0.391123
1892.00	0.396473
1893.00	0.401818
1894.00	0.407415
1895.00	0.412958
1896.00	0.418397
1897.00	0.423593
1898.00	0.429185
1899.00	0.434495
1900.00	0.439497
1901.00	0.444607
1902.00	0.449835
1903.00	0.455124
1904.00	0.460055
1905.00	0.465118
1906.00	0.469707
1907.00	0.474584
1908.00	0.478935
1909.00	0.483628
1910.00	0.487924
1911.00	0.491688
1912.00	0.495704
1913.00	0.499603
1914.00	0.503233
1915.00	0.506080
1916.00	0.509457
1917.00	0.512537
1918.00	0.515258
1919.00	0.517916
1920.00	0.520275
1921.00	0.522686
1922.00	0.524469
1923.00	0.526300
1924.00	0.527919
1925.00	0.529247
1926.00	0.530235
1927.00	0.531556
1928.00	0.532839
1929.00	0.533287
1930.00	0.533827
1931.00	0.534560
1932.00	0.535235
1933.00	0.535600
1934.00	0.536302
1935.00	0.536870
1936.00	0.536684
1937.00	0.536816
1938.00	0.536934
1939.00	0.536657
1940.00	0.536389
1941.00	0.535736
1942.00	0.535765
1943.00	0.535245
1944.00	0.534726
1945.00	0.534070
1946.00	0.533435
1947.00	0.532865
1948.00	0.532014
1949.00	0.531398
1950.00	0.530369
1951.00	0.529213
1952.00	0.528011
1953.00	0.526918
1954.00	0.525331
1955.00	0.524028
1956.00	0.523078
1957.00	0.521812
1958.00	0.520729
1959.00	0.519239
1960.00	0.517945
1961.00	0.516485
1962.00	0.514689
1963.00	0.513407
1964.00	0.511449
1965.00	0.510053
1966.00	0.508445
1967.00	0.506814
1968.00	0.504923
1969.00	0.503316
1970.00	0.501596
1971.00	0.500055
1972.00	0.498458
1973.00	0.496690
1974.00	0.495111
1975.00	0.493635
1976.00	0.491834
1977.00	0.490034
1978.00	0.488505
1979.00	0.486995
1980.00	0.485136
1981.00	0.483684
1982.00	0.481939
1983.00	0.480105
1984.00	0.478373
1985.00	0.476536
1986.00	0.474773
1987.00	0.473477
1988.00	0.471815
1989.00	0.470093
1990.00	0.468294
1991.00	0.466578
1992.00	0.464538
1993.00	0.463050
1994.00	0.461393
1995.00	0.459487
1996.00	0.457798
1997.00	0.456262
1998.00	0.454710
1999.00	0.452740
2000.00	0.451339
2001.00	0.449775
2002.00	0.448500
2003.00	0.446826
2004.00	0.445013
2005.00	0.443421
2006.00	0.441754
2007.00	0.440196
2008.00	0.438751
2009.00	0.437354
2010.00	0.435500
2011.00	0.433983
2012.00	0.432462
2013.00	0.430735
2014.00	0.429101
2015.00	0.427565
2016.00	0.426272
2017.00	0.424699
2018.00	0.423302
2019.00	0.421862
2020.00	0.420413
2021.00	0.418928
2022.00	0.417505
2023.00	0.416070
2024.00	0.414573
2025.00	0.413057
2026.00	0.411541
2027.00	0.410209
2028.00	0.408871
2029.00	0.407463
2030.00	0.406149
2031.00	0.404662
2032.00	0.403296
2033.00	0.401877
2034.00	0.400502
2035.00	0.399070
2036.00	0.397679
2037.00	0.396511
2038.00	0.394957
2039.00	0.393629
2040.00	0.392229
2041.00	0.390945
2042.00	0.389662
2043.00	0.388441
2044.00	0.387056
2045.00	0.385948
2046.00	0.384374
2047.00	0.383204
2048.00	0.381998
2049.00	0.380621
2050.00	0.379174
2051.00	0.377864
2052.00	0.376462
2053.00	0.375061
2054.00	0.373899
2055.00	0.372562
2056.00	0.371400
2057.00	0.370304
2058.00	0.369415
2059.00	0.368178
2060.00	0.366729
2061.00	0.365772
2062.00	0.364447
2063.00	0.363683
2064.00	0.362273
2065.00	0.361462
2066.00	0.360248
2067.00	0.359172
2068.00	0.358111
2069.00	0.357160
2070.00	0.356208
2071.00	0.354907
2072.00	0.354119
2073.00	0.352934
2074.00	0.351805
2075.00	0.350504
2076.00	0.349475
2077.00	0.348534
2078.00	0.347130
2079.00	0.346184
2080.00	0.345068
2081.00	0.344249
2082.00	0.343016
2083.00	0.341994
2084.00	0.340921
2085.00	0.339500
2086.00	0.338438
2087.00	0.337418
2088.00	0.336198
2089.00	0.334841
2090.00	0.334105
2091.00	0.333127
2092.00	0.331994
2093.00	0.331062
2094.00	0.330280
2095.00	0.329455
2096.00	0.328337
2097.00	0.327145
2098.00	0.326182
2099.00	0.324856
2100.00	0.323967
2101.00	0.322828
2102.00	0.322155
2103.00	0.320934
2104.00	0.320022
2105.00	0.319467
2106.00	0.318883
2107.00	0.317493
2108.00	0.316337
2109.00	0.315587
2110.00	0.314401
2111.00	0.313332
2112.00	0.312593
2113.00	0.311488
2114.00	0.310716
2115.00	0.309877
2116.00	0.309317
2117.00	0.308314
2118.00	0.307865
2119.00	0.306894
2120.00	0.306283
2121.00	0.305012
2122.00	0.303791
2123.00	0.302735
2124.00	0.302139
2125.00	0.301429
2126.00	0.300402
2127.00	0.299871
2128.00	0.298931
2129.00	0.298005
2130.00	0.297393
2131.00	0.296776
2132.00	0.296112
2133.00	0.295113
2134.00	0.294452
2135.00	0.293410
2136.00	0.292612
2137.00	0.291735
2138.00	0.291388
2139.00	0.290615
2140.00	0.289980
2141.00	0.289444
2142.00	0.288573
2143.00	0.288125
2144.00	0.287253
2145.00	0.286924
2146.00	0.286099
2147.00	0.285438
2148.00	0.284534
2149.00	0.283777
2150.00	0.283290
2151.00	0.282562
2152.00	0.282390
2153.00	0.281539
2154.00	0.281120
2155.00	0.280366
2156.00	0.280121
2157.00	0.279448
2158.00	0.278486
2159.00	0.278091
2160.00	0.277601
2161.00	0.277194
2162.00	0.276461
2163.00	0.276228
2164.00	0.275600
2165.00	0.275166
2166.00	0.274647
2167.00	0.274403
2168.00	0.274048
2169.00	0.272951
2170.00	0.272879
2171.00	0.272209
2172.00	0.271692
2173.00	0.271075
2174.00	0.270977
2175.00	0.270603
2176.00	0.270121
2177.00	0.269629
2178.00	0.269094
2179.00	0.268898
2180.00	0.268403
2181.00	0.268414
2182.00	0.267943
2183.00	0.267712
2184.00	0.267247
2185.00	0.267147
2186.00	0.267091
2187.00	0.266604
2188.00	0.266327
2189.00	0.266048
2190.00	0.266080
2191.00	0.265307
2192.00	0.265357
2193.00	0.265008
2194.00	0.264768
2195.00	0.264649
2196.00	0.264342
2197.00	0.263964
[truncated: 303 more rows]
