# Supplementary material for: Ultrafast charge-transfer-induced spin transition in cobalt-tungstate molecular photomagnets
Source: Nat Commun. 2025 Jun 6;16:5012. doi: 10.1038/s41467-025-60401-4 (PMC12144094; doi:10.1038/s41467-025-60401-4)
Supplement: Supplementary file 5 — Source Data [file 41467_2025_60401_MOESM5_ESM.zip › Source_Data_files/Photoinduced_UV_vis_NIR_spectra_CsCoW/cooling_photo_2nd/File_220713_130807_70K.txt]

File_220713_130807_70K.spc - RawData
�g�� (nm)	Abs.
200.00	6.000000
201.00	6.000000
202.00	6.000000
203.00	2.289766
204.00	2.577943
205.00	2.393752
206.00	2.445763
207.00	2.574795
208.00	2.176759
209.00	2.203892
210.00	2.208569
211.00	2.190688
212.00	2.163154
213.00	2.224235
214.00	2.351643
215.00	2.345956
216.00	2.345036
217.00	2.311289
218.00	2.291381
219.00	2.263588
220.00	2.361721
221.00	2.381868
222.00	2.334388
223.00	2.387456
224.00	2.315322
225.00	2.333172
226.00	2.274181
227.00	2.272336
228.00	2.255893
229.00	2.281085
230.00	2.201136
231.00	2.184882
232.00	2.186908
233.00	2.216557
234.00	2.219413
235.00	2.253289
236.00	2.288289
237.00	2.301783
238.00	2.322152
239.00	2.352475
240.00	2.320689
241.00	2.320232
242.00	2.326405
243.00	2.301121
244.00	2.283761
245.00	2.311657
246.00	2.312070
247.00	2.295220
248.00	2.323665
249.00	2.308810
250.00	2.301468
251.00	2.295183
252.00	2.312415
253.00	2.292967
254.00	2.311650
255.00	2.306976
256.00	2.312936
257.00	2.305788
258.00	2.300186
259.00	2.309992
260.00	2.313004
261.00	2.320964
262.00	2.325699
263.00	2.320942
264.00	2.310157
265.00	2.303140
266.00	2.298081
267.00	2.301539
268.00	2.299368
269.00	2.292841
270.00	2.295127
271.00	2.301883
272.00	2.302015
273.00	2.305260
274.00	2.300739
275.00	2.293508
276.00	2.262345
277.00	2.239026
278.00	2.233278
279.00	2.225502
280.00	2.214978
281.00	2.218558
282.00	2.223033
283.00	2.208930
284.00	2.196260
285.00	2.191134
286.00	2.181586
287.00	2.161770
288.00	2.144516
289.00	2.139512
290.00	2.120764
291.00	2.101826
292.00	2.089087
293.00	2.087010
294.00	2.077781
295.00	2.074375
296.00	2.069808
297.00	2.070006
298.00	2.056144
299.00	2.048935
300.00	2.038328
301.00	2.007707
302.00	1.992982
303.00	1.976147
304.00	1.956119
305.00	1.938527
306.00	1.932746
307.00	1.909232
308.00	1.900193
309.00	1.888714
310.00	1.866987
311.00	1.842923
312.00	1.823826
313.00	1.793443
314.00	1.761472
315.00	1.740153
316.00	1.725221
317.00	1.700110
318.00	1.678374
319.00	1.656462
320.00	1.640825
321.00	1.622649
322.00	1.608085
323.00	1.599198
324.00	1.590973
325.00	1.577895
326.00	1.567077
327.00	1.559808
328.00	1.544485
329.00	1.529743
330.00	1.520041
331.00	1.507188
332.00	1.494925
333.00	1.490001
334.00	1.483388
335.00	1.478172
336.00	1.476037
337.00	1.471593
338.00	1.469341
339.00	1.468562
340.00	1.461914
341.00	1.458586
342.00	1.457256
343.00	1.451982
344.00	1.448177
345.00	1.444524
346.00	1.442576
347.00	1.440223
348.00	1.438272
349.00	1.439573
350.00	1.438085
351.00	1.433959
352.00	1.432325
353.00	1.428308
354.00	1.422308
355.00	1.420414
356.00	1.416630
357.00	1.411558
358.00	1.408988
359.00	1.404674
360.00	1.397396
361.00	1.390998
362.00	1.384298
363.00	1.376007
364.00	1.367102
365.00	1.359816
366.00	1.352462
367.00	1.344829
368.00	1.336562
369.00	1.329574
370.00	1.322139
371.00	1.313519
372.00	1.303710
373.00	1.295259
374.00	1.285733
375.00	1.276317
376.00	1.266864
377.00	1.257265
378.00	1.246840
379.00	1.237173
380.00	1.228658
381.00	1.219047
382.00	1.208990
383.00	1.199708
384.00	1.190388
385.00	1.178864
386.00	1.169389
387.00	1.161175
388.00	1.152269
389.00	1.142298
390.00	1.134437
391.00	1.125743
392.00	1.116793
393.00	1.108155
394.00	1.101117
395.00	1.092899
396.00	1.085542
397.00	1.079062
398.00	1.073147
399.00	1.067171
400.00	1.062353
401.00	1.057704
402.00	1.053064
403.00	1.049239
404.00	1.046109
405.00	1.041553
406.00	1.038227
407.00	1.034964
408.00	1.031927
409.00	1.027995
410.00	1.025578
411.00	1.021991
412.00	1.018223
413.00	1.013745
414.00	1.010001
415.00	1.005740
416.00	1.001372
417.00	0.997212
418.00	0.992955
419.00	0.988286
420.00	0.983969
421.00	0.980209
422.00	0.976783
423.00	0.973920
424.00	0.970410
425.00	0.966677
426.00	0.962511
427.00	0.957856
428.00	0.952786
429.00	0.948699
430.00	0.944501
431.00	0.940636
432.00	0.937298
433.00	0.933659
434.00	0.930225
435.00	0.926478
436.00	0.922868
437.00	0.918963
438.00	0.916131
439.00	0.912538
440.00	0.910169
441.00	0.908120
442.00	0.905961
443.00	0.903043
444.00	0.900739
445.00	0.898339
446.00	0.895800
447.00	0.893918
448.00	0.892636
449.00	0.891319
450.00	0.889672
451.00	0.887908
452.00	0.886427
453.00	0.884811
454.00	0.883606
455.00	0.883214
456.00	0.882278
457.00	0.880628
458.00	0.879188
459.00	0.878077
460.00	0.876141
461.00	0.875228
462.00	0.874565
463.00	0.873999
464.00	0.872345
465.00	0.871107
466.00	0.869287
467.00	0.867506
468.00	0.865363
469.00	0.863720
470.00	0.862027
471.00	0.860580
472.00	0.858634
473.00	0.856793
474.00	0.854596
475.00	0.852206
476.00	0.849538
477.00	0.847219
478.00	0.844724
479.00	0.842688
480.00	0.840741
481.00	0.838723
482.00	0.836771
483.00	0.834799
484.00	0.832387
485.00	0.829969
486.00	0.827685
487.00	0.825594
488.00	0.823485
489.00	0.822111
490.00	0.820214
491.00	0.818572
492.00	0.816778
493.00	0.815348
494.00	0.813356
495.00	0.812055
496.00	0.810509
497.00	0.809107
498.00	0.808114
499.00	0.807321
500.00	0.806363
501.00	0.805574
502.00	0.804392
503.00	0.802617
504.00	0.801092
505.00	0.799915
506.00	0.798537
507.00	0.797733
508.00	0.796938
509.00	0.796060
510.00	0.794955
511.00	0.794606
512.00	0.793333
513.00	0.792978
514.00	0.792573
515.00	0.791639
516.00	0.790463
517.00	0.789990
518.00	0.789374
519.00	0.788516
520.00	0.788656
521.00	0.788805
522.00	0.788679
523.00	0.788210
524.00	0.788249
525.00	0.788213
526.00	0.787920
527.00	0.788318
528.00	0.787994
529.00	0.788058
530.00	0.788067
531.00	0.788032
532.00	0.788023
533.00	0.788310
534.00	0.787570
535.00	0.786934
536.00	0.786158
537.00	0.784919
538.00	0.783248
539.00	0.782273
540.00	0.780304
541.00	0.778138
542.00	0.776165
543.00	0.774682
544.00	0.772472
545.00	0.770875
546.00	0.769751
547.00	0.767950
548.00	0.766510
549.00	0.765344
550.00	0.764031
551.00	0.762878
552.00	0.762375
553.00	0.762273
554.00	0.762347
555.00	0.762820
556.00	0.763458
557.00	0.764936
558.00	0.765120
559.00	0.765791
560.00	0.766807
561.00	0.768150
562.00	0.768957
563.00	0.770247
564.00	0.771821
565.00	0.773246
566.00	0.773973
567.00	0.774586
568.00	0.775764
569.00	0.776911
570.00	0.777990
571.00	0.779513
572.00	0.780769
573.00	0.782193
574.00	0.783145
575.00	0.784221
576.00	0.784954
577.00	0.785973
578.00	0.786696
579.00	0.787865
580.00	0.788708
581.00	0.789641
582.00	0.791035
583.00	0.793078
584.00	0.794830
585.00	0.797069
586.00	0.799759
587.00	0.802321
588.00	0.804765
589.00	0.807770
590.00	0.810410
591.00	0.812984
592.00	0.815516
593.00	0.817711
594.00	0.819717
595.00	0.821465
596.00	0.823514
597.00	0.825984
598.00	0.828833
599.00	0.831219
600.00	0.834044
601.00	0.837006
602.00	0.839082
603.00	0.841357
604.00	0.843465
605.00	0.846239
606.00	0.848104
607.00	0.850883
608.00	0.853279
609.00	0.856308
610.00	0.858645
611.00	0.861509
612.00	0.863960
613.00	0.866342
614.00	0.868281
615.00	0.870797
616.00	0.873329
617.00	0.876187
618.00	0.879017
619.00	0.881944
620.00	0.884583
621.00	0.887449
622.00	0.889795
623.00	0.891983
624.00	0.895585
625.00	0.898185
626.00	0.900921
627.00	0.903621
628.00	0.906658
629.00	0.908712
630.00	0.911767
631.00	0.914339
632.00	0.917169
633.00	0.919702
634.00	0.922465
635.00	0.924720
636.00	0.927028
637.00	0.929148
638.00	0.931620
639.00	0.933643
640.00	0.936905
641.00	0.939819
642.00	0.943174
643.00	0.945783
644.00	0.948409
645.00	0.949851
646.00	0.951764
647.00	0.953697
648.00	0.956365
649.00	0.958943
650.00	0.961756
651.00	0.964271
652.00	0.966463
653.00	0.969039
654.00	0.972069
655.00	0.974737
656.00	0.977060
657.00	0.980474
658.00	0.983714
659.00	0.986968
660.00	0.990076
661.00	0.994442
662.00	0.997453
663.00	0.999497
664.00	1.000991
665.00	1.002363
666.00	1.003207
667.00	1.004066
668.00	1.004818
669.00	1.005659
670.00	1.006793
671.00	1.007460
672.00	1.008125
673.00	1.009459
674.00	1.010080
675.00	1.011792
676.00	1.013574
677.00	1.014574
678.00	1.016472
679.00	1.018060
680.00	1.019063
681.00	1.020645
682.00	1.023412
683.00	1.024711
684.00	1.026394
685.00	1.028411
686.00	1.029634
687.00	1.030327
688.00	1.032316
689.00	1.033254
690.00	1.033641
691.00	1.035211
692.00	1.036991
693.00	1.037654
694.00	1.039447
695.00	1.041012
696.00	1.041238
697.00	1.041279
698.00	1.041957
699.00	1.042299
700.00	1.042700
701.00	1.043418
702.00	1.043969
703.00	1.044993
704.00	1.046930
705.00	1.048279
706.00	1.049882
707.00	1.051714
708.00	1.053462
709.00	1.052271
710.00	1.052504
711.00	1.054194
712.00	1.054396
713.00	1.053606
714.00	1.055841
715.00	1.055553
716.00	1.053007
717.00	1.052378
718.00	1.051465
719.00	1.036134
720.00	1.023157
721.00	1.015615
722.00	1.011191
723.00	1.007187
724.00	1.003170
725.00	0.999031
726.00	0.995281
727.00	0.991623
728.00	0.987824
729.00	0.984099
730.00	0.983883
731.00	0.983548
732.00	0.983275
733.00	0.983009
734.00	0.982620
735.00	0.982244
736.00	0.981916
737.00	0.981649
738.00	0.981246
739.00	0.980714
740.00	0.980123
741.00	0.979452
742.00	0.978756
743.00	0.977956
744.00	0.977236
745.00	0.976459
746.00	0.975543
747.00	0.974667
748.00	0.973700
749.00	0.972773
750.00	0.971771
751.00	0.970807
752.00	0.969749
753.00	0.968546
754.00	0.967272
755.00	0.965988
756.00	0.964654
757.00	0.963395
758.00	0.962021
759.00	0.960577
760.00	0.959129
761.00	0.957545
762.00	0.955939
763.00	0.954441
764.00	0.952877
765.00	0.951251
766.00	0.949602
767.00	0.947906
768.00	0.946062
769.00	0.944147
770.00	0.942259
771.00	0.940352
772.00	0.938427
773.00	0.936489
774.00	0.934424
775.00	0.932425
776.00	0.930414
777.00	0.928400
778.00	0.926384
779.00	0.924327
780.00	0.922118
781.00	0.919890
782.00	0.917525
783.00	0.915173
784.00	0.912825
785.00	0.910541
786.00	0.908202
787.00	0.905881
788.00	0.903489
789.00	0.901008
790.00	0.898530
791.00	0.896015
792.00	0.893516
793.00	0.890899
794.00	0.888292
795.00	0.885649
796.00	0.882951
797.00	0.880300
798.00	0.877605
799.00	0.874994
800.00	0.872205
801.00	0.869444
802.00	0.866687
803.00	0.863968
804.00	0.861099
805.00	0.858181
806.00	0.855360
807.00	0.852463
808.00	0.849583
809.00	0.846614
810.00	0.843704
811.00	0.840777
812.00	0.837861
813.00	0.834927
814.00	0.831985
815.00	0.828969
816.00	0.826082
817.00	0.823245
818.00	0.820327
819.00	0.817317
820.00	0.814291
821.00	0.811370
822.00	0.808546
823.00	0.805548
824.00	0.802606
825.00	0.799774
826.00	0.796891
827.00	0.794056
828.00	0.791198
829.00	0.788332
830.00	0.785460
831.00	0.782592
832.00	0.779909
833.00	0.776967
834.00	0.774099
835.00	0.771241
836.00	0.768433
837.00	0.765559
838.00	0.762765
839.00	0.759876
840.00	0.757129
841.00	0.754280
842.00	0.751276
843.00	0.748473
844.00	0.745767
845.00	0.742938
846.00	0.740105
847.00	0.737194
848.00	0.734383
849.00	0.731409
850.00	0.728722
851.00	0.726050
852.00	0.723254
853.00	0.720302
854.00	0.717482
855.00	0.714780
856.00	0.712080
857.00	0.709322
858.00	0.706698
859.00	0.704032
860.00	0.701238
861.00	0.698320
862.00	0.695439
863.00	0.689506
864.00	0.683843
865.00	0.678019
866.00	0.672370
867.00	0.666655
868.00	0.660878
869.00	0.655070
870.00	0.649538
871.00	0.644123
872.00	0.638524
873.00	0.632924
874.00	0.627394
875.00	0.621875
876.00	0.616517
877.00	0.611122
878.00	0.605873
879.00	0.600668
880.00	0.597919
881.00	0.595159
882.00	0.592378
883.00	0.589568
884.00	0.586744
885.00	0.584098
886.00	0.581557
887.00	0.578925
888.00	0.576176
889.00	0.573472
890.00	0.570962
891.00	0.568438
892.00	0.565909
893.00	0.563308
894.00	0.560748
895.00	0.558141
896.00	0.555595
897.00	0.553101
898.00	0.550613
899.00	0.548204
900.00	0.545784
901.00	0.543389
902.00	0.540866
903.00	0.538441
904.00	0.536065
905.00	0.533760
906.00	0.531491
907.00	0.529132
908.00	0.526795
909.00	0.524523
910.00	0.522293
911.00	0.520162
912.00	0.517961
913.00	0.515822
914.00	0.513676
915.00	0.511580
916.00	0.509506
917.00	0.507509
918.00	0.505515
919.00	0.503589
920.00	0.501647
921.00	0.499755
922.00	0.497847
923.00	0.495987
924.00	0.494142
925.00	0.492319
926.00	0.490520
927.00	0.488742
928.00	0.486950
929.00	0.485265
930.00	0.483542
931.00	0.481905
932.00	0.480202
933.00	0.478568
934.00	0.476883
935.00	0.475284
936.00	0.473696
937.00	0.472132
938.00	0.470535
939.00	0.468972
940.00	0.467398
941.00	0.465889
942.00	0.464400
943.00	0.462883
944.00	0.461421
945.00	0.459917
946.00	0.458450
947.00	0.456991
948.00	0.455582
949.00	0.454180
950.00	0.452776
951.00	0.451387
952.00	0.449982
953.00	0.448567
954.00	0.447194
955.00	0.445843
956.00	0.444504
957.00	0.443178
958.00	0.441840
959.00	0.440528
960.00	0.439305
961.00	0.438047
962.00	0.436807
963.00	0.435572
964.00	0.434358
965.00	0.433130
966.00	0.431896
967.00	0.430698
968.00	0.429509
969.00	0.428339
970.00	0.427157
971.00	0.425990
972.00	0.424893
973.00	0.423783
974.00	0.422668
975.00	0.421583
976.00	0.420539
977.00	0.419439
978.00	0.418352
979.00	0.417360
980.00	0.416370
981.00	0.415369
982.00	0.414378
983.00	0.413443
984.00	0.412465
985.00	0.411528
986.00	0.410602
987.00	0.409685
988.00	0.408805
989.00	0.407886
990.00	0.407009
991.00	0.406123
992.00	0.405262
993.00	0.404350
994.00	0.403470
995.00	0.402606
996.00	0.401724
997.00	0.400854
998.00	0.400045
999.00	0.399207
1000.00	0.398381
1001.00	0.397570
1002.00	0.396767
1003.00	0.395966
1004.00	0.395219
1005.00	0.394444
1006.00	0.393706
1007.00	0.392961
1008.00	0.392254
1009.00	0.391508
1010.00	0.390795
1011.00	0.390095
1012.00	0.389409
1013.00	0.388726
1014.00	0.388027
1015.00	0.387331
1016.00	0.386622
1017.00	0.385939
1018.00	0.385271
1019.00	0.384608
1020.00	0.383945
1021.00	0.383287
1022.00	0.382616
1023.00	0.381911
1024.00	0.381242
1025.00	0.380561
1026.00	0.379901
1027.00	0.379240
1028.00	0.378551
1029.00	0.377910
1030.00	0.377258
1031.00	0.376630
1032.00	0.375989
1033.00	0.375354
1034.00	0.374702
1035.00	0.374077
1036.00	0.373446
1037.00	0.372832
1038.00	0.372207
1039.00	0.371586
1040.00	0.370971
1041.00	0.370332
1042.00	0.369700
1043.00	0.369106
1044.00	0.368501
1045.00	0.367920
1046.00	0.367309
1047.00	0.366732
1048.00	0.366156
1049.00	0.365593
1050.00	0.365038
1051.00	0.364490
1052.00	0.363963
1053.00	0.363399
1054.00	0.362858
1055.00	0.362336
1056.00	0.361808
1057.00	0.361275
1058.00	0.360773
1059.00	0.360287
1060.00	0.359788
1061.00	0.359289
1062.00	0.358798
1063.00	0.358299
1064.00	0.357794
1065.00	0.357303
1066.00	0.356804
1067.00	0.356336
1068.00	0.355864
1069.00	0.355374
1070.00	0.354947
1071.00	0.354470
1072.00	0.353996
1073.00	0.353484
1074.00	0.353000
1075.00	0.352543
1076.00	0.352069
1077.00	0.351571
1078.00	0.351120
1079.00	0.350684
1080.00	0.350257
1081.00	0.349840
1082.00	0.349395
1083.00	0.348989
1084.00	0.348545
1085.00	0.348115
1086.00	0.347679
1087.00	0.347229
1088.00	0.346788
1089.00	0.346365
1090.00	0.345993
1091.00	0.345641
1092.00	0.345235
1093.00	0.344852
1094.00	0.344482
1095.00	0.344111
1096.00	0.343731
1097.00	0.343359
1098.00	0.342968
1099.00	0.342582
1100.00	0.342162
1101.00	0.341785
1102.00	0.341409
1103.00	0.341053
1104.00	0.340671
1105.00	0.340303
1106.00	0.339932
1107.00	0.339573
1108.00	0.339168
1109.00	0.338807
1110.00	0.338437
1111.00	0.338054
1112.00	0.337660
1113.00	0.337293
1114.00	0.336934
1115.00	0.336563
1116.00	0.336205
1117.00	0.335868
1118.00	0.335532
1119.00	0.335162
1120.00	0.334763
1121.00	0.334417
1122.00	0.334100
1123.00	0.333745
1124.00	0.333403
1125.00	0.333106
1126.00	0.332787
1127.00	0.332478
1128.00	0.332172
1129.00	0.331873
1130.00	0.331564
1131.00	0.331251
1132.00	0.330955
1133.00	0.330669
1134.00	0.330396
1135.00	0.330094
1136.00	0.329823
1137.00	0.329562
1138.00	0.329271
1139.00	0.328970
1140.00	0.328686
1141.00	0.328413
1142.00	0.328123
1143.00	0.327831
1144.00	0.327534
1145.00	0.327283
1146.00	0.326981
1147.00	0.326688
1148.00	0.326396
1149.00	0.326141
1150.00	0.325880
1151.00	0.325582
1152.00	0.325306
1153.00	0.325008
1154.00	0.324751
1155.00	0.324488
1156.00	0.324195
1157.00	0.323915
1158.00	0.323631
1159.00	0.323330
1160.00	0.323054
1161.00	0.322797
1162.00	0.322510
1163.00	0.322251
1164.00	0.321965
1165.00	0.321685
1166.00	0.321387
1167.00	0.321073
1168.00	0.320776
1169.00	0.320478
1170.00	0.320191
1171.00	0.319859
1172.00	0.319570
1173.00	0.319308
1174.00	0.319045
1175.00	0.318769
1176.00	0.318488
1177.00	0.318209
1178.00	0.317937
1179.00	0.317643
1180.00	0.317357
1181.00	0.317084
1182.00	0.316805
1183.00	0.316509
1184.00	0.316227
1185.00	0.315961
1186.00	0.315687
1187.00	0.315409
1188.00	0.315147
1189.00	0.314869
1190.00	0.314591
1191.00	0.314316
1192.00	0.314047
1193.00	0.313804
1194.00	0.313521
1195.00	0.313242
1196.00	0.312969
1197.00	0.312728
1198.00	0.312444
1199.00	0.312158
1200.00	0.311873
1201.00	0.311596
1202.00	0.311321
1203.00	0.311041
1204.00	0.310770
1205.00	0.310513
1206.00	0.310201
1207.00	0.309900
1208.00	0.309606
1209.00	0.309301
1210.00	0.308988
1211.00	0.308682
1212.00	0.308366
1213.00	0.308073
1214.00	0.307729
1215.00	0.307419
1216.00	0.307114
1217.00	0.306818
1218.00	0.306497
1219.00	0.306170
1220.00	0.305871
1221.00	0.305558
1222.00	0.305237
1223.00	0.304953
1224.00	0.304663
1225.00	0.304345
1226.00	0.304043
1227.00	0.303754
1228.00	0.303464
1229.00	0.303144
1230.00	0.302824
1231.00	0.302543
1232.00	0.302266
1233.00	0.301985
1234.00	0.301710
1235.00	0.301447
1236.00	0.301159
1237.00	0.300845
1238.00	0.300559
1239.00	0.300261
1240.00	0.299975
1241.00	0.299681
1242.00	0.299402
1243.00	0.299137
1244.00	0.298852
1245.00	0.298581
1246.00	0.298326
1247.00	0.298044
1248.00	0.297756
1249.00	0.297481
1250.00	0.297204
1251.00	0.296927
1252.00	0.296639
1253.00	0.296356
1254.00	0.296081
1255.00	0.295806
1256.00	0.295563
1257.00	0.295308
1258.00	0.295041
1259.00	0.294799
1260.00	0.294527
1261.00	0.294248
1262.00	0.293962
1263.00	0.293671
1264.00	0.293410
1265.00	0.293130
1266.00	0.292854
1267.00	0.292592
1268.00	0.292338
1269.00	0.292080
1270.00	0.291837
1271.00	0.291598
1272.00	0.291341
1273.00	0.291052
1274.00	0.290779
1275.00	0.290517
1276.00	0.290247
1277.00	0.289968
1278.00	0.289688
1279.00	0.289443
1280.00	0.289213
1281.00	0.288957
1282.00	0.288741
1283.00	0.288498
1284.00	0.288256
1285.00	0.288002
1286.00	0.287760
1287.00	0.287532
1288.00	0.287302
1289.00	0.287057
1290.00	0.286849
1291.00	0.286638
1292.00	0.286438
1293.00	0.286239
1294.00	0.286030
1295.00	0.285861
1296.00	0.285664
1297.00	0.285458
1298.00	0.285285
1299.00	0.285085
1300.00	0.284904
1301.00	0.284712
1302.00	0.284514
1303.00	0.284359
1304.00	0.284207
1305.00	0.284056
1306.00	0.283922
1307.00	0.283769
1308.00	0.283615
1309.00	0.283435
1310.00	0.283261
1311.00	0.283133
1312.00	0.282983
1313.00	0.282829
1314.00	0.282684
1315.00	0.282538
1316.00	0.282400
1317.00	0.282243
1318.00	0.282094
1319.00	0.281959
1320.00	0.281805
1321.00	0.281623
1322.00	0.281444
1323.00	0.281284
1324.00	0.281101
1325.00	0.280915
1326.00	0.280730
1327.00	0.280539
1328.00	0.280352
1329.00	0.280181
1330.00	0.280023
1331.00	0.279855
1332.00	0.279698
1333.00	0.279541
1334.00	0.279390
1335.00	0.279220
1336.00	0.279058
1337.00	0.278908
1338.00	0.278778
1339.00	0.278653
1340.00	0.278555
1341.00	0.278473
1342.00	0.278410
1343.00	0.278351
1344.00	0.278285
1345.00	0.278219
1346.00	0.278143
1347.00	0.278051
1348.00	0.277973
1349.00	0.277876
1350.00	0.277800
1351.00	0.277714
1352.00	0.277677
1353.00	0.277672
1354.00	0.277641
1355.00	0.277612
1356.00	0.277597
1357.00	0.277559
1358.00	0.277542
1359.00	0.277541
1360.00	0.277562
1361.00	0.277626
1362.00	0.277691
1363.00	0.277782
1364.00	0.277925
1365.00	0.278091
1366.00	0.278306
1367.00	0.278566
1368.00	0.278874
1369.00	0.279203
1370.00	0.279545
1371.00	0.279939
1372.00	0.280389
1373.00	0.280893
1374.00	0.281457
1375.00	0.282078
1376.00	0.282708
1377.00	0.283407
1378.00	0.284143
1379.00	0.284938
1380.00	0.285802
1381.00	0.286716
1382.00	0.287677
1383.00	0.288691
1384.00	0.289720
1385.00	0.290808
1386.00	0.291967
1387.00	0.293168
1388.00	0.294393
1389.00	0.295657
1390.00	0.296938
1391.00	0.298288
1392.00	0.299683
1393.00	0.301115
1394.00	0.302611
1395.00	0.304116
1396.00	0.305647
1397.00	0.307198
1398.00	0.308800
1399.00	0.310409
1400.00	0.312015
1401.00	0.313621
1402.00	0.315261
1403.00	0.316870
1404.00	0.318457
1405.00	0.320071
1406.00	0.321696
1407.00	0.323320
1408.00	0.324891
1409.00	0.326414
1410.00	0.327952
1411.00	0.329464
1412.00	0.330950
1413.00	0.332403
1414.00	0.333797
1415.00	0.335151
1416.00	0.336487
1417.00	0.337790
1418.00	0.339045
1419.00	0.340236
1420.00	0.341365
1421.00	0.342498
1422.00	0.343588
1423.00	0.344657
1424.00	0.345653
1425.00	0.346608
1426.00	0.347545
1427.00	0.348432
1428.00	0.349236
1429.00	0.350025
1430.00	0.350797
1431.00	0.351555
1432.00	0.352242
1433.00	0.352896
1434.00	0.353520
1435.00	0.354152
1436.00	0.354741
1437.00	0.355300
1438.00	0.355802
1439.00	0.356277
1440.00	0.356691
1441.00	0.357100
1442.00	0.357489
1443.00	0.357814
1444.00	0.358129
1445.00	0.358393
1446.00	0.358656
1447.00	0.358872
1448.00	0.359025
1449.00	0.359116
1450.00	0.359192
1451.00	0.359242
1452.00	0.359267
1453.00	0.359254
1454.00	0.359240
1455.00	0.359181
1456.00	0.359076
1457.00	0.358944
1458.00	0.358768
1459.00	0.358556
1460.00	0.358331
1461.00	0.358045
1462.00	0.357731
1463.00	0.357320
1464.00	0.356894
1465.00	0.356439
1466.00	0.355970
1467.00	0.355471
1468.00	0.354908
1469.00	0.354312
1470.00	0.353683
1471.00	0.353014
1472.00	0.352339
1473.00	0.351654
1474.00	0.350907
1475.00	0.350150
1476.00	0.349347
1477.00	0.348548
1478.00	0.347712
1479.00	0.346855
1480.00	0.345982
1481.00	0.345104
1482.00	0.344216
1483.00	0.343307
1484.00	0.342382
1485.00	0.341462
1486.00	0.340529
1487.00	0.339546
1488.00	0.338522
1489.00	0.337495
1490.00	0.336485
1491.00	0.335464
1492.00	0.334453
1493.00	0.333441
1494.00	0.332403
1495.00	0.331365
1496.00	0.330360
1497.00	0.329370
1498.00	0.328341
1499.00	0.327291
1500.00	0.326284
1501.00	0.325249
1502.00	0.324211
1503.00	0.323140
1504.00	0.322134
1505.00	0.321175
1506.00	0.320205
1507.00	0.319186
1508.00	0.318206
1509.00	0.317200
1510.00	0.316163
1511.00	0.315120
1512.00	0.314124
1513.00	0.313112
1514.00	0.312108
1515.00	0.311127
1516.00	0.310190
1517.00	0.309196
1518.00	0.308251
1519.00	0.307345
1520.00	0.306475
1521.00	0.305585
1522.00	0.304650
1523.00	0.303762
1524.00	0.302885
1525.00	0.302007
1526.00	0.301131
1527.00	0.300317
1528.00	0.299511
1529.00	0.298657
1530.00	0.297850
1531.00	0.297069
1532.00	0.296265
1533.00	0.295469
1534.00	0.294711
1535.00	0.293918
1536.00	0.293119
1537.00	0.292330
1538.00	0.291551
1539.00	0.290845
1540.00	0.290097
1541.00	0.289346
1542.00	0.288598
1543.00	0.287855
1544.00	0.287133
1545.00	0.286433
1546.00	0.285755
1547.00	0.285064
1548.00	0.284329
1549.00	0.283645
1550.00	0.282952
1551.00	0.282283
1552.00	0.281616
1553.00	0.280939
1554.00	0.280254
1555.00	0.279589
1556.00	0.278886
1557.00	0.278217
1558.00	0.277563
1559.00	0.276913
1560.00	0.276270
1561.00	0.275609
1562.00	0.274970
1563.00	0.274334
1564.00	0.273701
1565.00	0.273097
1566.00	0.272452
1567.00	0.271824
1568.00	0.271210
1569.00	0.270626
1570.00	0.270029
1571.00	0.269447
1572.00	0.268881
1573.00	0.268334
1574.00	0.267782
1575.00	0.267217
1576.00	0.266658
1577.00	0.266132
1578.00	0.265629
1579.00	0.265097
1580.00	0.264587
1581.00	0.264079
1582.00	0.263595
1583.00	0.263151
1584.00	0.262696
1585.00	0.262251
1586.00	0.261799
1587.00	0.261359
1588.00	0.260929
1589.00	0.260483
1590.00	0.260034
1591.00	0.259594
1592.00	0.259209
1593.00	0.258828
1594.00	0.258441
1595.00	0.258049
1596.00	0.257693
1597.00	0.257330
1598.00	0.256973
1599.00	0.256636
1600.00	0.256256
1601.00	0.255904
1602.00	0.255551
1603.00	0.255195
1604.00	0.254854
1605.00	0.254480
1606.00	0.254120
1607.00	0.253812
1608.00	0.253504
1609.00	0.253159
1610.00	0.252831
1611.00	0.252505
1612.00	0.252181
1613.00	0.251845
1614.00	0.251521
1615.00	0.251223
1616.00	0.250934
1617.00	0.250666
1618.00	0.250370
1619.00	0.250061
1620.00	0.249783
1621.00	0.249494
1622.00	0.249240
1623.00	0.248986
1624.00	0.248727
1625.00	0.248465
1626.00	0.248221
1627.00	0.247996
1628.00	0.247764
1629.00	0.247535
1630.00	0.247317
1631.00	0.247120
1632.00	0.246898
1633.00	0.246629
1634.00	0.246406
1635.00	0.246192
1636.00	0.245972
1637.00	0.245738
1638.00	0.245537
1639.00	0.245347
1640.00	0.245184
1641.00	0.244948
1642.00	0.244723
1643.00	0.246038
1644.00	0.247321
1645.00	0.248556
1646.00	0.249873
1647.00	0.251145
1648.00	0.252400
1649.00	0.253671
1650.00	0.255058
1651.00	0.256329
1652.00	0.257655
1653.00	0.258926
1654.00	0.260263
1655.00	0.261557
1656.00	0.262831
1657.00	0.264094
1658.00	0.265436
1659.00	0.266794
1660.00	0.266491
1661.00	0.266251
1662.00	0.266082
1663.00	0.265779
1664.00	0.265559
1665.00	0.265331
1666.00	0.265085
1667.00	0.264749
1668.00	0.264518
1669.00	0.264241
1670.00	0.264026
1671.00	0.263777
1672.00	0.263608
1673.00	0.263372
1674.00	0.263087
1675.00	0.262869
1676.00	0.262634
1677.00	0.262441
1678.00	0.262133
1679.00	0.261931
1680.00	0.261779
1681.00	0.261577
1682.00	0.261394
1683.00	0.261235
1684.00	0.261080
1685.00	0.260921
1686.00	0.260789
1687.00	0.260624
1688.00	0.260541
1689.00	0.260359
1690.00	0.260356
1691.00	0.260366
1692.00	0.260330
1693.00	0.260289
1694.00	0.260322
1695.00	0.260387
1696.00	0.260443
1697.00	0.260462
1698.00	0.260499
1699.00	0.260506
1700.00	0.260544
1701.00	0.260570
1702.00	0.260551
1703.00	0.260512
1704.00	0.260530
1705.00	0.260498
1706.00	0.260491
1707.00	0.260429
1708.00	0.260425
1709.00	0.260343
1710.00	0.260356
1711.00	0.260191
1712.00	0.260142
1713.00	0.260022
1714.00	0.259899
1715.00	0.259847
1716.00	0.259830
1717.00	0.259773
1718.00	0.259723
1719.00	0.259688
1720.00	0.259685
1721.00	0.259686
1722.00	0.259694
1723.00	0.259691
1724.00	0.259744
1725.00	0.259710
1726.00	0.259730
1727.00	0.259664
1728.00	0.259695
1729.00	0.259702
1730.00	0.259612
1731.00	0.259643
1732.00	0.259580
1733.00	0.259527
1734.00	0.259472
1735.00	0.259478
1736.00	0.259481
1737.00	0.259478
1738.00	0.259457
1739.00	0.259358
1740.00	0.259380
1741.00	0.259296
1742.00	0.259299
1743.00	0.259308
1744.00	0.259334
1745.00	0.259381
1746.00	0.259275
1747.00	0.259402
1748.00	0.259491
1749.00	0.259591
1750.00	0.259549
1751.00	0.259676
1752.00	0.259664
1753.00	0.259682
1754.00	0.259727
1755.00	0.259785
1756.00	0.259857
1757.00	0.259823
1758.00	0.259922
1759.00	0.260006
1760.00	0.260037
1761.00	0.260033
1762.00	0.260071
1763.00	0.260216
1764.00	0.260168
1765.00	0.260103
1766.00	0.260110
1767.00	0.260153
1768.00	0.260071
1769.00	0.260042
1770.00	0.260054
1771.00	0.259971
1772.00	0.259931
1773.00	0.259944
1774.00	0.259883
1775.00	0.259769
1776.00	0.259625
1777.00	0.259562
1778.00	0.259528
1779.00	0.259358
1780.00	0.259205
1781.00	0.259237
1782.00	0.259050
1783.00	0.258836
1784.00	0.258808
1785.00	0.258624
1786.00	0.258504
1787.00	0.258322
1788.00	0.258277
1789.00	0.258100
1790.00	0.257892
1791.00	0.257757
1792.00	0.257639
1793.00	0.257517
1794.00	0.257373
1795.00	0.257252
1796.00	0.257141
1797.00	0.257055
1798.00	0.256745
1799.00	0.256679
1800.00	0.256567
1801.00	0.256354
1802.00	0.256238
1803.00	0.256133
1804.00	0.256029
1805.00	0.255881
1806.00	0.255672
1807.00	0.255525
1808.00	0.255428
1809.00	0.255279
1810.00	0.255123
1811.00	0.254962
1812.00	0.254803
1813.00	0.254654
1814.00	0.254504
1815.00	0.254417
1816.00	0.254313
1817.00	0.254175
1818.00	0.254091
1819.00	0.253985
1820.00	0.253895
1821.00	0.253923
1822.00	0.253773
1823.00	0.253889
1824.00	0.253845
1825.00	0.253794
1826.00	0.253692
1827.00	0.253638
1828.00	0.253611
1829.00	0.253542
1830.00	0.253587
1831.00	0.253516
1832.00	0.253662
1833.00	0.253682
1834.00	0.253867
1835.00	0.253994
1836.00	0.254202
1837.00	0.254350
1838.00	0.254447
1839.00	0.254754
1840.00	0.254997
1841.00	0.255363
1842.00	0.255642
1843.00	0.256150
1844.00	0.256660
1845.00	0.257128
1846.00	0.257803
1847.00	0.258402
1848.00	0.259143
1849.00	0.259779
1850.00	0.260645
1851.00	0.261591
1852.00	0.262517
1853.00	0.263508
1854.00	0.264646
1855.00	0.265886
1856.00	0.267133
1857.00	0.268523
1858.00	0.270108
1859.00	0.271740
1860.00	0.273532
1861.00	0.275398
1862.00	0.277410
1863.00	0.279425
1864.00	0.281714
1865.00	0.284164
1866.00	0.286689
1867.00	0.289348
1868.00	0.291972
1869.00	0.295031
1870.00	0.298148
1871.00	0.301448
1872.00	0.304864
1873.00	0.308484
1874.00	0.312239
1875.00	0.315956
1876.00	0.320131
1877.00	0.324175
1878.00	0.328526
1879.00	0.332952
1880.00	0.337450
1881.00	0.342071
1882.00	0.346762
1883.00	0.351634
1884.00	0.356514
1885.00	0.361532
1886.00	0.366400
1887.00	0.371595
1888.00	0.376744
1889.00	0.381954
1890.00	0.387246
1891.00	0.392403
1892.00	0.397762
1893.00	0.403050
1894.00	0.408448
1895.00	0.413458
1896.00	0.418708
1897.00	0.423958
1898.00	0.429011
1899.00	0.434245
1900.00	0.439419
1901.00	0.444756
1902.00	0.450211
1903.00	0.455494
1904.00	0.460632
1905.00	0.465682
1906.00	0.470515
1907.00	0.475293
1908.00	0.480005
1909.00	0.484477
1910.00	0.488897
1911.00	0.492732
1912.00	0.496891
1913.00	0.501010
1914.00	0.504757
1915.00	0.508467
1916.00	0.511575
1917.00	0.514573
1918.00	0.517273
1919.00	0.519542
1920.00	0.521786
1921.00	0.523543
1922.00	0.525427
1923.00	0.527169
1924.00	0.528953
1925.00	0.530677
1926.00	0.531864
1927.00	0.532990
1928.00	0.534237
1929.00	0.535330
1930.00	0.535410
1931.00	0.536130
1932.00	0.536619
1933.00	0.537327
1934.00	0.537709
1935.00	0.538172
1936.00	0.538431
1937.00	0.538228
1938.00	0.538716
1939.00	0.538339
1940.00	0.538175
1941.00	0.537373
1942.00	0.536582
1943.00	0.536270
1944.00	0.535456
1945.00	0.534840
1946.00	0.533900
1947.00	0.533935
1948.00	0.532697
1949.00	0.531939
1950.00	0.530627
1951.00	0.529358
1952.00	0.528003
1953.00	0.526800
1954.00	0.525826
1955.00	0.524093
1956.00	0.523161
1957.00	0.521953
1958.00	0.520692
1959.00	0.519407
1960.00	0.518153
1961.00	0.516712
1962.00	0.514948
1963.00	0.513375
1964.00	0.511408
1965.00	0.509911
1966.00	0.507811
1967.00	0.506497
1968.00	0.505209
1969.00	0.503468
1970.00	0.501864
1971.00	0.500451
1972.00	0.499245
1973.00	0.497153
1974.00	0.495287
1975.00	0.493857
1976.00	0.491938
1977.00	0.490226
1978.00	0.488728
1979.00	0.487233
1980.00	0.485530
1981.00	0.483966
1982.00	0.482515
1983.00	0.481096
1984.00	0.479330
1985.00	0.477395
1986.00	0.475965
1987.00	0.473900
1988.00	0.472018
1989.00	0.470050
1990.00	0.468420
1991.00	0.466825
1992.00	0.464930
1993.00	0.463700
1994.00	0.461730
1995.00	0.460038
1996.00	0.458587
1997.00	0.457166
1998.00	0.455289
1999.00	0.453592
2000.00	0.452096
2001.00	0.450431
2002.00	0.449120
2003.00	0.447495
2004.00	0.446196
2005.00	0.444727
2006.00	0.443264
2007.00	0.441821
2008.00	0.439969
2009.00	0.438282
2010.00	0.436368
2011.00	0.435025
2012.00	0.433314
2013.00	0.431745
2014.00	0.430084
2015.00	0.428690
2016.00	0.427092
2017.00	0.425424
2018.00	0.423993
2019.00	0.422272
2020.00	0.420723
2021.00	0.419220
2022.00	0.417563
2023.00	0.415680
2024.00	0.414385
2025.00	0.413163
2026.00	0.411762
2027.00	0.410579
2028.00	0.409132
2029.00	0.407907
2030.00	0.406380
2031.00	0.404942
2032.00	0.403672
2033.00	0.402201
2034.00	0.400999
2035.00	0.399598
2036.00	0.398340
2037.00	0.396826
2038.00	0.395678
2039.00	0.394458
2040.00	0.393270
2041.00	0.391800
2042.00	0.390532
2043.00	0.389364
2044.00	0.388046
2045.00	0.386798
2046.00	0.385376
2047.00	0.383936
2048.00	0.383073
2049.00	0.381646
2050.00	0.380365
2051.00	0.379007
2052.00	0.377957
2053.00	0.376833
2054.00	0.375729
2055.00	0.374520
2056.00	0.373541
2057.00	0.372589
2058.00	0.371441
2059.00	0.370332
2060.00	0.369160
2061.00	0.367739
2062.00	0.366744
2063.00	0.365468
2064.00	0.364328
2065.00	0.363012
2066.00	0.362007
2067.00	0.361189
2068.00	0.359992
2069.00	0.358896
2070.00	0.357591
2071.00	0.356473
2072.00	0.355036
2073.00	0.353581
2074.00	0.352298
2075.00	0.351166
2076.00	0.350174
2077.00	0.348928
2078.00	0.347928
2079.00	0.346595
2080.00	0.345625
2081.00	0.344843
2082.00	0.343799
2083.00	0.342619
2084.00	0.341190
2085.00	0.340386
2086.00	0.338928
2087.00	0.338103
2088.00	0.336884
2089.00	0.336091
2090.00	0.335050
2091.00	0.334287
2092.00	0.333661
2093.00	0.332443
2094.00	0.331402
2095.00	0.330451
2096.00	0.329504
2097.00	0.328247
2098.00	0.327027
2099.00	0.325980
2100.00	0.325001
2101.00	0.324192
2102.00	0.323020
2103.00	0.322386
2104.00	0.321039
2105.00	0.320411
2106.00	0.319495
2107.00	0.318655
2108.00	0.317358
2109.00	0.316065
2110.00	0.315047
2111.00	0.314389
2112.00	0.313856
2113.00	0.312797
2114.00	0.312098
2115.00	0.311262
2116.00	0.310495
2117.00	0.309572
2118.00	0.308613
2119.00	0.307657
2120.00	0.306522
2121.00	0.305855
2122.00	0.304702
2123.00	0.303945
2124.00	0.303184
2125.00	0.302748
2126.00	0.301879
2127.00	0.301206
2128.00	0.300288
2129.00	0.298821
2130.00	0.298103
2131.00	0.297393
2132.00	0.296825
2133.00	0.295383
2134.00	0.294705
2135.00	0.294002
2136.00	0.293478
2137.00	0.292744
2138.00	0.292094
2139.00	0.291612
2140.00	0.290571
2141.00	0.290047
2142.00	0.289153
2143.00	0.288496
2144.00	0.287512
2145.00	0.286876
2146.00	0.286591
2147.00	0.285888
2148.00	0.285268
2149.00	0.284502
2150.00	0.284236
2151.00	0.283621
2152.00	0.283426
2153.00	0.282671
2154.00	0.282199
2155.00	0.281624
2156.00	0.281343
2157.00	0.280871
2158.00	0.279676
2159.00	0.279109
2160.00	0.278713
2161.00	0.278241
2162.00	0.277585
2163.00	0.276999
2164.00	0.276558
2165.00	0.275998
2166.00	0.275649
2167.00	0.275400
2168.00	0.274976
2169.00	0.273835
2170.00	0.273503
2171.00	0.273187
2172.00	0.272625
2173.00	0.271709
2174.00	0.271552
2175.00	0.271513
2176.00	0.270933
2177.00	0.270710
2178.00	0.270409
2179.00	0.270360
2180.00	0.269433
2181.00	0.269352
2182.00	0.269051
2183.00	0.268538
2184.00	0.267897
2185.00	0.267474
2186.00	0.267709
2187.00	0.267081
2188.00	0.266808
2189.00	0.266574
2190.00	0.266574
2191.00	0.265968
2192.00	0.265688
2193.00	0.265483
2194.00	0.264861
2195.00	0.264701
2196.00	0.264093
2197.00	0.264448
[truncated: 303 more rows]
