# Supplementary material for: Ultrafast charge-transfer-induced spin transition in cobalt-tungstate molecular photomagnets
Source: Nat Commun. 2025 Jun 6;16:5012. doi: 10.1038/s41467-025-60401-4 (PMC12144094; doi:10.1038/s41467-025-60401-4)
Supplement: Supplementary file 5 — Source Data [file 41467_2025_60401_MOESM5_ESM.zip › Source_Data_files/Photoinduced_UV_vis_NIR_spectra_CsCoW/cooling_photo_2nd/File_220713_131246_60K.txt]

File_220713_131246_60K.spc - RawData
�g�� (nm)	Abs.
200.00	2.542070
201.00	2.642686
202.00	6.000000
203.00	2.718586
204.00	3.007097
205.00	2.510736
206.00	2.286171
207.00	2.095735
208.00	2.234579
209.00	2.290690
210.00	2.221931
211.00	2.197093
212.00	2.242062
213.00	2.177992
214.00	2.194754
215.00	2.133648
216.00	2.246718
217.00	2.148019
218.00	2.212590
219.00	2.183603
220.00	2.204957
221.00	2.217260
222.00	2.225850
223.00	2.233587
224.00	2.303211
225.00	2.339247
226.00	2.272471
227.00	2.293451
228.00	2.270275
229.00	2.241755
230.00	2.270849
231.00	2.315663
232.00	2.331895
233.00	2.356479
234.00	2.369719
235.00	2.350776
236.00	2.374785
237.00	2.352145
238.00	2.351807
239.00	2.344804
240.00	2.330115
241.00	2.313344
242.00	2.345385
243.00	2.358261
244.00	2.333820
245.00	2.349320
246.00	2.349628
247.00	2.337161
248.00	2.323496
249.00	2.343818
250.00	2.323766
251.00	2.328426
252.00	2.335450
253.00	2.333783
254.00	2.324217
255.00	2.343898
256.00	2.342859
257.00	2.315320
258.00	2.323151
259.00	2.336535
260.00	2.326185
261.00	2.295425
262.00	2.330576
263.00	2.322046
264.00	2.329654
265.00	2.326734
266.00	2.348337
267.00	2.342377
268.00	2.342178
269.00	2.311916
270.00	2.325066
271.00	2.304031
272.00	2.274349
273.00	2.259443
274.00	2.256881
275.00	2.230392
276.00	2.235477
277.00	2.234654
278.00	2.239568
279.00	2.238060
280.00	2.228711
281.00	2.221022
282.00	2.208070
283.00	2.193034
284.00	2.181498
285.00	2.183618
286.00	2.162777
287.00	2.150516
288.00	2.154124
289.00	2.161492
290.00	2.146555
291.00	2.146772
292.00	2.148024
293.00	2.127811
294.00	2.110941
295.00	2.096883
296.00	2.089192
297.00	2.070171
298.00	2.054756
299.00	2.035153
300.00	2.024160
301.00	2.003619
302.00	1.993652
303.00	1.980027
304.00	1.963729
305.00	1.949367
306.00	1.941880
307.00	1.925895
308.00	1.909022
309.00	1.895703
310.00	1.878580
311.00	1.857063
312.00	1.836467
313.00	1.812909
314.00	1.784755
315.00	1.751601
316.00	1.727703
317.00	1.700693
318.00	1.678343
319.00	1.662479
320.00	1.646025
321.00	1.629689
322.00	1.615876
323.00	1.601065
324.00	1.584797
325.00	1.572217
326.00	1.556138
327.00	1.543865
328.00	1.533753
329.00	1.521782
330.00	1.512763
331.00	1.505341
332.00	1.498792
333.00	1.491770
334.00	1.485777
335.00	1.484667
336.00	1.482606
337.00	1.476410
338.00	1.471426
339.00	1.470654
340.00	1.465238
341.00	1.457959
342.00	1.455326
343.00	1.454043
344.00	1.449130
345.00	1.447624
346.00	1.445809
347.00	1.443211
348.00	1.440790
349.00	1.440489
350.00	1.437153
351.00	1.435723
352.00	1.432288
353.00	1.430011
354.00	1.425817
355.00	1.420737
356.00	1.416419
357.00	1.414436
358.00	1.407602
359.00	1.401128
360.00	1.397136
361.00	1.391355
362.00	1.383519
363.00	1.377194
364.00	1.371206
365.00	1.361927
366.00	1.354845
367.00	1.347160
368.00	1.340423
369.00	1.332052
370.00	1.324929
371.00	1.315402
372.00	1.306594
373.00	1.296278
374.00	1.286237
375.00	1.276059
376.00	1.265472
377.00	1.256068
378.00	1.246436
379.00	1.237122
380.00	1.228031
381.00	1.220298
382.00	1.209814
383.00	1.200411
384.00	1.191224
385.00	1.181373
386.00	1.171271
387.00	1.162313
388.00	1.153101
389.00	1.143011
390.00	1.134234
391.00	1.125022
392.00	1.116735
393.00	1.108361
394.00	1.101403
395.00	1.093279
396.00	1.086605
397.00	1.079612
398.00	1.073982
399.00	1.068067
400.00	1.063258
401.00	1.058391
402.00	1.054366
403.00	1.049949
404.00	1.046215
405.00	1.042958
406.00	1.039660
407.00	1.036130
408.00	1.032526
409.00	1.029314
410.00	1.025282
411.00	1.021663
412.00	1.017872
413.00	1.013900
414.00	1.009839
415.00	1.006370
416.00	1.002455
417.00	0.998693
418.00	0.994344
419.00	0.990624
420.00	0.985770
421.00	0.980877
422.00	0.977249
423.00	0.973851
424.00	0.969468
425.00	0.965456
426.00	0.961140
427.00	0.955930
428.00	0.952072
429.00	0.948307
430.00	0.945365
431.00	0.941842
432.00	0.938443
433.00	0.934256
434.00	0.930319
435.00	0.925992
436.00	0.922691
437.00	0.919451
438.00	0.916607
439.00	0.913774
440.00	0.910812
441.00	0.908466
442.00	0.906079
443.00	0.903277
444.00	0.901017
445.00	0.899309
446.00	0.897345
447.00	0.895299
448.00	0.893090
449.00	0.891497
450.00	0.889785
451.00	0.888069
452.00	0.886198
453.00	0.885206
454.00	0.883141
455.00	0.881711
456.00	0.880483
457.00	0.879956
458.00	0.879120
459.00	0.878547
460.00	0.877585
461.00	0.876923
462.00	0.875596
463.00	0.874539
464.00	0.873464
465.00	0.872488
466.00	0.870698
467.00	0.869286
468.00	0.867238
469.00	0.865592
470.00	0.863417
471.00	0.861467
472.00	0.859491
473.00	0.857593
474.00	0.855439
475.00	0.853309
476.00	0.850630
477.00	0.848552
478.00	0.846742
479.00	0.844484
480.00	0.842307
481.00	0.840813
482.00	0.838492
483.00	0.836009
484.00	0.833821
485.00	0.831488
486.00	0.829500
487.00	0.827554
488.00	0.825253
489.00	0.823278
490.00	0.821270
491.00	0.819182
492.00	0.817556
493.00	0.816583
494.00	0.815176
495.00	0.813844
496.00	0.812049
497.00	0.810437
498.00	0.809111
499.00	0.808113
500.00	0.807315
501.00	0.806616
502.00	0.805559
503.00	0.804093
504.00	0.802575
505.00	0.801482
506.00	0.800559
507.00	0.799541
508.00	0.798634
509.00	0.797780
510.00	0.796982
511.00	0.796333
512.00	0.795775
513.00	0.795655
514.00	0.795002
515.00	0.793878
516.00	0.793207
517.00	0.792547
518.00	0.792077
519.00	0.792147
520.00	0.792289
521.00	0.791752
522.00	0.791866
523.00	0.791261
524.00	0.790357
525.00	0.790138
526.00	0.790018
527.00	0.789448
528.00	0.789480
529.00	0.789916
530.00	0.790117
531.00	0.790249
532.00	0.790485
533.00	0.790267
534.00	0.789374
535.00	0.788554
536.00	0.788043
537.00	0.787193
538.00	0.785849
539.00	0.784853
540.00	0.782957
541.00	0.780586
542.00	0.778302
543.00	0.776108
544.00	0.774031
545.00	0.772419
546.00	0.771165
547.00	0.769408
548.00	0.768363
549.00	0.766752
550.00	0.765388
551.00	0.764429
552.00	0.763841
553.00	0.763233
554.00	0.763055
555.00	0.763426
556.00	0.763823
557.00	0.764723
558.00	0.765882
559.00	0.767298
560.00	0.768408
561.00	0.769167
562.00	0.770685
563.00	0.771625
564.00	0.773194
565.00	0.774463
566.00	0.775916
567.00	0.776787
568.00	0.777778
569.00	0.778591
570.00	0.779927
571.00	0.781389
572.00	0.782547
573.00	0.783794
574.00	0.785027
575.00	0.785779
576.00	0.786234
577.00	0.787034
578.00	0.788157
579.00	0.789212
580.00	0.790535
581.00	0.791892
582.00	0.793528
583.00	0.795571
584.00	0.797317
585.00	0.799513
586.00	0.801990
587.00	0.804813
588.00	0.807006
589.00	0.809574
590.00	0.811962
591.00	0.814695
592.00	0.817120
593.00	0.819239
594.00	0.821959
595.00	0.824437
596.00	0.826632
597.00	0.828641
598.00	0.831612
599.00	0.833448
600.00	0.835515
601.00	0.838250
602.00	0.840517
603.00	0.842696
604.00	0.845571
605.00	0.848827
606.00	0.851515
607.00	0.854254
608.00	0.856839
609.00	0.859665
610.00	0.862063
611.00	0.863980
612.00	0.866911
613.00	0.869749
614.00	0.871808
615.00	0.874598
616.00	0.877736
617.00	0.880404
618.00	0.882753
619.00	0.886064
620.00	0.888114
621.00	0.890548
622.00	0.893040
623.00	0.895294
624.00	0.897838
625.00	0.900854
626.00	0.903729
627.00	0.906384
628.00	0.909659
629.00	0.911662
630.00	0.914128
631.00	0.917096
632.00	0.919860
633.00	0.922587
634.00	0.925398
635.00	0.928665
636.00	0.930450
637.00	0.933028
638.00	0.935021
639.00	0.937538
640.00	0.939548
641.00	0.942850
642.00	0.945493
643.00	0.948736
644.00	0.951574
645.00	0.954514
646.00	0.956564
647.00	0.958715
648.00	0.960696
649.00	0.963218
650.00	0.965452
651.00	0.968088
652.00	0.969877
653.00	0.972795
654.00	0.975063
655.00	0.977968
656.00	0.980083
657.00	0.983965
658.00	0.986576
659.00	0.990432
660.00	0.993982
661.00	0.997796
662.00	1.000114
663.00	1.003034
664.00	1.005119
665.00	1.006318
666.00	1.007284
667.00	1.008021
668.00	1.008596
669.00	1.009111
670.00	1.009534
671.00	1.010053
672.00	1.011102
673.00	1.011986
674.00	1.013200
675.00	1.014549
676.00	1.016615
677.00	1.018198
678.00	1.020017
679.00	1.021949
680.00	1.022860
681.00	1.024621
682.00	1.027057
683.00	1.028740
684.00	1.029403
685.00	1.032196
686.00	1.033888
687.00	1.034198
688.00	1.035774
689.00	1.036684
690.00	1.037782
691.00	1.038172
692.00	1.040675
693.00	1.041179
694.00	1.043400
695.00	1.043723
696.00	1.045095
697.00	1.045669
698.00	1.046227
699.00	1.046353
700.00	1.047312
701.00	1.048542
702.00	1.049526
703.00	1.049666
704.00	1.050529
705.00	1.051848
706.00	1.052151
707.00	1.051665
708.00	1.053067
709.00	1.053028
710.00	1.053509
711.00	1.053279
712.00	1.053949
713.00	1.055331
714.00	1.055498
715.00	1.055092
716.00	1.055765
717.00	1.057434
718.00	1.055896
719.00	1.042114
720.00	1.028197
721.00	1.018015
722.00	1.014105
723.00	1.010105
724.00	1.005965
725.00	1.002271
726.00	0.998349
727.00	0.994356
728.00	0.989973
729.00	0.986288
730.00	0.986000
731.00	0.985659
732.00	0.985542
733.00	0.985155
734.00	0.984855
735.00	0.984544
736.00	0.984094
737.00	0.983648
738.00	0.983208
739.00	0.982654
740.00	0.982089
741.00	0.981487
742.00	0.980682
743.00	0.979887
744.00	0.979087
745.00	0.978296
746.00	0.977424
747.00	0.976475
748.00	0.975493
749.00	0.974360
750.00	0.973351
751.00	0.972192
752.00	0.971015
753.00	0.969830
754.00	0.968509
755.00	0.967106
756.00	0.965649
757.00	0.964267
758.00	0.962673
759.00	0.961165
760.00	0.959563
761.00	0.957940
762.00	0.956369
763.00	0.954665
764.00	0.952970
765.00	0.951313
766.00	0.949612
767.00	0.947829
768.00	0.945983
769.00	0.944017
770.00	0.942091
771.00	0.940150
772.00	0.938217
773.00	0.936270
774.00	0.934184
775.00	0.932261
776.00	0.930199
777.00	0.928213
778.00	0.926190
779.00	0.923991
780.00	0.921860
781.00	0.919656
782.00	0.917305
783.00	0.914939
784.00	0.912552
785.00	0.910172
786.00	0.907761
787.00	0.905353
788.00	0.902974
789.00	0.900435
790.00	0.897962
791.00	0.895411
792.00	0.892782
793.00	0.890101
794.00	0.887379
795.00	0.884538
796.00	0.881796
797.00	0.878998
798.00	0.876201
799.00	0.873471
800.00	0.870632
801.00	0.867770
802.00	0.864914
803.00	0.862114
804.00	0.859204
805.00	0.856194
806.00	0.853358
807.00	0.850385
808.00	0.847438
809.00	0.844465
810.00	0.841564
811.00	0.838629
812.00	0.835661
813.00	0.832655
814.00	0.829640
815.00	0.826598
816.00	0.823523
817.00	0.820543
818.00	0.817532
819.00	0.814585
820.00	0.811505
821.00	0.808541
822.00	0.805607
823.00	0.802477
824.00	0.799493
825.00	0.796568
826.00	0.793530
827.00	0.790580
828.00	0.787604
829.00	0.784785
830.00	0.781864
831.00	0.778954
832.00	0.776150
833.00	0.773219
834.00	0.770409
835.00	0.767551
836.00	0.764480
837.00	0.761641
838.00	0.758675
839.00	0.755704
840.00	0.752817
841.00	0.749865
842.00	0.746919
843.00	0.744020
844.00	0.741310
845.00	0.738473
846.00	0.735507
847.00	0.732625
848.00	0.729898
849.00	0.727000
850.00	0.724102
851.00	0.721271
852.00	0.718484
853.00	0.715796
854.00	0.713119
855.00	0.710471
856.00	0.707746
857.00	0.704989
858.00	0.702290
859.00	0.699505
860.00	0.696727
861.00	0.693793
862.00	0.690871
863.00	0.685138
864.00	0.679330
865.00	0.673413
866.00	0.667657
867.00	0.662014
868.00	0.656273
869.00	0.650493
870.00	0.644795
871.00	0.639146
872.00	0.633569
873.00	0.628106
874.00	0.622634
875.00	0.617198
876.00	0.611891
877.00	0.606530
878.00	0.601150
879.00	0.595912
880.00	0.593072
881.00	0.590337
882.00	0.587628
883.00	0.584883
884.00	0.582148
885.00	0.579491
886.00	0.576895
887.00	0.574281
888.00	0.571556
889.00	0.568929
890.00	0.566304
891.00	0.563709
892.00	0.561097
893.00	0.558419
894.00	0.555929
895.00	0.553450
896.00	0.550970
897.00	0.548506
898.00	0.546033
899.00	0.543637
900.00	0.541223
901.00	0.538876
902.00	0.536399
903.00	0.534007
904.00	0.531653
905.00	0.529344
906.00	0.527027
907.00	0.524747
908.00	0.522570
909.00	0.520335
910.00	0.518180
911.00	0.516050
912.00	0.513885
913.00	0.511833
914.00	0.509680
915.00	0.507617
916.00	0.505477
917.00	0.503501
918.00	0.501543
919.00	0.499648
920.00	0.497779
921.00	0.495940
922.00	0.494118
923.00	0.492274
924.00	0.490441
925.00	0.488601
926.00	0.486905
927.00	0.485181
928.00	0.483438
929.00	0.481782
930.00	0.480061
931.00	0.478410
932.00	0.476747
933.00	0.475162
934.00	0.473551
935.00	0.471927
936.00	0.470374
937.00	0.468797
938.00	0.467235
939.00	0.465716
940.00	0.464227
941.00	0.462764
942.00	0.461293
943.00	0.459772
944.00	0.458298
945.00	0.456796
946.00	0.455334
947.00	0.453890
948.00	0.452545
949.00	0.451204
950.00	0.449852
951.00	0.448472
952.00	0.447141
953.00	0.445766
954.00	0.444416
955.00	0.443079
956.00	0.441752
957.00	0.440420
958.00	0.439083
959.00	0.437813
960.00	0.436632
961.00	0.435463
962.00	0.434265
963.00	0.433071
964.00	0.431916
965.00	0.430724
966.00	0.429539
967.00	0.428383
968.00	0.427251
969.00	0.426102
970.00	0.424973
971.00	0.423926
972.00	0.422888
973.00	0.421812
974.00	0.420725
975.00	0.419712
976.00	0.418684
977.00	0.417608
978.00	0.416547
979.00	0.415574
980.00	0.414627
981.00	0.413660
982.00	0.412690
983.00	0.411788
984.00	0.410855
985.00	0.409948
986.00	0.409030
987.00	0.408137
988.00	0.407229
989.00	0.406334
990.00	0.405469
991.00	0.404624
992.00	0.403757
993.00	0.402902
994.00	0.402055
995.00	0.401204
996.00	0.400361
997.00	0.399512
998.00	0.398698
999.00	0.397901
1000.00	0.397065
1001.00	0.396289
1002.00	0.395505
1003.00	0.394762
1004.00	0.394017
1005.00	0.393260
1006.00	0.392476
1007.00	0.391755
1008.00	0.391059
1009.00	0.390336
1010.00	0.389629
1011.00	0.388941
1012.00	0.388281
1013.00	0.387628
1014.00	0.386943
1015.00	0.386262
1016.00	0.385570
1017.00	0.384910
1018.00	0.384225
1019.00	0.383573
1020.00	0.382931
1021.00	0.382290
1022.00	0.381643
1023.00	0.381027
1024.00	0.380398
1025.00	0.379759
1026.00	0.379144
1027.00	0.378524
1028.00	0.377887
1029.00	0.377274
1030.00	0.376629
1031.00	0.376043
1032.00	0.375459
1033.00	0.374867
1034.00	0.374274
1035.00	0.373682
1036.00	0.373086
1037.00	0.372473
1038.00	0.371874
1039.00	0.371261
1040.00	0.370675
1041.00	0.370061
1042.00	0.369453
1043.00	0.368851
1044.00	0.368255
1045.00	0.367666
1046.00	0.367077
1047.00	0.366515
1048.00	0.365947
1049.00	0.365368
1050.00	0.364806
1051.00	0.364247
1052.00	0.363728
1053.00	0.363178
1054.00	0.362663
1055.00	0.362152
1056.00	0.361655
1057.00	0.361148
1058.00	0.360640
1059.00	0.360165
1060.00	0.359678
1061.00	0.359184
1062.00	0.358703
1063.00	0.358229
1064.00	0.357744
1065.00	0.357263
1066.00	0.356777
1067.00	0.356306
1068.00	0.355832
1069.00	0.355326
1070.00	0.354846
1071.00	0.354355
1072.00	0.353874
1073.00	0.353376
1074.00	0.352876
1075.00	0.352423
1076.00	0.351937
1077.00	0.351470
1078.00	0.351025
1079.00	0.350603
1080.00	0.350175
1081.00	0.349761
1082.00	0.349336
1083.00	0.348940
1084.00	0.348540
1085.00	0.348123
1086.00	0.347715
1087.00	0.347323
1088.00	0.346901
1089.00	0.346494
1090.00	0.346129
1091.00	0.345781
1092.00	0.345395
1093.00	0.345016
1094.00	0.344655
1095.00	0.344296
1096.00	0.343926
1097.00	0.343538
1098.00	0.343149
1099.00	0.342751
1100.00	0.342330
1101.00	0.341941
1102.00	0.341581
1103.00	0.341230
1104.00	0.340874
1105.00	0.340532
1106.00	0.340173
1107.00	0.339806
1108.00	0.339432
1109.00	0.339069
1110.00	0.338715
1111.00	0.338344
1112.00	0.337972
1113.00	0.337615
1114.00	0.337260
1115.00	0.336902
1116.00	0.336532
1117.00	0.336218
1118.00	0.335879
1119.00	0.335514
1120.00	0.335140
1121.00	0.334767
1122.00	0.334430
1123.00	0.334077
1124.00	0.333734
1125.00	0.333416
1126.00	0.333095
1127.00	0.332782
1128.00	0.332465
1129.00	0.332140
1130.00	0.331811
1131.00	0.331494
1132.00	0.331184
1133.00	0.330884
1134.00	0.330580
1135.00	0.330293
1136.00	0.330037
1137.00	0.329768
1138.00	0.329486
1139.00	0.329197
1140.00	0.328938
1141.00	0.328681
1142.00	0.328418
1143.00	0.328156
1144.00	0.327886
1145.00	0.327654
1146.00	0.327414
1147.00	0.327165
1148.00	0.326922
1149.00	0.326690
1150.00	0.326453
1151.00	0.326184
1152.00	0.325904
1153.00	0.325603
1154.00	0.325356
1155.00	0.325118
1156.00	0.324855
1157.00	0.324579
1158.00	0.324306
1159.00	0.324018
1160.00	0.323725
1161.00	0.323450
1162.00	0.323157
1163.00	0.322854
1164.00	0.322547
1165.00	0.322221
1166.00	0.321897
1167.00	0.321599
1168.00	0.321309
1169.00	0.321013
1170.00	0.320709
1171.00	0.320365
1172.00	0.320058
1173.00	0.319767
1174.00	0.319485
1175.00	0.319199
1176.00	0.318910
1177.00	0.318629
1178.00	0.318362
1179.00	0.318065
1180.00	0.317780
1181.00	0.317491
1182.00	0.317221
1183.00	0.316941
1184.00	0.316663
1185.00	0.316374
1186.00	0.316105
1187.00	0.315844
1188.00	0.315591
1189.00	0.315342
1190.00	0.315093
1191.00	0.314821
1192.00	0.314549
1193.00	0.314295
1194.00	0.314039
1195.00	0.313754
1196.00	0.313484
1197.00	0.313248
1198.00	0.312991
1199.00	0.312715
1200.00	0.312458
1201.00	0.312186
1202.00	0.311914
1203.00	0.311623
1204.00	0.311337
1205.00	0.311047
1206.00	0.310732
1207.00	0.310413
1208.00	0.310133
1209.00	0.309848
1210.00	0.309540
1211.00	0.309219
1212.00	0.308906
1213.00	0.308604
1214.00	0.308294
1215.00	0.307977
1216.00	0.307665
1217.00	0.307349
1218.00	0.307029
1219.00	0.306723
1220.00	0.306420
1221.00	0.306141
1222.00	0.305865
1223.00	0.305577
1224.00	0.305296
1225.00	0.304996
1226.00	0.304686
1227.00	0.304392
1228.00	0.304096
1229.00	0.303794
1230.00	0.303491
1231.00	0.303177
1232.00	0.302902
1233.00	0.302633
1234.00	0.302366
1235.00	0.302096
1236.00	0.301804
1237.00	0.301508
1238.00	0.301210
1239.00	0.300892
1240.00	0.300586
1241.00	0.300285
1242.00	0.299981
1243.00	0.299688
1244.00	0.299396
1245.00	0.299129
1246.00	0.298872
1247.00	0.298583
1248.00	0.298299
1249.00	0.298032
1250.00	0.297756
1251.00	0.297472
1252.00	0.297193
1253.00	0.296913
1254.00	0.296655
1255.00	0.296402
1256.00	0.296173
1257.00	0.295953
1258.00	0.295686
1259.00	0.295427
1260.00	0.295166
1261.00	0.294895
1262.00	0.294618
1263.00	0.294337
1264.00	0.294077
1265.00	0.293793
1266.00	0.293507
1267.00	0.293232
1268.00	0.292964
1269.00	0.292699
1270.00	0.292447
1271.00	0.292194
1272.00	0.291931
1273.00	0.291644
1274.00	0.291349
1275.00	0.291056
1276.00	0.290793
1277.00	0.290522
1278.00	0.290263
1279.00	0.290019
1280.00	0.289789
1281.00	0.289536
1282.00	0.289307
1283.00	0.289077
1284.00	0.288863
1285.00	0.288638
1286.00	0.288412
1287.00	0.288198
1288.00	0.287978
1289.00	0.287732
1290.00	0.287512
1291.00	0.287300
1292.00	0.287125
1293.00	0.286935
1294.00	0.286736
1295.00	0.286544
1296.00	0.286348
1297.00	0.286137
1298.00	0.285957
1299.00	0.285799
1300.00	0.285625
1301.00	0.285438
1302.00	0.285256
1303.00	0.285097
1304.00	0.284942
1305.00	0.284768
1306.00	0.284593
1307.00	0.284435
1308.00	0.284274
1309.00	0.284097
1310.00	0.283946
1311.00	0.283807
1312.00	0.283652
1313.00	0.283478
1314.00	0.283307
1315.00	0.283147
1316.00	0.282975
1317.00	0.282778
1318.00	0.282603
1319.00	0.282440
1320.00	0.282269
1321.00	0.282055
1322.00	0.281869
1323.00	0.281701
1324.00	0.281499
1325.00	0.281293
1326.00	0.281109
1327.00	0.280893
1328.00	0.280702
1329.00	0.280534
1330.00	0.280393
1331.00	0.280252
1332.00	0.280113
1333.00	0.279962
1334.00	0.279853
1335.00	0.279703
1336.00	0.279543
1337.00	0.279385
1338.00	0.279283
1339.00	0.279176
1340.00	0.279109
1341.00	0.279059
1342.00	0.279031
1343.00	0.278972
1344.00	0.278923
1345.00	0.278856
1346.00	0.278795
1347.00	0.278723
1348.00	0.278652
1349.00	0.278596
1350.00	0.278542
1351.00	0.278475
1352.00	0.278424
1353.00	0.278412
1354.00	0.278383
1355.00	0.278336
1356.00	0.278304
1357.00	0.278275
1358.00	0.278264
1359.00	0.278243
1360.00	0.278265
1361.00	0.278295
1362.00	0.278361
1363.00	0.278445
1364.00	0.278571
1365.00	0.278727
1366.00	0.278892
1367.00	0.279115
1368.00	0.279399
1369.00	0.279735
1370.00	0.280069
1371.00	0.280459
1372.00	0.280904
1373.00	0.281411
1374.00	0.281962
1375.00	0.282554
1376.00	0.283207
1377.00	0.283915
1378.00	0.284686
1379.00	0.285508
1380.00	0.286373
1381.00	0.287282
1382.00	0.288259
1383.00	0.289283
1384.00	0.290331
1385.00	0.291408
1386.00	0.292550
1387.00	0.293765
1388.00	0.295029
1389.00	0.296332
1390.00	0.297666
1391.00	0.299016
1392.00	0.300408
1393.00	0.301837
1394.00	0.303314
1395.00	0.304811
1396.00	0.306323
1397.00	0.307860
1398.00	0.309446
1399.00	0.311043
1400.00	0.312653
1401.00	0.314259
1402.00	0.315892
1403.00	0.317523
1404.00	0.319127
1405.00	0.320703
1406.00	0.322313
1407.00	0.323894
1408.00	0.325475
1409.00	0.327013
1410.00	0.328543
1411.00	0.330059
1412.00	0.331544
1413.00	0.333001
1414.00	0.334424
1415.00	0.335793
1416.00	0.337095
1417.00	0.338378
1418.00	0.339627
1419.00	0.340854
1420.00	0.342013
1421.00	0.343158
1422.00	0.344271
1423.00	0.345317
1424.00	0.346330
1425.00	0.347284
1426.00	0.348221
1427.00	0.349115
1428.00	0.349937
1429.00	0.350735
1430.00	0.351496
1431.00	0.352235
1432.00	0.352923
1433.00	0.353591
1434.00	0.354236
1435.00	0.354865
1436.00	0.355419
1437.00	0.355933
1438.00	0.356406
1439.00	0.356853
1440.00	0.357275
1441.00	0.357666
1442.00	0.358037
1443.00	0.358375
1444.00	0.358682
1445.00	0.358955
1446.00	0.359185
1447.00	0.359401
1448.00	0.359551
1449.00	0.359644
1450.00	0.359737
1451.00	0.359802
1452.00	0.359856
1453.00	0.359874
1454.00	0.359871
1455.00	0.359815
1456.00	0.359747
1457.00	0.359627
1458.00	0.359458
1459.00	0.359269
1460.00	0.359045
1461.00	0.358752
1462.00	0.358415
1463.00	0.358051
1464.00	0.357642
1465.00	0.357213
1466.00	0.356742
1467.00	0.356253
1468.00	0.355685
1469.00	0.355074
1470.00	0.354430
1471.00	0.353773
1472.00	0.353125
1473.00	0.352445
1474.00	0.351706
1475.00	0.350964
1476.00	0.350155
1477.00	0.349355
1478.00	0.348525
1479.00	0.347669
1480.00	0.346798
1481.00	0.345911
1482.00	0.344999
1483.00	0.344095
1484.00	0.343155
1485.00	0.342227
1486.00	0.341285
1487.00	0.340329
1488.00	0.339349
1489.00	0.338346
1490.00	0.337345
1491.00	0.336338
1492.00	0.335303
1493.00	0.334293
1494.00	0.333242
1495.00	0.332227
1496.00	0.331239
1497.00	0.330246
1498.00	0.329242
1499.00	0.328205
1500.00	0.327203
1501.00	0.326182
1502.00	0.325166
1503.00	0.324119
1504.00	0.323081
1505.00	0.322070
1506.00	0.321049
1507.00	0.320007
1508.00	0.319012
1509.00	0.317990
1510.00	0.316985
1511.00	0.315967
1512.00	0.314960
1513.00	0.313942
1514.00	0.312926
1515.00	0.311920
1516.00	0.310963
1517.00	0.309993
1518.00	0.309046
1519.00	0.308131
1520.00	0.307249
1521.00	0.306381
1522.00	0.305462
1523.00	0.304585
1524.00	0.303704
1525.00	0.302806
1526.00	0.301942
1527.00	0.301104
1528.00	0.300279
1529.00	0.299435
1530.00	0.298628
1531.00	0.297831
1532.00	0.297051
1533.00	0.296267
1534.00	0.295468
1535.00	0.294676
1536.00	0.293865
1537.00	0.293064
1538.00	0.292286
1539.00	0.291529
1540.00	0.290765
1541.00	0.290007
1542.00	0.289270
1543.00	0.288538
1544.00	0.287808
1545.00	0.287097
1546.00	0.286394
1547.00	0.285698
1548.00	0.284980
1549.00	0.284274
1550.00	0.283610
1551.00	0.282958
1552.00	0.282305
1553.00	0.281651
1554.00	0.280995
1555.00	0.280322
1556.00	0.279653
1557.00	0.278998
1558.00	0.278363
1559.00	0.277714
1560.00	0.277081
1561.00	0.276443
1562.00	0.275831
1563.00	0.275216
1564.00	0.274578
1565.00	0.273980
1566.00	0.273360
1567.00	0.272723
1568.00	0.272104
1569.00	0.271510
1570.00	0.270915
1571.00	0.270332
1572.00	0.269768
1573.00	0.269233
1574.00	0.268668
1575.00	0.268095
1576.00	0.267537
1577.00	0.266976
1578.00	0.266422
1579.00	0.265857
1580.00	0.265322
1581.00	0.264820
1582.00	0.264303
1583.00	0.263814
1584.00	0.263345
1585.00	0.262878
1586.00	0.262401
1587.00	0.261927
1588.00	0.261447
1589.00	0.260976
1590.00	0.260511
1591.00	0.260090
1592.00	0.259699
1593.00	0.259300
1594.00	0.258925
1595.00	0.258562
1596.00	0.258225
1597.00	0.257859
1598.00	0.257494
1599.00	0.257156
1600.00	0.256798
1601.00	0.256446
1602.00	0.256102
1603.00	0.255730
1604.00	0.255382
1605.00	0.255043
1606.00	0.254709
1607.00	0.254396
1608.00	0.254081
1609.00	0.253759
1610.00	0.253459
1611.00	0.253155
1612.00	0.252834
1613.00	0.252478
1614.00	0.252175
1615.00	0.251891
1616.00	0.251610
1617.00	0.251343
1618.00	0.251050
1619.00	0.250765
1620.00	0.250509
1621.00	0.250239
1622.00	0.249980
1623.00	0.249735
1624.00	0.249472
1625.00	0.249178
1626.00	0.248927
1627.00	0.248689
1628.00	0.248459
1629.00	0.248241
1630.00	0.248047
1631.00	0.247843
1632.00	0.247615
1633.00	0.247375
1634.00	0.247128
1635.00	0.246889
1636.00	0.246630
1637.00	0.246394
1638.00	0.246188
1639.00	0.245988
1640.00	0.245775
1641.00	0.245536
1642.00	0.245322
1643.00	0.246663
1644.00	0.247996
1645.00	0.249291
1646.00	0.250626
1647.00	0.251984
1648.00	0.253274
1649.00	0.254600
1650.00	0.255958
1651.00	0.257262
1652.00	0.258568
1653.00	0.259948
1654.00	0.261329
1655.00	0.262625
1656.00	0.263960
1657.00	0.265277
1658.00	0.266696
1659.00	0.268063
1660.00	0.267758
1661.00	0.267458
1662.00	0.267183
1663.00	0.266836
1664.00	0.266554
1665.00	0.266321
1666.00	0.266053
1667.00	0.265777
1668.00	0.265553
1669.00	0.265385
1670.00	0.265126
1671.00	0.264871
1672.00	0.264696
1673.00	0.264489
1674.00	0.264221
1675.00	0.263926
1676.00	0.263743
1677.00	0.263525
1678.00	0.263301
1679.00	0.263140
1680.00	0.263024
1681.00	0.262812
1682.00	0.262651
1683.00	0.262530
1684.00	0.262376
1685.00	0.262215
1686.00	0.262079
1687.00	0.261878
1688.00	0.261845
1689.00	0.261729
1690.00	0.261691
1691.00	0.261699
1692.00	0.261726
1693.00	0.261708
1694.00	0.261705
1695.00	0.261724
1696.00	0.261705
1697.00	0.261676
1698.00	0.261696
1699.00	0.261737
1700.00	0.261687
1701.00	0.261614
1702.00	0.261599
1703.00	0.261544
1704.00	0.261568
1705.00	0.261469
1706.00	0.261405
1707.00	0.261342
1708.00	0.261248
1709.00	0.261165
1710.00	0.261204
1711.00	0.261199
1712.00	0.261150
1713.00	0.261170
1714.00	0.261170
1715.00	0.261165
1716.00	0.261078
1717.00	0.261014
1718.00	0.261060
1719.00	0.261029
1720.00	0.260972
1721.00	0.261032
1722.00	0.261016
1723.00	0.261000
1724.00	0.260981
1725.00	0.261031
1726.00	0.261009
1727.00	0.260890
1728.00	0.260846
1729.00	0.260832
1730.00	0.260732
1731.00	0.260647
1732.00	0.260538
1733.00	0.260515
1734.00	0.260497
1735.00	0.260476
1736.00	0.260538
1737.00	0.260601
1738.00	0.260494
1739.00	0.260453
1740.00	0.260504
1741.00	0.260441
1742.00	0.260405
1743.00	0.260389
1744.00	0.260362
1745.00	0.260328
1746.00	0.260317
1747.00	0.260396
1748.00	0.260464
1749.00	0.260567
1750.00	0.260616
1751.00	0.260704
1752.00	0.260719
1753.00	0.260689
1754.00	0.260682
1755.00	0.260804
1756.00	0.260850
1757.00	0.260861
1758.00	0.261031
1759.00	0.261172
1760.00	0.261227
1761.00	0.261251
1762.00	0.261313
1763.00	0.261357
1764.00	0.261303
1765.00	0.261254
1766.00	0.261202
1767.00	0.261072
1768.00	0.261043
1769.00	0.261001
1770.00	0.261086
1771.00	0.261024
1772.00	0.260995
1773.00	0.260981
1774.00	0.260830
1775.00	0.260553
1776.00	0.260384
1777.00	0.260283
1778.00	0.260145
1779.00	0.259999
1780.00	0.259884
1781.00	0.259800
1782.00	0.259696
1783.00	0.259544
1784.00	0.259551
1785.00	0.259380
1786.00	0.259145
1787.00	0.258839
1788.00	0.258772
1789.00	0.258463
1790.00	0.258349
1791.00	0.258271
1792.00	0.258295
1793.00	0.258089
1794.00	0.258009
1795.00	0.257984
1796.00	0.257857
1797.00	0.257727
1798.00	0.257580
1799.00	0.257447
1800.00	0.257314
1801.00	0.257226
1802.00	0.257086
1803.00	0.257095
1804.00	0.256938
1805.00	0.256773
1806.00	0.256827
1807.00	0.256649
1808.00	0.256455
1809.00	0.256226
1810.00	0.256242
1811.00	0.256044
1812.00	0.255925
1813.00	0.255815
1814.00	0.255769
1815.00	0.255644
1816.00	0.255644
1817.00	0.255586
1818.00	0.255319
1819.00	0.255149
1820.00	0.255009
1821.00	0.255118
1822.00	0.254997
1823.00	0.254855
1824.00	0.254757
1825.00	0.254829
1826.00	0.254742
1827.00	0.254595
1828.00	0.254659
1829.00	0.254553
1830.00	0.254581
1831.00	0.254456
1832.00	0.254524
1833.00	0.254517
1834.00	0.254647
1835.00	0.254848
1836.00	0.255147
1837.00	0.255415
1838.00	0.255606
1839.00	0.255865
1840.00	0.256172
1841.00	0.256452
1842.00	0.256741
1843.00	0.257380
1844.00	0.257838
1845.00	0.258310
1846.00	0.258923
1847.00	0.259635
1848.00	0.260384
1849.00	0.261170
1850.00	0.261955
1851.00	0.262761
1852.00	0.263719
1853.00	0.264668
1854.00	0.265721
1855.00	0.266916
1856.00	0.268294
1857.00	0.269701
1858.00	0.271405
1859.00	0.273073
1860.00	0.274625
1861.00	0.276527
1862.00	0.278434
1863.00	0.280530
1864.00	0.282652
1865.00	0.284969
1866.00	0.287394
1867.00	0.290133
1868.00	0.293055
1869.00	0.296131
1870.00	0.299252
1871.00	0.302459
1872.00	0.305824
1873.00	0.309328
1874.00	0.313087
1875.00	0.316741
1876.00	0.320795
1877.00	0.324912
1878.00	0.329079
1879.00	0.333542
1880.00	0.338102
1881.00	0.342716
1882.00	0.347435
1883.00	0.352192
1884.00	0.357027
1885.00	0.361859
1886.00	0.366771
1887.00	0.371914
1888.00	0.376996
1889.00	0.382253
1890.00	0.387664
1891.00	0.392748
1892.00	0.398025
1893.00	0.403261
1894.00	0.408568
1895.00	0.413767
1896.00	0.419035
1897.00	0.424118
1898.00	0.429375
1899.00	0.434584
1900.00	0.440124
1901.00	0.445279
1902.00	0.450491
1903.00	0.455627
1904.00	0.460509
1905.00	0.465438
1906.00	0.470086
1907.00	0.474666
1908.00	0.479407
1909.00	0.484107
1910.00	0.488392
1911.00	0.492562
1912.00	0.496865
1913.00	0.500680
1914.00	0.504464
1915.00	0.507927
1916.00	0.511516
1917.00	0.514352
1918.00	0.517167
1919.00	0.519728
1920.00	0.521928
1921.00	0.524052
1922.00	0.526052
1923.00	0.527987
1924.00	0.529619
1925.00	0.531085
1926.00	0.532058
1927.00	0.533329
1928.00	0.534461
1929.00	0.534836
1930.00	0.535502
1931.00	0.535848
1932.00	0.536474
1933.00	0.536530
1934.00	0.536872
1935.00	0.536907
1936.00	0.537079
1937.00	0.536983
1938.00	0.537275
1939.00	0.537383
1940.00	0.536946
1941.00	0.536530
1942.00	0.535907
1943.00	0.535593
1944.00	0.534753
1945.00	0.534380
1946.00	0.533827
1947.00	0.533060
1948.00	0.532562
1949.00	0.531624
1950.00	0.530787
1951.00	0.529668
1952.00	0.528762
1953.00	0.527470
1954.00	0.526523
1955.00	0.525205
1956.00	0.523715
1957.00	0.522290
1958.00	0.520886
1959.00	0.519705
1960.00	0.518172
1961.00	0.516742
1962.00	0.514854
1963.00	0.513582
1964.00	0.512149
1965.00	0.510589
1966.00	0.508742
1967.00	0.507192
1968.00	0.505286
1969.00	0.503606
1970.00	0.501869
1971.00	0.500128
1972.00	0.498601
1973.00	0.496858
1974.00	0.495644
1975.00	0.493968
1976.00	0.492312
1977.00	0.490659
1978.00	0.489185
1979.00	0.487575
1980.00	0.485609
1981.00	0.483870
1982.00	0.481950
1983.00	0.480625
1984.00	0.478962
1985.00	0.477641
1986.00	0.475720
1987.00	0.474178
1988.00	0.472541
1989.00	0.470538
1990.00	0.469037
1991.00	0.467252
1992.00	0.465735
1993.00	0.464093
1994.00	0.462565
1995.00	0.460843
1996.00	0.459069
1997.00	0.457862
1998.00	0.456173
1999.00	0.454578
2000.00	0.452555
2001.00	0.450959
2002.00	0.449227
2003.00	0.447832
2004.00	0.445893
2005.00	0.444258
2006.00	0.442902
2007.00	0.441026
2008.00	0.439518
2009.00	0.437931
2010.00	0.436276
2011.00	0.434630
2012.00	0.432840
2013.00	0.431246
2014.00	0.429406
2015.00	0.428007
2016.00	0.426747
2017.00	0.425511
2018.00	0.423745
2019.00	0.422426
2020.00	0.421066
2021.00	0.419916
2022.00	0.418496
2023.00	0.416897
2024.00	0.415558
2025.00	0.413780
2026.00	0.412184
2027.00	0.410779
2028.00	0.409332
2029.00	0.408050
2030.00	0.406641
2031.00	0.405638
2032.00	0.404225
2033.00	0.402944
2034.00	0.401398
2035.00	0.400125
2036.00	0.398540
2037.00	0.397042
2038.00	0.395753
2039.00	0.394507
2040.00	0.393120
2041.00	0.392003
2042.00	0.390846
2043.00	0.389748
2044.00	0.388659
2045.00	0.387365
2046.00	0.386286
2047.00	0.385124
2048.00	0.383732
2049.00	0.382120
2050.00	0.380701
2051.00	0.379687
2052.00	0.378614
2053.00	0.377729
2054.00	0.376706
2055.00	0.375514
2056.00	0.374023
2057.00	0.373091
2058.00	0.372011
2059.00	0.370982
2060.00	0.369835
2061.00	0.368402
2062.00	0.367326
2063.00	0.366064
2064.00	0.365079
2065.00	0.364120
2066.00	0.363441
2067.00	0.362393
2068.00	0.361258
2069.00	0.360046
2070.00	0.358750
2071.00	0.357521
2072.00	0.356322
2073.00	0.355590
2074.00	0.354006
2075.00	0.352777
2076.00	0.351742
2077.00	0.350308
2078.00	0.349380
2079.00	0.348343
2080.00	0.347377
2081.00	0.346244
2082.00	0.345010
2083.00	0.344264
2084.00	0.343047
2085.00	0.341905
2086.00	0.340911
2087.00	0.340022
2088.00	0.338934
2089.00	0.338125
2090.00	0.337139
2091.00	0.336759
2092.00	0.335662
2093.00	0.334402
2094.00	0.333658
2095.00	0.332355
2096.00	0.331303
2097.00	0.330039
2098.00	0.328906
2099.00	0.327749
2100.00	0.326370
2101.00	0.325340
2102.00	0.324416
2103.00	0.323548
2104.00	0.322282
2105.00	0.321582
2106.00	0.320302
2107.00	0.319112
2108.00	0.317794
2109.00	0.316989
2110.00	0.315882
2111.00	0.314992
2112.00	0.314527
2113.00	0.313298
2114.00	0.312688
2115.00	0.312185
2116.00	0.311606
2117.00	0.310788
2118.00	0.310128
2119.00	0.309321
2120.00	0.308065
2121.00	0.307374
2122.00	0.306398
2123.00	0.305856
2124.00	0.304959
2125.00	0.304182
2126.00	0.303308
2127.00	0.302705
2128.00	0.301769
2129.00	0.300605
2130.00	0.300357
2131.00	0.299515
2132.00	0.298551
2133.00	0.297490
2134.00	0.296575
2135.00	0.295738
2136.00	0.294816
2137.00	0.294384
2138.00	0.293646
2139.00	0.293022
2140.00	0.292027
2141.00	0.291374
2142.00	0.290704
2143.00	0.290011
2144.00	0.289520
2145.00	0.289070
2146.00	0.288633
2147.00	0.287720
2148.00	0.286760
2149.00	0.286062
2150.00	0.285421
2151.00	0.285049
2152.00	0.284377
2153.00	0.283536
2154.00	0.282927
2155.00	0.282004
2156.00	0.281475
2157.00	0.281027
2158.00	0.280425
2159.00	0.279796
2160.00	0.279733
2161.00	0.279182
2162.00	0.278402
2163.00	0.277755
2164.00	0.277233
2165.00	0.277080
2166.00	0.276384
2167.00	0.276182
2168.00	0.275561
2169.00	0.274989
2170.00	0.274903
2171.00	0.274345
2172.00	0.274154
2173.00	0.273313
2174.00	0.273074
2175.00	0.272846
2176.00	0.272337
2177.00	0.271283
2178.00	0.270966
2179.00	0.270731
2180.00	0.270129
2181.00	0.270065
2182.00	0.269597
2183.00	0.269768
2184.00	0.269286
2185.00	0.268857
2186.00	0.268792
2187.00	0.268142
2188.00	0.267947
2189.00	0.267699
2190.00	0.267866
2191.00	0.267280
2192.00	0.266755
2193.00	0.266663
2194.00	0.266638
2195.00	0.266318
2196.00	0.265932
2197.00	0.266167
[truncated: 303 more rows]
