# Supplementary material for: Ultrafast charge-transfer-induced spin transition in cobalt-tungstate molecular photomagnets
Source: Nat Commun. 2025 Jun 6;16:5012. doi: 10.1038/s41467-025-60401-4 (PMC12144094; doi:10.1038/s41467-025-60401-4)
Supplement: Supplementary file 5 — Source Data [file 41467_2025_60401_MOESM5_ESM.zip › Source_Data_files/Photoinduced_UV_vis_NIR_spectra_CsCoW/cooling_photo_2nd/File_220713_131949_50K.txt]

File_220713_131949_50K.spc - RawData
�g�� (nm)	Abs.
200.00	6.000000
201.00	2.770979
202.00	2.095975
203.00	1.941878
204.00	2.059646
205.00	2.064542
206.00	2.069737
207.00	2.295419
208.00	2.197481
209.00	2.158772
210.00	2.226745
211.00	2.365539
212.00	2.290260
213.00	2.293133
214.00	2.379635
215.00	2.253856
216.00	2.282378
217.00	2.248627
218.00	2.304204
219.00	2.297740
220.00	2.305550
221.00	2.330683
222.00	2.309290
223.00	2.361963
224.00	2.408745
225.00	2.437501
226.00	2.395895
227.00	2.368371
228.00	2.313056
229.00	2.296980
230.00	2.254501
231.00	2.270194
232.00	2.296410
233.00	2.263059
234.00	2.281271
235.00	2.298128
236.00	2.338972
237.00	2.341824
238.00	2.320967
239.00	2.269921
240.00	2.278827
241.00	2.261338
242.00	2.276271
243.00	2.324308
244.00	2.345354
245.00	2.346195
246.00	2.342030
247.00	2.345030
248.00	2.367662
249.00	2.351890
250.00	2.336012
251.00	2.318220
252.00	2.317219
253.00	2.320528
254.00	2.323915
255.00	2.340835
256.00	2.387156
257.00	2.368377
258.00	2.357974
259.00	2.362170
260.00	2.373378
261.00	2.358157
262.00	2.371478
263.00	2.364419
264.00	2.350919
265.00	2.344537
266.00	2.333101
267.00	2.323194
268.00	2.315217
269.00	2.320714
270.00	2.302576
271.00	2.295226
272.00	2.303292
273.00	2.286678
274.00	2.298676
275.00	2.303096
276.00	2.293257
277.00	2.266846
278.00	2.267757
279.00	2.235581
280.00	2.216591
281.00	2.213164
282.00	2.218151
283.00	2.197351
284.00	2.193385
285.00	2.179938
286.00	2.168589
287.00	2.149457
288.00	2.142764
289.00	2.131370
290.00	2.130007
291.00	2.127263
292.00	2.117566
293.00	2.107361
294.00	2.099112
295.00	2.077411
296.00	2.060902
297.00	2.054136
298.00	2.040902
299.00	2.031240
300.00	2.027291
301.00	2.015913
302.00	1.999137
303.00	1.982642
304.00	1.964659
305.00	1.949470
306.00	1.940187
307.00	1.924797
308.00	1.914032
309.00	1.892949
310.00	1.867896
311.00	1.837452
312.00	1.817219
313.00	1.784781
314.00	1.767511
315.00	1.750216
316.00	1.724926
317.00	1.704616
318.00	1.684625
319.00	1.665297
320.00	1.650522
321.00	1.640245
322.00	1.626641
323.00	1.618964
324.00	1.601130
325.00	1.581313
326.00	1.565314
327.00	1.547885
328.00	1.532771
329.00	1.520697
330.00	1.512783
331.00	1.505116
332.00	1.497890
333.00	1.490739
334.00	1.487549
335.00	1.482786
336.00	1.476639
337.00	1.472803
338.00	1.470800
339.00	1.467709
340.00	1.464148
341.00	1.461199
342.00	1.458943
343.00	1.457937
344.00	1.455910
345.00	1.451187
346.00	1.449792
347.00	1.448293
348.00	1.442760
349.00	1.439653
350.00	1.438921
351.00	1.436503
352.00	1.433912
353.00	1.432019
354.00	1.428248
355.00	1.425560
356.00	1.419389
357.00	1.412890
358.00	1.408137
359.00	1.401772
360.00	1.395375
361.00	1.390085
362.00	1.384231
363.00	1.376137
364.00	1.369634
365.00	1.362052
366.00	1.355041
367.00	1.346470
368.00	1.339960
369.00	1.331845
370.00	1.323364
371.00	1.316293
372.00	1.307469
373.00	1.297217
374.00	1.288312
375.00	1.278697
376.00	1.267065
377.00	1.258184
378.00	1.249275
379.00	1.239096
380.00	1.229781
381.00	1.221040
382.00	1.211157
383.00	1.201140
384.00	1.191334
385.00	1.181223
386.00	1.171305
387.00	1.162577
388.00	1.154392
389.00	1.145489
390.00	1.136750
391.00	1.127662
392.00	1.118873
393.00	1.110434
394.00	1.102426
395.00	1.094756
396.00	1.087584
397.00	1.080428
398.00	1.073944
399.00	1.068176
400.00	1.062286
401.00	1.057073
402.00	1.052589
403.00	1.047756
404.00	1.043406
405.00	1.039951
406.00	1.037128
407.00	1.033849
408.00	1.030720
409.00	1.027722
410.00	1.024723
411.00	1.022064
412.00	1.018559
413.00	1.014226
414.00	1.010749
415.00	1.006883
416.00	1.002092
417.00	0.997845
418.00	0.994779
419.00	0.990435
420.00	0.986081
421.00	0.981716
422.00	0.978129
423.00	0.973217
424.00	0.969162
425.00	0.964967
426.00	0.960901
427.00	0.956470
428.00	0.952358
429.00	0.948391
430.00	0.944235
431.00	0.940141
432.00	0.936122
433.00	0.933026
434.00	0.929586
435.00	0.926555
436.00	0.924002
437.00	0.921317
438.00	0.918435
439.00	0.915641
440.00	0.912769
441.00	0.909900
442.00	0.906859
443.00	0.904159
444.00	0.901333
445.00	0.899297
446.00	0.897515
447.00	0.896133
448.00	0.894296
449.00	0.892553
450.00	0.891281
451.00	0.889105
452.00	0.887072
453.00	0.885526
454.00	0.884405
455.00	0.882624
456.00	0.881792
457.00	0.880923
458.00	0.880391
459.00	0.879733
460.00	0.878333
461.00	0.877612
462.00	0.877012
463.00	0.875703
464.00	0.874233
465.00	0.873877
466.00	0.872253
467.00	0.870580
468.00	0.868974
469.00	0.866934
470.00	0.864754
471.00	0.862694
472.00	0.860269
473.00	0.857812
474.00	0.856182
475.00	0.853843
476.00	0.851711
477.00	0.849559
478.00	0.847394
479.00	0.845015
480.00	0.843089
481.00	0.841286
482.00	0.839596
483.00	0.837708
484.00	0.835744
485.00	0.832950
486.00	0.830424
487.00	0.827890
488.00	0.825566
489.00	0.823630
490.00	0.822465
491.00	0.820447
492.00	0.818941
493.00	0.818020
494.00	0.816447
495.00	0.814699
496.00	0.813599
497.00	0.812512
498.00	0.811361
499.00	0.809955
500.00	0.808754
501.00	0.807753
502.00	0.806335
503.00	0.804599
504.00	0.803704
505.00	0.802968
506.00	0.802257
507.00	0.801794
508.00	0.801000
509.00	0.800224
510.00	0.799445
511.00	0.798490
512.00	0.797583
513.00	0.797032
514.00	0.796422
515.00	0.795423
516.00	0.794502
517.00	0.793649
518.00	0.793556
519.00	0.793328
520.00	0.793383
521.00	0.793096
522.00	0.793125
523.00	0.792474
524.00	0.792167
525.00	0.792275
526.00	0.792423
527.00	0.792547
528.00	0.792691
529.00	0.792769
530.00	0.792908
531.00	0.793112
532.00	0.793178
533.00	0.793068
534.00	0.792672
535.00	0.791596
536.00	0.790735
537.00	0.789442
538.00	0.787759
539.00	0.785595
540.00	0.783448
541.00	0.780967
542.00	0.778832
543.00	0.776812
544.00	0.774631
545.00	0.773019
546.00	0.771680
547.00	0.769678
548.00	0.768162
549.00	0.767235
550.00	0.766188
551.00	0.765206
552.00	0.765033
553.00	0.764914
554.00	0.764827
555.00	0.764956
556.00	0.765170
557.00	0.765776
558.00	0.766741
559.00	0.767697
560.00	0.768954
561.00	0.769936
562.00	0.771188
563.00	0.772410
564.00	0.774268
565.00	0.775620
566.00	0.777550
567.00	0.778800
568.00	0.779971
569.00	0.781248
570.00	0.782495
571.00	0.783454
572.00	0.784288
573.00	0.785292
574.00	0.785778
575.00	0.786698
576.00	0.787551
577.00	0.788805
578.00	0.789833
579.00	0.791048
580.00	0.792219
581.00	0.793610
582.00	0.794843
583.00	0.796829
584.00	0.799033
585.00	0.801089
586.00	0.803732
587.00	0.806237
588.00	0.808745
589.00	0.811073
590.00	0.813752
591.00	0.816215
592.00	0.819036
593.00	0.821190
594.00	0.823614
595.00	0.826001
596.00	0.827940
597.00	0.830420
598.00	0.833070
599.00	0.835274
600.00	0.837494
601.00	0.840282
602.00	0.842369
603.00	0.844480
604.00	0.847209
605.00	0.850212
606.00	0.852568
607.00	0.855123
608.00	0.858038
609.00	0.860662
610.00	0.863036
611.00	0.865993
612.00	0.868095
613.00	0.870787
614.00	0.873404
615.00	0.875823
616.00	0.877998
617.00	0.881082
618.00	0.883402
619.00	0.885933
620.00	0.889003
621.00	0.892126
622.00	0.895116
623.00	0.898174
624.00	0.901378
625.00	0.903699
626.00	0.906093
627.00	0.908536
628.00	0.910647
629.00	0.913511
630.00	0.916963
631.00	0.919353
632.00	0.922534
633.00	0.926427
634.00	0.928396
635.00	0.930390
636.00	0.933769
637.00	0.936183
638.00	0.937935
639.00	0.940410
640.00	0.943609
641.00	0.945605
642.00	0.947902
643.00	0.950390
644.00	0.953310
645.00	0.954842
646.00	0.957303
647.00	0.959910
648.00	0.962610
649.00	0.964990
650.00	0.967757
651.00	0.970243
652.00	0.972348
653.00	0.974697
654.00	0.977451
655.00	0.979902
656.00	0.982581
657.00	0.986591
658.00	0.989696
659.00	0.993527
660.00	0.997071
661.00	1.000457
662.00	1.002343
663.00	1.004697
664.00	1.006136
665.00	1.008101
666.00	1.009346
667.00	1.010377
668.00	1.011364
669.00	1.011831
670.00	1.012313
671.00	1.013006
672.00	1.014095
673.00	1.015055
674.00	1.015593
675.00	1.016613
676.00	1.017787
677.00	1.019339
678.00	1.019975
679.00	1.022392
680.00	1.023727
681.00	1.025889
682.00	1.027983
683.00	1.030496
684.00	1.032566
685.00	1.035131
686.00	1.037656
687.00	1.038867
688.00	1.039971
689.00	1.040087
690.00	1.040404
691.00	1.040266
692.00	1.041596
693.00	1.043725
694.00	1.044768
695.00	1.046408
696.00	1.046853
697.00	1.046546
698.00	1.045739
699.00	1.047458
700.00	1.047894
701.00	1.048667
702.00	1.049822
703.00	1.051983
704.00	1.051551
705.00	1.051651
706.00	1.053554
707.00	1.054253
708.00	1.053678
709.00	1.055230
710.00	1.056476
711.00	1.056622
712.00	1.057490
713.00	1.059440
714.00	1.059596
715.00	1.059200
716.00	1.059107
717.00	1.059173
718.00	1.057865
719.00	1.042909
720.00	1.029106
721.00	1.020403
722.00	1.016261
723.00	1.012117
724.00	1.007878
725.00	1.003895
726.00	1.000050
727.00	0.995919
728.00	0.991806
729.00	0.987918
730.00	0.987684
731.00	0.987380
732.00	0.987033
733.00	0.986567
734.00	0.986168
735.00	0.985787
736.00	0.985276
737.00	0.984832
738.00	0.984250
739.00	0.983705
740.00	0.983077
741.00	0.982256
742.00	0.981328
743.00	0.980395
744.00	0.979646
745.00	0.978818
746.00	0.977881
747.00	0.976953
748.00	0.975981
749.00	0.974891
750.00	0.973880
751.00	0.972807
752.00	0.971654
753.00	0.970376
754.00	0.968977
755.00	0.967632
756.00	0.966165
757.00	0.964756
758.00	0.963374
759.00	0.961952
760.00	0.960403
761.00	0.958657
762.00	0.956919
763.00	0.955240
764.00	0.953485
765.00	0.951694
766.00	0.949917
767.00	0.948056
768.00	0.946112
769.00	0.944062
770.00	0.942035
771.00	0.940013
772.00	0.937972
773.00	0.935876
774.00	0.933715
775.00	0.931560
776.00	0.929425
777.00	0.927335
778.00	0.925241
779.00	0.923057
780.00	0.920760
781.00	0.918426
782.00	0.916028
783.00	0.913465
784.00	0.910982
785.00	0.908539
786.00	0.906052
787.00	0.903580
788.00	0.901146
789.00	0.898567
790.00	0.896016
791.00	0.893401
792.00	0.890730
793.00	0.888040
794.00	0.885295
795.00	0.882612
796.00	0.879806
797.00	0.877023
798.00	0.874132
799.00	0.871305
800.00	0.868463
801.00	0.865580
802.00	0.862607
803.00	0.859725
804.00	0.856764
805.00	0.853651
806.00	0.850633
807.00	0.847636
808.00	0.844603
809.00	0.841562
810.00	0.838428
811.00	0.835320
812.00	0.832158
813.00	0.829056
814.00	0.825959
815.00	0.822899
816.00	0.819798
817.00	0.816851
818.00	0.813969
819.00	0.811008
820.00	0.807863
821.00	0.804828
822.00	0.801840
823.00	0.798756
824.00	0.795689
825.00	0.792770
826.00	0.789834
827.00	0.786927
828.00	0.783934
829.00	0.781027
830.00	0.778077
831.00	0.775210
832.00	0.772297
833.00	0.769298
834.00	0.766277
835.00	0.763149
836.00	0.760139
837.00	0.757203
838.00	0.754331
839.00	0.751370
840.00	0.748514
841.00	0.745601
842.00	0.742608
843.00	0.739632
844.00	0.736733
845.00	0.733860
846.00	0.730989
847.00	0.728057
848.00	0.725041
849.00	0.722097
850.00	0.719364
851.00	0.716651
852.00	0.713750
853.00	0.710813
854.00	0.707811
855.00	0.705027
856.00	0.702257
857.00	0.699417
858.00	0.696576
859.00	0.693794
860.00	0.690790
861.00	0.687828
862.00	0.684835
863.00	0.679022
864.00	0.673232
865.00	0.667481
866.00	0.661913
867.00	0.656144
868.00	0.650422
869.00	0.644942
870.00	0.639493
871.00	0.634118
872.00	0.628483
873.00	0.622983
874.00	0.617567
875.00	0.612191
876.00	0.606739
877.00	0.601491
878.00	0.596298
879.00	0.591243
880.00	0.588367
881.00	0.585740
882.00	0.582953
883.00	0.580145
884.00	0.577502
885.00	0.574826
886.00	0.572083
887.00	0.569338
888.00	0.566662
889.00	0.564107
890.00	0.561602
891.00	0.559026
892.00	0.556500
893.00	0.554003
894.00	0.551538
895.00	0.549031
896.00	0.546525
897.00	0.544109
898.00	0.541583
899.00	0.539212
900.00	0.536798
901.00	0.534343
902.00	0.531894
903.00	0.529577
904.00	0.527339
905.00	0.525105
906.00	0.522825
907.00	0.520537
908.00	0.518342
909.00	0.516113
910.00	0.513964
911.00	0.511856
912.00	0.509755
913.00	0.507714
914.00	0.505626
915.00	0.503609
916.00	0.501578
917.00	0.499641
918.00	0.497708
919.00	0.495857
920.00	0.493987
921.00	0.492118
922.00	0.490285
923.00	0.488476
924.00	0.486663
925.00	0.484882
926.00	0.483191
927.00	0.481504
928.00	0.479829
929.00	0.478178
930.00	0.476461
931.00	0.474844
932.00	0.473234
933.00	0.471699
934.00	0.470088
935.00	0.468582
936.00	0.467075
937.00	0.465545
938.00	0.464034
939.00	0.462567
940.00	0.461126
941.00	0.459715
942.00	0.458282
943.00	0.456811
944.00	0.455373
945.00	0.453939
946.00	0.452517
947.00	0.451154
948.00	0.449850
949.00	0.448527
950.00	0.447207
951.00	0.445882
952.00	0.444571
953.00	0.443235
954.00	0.441948
955.00	0.440661
956.00	0.439344
957.00	0.438044
958.00	0.436745
959.00	0.435506
960.00	0.434372
961.00	0.433195
962.00	0.432003
963.00	0.430840
964.00	0.429677
965.00	0.428519
966.00	0.427360
967.00	0.426227
968.00	0.425125
969.00	0.423987
970.00	0.422873
971.00	0.421791
972.00	0.420796
973.00	0.419772
974.00	0.418750
975.00	0.417727
976.00	0.416732
977.00	0.415685
978.00	0.414679
979.00	0.413719
980.00	0.412804
981.00	0.411882
982.00	0.410932
983.00	0.410065
984.00	0.409174
985.00	0.408279
986.00	0.407418
987.00	0.406559
988.00	0.405688
989.00	0.404793
990.00	0.403936
991.00	0.403090
992.00	0.402285
993.00	0.401456
994.00	0.400651
995.00	0.399844
996.00	0.399035
997.00	0.398229
998.00	0.397460
999.00	0.396695
1000.00	0.395906
1001.00	0.395154
1002.00	0.394425
1003.00	0.393729
1004.00	0.393013
1005.00	0.392318
1006.00	0.391655
1007.00	0.390988
1008.00	0.390330
1009.00	0.389656
1010.00	0.388986
1011.00	0.388306
1012.00	0.387655
1013.00	0.387026
1014.00	0.386365
1015.00	0.385689
1016.00	0.385022
1017.00	0.384382
1018.00	0.383729
1019.00	0.383091
1020.00	0.382412
1021.00	0.381778
1022.00	0.381143
1023.00	0.380460
1024.00	0.379819
1025.00	0.379180
1026.00	0.378535
1027.00	0.377900
1028.00	0.377278
1029.00	0.376653
1030.00	0.376029
1031.00	0.375439
1032.00	0.374863
1033.00	0.374276
1034.00	0.373659
1035.00	0.373065
1036.00	0.372485
1037.00	0.371917
1038.00	0.371340
1039.00	0.370747
1040.00	0.370151
1041.00	0.369559
1042.00	0.368971
1043.00	0.368432
1044.00	0.367870
1045.00	0.367312
1046.00	0.366751
1047.00	0.366208
1048.00	0.365649
1049.00	0.365095
1050.00	0.364554
1051.00	0.364015
1052.00	0.363486
1053.00	0.362928
1054.00	0.362396
1055.00	0.361886
1056.00	0.361389
1057.00	0.360895
1058.00	0.360389
1059.00	0.359941
1060.00	0.359444
1061.00	0.358948
1062.00	0.358446
1063.00	0.357986
1064.00	0.357521
1065.00	0.357061
1066.00	0.356583
1067.00	0.356121
1068.00	0.355652
1069.00	0.355180
1070.00	0.354751
1071.00	0.354292
1072.00	0.353838
1073.00	0.353298
1074.00	0.352829
1075.00	0.352397
1076.00	0.351904
1077.00	0.351420
1078.00	0.350984
1079.00	0.350585
1080.00	0.350155
1081.00	0.349722
1082.00	0.349282
1083.00	0.348867
1084.00	0.348445
1085.00	0.348031
1086.00	0.347614
1087.00	0.347209
1088.00	0.346773
1089.00	0.346358
1090.00	0.346037
1091.00	0.345684
1092.00	0.345291
1093.00	0.344921
1094.00	0.344574
1095.00	0.344219
1096.00	0.343849
1097.00	0.343469
1098.00	0.343091
1099.00	0.342720
1100.00	0.342310
1101.00	0.341927
1102.00	0.341563
1103.00	0.341214
1104.00	0.340844
1105.00	0.340502
1106.00	0.340151
1107.00	0.339819
1108.00	0.339454
1109.00	0.339100
1110.00	0.338754
1111.00	0.338389
1112.00	0.338015
1113.00	0.337650
1114.00	0.337298
1115.00	0.336957
1116.00	0.336601
1117.00	0.336311
1118.00	0.336001
1119.00	0.335672
1120.00	0.335316
1121.00	0.334976
1122.00	0.334656
1123.00	0.334322
1124.00	0.333967
1125.00	0.333659
1126.00	0.333363
1127.00	0.333060
1128.00	0.332744
1129.00	0.332442
1130.00	0.332130
1131.00	0.331824
1132.00	0.331502
1133.00	0.331201
1134.00	0.330909
1135.00	0.330613
1136.00	0.330336
1137.00	0.330078
1138.00	0.329805
1139.00	0.329535
1140.00	0.329264
1141.00	0.329023
1142.00	0.328768
1143.00	0.328493
1144.00	0.328203
1145.00	0.327968
1146.00	0.327710
1147.00	0.327439
1148.00	0.327184
1149.00	0.326946
1150.00	0.326705
1151.00	0.326433
1152.00	0.326163
1153.00	0.325876
1154.00	0.325613
1155.00	0.325346
1156.00	0.325061
1157.00	0.324791
1158.00	0.324507
1159.00	0.324210
1160.00	0.323921
1161.00	0.323652
1162.00	0.323362
1163.00	0.323065
1164.00	0.322770
1165.00	0.322469
1166.00	0.322179
1167.00	0.321883
1168.00	0.321591
1169.00	0.321298
1170.00	0.321004
1171.00	0.320659
1172.00	0.320351
1173.00	0.320077
1174.00	0.319793
1175.00	0.319501
1176.00	0.319205
1177.00	0.318925
1178.00	0.318658
1179.00	0.318374
1180.00	0.318096
1181.00	0.317836
1182.00	0.317583
1183.00	0.317301
1184.00	0.317019
1185.00	0.316741
1186.00	0.316480
1187.00	0.316224
1188.00	0.315984
1189.00	0.315735
1190.00	0.315468
1191.00	0.315193
1192.00	0.314919
1193.00	0.314667
1194.00	0.314373
1195.00	0.314093
1196.00	0.313824
1197.00	0.313595
1198.00	0.313321
1199.00	0.313038
1200.00	0.312769
1201.00	0.312508
1202.00	0.312238
1203.00	0.311966
1204.00	0.311679
1205.00	0.311423
1206.00	0.311140
1207.00	0.310855
1208.00	0.310586
1209.00	0.310305
1210.00	0.310001
1211.00	0.309727
1212.00	0.309442
1213.00	0.309159
1214.00	0.308841
1215.00	0.308551
1216.00	0.308249
1217.00	0.307959
1218.00	0.307647
1219.00	0.307330
1220.00	0.307032
1221.00	0.306751
1222.00	0.306446
1223.00	0.306141
1224.00	0.305848
1225.00	0.305537
1226.00	0.305243
1227.00	0.304958
1228.00	0.304652
1229.00	0.304324
1230.00	0.304006
1231.00	0.303702
1232.00	0.303400
1233.00	0.303117
1234.00	0.302824
1235.00	0.302544
1236.00	0.302280
1237.00	0.301986
1238.00	0.301696
1239.00	0.301417
1240.00	0.301136
1241.00	0.300838
1242.00	0.300525
1243.00	0.300233
1244.00	0.299951
1245.00	0.299694
1246.00	0.299430
1247.00	0.299144
1248.00	0.298875
1249.00	0.298611
1250.00	0.298338
1251.00	0.298067
1252.00	0.297780
1253.00	0.297502
1254.00	0.297210
1255.00	0.296957
1256.00	0.296679
1257.00	0.296404
1258.00	0.296138
1259.00	0.295906
1260.00	0.295634
1261.00	0.295352
1262.00	0.295055
1263.00	0.294761
1264.00	0.294504
1265.00	0.294196
1266.00	0.293911
1267.00	0.293640
1268.00	0.293373
1269.00	0.293119
1270.00	0.292847
1271.00	0.292616
1272.00	0.292330
1273.00	0.292048
1274.00	0.291782
1275.00	0.291511
1276.00	0.291245
1277.00	0.290986
1278.00	0.290730
1279.00	0.290501
1280.00	0.290292
1281.00	0.290033
1282.00	0.289821
1283.00	0.289593
1284.00	0.289355
1285.00	0.289103
1286.00	0.288871
1287.00	0.288647
1288.00	0.288393
1289.00	0.288140
1290.00	0.287906
1291.00	0.287682
1292.00	0.287486
1293.00	0.287278
1294.00	0.287072
1295.00	0.286893
1296.00	0.286691
1297.00	0.286487
1298.00	0.286317
1299.00	0.286148
1300.00	0.285964
1301.00	0.285788
1302.00	0.285617
1303.00	0.285457
1304.00	0.285297
1305.00	0.285162
1306.00	0.285014
1307.00	0.284874
1308.00	0.284725
1309.00	0.284545
1310.00	0.284390
1311.00	0.284258
1312.00	0.284093
1313.00	0.283937
1314.00	0.283772
1315.00	0.283599
1316.00	0.283428
1317.00	0.283258
1318.00	0.283086
1319.00	0.282918
1320.00	0.282729
1321.00	0.282528
1322.00	0.282328
1323.00	0.282158
1324.00	0.281956
1325.00	0.281763
1326.00	0.281588
1327.00	0.281381
1328.00	0.281177
1329.00	0.281016
1330.00	0.280844
1331.00	0.280671
1332.00	0.280557
1333.00	0.280418
1334.00	0.280297
1335.00	0.280142
1336.00	0.280007
1337.00	0.279880
1338.00	0.279787
1339.00	0.279688
1340.00	0.279618
1341.00	0.279585
1342.00	0.279551
1343.00	0.279480
1344.00	0.279413
1345.00	0.279332
1346.00	0.279248
1347.00	0.279169
1348.00	0.279101
1349.00	0.279012
1350.00	0.278924
1351.00	0.278832
1352.00	0.278797
1353.00	0.278763
1354.00	0.278729
1355.00	0.278675
1356.00	0.278635
1357.00	0.278608
1358.00	0.278585
1359.00	0.278565
1360.00	0.278601
1361.00	0.278654
1362.00	0.278743
1363.00	0.278837
1364.00	0.278983
1365.00	0.279154
1366.00	0.279334
1367.00	0.279578
1368.00	0.279861
1369.00	0.280157
1370.00	0.280485
1371.00	0.280882
1372.00	0.281327
1373.00	0.281844
1374.00	0.282392
1375.00	0.282997
1376.00	0.283634
1377.00	0.284338
1378.00	0.285113
1379.00	0.285937
1380.00	0.286813
1381.00	0.287738
1382.00	0.288719
1383.00	0.289767
1384.00	0.290822
1385.00	0.291949
1386.00	0.293127
1387.00	0.294351
1388.00	0.295599
1389.00	0.296877
1390.00	0.298213
1391.00	0.299581
1392.00	0.300972
1393.00	0.302435
1394.00	0.303937
1395.00	0.305451
1396.00	0.306972
1397.00	0.308517
1398.00	0.310097
1399.00	0.311678
1400.00	0.313264
1401.00	0.314867
1402.00	0.316496
1403.00	0.318123
1404.00	0.319749
1405.00	0.321353
1406.00	0.322993
1407.00	0.324588
1408.00	0.326155
1409.00	0.327692
1410.00	0.329220
1411.00	0.330713
1412.00	0.332192
1413.00	0.333641
1414.00	0.335066
1415.00	0.336431
1416.00	0.337774
1417.00	0.339065
1418.00	0.340349
1419.00	0.341579
1420.00	0.342736
1421.00	0.343884
1422.00	0.345004
1423.00	0.346065
1424.00	0.347074
1425.00	0.348051
1426.00	0.349031
1427.00	0.349906
1428.00	0.350721
1429.00	0.351522
1430.00	0.352292
1431.00	0.353011
1432.00	0.353690
1433.00	0.354314
1434.00	0.354950
1435.00	0.355543
1436.00	0.356090
1437.00	0.356618
1438.00	0.357091
1439.00	0.357547
1440.00	0.357966
1441.00	0.358351
1442.00	0.358722
1443.00	0.359027
1444.00	0.359339
1445.00	0.359627
1446.00	0.359846
1447.00	0.360048
1448.00	0.360219
1449.00	0.360357
1450.00	0.360493
1451.00	0.360584
1452.00	0.360644
1453.00	0.360638
1454.00	0.360623
1455.00	0.360562
1456.00	0.360467
1457.00	0.360348
1458.00	0.360179
1459.00	0.359974
1460.00	0.359736
1461.00	0.359466
1462.00	0.359154
1463.00	0.358816
1464.00	0.358440
1465.00	0.358030
1466.00	0.357557
1467.00	0.357055
1468.00	0.356487
1469.00	0.355915
1470.00	0.355299
1471.00	0.354652
1472.00	0.353996
1473.00	0.353322
1474.00	0.352592
1475.00	0.351831
1476.00	0.351022
1477.00	0.350238
1478.00	0.349409
1479.00	0.348539
1480.00	0.347622
1481.00	0.346743
1482.00	0.345814
1483.00	0.344886
1484.00	0.343951
1485.00	0.343021
1486.00	0.342053
1487.00	0.341076
1488.00	0.340057
1489.00	0.339032
1490.00	0.338019
1491.00	0.336990
1492.00	0.335976
1493.00	0.334970
1494.00	0.333923
1495.00	0.332872
1496.00	0.331863
1497.00	0.330901
1498.00	0.329842
1499.00	0.328790
1500.00	0.327779
1501.00	0.326772
1502.00	0.325731
1503.00	0.324654
1504.00	0.323640
1505.00	0.322652
1506.00	0.321632
1507.00	0.320579
1508.00	0.319579
1509.00	0.318555
1510.00	0.317532
1511.00	0.316516
1512.00	0.315521
1513.00	0.314512
1514.00	0.313480
1515.00	0.312502
1516.00	0.311564
1517.00	0.310596
1518.00	0.309646
1519.00	0.308746
1520.00	0.307887
1521.00	0.306989
1522.00	0.306084
1523.00	0.305221
1524.00	0.304355
1525.00	0.303468
1526.00	0.302603
1527.00	0.301766
1528.00	0.300926
1529.00	0.300078
1530.00	0.299267
1531.00	0.298491
1532.00	0.297712
1533.00	0.296932
1534.00	0.296170
1535.00	0.295369
1536.00	0.294580
1537.00	0.293768
1538.00	0.292978
1539.00	0.292216
1540.00	0.291430
1541.00	0.290675
1542.00	0.289955
1543.00	0.289232
1544.00	0.288518
1545.00	0.287814
1546.00	0.287133
1547.00	0.286431
1548.00	0.285710
1549.00	0.284996
1550.00	0.284295
1551.00	0.283620
1552.00	0.282952
1553.00	0.282256
1554.00	0.281584
1555.00	0.280919
1556.00	0.280251
1557.00	0.279612
1558.00	0.278968
1559.00	0.278297
1560.00	0.277663
1561.00	0.277005
1562.00	0.276369
1563.00	0.275739
1564.00	0.275110
1565.00	0.274508
1566.00	0.273895
1567.00	0.273285
1568.00	0.272684
1569.00	0.272110
1570.00	0.271527
1571.00	0.270963
1572.00	0.270396
1573.00	0.269869
1574.00	0.269328
1575.00	0.268778
1576.00	0.268238
1577.00	0.267684
1578.00	0.267163
1579.00	0.266647
1580.00	0.266135
1581.00	0.265629
1582.00	0.265144
1583.00	0.264667
1584.00	0.264180
1585.00	0.263684
1586.00	0.263186
1587.00	0.262711
1588.00	0.262241
1589.00	0.261776
1590.00	0.261310
1591.00	0.260865
1592.00	0.260451
1593.00	0.260046
1594.00	0.259654
1595.00	0.259252
1596.00	0.258887
1597.00	0.258519
1598.00	0.258168
1599.00	0.257791
1600.00	0.257426
1601.00	0.257079
1602.00	0.256726
1603.00	0.256387
1604.00	0.256056
1605.00	0.255731
1606.00	0.255408
1607.00	0.255094
1608.00	0.254793
1609.00	0.254487
1610.00	0.254187
1611.00	0.253881
1612.00	0.253589
1613.00	0.253269
1614.00	0.252932
1615.00	0.252652
1616.00	0.252381
1617.00	0.252102
1618.00	0.251821
1619.00	0.251528
1620.00	0.251247
1621.00	0.250976
1622.00	0.250694
1623.00	0.250445
1624.00	0.250184
1625.00	0.249912
1626.00	0.249642
1627.00	0.249390
1628.00	0.249161
1629.00	0.248925
1630.00	0.248673
1631.00	0.248470
1632.00	0.248227
1633.00	0.247955
1634.00	0.247722
1635.00	0.247481
1636.00	0.247244
1637.00	0.247006
1638.00	0.246795
1639.00	0.246598
1640.00	0.246379
1641.00	0.246135
1642.00	0.245887
1643.00	0.247235
1644.00	0.248565
1645.00	0.249892
1646.00	0.251217
1647.00	0.252584
1648.00	0.253876
1649.00	0.255184
1650.00	0.256572
1651.00	0.257879
1652.00	0.259216
1653.00	0.260586
1654.00	0.261991
1655.00	0.263300
1656.00	0.264649
1657.00	0.265977
1658.00	0.267416
1659.00	0.268791
1660.00	0.268535
1661.00	0.268283
1662.00	0.268071
1663.00	0.267788
1664.00	0.267527
1665.00	0.267320
1666.00	0.267051
1667.00	0.266790
1668.00	0.266585
1669.00	0.266378
1670.00	0.266102
1671.00	0.265838
1672.00	0.265659
1673.00	0.265423
1674.00	0.265203
1675.00	0.264918
1676.00	0.264755
1677.00	0.264492
1678.00	0.264226
1679.00	0.264003
1680.00	0.263850
1681.00	0.263606
1682.00	0.263435
1683.00	0.263348
1684.00	0.263172
1685.00	0.262986
1686.00	0.262848
1687.00	0.262700
1688.00	0.262651
1689.00	0.262518
1690.00	0.262480
1691.00	0.262449
1692.00	0.262440
1693.00	0.262370
1694.00	0.262381
1695.00	0.262404
1696.00	0.262345
1697.00	0.262291
1698.00	0.262311
1699.00	0.262319
1700.00	0.262247
1701.00	0.262213
1702.00	0.262195
1703.00	0.262119
1704.00	0.262145
1705.00	0.262053
1706.00	0.262033
1707.00	0.262011
1708.00	0.261946
1709.00	0.261857
1710.00	0.261837
1711.00	0.261778
1712.00	0.261698
1713.00	0.261650
1714.00	0.261647
1715.00	0.261611
1716.00	0.261560
1717.00	0.261535
1718.00	0.261550
1719.00	0.261594
1720.00	0.261594
1721.00	0.261658
1722.00	0.261697
1723.00	0.261702
1724.00	0.261654
1725.00	0.261676
1726.00	0.261694
1727.00	0.261612
1728.00	0.261595
1729.00	0.261619
1730.00	0.261589
1731.00	0.261582
1732.00	0.261552
1733.00	0.261550
1734.00	0.261490
1735.00	0.261435
1736.00	0.261372
1737.00	0.261377
1738.00	0.261230
1739.00	0.261182
1740.00	0.261139
1741.00	0.261169
1742.00	0.261107
1743.00	0.261109
1744.00	0.261227
1745.00	0.261193
1746.00	0.261162
1747.00	0.261234
1748.00	0.261245
1749.00	0.261231
1750.00	0.261251
1751.00	0.261368
1752.00	0.261386
1753.00	0.261420
1754.00	0.261491
1755.00	0.261660
1756.00	0.261703
1757.00	0.261779
1758.00	0.261767
1759.00	0.261893
1760.00	0.261914
1761.00	0.261822
1762.00	0.261891
1763.00	0.261920
1764.00	0.261921
1765.00	0.261894
1766.00	0.261937
1767.00	0.261876
1768.00	0.261820
1769.00	0.261731
1770.00	0.261736
1771.00	0.261608
1772.00	0.261545
1773.00	0.261462
1774.00	0.261309
1775.00	0.261165
1776.00	0.260975
1777.00	0.260807
1778.00	0.260736
1779.00	0.260487
1780.00	0.260438
1781.00	0.260378
1782.00	0.260188
1783.00	0.260064
1784.00	0.259982
1785.00	0.259829
1786.00	0.259732
1787.00	0.259476
1788.00	0.259448
1789.00	0.259267
1790.00	0.259090
1791.00	0.258975
1792.00	0.258997
1793.00	0.258858
1794.00	0.258771
1795.00	0.258714
1796.00	0.258704
1797.00	0.258521
1798.00	0.258300
1799.00	0.258221
1800.00	0.258114
1801.00	0.257981
1802.00	0.257858
1803.00	0.257849
1804.00	0.257761
1805.00	0.257607
1806.00	0.257502
1807.00	0.257377
1808.00	0.257277
1809.00	0.257023
1810.00	0.257006
1811.00	0.256903
1812.00	0.256728
1813.00	0.256579
1814.00	0.256509
1815.00	0.256398
1816.00	0.256334
1817.00	0.256240
1818.00	0.256107
1819.00	0.255965
1820.00	0.255760
1821.00	0.255761
1822.00	0.255660
1823.00	0.255538
1824.00	0.255476
1825.00	0.255454
1826.00	0.255357
1827.00	0.255258
1828.00	0.255228
1829.00	0.255221
1830.00	0.255271
1831.00	0.255251
1832.00	0.255354
1833.00	0.255428
1834.00	0.255497
1835.00	0.255618
1836.00	0.255810
1837.00	0.255981
1838.00	0.256297
1839.00	0.256431
1840.00	0.256786
1841.00	0.257065
1842.00	0.257401
1843.00	0.257911
1844.00	0.258343
1845.00	0.258843
1846.00	0.259406
1847.00	0.260092
1848.00	0.260768
1849.00	0.261444
1850.00	0.262256
1851.00	0.263195
1852.00	0.264234
1853.00	0.265263
1854.00	0.266468
1855.00	0.267568
1856.00	0.268946
1857.00	0.270261
1858.00	0.271873
1859.00	0.273466
1860.00	0.275204
1861.00	0.277101
1862.00	0.279076
1863.00	0.281192
1864.00	0.283387
1865.00	0.285855
1866.00	0.288342
1867.00	0.290950
1868.00	0.293679
1869.00	0.296658
1870.00	0.299756
1871.00	0.303003
1872.00	0.306429
1873.00	0.310051
1874.00	0.313723
1875.00	0.317438
1876.00	0.321489
1877.00	0.325611
1878.00	0.329808
1879.00	0.334212
1880.00	0.338745
1881.00	0.343291
1882.00	0.347936
1883.00	0.352798
1884.00	0.357757
1885.00	0.362723
1886.00	0.367636
1887.00	0.372781
1888.00	0.377913
1889.00	0.382988
1890.00	0.388078
1891.00	0.393431
1892.00	0.398733
1893.00	0.403980
1894.00	0.409178
1895.00	0.414598
1896.00	0.419833
1897.00	0.425038
1898.00	0.430439
1899.00	0.435660
1900.00	0.440711
1901.00	0.445932
1902.00	0.451311
1903.00	0.456519
1904.00	0.461745
1905.00	0.466627
1906.00	0.471464
1907.00	0.476218
1908.00	0.480841
1909.00	0.485536
1910.00	0.489834
1911.00	0.493925
1912.00	0.497847
1913.00	0.501931
1914.00	0.505559
1915.00	0.509180
1916.00	0.512560
1917.00	0.515770
1918.00	0.518439
1919.00	0.520960
1920.00	0.523231
1921.00	0.525093
1922.00	0.526794
1923.00	0.528888
1924.00	0.530671
1925.00	0.531841
1926.00	0.533126
1927.00	0.534586
1928.00	0.535810
1929.00	0.536266
1930.00	0.536689
1931.00	0.537387
1932.00	0.537451
1933.00	0.537455
1934.00	0.537885
1935.00	0.538122
1936.00	0.537708
1937.00	0.537832
1938.00	0.537867
1939.00	0.537640
1940.00	0.537103
1941.00	0.536566
1942.00	0.536436
1943.00	0.535662
1944.00	0.534607
1945.00	0.533960
1946.00	0.533771
1947.00	0.532904
1948.00	0.532107
1949.00	0.531653
1950.00	0.530840
1951.00	0.529727
1952.00	0.528443
1953.00	0.527523
1954.00	0.526013
1955.00	0.524390
1956.00	0.523672
1957.00	0.522481
1958.00	0.520945
1959.00	0.519678
1960.00	0.518274
1961.00	0.516943
1962.00	0.515519
1963.00	0.513784
1964.00	0.512429
1965.00	0.510887
1966.00	0.509130
1967.00	0.507587
1968.00	0.505927
1969.00	0.504119
1970.00	0.502733
1971.00	0.501383
1972.00	0.500151
1973.00	0.498241
1974.00	0.496520
1975.00	0.495217
1976.00	0.493434
1977.00	0.491848
1978.00	0.490490
1979.00	0.488815
1980.00	0.486933
1981.00	0.485150
1982.00	0.483480
1983.00	0.481779
1984.00	0.480014
1985.00	0.478303
1986.00	0.477033
1987.00	0.475226
1988.00	0.473537
1989.00	0.471847
1990.00	0.470323
1991.00	0.468506
1992.00	0.466901
1993.00	0.465283
1994.00	0.463607
1995.00	0.461791
1996.00	0.460333
1997.00	0.459087
1998.00	0.457466
1999.00	0.455674
2000.00	0.454000
2001.00	0.452627
2002.00	0.450886
2003.00	0.449256
2004.00	0.447864
2005.00	0.446063
2006.00	0.444423
2007.00	0.442719
2008.00	0.441320
2009.00	0.439433
2010.00	0.437788
2011.00	0.436436
2012.00	0.434932
2013.00	0.432979
2014.00	0.431349
2015.00	0.429997
2016.00	0.428829
2017.00	0.427200
2018.00	0.425794
2019.00	0.424565
2020.00	0.422931
2021.00	0.421112
2022.00	0.419841
2023.00	0.418278
2024.00	0.416726
2025.00	0.415349
2026.00	0.414164
2027.00	0.412727
2028.00	0.410914
2029.00	0.409562
2030.00	0.408347
2031.00	0.406815
2032.00	0.405230
2033.00	0.403546
2034.00	0.402344
2035.00	0.400819
2036.00	0.399385
2037.00	0.398240
2038.00	0.396870
2039.00	0.395464
2040.00	0.394195
2041.00	0.393082
2042.00	0.391689
2043.00	0.390360
2044.00	0.389377
2045.00	0.388395
2046.00	0.386937
2047.00	0.385913
2048.00	0.384777
2049.00	0.383550
2050.00	0.382328
2051.00	0.380977
2052.00	0.379452
2053.00	0.378244
2054.00	0.377102
2055.00	0.376185
2056.00	0.374931
2057.00	0.373803
2058.00	0.372648
2059.00	0.371613
2060.00	0.370462
2061.00	0.369235
2062.00	0.368073
2063.00	0.366855
2064.00	0.365533
2065.00	0.364566
2066.00	0.363447
2067.00	0.362466
2068.00	0.361288
2069.00	0.360508
2070.00	0.359233
2071.00	0.357904
2072.00	0.356686
2073.00	0.355643
2074.00	0.354288
2075.00	0.353271
2076.00	0.352202
2077.00	0.350972
2078.00	0.349931
2079.00	0.348934
2080.00	0.348208
2081.00	0.347045
2082.00	0.345976
2083.00	0.345066
2084.00	0.343762
2085.00	0.342894
2086.00	0.341683
2087.00	0.340708
2088.00	0.339403
2089.00	0.338446
2090.00	0.337529
2091.00	0.337065
2092.00	0.335779
2093.00	0.334660
2094.00	0.334165
2095.00	0.332961
2096.00	0.331720
2097.00	0.330337
2098.00	0.329379
2099.00	0.327871
2100.00	0.326805
2101.00	0.325844
2102.00	0.324752
2103.00	0.323987
2104.00	0.323037
2105.00	0.322533
2106.00	0.321394
2107.00	0.320319
2108.00	0.319128
2109.00	0.318301
2110.00	0.317175
2111.00	0.315816
2112.00	0.314997
2113.00	0.313784
2114.00	0.313112
2115.00	0.312075
2116.00	0.311791
2117.00	0.310926
2118.00	0.310013
2119.00	0.309319
2120.00	0.308003
2121.00	0.307232
2122.00	0.306353
2123.00	0.305805
2124.00	0.304888
2125.00	0.303972
2126.00	0.302960
2127.00	0.302379
2128.00	0.301588
2129.00	0.300443
2130.00	0.299941
2131.00	0.298758
2132.00	0.298154
2133.00	0.296909
2134.00	0.296389
2135.00	0.295534
2136.00	0.294440
2137.00	0.294014
2138.00	0.293191
2139.00	0.292458
2140.00	0.291459
2141.00	0.291009
2142.00	0.290103
2143.00	0.289573
2144.00	0.288689
2145.00	0.288032
2146.00	0.287588
2147.00	0.286964
2148.00	0.286465
2149.00	0.285690
2150.00	0.285371
2151.00	0.284514
2152.00	0.284202
2153.00	0.283634
2154.00	0.283021
2155.00	0.282553
2156.00	0.281970
2157.00	0.281285
2158.00	0.280475
2159.00	0.280127
2160.00	0.279753
2161.00	0.279336
2162.00	0.278864
2163.00	0.278392
2164.00	0.278171
2165.00	0.277781
2166.00	0.277317
2167.00	0.276794
2168.00	0.276179
2169.00	0.275565
2170.00	0.275432
2171.00	0.274812
2172.00	0.274248
2173.00	0.273589
2174.00	0.273214
2175.00	0.272929
2176.00	0.272250
2177.00	0.271655
2178.00	0.271259
2179.00	0.270878
2180.00	0.270345
2181.00	0.269881
2182.00	0.269396
2183.00	0.269151
2184.00	0.268749
2185.00	0.268516
2186.00	0.268379
2187.00	0.267725
2188.00	0.267665
2189.00	0.267206
2190.00	0.267237
2191.00	0.267140
2192.00	0.266607
2193.00	0.266542
2194.00	0.266516
2195.00	0.266373
2196.00	0.266023
2197.00	0.265927
[truncated: 303 more rows]
