# Supplementary material for: Ultrafast charge-transfer-induced spin transition in cobalt-tungstate molecular photomagnets
Source: Nat Commun. 2025 Jun 6;16:5012. doi: 10.1038/s41467-025-60401-4 (PMC12144094; doi:10.1038/s41467-025-60401-4)
Supplement: Supplementary file 5 — Source Data [file 41467_2025_60401_MOESM5_ESM.zip › Source_Data_files/Photoinduced_UV_vis_NIR_spectra_CsCoW/cooling_photo_2nd/File_220713_132537_40K.txt]

File_220713_132537_40K.spc - RawData
�g�� (nm)	Abs.
200.00	2.390325
201.00	2.769397
202.00	2.676206
203.00	2.516535
204.00	2.662558
205.00	2.384823
206.00	2.174247
207.00	2.427440
208.00	2.542118
209.00	2.240026
210.00	2.238897
211.00	2.367758
212.00	2.271199
213.00	2.369095
214.00	2.388203
215.00	2.354443
216.00	2.251218
217.00	2.235801
218.00	2.221285
219.00	2.275179
220.00	2.312960
221.00	2.406410
222.00	2.353245
223.00	2.343417
224.00	2.374988
225.00	2.307082
226.00	2.320614
227.00	2.345934
228.00	2.393009
229.00	2.339232
230.00	2.376487
231.00	2.333016
232.00	2.302453
233.00	2.265647
234.00	2.263929
235.00	2.246370
236.00	2.284670
237.00	2.304574
238.00	2.314409
239.00	2.341898
240.00	2.363389
241.00	2.340256
242.00	2.379481
243.00	2.380430
244.00	2.362125
245.00	2.327180
246.00	2.320903
247.00	2.291110
248.00	2.293489
249.00	2.292301
250.00	2.311829
251.00	2.308337
252.00	2.299279
253.00	2.314304
254.00	2.317202
255.00	2.321464
256.00	2.356130
257.00	2.383774
258.00	2.391226
259.00	2.428405
260.00	2.440500
261.00	2.427595
262.00	2.405698
263.00	2.394057
264.00	2.349463
265.00	2.323938
266.00	2.305011
267.00	2.318959
268.00	2.299804
269.00	2.323029
270.00	2.315961
271.00	2.312290
272.00	2.283791
273.00	2.288191
274.00	2.274742
275.00	2.270794
276.00	2.264577
277.00	2.265176
278.00	2.249846
279.00	2.224560
280.00	2.212082
281.00	2.201099
282.00	2.194762
283.00	2.197708
284.00	2.204855
285.00	2.194901
286.00	2.186264
287.00	2.164781
288.00	2.154015
289.00	2.143336
290.00	2.129085
291.00	2.129068
292.00	2.134379
293.00	2.125674
294.00	2.111197
295.00	2.105680
296.00	2.095068
297.00	2.080377
298.00	2.064938
299.00	2.060805
300.00	2.055609
301.00	2.043410
302.00	2.026709
303.00	2.011069
304.00	1.994552
305.00	1.989524
306.00	1.966877
307.00	1.944492
308.00	1.935896
309.00	1.921089
310.00	1.883230
311.00	1.865798
312.00	1.842182
313.00	1.807948
314.00	1.780079
315.00	1.758388
316.00	1.734190
317.00	1.714181
318.00	1.682683
319.00	1.660181
320.00	1.643670
321.00	1.617862
322.00	1.603799
323.00	1.599266
324.00	1.584882
325.00	1.569761
326.00	1.560422
327.00	1.547222
328.00	1.533311
329.00	1.524194
330.00	1.516887
331.00	1.511882
332.00	1.504020
333.00	1.498613
334.00	1.493266
335.00	1.486396
336.00	1.478922
337.00	1.476529
338.00	1.473800
339.00	1.469715
340.00	1.467443
341.00	1.466097
342.00	1.460701
343.00	1.456985
344.00	1.453492
345.00	1.449794
346.00	1.447310
347.00	1.445646
348.00	1.444529
349.00	1.442908
350.00	1.442580
351.00	1.438407
352.00	1.435856
353.00	1.430352
354.00	1.426158
355.00	1.421197
356.00	1.417664
357.00	1.412655
358.00	1.408991
359.00	1.404750
360.00	1.401041
361.00	1.394664
362.00	1.387814
363.00	1.381179
364.00	1.373497
365.00	1.364859
366.00	1.357049
367.00	1.349972
368.00	1.341500
369.00	1.332597
370.00	1.323967
371.00	1.316546
372.00	1.307981
373.00	1.299127
374.00	1.290758
375.00	1.281598
376.00	1.270226
377.00	1.260869
378.00	1.251425
379.00	1.241513
380.00	1.230658
381.00	1.222865
382.00	1.212331
383.00	1.203442
384.00	1.193968
385.00	1.184730
386.00	1.174571
387.00	1.165703
388.00	1.155901
389.00	1.145976
390.00	1.136983
391.00	1.128125
392.00	1.119192
393.00	1.110414
394.00	1.102160
395.00	1.093983
396.00	1.086816
397.00	1.080299
398.00	1.074798
399.00	1.069739
400.00	1.065816
401.00	1.060843
402.00	1.055921
403.00	1.051971
404.00	1.047879
405.00	1.042751
406.00	1.039174
407.00	1.035836
408.00	1.032169
409.00	1.028536
410.00	1.025763
411.00	1.022209
412.00	1.018466
413.00	1.014376
414.00	1.011261
415.00	1.007136
416.00	1.003599
417.00	0.999407
418.00	0.995581
419.00	0.990730
420.00	0.986915
421.00	0.982307
422.00	0.978466
423.00	0.974098
424.00	0.969933
425.00	0.965534
426.00	0.960851
427.00	0.956601
428.00	0.952253
429.00	0.948605
430.00	0.944588
431.00	0.941210
432.00	0.937347
433.00	0.933614
434.00	0.930110
435.00	0.926931
436.00	0.923398
437.00	0.920148
438.00	0.917807
439.00	0.914643
440.00	0.911520
441.00	0.909022
442.00	0.906864
443.00	0.904013
444.00	0.902005
445.00	0.899756
446.00	0.898040
447.00	0.896470
448.00	0.894522
449.00	0.892581
450.00	0.891374
451.00	0.889644
452.00	0.887524
453.00	0.886394
454.00	0.885613
455.00	0.884578
456.00	0.883355
457.00	0.882962
458.00	0.882164
459.00	0.881094
460.00	0.879985
461.00	0.879518
462.00	0.878263
463.00	0.877038
464.00	0.875786
465.00	0.874444
466.00	0.872720
467.00	0.871067
468.00	0.869403
469.00	0.867803
470.00	0.866156
471.00	0.864021
472.00	0.862011
473.00	0.860135
474.00	0.857696
475.00	0.855258
476.00	0.853263
477.00	0.851242
478.00	0.848710
479.00	0.846419
480.00	0.844320
481.00	0.842333
482.00	0.840226
483.00	0.838315
484.00	0.836527
485.00	0.834405
486.00	0.832335
487.00	0.830048
488.00	0.827740
489.00	0.825892
490.00	0.824150
491.00	0.822625
492.00	0.821322
493.00	0.820064
494.00	0.818726
495.00	0.817118
496.00	0.815092
497.00	0.813565
498.00	0.812532
499.00	0.811202
500.00	0.810683
501.00	0.809803
502.00	0.808418
503.00	0.807348
504.00	0.806316
505.00	0.805218
506.00	0.804396
507.00	0.803959
508.00	0.802980
509.00	0.802174
510.00	0.801086
511.00	0.800548
512.00	0.799897
513.00	0.799525
514.00	0.799023
515.00	0.798413
516.00	0.798051
517.00	0.797318
518.00	0.796977
519.00	0.796823
520.00	0.796735
521.00	0.796246
522.00	0.796124
523.00	0.795599
524.00	0.795336
525.00	0.795140
526.00	0.795388
527.00	0.795610
528.00	0.795540
529.00	0.795079
530.00	0.795342
531.00	0.794881
532.00	0.794956
533.00	0.795158
534.00	0.794841
535.00	0.794015
536.00	0.793346
537.00	0.791823
538.00	0.790295
539.00	0.788723
540.00	0.786896
541.00	0.784697
542.00	0.782418
543.00	0.779593
544.00	0.777114
545.00	0.774800
546.00	0.772878
547.00	0.771290
548.00	0.770472
549.00	0.769372
550.00	0.768433
551.00	0.767750
552.00	0.767346
553.00	0.766798
554.00	0.766937
555.00	0.767434
556.00	0.767502
557.00	0.768245
558.00	0.768846
559.00	0.769652
560.00	0.770580
561.00	0.772645
562.00	0.773645
563.00	0.774944
564.00	0.776626
565.00	0.777535
566.00	0.778594
567.00	0.779875
568.00	0.781379
569.00	0.782577
570.00	0.783957
571.00	0.784953
572.00	0.785916
573.00	0.786935
574.00	0.787699
575.00	0.788744
576.00	0.789088
577.00	0.790038
578.00	0.790958
579.00	0.792234
580.00	0.793665
581.00	0.795333
582.00	0.797048
583.00	0.799021
584.00	0.801020
585.00	0.803064
586.00	0.805105
587.00	0.807892
588.00	0.810397
589.00	0.813048
590.00	0.815337
591.00	0.818031
592.00	0.820399
593.00	0.822729
594.00	0.825172
595.00	0.827793
596.00	0.830368
597.00	0.832550
598.00	0.834757
599.00	0.836804
600.00	0.839470
601.00	0.842417
602.00	0.844551
603.00	0.847342
604.00	0.850467
605.00	0.853138
606.00	0.855210
607.00	0.858403
608.00	0.861010
609.00	0.863142
610.00	0.865090
611.00	0.867810
612.00	0.870326
613.00	0.872629
614.00	0.875421
615.00	0.878308
616.00	0.881392
617.00	0.884304
618.00	0.887579
619.00	0.890076
620.00	0.893167
621.00	0.895175
622.00	0.897829
623.00	0.899760
624.00	0.903280
625.00	0.905721
626.00	0.908812
627.00	0.911582
628.00	0.914699
629.00	0.916943
630.00	0.919939
631.00	0.922674
632.00	0.924980
633.00	0.927607
634.00	0.929620
635.00	0.932083
636.00	0.934662
637.00	0.936816
638.00	0.939226
639.00	0.942148
640.00	0.944421
641.00	0.947200
642.00	0.950886
643.00	0.953678
644.00	0.956146
645.00	0.959155
646.00	0.961450
647.00	0.963244
648.00	0.966256
649.00	0.968904
650.00	0.971260
651.00	0.973528
652.00	0.975357
653.00	0.977498
654.00	0.979955
655.00	0.983277
656.00	0.986304
657.00	0.990203
658.00	0.993189
659.00	0.996668
660.00	0.999443
661.00	1.002355
662.00	1.004891
663.00	1.007298
664.00	1.009493
665.00	1.010743
666.00	1.012582
667.00	1.014256
668.00	1.015182
669.00	1.016165
670.00	1.017499
671.00	1.017652
672.00	1.018023
673.00	1.018964
674.00	1.019619
675.00	1.020730
676.00	1.021456
677.00	1.022750
678.00	1.024909
679.00	1.025601
680.00	1.027103
681.00	1.029865
682.00	1.031854
683.00	1.032549
684.00	1.035312
685.00	1.036641
686.00	1.038377
687.00	1.040054
688.00	1.041250
689.00	1.041399
690.00	1.041762
691.00	1.041612
692.00	1.042857
693.00	1.044885
694.00	1.045886
695.00	1.049014
696.00	1.050571
697.00	1.049838
698.00	1.050890
699.00	1.052814
700.00	1.052587
701.00	1.054060
702.00	1.056019
703.00	1.056002
704.00	1.056429
705.00	1.057334
706.00	1.056818
707.00	1.057223
708.00	1.057264
709.00	1.057759
710.00	1.058117
711.00	1.059391
712.00	1.059556
713.00	1.059789
714.00	1.061344
715.00	1.061299
716.00	1.061206
717.00	1.060413
718.00	1.059749
719.00	1.044051
720.00	1.029866
721.00	1.021959
722.00	1.017773
723.00	1.013698
724.00	1.009817
725.00	1.005431
726.00	1.001373
727.00	0.997316
728.00	0.993580
729.00	0.989950
730.00	0.989604
731.00	0.989233
732.00	0.988903
733.00	0.988509
734.00	0.988084
735.00	0.987716
736.00	0.987356
737.00	0.986881
738.00	0.986369
739.00	0.985885
740.00	0.985312
741.00	0.984623
742.00	0.983890
743.00	0.983004
744.00	0.982158
745.00	0.981198
746.00	0.980246
747.00	0.979179
748.00	0.978128
749.00	0.977000
750.00	0.975884
751.00	0.974647
752.00	0.973375
753.00	0.971928
754.00	0.970440
755.00	0.968905
756.00	0.967309
757.00	0.965762
758.00	0.964221
759.00	0.962527
760.00	0.960923
761.00	0.959242
762.00	0.957590
763.00	0.955819
764.00	0.954059
765.00	0.952136
766.00	0.950345
767.00	0.948523
768.00	0.946612
769.00	0.944633
770.00	0.942732
771.00	0.940785
772.00	0.938826
773.00	0.936769
774.00	0.934646
775.00	0.932456
776.00	0.930187
777.00	0.927962
778.00	0.925779
779.00	0.923402
780.00	0.921111
781.00	0.918779
782.00	0.916343
783.00	0.913787
784.00	0.911227
785.00	0.908653
786.00	0.905991
787.00	0.903321
788.00	0.900768
789.00	0.898096
790.00	0.895480
791.00	0.892780
792.00	0.890117
793.00	0.887472
794.00	0.884605
795.00	0.881754
796.00	0.878982
797.00	0.876029
798.00	0.873158
799.00	0.870294
800.00	0.867384
801.00	0.864424
802.00	0.861541
803.00	0.858650
804.00	0.855640
805.00	0.852537
806.00	0.849518
807.00	0.846429
808.00	0.843354
809.00	0.840277
810.00	0.837163
811.00	0.834124
812.00	0.831054
813.00	0.827925
814.00	0.824851
815.00	0.821727
816.00	0.818675
817.00	0.815581
818.00	0.812564
819.00	0.809422
820.00	0.806291
821.00	0.803241
822.00	0.800137
823.00	0.797009
824.00	0.793884
825.00	0.790919
826.00	0.787833
827.00	0.784864
828.00	0.781848
829.00	0.778884
830.00	0.775773
831.00	0.772757
832.00	0.769765
833.00	0.766750
834.00	0.763840
835.00	0.760833
836.00	0.757755
837.00	0.754738
838.00	0.751845
839.00	0.748853
840.00	0.745975
841.00	0.742963
842.00	0.739926
843.00	0.736932
844.00	0.734048
845.00	0.731032
846.00	0.727991
847.00	0.725014
848.00	0.722208
849.00	0.719342
850.00	0.716445
851.00	0.713476
852.00	0.710507
853.00	0.707617
854.00	0.704774
855.00	0.701869
856.00	0.699139
857.00	0.696196
858.00	0.693412
859.00	0.690585
860.00	0.687654
861.00	0.684675
862.00	0.681847
863.00	0.676121
864.00	0.670449
865.00	0.664584
866.00	0.658917
867.00	0.653250
868.00	0.647622
869.00	0.642053
870.00	0.636583
871.00	0.631092
872.00	0.625552
873.00	0.620015
874.00	0.614629
875.00	0.609236
876.00	0.603898
877.00	0.598699
878.00	0.593559
879.00	0.588321
880.00	0.585512
881.00	0.582696
882.00	0.579986
883.00	0.577154
884.00	0.574411
885.00	0.571784
886.00	0.569139
887.00	0.566449
888.00	0.563773
889.00	0.561144
890.00	0.558579
891.00	0.555994
892.00	0.553511
893.00	0.550933
894.00	0.548361
895.00	0.545754
896.00	0.543340
897.00	0.540901
898.00	0.538521
899.00	0.536094
900.00	0.533764
901.00	0.531443
902.00	0.529050
903.00	0.526718
904.00	0.524466
905.00	0.522242
906.00	0.520077
907.00	0.517843
908.00	0.515689
909.00	0.513484
910.00	0.511416
911.00	0.509387
912.00	0.507315
913.00	0.505287
914.00	0.503226
915.00	0.501246
916.00	0.499316
917.00	0.497371
918.00	0.495493
919.00	0.493609
920.00	0.491745
921.00	0.489897
922.00	0.488078
923.00	0.486264
924.00	0.484515
925.00	0.482766
926.00	0.481096
927.00	0.479401
928.00	0.477710
929.00	0.476099
930.00	0.474454
931.00	0.472854
932.00	0.471247
933.00	0.469672
934.00	0.468105
935.00	0.466574
936.00	0.465118
937.00	0.463661
938.00	0.462204
939.00	0.460753
940.00	0.459317
941.00	0.457913
942.00	0.456535
943.00	0.455120
944.00	0.453721
945.00	0.452341
946.00	0.450961
947.00	0.449614
948.00	0.448320
949.00	0.447073
950.00	0.445769
951.00	0.444502
952.00	0.443208
953.00	0.441896
954.00	0.440620
955.00	0.439320
956.00	0.438067
957.00	0.436840
958.00	0.435580
959.00	0.434346
960.00	0.433195
961.00	0.432065
962.00	0.430917
963.00	0.429792
964.00	0.428676
965.00	0.427561
966.00	0.426423
967.00	0.425345
968.00	0.424238
969.00	0.423150
970.00	0.422069
971.00	0.421059
972.00	0.420079
973.00	0.419055
974.00	0.418058
975.00	0.417094
976.00	0.416136
977.00	0.415118
978.00	0.414123
979.00	0.413176
980.00	0.412299
981.00	0.411382
982.00	0.410471
983.00	0.409618
984.00	0.408742
985.00	0.407881
986.00	0.406999
987.00	0.406159
988.00	0.405276
989.00	0.404435
990.00	0.403617
991.00	0.402762
992.00	0.401959
993.00	0.401127
994.00	0.400355
995.00	0.399575
996.00	0.398790
997.00	0.397978
998.00	0.397213
999.00	0.396449
1000.00	0.395658
1001.00	0.394904
1002.00	0.394177
1003.00	0.393476
1004.00	0.392754
1005.00	0.392049
1006.00	0.391375
1007.00	0.390718
1008.00	0.390084
1009.00	0.389419
1010.00	0.388769
1011.00	0.388117
1012.00	0.387478
1013.00	0.386864
1014.00	0.386220
1015.00	0.385595
1016.00	0.384928
1017.00	0.384282
1018.00	0.383631
1019.00	0.383012
1020.00	0.382388
1021.00	0.381798
1022.00	0.381183
1023.00	0.380533
1024.00	0.379902
1025.00	0.379301
1026.00	0.378688
1027.00	0.378073
1028.00	0.377446
1029.00	0.376849
1030.00	0.376231
1031.00	0.375656
1032.00	0.375067
1033.00	0.374496
1034.00	0.373906
1035.00	0.373333
1036.00	0.372744
1037.00	0.372176
1038.00	0.371599
1039.00	0.371013
1040.00	0.370446
1041.00	0.369865
1042.00	0.369250
1043.00	0.368693
1044.00	0.368153
1045.00	0.367624
1046.00	0.367076
1047.00	0.366538
1048.00	0.365992
1049.00	0.365437
1050.00	0.364900
1051.00	0.364401
1052.00	0.363897
1053.00	0.363361
1054.00	0.362867
1055.00	0.362367
1056.00	0.361885
1057.00	0.361380
1058.00	0.360904
1059.00	0.360467
1060.00	0.359978
1061.00	0.359464
1062.00	0.358959
1063.00	0.358472
1064.00	0.357984
1065.00	0.357518
1066.00	0.357036
1067.00	0.356580
1068.00	0.356095
1069.00	0.355614
1070.00	0.355164
1071.00	0.354687
1072.00	0.354220
1073.00	0.353748
1074.00	0.353285
1075.00	0.352808
1076.00	0.352346
1077.00	0.351904
1078.00	0.351501
1079.00	0.351114
1080.00	0.350707
1081.00	0.350323
1082.00	0.349910
1083.00	0.349528
1084.00	0.349130
1085.00	0.348740
1086.00	0.348359
1087.00	0.348005
1088.00	0.347605
1089.00	0.347242
1090.00	0.346893
1091.00	0.346585
1092.00	0.346260
1093.00	0.345902
1094.00	0.345555
1095.00	0.345213
1096.00	0.344851
1097.00	0.344464
1098.00	0.344062
1099.00	0.343668
1100.00	0.343260
1101.00	0.342889
1102.00	0.342542
1103.00	0.342196
1104.00	0.341811
1105.00	0.341452
1106.00	0.341078
1107.00	0.340719
1108.00	0.340330
1109.00	0.339943
1110.00	0.339571
1111.00	0.339184
1112.00	0.338789
1113.00	0.338408
1114.00	0.338066
1115.00	0.337748
1116.00	0.337424
1117.00	0.337139
1118.00	0.336810
1119.00	0.336457
1120.00	0.336082
1121.00	0.335741
1122.00	0.335444
1123.00	0.335111
1124.00	0.334784
1125.00	0.334490
1126.00	0.334203
1127.00	0.333905
1128.00	0.333602
1129.00	0.333313
1130.00	0.333010
1131.00	0.332720
1132.00	0.332402
1133.00	0.332091
1134.00	0.331772
1135.00	0.331482
1136.00	0.331209
1137.00	0.330953
1138.00	0.330691
1139.00	0.330399
1140.00	0.330133
1141.00	0.329872
1142.00	0.329606
1143.00	0.329328
1144.00	0.329051
1145.00	0.328821
1146.00	0.328566
1147.00	0.328298
1148.00	0.328031
1149.00	0.327800
1150.00	0.327554
1151.00	0.327286
1152.00	0.327008
1153.00	0.326728
1154.00	0.326480
1155.00	0.326204
1156.00	0.325939
1157.00	0.325672
1158.00	0.325396
1159.00	0.325090
1160.00	0.324800
1161.00	0.324529
1162.00	0.324235
1163.00	0.323960
1164.00	0.323686
1165.00	0.323393
1166.00	0.323096
1167.00	0.322813
1168.00	0.322544
1169.00	0.322266
1170.00	0.321974
1171.00	0.321644
1172.00	0.321358
1173.00	0.321082
1174.00	0.320795
1175.00	0.320520
1176.00	0.320242
1177.00	0.319959
1178.00	0.319686
1179.00	0.319395
1180.00	0.319083
1181.00	0.318793
1182.00	0.318502
1183.00	0.318211
1184.00	0.317940
1185.00	0.317673
1186.00	0.317412
1187.00	0.317145
1188.00	0.316886
1189.00	0.316628
1190.00	0.316359
1191.00	0.316082
1192.00	0.315770
1193.00	0.315515
1194.00	0.315252
1195.00	0.314986
1196.00	0.314728
1197.00	0.314517
1198.00	0.314261
1199.00	0.314005
1200.00	0.313745
1201.00	0.313478
1202.00	0.313214
1203.00	0.312934
1204.00	0.312664
1205.00	0.312407
1206.00	0.312105
1207.00	0.311793
1208.00	0.311530
1209.00	0.311272
1210.00	0.310983
1211.00	0.310691
1212.00	0.310401
1213.00	0.310098
1214.00	0.309777
1215.00	0.309472
1216.00	0.309166
1217.00	0.308882
1218.00	0.308565
1219.00	0.308256
1220.00	0.307958
1221.00	0.307672
1222.00	0.307374
1223.00	0.307092
1224.00	0.306814
1225.00	0.306504
1226.00	0.306222
1227.00	0.305941
1228.00	0.305657
1229.00	0.305344
1230.00	0.305042
1231.00	0.304732
1232.00	0.304450
1233.00	0.304183
1234.00	0.303895
1235.00	0.303625
1236.00	0.303331
1237.00	0.303040
1238.00	0.302755
1239.00	0.302459
1240.00	0.302160
1241.00	0.301871
1242.00	0.301570
1243.00	0.301261
1244.00	0.300942
1245.00	0.300655
1246.00	0.300370
1247.00	0.300086
1248.00	0.299816
1249.00	0.299559
1250.00	0.299285
1251.00	0.299007
1252.00	0.298731
1253.00	0.298457
1254.00	0.298171
1255.00	0.297888
1256.00	0.297639
1257.00	0.297390
1258.00	0.297124
1259.00	0.296855
1260.00	0.296610
1261.00	0.296362
1262.00	0.296102
1263.00	0.295854
1264.00	0.295611
1265.00	0.295324
1266.00	0.295046
1267.00	0.294792
1268.00	0.294530
1269.00	0.294248
1270.00	0.293960
1271.00	0.293713
1272.00	0.293461
1273.00	0.293172
1274.00	0.292914
1275.00	0.292649
1276.00	0.292423
1277.00	0.292171
1278.00	0.291908
1279.00	0.291669
1280.00	0.291445
1281.00	0.291189
1282.00	0.290981
1283.00	0.290757
1284.00	0.290519
1285.00	0.290274
1286.00	0.290066
1287.00	0.289870
1288.00	0.289657
1289.00	0.289411
1290.00	0.289186
1291.00	0.288981
1292.00	0.288775
1293.00	0.288575
1294.00	0.288363
1295.00	0.288187
1296.00	0.287998
1297.00	0.287797
1298.00	0.287634
1299.00	0.287470
1300.00	0.287288
1301.00	0.287092
1302.00	0.286903
1303.00	0.286728
1304.00	0.286574
1305.00	0.286421
1306.00	0.286286
1307.00	0.286152
1308.00	0.285974
1309.00	0.285809
1310.00	0.285650
1311.00	0.285513
1312.00	0.285359
1313.00	0.285184
1314.00	0.285004
1315.00	0.284826
1316.00	0.284638
1317.00	0.284434
1318.00	0.284266
1319.00	0.284126
1320.00	0.283957
1321.00	0.283768
1322.00	0.283560
1323.00	0.283382
1324.00	0.283181
1325.00	0.282985
1326.00	0.282803
1327.00	0.282609
1328.00	0.282400
1329.00	0.282216
1330.00	0.282059
1331.00	0.281913
1332.00	0.281777
1333.00	0.281625
1334.00	0.281498
1335.00	0.281349
1336.00	0.281204
1337.00	0.281082
1338.00	0.280962
1339.00	0.280854
1340.00	0.280784
1341.00	0.280728
1342.00	0.280679
1343.00	0.280623
1344.00	0.280557
1345.00	0.280507
1346.00	0.280448
1347.00	0.280375
1348.00	0.280303
1349.00	0.280220
1350.00	0.280159
1351.00	0.280096
1352.00	0.280057
1353.00	0.280041
1354.00	0.279997
1355.00	0.279972
1356.00	0.279970
1357.00	0.279950
1358.00	0.279940
1359.00	0.279949
1360.00	0.279974
1361.00	0.280022
1362.00	0.280081
1363.00	0.280171
1364.00	0.280298
1365.00	0.280440
1366.00	0.280626
1367.00	0.280856
1368.00	0.281145
1369.00	0.281476
1370.00	0.281819
1371.00	0.282216
1372.00	0.282659
1373.00	0.283152
1374.00	0.283694
1375.00	0.284296
1376.00	0.284927
1377.00	0.285608
1378.00	0.286374
1379.00	0.287194
1380.00	0.288051
1381.00	0.288976
1382.00	0.289979
1383.00	0.291009
1384.00	0.292075
1385.00	0.293206
1386.00	0.294384
1387.00	0.295607
1388.00	0.296868
1389.00	0.298179
1390.00	0.299549
1391.00	0.300926
1392.00	0.302342
1393.00	0.303817
1394.00	0.305369
1395.00	0.306903
1396.00	0.308451
1397.00	0.310030
1398.00	0.311636
1399.00	0.313227
1400.00	0.314855
1401.00	0.316477
1402.00	0.318105
1403.00	0.319716
1404.00	0.321338
1405.00	0.322959
1406.00	0.324585
1407.00	0.326164
1408.00	0.327726
1409.00	0.329276
1410.00	0.330812
1411.00	0.332302
1412.00	0.333779
1413.00	0.335227
1414.00	0.336637
1415.00	0.337999
1416.00	0.339322
1417.00	0.340631
1418.00	0.341893
1419.00	0.343095
1420.00	0.344252
1421.00	0.345383
1422.00	0.346477
1423.00	0.347534
1424.00	0.348555
1425.00	0.349548
1426.00	0.350495
1427.00	0.351375
1428.00	0.352206
1429.00	0.353006
1430.00	0.353775
1431.00	0.354511
1432.00	0.355197
1433.00	0.355869
1434.00	0.356500
1435.00	0.357114
1436.00	0.357694
1437.00	0.358241
1438.00	0.358716
1439.00	0.359175
1440.00	0.359579
1441.00	0.359975
1442.00	0.360327
1443.00	0.360649
1444.00	0.360944
1445.00	0.361203
1446.00	0.361443
1447.00	0.361667
1448.00	0.361864
1449.00	0.362006
1450.00	0.362113
1451.00	0.362206
1452.00	0.362281
1453.00	0.362286
1454.00	0.362270
1455.00	0.362222
1456.00	0.362147
1457.00	0.362034
1458.00	0.361850
1459.00	0.361653
1460.00	0.361414
1461.00	0.361155
1462.00	0.360851
1463.00	0.360474
1464.00	0.360076
1465.00	0.359638
1466.00	0.359154
1467.00	0.358664
1468.00	0.358115
1469.00	0.357536
1470.00	0.356923
1471.00	0.356252
1472.00	0.355584
1473.00	0.354897
1474.00	0.354158
1475.00	0.353407
1476.00	0.352616
1477.00	0.351813
1478.00	0.350985
1479.00	0.350109
1480.00	0.349231
1481.00	0.348338
1482.00	0.347407
1483.00	0.346492
1484.00	0.345549
1485.00	0.344599
1486.00	0.343618
1487.00	0.342628
1488.00	0.341652
1489.00	0.340653
1490.00	0.339583
1491.00	0.338556
1492.00	0.337527
1493.00	0.336509
1494.00	0.335458
1495.00	0.334409
1496.00	0.333407
1497.00	0.332422
1498.00	0.331400
1499.00	0.330365
1500.00	0.329343
1501.00	0.328316
1502.00	0.327266
1503.00	0.326207
1504.00	0.325183
1505.00	0.324163
1506.00	0.323118
1507.00	0.322112
1508.00	0.321102
1509.00	0.320090
1510.00	0.319054
1511.00	0.318037
1512.00	0.317041
1513.00	0.316035
1514.00	0.315009
1515.00	0.314011
1516.00	0.313049
1517.00	0.312084
1518.00	0.311120
1519.00	0.310181
1520.00	0.309294
1521.00	0.308385
1522.00	0.307462
1523.00	0.306601
1524.00	0.305742
1525.00	0.304884
1526.00	0.304014
1527.00	0.303186
1528.00	0.302361
1529.00	0.301519
1530.00	0.300708
1531.00	0.299919
1532.00	0.299147
1533.00	0.298359
1534.00	0.297569
1535.00	0.296776
1536.00	0.295998
1537.00	0.295196
1538.00	0.294427
1539.00	0.293684
1540.00	0.292919
1541.00	0.292159
1542.00	0.291399
1543.00	0.290650
1544.00	0.289920
1545.00	0.289207
1546.00	0.288488
1547.00	0.287762
1548.00	0.287049
1549.00	0.286320
1550.00	0.285616
1551.00	0.284937
1552.00	0.284256
1553.00	0.283564
1554.00	0.282881
1555.00	0.282227
1556.00	0.281547
1557.00	0.280889
1558.00	0.280240
1559.00	0.279595
1560.00	0.278951
1561.00	0.278315
1562.00	0.277686
1563.00	0.277071
1564.00	0.276479
1565.00	0.275863
1566.00	0.275234
1567.00	0.274616
1568.00	0.274009
1569.00	0.273426
1570.00	0.272834
1571.00	0.272260
1572.00	0.271670
1573.00	0.271136
1574.00	0.270575
1575.00	0.270006
1576.00	0.269440
1577.00	0.268912
1578.00	0.268376
1579.00	0.267842
1580.00	0.267323
1581.00	0.266784
1582.00	0.266273
1583.00	0.265800
1584.00	0.265319
1585.00	0.264868
1586.00	0.264405
1587.00	0.263943
1588.00	0.263482
1589.00	0.263041
1590.00	0.262580
1591.00	0.262145
1592.00	0.261759
1593.00	0.261362
1594.00	0.260966
1595.00	0.260590
1596.00	0.260238
1597.00	0.259869
1598.00	0.259490
1599.00	0.259136
1600.00	0.258769
1601.00	0.258414
1602.00	0.258046
1603.00	0.257684
1604.00	0.257338
1605.00	0.257014
1606.00	0.256666
1607.00	0.256358
1608.00	0.256035
1609.00	0.255700
1610.00	0.255381
1611.00	0.255065
1612.00	0.254737
1613.00	0.254372
1614.00	0.254027
1615.00	0.253745
1616.00	0.253451
1617.00	0.253163
1618.00	0.252879
1619.00	0.252578
1620.00	0.252322
1621.00	0.252027
1622.00	0.251737
1623.00	0.251481
1624.00	0.251205
1625.00	0.250961
1626.00	0.250727
1627.00	0.250523
1628.00	0.250309
1629.00	0.250082
1630.00	0.249876
1631.00	0.249686
1632.00	0.249461
1633.00	0.249219
1634.00	0.249008
1635.00	0.248787
1636.00	0.248545
1637.00	0.248282
1638.00	0.248105
1639.00	0.247918
1640.00	0.247706
1641.00	0.247466
1642.00	0.247231
1643.00	0.248585
1644.00	0.249937
1645.00	0.251263
1646.00	0.252672
1647.00	0.254010
1648.00	0.255372
1649.00	0.256787
1650.00	0.258210
1651.00	0.259560
1652.00	0.260999
1653.00	0.262411
1654.00	0.263803
1655.00	0.265177
1656.00	0.266540
1657.00	0.267907
1658.00	0.269308
1659.00	0.270723
1660.00	0.270422
1661.00	0.270111
1662.00	0.269855
1663.00	0.269469
1664.00	0.269295
1665.00	0.268982
1666.00	0.268656
1667.00	0.268302
1668.00	0.268039
1669.00	0.267716
1670.00	0.267440
1671.00	0.267207
1672.00	0.267024
1673.00	0.266801
1674.00	0.266554
1675.00	0.266299
1676.00	0.266106
1677.00	0.265895
1678.00	0.265667
1679.00	0.265413
1680.00	0.265314
1681.00	0.265093
1682.00	0.264932
1683.00	0.264771
1684.00	0.264652
1685.00	0.264537
1686.00	0.264401
1687.00	0.264266
1688.00	0.264199
1689.00	0.264039
1690.00	0.263964
1691.00	0.263962
1692.00	0.263960
1693.00	0.263892
1694.00	0.263917
1695.00	0.263931
1696.00	0.263969
1697.00	0.263920
1698.00	0.263890
1699.00	0.263896
1700.00	0.263910
1701.00	0.263867
1702.00	0.263828
1703.00	0.263822
1704.00	0.263813
1705.00	0.263773
1706.00	0.263776
1707.00	0.263762
1708.00	0.263643
1709.00	0.263624
1710.00	0.263625
1711.00	0.263525
1712.00	0.263490
1713.00	0.263506
1714.00	0.263502
1715.00	0.263451
1716.00	0.263491
1717.00	0.263456
1718.00	0.263483
1719.00	0.263439
1720.00	0.263444
1721.00	0.263489
1722.00	0.263456
1723.00	0.263416
1724.00	0.263346
1725.00	0.263372
1726.00	0.263277
1727.00	0.263195
1728.00	0.263142
1729.00	0.263133
1730.00	0.263013
1731.00	0.262987
1732.00	0.262967
1733.00	0.262822
1734.00	0.262745
1735.00	0.262755
1736.00	0.262790
1737.00	0.262763
1738.00	0.262685
1739.00	0.262647
1740.00	0.262634
1741.00	0.262656
1742.00	0.262700
1743.00	0.262752
1744.00	0.262815
1745.00	0.262879
1746.00	0.262870
1747.00	0.262999
1748.00	0.263016
1749.00	0.263087
1750.00	0.263129
1751.00	0.263263
1752.00	0.263241
1753.00	0.263288
1754.00	0.263303
1755.00	0.263402
1756.00	0.263517
1757.00	0.263550
1758.00	0.263696
1759.00	0.263689
1760.00	0.263764
1761.00	0.263698
1762.00	0.263729
1763.00	0.263743
1764.00	0.263689
1765.00	0.263686
1766.00	0.263623
1767.00	0.263634
1768.00	0.263497
1769.00	0.263482
1770.00	0.263461
1771.00	0.263393
1772.00	0.263308
1773.00	0.263245
1774.00	0.263118
1775.00	0.262893
1776.00	0.262787
1777.00	0.262607
1778.00	0.262464
1779.00	0.262276
1780.00	0.262098
1781.00	0.262021
1782.00	0.261873
1783.00	0.261716
1784.00	0.261700
1785.00	0.261660
1786.00	0.261544
1787.00	0.261317
1788.00	0.261247
1789.00	0.261061
1790.00	0.260942
1791.00	0.260878
1792.00	0.260881
1793.00	0.260656
1794.00	0.260583
1795.00	0.260577
1796.00	0.260407
1797.00	0.260329
1798.00	0.260075
1799.00	0.259953
1800.00	0.259785
1801.00	0.259618
1802.00	0.259418
1803.00	0.259274
1804.00	0.259174
1805.00	0.259021
1806.00	0.258883
1807.00	0.258591
1808.00	0.258407
1809.00	0.258139
1810.00	0.258081
1811.00	0.257995
1812.00	0.257835
1813.00	0.257827
1814.00	0.257797
1815.00	0.257812
1816.00	0.257743
1817.00	0.257722
1818.00	0.257499
1819.00	0.257402
1820.00	0.257300
1821.00	0.257244
1822.00	0.257074
1823.00	0.257066
1824.00	0.256970
1825.00	0.256987
1826.00	0.256974
1827.00	0.256947
1828.00	0.256845
1829.00	0.256818
1830.00	0.256867
1831.00	0.256875
1832.00	0.256872
1833.00	0.256804
1834.00	0.256878
1835.00	0.257096
1836.00	0.257356
1837.00	0.257545
1838.00	0.257844
1839.00	0.258180
1840.00	0.258471
1841.00	0.258946
1842.00	0.259261
1843.00	0.259736
1844.00	0.260236
1845.00	0.260770
1846.00	0.261401
1847.00	0.262088
1848.00	0.262762
1849.00	0.263528
1850.00	0.264474
1851.00	0.265395
1852.00	0.266432
1853.00	0.267338
1854.00	0.268465
1855.00	0.269603
1856.00	0.270920
1857.00	0.272312
1858.00	0.273813
1859.00	0.275508
1860.00	0.277198
1861.00	0.279012
1862.00	0.281043
1863.00	0.283116
1864.00	0.285297
1865.00	0.287666
1866.00	0.290209
1867.00	0.292853
1868.00	0.295708
1869.00	0.298563
1870.00	0.301667
1871.00	0.304845
1872.00	0.308299
1873.00	0.311792
1874.00	0.315478
1875.00	0.319358
1876.00	0.323356
1877.00	0.327522
1878.00	0.331740
1879.00	0.336103
1880.00	0.340700
1881.00	0.345236
1882.00	0.349905
1883.00	0.354648
1884.00	0.359602
1885.00	0.364455
1886.00	0.369454
1887.00	0.374629
1888.00	0.379922
1889.00	0.385195
1890.00	0.390569
1891.00	0.395977
1892.00	0.401202
1893.00	0.406512
1894.00	0.412020
1895.00	0.417507
1896.00	0.422732
1897.00	0.427927
1898.00	0.433460
1899.00	0.438587
1900.00	0.443930
1901.00	0.449075
1902.00	0.454554
1903.00	0.459689
1904.00	0.464754
1905.00	0.469780
1906.00	0.474272
1907.00	0.478915
1908.00	0.483389
1909.00	0.487951
1910.00	0.492034
1911.00	0.495887
1912.00	0.499829
1913.00	0.503812
1914.00	0.507674
1915.00	0.510720
1916.00	0.514115
1917.00	0.516884
1918.00	0.519680
1919.00	0.521742
1920.00	0.524032
1921.00	0.526293
1922.00	0.527955
1923.00	0.529876
1924.00	0.531502
1925.00	0.533150
1926.00	0.534374
1927.00	0.535819
1928.00	0.537046
1929.00	0.537876
1930.00	0.538693
1931.00	0.538843
1932.00	0.539780
1933.00	0.540066
1934.00	0.540802
1935.00	0.540394
1936.00	0.540562
1937.00	0.540848
1938.00	0.540845
1939.00	0.540982
1940.00	0.540799
1941.00	0.540508
1942.00	0.539974
1943.00	0.539723
1944.00	0.539190
1945.00	0.538389
1946.00	0.537726
1947.00	0.536556
1948.00	0.535939
1949.00	0.534960
1950.00	0.534018
1951.00	0.532902
1952.00	0.532243
1953.00	0.531450
1954.00	0.530256
1955.00	0.528959
1956.00	0.527545
1957.00	0.526371
1958.00	0.525172
1959.00	0.523956
1960.00	0.522411
1961.00	0.521000
1962.00	0.519503
1963.00	0.517519
1964.00	0.516499
1965.00	0.515177
1966.00	0.513549
1967.00	0.512189
1968.00	0.510629
1969.00	0.509325
1970.00	0.507572
1971.00	0.506104
1972.00	0.504388
1973.00	0.502887
1974.00	0.500764
1975.00	0.499159
1976.00	0.497326
1977.00	0.495745
1978.00	0.494353
1979.00	0.492813
1980.00	0.491711
1981.00	0.489563
1982.00	0.487807
1983.00	0.485889
1984.00	0.484173
1985.00	0.482041
1986.00	0.480274
1987.00	0.478532
1988.00	0.476802
1989.00	0.475087
1990.00	0.473230
1991.00	0.472026
1992.00	0.470103
1993.00	0.468454
1994.00	0.466862
1995.00	0.464721
1996.00	0.462969
1997.00	0.461300
1998.00	0.459998
1999.00	0.458107
2000.00	0.456671
2001.00	0.455145
2002.00	0.453683
2003.00	0.452160
2004.00	0.450815
2005.00	0.448941
2006.00	0.447297
2007.00	0.445682
2008.00	0.443906
2009.00	0.442376
2010.00	0.440762
2011.00	0.438904
2012.00	0.437371
2013.00	0.435750
2014.00	0.434197
2015.00	0.432505
2016.00	0.431237
2017.00	0.429753
2018.00	0.428190
2019.00	0.426783
2020.00	0.425050
2021.00	0.423481
2022.00	0.422232
2023.00	0.420924
2024.00	0.419528
2025.00	0.418196
2026.00	0.417006
2027.00	0.415390
2028.00	0.414330
2029.00	0.413015
2030.00	0.411632
2031.00	0.410230
2032.00	0.408800
2033.00	0.407289
2034.00	0.405611
2035.00	0.404048
2036.00	0.402858
2037.00	0.401649
2038.00	0.400129
2039.00	0.398660
2040.00	0.397302
2041.00	0.395918
2042.00	0.394486
2043.00	0.392853
2044.00	0.391757
2045.00	0.390071
2046.00	0.388576
2047.00	0.387531
2048.00	0.386020
2049.00	0.384858
2050.00	0.383335
2051.00	0.382516
2052.00	0.381545
2053.00	0.380196
2054.00	0.379191
2055.00	0.377898
2056.00	0.376695
2057.00	0.375330
2058.00	0.374514
2059.00	0.373513
2060.00	0.372607
2061.00	0.371303
2062.00	0.370228
2063.00	0.369298
2064.00	0.367696
2065.00	0.367289
2066.00	0.366155
2067.00	0.365448
2068.00	0.364063
2069.00	0.363009
2070.00	0.361713
2071.00	0.360362
2072.00	0.359495
2073.00	0.358558
2074.00	0.357444
2075.00	0.356082
2076.00	0.355009
2077.00	0.353777
2078.00	0.352736
2079.00	0.351727
2080.00	0.350604
2081.00	0.349690
2082.00	0.347938
2083.00	0.347127
2084.00	0.345927
2085.00	0.344875
2086.00	0.343426
2087.00	0.342580
2088.00	0.341440
2089.00	0.340360
2090.00	0.339251
2091.00	0.338485
2092.00	0.337511
2093.00	0.336160
2094.00	0.335344
2095.00	0.334473
2096.00	0.333261
2097.00	0.332027
2098.00	0.330997
2099.00	0.330196
2100.00	0.328733
2101.00	0.327697
2102.00	0.326759
2103.00	0.326233
2104.00	0.325052
2105.00	0.324395
2106.00	0.323626
2107.00	0.322285
2108.00	0.321252
2109.00	0.320293
2110.00	0.319518
2111.00	0.318468
2112.00	0.317554
2113.00	0.316722
2114.00	0.315974
2115.00	0.315391
2116.00	0.314643
2117.00	0.314074
2118.00	0.313039
2119.00	0.312189
2120.00	0.311095
2121.00	0.310463
2122.00	0.309190
2123.00	0.308206
2124.00	0.307788
2125.00	0.306816
2126.00	0.306102
2127.00	0.305692
2128.00	0.304945
2129.00	0.303998
2130.00	0.303372
2131.00	0.302630
2132.00	0.301693
2133.00	0.300577
2134.00	0.299721
2135.00	0.299066
2136.00	0.298036
2137.00	0.297259
2138.00	0.296670
2139.00	0.296348
2140.00	0.295339
2141.00	0.294836
2142.00	0.294333
2143.00	0.293567
2144.00	0.292499
2145.00	0.291767
2146.00	0.291337
2147.00	0.290482
2148.00	0.289858
2149.00	0.289377
2150.00	0.288717
2151.00	0.288186
2152.00	0.287701
2153.00	0.287454
2154.00	0.286811
2155.00	0.285791
2156.00	0.285322
2157.00	0.284760
2158.00	0.283860
2159.00	0.283292
2160.00	0.282920
2161.00	0.282210
2162.00	0.281661
2163.00	0.280972
2164.00	0.280699
2165.00	0.280124
2166.00	0.279395
2167.00	0.279194
2168.00	0.278432
2169.00	0.277905
2170.00	0.277424
2171.00	0.277246
2172.00	0.276747
2173.00	0.276065
2174.00	0.276172
2175.00	0.275584
2176.00	0.274956
2177.00	0.274439
2178.00	0.274436
2179.00	0.273908
2180.00	0.273626
2181.00	0.273491
2182.00	0.273382
2183.00	0.273008
2184.00	0.272386
2185.00	0.272432
2186.00	0.272105
2187.00	0.271567
2188.00	0.271001
2189.00	0.270982
2190.00	0.270734
2191.00	0.270133
2192.00	0.270100
2193.00	0.269885
2194.00	0.269745
2195.00	0.269317
2196.00	0.269328
2197.00	0.268825
[truncated: 303 more rows]
