# Supplementary material for: Ultrafast charge-transfer-induced spin transition in cobalt-tungstate molecular photomagnets
Source: Nat Commun. 2025 Jun 6;16:5012. doi: 10.1038/s41467-025-60401-4 (PMC12144094; doi:10.1038/s41467-025-60401-4)
Supplement: Supplementary file 5 — Source Data [file 41467_2025_60401_MOESM5_ESM.zip › Source_Data_files/Photoinduced_UV_vis_NIR_spectra_CsCoW/cooling_photo_2nd/File_220713_132930_30K.txt]

File_220713_132930_30K.spc - RawData
�g�� (nm)	Abs.
200.00	6.000000
201.00	6.000000
202.00	6.000000
203.00	6.000000
204.00	2.976786
205.00	2.657832
206.00	2.677900
207.00	2.387435
208.00	2.220132
209.00	2.131532
210.00	2.080281
211.00	2.258049
212.00	2.347045
213.00	2.457957
214.00	2.664558
215.00	2.971446
216.00	2.584547
217.00	2.338523
218.00	2.276002
219.00	2.186704
220.00	2.141301
221.00	2.129762
222.00	2.214986
223.00	2.207693
224.00	2.297215
225.00	2.283898
226.00	2.339397
227.00	2.332123
228.00	2.304143
229.00	2.277935
230.00	2.325909
231.00	2.357390
232.00	2.328289
233.00	2.312994
234.00	2.289160
235.00	2.248306
236.00	2.227505
237.00	2.286309
238.00	2.332194
239.00	2.357357
240.00	2.362635
241.00	2.384938
242.00	2.350114
243.00	2.315225
244.00	2.321458
245.00	2.318971
246.00	2.317982
247.00	2.317335
248.00	2.315707
249.00	2.315370
250.00	2.340179
251.00	2.325507
252.00	2.353889
253.00	2.357383
254.00	2.366449
255.00	2.364525
256.00	2.383454
257.00	2.380655
258.00	2.390988
259.00	2.381637
260.00	2.384113
261.00	2.356837
262.00	2.362015
263.00	2.344362
264.00	2.350485
265.00	2.347107
266.00	2.368866
267.00	2.341789
268.00	2.362498
269.00	2.333278
270.00	2.314420
271.00	2.302708
272.00	2.284442
273.00	2.263364
274.00	2.271187
275.00	2.257678
276.00	2.237557
277.00	2.241979
278.00	2.236304
279.00	2.227221
280.00	2.230299
281.00	2.231966
282.00	2.224685
283.00	2.213960
284.00	2.197658
285.00	2.190651
286.00	2.184272
287.00	2.166706
288.00	2.153864
289.00	2.151001
290.00	2.137688
291.00	2.127394
292.00	2.124566
293.00	2.118286
294.00	2.106047
295.00	2.097671
296.00	2.086634
297.00	2.074230
298.00	2.055604
299.00	2.039444
300.00	2.032599
301.00	2.014711
302.00	2.004539
303.00	1.997983
304.00	1.981140
305.00	1.958005
306.00	1.944331
307.00	1.916479
308.00	1.898175
309.00	1.878119
310.00	1.857532
311.00	1.822327
312.00	1.806759
313.00	1.777468
314.00	1.762090
315.00	1.743173
316.00	1.734463
317.00	1.714224
318.00	1.694926
319.00	1.667868
320.00	1.648404
321.00	1.635524
322.00	1.622211
323.00	1.606156
324.00	1.597654
325.00	1.582322
326.00	1.562467
327.00	1.548234
328.00	1.541618
329.00	1.530855
330.00	1.525640
331.00	1.518875
332.00	1.510705
333.00	1.502528
334.00	1.496700
335.00	1.488172
336.00	1.484886
337.00	1.478303
338.00	1.474556
339.00	1.469934
340.00	1.465930
341.00	1.460417
342.00	1.457922
343.00	1.455886
344.00	1.452032
345.00	1.449946
346.00	1.449365
347.00	1.447938
348.00	1.443786
349.00	1.442471
350.00	1.440708
351.00	1.437677
352.00	1.434357
353.00	1.431244
354.00	1.427583
355.00	1.424266
356.00	1.419989
357.00	1.415181
358.00	1.411704
359.00	1.406839
360.00	1.398307
361.00	1.392172
362.00	1.386802
363.00	1.381499
364.00	1.374093
365.00	1.367429
366.00	1.360576
367.00	1.351991
368.00	1.341564
369.00	1.333189
370.00	1.325565
371.00	1.316521
372.00	1.307949
373.00	1.298895
374.00	1.289523
375.00	1.281070
376.00	1.270839
377.00	1.261609
378.00	1.252150
379.00	1.243254
380.00	1.232977
381.00	1.224238
382.00	1.213909
383.00	1.203966
384.00	1.193262
385.00	1.183300
386.00	1.172949
387.00	1.163117
388.00	1.154376
389.00	1.145787
390.00	1.137298
391.00	1.129181
392.00	1.121222
393.00	1.112050
394.00	1.104300
395.00	1.096150
396.00	1.088882
397.00	1.082097
398.00	1.077062
399.00	1.070985
400.00	1.066001
401.00	1.060888
402.00	1.056393
403.00	1.052009
404.00	1.048435
405.00	1.044090
406.00	1.040146
407.00	1.036759
408.00	1.032825
409.00	1.028832
410.00	1.025406
411.00	1.022834
412.00	1.018866
413.00	1.015498
414.00	1.012228
415.00	1.008693
416.00	1.003320
417.00	0.999514
418.00	0.994953
419.00	0.990298
420.00	0.986130
421.00	0.982837
422.00	0.978863
423.00	0.975197
424.00	0.971064
425.00	0.966805
426.00	0.962488
427.00	0.958199
428.00	0.953552
429.00	0.949652
430.00	0.945520
431.00	0.941643
432.00	0.937732
433.00	0.934182
434.00	0.930442
435.00	0.927336
436.00	0.924006
437.00	0.920876
438.00	0.917950
439.00	0.915017
440.00	0.912355
441.00	0.909719
442.00	0.907211
443.00	0.904832
444.00	0.902895
445.00	0.900704
446.00	0.898564
447.00	0.896901
448.00	0.895276
449.00	0.893514
450.00	0.891766
451.00	0.890452
452.00	0.888645
453.00	0.887327
454.00	0.886412
455.00	0.885457
456.00	0.884151
457.00	0.883294
458.00	0.882110
459.00	0.880325
460.00	0.879328
461.00	0.878918
462.00	0.877972
463.00	0.877284
464.00	0.876879
465.00	0.875876
466.00	0.874491
467.00	0.872982
468.00	0.870879
469.00	0.869004
470.00	0.866969
471.00	0.864801
472.00	0.862756
473.00	0.860761
474.00	0.858318
475.00	0.856428
476.00	0.854248
477.00	0.852346
478.00	0.850342
479.00	0.848521
480.00	0.846308
481.00	0.844125
482.00	0.841937
483.00	0.839798
484.00	0.837551
485.00	0.835246
486.00	0.833289
487.00	0.831059
488.00	0.829128
489.00	0.827514
490.00	0.825800
491.00	0.823994
492.00	0.822690
493.00	0.821267
494.00	0.819740
495.00	0.818699
496.00	0.817534
497.00	0.816212
498.00	0.815131
499.00	0.814255
500.00	0.812789
501.00	0.811772
502.00	0.810471
503.00	0.809485
504.00	0.808029
505.00	0.807369
506.00	0.806419
507.00	0.806012
508.00	0.805097
509.00	0.804390
510.00	0.803123
511.00	0.802254
512.00	0.801506
513.00	0.800737
514.00	0.800295
515.00	0.800297
516.00	0.799877
517.00	0.799573
518.00	0.799483
519.00	0.799709
520.00	0.799136
521.00	0.799191
522.00	0.798853
523.00	0.798313
524.00	0.797442
525.00	0.796994
526.00	0.796675
527.00	0.796423
528.00	0.796506
529.00	0.797167
530.00	0.797498
531.00	0.797398
532.00	0.797526
533.00	0.797332
534.00	0.796411
535.00	0.795771
536.00	0.794742
537.00	0.793377
538.00	0.791832
539.00	0.789673
540.00	0.787222
541.00	0.784870
542.00	0.782458
543.00	0.780089
544.00	0.777878
545.00	0.776316
546.00	0.774672
547.00	0.772809
548.00	0.771526
549.00	0.770875
550.00	0.769878
551.00	0.769213
552.00	0.769257
553.00	0.769062
554.00	0.768696
555.00	0.768724
556.00	0.769006
557.00	0.769536
558.00	0.770284
559.00	0.771280
560.00	0.772403
561.00	0.773776
562.00	0.774797
563.00	0.775980
564.00	0.777320
565.00	0.778646
566.00	0.779881
567.00	0.780996
568.00	0.782273
569.00	0.783409
570.00	0.784863
571.00	0.785791
572.00	0.786662
573.00	0.787408
574.00	0.788085
575.00	0.788612
576.00	0.789760
577.00	0.790957
578.00	0.792324
579.00	0.793724
580.00	0.794997
581.00	0.796699
582.00	0.798152
583.00	0.799506
584.00	0.801868
585.00	0.803683
586.00	0.805408
587.00	0.807874
588.00	0.810561
589.00	0.812364
590.00	0.815577
591.00	0.818417
592.00	0.821293
593.00	0.824067
594.00	0.826890
595.00	0.829228
596.00	0.831636
597.00	0.834079
598.00	0.836719
599.00	0.839206
600.00	0.841468
601.00	0.844257
602.00	0.846461
603.00	0.848593
604.00	0.851479
605.00	0.854026
606.00	0.855800
607.00	0.858326
608.00	0.860737
609.00	0.863235
610.00	0.865911
611.00	0.869161
612.00	0.871718
613.00	0.874593
614.00	0.877109
615.00	0.879759
616.00	0.882534
617.00	0.885853
618.00	0.888696
619.00	0.891384
620.00	0.894299
621.00	0.896867
622.00	0.898699
623.00	0.900894
624.00	0.903853
625.00	0.906683
626.00	0.909579
627.00	0.912793
628.00	0.916299
629.00	0.918484
630.00	0.920672
631.00	0.922462
632.00	0.925105
633.00	0.927496
634.00	0.930447
635.00	0.933589
636.00	0.937030
637.00	0.939884
638.00	0.941915
639.00	0.944567
640.00	0.946658
641.00	0.949393
642.00	0.951774
643.00	0.954859
644.00	0.957539
645.00	0.960802
646.00	0.962722
647.00	0.965997
648.00	0.968671
649.00	0.971376
650.00	0.972892
651.00	0.975561
652.00	0.977379
653.00	0.980080
654.00	0.982442
655.00	0.985134
656.00	0.987793
657.00	0.990350
658.00	0.993424
659.00	0.996561
660.00	1.000294
661.00	1.003130
662.00	1.006272
663.00	1.008235
664.00	1.010149
665.00	1.011452
666.00	1.013441
667.00	1.014496
668.00	1.015189
669.00	1.015905
670.00	1.017248
671.00	1.017563
672.00	1.017619
673.00	1.018805
674.00	1.019896
675.00	1.021189
676.00	1.022622
677.00	1.025110
678.00	1.026462
679.00	1.028100
680.00	1.028875
681.00	1.031984
682.00	1.033246
683.00	1.035211
684.00	1.036711
685.00	1.039035
686.00	1.039808
687.00	1.041048
688.00	1.042138
689.00	1.042799
690.00	1.043839
691.00	1.045049
692.00	1.046839
693.00	1.048730
694.00	1.050025
695.00	1.051142
696.00	1.050859
697.00	1.051273
698.00	1.051323
699.00	1.053147
700.00	1.053390
701.00	1.055969
702.00	1.056737
703.00	1.058258
704.00	1.058588
705.00	1.060196
706.00	1.059134
707.00	1.060015
708.00	1.059750
709.00	1.059984
710.00	1.060269
711.00	1.061497
712.00	1.061640
713.00	1.062228
714.00	1.061270
715.00	1.060135
716.00	1.059629
717.00	1.059428
718.00	1.058629
719.00	1.045066
720.00	1.031975
721.00	1.022958
722.00	1.018803
723.00	1.014728
724.00	1.010671
725.00	1.006983
726.00	1.003198
727.00	0.999222
728.00	0.995310
729.00	0.991477
730.00	0.991262
731.00	0.990815
732.00	0.990472
733.00	0.990085
734.00	0.989598
735.00	0.989251
736.00	0.988851
737.00	0.988346
738.00	0.987797
739.00	0.987081
740.00	0.986385
741.00	0.985606
742.00	0.984756
743.00	0.983877
744.00	0.983007
745.00	0.981969
746.00	0.981054
747.00	0.980001
748.00	0.978940
749.00	0.977737
750.00	0.976633
751.00	0.975332
752.00	0.973969
753.00	0.972561
754.00	0.971086
755.00	0.969613
756.00	0.968125
757.00	0.966562
758.00	0.965038
759.00	0.963426
760.00	0.961678
761.00	0.959891
762.00	0.958247
763.00	0.956485
764.00	0.954677
765.00	0.952934
766.00	0.951068
767.00	0.949014
768.00	0.947133
769.00	0.945073
770.00	0.943074
771.00	0.940965
772.00	0.938839
773.00	0.936738
774.00	0.934703
775.00	0.932423
776.00	0.930289
777.00	0.928172
778.00	0.925990
779.00	0.923652
780.00	0.921236
781.00	0.918846
782.00	0.916377
783.00	0.913759
784.00	0.911243
785.00	0.908678
786.00	0.906163
787.00	0.903556
788.00	0.900979
789.00	0.898268
790.00	0.895541
791.00	0.892760
792.00	0.890259
793.00	0.887397
794.00	0.884535
795.00	0.881607
796.00	0.878666
797.00	0.875723
798.00	0.872782
799.00	0.869841
800.00	0.866945
801.00	0.864003
802.00	0.860959
803.00	0.857914
804.00	0.854897
805.00	0.851841
806.00	0.848796
807.00	0.845735
808.00	0.842608
809.00	0.839301
810.00	0.836163
811.00	0.833038
812.00	0.830019
813.00	0.826940
814.00	0.823881
815.00	0.820603
816.00	0.817488
817.00	0.814366
818.00	0.811324
819.00	0.808192
820.00	0.805071
821.00	0.801947
822.00	0.798844
823.00	0.795735
824.00	0.792636
825.00	0.789590
826.00	0.786485
827.00	0.783504
828.00	0.780476
829.00	0.777399
830.00	0.774320
831.00	0.771280
832.00	0.768404
833.00	0.765299
834.00	0.762369
835.00	0.759191
836.00	0.756146
837.00	0.753187
838.00	0.750225
839.00	0.747279
840.00	0.744380
841.00	0.741390
842.00	0.738335
843.00	0.735400
844.00	0.732399
845.00	0.729321
846.00	0.726369
847.00	0.723404
848.00	0.720470
849.00	0.717510
850.00	0.714518
851.00	0.711577
852.00	0.708818
853.00	0.705877
854.00	0.702862
855.00	0.700091
856.00	0.697247
857.00	0.694242
858.00	0.691438
859.00	0.688731
860.00	0.685819
861.00	0.682913
862.00	0.680145
863.00	0.674399
864.00	0.668721
865.00	0.662959
866.00	0.657357
867.00	0.651865
868.00	0.646253
869.00	0.640607
870.00	0.635086
871.00	0.629640
872.00	0.624017
873.00	0.618552
874.00	0.613269
875.00	0.607792
876.00	0.602349
877.00	0.597096
878.00	0.591915
879.00	0.586704
880.00	0.583830
881.00	0.580991
882.00	0.578238
883.00	0.575457
884.00	0.572689
885.00	0.570016
886.00	0.567380
887.00	0.564733
888.00	0.562101
889.00	0.559506
890.00	0.556923
891.00	0.554329
892.00	0.551906
893.00	0.549400
894.00	0.546846
895.00	0.544361
896.00	0.541856
897.00	0.539413
898.00	0.537038
899.00	0.534682
900.00	0.532303
901.00	0.529953
902.00	0.527537
903.00	0.525203
904.00	0.522972
905.00	0.520724
906.00	0.518497
907.00	0.516276
908.00	0.514103
909.00	0.511905
910.00	0.509840
911.00	0.507832
912.00	0.505774
913.00	0.503811
914.00	0.501848
915.00	0.499882
916.00	0.497891
917.00	0.495954
918.00	0.494068
919.00	0.492252
920.00	0.490402
921.00	0.488597
922.00	0.486803
923.00	0.485046
924.00	0.483296
925.00	0.481565
926.00	0.479940
927.00	0.478240
928.00	0.476596
929.00	0.474861
930.00	0.473205
931.00	0.471606
932.00	0.470002
933.00	0.468454
934.00	0.466890
935.00	0.465384
936.00	0.463920
937.00	0.462488
938.00	0.461015
939.00	0.459600
940.00	0.458190
941.00	0.456832
942.00	0.455441
943.00	0.454001
944.00	0.452635
945.00	0.451255
946.00	0.449976
947.00	0.448664
948.00	0.447367
949.00	0.446099
950.00	0.444838
951.00	0.443578
952.00	0.442306
953.00	0.441022
954.00	0.439710
955.00	0.438486
956.00	0.437244
957.00	0.436010
958.00	0.434751
959.00	0.433543
960.00	0.432435
961.00	0.431302
962.00	0.430127
963.00	0.429014
964.00	0.427900
965.00	0.426790
966.00	0.425656
967.00	0.424553
968.00	0.423493
969.00	0.422403
970.00	0.421348
971.00	0.420405
972.00	0.419411
973.00	0.418393
974.00	0.417395
975.00	0.416429
976.00	0.415490
977.00	0.414476
978.00	0.413502
979.00	0.412609
980.00	0.411705
981.00	0.410812
982.00	0.409933
983.00	0.409123
984.00	0.408283
985.00	0.407433
986.00	0.406614
987.00	0.405782
988.00	0.404915
989.00	0.404085
990.00	0.403308
991.00	0.402511
992.00	0.401721
993.00	0.400904
994.00	0.400138
995.00	0.399365
996.00	0.398578
997.00	0.397804
998.00	0.397063
999.00	0.396286
1000.00	0.395499
1001.00	0.394742
1002.00	0.394018
1003.00	0.393297
1004.00	0.392585
1005.00	0.391878
1006.00	0.391201
1007.00	0.390529
1008.00	0.389892
1009.00	0.389239
1010.00	0.388593
1011.00	0.387925
1012.00	0.387293
1013.00	0.386667
1014.00	0.386024
1015.00	0.385384
1016.00	0.384748
1017.00	0.384144
1018.00	0.383526
1019.00	0.382910
1020.00	0.382309
1021.00	0.381726
1022.00	0.381120
1023.00	0.380486
1024.00	0.379884
1025.00	0.379271
1026.00	0.378663
1027.00	0.378082
1028.00	0.377481
1029.00	0.376892
1030.00	0.376294
1031.00	0.375726
1032.00	0.375136
1033.00	0.374564
1034.00	0.373970
1035.00	0.373378
1036.00	0.372795
1037.00	0.372229
1038.00	0.371652
1039.00	0.371084
1040.00	0.370515
1041.00	0.369927
1042.00	0.369328
1043.00	0.368785
1044.00	0.368220
1045.00	0.367671
1046.00	0.367105
1047.00	0.366564
1048.00	0.366014
1049.00	0.365481
1050.00	0.364943
1051.00	0.364417
1052.00	0.363928
1053.00	0.363419
1054.00	0.362928
1055.00	0.362459
1056.00	0.361957
1057.00	0.361456
1058.00	0.360967
1059.00	0.360530
1060.00	0.360046
1061.00	0.359561
1062.00	0.359085
1063.00	0.358633
1064.00	0.358165
1065.00	0.357727
1066.00	0.357266
1067.00	0.356825
1068.00	0.356382
1069.00	0.355916
1070.00	0.355483
1071.00	0.355002
1072.00	0.354529
1073.00	0.354070
1074.00	0.353605
1075.00	0.353178
1076.00	0.352707
1077.00	0.352244
1078.00	0.351803
1079.00	0.351397
1080.00	0.350977
1081.00	0.350578
1082.00	0.350141
1083.00	0.349744
1084.00	0.349348
1085.00	0.348935
1086.00	0.348522
1087.00	0.348124
1088.00	0.347720
1089.00	0.347325
1090.00	0.346964
1091.00	0.346635
1092.00	0.346268
1093.00	0.345919
1094.00	0.345589
1095.00	0.345269
1096.00	0.344928
1097.00	0.344580
1098.00	0.344203
1099.00	0.343825
1100.00	0.343427
1101.00	0.343053
1102.00	0.342712
1103.00	0.342396
1104.00	0.342035
1105.00	0.341681
1106.00	0.341324
1107.00	0.340970
1108.00	0.340584
1109.00	0.340217
1110.00	0.339835
1111.00	0.339448
1112.00	0.339051
1113.00	0.338673
1114.00	0.338312
1115.00	0.337963
1116.00	0.337623
1117.00	0.337326
1118.00	0.337004
1119.00	0.336655
1120.00	0.336281
1121.00	0.335940
1122.00	0.335617
1123.00	0.335275
1124.00	0.334944
1125.00	0.334657
1126.00	0.334352
1127.00	0.334058
1128.00	0.333761
1129.00	0.333481
1130.00	0.333187
1131.00	0.332895
1132.00	0.332601
1133.00	0.332312
1134.00	0.332031
1135.00	0.331746
1136.00	0.331484
1137.00	0.331211
1138.00	0.330949
1139.00	0.330700
1140.00	0.330467
1141.00	0.330236
1142.00	0.329983
1143.00	0.329734
1144.00	0.329489
1145.00	0.329270
1146.00	0.329034
1147.00	0.328783
1148.00	0.328540
1149.00	0.328333
1150.00	0.328112
1151.00	0.327842
1152.00	0.327577
1153.00	0.327305
1154.00	0.327074
1155.00	0.326821
1156.00	0.326535
1157.00	0.326254
1158.00	0.325975
1159.00	0.325685
1160.00	0.325392
1161.00	0.325110
1162.00	0.324819
1163.00	0.324526
1164.00	0.324237
1165.00	0.323941
1166.00	0.323633
1167.00	0.323333
1168.00	0.323039
1169.00	0.322758
1170.00	0.322454
1171.00	0.322121
1172.00	0.321820
1173.00	0.321550
1174.00	0.321265
1175.00	0.320974
1176.00	0.320674
1177.00	0.320389
1178.00	0.320115
1179.00	0.319828
1180.00	0.319545
1181.00	0.319256
1182.00	0.318962
1183.00	0.318642
1184.00	0.318342
1185.00	0.318062
1186.00	0.317774
1187.00	0.317497
1188.00	0.317238
1189.00	0.316972
1190.00	0.316699
1191.00	0.316428
1192.00	0.316154
1193.00	0.315924
1194.00	0.315666
1195.00	0.315406
1196.00	0.315155
1197.00	0.314938
1198.00	0.314698
1199.00	0.314461
1200.00	0.314218
1201.00	0.313964
1202.00	0.313709
1203.00	0.313460
1204.00	0.313214
1205.00	0.312950
1206.00	0.312675
1207.00	0.312398
1208.00	0.312134
1209.00	0.311868
1210.00	0.311588
1211.00	0.311301
1212.00	0.311000
1213.00	0.310698
1214.00	0.310350
1215.00	0.310025
1216.00	0.309715
1217.00	0.309433
1218.00	0.309131
1219.00	0.308829
1220.00	0.308513
1221.00	0.308211
1222.00	0.307919
1223.00	0.307612
1224.00	0.307330
1225.00	0.307020
1226.00	0.306724
1227.00	0.306424
1228.00	0.306125
1229.00	0.305833
1230.00	0.305523
1231.00	0.305222
1232.00	0.304924
1233.00	0.304623
1234.00	0.304333
1235.00	0.304062
1236.00	0.303769
1237.00	0.303481
1238.00	0.303193
1239.00	0.302914
1240.00	0.302648
1241.00	0.302349
1242.00	0.302048
1243.00	0.301759
1244.00	0.301470
1245.00	0.301198
1246.00	0.300921
1247.00	0.300635
1248.00	0.300367
1249.00	0.300121
1250.00	0.299850
1251.00	0.299571
1252.00	0.299279
1253.00	0.298997
1254.00	0.298732
1255.00	0.298470
1256.00	0.298214
1257.00	0.297957
1258.00	0.297689
1259.00	0.297461
1260.00	0.297203
1261.00	0.296932
1262.00	0.296645
1263.00	0.296358
1264.00	0.296098
1265.00	0.295816
1266.00	0.295522
1267.00	0.295253
1268.00	0.295003
1269.00	0.294743
1270.00	0.294475
1271.00	0.294206
1272.00	0.293941
1273.00	0.293652
1274.00	0.293364
1275.00	0.293090
1276.00	0.292822
1277.00	0.292544
1278.00	0.292272
1279.00	0.292034
1280.00	0.291800
1281.00	0.291550
1282.00	0.291323
1283.00	0.291095
1284.00	0.290871
1285.00	0.290617
1286.00	0.290393
1287.00	0.290187
1288.00	0.289968
1289.00	0.289719
1290.00	0.289493
1291.00	0.289278
1292.00	0.289075
1293.00	0.288850
1294.00	0.288631
1295.00	0.288447
1296.00	0.288254
1297.00	0.288034
1298.00	0.287846
1299.00	0.287665
1300.00	0.287479
1301.00	0.287280
1302.00	0.287099
1303.00	0.286929
1304.00	0.286776
1305.00	0.286627
1306.00	0.286512
1307.00	0.286383
1308.00	0.286230
1309.00	0.286071
1310.00	0.285922
1311.00	0.285793
1312.00	0.285634
1313.00	0.285465
1314.00	0.285312
1315.00	0.285157
1316.00	0.284998
1317.00	0.284824
1318.00	0.284655
1319.00	0.284500
1320.00	0.284348
1321.00	0.284165
1322.00	0.283982
1323.00	0.283808
1324.00	0.283603
1325.00	0.283416
1326.00	0.283268
1327.00	0.283079
1328.00	0.282926
1329.00	0.282776
1330.00	0.282633
1331.00	0.282482
1332.00	0.282335
1333.00	0.282191
1334.00	0.282077
1335.00	0.281943
1336.00	0.281805
1337.00	0.281675
1338.00	0.281548
1339.00	0.281440
1340.00	0.281342
1341.00	0.281274
1342.00	0.281206
1343.00	0.281083
1344.00	0.281027
1345.00	0.280924
1346.00	0.280829
1347.00	0.280746
1348.00	0.280669
1349.00	0.280588
1350.00	0.280529
1351.00	0.280445
1352.00	0.280394
1353.00	0.280382
1354.00	0.280343
1355.00	0.280313
1356.00	0.280268
1357.00	0.280237
1358.00	0.280201
1359.00	0.280200
1360.00	0.280242
1361.00	0.280279
1362.00	0.280351
1363.00	0.280435
1364.00	0.280562
1365.00	0.280733
1366.00	0.280927
1367.00	0.281152
1368.00	0.281444
1369.00	0.281779
1370.00	0.282108
1371.00	0.282485
1372.00	0.282919
1373.00	0.283404
1374.00	0.283963
1375.00	0.284590
1376.00	0.285232
1377.00	0.285924
1378.00	0.286687
1379.00	0.287486
1380.00	0.288364
1381.00	0.289304
1382.00	0.290295
1383.00	0.291338
1384.00	0.292399
1385.00	0.293519
1386.00	0.294685
1387.00	0.295888
1388.00	0.297140
1389.00	0.298431
1390.00	0.299780
1391.00	0.301135
1392.00	0.302542
1393.00	0.304000
1394.00	0.305521
1395.00	0.307026
1396.00	0.308563
1397.00	0.310116
1398.00	0.311680
1399.00	0.313269
1400.00	0.314868
1401.00	0.316485
1402.00	0.318081
1403.00	0.319704
1404.00	0.321332
1405.00	0.322962
1406.00	0.324596
1407.00	0.326214
1408.00	0.327778
1409.00	0.329333
1410.00	0.330856
1411.00	0.332343
1412.00	0.333833
1413.00	0.335290
1414.00	0.336698
1415.00	0.338081
1416.00	0.339409
1417.00	0.340709
1418.00	0.341944
1419.00	0.343178
1420.00	0.344306
1421.00	0.345418
1422.00	0.346492
1423.00	0.347538
1424.00	0.348534
1425.00	0.349499
1426.00	0.350417
1427.00	0.351309
1428.00	0.352146
1429.00	0.352950
1430.00	0.353715
1431.00	0.354438
1432.00	0.355150
1433.00	0.355812
1434.00	0.356440
1435.00	0.357065
1436.00	0.357623
1437.00	0.358166
1438.00	0.358640
1439.00	0.359086
1440.00	0.359499
1441.00	0.359884
1442.00	0.360262
1443.00	0.360597
1444.00	0.360899
1445.00	0.361139
1446.00	0.361347
1447.00	0.361576
1448.00	0.361774
1449.00	0.361851
1450.00	0.361929
1451.00	0.362000
1452.00	0.362057
1453.00	0.362062
1454.00	0.362043
1455.00	0.362005
1456.00	0.361940
1457.00	0.361818
1458.00	0.361660
1459.00	0.361464
1460.00	0.361241
1461.00	0.360979
1462.00	0.360704
1463.00	0.360354
1464.00	0.359952
1465.00	0.359515
1466.00	0.359052
1467.00	0.358582
1468.00	0.358027
1469.00	0.357445
1470.00	0.356830
1471.00	0.356187
1472.00	0.355528
1473.00	0.354836
1474.00	0.354120
1475.00	0.353381
1476.00	0.352592
1477.00	0.351783
1478.00	0.350934
1479.00	0.350057
1480.00	0.349165
1481.00	0.348271
1482.00	0.347360
1483.00	0.346435
1484.00	0.345479
1485.00	0.344534
1486.00	0.343559
1487.00	0.342574
1488.00	0.341582
1489.00	0.340603
1490.00	0.339606
1491.00	0.338593
1492.00	0.337574
1493.00	0.336551
1494.00	0.335515
1495.00	0.334488
1496.00	0.333477
1497.00	0.332495
1498.00	0.331467
1499.00	0.330420
1500.00	0.329425
1501.00	0.328409
1502.00	0.327374
1503.00	0.326337
1504.00	0.325327
1505.00	0.324336
1506.00	0.323295
1507.00	0.322256
1508.00	0.321247
1509.00	0.320219
1510.00	0.319197
1511.00	0.318171
1512.00	0.317175
1513.00	0.316173
1514.00	0.315158
1515.00	0.314180
1516.00	0.313220
1517.00	0.312239
1518.00	0.311284
1519.00	0.310375
1520.00	0.309481
1521.00	0.308579
1522.00	0.307657
1523.00	0.306796
1524.00	0.305930
1525.00	0.305043
1526.00	0.304177
1527.00	0.303331
1528.00	0.302504
1529.00	0.301653
1530.00	0.300837
1531.00	0.300036
1532.00	0.299243
1533.00	0.298458
1534.00	0.297669
1535.00	0.296882
1536.00	0.296098
1537.00	0.295304
1538.00	0.294530
1539.00	0.293799
1540.00	0.293036
1541.00	0.292291
1542.00	0.291554
1543.00	0.290827
1544.00	0.290115
1545.00	0.289397
1546.00	0.288700
1547.00	0.288024
1548.00	0.287327
1549.00	0.286620
1550.00	0.285935
1551.00	0.285266
1552.00	0.284597
1553.00	0.283912
1554.00	0.283232
1555.00	0.282564
1556.00	0.281882
1557.00	0.281223
1558.00	0.280554
1559.00	0.279876
1560.00	0.279229
1561.00	0.278573
1562.00	0.277941
1563.00	0.277310
1564.00	0.276649
1565.00	0.276019
1566.00	0.275401
1567.00	0.274781
1568.00	0.274174
1569.00	0.273575
1570.00	0.272978
1571.00	0.272415
1572.00	0.271860
1573.00	0.271292
1574.00	0.270729
1575.00	0.270174
1576.00	0.269638
1577.00	0.269102
1578.00	0.268556
1579.00	0.268015
1580.00	0.267497
1581.00	0.266985
1582.00	0.266494
1583.00	0.266022
1584.00	0.265548
1585.00	0.265100
1586.00	0.264650
1587.00	0.264210
1588.00	0.263750
1589.00	0.263280
1590.00	0.262818
1591.00	0.262381
1592.00	0.261973
1593.00	0.261573
1594.00	0.261174
1595.00	0.260813
1596.00	0.260467
1597.00	0.260112
1598.00	0.259750
1599.00	0.259409
1600.00	0.259034
1601.00	0.258672
1602.00	0.258309
1603.00	0.257958
1604.00	0.257601
1605.00	0.257259
1606.00	0.256923
1607.00	0.256628
1608.00	0.256312
1609.00	0.255973
1610.00	0.255669
1611.00	0.255355
1612.00	0.255022
1613.00	0.254693
1614.00	0.254372
1615.00	0.254095
1616.00	0.253811
1617.00	0.253530
1618.00	0.253252
1619.00	0.252949
1620.00	0.252657
1621.00	0.252372
1622.00	0.252098
1623.00	0.251845
1624.00	0.251571
1625.00	0.251301
1626.00	0.251063
1627.00	0.250810
1628.00	0.250566
1629.00	0.250335
1630.00	0.250103
1631.00	0.249893
1632.00	0.249655
1633.00	0.249402
1634.00	0.249175
1635.00	0.248958
1636.00	0.248719
1637.00	0.248488
1638.00	0.248294
1639.00	0.248090
1640.00	0.247855
1641.00	0.247621
1642.00	0.247372
1643.00	0.248737
1644.00	0.250114
1645.00	0.251509
1646.00	0.252901
1647.00	0.254242
1648.00	0.255591
1649.00	0.256946
1650.00	0.258330
1651.00	0.259689
1652.00	0.261074
1653.00	0.262461
1654.00	0.263858
1655.00	0.265219
1656.00	0.266597
1657.00	0.267909
1658.00	0.269324
1659.00	0.270762
1660.00	0.270414
1661.00	0.270091
1662.00	0.269748
1663.00	0.269424
1664.00	0.269150
1665.00	0.268895
1666.00	0.268628
1667.00	0.268311
1668.00	0.267998
1669.00	0.267707
1670.00	0.267464
1671.00	0.267162
1672.00	0.266972
1673.00	0.266699
1674.00	0.266541
1675.00	0.266275
1676.00	0.266041
1677.00	0.265849
1678.00	0.265662
1679.00	0.265494
1680.00	0.265353
1681.00	0.265207
1682.00	0.265009
1683.00	0.264860
1684.00	0.264723
1685.00	0.264623
1686.00	0.264437
1687.00	0.264249
1688.00	0.264260
1689.00	0.264066
1690.00	0.264021
1691.00	0.263949
1692.00	0.263951
1693.00	0.263842
1694.00	0.263855
1695.00	0.263817
1696.00	0.263881
1697.00	0.263803
1698.00	0.263798
1699.00	0.263795
1700.00	0.263767
1701.00	0.263745
1702.00	0.263734
1703.00	0.263784
1704.00	0.263843
1705.00	0.263715
1706.00	0.263774
1707.00	0.263765
1708.00	0.263751
1709.00	0.263657
1710.00	0.263741
1711.00	0.263713
1712.00	0.263665
1713.00	0.263561
1714.00	0.263575
1715.00	0.263538
1716.00	0.263452
1717.00	0.263456
1718.00	0.263440
1719.00	0.263397
1720.00	0.263365
1721.00	0.263297
1722.00	0.263365
1723.00	0.263303
1724.00	0.263267
1725.00	0.263312
1726.00	0.263332
1727.00	0.263236
1728.00	0.263190
1729.00	0.263252
1730.00	0.263186
1731.00	0.263226
1732.00	0.263162
1733.00	0.263206
1734.00	0.263140
1735.00	0.263186
1736.00	0.263261
1737.00	0.263271
1738.00	0.263266
1739.00	0.263216
1740.00	0.263210
1741.00	0.263220
1742.00	0.263149
1743.00	0.263227
1744.00	0.263298
1745.00	0.263283
1746.00	0.263269
1747.00	0.263329
1748.00	0.263290
1749.00	0.263407
1750.00	0.263440
1751.00	0.263534
1752.00	0.263419
1753.00	0.263406
1754.00	0.263442
1755.00	0.263516
1756.00	0.263526
1757.00	0.263523
1758.00	0.263564
1759.00	0.263608
1760.00	0.263497
1761.00	0.263440
1762.00	0.263514
1763.00	0.263476
1764.00	0.263547
1765.00	0.263511
1766.00	0.263473
1767.00	0.263418
1768.00	0.263308
1769.00	0.263352
1770.00	0.263270
1771.00	0.263184
1772.00	0.263120
1773.00	0.263076
1774.00	0.262961
1775.00	0.262815
1776.00	0.262731
1777.00	0.262625
1778.00	0.262560
1779.00	0.262437
1780.00	0.262375
1781.00	0.262230
1782.00	0.262089
1783.00	0.261932
1784.00	0.261882
1785.00	0.261755
1786.00	0.261594
1787.00	0.261437
1788.00	0.261383
1789.00	0.261197
1790.00	0.261032
1791.00	0.260899
1792.00	0.260792
1793.00	0.260617
1794.00	0.260502
1795.00	0.260389
1796.00	0.260131
1797.00	0.259975
1798.00	0.259727
1799.00	0.259659
1800.00	0.259501
1801.00	0.259292
1802.00	0.259124
1803.00	0.259082
1804.00	0.258973
1805.00	0.258782
1806.00	0.258651
1807.00	0.258407
1808.00	0.258330
1809.00	0.258119
1810.00	0.258001
1811.00	0.257906
1812.00	0.257816
1813.00	0.257766
1814.00	0.257670
1815.00	0.257610
1816.00	0.257435
1817.00	0.257375
1818.00	0.257170
1819.00	0.257037
1820.00	0.256868
1821.00	0.256813
1822.00	0.256745
1823.00	0.256745
1824.00	0.256828
1825.00	0.256771
1826.00	0.256765
1827.00	0.256771
1828.00	0.256741
1829.00	0.256665
1830.00	0.256740
1831.00	0.256742
1832.00	0.256760
1833.00	0.256934
1834.00	0.257013
1835.00	0.257192
1836.00	0.257475
1837.00	0.257683
1838.00	0.257903
1839.00	0.258073
1840.00	0.258338
1841.00	0.258636
1842.00	0.259017
1843.00	0.259446
1844.00	0.259934
1845.00	0.260404
1846.00	0.260950
1847.00	0.261538
1848.00	0.262142
1849.00	0.262861
1850.00	0.263627
1851.00	0.264527
1852.00	0.265576
1853.00	0.266584
1854.00	0.267651
1855.00	0.268840
1856.00	0.270281
1857.00	0.271640
1858.00	0.273197
1859.00	0.274796
1860.00	0.276626
1861.00	0.278373
1862.00	0.280408
1863.00	0.282670
1864.00	0.284956
1865.00	0.287343
1866.00	0.289991
1867.00	0.292709
1868.00	0.295393
1869.00	0.298467
1870.00	0.301578
1871.00	0.304872
1872.00	0.308298
1873.00	0.311725
1874.00	0.315458
1875.00	0.319132
1876.00	0.323242
1877.00	0.327250
1878.00	0.331529
1879.00	0.335747
1880.00	0.340104
1881.00	0.344593
1882.00	0.349271
1883.00	0.354075
1884.00	0.358851
1885.00	0.363902
1886.00	0.368588
1887.00	0.373645
1888.00	0.378804
1889.00	0.383909
1890.00	0.389057
1891.00	0.394360
1892.00	0.399777
1893.00	0.404712
1894.00	0.410153
1895.00	0.415439
1896.00	0.420952
1897.00	0.426145
1898.00	0.431390
1899.00	0.436705
1900.00	0.441811
1901.00	0.446648
1902.00	0.451765
1903.00	0.456778
1904.00	0.461493
1905.00	0.466342
1906.00	0.471048
1907.00	0.475919
1908.00	0.480530
1909.00	0.484663
1910.00	0.489016
1911.00	0.492772
1912.00	0.496797
1913.00	0.500453
1914.00	0.504153
1915.00	0.507303
1916.00	0.510332
1917.00	0.513331
1918.00	0.516354
1919.00	0.518845
1920.00	0.521350
1921.00	0.523876
1922.00	0.525547
1923.00	0.527338
1924.00	0.528956
1925.00	0.530138
1926.00	0.531410
1927.00	0.532479
1928.00	0.533533
1929.00	0.533816
1930.00	0.534329
1931.00	0.534916
1932.00	0.535444
1933.00	0.535789
1934.00	0.535975
1935.00	0.536422
1936.00	0.536214
1937.00	0.536343
1938.00	0.535900
1939.00	0.535823
1940.00	0.535562
1941.00	0.534896
1942.00	0.534481
1943.00	0.533784
1944.00	0.533464
1945.00	0.533107
1946.00	0.532717
1947.00	0.532176
1948.00	0.531357
1949.00	0.530895
1950.00	0.530096
1951.00	0.529004
1952.00	0.527589
1953.00	0.527008
1954.00	0.525562
1955.00	0.524774
1956.00	0.523727
1957.00	0.522559
1958.00	0.521132
1959.00	0.519751
1960.00	0.518845
1961.00	0.517275
1962.00	0.515610
1963.00	0.514024
1964.00	0.512532
1965.00	0.510503
1966.00	0.508590
1967.00	0.507203
1968.00	0.505782
1969.00	0.504349
1970.00	0.502392
1971.00	0.501093
1972.00	0.499067
1973.00	0.497559
1974.00	0.495778
1975.00	0.494450
1976.00	0.492762
1977.00	0.491237
1978.00	0.489850
1979.00	0.487879
1980.00	0.486447
1981.00	0.484857
1982.00	0.483544
1983.00	0.481619
1984.00	0.479718
1985.00	0.477966
1986.00	0.476148
1987.00	0.474482
1988.00	0.472838
1989.00	0.471619
1990.00	0.469368
1991.00	0.468135
1992.00	0.466501
1993.00	0.465096
1994.00	0.463064
1995.00	0.461213
1996.00	0.460036
1997.00	0.458136
1998.00	0.456425
1999.00	0.454671
2000.00	0.453587
2001.00	0.451995
2002.00	0.450322
2003.00	0.448932
2004.00	0.447437
2005.00	0.445808
2006.00	0.444132
2007.00	0.443012
2008.00	0.440969
2009.00	0.439400
2010.00	0.437814
2011.00	0.436673
2012.00	0.435021
2013.00	0.433339
2014.00	0.432026
2015.00	0.430577
2016.00	0.429315
2017.00	0.427786
2018.00	0.426535
2019.00	0.424990
2020.00	0.423432
2021.00	0.422030
2022.00	0.420488
2023.00	0.418802
2024.00	0.417435
2025.00	0.416226
2026.00	0.414815
2027.00	0.413408
2028.00	0.411855
2029.00	0.410743
2030.00	0.409433
2031.00	0.408017
2032.00	0.406460
2033.00	0.405017
2034.00	0.403599
2035.00	0.401988
2036.00	0.400789
2037.00	0.399241
2038.00	0.397931
2039.00	0.396602
2040.00	0.395361
2041.00	0.393999
2042.00	0.392629
2043.00	0.391665
2044.00	0.390384
2045.00	0.389063
2046.00	0.387432
2047.00	0.386236
2048.00	0.385167
2049.00	0.383952
2050.00	0.382769
2051.00	0.381879
2052.00	0.380852
2053.00	0.379672
2054.00	0.378859
2055.00	0.377446
2056.00	0.376342
2057.00	0.375239
2058.00	0.374099
2059.00	0.373252
2060.00	0.371739
2061.00	0.370563
2062.00	0.369315
2063.00	0.368625
2064.00	0.367652
2065.00	0.366442
2066.00	0.365263
2067.00	0.364264
2068.00	0.362911
2069.00	0.361731
2070.00	0.360644
2071.00	0.359188
2072.00	0.358465
2073.00	0.357431
2074.00	0.356125
2075.00	0.355197
2076.00	0.354029
2077.00	0.352888
2078.00	0.351729
2079.00	0.350867
2080.00	0.349660
2081.00	0.348302
2082.00	0.347272
2083.00	0.346531
2084.00	0.345246
2085.00	0.343873
2086.00	0.342594
2087.00	0.341451
2088.00	0.340576
2089.00	0.339537
2090.00	0.338463
2091.00	0.337986
2092.00	0.336863
2093.00	0.335670
2094.00	0.334806
2095.00	0.333860
2096.00	0.332603
2097.00	0.331489
2098.00	0.330573
2099.00	0.329254
2100.00	0.328187
2101.00	0.327168
2102.00	0.326669
2103.00	0.326067
2104.00	0.325079
2105.00	0.324215
2106.00	0.323120
2107.00	0.322265
2108.00	0.321108
2109.00	0.320233
2110.00	0.319158
2111.00	0.317875
2112.00	0.317167
2113.00	0.316280
2114.00	0.315673
2115.00	0.314512
2116.00	0.314174
2117.00	0.312977
2118.00	0.312021
2119.00	0.310939
2120.00	0.309778
2121.00	0.308944
2122.00	0.307968
2123.00	0.306999
2124.00	0.306045
2125.00	0.305096
2126.00	0.303949
2127.00	0.303385
2128.00	0.302919
2129.00	0.301627
2130.00	0.301070
2131.00	0.299915
2132.00	0.299568
2133.00	0.298457
2134.00	0.298077
2135.00	0.297502
2136.00	0.296776
2137.00	0.296220
2138.00	0.295521
2139.00	0.294852
2140.00	0.294166
2141.00	0.293555
2142.00	0.292688
2143.00	0.292175
2144.00	0.291452
2145.00	0.290666
2146.00	0.290133
2147.00	0.289188
2148.00	0.288501
2149.00	0.287535
2150.00	0.287072
2151.00	0.286436
2152.00	0.285848
2153.00	0.285259
2154.00	0.284902
2155.00	0.284212
2156.00	0.283711
2157.00	0.283183
2158.00	0.282262
2159.00	0.281928
2160.00	0.281508
2161.00	0.280842
2162.00	0.280350
2163.00	0.279855
2164.00	0.279470
2165.00	0.279120
2166.00	0.278692
2167.00	0.278069
2168.00	0.277482
2169.00	0.276818
2170.00	0.276194
2171.00	0.275423
2172.00	0.275129
2173.00	0.274537
2174.00	0.274051
2175.00	0.273963
2176.00	0.273437
2177.00	0.273013
2178.00	0.272811
2179.00	0.272444
2180.00	0.272283
2181.00	0.272219
2182.00	0.271736
2183.00	0.271668
2184.00	0.271115
2185.00	0.270973
2186.00	0.270872
2187.00	0.270727
2188.00	0.270351
2189.00	0.269881
2190.00	0.269716
2191.00	0.269467
2192.00	0.269352
2193.00	0.269309
2194.00	0.269103
2195.00	0.268703
2196.00	0.268530
2197.00	0.268276
[truncated: 303 more rows]
