# Supplementary material for: Ultrafast charge-transfer-induced spin transition in cobalt-tungstate molecular photomagnets
Source: Nat Commun. 2025 Jun 6;16:5012. doi: 10.1038/s41467-025-60401-4 (PMC12144094; doi:10.1038/s41467-025-60401-4)
Supplement: Supplementary file 5 — Source Data [file 41467_2025_60401_MOESM5_ESM.zip › Source_Data_files/Photoinduced_UV_vis_NIR_spectra_CsCoW/cooling_photo_2nd/File_220713_133445_20K.txt]

File_220713_133445_20K.spc - RawData
�g�� (nm)	Abs.
200.00	2.499755
201.00	2.520857
202.00	2.533618
203.00	2.928586
204.00	6.000000
205.00	6.000000
206.00	6.000000
207.00	6.000000
208.00	6.000000
209.00	2.552726
210.00	2.508065
211.00	2.409966
212.00	2.353147
213.00	2.328116
214.00	2.328745
215.00	2.339487
216.00	2.396489
217.00	2.378904
218.00	2.400441
219.00	2.460481
220.00	2.431840
221.00	2.353899
222.00	2.355539
223.00	2.290043
224.00	2.246852
225.00	2.241737
226.00	2.240216
227.00	2.224681
228.00	2.246079
229.00	2.258942
230.00	2.273340
231.00	2.297482
232.00	2.298072
233.00	2.317877
234.00	2.327245
235.00	2.323738
236.00	2.310781
237.00	2.300080
238.00	2.298174
239.00	2.293455
240.00	2.299365
241.00	2.316466
242.00	2.328986
243.00	2.312721
244.00	2.318136
245.00	2.319869
246.00	2.316269
247.00	2.331198
248.00	2.344019
249.00	2.364104
250.00	2.356601
251.00	2.342684
252.00	2.340362
253.00	2.344320
254.00	2.349451
255.00	2.352978
256.00	2.378247
257.00	2.359468
258.00	2.365700
259.00	2.351566
260.00	2.352434
261.00	2.347597
262.00	2.343167
263.00	2.339906
264.00	2.335369
265.00	2.340621
266.00	2.334211
267.00	2.345104
268.00	2.337707
269.00	2.335772
270.00	2.322524
271.00	2.318865
272.00	2.311702
273.00	2.307883
274.00	2.298772
275.00	2.294343
276.00	2.285989
277.00	2.274287
278.00	2.265187
279.00	2.255124
280.00	2.239661
281.00	2.232962
282.00	2.226036
283.00	2.218875
284.00	2.214065
285.00	2.209373
286.00	2.203996
287.00	2.191617
288.00	2.177562
289.00	2.167953
290.00	2.154870
291.00	2.143144
292.00	2.129234
293.00	2.118452
294.00	2.106939
295.00	2.098135
296.00	2.086411
297.00	2.084526
298.00	2.072756
299.00	2.057591
300.00	2.041619
301.00	2.024142
302.00	2.005370
303.00	1.990212
304.00	1.975371
305.00	1.958405
306.00	1.946889
307.00	1.932928
308.00	1.916466
309.00	1.893150
310.00	1.874887
311.00	1.858960
312.00	1.831860
313.00	1.801987
314.00	1.783584
315.00	1.760362
316.00	1.731772
317.00	1.707020
318.00	1.690180
319.00	1.672437
320.00	1.657992
321.00	1.639160
322.00	1.626828
323.00	1.612256
324.00	1.592561
325.00	1.576801
326.00	1.561881
327.00	1.547878
328.00	1.537579
329.00	1.529025
330.00	1.518799
331.00	1.511647
332.00	1.506919
333.00	1.500696
334.00	1.494752
335.00	1.491082
336.00	1.488346
337.00	1.484072
338.00	1.478111
339.00	1.474063
340.00	1.470502
341.00	1.465224
342.00	1.460902
343.00	1.459137
344.00	1.459957
345.00	1.453848
346.00	1.453278
347.00	1.449679
348.00	1.446702
349.00	1.441899
350.00	1.442175
351.00	1.437854
352.00	1.437360
353.00	1.435577
354.00	1.432348
355.00	1.428325
356.00	1.425246
357.00	1.419812
358.00	1.413658
359.00	1.408158
360.00	1.402372
361.00	1.396667
362.00	1.390510
363.00	1.384463
364.00	1.377870
365.00	1.370631
366.00	1.363020
367.00	1.356078
368.00	1.347089
369.00	1.338485
370.00	1.330128
371.00	1.322044
372.00	1.312290
373.00	1.303076
374.00	1.293848
375.00	1.284253
376.00	1.274590
377.00	1.264218
378.00	1.254922
379.00	1.245136
380.00	1.234867
381.00	1.224101
382.00	1.215249
383.00	1.205293
384.00	1.195825
385.00	1.186361
386.00	1.176633
387.00	1.166704
388.00	1.156902
389.00	1.147452
390.00	1.138771
391.00	1.130089
392.00	1.121581
393.00	1.114295
394.00	1.106798
395.00	1.098756
396.00	1.091628
397.00	1.084529
398.00	1.078268
399.00	1.071732
400.00	1.066446
401.00	1.061443
402.00	1.057186
403.00	1.052255
404.00	1.048712
405.00	1.045514
406.00	1.042197
407.00	1.038763
408.00	1.035926
409.00	1.032511
410.00	1.028540
411.00	1.024853
412.00	1.021030
413.00	1.016802
414.00	1.013138
415.00	1.009028
416.00	1.005064
417.00	1.001007
418.00	0.996893
419.00	0.991974
420.00	0.988328
421.00	0.984245
422.00	0.979977
423.00	0.976174
424.00	0.972495
425.00	0.967971
426.00	0.963960
427.00	0.959848
428.00	0.955560
429.00	0.951753
430.00	0.947224
431.00	0.942683
432.00	0.939468
433.00	0.936061
434.00	0.932649
435.00	0.929673
436.00	0.926760
437.00	0.922992
438.00	0.920138
439.00	0.916949
440.00	0.914229
441.00	0.911596
442.00	0.909624
443.00	0.906773
444.00	0.904751
445.00	0.902779
446.00	0.900894
447.00	0.898844
448.00	0.897081
449.00	0.895000
450.00	0.893299
451.00	0.891995
452.00	0.890378
453.00	0.889367
454.00	0.888515
455.00	0.887533
456.00	0.886427
457.00	0.885926
458.00	0.885083
459.00	0.884061
460.00	0.883388
461.00	0.882493
462.00	0.881481
463.00	0.880444
464.00	0.879377
465.00	0.878348
466.00	0.876997
467.00	0.875308
468.00	0.873624
469.00	0.871820
470.00	0.869805
471.00	0.867863
472.00	0.866319
473.00	0.864187
474.00	0.862477
475.00	0.860371
476.00	0.857991
477.00	0.855457
478.00	0.853517
479.00	0.851099
480.00	0.848829
481.00	0.847077
482.00	0.845234
483.00	0.843080
484.00	0.841218
485.00	0.839114
486.00	0.837100
487.00	0.834901
488.00	0.833137
489.00	0.831332
490.00	0.830155
491.00	0.828396
492.00	0.826948
493.00	0.825468
494.00	0.824260
495.00	0.822589
496.00	0.821336
497.00	0.820224
498.00	0.818907
499.00	0.817993
500.00	0.816939
501.00	0.815927
502.00	0.814979
503.00	0.814160
504.00	0.812763
505.00	0.811578
506.00	0.810927
507.00	0.809887
508.00	0.808846
509.00	0.808174
510.00	0.807164
511.00	0.806341
512.00	0.805458
513.00	0.805290
514.00	0.804858
515.00	0.804826
516.00	0.804215
517.00	0.803790
518.00	0.803300
519.00	0.802370
520.00	0.801975
521.00	0.801549
522.00	0.801381
523.00	0.800787
524.00	0.801211
525.00	0.801255
526.00	0.801238
527.00	0.801372
528.00	0.801219
529.00	0.801336
530.00	0.801365
531.00	0.801756
532.00	0.801887
533.00	0.801859
534.00	0.800832
535.00	0.800351
536.00	0.799258
537.00	0.797859
538.00	0.796587
539.00	0.794888
540.00	0.792125
541.00	0.789518
542.00	0.786742
543.00	0.784235
544.00	0.781636
545.00	0.779543
546.00	0.777604
547.00	0.775947
548.00	0.774284
549.00	0.772406
550.00	0.771739
551.00	0.771163
552.00	0.771230
553.00	0.771583
554.00	0.772325
555.00	0.772602
556.00	0.772986
557.00	0.773134
558.00	0.773405
559.00	0.774650
560.00	0.775737
561.00	0.776878
562.00	0.778494
563.00	0.779947
564.00	0.780903
565.00	0.782358
566.00	0.783662
567.00	0.784794
568.00	0.785858
569.00	0.787113
570.00	0.788070
571.00	0.789086
572.00	0.789814
573.00	0.790859
574.00	0.791663
575.00	0.792135
576.00	0.792871
577.00	0.793852
578.00	0.794525
579.00	0.795928
580.00	0.797625
581.00	0.799175
582.00	0.800727
583.00	0.802686
584.00	0.804559
585.00	0.806295
586.00	0.808731
587.00	0.811382
588.00	0.813723
589.00	0.816265
590.00	0.819080
591.00	0.821734
592.00	0.824035
593.00	0.826451
594.00	0.829074
595.00	0.831335
596.00	0.833322
597.00	0.835675
598.00	0.838510
599.00	0.840887
600.00	0.843331
601.00	0.846400
602.00	0.848733
603.00	0.851327
604.00	0.853822
605.00	0.856647
606.00	0.859049
607.00	0.862114
608.00	0.864651
609.00	0.867148
610.00	0.869387
611.00	0.871983
612.00	0.874378
613.00	0.876695
614.00	0.879678
615.00	0.882571
616.00	0.885122
617.00	0.888327
618.00	0.891260
619.00	0.893736
620.00	0.896529
621.00	0.899310
622.00	0.901496
623.00	0.903919
624.00	0.907068
625.00	0.910381
626.00	0.913573
627.00	0.916599
628.00	0.920259
629.00	0.922887
630.00	0.924997
631.00	0.927087
632.00	0.929990
633.00	0.932515
634.00	0.935083
635.00	0.937996
636.00	0.940986
637.00	0.943340
638.00	0.945134
639.00	0.947310
640.00	0.949874
641.00	0.951983
642.00	0.954408
643.00	0.957538
644.00	0.960717
645.00	0.962933
646.00	0.966003
647.00	0.968431
648.00	0.970256
649.00	0.972971
650.00	0.974903
651.00	0.977703
652.00	0.980332
653.00	0.983119
654.00	0.984459
655.00	0.987700
656.00	0.990028
657.00	0.992758
658.00	0.995970
659.00	1.000384
660.00	1.003691
661.00	1.007271
662.00	1.010753
663.00	1.013091
664.00	1.014571
665.00	1.016417
666.00	1.016591
667.00	1.017321
668.00	1.018529
669.00	1.019279
670.00	1.019721
671.00	1.020716
672.00	1.021228
673.00	1.021579
674.00	1.021960
675.00	1.023670
676.00	1.025171
677.00	1.027262
678.00	1.029576
679.00	1.031880
680.00	1.032955
681.00	1.034745
682.00	1.036605
683.00	1.037844
684.00	1.039075
685.00	1.040599
686.00	1.042184
687.00	1.043041
688.00	1.044595
689.00	1.045786
690.00	1.047245
691.00	1.047768
692.00	1.048869
693.00	1.049728
694.00	1.052212
695.00	1.053762
696.00	1.054417
697.00	1.055041
698.00	1.055411
699.00	1.054866
700.00	1.054712
701.00	1.056096
702.00	1.057805
703.00	1.059057
704.00	1.058903
705.00	1.061422
706.00	1.062276
707.00	1.061705
708.00	1.062361
709.00	1.063439
710.00	1.062925
711.00	1.061956
712.00	1.063156
713.00	1.063749
714.00	1.063665
715.00	1.062362
716.00	1.063268
717.00	1.063821
718.00	1.061098
719.00	1.047781
720.00	1.034854
721.00	1.026396
722.00	1.022648
723.00	1.018483
724.00	1.014418
725.00	1.010738
726.00	1.006987
727.00	1.003150
728.00	0.998857
729.00	0.995513
730.00	0.995195
731.00	0.994746
732.00	0.994211
733.00	0.993840
734.00	0.993286
735.00	0.992739
736.00	0.992218
737.00	0.991649
738.00	0.991142
739.00	0.990632
740.00	0.989878
741.00	0.989038
742.00	0.988102
743.00	0.987174
744.00	0.986197
745.00	0.985176
746.00	0.984048
747.00	0.982938
748.00	0.981750
749.00	0.980648
750.00	0.979473
751.00	0.978206
752.00	0.976828
753.00	0.975426
754.00	0.973847
755.00	0.972284
756.00	0.970627
757.00	0.969093
758.00	0.967485
759.00	0.965847
760.00	0.964170
761.00	0.962484
762.00	0.960755
763.00	0.959006
764.00	0.957165
765.00	0.955380
766.00	0.953509
767.00	0.951463
768.00	0.949442
769.00	0.947379
770.00	0.945283
771.00	0.943146
772.00	0.940953
773.00	0.938688
774.00	0.936443
775.00	0.934238
776.00	0.931959
777.00	0.929694
778.00	0.927299
779.00	0.924966
780.00	0.922550
781.00	0.920092
782.00	0.917594
783.00	0.914940
784.00	0.912299
785.00	0.909665
786.00	0.907086
787.00	0.904536
788.00	0.901971
789.00	0.899356
790.00	0.896674
791.00	0.894026
792.00	0.891315
793.00	0.888518
794.00	0.885720
795.00	0.882769
796.00	0.879948
797.00	0.877012
798.00	0.874070
799.00	0.871083
800.00	0.868103
801.00	0.865244
802.00	0.862279
803.00	0.859231
804.00	0.856088
805.00	0.852923
806.00	0.849816
807.00	0.846703
808.00	0.843536
809.00	0.840270
810.00	0.837085
811.00	0.833874
812.00	0.830813
813.00	0.827555
814.00	0.824380
815.00	0.821088
816.00	0.817946
817.00	0.814835
818.00	0.811679
819.00	0.808565
820.00	0.805448
821.00	0.802262
822.00	0.798993
823.00	0.795817
824.00	0.792720
825.00	0.789622
826.00	0.786561
827.00	0.783570
828.00	0.780553
829.00	0.777583
830.00	0.774525
831.00	0.771552
832.00	0.768600
833.00	0.765581
834.00	0.762571
835.00	0.759513
836.00	0.756408
837.00	0.753328
838.00	0.750406
839.00	0.747582
840.00	0.744612
841.00	0.741609
842.00	0.738506
843.00	0.735443
844.00	0.732510
845.00	0.729475
846.00	0.726422
847.00	0.723424
848.00	0.720412
849.00	0.717488
850.00	0.714417
851.00	0.711498
852.00	0.708504
853.00	0.705542
854.00	0.702716
855.00	0.699903
856.00	0.697107
857.00	0.694214
858.00	0.691430
859.00	0.688574
860.00	0.685777
861.00	0.682742
862.00	0.679635
863.00	0.673896
864.00	0.668158
865.00	0.662289
866.00	0.656506
867.00	0.650908
868.00	0.645075
869.00	0.639461
870.00	0.633852
871.00	0.628328
872.00	0.622575
873.00	0.616889
874.00	0.611385
875.00	0.605882
876.00	0.600536
877.00	0.595218
878.00	0.589972
879.00	0.584970
880.00	0.582111
881.00	0.579293
882.00	0.576521
883.00	0.573741
884.00	0.571021
885.00	0.568490
886.00	0.565939
887.00	0.563352
888.00	0.560639
889.00	0.558188
890.00	0.555744
891.00	0.553226
892.00	0.550758
893.00	0.548234
894.00	0.545685
895.00	0.543224
896.00	0.540721
897.00	0.538261
898.00	0.535840
899.00	0.533538
900.00	0.531236
901.00	0.528878
902.00	0.526468
903.00	0.524075
904.00	0.521824
905.00	0.519604
906.00	0.517349
907.00	0.515055
908.00	0.512958
909.00	0.510794
910.00	0.508715
911.00	0.506679
912.00	0.504605
913.00	0.502594
914.00	0.500599
915.00	0.498662
916.00	0.496709
917.00	0.494821
918.00	0.492983
919.00	0.491174
920.00	0.489377
921.00	0.487592
922.00	0.485818
923.00	0.484111
924.00	0.482452
925.00	0.480712
926.00	0.479094
927.00	0.477449
928.00	0.475837
929.00	0.474242
930.00	0.472624
931.00	0.471030
932.00	0.469470
933.00	0.467953
934.00	0.466419
935.00	0.464926
936.00	0.463496
937.00	0.462012
938.00	0.460563
939.00	0.459128
940.00	0.457669
941.00	0.456276
942.00	0.454891
943.00	0.453459
944.00	0.452093
945.00	0.450716
946.00	0.449393
947.00	0.448103
948.00	0.446852
949.00	0.445613
950.00	0.444371
951.00	0.443111
952.00	0.441859
953.00	0.440565
954.00	0.439337
955.00	0.438077
956.00	0.436848
957.00	0.435630
958.00	0.434414
959.00	0.433228
960.00	0.432121
961.00	0.431026
962.00	0.429899
963.00	0.428777
964.00	0.427662
965.00	0.426561
966.00	0.425445
967.00	0.424358
968.00	0.423314
969.00	0.422254
970.00	0.421245
971.00	0.420273
972.00	0.419340
973.00	0.418383
974.00	0.417427
975.00	0.416483
976.00	0.415558
977.00	0.414582
978.00	0.413616
979.00	0.412728
980.00	0.411872
981.00	0.411020
982.00	0.410151
983.00	0.409318
984.00	0.408497
985.00	0.407649
986.00	0.406808
987.00	0.405943
988.00	0.405080
989.00	0.404249
990.00	0.403469
991.00	0.402678
992.00	0.401896
993.00	0.401108
994.00	0.400352
995.00	0.399583
996.00	0.398799
997.00	0.398028
998.00	0.397268
999.00	0.396536
1000.00	0.395783
1001.00	0.395023
1002.00	0.394304
1003.00	0.393615
1004.00	0.392942
1005.00	0.392273
1006.00	0.391559
1007.00	0.390892
1008.00	0.390239
1009.00	0.389569
1010.00	0.388908
1011.00	0.388248
1012.00	0.387601
1013.00	0.386998
1014.00	0.386361
1015.00	0.385746
1016.00	0.385106
1017.00	0.384517
1018.00	0.383924
1019.00	0.383314
1020.00	0.382711
1021.00	0.382122
1022.00	0.381515
1023.00	0.380932
1024.00	0.380324
1025.00	0.379732
1026.00	0.379142
1027.00	0.378545
1028.00	0.377947
1029.00	0.377393
1030.00	0.376767
1031.00	0.376195
1032.00	0.375600
1033.00	0.375012
1034.00	0.374406
1035.00	0.373819
1036.00	0.373253
1037.00	0.372706
1038.00	0.372152
1039.00	0.371583
1040.00	0.371024
1041.00	0.370446
1042.00	0.369871
1043.00	0.369335
1044.00	0.368803
1045.00	0.368276
1046.00	0.367720
1047.00	0.367221
1048.00	0.366711
1049.00	0.366193
1050.00	0.365683
1051.00	0.365175
1052.00	0.364674
1053.00	0.364165
1054.00	0.363656
1055.00	0.363164
1056.00	0.362694
1057.00	0.362220
1058.00	0.361740
1059.00	0.361299
1060.00	0.360838
1061.00	0.360360
1062.00	0.359867
1063.00	0.359413
1064.00	0.358936
1065.00	0.358460
1066.00	0.357982
1067.00	0.357523
1068.00	0.357059
1069.00	0.356602
1070.00	0.356159
1071.00	0.355694
1072.00	0.355233
1073.00	0.354752
1074.00	0.354285
1075.00	0.353856
1076.00	0.353390
1077.00	0.352930
1078.00	0.352503
1079.00	0.352114
1080.00	0.351706
1081.00	0.351308
1082.00	0.350898
1083.00	0.350512
1084.00	0.350106
1085.00	0.349711
1086.00	0.349310
1087.00	0.348936
1088.00	0.348527
1089.00	0.348141
1090.00	0.347788
1091.00	0.347449
1092.00	0.347080
1093.00	0.346718
1094.00	0.346351
1095.00	0.346017
1096.00	0.345675
1097.00	0.345297
1098.00	0.344914
1099.00	0.344540
1100.00	0.344156
1101.00	0.343801
1102.00	0.343457
1103.00	0.343119
1104.00	0.342737
1105.00	0.342396
1106.00	0.342029
1107.00	0.341679
1108.00	0.341301
1109.00	0.340932
1110.00	0.340587
1111.00	0.340242
1112.00	0.339856
1113.00	0.339472
1114.00	0.339125
1115.00	0.338785
1116.00	0.338429
1117.00	0.338132
1118.00	0.337809
1119.00	0.337463
1120.00	0.337104
1121.00	0.336784
1122.00	0.336480
1123.00	0.336159
1124.00	0.335832
1125.00	0.335548
1126.00	0.335258
1127.00	0.334950
1128.00	0.334625
1129.00	0.334325
1130.00	0.334018
1131.00	0.333716
1132.00	0.333406
1133.00	0.333125
1134.00	0.332826
1135.00	0.332525
1136.00	0.332256
1137.00	0.331986
1138.00	0.331699
1139.00	0.331420
1140.00	0.331158
1141.00	0.330911
1142.00	0.330642
1143.00	0.330397
1144.00	0.330137
1145.00	0.329903
1146.00	0.329637
1147.00	0.329378
1148.00	0.329125
1149.00	0.328886
1150.00	0.328629
1151.00	0.328352
1152.00	0.328088
1153.00	0.327812
1154.00	0.327565
1155.00	0.327327
1156.00	0.327055
1157.00	0.326806
1158.00	0.326532
1159.00	0.326253
1160.00	0.325963
1161.00	0.325686
1162.00	0.325411
1163.00	0.325133
1164.00	0.324866
1165.00	0.324589
1166.00	0.324301
1167.00	0.324019
1168.00	0.323747
1169.00	0.323475
1170.00	0.323194
1171.00	0.322871
1172.00	0.322574
1173.00	0.322305
1174.00	0.322026
1175.00	0.321745
1176.00	0.321436
1177.00	0.321143
1178.00	0.320869
1179.00	0.320579
1180.00	0.320316
1181.00	0.320042
1182.00	0.319764
1183.00	0.319480
1184.00	0.319209
1185.00	0.318934
1186.00	0.318667
1187.00	0.318419
1188.00	0.318174
1189.00	0.317925
1190.00	0.317668
1191.00	0.317418
1192.00	0.317151
1193.00	0.316916
1194.00	0.316647
1195.00	0.316384
1196.00	0.316139
1197.00	0.315894
1198.00	0.315626
1199.00	0.315353
1200.00	0.315098
1201.00	0.314841
1202.00	0.314583
1203.00	0.314313
1204.00	0.314019
1205.00	0.313755
1206.00	0.313453
1207.00	0.313135
1208.00	0.312815
1209.00	0.312515
1210.00	0.312217
1211.00	0.311927
1212.00	0.311620
1213.00	0.311313
1214.00	0.310996
1215.00	0.310698
1216.00	0.310397
1217.00	0.310098
1218.00	0.309771
1219.00	0.309450
1220.00	0.309124
1221.00	0.308823
1222.00	0.308518
1223.00	0.308206
1224.00	0.307933
1225.00	0.307619
1226.00	0.307329
1227.00	0.307043
1228.00	0.306746
1229.00	0.306452
1230.00	0.306130
1231.00	0.305834
1232.00	0.305553
1233.00	0.305290
1234.00	0.305016
1235.00	0.304767
1236.00	0.304498
1237.00	0.304231
1238.00	0.303956
1239.00	0.303671
1240.00	0.303393
1241.00	0.303091
1242.00	0.302803
1243.00	0.302521
1244.00	0.302217
1245.00	0.301943
1246.00	0.301666
1247.00	0.301399
1248.00	0.301122
1249.00	0.300860
1250.00	0.300589
1251.00	0.300340
1252.00	0.300067
1253.00	0.299815
1254.00	0.299535
1255.00	0.299280
1256.00	0.299027
1257.00	0.298790
1258.00	0.298525
1259.00	0.298289
1260.00	0.298035
1261.00	0.297774
1262.00	0.297505
1263.00	0.297235
1264.00	0.296982
1265.00	0.296691
1266.00	0.296410
1267.00	0.296136
1268.00	0.295863
1269.00	0.295585
1270.00	0.295297
1271.00	0.295042
1272.00	0.294772
1273.00	0.294477
1274.00	0.294203
1275.00	0.293933
1276.00	0.293678
1277.00	0.293418
1278.00	0.293158
1279.00	0.292924
1280.00	0.292689
1281.00	0.292430
1282.00	0.292198
1283.00	0.291960
1284.00	0.291716
1285.00	0.291460
1286.00	0.291225
1287.00	0.290989
1288.00	0.290746
1289.00	0.290486
1290.00	0.290245
1291.00	0.290004
1292.00	0.289781
1293.00	0.289551
1294.00	0.289328
1295.00	0.289147
1296.00	0.288942
1297.00	0.288749
1298.00	0.288567
1299.00	0.288397
1300.00	0.288214
1301.00	0.288047
1302.00	0.287859
1303.00	0.287694
1304.00	0.287523
1305.00	0.287378
1306.00	0.287221
1307.00	0.287079
1308.00	0.286931
1309.00	0.286769
1310.00	0.286625
1311.00	0.286497
1312.00	0.286344
1313.00	0.286204
1314.00	0.286047
1315.00	0.285894
1316.00	0.285751
1317.00	0.285589
1318.00	0.285400
1319.00	0.285233
1320.00	0.285068
1321.00	0.284903
1322.00	0.284713
1323.00	0.284556
1324.00	0.284368
1325.00	0.284188
1326.00	0.284024
1327.00	0.283817
1328.00	0.283625
1329.00	0.283446
1330.00	0.283251
1331.00	0.283100
1332.00	0.282959
1333.00	0.282809
1334.00	0.282682
1335.00	0.282526
1336.00	0.282402
1337.00	0.282265
1338.00	0.282142
1339.00	0.282048
1340.00	0.281972
1341.00	0.281932
1342.00	0.281877
1343.00	0.281815
1344.00	0.281785
1345.00	0.281738
1346.00	0.281696
1347.00	0.281657
1348.00	0.281593
1349.00	0.281527
1350.00	0.281460
1351.00	0.281371
1352.00	0.281341
1353.00	0.281312
1354.00	0.281278
1355.00	0.281249
1356.00	0.281241
1357.00	0.281227
1358.00	0.281197
1359.00	0.281198
1360.00	0.281239
1361.00	0.281260
1362.00	0.281295
1363.00	0.281362
1364.00	0.281480
1365.00	0.281606
1366.00	0.281757
1367.00	0.281958
1368.00	0.282219
1369.00	0.282521
1370.00	0.282855
1371.00	0.283236
1372.00	0.283670
1373.00	0.284135
1374.00	0.284670
1375.00	0.285278
1376.00	0.285924
1377.00	0.286627
1378.00	0.287409
1379.00	0.288254
1380.00	0.289148
1381.00	0.290064
1382.00	0.291061
1383.00	0.292124
1384.00	0.293188
1385.00	0.294304
1386.00	0.295496
1387.00	0.296738
1388.00	0.298010
1389.00	0.299321
1390.00	0.300709
1391.00	0.302106
1392.00	0.303529
1393.00	0.305001
1394.00	0.306528
1395.00	0.308054
1396.00	0.309585
1397.00	0.311110
1398.00	0.312689
1399.00	0.314271
1400.00	0.315877
1401.00	0.317524
1402.00	0.319181
1403.00	0.320807
1404.00	0.322413
1405.00	0.324034
1406.00	0.325647
1407.00	0.327215
1408.00	0.328772
1409.00	0.330319
1410.00	0.331833
1411.00	0.333303
1412.00	0.334782
1413.00	0.336223
1414.00	0.337658
1415.00	0.339043
1416.00	0.340383
1417.00	0.341691
1418.00	0.342928
1419.00	0.344160
1420.00	0.345325
1421.00	0.346475
1422.00	0.347570
1423.00	0.348655
1424.00	0.349700
1425.00	0.350678
1426.00	0.351634
1427.00	0.352539
1428.00	0.353378
1429.00	0.354174
1430.00	0.354939
1431.00	0.355664
1432.00	0.356371
1433.00	0.357009
1434.00	0.357625
1435.00	0.358261
1436.00	0.358822
1437.00	0.359340
1438.00	0.359811
1439.00	0.360265
1440.00	0.360678
1441.00	0.361049
1442.00	0.361417
1443.00	0.361721
1444.00	0.362016
1445.00	0.362267
1446.00	0.362491
1447.00	0.362707
1448.00	0.362881
1449.00	0.362997
1450.00	0.363123
1451.00	0.363250
1452.00	0.363310
1453.00	0.363315
1454.00	0.363321
1455.00	0.363272
1456.00	0.363198
1457.00	0.363044
1458.00	0.362857
1459.00	0.362645
1460.00	0.362398
1461.00	0.362096
1462.00	0.361780
1463.00	0.361415
1464.00	0.360983
1465.00	0.360568
1466.00	0.360091
1467.00	0.359612
1468.00	0.359030
1469.00	0.358437
1470.00	0.357832
1471.00	0.357176
1472.00	0.356506
1473.00	0.355795
1474.00	0.355069
1475.00	0.354330
1476.00	0.353534
1477.00	0.352762
1478.00	0.351958
1479.00	0.351100
1480.00	0.350214
1481.00	0.349377
1482.00	0.348467
1483.00	0.347575
1484.00	0.346637
1485.00	0.345709
1486.00	0.344752
1487.00	0.343747
1488.00	0.342745
1489.00	0.341754
1490.00	0.340761
1491.00	0.339737
1492.00	0.338717
1493.00	0.337696
1494.00	0.336627
1495.00	0.335571
1496.00	0.334573
1497.00	0.333584
1498.00	0.332551
1499.00	0.331509
1500.00	0.330483
1501.00	0.329461
1502.00	0.328417
1503.00	0.327367
1504.00	0.326332
1505.00	0.325313
1506.00	0.324274
1507.00	0.323224
1508.00	0.322231
1509.00	0.321216
1510.00	0.320191
1511.00	0.319173
1512.00	0.318174
1513.00	0.317159
1514.00	0.316168
1515.00	0.315181
1516.00	0.314225
1517.00	0.313259
1518.00	0.312300
1519.00	0.311387
1520.00	0.310481
1521.00	0.309600
1522.00	0.308693
1523.00	0.307819
1524.00	0.306962
1525.00	0.306099
1526.00	0.305226
1527.00	0.304398
1528.00	0.303577
1529.00	0.302745
1530.00	0.301923
1531.00	0.301114
1532.00	0.300326
1533.00	0.299535
1534.00	0.298750
1535.00	0.297958
1536.00	0.297135
1537.00	0.296328
1538.00	0.295525
1539.00	0.294778
1540.00	0.294021
1541.00	0.293250
1542.00	0.292492
1543.00	0.291753
1544.00	0.291023
1545.00	0.290302
1546.00	0.289593
1547.00	0.288898
1548.00	0.288174
1549.00	0.287433
1550.00	0.286724
1551.00	0.286008
1552.00	0.285316
1553.00	0.284628
1554.00	0.283935
1555.00	0.283274
1556.00	0.282575
1557.00	0.281882
1558.00	0.281220
1559.00	0.280553
1560.00	0.279908
1561.00	0.279240
1562.00	0.278615
1563.00	0.278001
1564.00	0.277365
1565.00	0.276765
1566.00	0.276158
1567.00	0.275505
1568.00	0.274884
1569.00	0.274284
1570.00	0.273708
1571.00	0.273152
1572.00	0.272580
1573.00	0.272027
1574.00	0.271501
1575.00	0.270949
1576.00	0.270394
1577.00	0.269856
1578.00	0.269332
1579.00	0.268784
1580.00	0.268241
1581.00	0.267715
1582.00	0.267182
1583.00	0.266679
1584.00	0.266209
1585.00	0.265772
1586.00	0.265319
1587.00	0.264854
1588.00	0.264390
1589.00	0.263942
1590.00	0.263499
1591.00	0.263046
1592.00	0.262628
1593.00	0.262250
1594.00	0.261849
1595.00	0.261460
1596.00	0.261107
1597.00	0.260746
1598.00	0.260385
1599.00	0.260035
1600.00	0.259672
1601.00	0.259328
1602.00	0.258965
1603.00	0.258594
1604.00	0.258256
1605.00	0.257933
1606.00	0.257589
1607.00	0.257281
1608.00	0.256990
1609.00	0.256701
1610.00	0.256388
1611.00	0.256063
1612.00	0.255752
1613.00	0.255414
1614.00	0.255069
1615.00	0.254762
1616.00	0.254458
1617.00	0.254178
1618.00	0.253883
1619.00	0.253586
1620.00	0.253329
1621.00	0.253044
1622.00	0.252752
1623.00	0.252487
1624.00	0.252226
1625.00	0.251928
1626.00	0.251663
1627.00	0.251425
1628.00	0.251209
1629.00	0.250976
1630.00	0.250733
1631.00	0.250523
1632.00	0.250299
1633.00	0.250049
1634.00	0.249813
1635.00	0.249584
1636.00	0.249342
1637.00	0.249079
1638.00	0.248861
1639.00	0.248671
1640.00	0.248476
1641.00	0.248229
1642.00	0.247969
1643.00	0.249366
1644.00	0.250765
1645.00	0.252169
1646.00	0.253588
1647.00	0.255025
1648.00	0.256439
1649.00	0.257888
1650.00	0.259337
1651.00	0.260760
1652.00	0.262212
1653.00	0.263677
1654.00	0.265147
1655.00	0.266639
1656.00	0.268040
1657.00	0.269424
1658.00	0.270871
1659.00	0.272360
1660.00	0.272069
1661.00	0.271792
1662.00	0.271531
1663.00	0.271269
1664.00	0.271022
1665.00	0.270724
1666.00	0.270424
1667.00	0.270144
1668.00	0.269912
1669.00	0.269679
1670.00	0.269428
1671.00	0.269185
1672.00	0.268919
1673.00	0.268736
1674.00	0.268520
1675.00	0.268310
1676.00	0.268064
1677.00	0.267835
1678.00	0.267590
1679.00	0.267360
1680.00	0.267170
1681.00	0.266961
1682.00	0.266821
1683.00	0.266657
1684.00	0.266562
1685.00	0.266426
1686.00	0.266258
1687.00	0.266061
1688.00	0.266053
1689.00	0.265924
1690.00	0.265793
1691.00	0.265824
1692.00	0.265790
1693.00	0.265803
1694.00	0.265803
1695.00	0.265825
1696.00	0.265850
1697.00	0.265805
1698.00	0.265800
1699.00	0.265856
1700.00	0.265901
1701.00	0.265837
1702.00	0.265732
1703.00	0.265722
1704.00	0.265769
1705.00	0.265636
1706.00	0.265576
1707.00	0.265594
1708.00	0.265497
1709.00	0.265419
1710.00	0.265378
1711.00	0.265311
1712.00	0.265286
1713.00	0.265223
1714.00	0.265201
1715.00	0.265165
1716.00	0.265085
1717.00	0.264987
1718.00	0.265015
1719.00	0.265061
1720.00	0.265008
1721.00	0.265031
1722.00	0.265010
1723.00	0.264995
1724.00	0.264955
1725.00	0.264967
1726.00	0.264948
1727.00	0.264917
1728.00	0.264876
1729.00	0.264837
1730.00	0.264815
1731.00	0.264766
1732.00	0.264712
1733.00	0.264677
1734.00	0.264672
1735.00	0.264616
1736.00	0.264661
1737.00	0.264690
1738.00	0.264616
1739.00	0.264562
1740.00	0.264598
1741.00	0.264544
1742.00	0.264475
1743.00	0.264481
1744.00	0.264571
1745.00	0.264618
1746.00	0.264591
1747.00	0.264617
1748.00	0.264686
1749.00	0.264752
1750.00	0.264787
1751.00	0.264840
1752.00	0.264806
1753.00	0.264784
1754.00	0.264817
1755.00	0.264919
1756.00	0.265024
1757.00	0.265060
1758.00	0.265176
1759.00	0.265299
1760.00	0.265284
1761.00	0.265218
1762.00	0.265296
1763.00	0.265345
1764.00	0.265316
1765.00	0.265286
1766.00	0.265293
1767.00	0.265178
1768.00	0.265167
1769.00	0.265162
1770.00	0.265128
1771.00	0.265081
1772.00	0.264994
1773.00	0.264990
1774.00	0.264848
1775.00	0.264723
1776.00	0.264525
1777.00	0.264502
1778.00	0.264360
1779.00	0.264163
1780.00	0.264083
1781.00	0.264051
1782.00	0.263989
1783.00	0.263861
1784.00	0.263878
1785.00	0.263633
1786.00	0.263489
1787.00	0.263324
1788.00	0.263257
1789.00	0.263008
1790.00	0.262824
1791.00	0.262806
1792.00	0.262758
1793.00	0.262675
1794.00	0.262501
1795.00	0.262442
1796.00	0.262332
1797.00	0.262161
1798.00	0.261954
1799.00	0.261761
1800.00	0.261503
1801.00	0.261310
1802.00	0.261244
1803.00	0.261098
1804.00	0.260943
1805.00	0.260798
1806.00	0.260780
1807.00	0.260619
1808.00	0.260461
1809.00	0.260317
1810.00	0.260229
1811.00	0.260185
1812.00	0.260127
1813.00	0.260054
1814.00	0.259972
1815.00	0.259815
1816.00	0.259845
1817.00	0.260029
1818.00	0.259958
1819.00	0.259941
1820.00	0.259968
1821.00	0.259981
1822.00	0.259889
1823.00	0.259909
1824.00	0.259888
1825.00	0.259833
1826.00	0.259735
1827.00	0.259617
1828.00	0.259602
1829.00	0.259553
1830.00	0.259563
1831.00	0.259628
1832.00	0.259762
1833.00	0.259700
1834.00	0.259632
1835.00	0.259737
1836.00	0.259835
1837.00	0.259975
1838.00	0.260214
1839.00	0.260385
1840.00	0.260675
1841.00	0.260954
1842.00	0.261341
1843.00	0.261781
1844.00	0.262375
1845.00	0.262866
1846.00	0.263410
1847.00	0.263996
1848.00	0.264622
1849.00	0.265396
1850.00	0.266217
1851.00	0.267215
1852.00	0.268223
1853.00	0.269358
1854.00	0.270664
1855.00	0.271888
1856.00	0.273284
1857.00	0.274647
1858.00	0.276261
1859.00	0.277958
1860.00	0.279774
1861.00	0.281582
1862.00	0.283514
1863.00	0.285733
1864.00	0.288018
1865.00	0.290527
1866.00	0.293049
1867.00	0.295882
1868.00	0.298507
1869.00	0.301598
1870.00	0.304675
1871.00	0.307748
1872.00	0.311095
1873.00	0.314671
1874.00	0.318426
1875.00	0.322153
1876.00	0.326259
1877.00	0.330344
1878.00	0.334650
1879.00	0.339153
1880.00	0.343750
1881.00	0.348451
1882.00	0.352942
1883.00	0.357852
1884.00	0.362701
1885.00	0.368015
1886.00	0.372848
1887.00	0.378001
1888.00	0.383334
1889.00	0.388582
1890.00	0.393843
1891.00	0.399076
1892.00	0.404511
1893.00	0.409444
1894.00	0.414730
1895.00	0.420076
1896.00	0.425182
1897.00	0.430249
1898.00	0.435510
1899.00	0.440927
1900.00	0.446007
1901.00	0.451164
1902.00	0.455983
1903.00	0.461165
1904.00	0.466140
1905.00	0.471006
1906.00	0.475842
1907.00	0.480610
1908.00	0.485345
1909.00	0.489883
1910.00	0.494361
1911.00	0.498440
1912.00	0.502462
1913.00	0.506465
1914.00	0.510176
1915.00	0.513465
1916.00	0.516868
1917.00	0.519911
1918.00	0.522526
1919.00	0.525491
1920.00	0.527781
1921.00	0.529944
1922.00	0.531882
1923.00	0.533440
1924.00	0.535072
1925.00	0.536292
1926.00	0.537685
1927.00	0.538565
1928.00	0.539987
1929.00	0.540940
1930.00	0.541888
1931.00	0.542583
1932.00	0.543097
1933.00	0.543292
1934.00	0.543735
1935.00	0.544399
1936.00	0.544158
1937.00	0.544332
1938.00	0.544561
1939.00	0.544441
1940.00	0.544370
1941.00	0.543841
1942.00	0.543497
1943.00	0.542587
1944.00	0.542463
1945.00	0.541577
1946.00	0.540852
1947.00	0.539943
1948.00	0.539192
1949.00	0.538575
1950.00	0.537542
1951.00	0.536593
1952.00	0.535202
1953.00	0.534063
1954.00	0.532834
1955.00	0.531276
1956.00	0.529748
1957.00	0.528624
1958.00	0.527496
1959.00	0.526223
1960.00	0.525181
1961.00	0.523290
1962.00	0.521732
1963.00	0.519919
1964.00	0.518490
1965.00	0.517083
1966.00	0.515635
1967.00	0.514099
1968.00	0.512588
1969.00	0.511082
1970.00	0.509431
1971.00	0.508128
1972.00	0.506251
1973.00	0.504645
1974.00	0.502902
1975.00	0.501131
1976.00	0.499748
1977.00	0.498017
1978.00	0.496880
1979.00	0.494953
1980.00	0.493371
1981.00	0.491745
1982.00	0.489682
1983.00	0.487777
1984.00	0.486205
1985.00	0.484149
1986.00	0.482509
1987.00	0.480951
1988.00	0.479059
1989.00	0.477721
1990.00	0.476045
1991.00	0.474494
1992.00	0.472829
1993.00	0.471029
1994.00	0.469311
1995.00	0.467565
1996.00	0.466353
1997.00	0.464898
1998.00	0.463023
1999.00	0.461491
2000.00	0.459688
2001.00	0.458242
2002.00	0.456664
2003.00	0.455156
2004.00	0.453559
2005.00	0.451782
2006.00	0.450191
2007.00	0.448698
2008.00	0.447140
2009.00	0.445493
2010.00	0.444003
2011.00	0.442391
2012.00	0.440595
2013.00	0.439006
2014.00	0.437052
2015.00	0.435729
2016.00	0.434203
2017.00	0.432803
2018.00	0.431086
2019.00	0.429663
2020.00	0.427998
2021.00	0.426520
2022.00	0.425086
2023.00	0.423583
2024.00	0.422300
2025.00	0.420592
2026.00	0.419509
2027.00	0.417734
2028.00	0.416389
2029.00	0.415312
2030.00	0.413928
2031.00	0.412774
2032.00	0.411151
2033.00	0.409843
2034.00	0.408520
2035.00	0.407082
2036.00	0.405888
2037.00	0.404459
2038.00	0.403189
2039.00	0.401664
2040.00	0.400405
2041.00	0.399227
2042.00	0.398141
2043.00	0.396364
2044.00	0.395630
2045.00	0.394248
2046.00	0.392647
2047.00	0.391170
2048.00	0.389932
2049.00	0.388816
2050.00	0.387403
2051.00	0.386079
2052.00	0.384712
2053.00	0.383394
2054.00	0.382125
2055.00	0.380609
2056.00	0.379835
2057.00	0.378464
2058.00	0.377136
2059.00	0.376068
2060.00	0.375432
2061.00	0.373843
2062.00	0.372720
2063.00	0.371647
2064.00	0.370660
2065.00	0.370011
2066.00	0.368956
2067.00	0.367977
2068.00	0.366837
2069.00	0.366184
2070.00	0.365265
2071.00	0.364012
2072.00	0.363376
2073.00	0.362269
2074.00	0.361310
2075.00	0.360264
2076.00	0.359232
2077.00	0.357950
2078.00	0.356672
2079.00	0.355958
2080.00	0.354961
2081.00	0.353836
2082.00	0.352041
2083.00	0.351172
2084.00	0.349740
2085.00	0.348729
2086.00	0.347478
2087.00	0.346144
2088.00	0.345291
2089.00	0.344020
2090.00	0.342985
2091.00	0.342118
2092.00	0.341053
2093.00	0.339824
2094.00	0.338684
2095.00	0.337875
2096.00	0.336416
2097.00	0.335194
2098.00	0.334185
2099.00	0.333322
2100.00	0.332045
2101.00	0.331115
2102.00	0.330291
2103.00	0.329224
2104.00	0.328375
2105.00	0.327587
2106.00	0.326585
2107.00	0.325512
2108.00	0.324232
2109.00	0.323111
2110.00	0.321864
2111.00	0.320766
2112.00	0.319922
2113.00	0.318765
2114.00	0.318105
2115.00	0.317007
2116.00	0.316437
2117.00	0.315378
2118.00	0.314632
2119.00	0.313662
2120.00	0.312731
2121.00	0.311851
2122.00	0.310757
2123.00	0.310031
2124.00	0.309102
2125.00	0.308636
2126.00	0.307765
2127.00	0.307237
2128.00	0.306710
2129.00	0.305751
2130.00	0.305409
2131.00	0.304557
2132.00	0.303931
2133.00	0.302783
2134.00	0.302306
2135.00	0.301527
2136.00	0.300803
2137.00	0.300131
2138.00	0.299157
2139.00	0.298472
2140.00	0.297509
2141.00	0.296894
2142.00	0.295838
2143.00	0.295073
2144.00	0.294309
2145.00	0.293510
2146.00	0.293074
2147.00	0.292341
2148.00	0.291432
2149.00	0.291021
2150.00	0.290762
2151.00	0.290060
2152.00	0.289506
2153.00	0.288694
2154.00	0.288218
2155.00	0.287636
2156.00	0.287332
2157.00	0.286834
2158.00	0.286052
2159.00	0.285415
2160.00	0.285233
2161.00	0.284732
2162.00	0.284006
2163.00	0.283470
2164.00	0.282814
2165.00	0.282557
2166.00	0.281630
2167.00	0.280984
2168.00	0.280474
2169.00	0.279742
2170.00	0.279461
2171.00	0.278795
2172.00	0.278362
2173.00	0.277528
2174.00	0.277131
2175.00	0.276879
2176.00	0.276364
2177.00	0.275743
2178.00	0.275278
2179.00	0.275222
2180.00	0.274247
2181.00	0.274241
2182.00	0.273783
2183.00	0.273543
2184.00	0.273146
2185.00	0.272690
2186.00	0.272724
2187.00	0.272351
2188.00	0.271956
2189.00	0.271902
2190.00	0.271585
2191.00	0.271382
2192.00	0.271166
2193.00	0.271118
2194.00	0.270678
2195.00	0.270351
2196.00	0.270157
2197.00	0.270104
[truncated: 303 more rows]
