# Supplementary material for: Ultrafast charge-transfer-induced spin transition in cobalt-tungstate molecular photomagnets
Source: Nat Commun. 2025 Jun 6;16:5012. doi: 10.1038/s41467-025-60401-4 (PMC12144094; doi:10.1038/s41467-025-60401-4)
Supplement: Supplementary file 5 — Source Data [file 41467_2025_60401_MOESM5_ESM.zip › Source_Data_files/Photoinduced_UV_vis_NIR_spectra_CsCoW/cooling_photo_2nd/File_220713_134001_10K.txt]

File_220713_134001_10K.spc - RawData
�g�� (nm)	Abs.
200.00	3.126208
201.00	2.906605
202.00	2.999525
203.00	2.775313
204.00	2.545292
205.00	2.596182
206.00	2.586872
207.00	2.436547
208.00	2.448034
209.00	2.365782
210.00	2.372080
211.00	2.349996
212.00	2.367442
213.00	2.358678
214.00	2.379935
215.00	2.372910
216.00	2.335126
217.00	2.315483
218.00	2.287264
219.00	2.268250
220.00	2.264887
221.00	2.289406
222.00	2.289616
223.00	2.294756
224.00	2.305464
225.00	2.297111
226.00	2.306735
227.00	2.307688
228.00	2.311146
229.00	2.313823
230.00	2.323251
231.00	2.317333
232.00	2.321431
233.00	2.320302
234.00	2.321830
235.00	2.320381
236.00	2.310428
237.00	2.305205
238.00	2.309848
239.00	2.322307
240.00	2.321218
241.00	2.323027
242.00	2.323630
243.00	2.332893
244.00	2.326793
245.00	2.338708
246.00	2.351892
247.00	2.361135
248.00	2.354347
249.00	2.370182
250.00	2.363632
251.00	2.361217
252.00	2.368543
253.00	2.374497
254.00	2.363028
255.00	2.358963
256.00	2.356824
257.00	2.351804
258.00	2.350668
259.00	2.352576
260.00	2.363018
261.00	2.364491
262.00	2.363290
263.00	2.364736
264.00	2.366367
265.00	2.360847
266.00	2.359700
267.00	2.352858
268.00	2.343230
269.00	2.333626
270.00	2.326467
271.00	2.321317
272.00	2.314948
273.00	2.308451
274.00	2.305236
275.00	2.298000
276.00	2.289371
277.00	2.275317
278.00	2.271801
279.00	2.264794
280.00	2.255417
281.00	2.241153
282.00	2.231314
283.00	2.214124
284.00	2.197586
285.00	2.189605
286.00	2.187213
287.00	2.183356
288.00	2.175987
289.00	2.167962
290.00	2.157811
291.00	2.141675
292.00	2.131846
293.00	2.121130
294.00	2.111021
295.00	2.098435
296.00	2.089142
297.00	2.076486
298.00	2.065984
299.00	2.060546
300.00	2.045912
301.00	2.033444
302.00	2.021091
303.00	2.002180
304.00	1.982738
305.00	1.966532
306.00	1.943301
307.00	1.925180
308.00	1.909759
309.00	1.887683
310.00	1.871016
311.00	1.852946
312.00	1.828489
313.00	1.806513
314.00	1.783377
315.00	1.759382
316.00	1.737617
317.00	1.720114
318.00	1.700649
319.00	1.682651
320.00	1.664201
321.00	1.644590
322.00	1.625030
323.00	1.608102
324.00	1.593166
325.00	1.578985
326.00	1.563258
327.00	1.552300
328.00	1.539364
329.00	1.531978
330.00	1.521826
331.00	1.516590
332.00	1.509017
333.00	1.502795
334.00	1.494615
335.00	1.491215
336.00	1.487296
337.00	1.481662
338.00	1.478966
339.00	1.473796
340.00	1.468333
341.00	1.464756
342.00	1.462864
343.00	1.460054
344.00	1.459732
345.00	1.456791
346.00	1.456080
347.00	1.452620
348.00	1.449800
349.00	1.447373
350.00	1.444026
351.00	1.440313
352.00	1.437924
353.00	1.433699
354.00	1.428913
355.00	1.427647
356.00	1.423893
357.00	1.419544
358.00	1.416060
359.00	1.411325
360.00	1.403695
361.00	1.397686
362.00	1.391385
363.00	1.382788
364.00	1.375834
365.00	1.369777
366.00	1.362002
367.00	1.354039
368.00	1.347701
369.00	1.339620
370.00	1.331225
371.00	1.323099
372.00	1.313459
373.00	1.305043
374.00	1.294873
375.00	1.285523
376.00	1.275406
377.00	1.265830
378.00	1.255442
379.00	1.245868
380.00	1.236294
381.00	1.225750
382.00	1.216406
383.00	1.206520
384.00	1.196773
385.00	1.187273
386.00	1.177759
387.00	1.168256
388.00	1.158973
389.00	1.150047
390.00	1.140474
391.00	1.131358
392.00	1.122656
393.00	1.114528
394.00	1.106279
395.00	1.098425
396.00	1.091829
397.00	1.085470
398.00	1.078834
399.00	1.073108
400.00	1.067800
401.00	1.062815
402.00	1.057821
403.00	1.054308
404.00	1.050487
405.00	1.047525
406.00	1.044617
407.00	1.041747
408.00	1.037812
409.00	1.034325
410.00	1.031049
411.00	1.026999
412.00	1.023313
413.00	1.019191
414.00	1.015485
415.00	1.010961
416.00	1.007706
417.00	1.003218
418.00	0.999902
419.00	0.995266
420.00	0.991102
421.00	0.985871
422.00	0.981864
423.00	0.977410
424.00	0.973525
425.00	0.969116
426.00	0.965619
427.00	0.961461
428.00	0.957027
429.00	0.953209
430.00	0.949245
431.00	0.944527
432.00	0.940936
433.00	0.937620
434.00	0.933740
435.00	0.930712
436.00	0.927479
437.00	0.924129
438.00	0.920832
439.00	0.917961
440.00	0.915190
441.00	0.913118
442.00	0.910740
443.00	0.908490
444.00	0.906613
445.00	0.904023
446.00	0.901986
447.00	0.900488
448.00	0.899144
449.00	0.897471
450.00	0.896760
451.00	0.895032
452.00	0.893087
453.00	0.891065
454.00	0.889840
455.00	0.888804
456.00	0.887608
457.00	0.887260
458.00	0.886948
459.00	0.886076
460.00	0.884587
461.00	0.884340
462.00	0.882989
463.00	0.881867
464.00	0.880948
465.00	0.880405
466.00	0.879051
467.00	0.877866
468.00	0.876131
469.00	0.874290
470.00	0.872203
471.00	0.870228
472.00	0.868325
473.00	0.866527
474.00	0.864724
475.00	0.862608
476.00	0.860452
477.00	0.858487
478.00	0.856503
479.00	0.854303
480.00	0.852427
481.00	0.850510
482.00	0.848729
483.00	0.846951
484.00	0.845017
485.00	0.842905
486.00	0.841015
487.00	0.838591
488.00	0.836148
489.00	0.834665
490.00	0.833038
491.00	0.831435
492.00	0.829824
493.00	0.828870
494.00	0.827519
495.00	0.826257
496.00	0.824890
497.00	0.824236
498.00	0.823234
499.00	0.822136
500.00	0.821115
501.00	0.820165
502.00	0.818731
503.00	0.817520
504.00	0.816168
505.00	0.815369
506.00	0.814744
507.00	0.814386
508.00	0.813444
509.00	0.812579
510.00	0.811001
511.00	0.810656
512.00	0.809753
513.00	0.809394
514.00	0.809075
515.00	0.809226
516.00	0.808090
517.00	0.807864
518.00	0.807385
519.00	0.807065
520.00	0.806874
521.00	0.806958
522.00	0.806692
523.00	0.806575
524.00	0.806411
525.00	0.806221
526.00	0.805747
527.00	0.805128
528.00	0.804701
529.00	0.804535
530.00	0.805085
531.00	0.804965
532.00	0.805004
533.00	0.805211
534.00	0.804812
535.00	0.803442
536.00	0.802647
537.00	0.801793
538.00	0.799741
539.00	0.797479
540.00	0.794803
541.00	0.792136
542.00	0.789053
543.00	0.786512
544.00	0.783966
545.00	0.782034
546.00	0.780168
547.00	0.778516
548.00	0.777473
549.00	0.776201
550.00	0.775130
551.00	0.774863
552.00	0.774614
553.00	0.774477
554.00	0.774861
555.00	0.775367
556.00	0.775143
557.00	0.775769
558.00	0.776265
559.00	0.777094
560.00	0.778145
561.00	0.779781
562.00	0.781201
563.00	0.782324
564.00	0.783734
565.00	0.784892
566.00	0.785935
567.00	0.786643
568.00	0.787685
569.00	0.788811
570.00	0.790078
571.00	0.790889
572.00	0.792001
573.00	0.793285
574.00	0.794012
575.00	0.794345
576.00	0.795374
577.00	0.796366
578.00	0.797224
579.00	0.798112
580.00	0.799594
581.00	0.800924
582.00	0.802188
583.00	0.804287
584.00	0.806520
585.00	0.808412
586.00	0.811053
587.00	0.813820
588.00	0.816014
589.00	0.818744
590.00	0.821821
591.00	0.824086
592.00	0.826886
593.00	0.829367
594.00	0.831499
595.00	0.833714
596.00	0.836207
597.00	0.838586
598.00	0.841282
599.00	0.844399
600.00	0.846800
601.00	0.850025
602.00	0.851939
603.00	0.854125
604.00	0.856523
605.00	0.859505
606.00	0.861675
607.00	0.864728
608.00	0.867654
609.00	0.870981
610.00	0.873359
611.00	0.875720
612.00	0.877958
613.00	0.880510
614.00	0.882785
615.00	0.885439
616.00	0.887878
617.00	0.890966
618.00	0.894068
619.00	0.896791
620.00	0.899645
621.00	0.902408
622.00	0.904780
623.00	0.907106
624.00	0.909632
625.00	0.912330
626.00	0.915347
627.00	0.918560
628.00	0.920834
629.00	0.923275
630.00	0.926647
631.00	0.928769
632.00	0.931650
633.00	0.934904
634.00	0.937608
635.00	0.939230
636.00	0.942946
637.00	0.945117
638.00	0.947779
639.00	0.950457
640.00	0.953772
641.00	0.955833
642.00	0.958627
643.00	0.961432
644.00	0.963807
645.00	0.967014
646.00	0.969301
647.00	0.970785
648.00	0.972852
649.00	0.975525
650.00	0.976532
651.00	0.979693
652.00	0.982866
653.00	0.984596
654.00	0.987616
655.00	0.990308
656.00	0.993036
657.00	0.996424
658.00	1.000818
659.00	1.003605
660.00	1.007531
661.00	1.010743
662.00	1.013557
663.00	1.015253
664.00	1.017362
665.00	1.018719
666.00	1.019037
667.00	1.019844
668.00	1.020605
669.00	1.021494
670.00	1.022037
671.00	1.023151
672.00	1.023588
673.00	1.024798
674.00	1.025877
675.00	1.026756
676.00	1.028114
677.00	1.030196
678.00	1.032053
679.00	1.033402
680.00	1.035351
681.00	1.037478
682.00	1.039329
683.00	1.041052
684.00	1.042657
685.00	1.045616
686.00	1.045788
687.00	1.046816
688.00	1.048012
689.00	1.049119
690.00	1.048555
691.00	1.050544
692.00	1.051826
693.00	1.053723
694.00	1.055558
695.00	1.057075
696.00	1.057036
697.00	1.056847
698.00	1.056368
699.00	1.056710
700.00	1.057195
701.00	1.059952
702.00	1.062249
703.00	1.063497
704.00	1.064034
705.00	1.065062
706.00	1.064948
707.00	1.063161
708.00	1.064424
709.00	1.064722
710.00	1.064588
711.00	1.064959
712.00	1.066509
713.00	1.066417
714.00	1.065716
715.00	1.066234
716.00	1.064799
717.00	1.066730
718.00	1.065945
719.00	1.052907
720.00	1.039667
721.00	1.030235
722.00	1.026239
723.00	1.022379
724.00	1.018342
725.00	1.014715
726.00	1.010820
727.00	1.007279
728.00	1.002940
729.00	0.999065
730.00	0.998740
731.00	0.998258
732.00	0.997736
733.00	0.997258
734.00	0.996763
735.00	0.996288
736.00	0.995836
737.00	0.995297
738.00	0.994693
739.00	0.993995
740.00	0.993255
741.00	0.992415
742.00	0.991480
743.00	0.990505
744.00	0.989546
745.00	0.988548
746.00	0.987520
747.00	0.986389
748.00	0.985237
749.00	0.984101
750.00	0.982914
751.00	0.981620
752.00	0.980184
753.00	0.978591
754.00	0.977161
755.00	0.975583
756.00	0.974013
757.00	0.972440
758.00	0.970821
759.00	0.969197
760.00	0.967559
761.00	0.965731
762.00	0.963947
763.00	0.962108
764.00	0.960103
765.00	0.958236
766.00	0.956290
767.00	0.954334
768.00	0.952290
769.00	0.950220
770.00	0.948102
771.00	0.945804
772.00	0.943654
773.00	0.941460
774.00	0.939187
775.00	0.936851
776.00	0.934540
777.00	0.932193
778.00	0.929945
779.00	0.927613
780.00	0.925228
781.00	0.922859
782.00	0.920311
783.00	0.917693
784.00	0.915079
785.00	0.912486
786.00	0.909868
787.00	0.907240
788.00	0.904564
789.00	0.901905
790.00	0.899205
791.00	0.896481
792.00	0.893801
793.00	0.890954
794.00	0.888098
795.00	0.885113
796.00	0.882125
797.00	0.879128
798.00	0.876099
799.00	0.873136
800.00	0.870175
801.00	0.867109
802.00	0.864037
803.00	0.860971
804.00	0.857888
805.00	0.854780
806.00	0.851588
807.00	0.848374
808.00	0.845117
809.00	0.841830
810.00	0.838613
811.00	0.835357
812.00	0.832100
813.00	0.828878
814.00	0.825637
815.00	0.822410
816.00	0.819297
817.00	0.816130
818.00	0.812988
819.00	0.809872
820.00	0.806713
821.00	0.803591
822.00	0.800371
823.00	0.797222
824.00	0.794032
825.00	0.790989
826.00	0.787881
827.00	0.784758
828.00	0.781639
829.00	0.778588
830.00	0.775518
831.00	0.772492
832.00	0.769476
833.00	0.766297
834.00	0.763193
835.00	0.760024
836.00	0.756861
837.00	0.753778
838.00	0.750758
839.00	0.747829
840.00	0.744928
841.00	0.741883
842.00	0.738996
843.00	0.735996
844.00	0.733161
845.00	0.730229
846.00	0.727335
847.00	0.724349
848.00	0.721401
849.00	0.718522
850.00	0.715484
851.00	0.712584
852.00	0.709648
853.00	0.706691
854.00	0.703813
855.00	0.700928
856.00	0.698097
857.00	0.695161
858.00	0.692383
859.00	0.689394
860.00	0.686525
861.00	0.683480
862.00	0.680373
863.00	0.674366
864.00	0.668467
865.00	0.662621
866.00	0.656846
867.00	0.651225
868.00	0.645508
869.00	0.639907
870.00	0.634299
871.00	0.628646
872.00	0.623018
873.00	0.617453
874.00	0.611935
875.00	0.606378
876.00	0.600943
877.00	0.595580
878.00	0.590392
879.00	0.585331
880.00	0.582611
881.00	0.579903
882.00	0.577130
883.00	0.574324
884.00	0.571611
885.00	0.568958
886.00	0.566300
887.00	0.563717
888.00	0.561113
889.00	0.558474
890.00	0.555889
891.00	0.553380
892.00	0.550968
893.00	0.548410
894.00	0.545945
895.00	0.543471
896.00	0.541047
897.00	0.538624
898.00	0.536239
899.00	0.533908
900.00	0.531600
901.00	0.529279
902.00	0.526898
903.00	0.524623
904.00	0.522407
905.00	0.520171
906.00	0.518010
907.00	0.515858
908.00	0.513717
909.00	0.511581
910.00	0.509589
911.00	0.507573
912.00	0.505524
913.00	0.503519
914.00	0.501534
915.00	0.499610
916.00	0.497642
917.00	0.495788
918.00	0.493929
919.00	0.492151
920.00	0.490384
921.00	0.488591
922.00	0.486898
923.00	0.485216
924.00	0.483500
925.00	0.481785
926.00	0.480164
927.00	0.478519
928.00	0.476876
929.00	0.475252
930.00	0.473610
931.00	0.472021
932.00	0.470418
933.00	0.468915
934.00	0.467337
935.00	0.465868
936.00	0.464395
937.00	0.462905
938.00	0.461432
939.00	0.459995
940.00	0.458574
941.00	0.457220
942.00	0.455858
943.00	0.454448
944.00	0.453096
945.00	0.451704
946.00	0.450387
947.00	0.449118
948.00	0.447902
949.00	0.446707
950.00	0.445467
951.00	0.444217
952.00	0.442977
953.00	0.441756
954.00	0.440567
955.00	0.439351
956.00	0.438154
957.00	0.436956
958.00	0.435738
959.00	0.434546
960.00	0.433432
961.00	0.432316
962.00	0.431233
963.00	0.430139
964.00	0.429065
965.00	0.427976
966.00	0.426902
967.00	0.425839
968.00	0.424806
969.00	0.423753
970.00	0.422714
971.00	0.421715
972.00	0.420791
973.00	0.419823
974.00	0.418858
975.00	0.417938
976.00	0.417051
977.00	0.416119
978.00	0.415214
979.00	0.414334
980.00	0.413467
981.00	0.412611
982.00	0.411728
983.00	0.410869
984.00	0.410050
985.00	0.409238
986.00	0.408424
987.00	0.407615
988.00	0.406781
989.00	0.405958
990.00	0.405164
991.00	0.404396
992.00	0.403606
993.00	0.402817
994.00	0.402050
995.00	0.401262
996.00	0.400508
997.00	0.399763
998.00	0.399022
999.00	0.398292
1000.00	0.397546
1001.00	0.396830
1002.00	0.396123
1003.00	0.395453
1004.00	0.394775
1005.00	0.394105
1006.00	0.393464
1007.00	0.392809
1008.00	0.392170
1009.00	0.391531
1010.00	0.390901
1011.00	0.390280
1012.00	0.389690
1013.00	0.389079
1014.00	0.388433
1015.00	0.387797
1016.00	0.387162
1017.00	0.386560
1018.00	0.385958
1019.00	0.385377
1020.00	0.384758
1021.00	0.384165
1022.00	0.383557
1023.00	0.382914
1024.00	0.382343
1025.00	0.381753
1026.00	0.381164
1027.00	0.380583
1028.00	0.379980
1029.00	0.379395
1030.00	0.378776
1031.00	0.378215
1032.00	0.377642
1033.00	0.377070
1034.00	0.376497
1035.00	0.375901
1036.00	0.375302
1037.00	0.374723
1038.00	0.374160
1039.00	0.373598
1040.00	0.373041
1041.00	0.372458
1042.00	0.371871
1043.00	0.371334
1044.00	0.370771
1045.00	0.370230
1046.00	0.369651
1047.00	0.369139
1048.00	0.368605
1049.00	0.368081
1050.00	0.367563
1051.00	0.367035
1052.00	0.366538
1053.00	0.366028
1054.00	0.365536
1055.00	0.365064
1056.00	0.364578
1057.00	0.364097
1058.00	0.363618
1059.00	0.363196
1060.00	0.362736
1061.00	0.362256
1062.00	0.361781
1063.00	0.361329
1064.00	0.360873
1065.00	0.360414
1066.00	0.359947
1067.00	0.359512
1068.00	0.359074
1069.00	0.358617
1070.00	0.358192
1071.00	0.357757
1072.00	0.357302
1073.00	0.356831
1074.00	0.356366
1075.00	0.355941
1076.00	0.355463
1077.00	0.354979
1078.00	0.354540
1079.00	0.354108
1080.00	0.353689
1081.00	0.353268
1082.00	0.352856
1083.00	0.352459
1084.00	0.352042
1085.00	0.351630
1086.00	0.351225
1087.00	0.350834
1088.00	0.350414
1089.00	0.350020
1090.00	0.349670
1091.00	0.349336
1092.00	0.348949
1093.00	0.348569
1094.00	0.348227
1095.00	0.347906
1096.00	0.347582
1097.00	0.347224
1098.00	0.346847
1099.00	0.346471
1100.00	0.346077
1101.00	0.345701
1102.00	0.345348
1103.00	0.345021
1104.00	0.344652
1105.00	0.344309
1106.00	0.343962
1107.00	0.343620
1108.00	0.343243
1109.00	0.342860
1110.00	0.342517
1111.00	0.342153
1112.00	0.341775
1113.00	0.341398
1114.00	0.341040
1115.00	0.340712
1116.00	0.340373
1117.00	0.340079
1118.00	0.339768
1119.00	0.339435
1120.00	0.339073
1121.00	0.338750
1122.00	0.338443
1123.00	0.338075
1124.00	0.337721
1125.00	0.337414
1126.00	0.337128
1127.00	0.336817
1128.00	0.336507
1129.00	0.336203
1130.00	0.335906
1131.00	0.335627
1132.00	0.335325
1133.00	0.335043
1134.00	0.334761
1135.00	0.334476
1136.00	0.334211
1137.00	0.333943
1138.00	0.333673
1139.00	0.333384
1140.00	0.333136
1141.00	0.332897
1142.00	0.332641
1143.00	0.332383
1144.00	0.332114
1145.00	0.331873
1146.00	0.331617
1147.00	0.331349
1148.00	0.331091
1149.00	0.330873
1150.00	0.330645
1151.00	0.330387
1152.00	0.330133
1153.00	0.329865
1154.00	0.329642
1155.00	0.329387
1156.00	0.329117
1157.00	0.328862
1158.00	0.328596
1159.00	0.328317
1160.00	0.328060
1161.00	0.327818
1162.00	0.327553
1163.00	0.327276
1164.00	0.327019
1165.00	0.326734
1166.00	0.326428
1167.00	0.326131
1168.00	0.325840
1169.00	0.325561
1170.00	0.325270
1171.00	0.324918
1172.00	0.324609
1173.00	0.324337
1174.00	0.324059
1175.00	0.323785
1176.00	0.323492
1177.00	0.323181
1178.00	0.322892
1179.00	0.322606
1180.00	0.322309
1181.00	0.322021
1182.00	0.321765
1183.00	0.321479
1184.00	0.321203
1185.00	0.320944
1186.00	0.320674
1187.00	0.320402
1188.00	0.320165
1189.00	0.319920
1190.00	0.319667
1191.00	0.319403
1192.00	0.319129
1193.00	0.318902
1194.00	0.318659
1195.00	0.318428
1196.00	0.318162
1197.00	0.317951
1198.00	0.317694
1199.00	0.317416
1200.00	0.317163
1201.00	0.316897
1202.00	0.316617
1203.00	0.316342
1204.00	0.316081
1205.00	0.315823
1206.00	0.315541
1207.00	0.315241
1208.00	0.314962
1209.00	0.314690
1210.00	0.314380
1211.00	0.314068
1212.00	0.313756
1213.00	0.313491
1214.00	0.313187
1215.00	0.312887
1216.00	0.312587
1217.00	0.312279
1218.00	0.311942
1219.00	0.311619
1220.00	0.311299
1221.00	0.310985
1222.00	0.310659
1223.00	0.310349
1224.00	0.310057
1225.00	0.309742
1226.00	0.309433
1227.00	0.309141
1228.00	0.308850
1229.00	0.308534
1230.00	0.308214
1231.00	0.307922
1232.00	0.307643
1233.00	0.307354
1234.00	0.307062
1235.00	0.306803
1236.00	0.306531
1237.00	0.306253
1238.00	0.305983
1239.00	0.305711
1240.00	0.305441
1241.00	0.305139
1242.00	0.304846
1243.00	0.304570
1244.00	0.304290
1245.00	0.304011
1246.00	0.303732
1247.00	0.303442
1248.00	0.303141
1249.00	0.302859
1250.00	0.302583
1251.00	0.302317
1252.00	0.302039
1253.00	0.301765
1254.00	0.301498
1255.00	0.301229
1256.00	0.300971
1257.00	0.300706
1258.00	0.300453
1259.00	0.300219
1260.00	0.299964
1261.00	0.299701
1262.00	0.299434
1263.00	0.299172
1264.00	0.298920
1265.00	0.298636
1266.00	0.298346
1267.00	0.298085
1268.00	0.297827
1269.00	0.297560
1270.00	0.297297
1271.00	0.297056
1272.00	0.296793
1273.00	0.296506
1274.00	0.296237
1275.00	0.295984
1276.00	0.295731
1277.00	0.295474
1278.00	0.295217
1279.00	0.294976
1280.00	0.294719
1281.00	0.294446
1282.00	0.294208
1283.00	0.293968
1284.00	0.293716
1285.00	0.293446
1286.00	0.293200
1287.00	0.292970
1288.00	0.292713
1289.00	0.292452
1290.00	0.292217
1291.00	0.292003
1292.00	0.291803
1293.00	0.291580
1294.00	0.291351
1295.00	0.291154
1296.00	0.290950
1297.00	0.290770
1298.00	0.290616
1299.00	0.290463
1300.00	0.290297
1301.00	0.290117
1302.00	0.289965
1303.00	0.289812
1304.00	0.289641
1305.00	0.289492
1306.00	0.289346
1307.00	0.289220
1308.00	0.289066
1309.00	0.288908
1310.00	0.288786
1311.00	0.288665
1312.00	0.288511
1313.00	0.288358
1314.00	0.288189
1315.00	0.288012
1316.00	0.287849
1317.00	0.287676
1318.00	0.287521
1319.00	0.287346
1320.00	0.287180
1321.00	0.287016
1322.00	0.286831
1323.00	0.286676
1324.00	0.286487
1325.00	0.286299
1326.00	0.286109
1327.00	0.285874
1328.00	0.285669
1329.00	0.285492
1330.00	0.285331
1331.00	0.285186
1332.00	0.285044
1333.00	0.284897
1334.00	0.284792
1335.00	0.284631
1336.00	0.284512
1337.00	0.284407
1338.00	0.284296
1339.00	0.284200
1340.00	0.284117
1341.00	0.284064
1342.00	0.284006
1343.00	0.283911
1344.00	0.283868
1345.00	0.283825
1346.00	0.283774
1347.00	0.283710
1348.00	0.283646
1349.00	0.283606
1350.00	0.283545
1351.00	0.283450
1352.00	0.283433
1353.00	0.283406
1354.00	0.283357
1355.00	0.283323
1356.00	0.283302
1357.00	0.283304
1358.00	0.283281
1359.00	0.283262
1360.00	0.283295
1361.00	0.283332
1362.00	0.283387
1363.00	0.283466
1364.00	0.283589
1365.00	0.283739
1366.00	0.283898
1367.00	0.284124
1368.00	0.284425
1369.00	0.284747
1370.00	0.285095
1371.00	0.285509
1372.00	0.285976
1373.00	0.286477
1374.00	0.286991
1375.00	0.287589
1376.00	0.288242
1377.00	0.288965
1378.00	0.289745
1379.00	0.290550
1380.00	0.291426
1381.00	0.292356
1382.00	0.293332
1383.00	0.294375
1384.00	0.295433
1385.00	0.296558
1386.00	0.297716
1387.00	0.298919
1388.00	0.300167
1389.00	0.301463
1390.00	0.302825
1391.00	0.304234
1392.00	0.305674
1393.00	0.307165
1394.00	0.308707
1395.00	0.310257
1396.00	0.311839
1397.00	0.313414
1398.00	0.315031
1399.00	0.316668
1400.00	0.318320
1401.00	0.319979
1402.00	0.321640
1403.00	0.323295
1404.00	0.324970
1405.00	0.326613
1406.00	0.328239
1407.00	0.329860
1408.00	0.331472
1409.00	0.333037
1410.00	0.334562
1411.00	0.336067
1412.00	0.337552
1413.00	0.339006
1414.00	0.340441
1415.00	0.341833
1416.00	0.343180
1417.00	0.344488
1418.00	0.345767
1419.00	0.347000
1420.00	0.348194
1421.00	0.349352
1422.00	0.350468
1423.00	0.351568
1424.00	0.352571
1425.00	0.353519
1426.00	0.354473
1427.00	0.355405
1428.00	0.356261
1429.00	0.357076
1430.00	0.357872
1431.00	0.358621
1432.00	0.359323
1433.00	0.359982
1434.00	0.360619
1435.00	0.361263
1436.00	0.361832
1437.00	0.362349
1438.00	0.362786
1439.00	0.363219
1440.00	0.363616
1441.00	0.364009
1442.00	0.364377
1443.00	0.364699
1444.00	0.365003
1445.00	0.365235
1446.00	0.365453
1447.00	0.365667
1448.00	0.365852
1449.00	0.365972
1450.00	0.366111
1451.00	0.366234
1452.00	0.366302
1453.00	0.366299
1454.00	0.366300
1455.00	0.366293
1456.00	0.366243
1457.00	0.366129
1458.00	0.365973
1459.00	0.365780
1460.00	0.365569
1461.00	0.365288
1462.00	0.365003
1463.00	0.364665
1464.00	0.364263
1465.00	0.363822
1466.00	0.363343
1467.00	0.362824
1468.00	0.362218
1469.00	0.361586
1470.00	0.360956
1471.00	0.360289
1472.00	0.359594
1473.00	0.358891
1474.00	0.358145
1475.00	0.357391
1476.00	0.356578
1477.00	0.355758
1478.00	0.354918
1479.00	0.354042
1480.00	0.353136
1481.00	0.352209
1482.00	0.351267
1483.00	0.350346
1484.00	0.349395
1485.00	0.348441
1486.00	0.347453
1487.00	0.346452
1488.00	0.345442
1489.00	0.344444
1490.00	0.343411
1491.00	0.342393
1492.00	0.341347
1493.00	0.340343
1494.00	0.339294
1495.00	0.338261
1496.00	0.337244
1497.00	0.336232
1498.00	0.335213
1499.00	0.334172
1500.00	0.333130
1501.00	0.332098
1502.00	0.331066
1503.00	0.330001
1504.00	0.328976
1505.00	0.327975
1506.00	0.326940
1507.00	0.325895
1508.00	0.324869
1509.00	0.323825
1510.00	0.322788
1511.00	0.321741
1512.00	0.320697
1513.00	0.319636
1514.00	0.318629
1515.00	0.317614
1516.00	0.316658
1517.00	0.315687
1518.00	0.314719
1519.00	0.313775
1520.00	0.312864
1521.00	0.311952
1522.00	0.311004
1523.00	0.310116
1524.00	0.309246
1525.00	0.308358
1526.00	0.307505
1527.00	0.306663
1528.00	0.305820
1529.00	0.304978
1530.00	0.304174
1531.00	0.303344
1532.00	0.302569
1533.00	0.301776
1534.00	0.300972
1535.00	0.300153
1536.00	0.299338
1537.00	0.298535
1538.00	0.297777
1539.00	0.297044
1540.00	0.296260
1541.00	0.295496
1542.00	0.294761
1543.00	0.294024
1544.00	0.293279
1545.00	0.292565
1546.00	0.291855
1547.00	0.291167
1548.00	0.290447
1549.00	0.289720
1550.00	0.289000
1551.00	0.288320
1552.00	0.287642
1553.00	0.286961
1554.00	0.286295
1555.00	0.285601
1556.00	0.284908
1557.00	0.284268
1558.00	0.283624
1559.00	0.282964
1560.00	0.282325
1561.00	0.281668
1562.00	0.281038
1563.00	0.280423
1564.00	0.279767
1565.00	0.279158
1566.00	0.278536
1567.00	0.277933
1568.00	0.277319
1569.00	0.276738
1570.00	0.276160
1571.00	0.275597
1572.00	0.275022
1573.00	0.274471
1574.00	0.273902
1575.00	0.273311
1576.00	0.272724
1577.00	0.272146
1578.00	0.271600
1579.00	0.271052
1580.00	0.270527
1581.00	0.270022
1582.00	0.269522
1583.00	0.269039
1584.00	0.268546
1585.00	0.268075
1586.00	0.267594
1587.00	0.267118
1588.00	0.266637
1589.00	0.266189
1590.00	0.265723
1591.00	0.265272
1592.00	0.264860
1593.00	0.264460
1594.00	0.264075
1595.00	0.263692
1596.00	0.263332
1597.00	0.262953
1598.00	0.262575
1599.00	0.262205
1600.00	0.261818
1601.00	0.261456
1602.00	0.261097
1603.00	0.260743
1604.00	0.260395
1605.00	0.260069
1606.00	0.259715
1607.00	0.259407
1608.00	0.259070
1609.00	0.258734
1610.00	0.258424
1611.00	0.258079
1612.00	0.257742
1613.00	0.257397
1614.00	0.257048
1615.00	0.256738
1616.00	0.256453
1617.00	0.256169
1618.00	0.255875
1619.00	0.255601
1620.00	0.255340
1621.00	0.255059
1622.00	0.254753
1623.00	0.254496
1624.00	0.254222
1625.00	0.253977
1626.00	0.253744
1627.00	0.253513
1628.00	0.253307
1629.00	0.253096
1630.00	0.252869
1631.00	0.252667
1632.00	0.252462
1633.00	0.252196
1634.00	0.251979
1635.00	0.251758
1636.00	0.251498
1637.00	0.251242
1638.00	0.251040
1639.00	0.250854
1640.00	0.250630
1641.00	0.250371
1642.00	0.250117
1643.00	0.251577
1644.00	0.253036
1645.00	0.254515
1646.00	0.255970
1647.00	0.257456
1648.00	0.258934
1649.00	0.260433
1650.00	0.261940
1651.00	0.263438
1652.00	0.264932
1653.00	0.266425
1654.00	0.267969
1655.00	0.269408
1656.00	0.270890
1657.00	0.272324
1658.00	0.273898
1659.00	0.275404
1660.00	0.275121
1661.00	0.274862
1662.00	0.274546
1663.00	0.274271
1664.00	0.273951
1665.00	0.273673
1666.00	0.273398
1667.00	0.273099
1668.00	0.272799
1669.00	0.272537
1670.00	0.272336
1671.00	0.272053
1672.00	0.271919
1673.00	0.271652
1674.00	0.271473
1675.00	0.271187
1676.00	0.271040
1677.00	0.270862
1678.00	0.270599
1679.00	0.270454
1680.00	0.270254
1681.00	0.270129
1682.00	0.269936
1683.00	0.269717
1684.00	0.269585
1685.00	0.269425
1686.00	0.269266
1687.00	0.269071
1688.00	0.269000
1689.00	0.268789
1690.00	0.268712
1691.00	0.268622
1692.00	0.268560
1693.00	0.268490
1694.00	0.268387
1695.00	0.268453
1696.00	0.268421
1697.00	0.268408
1698.00	0.268390
1699.00	0.268401
1700.00	0.268434
1701.00	0.268459
1702.00	0.268434
1703.00	0.268422
1704.00	0.268441
1705.00	0.268357
1706.00	0.268393
1707.00	0.268379
1708.00	0.268368
1709.00	0.268329
1710.00	0.268348
1711.00	0.268252
1712.00	0.268160
1713.00	0.268103
1714.00	0.268081
1715.00	0.268045
1716.00	0.268059
1717.00	0.268018
1718.00	0.267942
1719.00	0.267936
1720.00	0.267929
1721.00	0.267935
1722.00	0.267919
1723.00	0.267913
1724.00	0.267888
1725.00	0.267936
1726.00	0.267952
1727.00	0.267907
1728.00	0.267927
1729.00	0.267976
1730.00	0.267940
1731.00	0.267978
1732.00	0.267922
1733.00	0.267835
1734.00	0.267816
1735.00	0.267813
1736.00	0.267897
1737.00	0.267903
1738.00	0.267872
1739.00	0.267816
1740.00	0.267829
1741.00	0.267888
1742.00	0.267819
1743.00	0.267878
1744.00	0.267898
1745.00	0.267947
1746.00	0.267836
1747.00	0.267894
1748.00	0.267837
1749.00	0.267923
1750.00	0.267978
1751.00	0.268023
1752.00	0.268028
1753.00	0.267949
1754.00	0.267948
1755.00	0.267996
1756.00	0.268067
1757.00	0.268022
1758.00	0.268048
1759.00	0.268123
1760.00	0.268107
1761.00	0.268042
1762.00	0.268105
1763.00	0.268132
1764.00	0.268133
1765.00	0.268154
1766.00	0.268079
1767.00	0.268060
1768.00	0.267980
1769.00	0.268007
1770.00	0.267930
1771.00	0.267891
1772.00	0.267868
1773.00	0.267861
1774.00	0.267776
1775.00	0.267626
1776.00	0.267538
1777.00	0.267394
1778.00	0.267296
1779.00	0.267167
1780.00	0.267083
1781.00	0.267021
1782.00	0.266919
1783.00	0.266820
1784.00	0.266715
1785.00	0.266523
1786.00	0.266328
1787.00	0.266162
1788.00	0.266050
1789.00	0.265851
1790.00	0.265712
1791.00	0.265616
1792.00	0.265606
1793.00	0.265468
1794.00	0.265274
1795.00	0.265188
1796.00	0.265066
1797.00	0.264953
1798.00	0.264710
1799.00	0.264577
1800.00	0.264427
1801.00	0.264241
1802.00	0.264181
1803.00	0.264100
1804.00	0.263953
1805.00	0.263846
1806.00	0.263753
1807.00	0.263589
1808.00	0.263436
1809.00	0.263199
1810.00	0.263101
1811.00	0.262987
1812.00	0.262834
1813.00	0.262704
1814.00	0.262585
1815.00	0.262426
1816.00	0.262366
1817.00	0.262286
1818.00	0.262211
1819.00	0.262164
1820.00	0.262014
1821.00	0.262160
1822.00	0.262036
1823.00	0.261943
1824.00	0.261869
1825.00	0.261888
1826.00	0.261897
1827.00	0.261821
1828.00	0.261950
1829.00	0.261889
1830.00	0.261888
1831.00	0.261946
1832.00	0.262088
1833.00	0.262087
1834.00	0.262184
1835.00	0.262353
1836.00	0.262518
1837.00	0.262796
1838.00	0.262927
1839.00	0.263141
1840.00	0.263419
1841.00	0.263787
1842.00	0.264110
1843.00	0.264483
1844.00	0.264941
1845.00	0.265390
1846.00	0.265937
1847.00	0.266607
1848.00	0.267221
1849.00	0.267914
1850.00	0.268828
1851.00	0.269757
1852.00	0.270718
1853.00	0.271652
1854.00	0.272792
1855.00	0.274069
1856.00	0.275441
1857.00	0.276924
1858.00	0.278420
1859.00	0.280111
1860.00	0.281837
1861.00	0.283662
1862.00	0.285691
1863.00	0.287845
1864.00	0.290251
1865.00	0.292702
1866.00	0.295408
1867.00	0.298073
1868.00	0.300854
1869.00	0.303918
1870.00	0.306999
1871.00	0.310215
1872.00	0.313530
1873.00	0.317132
1874.00	0.320703
1875.00	0.324515
1876.00	0.328549
1877.00	0.332717
1878.00	0.337080
1879.00	0.341496
1880.00	0.346245
1881.00	0.350742
1882.00	0.355416
1883.00	0.360200
1884.00	0.365168
1885.00	0.370304
1886.00	0.375178
1887.00	0.380454
1888.00	0.385731
1889.00	0.391035
1890.00	0.396389
1891.00	0.401641
1892.00	0.407164
1893.00	0.412472
1894.00	0.417886
1895.00	0.423321
1896.00	0.428788
1897.00	0.433999
1898.00	0.439355
1899.00	0.444635
1900.00	0.449833
1901.00	0.454844
1902.00	0.460200
1903.00	0.465470
1904.00	0.470290
1905.00	0.474792
1906.00	0.479664
1907.00	0.484279
1908.00	0.488946
1909.00	0.493460
1910.00	0.497734
1911.00	0.501623
1912.00	0.505426
1913.00	0.509173
1914.00	0.512831
1915.00	0.516153
1916.00	0.519549
1917.00	0.522370
1918.00	0.525159
1919.00	0.527073
1920.00	0.529375
1921.00	0.531700
1922.00	0.533750
1923.00	0.535591
1924.00	0.537287
1925.00	0.538731
1926.00	0.540083
1927.00	0.541044
1928.00	0.542379
1929.00	0.543051
1930.00	0.543723
1931.00	0.544283
1932.00	0.544399
1933.00	0.544587
1934.00	0.545391
1935.00	0.545885
1936.00	0.546281
1937.00	0.546047
1938.00	0.546192
1939.00	0.546007
1940.00	0.545514
1941.00	0.545049
1942.00	0.544758
1943.00	0.543820
1944.00	0.543511
1945.00	0.542996
1946.00	0.542458
1947.00	0.541732
1948.00	0.540908
1949.00	0.540357
1950.00	0.539289
1951.00	0.538006
1952.00	0.536650
1953.00	0.535410
1954.00	0.534565
1955.00	0.533399
1956.00	0.532649
1957.00	0.531694
1958.00	0.530649
1959.00	0.529597
1960.00	0.528560
1961.00	0.527033
1962.00	0.525220
1963.00	0.523642
1964.00	0.521877
1965.00	0.520314
1966.00	0.518664
1967.00	0.517354
1968.00	0.515793
1969.00	0.514111
1970.00	0.512254
1971.00	0.510809
1972.00	0.509169
1973.00	0.507569
1974.00	0.505496
1975.00	0.503610
1976.00	0.501633
1977.00	0.499505
1978.00	0.498063
1979.00	0.496593
1980.00	0.494956
1981.00	0.493147
1982.00	0.491702
1983.00	0.490199
1984.00	0.488257
1985.00	0.486579
1986.00	0.484952
1987.00	0.483677
1988.00	0.481654
1989.00	0.480035
1990.00	0.478131
1991.00	0.476524
1992.00	0.474897
1993.00	0.473425
1994.00	0.471979
1995.00	0.469909
1996.00	0.468300
1997.00	0.466751
1998.00	0.465193
1999.00	0.463390
2000.00	0.461620
2001.00	0.460198
2002.00	0.458529
2003.00	0.456994
2004.00	0.455332
2005.00	0.453605
2006.00	0.451854
2007.00	0.450295
2008.00	0.448906
2009.00	0.447345
2010.00	0.445737
2011.00	0.444415
2012.00	0.442703
2013.00	0.441209
2014.00	0.439642
2015.00	0.438179
2016.00	0.436721
2017.00	0.435425
2018.00	0.434150
2019.00	0.432412
2020.00	0.430993
2021.00	0.429438
2022.00	0.427983
2023.00	0.426393
2024.00	0.424882
2025.00	0.423508
2026.00	0.421607
2027.00	0.419946
2028.00	0.418439
2029.00	0.417506
2030.00	0.415960
2031.00	0.414345
2032.00	0.413110
2033.00	0.411667
2034.00	0.410063
2035.00	0.408516
2036.00	0.407327
2037.00	0.406072
2038.00	0.404811
2039.00	0.403857
2040.00	0.402627
2041.00	0.401597
2042.00	0.400334
2043.00	0.399347
2044.00	0.398189
2045.00	0.397120
2046.00	0.395650
2047.00	0.394641
2048.00	0.393501
2049.00	0.392284
2050.00	0.390952
2051.00	0.389800
2052.00	0.388377
2053.00	0.387272
2054.00	0.386018
2055.00	0.384555
2056.00	0.383418
2057.00	0.382443
2058.00	0.381120
2059.00	0.379858
2060.00	0.378659
2061.00	0.377449
2062.00	0.376053
2063.00	0.375121
2064.00	0.373705
2065.00	0.372806
2066.00	0.371541
2067.00	0.370584
2068.00	0.369543
2069.00	0.368827
2070.00	0.367718
2071.00	0.366574
2072.00	0.365450
2073.00	0.364087
2074.00	0.362878
2075.00	0.361936
2076.00	0.360571
2077.00	0.359577
2078.00	0.358534
2079.00	0.357268
2080.00	0.356026
2081.00	0.354844
2082.00	0.353782
2083.00	0.352885
2084.00	0.351535
2085.00	0.350559
2086.00	0.349005
2087.00	0.348095
2088.00	0.346878
2089.00	0.346169
2090.00	0.345336
2091.00	0.344430
2092.00	0.343212
2093.00	0.342421
2094.00	0.341528
2095.00	0.340537
2096.00	0.339810
2097.00	0.338666
2098.00	0.337888
2099.00	0.336688
2100.00	0.335432
2101.00	0.334730
2102.00	0.333663
2103.00	0.333068
2104.00	0.331583
2105.00	0.330759
2106.00	0.329841
2107.00	0.328537
2108.00	0.327300
2109.00	0.326348
2110.00	0.325311
2111.00	0.323986
2112.00	0.323244
2113.00	0.322167
2114.00	0.321278
2115.00	0.320228
2116.00	0.319609
2117.00	0.318888
2118.00	0.317819
2119.00	0.317115
2120.00	0.316045
2121.00	0.315530
2122.00	0.314618
2123.00	0.313697
2124.00	0.313191
2125.00	0.312316
2126.00	0.311390
2127.00	0.310865
2128.00	0.310104
2129.00	0.308975
2130.00	0.308248
2131.00	0.307733
2132.00	0.306864
2133.00	0.305723
2134.00	0.304979
2135.00	0.304344
2136.00	0.303205
2137.00	0.302428
2138.00	0.301707
2139.00	0.300551
2140.00	0.299741
2141.00	0.299148
2142.00	0.298369
2143.00	0.297870
2144.00	0.296702
2145.00	0.296205
2146.00	0.295595
2147.00	0.294933
2148.00	0.294096
2149.00	0.293565
2150.00	0.293065
2151.00	0.292425
2152.00	0.291872
2153.00	0.291013
2154.00	0.290715
2155.00	0.289922
2156.00	0.289738
2157.00	0.289106
2158.00	0.288072
2159.00	0.287797
2160.00	0.287369
2161.00	0.286950
2162.00	0.286429
2163.00	0.285993
2164.00	0.285257
2165.00	0.284891
2166.00	0.284252
2167.00	0.283597
2168.00	0.282994
2169.00	0.282344
2170.00	0.282409
2171.00	0.281648
2172.00	0.281326
2173.00	0.280977
2174.00	0.280693
2175.00	0.280439
2176.00	0.279737
2177.00	0.279200
2178.00	0.279052
2179.00	0.278675
2180.00	0.278140
2181.00	0.278174
2182.00	0.277660
2183.00	0.277495
2184.00	0.277419
2185.00	0.277342
2186.00	0.277190
2187.00	0.276644
2188.00	0.276275
2189.00	0.275475
2190.00	0.275251
2191.00	0.274874
2192.00	0.274390
2193.00	0.274337
2194.00	0.273984
2195.00	0.273636
2196.00	0.273437
2197.00	0.273391
[truncated: 303 more rows]
