# Supplementary material for: Ultrafast charge-transfer-induced spin transition in cobalt-tungstate molecular photomagnets
Source: Nat Commun. 2025 Jun 6;16:5012. doi: 10.1038/s41467-025-60401-4 (PMC12144094; doi:10.1038/s41467-025-60401-4)
Supplement: Supplementary file 5 — Source Data [file 41467_2025_60401_MOESM5_ESM.zip › Source_Data_files/Photoinduced_UV_vis_NIR_spectra_CsCoW/cooling_photo_2nd/File_220713_135909_3.26K.txt]

File_220713_135909_3.26K.spc - RawData
�g�� (nm)	Abs.
200.00	2.503086
201.00	2.447298
202.00	2.422256
203.00	2.406651
204.00	2.132409
205.00	2.180793
206.00	2.276404
207.00	2.330002
208.00	2.357005
209.00	2.533016
210.00	2.505128
211.00	2.380217
212.00	2.377728
213.00	2.367295
214.00	2.318605
215.00	2.278080
216.00	2.271605
217.00	2.237380
218.00	2.251278
219.00	2.241363
220.00	2.249990
221.00	2.267118
222.00	2.266248
223.00	2.268828
224.00	2.262694
225.00	2.245910
226.00	2.237287
227.00	2.253218
228.00	2.239403
229.00	2.259455
230.00	2.278011
231.00	2.307719
232.00	2.316772
233.00	2.317198
234.00	2.318933
235.00	2.308101
236.00	2.306496
237.00	2.289158
238.00	2.296519
239.00	2.309039
240.00	2.333089
241.00	2.325029
242.00	2.350669
243.00	2.359950
244.00	2.351161
245.00	2.353442
246.00	2.357503
247.00	2.348250
248.00	2.340055
249.00	2.352136
250.00	2.347425
251.00	2.358535
252.00	2.355861
253.00	2.359974
254.00	2.354285
255.00	2.357270
256.00	2.351228
257.00	2.360911
258.00	2.365611
259.00	2.367476
260.00	2.381250
261.00	2.383244
262.00	2.378266
263.00	2.365452
264.00	2.365956
265.00	2.350718
266.00	2.355729
267.00	2.353074
268.00	2.349287
269.00	2.335161
270.00	2.327796
271.00	2.312823
272.00	2.306539
273.00	2.301994
274.00	2.296119
275.00	2.281851
276.00	2.273833
277.00	2.265765
278.00	2.263594
279.00	2.258021
280.00	2.262441
281.00	2.248515
282.00	2.234973
283.00	2.218689
284.00	2.209631
285.00	2.199983
286.00	2.195109
287.00	2.181195
288.00	2.177366
289.00	2.171323
290.00	2.157566
291.00	2.151398
292.00	2.147099
293.00	2.132982
294.00	2.117593
295.00	2.108948
296.00	2.092911
297.00	2.082662
298.00	2.070564
299.00	2.057943
300.00	2.044865
301.00	2.033650
302.00	2.018879
303.00	2.003066
304.00	1.990153
305.00	1.968314
306.00	1.951059
307.00	1.928384
308.00	1.910999
309.00	1.882962
310.00	1.855119
311.00	1.830334
312.00	1.809874
313.00	1.789149
314.00	1.772019
315.00	1.757449
316.00	1.738244
317.00	1.716917
318.00	1.696736
319.00	1.675404
320.00	1.654540
321.00	1.633997
322.00	1.617928
323.00	1.600716
324.00	1.587860
325.00	1.575368
326.00	1.566105
327.00	1.555730
328.00	1.544953
329.00	1.534588
330.00	1.524765
331.00	1.512758
332.00	1.504780
333.00	1.497703
334.00	1.488461
335.00	1.483437
336.00	1.481311
337.00	1.475998
338.00	1.472661
339.00	1.469669
340.00	1.467484
341.00	1.463273
342.00	1.461021
343.00	1.458416
344.00	1.458363
345.00	1.454746
346.00	1.454054
347.00	1.452057
348.00	1.448593
349.00	1.446744
350.00	1.445406
351.00	1.443040
352.00	1.438173
353.00	1.436805
354.00	1.433511
355.00	1.429861
356.00	1.425282
357.00	1.422743
358.00	1.417094
359.00	1.410872
360.00	1.405378
361.00	1.398305
362.00	1.390697
363.00	1.383703
364.00	1.377180
365.00	1.367788
366.00	1.359874
367.00	1.352337
368.00	1.342976
369.00	1.333861
370.00	1.326424
371.00	1.317862
372.00	1.308794
373.00	1.300404
374.00	1.290710
375.00	1.281382
376.00	1.271824
377.00	1.261662
378.00	1.251938
379.00	1.241898
380.00	1.232726
381.00	1.222703
382.00	1.213381
383.00	1.203447
384.00	1.194435
385.00	1.184388
386.00	1.175016
387.00	1.164984
388.00	1.155857
389.00	1.146429
390.00	1.136521
391.00	1.127667
392.00	1.119806
393.00	1.111170
394.00	1.103166
395.00	1.096058
396.00	1.089014
397.00	1.082534
398.00	1.076896
399.00	1.071081
400.00	1.065926
401.00	1.061025
402.00	1.056010
403.00	1.051376
404.00	1.047771
405.00	1.043910
406.00	1.040609
407.00	1.037296
408.00	1.034044
409.00	1.030596
410.00	1.027589
411.00	1.024182
412.00	1.020735
413.00	1.016622
414.00	1.013322
415.00	1.009393
416.00	1.005003
417.00	1.000494
418.00	0.996740
419.00	0.991469
420.00	0.986725
421.00	0.982686
422.00	0.979145
423.00	0.975124
424.00	0.971375
425.00	0.967350
426.00	0.962968
427.00	0.958140
428.00	0.953565
429.00	0.949273
430.00	0.945320
431.00	0.941726
432.00	0.938480
433.00	0.935126
434.00	0.931757
435.00	0.928167
436.00	0.924366
437.00	0.920915
438.00	0.917882
439.00	0.915120
440.00	0.912914
441.00	0.911188
442.00	0.908671
443.00	0.906361
444.00	0.904203
445.00	0.901845
446.00	0.899591
447.00	0.897629
448.00	0.896218
449.00	0.894595
450.00	0.893512
451.00	0.892017
452.00	0.890703
453.00	0.889559
454.00	0.888673
455.00	0.887209
456.00	0.885810
457.00	0.885154
458.00	0.884128
459.00	0.883404
460.00	0.882750
461.00	0.882806
462.00	0.882500
463.00	0.881699
464.00	0.880495
465.00	0.879427
466.00	0.877755
467.00	0.875949
468.00	0.874379
469.00	0.872768
470.00	0.870955
471.00	0.868894
472.00	0.866553
473.00	0.864035
474.00	0.861933
475.00	0.859896
476.00	0.858125
477.00	0.856463
478.00	0.854943
479.00	0.852953
480.00	0.850802
481.00	0.848698
482.00	0.847199
483.00	0.845353
484.00	0.843477
485.00	0.841488
486.00	0.839567
487.00	0.837013
488.00	0.834580
489.00	0.832645
490.00	0.831268
491.00	0.829646
492.00	0.828301
493.00	0.827387
494.00	0.825989
495.00	0.824780
496.00	0.823340
497.00	0.822275
498.00	0.820697
499.00	0.819940
500.00	0.818464
501.00	0.817689
502.00	0.816762
503.00	0.816281
504.00	0.815109
505.00	0.814439
506.00	0.813548
507.00	0.812604
508.00	0.811837
509.00	0.811024
510.00	0.810064
511.00	0.809536
512.00	0.808504
513.00	0.807438
514.00	0.807402
515.00	0.807086
516.00	0.806542
517.00	0.806355
518.00	0.806124
519.00	0.805430
520.00	0.805421
521.00	0.805107
522.00	0.805176
523.00	0.805227
524.00	0.804706
525.00	0.804151
526.00	0.803866
527.00	0.803608
528.00	0.803348
529.00	0.803982
530.00	0.804447
531.00	0.804893
532.00	0.804962
533.00	0.805012
534.00	0.803936
535.00	0.802552
536.00	0.800970
537.00	0.799071
538.00	0.796462
539.00	0.794319
540.00	0.792264
541.00	0.790009
542.00	0.787500
543.00	0.785797
544.00	0.783396
545.00	0.780999
546.00	0.778659
547.00	0.776572
548.00	0.774897
549.00	0.773747
550.00	0.773101
551.00	0.772737
552.00	0.773112
553.00	0.772806
554.00	0.773072
555.00	0.773226
556.00	0.773656
557.00	0.774032
558.00	0.774930
559.00	0.775455
560.00	0.776167
561.00	0.777308
562.00	0.778305
563.00	0.779239
564.00	0.780868
565.00	0.782375
566.00	0.783640
567.00	0.784653
568.00	0.785706
569.00	0.786839
570.00	0.787735
571.00	0.788468
572.00	0.789815
573.00	0.791043
574.00	0.791511
575.00	0.792289
576.00	0.793199
577.00	0.794053
578.00	0.794934
579.00	0.796280
580.00	0.798193
581.00	0.799687
582.00	0.801416
583.00	0.803670
584.00	0.805766
585.00	0.807411
586.00	0.809886
587.00	0.812320
588.00	0.814529
589.00	0.816934
590.00	0.820140
591.00	0.822638
592.00	0.825337
593.00	0.827798
594.00	0.830678
595.00	0.832627
596.00	0.835218
597.00	0.837597
598.00	0.840297
599.00	0.842644
600.00	0.845186
601.00	0.847925
602.00	0.849775
603.00	0.851739
604.00	0.854543
605.00	0.857430
606.00	0.859813
607.00	0.863303
608.00	0.866417
609.00	0.868926
610.00	0.871301
611.00	0.873601
612.00	0.875747
613.00	0.878549
614.00	0.881006
615.00	0.883859
616.00	0.887297
617.00	0.890067
618.00	0.892608
619.00	0.895583
620.00	0.898400
621.00	0.900255
622.00	0.903394
623.00	0.905888
624.00	0.908539
625.00	0.911187
626.00	0.914621
627.00	0.916901
628.00	0.920023
629.00	0.922533
630.00	0.924850
631.00	0.927177
632.00	0.930641
633.00	0.933519
634.00	0.936171
635.00	0.938970
636.00	0.941483
637.00	0.943150
638.00	0.945682
639.00	0.948264
640.00	0.950579
641.00	0.953493
642.00	0.956534
643.00	0.959117
644.00	0.962083
645.00	0.964702
646.00	0.966918
647.00	0.968903
648.00	0.971542
649.00	0.973666
650.00	0.976050
651.00	0.978882
652.00	0.981243
653.00	0.983795
654.00	0.986176
655.00	0.988585
656.00	0.991013
657.00	0.994319
658.00	0.997322
659.00	1.000911
660.00	1.005049
661.00	1.008408
662.00	1.011560
663.00	1.013614
664.00	1.015494
665.00	1.017015
666.00	1.018443
667.00	1.019258
668.00	1.019787
669.00	1.020715
670.00	1.021307
671.00	1.021724
672.00	1.022834
673.00	1.024414
674.00	1.025293
675.00	1.026857
676.00	1.028613
677.00	1.029945
678.00	1.030631
679.00	1.032583
680.00	1.033762
681.00	1.035140
682.00	1.037280
683.00	1.039646
684.00	1.040928
685.00	1.042621
686.00	1.044603
687.00	1.045925
688.00	1.047060
689.00	1.048147
690.00	1.048844
691.00	1.049332
692.00	1.050478
693.00	1.051432
694.00	1.052962
695.00	1.054954
696.00	1.055085
697.00	1.055754
698.00	1.056627
699.00	1.057256
700.00	1.058172
701.00	1.060585
702.00	1.060926
703.00	1.061813
704.00	1.063401
705.00	1.064154
706.00	1.063923
707.00	1.065328
708.00	1.066036
709.00	1.066116
710.00	1.065945
711.00	1.066469
712.00	1.065443
713.00	1.064889
714.00	1.063998
715.00	1.064026
716.00	1.064120
717.00	1.064559
718.00	1.064056
719.00	1.050780
720.00	1.037421
721.00	1.028592
722.00	1.024631
723.00	1.020926
724.00	1.017180
725.00	1.013459
726.00	1.009517
727.00	1.005589
728.00	1.001739
729.00	0.998199
730.00	0.997791
731.00	0.997408
732.00	0.997058
733.00	0.996552
734.00	0.996053
735.00	0.995532
736.00	0.995130
737.00	0.994491
738.00	0.993913
739.00	0.993295
740.00	0.992489
741.00	0.991634
742.00	0.990699
743.00	0.989787
744.00	0.988856
745.00	0.987736
746.00	0.986567
747.00	0.985433
748.00	0.984211
749.00	0.982949
750.00	0.981772
751.00	0.980444
752.00	0.979028
753.00	0.977459
754.00	0.975945
755.00	0.974375
756.00	0.972801
757.00	0.971243
758.00	0.969670
759.00	0.967939
760.00	0.966150
761.00	0.964267
762.00	0.962525
763.00	0.960750
764.00	0.958807
765.00	0.956936
766.00	0.954963
767.00	0.952994
768.00	0.950991
769.00	0.948933
770.00	0.946834
771.00	0.944763
772.00	0.942590
773.00	0.940362
774.00	0.938116
775.00	0.935741
776.00	0.933468
777.00	0.931213
778.00	0.928985
779.00	0.926673
780.00	0.924233
781.00	0.921846
782.00	0.919276
783.00	0.916664
784.00	0.914069
785.00	0.911345
786.00	0.908716
787.00	0.906018
788.00	0.903253
789.00	0.900551
790.00	0.897829
791.00	0.895004
792.00	0.892268
793.00	0.889378
794.00	0.886447
795.00	0.883557
796.00	0.880519
797.00	0.877530
798.00	0.874504
799.00	0.871497
800.00	0.868451
801.00	0.865438
802.00	0.862458
803.00	0.859404
804.00	0.856280
805.00	0.853130
806.00	0.850003
807.00	0.846821
808.00	0.843743
809.00	0.840542
810.00	0.837383
811.00	0.834174
812.00	0.830949
813.00	0.827807
814.00	0.824512
815.00	0.821213
816.00	0.818044
817.00	0.814930
818.00	0.811682
819.00	0.808445
820.00	0.805188
821.00	0.801997
822.00	0.798860
823.00	0.795707
824.00	0.792422
825.00	0.789261
826.00	0.786157
827.00	0.783025
828.00	0.779917
829.00	0.776746
830.00	0.773630
831.00	0.770536
832.00	0.767580
833.00	0.764430
834.00	0.761334
835.00	0.758331
836.00	0.755285
837.00	0.752268
838.00	0.749300
839.00	0.746349
840.00	0.743353
841.00	0.740379
842.00	0.737303
843.00	0.734247
844.00	0.731310
845.00	0.728323
846.00	0.725332
847.00	0.722272
848.00	0.719467
849.00	0.716480
850.00	0.713525
851.00	0.710504
852.00	0.707536
853.00	0.704522
854.00	0.701655
855.00	0.698751
856.00	0.695800
857.00	0.692903
858.00	0.690243
859.00	0.687433
860.00	0.684518
861.00	0.681460
862.00	0.678415
863.00	0.672747
864.00	0.667023
865.00	0.661189
866.00	0.655429
867.00	0.649893
868.00	0.644251
869.00	0.638602
870.00	0.633142
871.00	0.627550
872.00	0.622021
873.00	0.616575
874.00	0.611206
875.00	0.605727
876.00	0.600359
877.00	0.595034
878.00	0.589817
879.00	0.584711
880.00	0.581810
881.00	0.579068
882.00	0.576310
883.00	0.573540
884.00	0.570739
885.00	0.568149
886.00	0.565434
887.00	0.562825
888.00	0.560211
889.00	0.557585
890.00	0.554948
891.00	0.552275
892.00	0.549691
893.00	0.547131
894.00	0.544677
895.00	0.542275
896.00	0.539848
897.00	0.537437
898.00	0.535000
899.00	0.532640
900.00	0.530418
901.00	0.528130
902.00	0.525757
903.00	0.523610
904.00	0.521362
905.00	0.519137
906.00	0.517013
907.00	0.514919
908.00	0.512878
909.00	0.510845
910.00	0.508827
911.00	0.506851
912.00	0.504811
913.00	0.502876
914.00	0.500908
915.00	0.499031
916.00	0.497096
917.00	0.495189
918.00	0.493305
919.00	0.491545
920.00	0.489712
921.00	0.487911
922.00	0.486159
923.00	0.484404
924.00	0.482638
925.00	0.480914
926.00	0.479182
927.00	0.477487
928.00	0.475811
929.00	0.474216
930.00	0.472561
931.00	0.470983
932.00	0.469394
933.00	0.467896
934.00	0.466337
935.00	0.464857
936.00	0.463381
937.00	0.461899
938.00	0.460435
939.00	0.459026
940.00	0.457633
941.00	0.456296
942.00	0.454916
943.00	0.453564
944.00	0.452235
945.00	0.450895
946.00	0.449552
947.00	0.448298
948.00	0.447047
949.00	0.445831
950.00	0.444492
951.00	0.443233
952.00	0.441981
953.00	0.440697
954.00	0.439441
955.00	0.438221
956.00	0.436981
957.00	0.435755
958.00	0.434536
959.00	0.433349
960.00	0.432242
961.00	0.431143
962.00	0.430021
963.00	0.428934
964.00	0.427813
965.00	0.426732
966.00	0.425605
967.00	0.424603
968.00	0.423574
969.00	0.422541
970.00	0.421548
971.00	0.420608
972.00	0.419669
973.00	0.418719
974.00	0.417770
975.00	0.416832
976.00	0.415919
977.00	0.414959
978.00	0.414023
979.00	0.413176
980.00	0.412338
981.00	0.411500
982.00	0.410635
983.00	0.409832
984.00	0.408999
985.00	0.408192
986.00	0.407363
987.00	0.406523
988.00	0.405692
989.00	0.404858
990.00	0.404063
991.00	0.403264
992.00	0.402500
993.00	0.401716
994.00	0.400975
995.00	0.400226
996.00	0.399448
997.00	0.398684
998.00	0.397944
999.00	0.397218
1000.00	0.396478
1001.00	0.395763
1002.00	0.395057
1003.00	0.394381
1004.00	0.393721
1005.00	0.393038
1006.00	0.392397
1007.00	0.391776
1008.00	0.391125
1009.00	0.390522
1010.00	0.389904
1011.00	0.389272
1012.00	0.388643
1013.00	0.388032
1014.00	0.387410
1015.00	0.386777
1016.00	0.386118
1017.00	0.385493
1018.00	0.384878
1019.00	0.384274
1020.00	0.383681
1021.00	0.383094
1022.00	0.382500
1023.00	0.381877
1024.00	0.381269
1025.00	0.380694
1026.00	0.380051
1027.00	0.379458
1028.00	0.378818
1029.00	0.378243
1030.00	0.377632
1031.00	0.377047
1032.00	0.376461
1033.00	0.375902
1034.00	0.375310
1035.00	0.374729
1036.00	0.374141
1037.00	0.373559
1038.00	0.372989
1039.00	0.372413
1040.00	0.371860
1041.00	0.371280
1042.00	0.370701
1043.00	0.370156
1044.00	0.369587
1045.00	0.369061
1046.00	0.368497
1047.00	0.367966
1048.00	0.367425
1049.00	0.366887
1050.00	0.366362
1051.00	0.365850
1052.00	0.365328
1053.00	0.364818
1054.00	0.364321
1055.00	0.363810
1056.00	0.363321
1057.00	0.362826
1058.00	0.362337
1059.00	0.361892
1060.00	0.361423
1061.00	0.360953
1062.00	0.360466
1063.00	0.360014
1064.00	0.359540
1065.00	0.359096
1066.00	0.358648
1067.00	0.358174
1068.00	0.357713
1069.00	0.357279
1070.00	0.356849
1071.00	0.356398
1072.00	0.355964
1073.00	0.355517
1074.00	0.355060
1075.00	0.354643
1076.00	0.354184
1077.00	0.353716
1078.00	0.353274
1079.00	0.352880
1080.00	0.352459
1081.00	0.352042
1082.00	0.351614
1083.00	0.351207
1084.00	0.350822
1085.00	0.350422
1086.00	0.350007
1087.00	0.349591
1088.00	0.349160
1089.00	0.348766
1090.00	0.348399
1091.00	0.348062
1092.00	0.347676
1093.00	0.347303
1094.00	0.346956
1095.00	0.346621
1096.00	0.346249
1097.00	0.345866
1098.00	0.345500
1099.00	0.345111
1100.00	0.344706
1101.00	0.344342
1102.00	0.343987
1103.00	0.343661
1104.00	0.343318
1105.00	0.342982
1106.00	0.342623
1107.00	0.342256
1108.00	0.341866
1109.00	0.341485
1110.00	0.341122
1111.00	0.340752
1112.00	0.340368
1113.00	0.340016
1114.00	0.339685
1115.00	0.339360
1116.00	0.339040
1117.00	0.338751
1118.00	0.338416
1119.00	0.338074
1120.00	0.337703
1121.00	0.337361
1122.00	0.337052
1123.00	0.336718
1124.00	0.336392
1125.00	0.336090
1126.00	0.335792
1127.00	0.335495
1128.00	0.335175
1129.00	0.334876
1130.00	0.334554
1131.00	0.334236
1132.00	0.333916
1133.00	0.333614
1134.00	0.333326
1135.00	0.333042
1136.00	0.332786
1137.00	0.332530
1138.00	0.332267
1139.00	0.331989
1140.00	0.331722
1141.00	0.331469
1142.00	0.331210
1143.00	0.330960
1144.00	0.330701
1145.00	0.330485
1146.00	0.330238
1147.00	0.329996
1148.00	0.329764
1149.00	0.329540
1150.00	0.329320
1151.00	0.329080
1152.00	0.328848
1153.00	0.328575
1154.00	0.328355
1155.00	0.328108
1156.00	0.327841
1157.00	0.327576
1158.00	0.327297
1159.00	0.327008
1160.00	0.326742
1161.00	0.326464
1162.00	0.326177
1163.00	0.325888
1164.00	0.325606
1165.00	0.325308
1166.00	0.325013
1167.00	0.324736
1168.00	0.324430
1169.00	0.324113
1170.00	0.323827
1171.00	0.323482
1172.00	0.323164
1173.00	0.322874
1174.00	0.322598
1175.00	0.322326
1176.00	0.322036
1177.00	0.321735
1178.00	0.321466
1179.00	0.321173
1180.00	0.320884
1181.00	0.320601
1182.00	0.320331
1183.00	0.320057
1184.00	0.319771
1185.00	0.319516
1186.00	0.319273
1187.00	0.319007
1188.00	0.318748
1189.00	0.318497
1190.00	0.318243
1191.00	0.317977
1192.00	0.317708
1193.00	0.317465
1194.00	0.317203
1195.00	0.316959
1196.00	0.316708
1197.00	0.316499
1198.00	0.316249
1199.00	0.315974
1200.00	0.315715
1201.00	0.315456
1202.00	0.315181
1203.00	0.314908
1204.00	0.314640
1205.00	0.314386
1206.00	0.314105
1207.00	0.313801
1208.00	0.313524
1209.00	0.313248
1210.00	0.312957
1211.00	0.312652
1212.00	0.312316
1213.00	0.312013
1214.00	0.311700
1215.00	0.311391
1216.00	0.311080
1217.00	0.310773
1218.00	0.310421
1219.00	0.310103
1220.00	0.309765
1221.00	0.309438
1222.00	0.309115
1223.00	0.308811
1224.00	0.308530
1225.00	0.308223
1226.00	0.307915
1227.00	0.307618
1228.00	0.307297
1229.00	0.306987
1230.00	0.306686
1231.00	0.306394
1232.00	0.306114
1233.00	0.305856
1234.00	0.305576
1235.00	0.305338
1236.00	0.305051
1237.00	0.304779
1238.00	0.304495
1239.00	0.304214
1240.00	0.303929
1241.00	0.303638
1242.00	0.303337
1243.00	0.303052
1244.00	0.302775
1245.00	0.302539
1246.00	0.302301
1247.00	0.302035
1248.00	0.301738
1249.00	0.301485
1250.00	0.301203
1251.00	0.300919
1252.00	0.300610
1253.00	0.300334
1254.00	0.300054
1255.00	0.299803
1256.00	0.299556
1257.00	0.299323
1258.00	0.299056
1259.00	0.298815
1260.00	0.298559
1261.00	0.298286
1262.00	0.298003
1263.00	0.297710
1264.00	0.297450
1265.00	0.297167
1266.00	0.296868
1267.00	0.296601
1268.00	0.296339
1269.00	0.296071
1270.00	0.295802
1271.00	0.295551
1272.00	0.295282
1273.00	0.294987
1274.00	0.294697
1275.00	0.294421
1276.00	0.294165
1277.00	0.293896
1278.00	0.293640
1279.00	0.293412
1280.00	0.293192
1281.00	0.292922
1282.00	0.292688
1283.00	0.292449
1284.00	0.292188
1285.00	0.291928
1286.00	0.291706
1287.00	0.291489
1288.00	0.291251
1289.00	0.291004
1290.00	0.290784
1291.00	0.290569
1292.00	0.290375
1293.00	0.290161
1294.00	0.289951
1295.00	0.289749
1296.00	0.289535
1297.00	0.289331
1298.00	0.289164
1299.00	0.289002
1300.00	0.288821
1301.00	0.288633
1302.00	0.288474
1303.00	0.288316
1304.00	0.288154
1305.00	0.288011
1306.00	0.287865
1307.00	0.287720
1308.00	0.287551
1309.00	0.287382
1310.00	0.287240
1311.00	0.287119
1312.00	0.286975
1313.00	0.286812
1314.00	0.286650
1315.00	0.286482
1316.00	0.286313
1317.00	0.286133
1318.00	0.285980
1319.00	0.285806
1320.00	0.285629
1321.00	0.285435
1322.00	0.285243
1323.00	0.285074
1324.00	0.284881
1325.00	0.284700
1326.00	0.284541
1327.00	0.284329
1328.00	0.284121
1329.00	0.283942
1330.00	0.283793
1331.00	0.283640
1332.00	0.283476
1333.00	0.283335
1334.00	0.283210
1335.00	0.283073
1336.00	0.282942
1337.00	0.282826
1338.00	0.282731
1339.00	0.282620
1340.00	0.282522
1341.00	0.282468
1342.00	0.282426
1343.00	0.282322
1344.00	0.282263
1345.00	0.282207
1346.00	0.282159
1347.00	0.282088
1348.00	0.282006
1349.00	0.281957
1350.00	0.281890
1351.00	0.281828
1352.00	0.281786
1353.00	0.281776
1354.00	0.281733
1355.00	0.281693
1356.00	0.281693
1357.00	0.281732
1358.00	0.281722
1359.00	0.281725
1360.00	0.281795
1361.00	0.281881
1362.00	0.281959
1363.00	0.282045
1364.00	0.282189
1365.00	0.282360
1366.00	0.282560
1367.00	0.282801
1368.00	0.283113
1369.00	0.283437
1370.00	0.283776
1371.00	0.284199
1372.00	0.284685
1373.00	0.285208
1374.00	0.285767
1375.00	0.286413
1376.00	0.287083
1377.00	0.287811
1378.00	0.288581
1379.00	0.289420
1380.00	0.290336
1381.00	0.291307
1382.00	0.292353
1383.00	0.293439
1384.00	0.294553
1385.00	0.295726
1386.00	0.296991
1387.00	0.298296
1388.00	0.299638
1389.00	0.301008
1390.00	0.302430
1391.00	0.303865
1392.00	0.305357
1393.00	0.306912
1394.00	0.308493
1395.00	0.310109
1396.00	0.311753
1397.00	0.313391
1398.00	0.315053
1399.00	0.316738
1400.00	0.318442
1401.00	0.320166
1402.00	0.321885
1403.00	0.323587
1404.00	0.325295
1405.00	0.326997
1406.00	0.328712
1407.00	0.330402
1408.00	0.332067
1409.00	0.333685
1410.00	0.335291
1411.00	0.336884
1412.00	0.338445
1413.00	0.339974
1414.00	0.341471
1415.00	0.342963
1416.00	0.344396
1417.00	0.345788
1418.00	0.347104
1419.00	0.348389
1420.00	0.349612
1421.00	0.350834
1422.00	0.351983
1423.00	0.353118
1424.00	0.354185
1425.00	0.355225
1426.00	0.356236
1427.00	0.357172
1428.00	0.358074
1429.00	0.358933
1430.00	0.359758
1431.00	0.360562
1432.00	0.361298
1433.00	0.361984
1434.00	0.362635
1435.00	0.363298
1436.00	0.363914
1437.00	0.364493
1438.00	0.364999
1439.00	0.365503
1440.00	0.365935
1441.00	0.366345
1442.00	0.366717
1443.00	0.367040
1444.00	0.367379
1445.00	0.367644
1446.00	0.367900
1447.00	0.368136
1448.00	0.368312
1449.00	0.368425
1450.00	0.368528
1451.00	0.368652
1452.00	0.368712
1453.00	0.368735
1454.00	0.368718
1455.00	0.368662
1456.00	0.368571
1457.00	0.368442
1458.00	0.368280
1459.00	0.368063
1460.00	0.367832
1461.00	0.367531
1462.00	0.367212
1463.00	0.366839
1464.00	0.366418
1465.00	0.365991
1466.00	0.365522
1467.00	0.365043
1468.00	0.364456
1469.00	0.363861
1470.00	0.363210
1471.00	0.362528
1472.00	0.361833
1473.00	0.361120
1474.00	0.360370
1475.00	0.359602
1476.00	0.358795
1477.00	0.357980
1478.00	0.357142
1479.00	0.356273
1480.00	0.355359
1481.00	0.354422
1482.00	0.353469
1483.00	0.352455
1484.00	0.351452
1485.00	0.350465
1486.00	0.349441
1487.00	0.348394
1488.00	0.347360
1489.00	0.346352
1490.00	0.345288
1491.00	0.344210
1492.00	0.343131
1493.00	0.342071
1494.00	0.340982
1495.00	0.339892
1496.00	0.338829
1497.00	0.337775
1498.00	0.336734
1499.00	0.335658
1500.00	0.334679
1501.00	0.333622
1502.00	0.332537
1503.00	0.331443
1504.00	0.330384
1505.00	0.329350
1506.00	0.328251
1507.00	0.327184
1508.00	0.326144
1509.00	0.325080
1510.00	0.324000
1511.00	0.322927
1512.00	0.321868
1513.00	0.320798
1514.00	0.319732
1515.00	0.318674
1516.00	0.317646
1517.00	0.316579
1518.00	0.315545
1519.00	0.314585
1520.00	0.313652
1521.00	0.312702
1522.00	0.311713
1523.00	0.310771
1524.00	0.309832
1525.00	0.308882
1526.00	0.307955
1527.00	0.307075
1528.00	0.306199
1529.00	0.305335
1530.00	0.304478
1531.00	0.303638
1532.00	0.302818
1533.00	0.301996
1534.00	0.301181
1535.00	0.300343
1536.00	0.299495
1537.00	0.298661
1538.00	0.297859
1539.00	0.297066
1540.00	0.296278
1541.00	0.295474
1542.00	0.294711
1543.00	0.293963
1544.00	0.293220
1545.00	0.292473
1546.00	0.291735
1547.00	0.291029
1548.00	0.290280
1549.00	0.289534
1550.00	0.288784
1551.00	0.288060
1552.00	0.287372
1553.00	0.286659
1554.00	0.285940
1555.00	0.285202
1556.00	0.284524
1557.00	0.283837
1558.00	0.283173
1559.00	0.282491
1560.00	0.281824
1561.00	0.281141
1562.00	0.280511
1563.00	0.279852
1564.00	0.279170
1565.00	0.278545
1566.00	0.277880
1567.00	0.277250
1568.00	0.276620
1569.00	0.275984
1570.00	0.275366
1571.00	0.274791
1572.00	0.274226
1573.00	0.273640
1574.00	0.273063
1575.00	0.272487
1576.00	0.271908
1577.00	0.271332
1578.00	0.270793
1579.00	0.270236
1580.00	0.269699
1581.00	0.269174
1582.00	0.268644
1583.00	0.268152
1584.00	0.267652
1585.00	0.267157
1586.00	0.266685
1587.00	0.266222
1588.00	0.265737
1589.00	0.265264
1590.00	0.264793
1591.00	0.264342
1592.00	0.263938
1593.00	0.263542
1594.00	0.263134
1595.00	0.262728
1596.00	0.262343
1597.00	0.261927
1598.00	0.261532
1599.00	0.261163
1600.00	0.260771
1601.00	0.260400
1602.00	0.260037
1603.00	0.259667
1604.00	0.259294
1605.00	0.258935
1606.00	0.258575
1607.00	0.258231
1608.00	0.257899
1609.00	0.257545
1610.00	0.257192
1611.00	0.256846
1612.00	0.256497
1613.00	0.256118
1614.00	0.255783
1615.00	0.255467
1616.00	0.255146
1617.00	0.254868
1618.00	0.254571
1619.00	0.254252
1620.00	0.253970
1621.00	0.253656
1622.00	0.253340
1623.00	0.253056
1624.00	0.252771
1625.00	0.252485
1626.00	0.252213
1627.00	0.251956
1628.00	0.251700
1629.00	0.251450
1630.00	0.251228
1631.00	0.251015
1632.00	0.250784
1633.00	0.250523
1634.00	0.250270
1635.00	0.250037
1636.00	0.249804
1637.00	0.249553
1638.00	0.249341
1639.00	0.249156
1640.00	0.248950
1641.00	0.248713
1642.00	0.248470
1643.00	0.249972
1644.00	0.251528
1645.00	0.253100
1646.00	0.254599
1647.00	0.256100
1648.00	0.257627
1649.00	0.259117
1650.00	0.260676
1651.00	0.262230
1652.00	0.263747
1653.00	0.265339
1654.00	0.266952
1655.00	0.268570
1656.00	0.270080
1657.00	0.271625
1658.00	0.273212
1659.00	0.274836
1660.00	0.274524
1661.00	0.274197
1662.00	0.273885
1663.00	0.273604
1664.00	0.273389
1665.00	0.273120
1666.00	0.272928
1667.00	0.272648
1668.00	0.272367
1669.00	0.272135
1670.00	0.271790
1671.00	0.271509
1672.00	0.271270
1673.00	0.271050
1674.00	0.270785
1675.00	0.270547
1676.00	0.270303
1677.00	0.270087
1678.00	0.269874
1679.00	0.269669
1680.00	0.269528
1681.00	0.269279
1682.00	0.269089
1683.00	0.268890
1684.00	0.268754
1685.00	0.268578
1686.00	0.268465
1687.00	0.268413
1688.00	0.268310
1689.00	0.268171
1690.00	0.268154
1691.00	0.268121
1692.00	0.268109
1693.00	0.268018
1694.00	0.268016
1695.00	0.267954
1696.00	0.267978
1697.00	0.267923
1698.00	0.267911
1699.00	0.267905
1700.00	0.267884
1701.00	0.267871
1702.00	0.267866
1703.00	0.267779
1704.00	0.267741
1705.00	0.267697
1706.00	0.267705
1707.00	0.267647
1708.00	0.267707
1709.00	0.267642
1710.00	0.267678
1711.00	0.267656
1712.00	0.267625
1713.00	0.267528
1714.00	0.267520
1715.00	0.267517
1716.00	0.267512
1717.00	0.267477
1718.00	0.267451
1719.00	0.267476
1720.00	0.267470
1721.00	0.267506
1722.00	0.267509
1723.00	0.267454
1724.00	0.267449
1725.00	0.267337
1726.00	0.267305
1727.00	0.267244
1728.00	0.267220
1729.00	0.267252
1730.00	0.267211
1731.00	0.267206
1732.00	0.267143
1733.00	0.267104
1734.00	0.267057
1735.00	0.267052
1736.00	0.267075
1737.00	0.267107
1738.00	0.267049
1739.00	0.266941
1740.00	0.266948
1741.00	0.266935
1742.00	0.267009
1743.00	0.267019
1744.00	0.267030
1745.00	0.267014
1746.00	0.266948
1747.00	0.267063
1748.00	0.267103
1749.00	0.267237
1750.00	0.267196
1751.00	0.267292
1752.00	0.267302
1753.00	0.267317
1754.00	0.267304
1755.00	0.267397
1756.00	0.267578
1757.00	0.267630
1758.00	0.267709
1759.00	0.267796
1760.00	0.267901
1761.00	0.267920
1762.00	0.268039
1763.00	0.268117
1764.00	0.268058
1765.00	0.268011
1766.00	0.267953
1767.00	0.267977
1768.00	0.267871
1769.00	0.267809
1770.00	0.267782
1771.00	0.267745
1772.00	0.267726
1773.00	0.267632
1774.00	0.267524
1775.00	0.267336
1776.00	0.267143
1777.00	0.266994
1778.00	0.266889
1779.00	0.266673
1780.00	0.266600
1781.00	0.266538
1782.00	0.266460
1783.00	0.266374
1784.00	0.266287
1785.00	0.266234
1786.00	0.266122
1787.00	0.265838
1788.00	0.265796
1789.00	0.265519
1790.00	0.265401
1791.00	0.265291
1792.00	0.265287
1793.00	0.265058
1794.00	0.264956
1795.00	0.264871
1796.00	0.264772
1797.00	0.264609
1798.00	0.264381
1799.00	0.264283
1800.00	0.264095
1801.00	0.263974
1802.00	0.263844
1803.00	0.263798
1804.00	0.263744
1805.00	0.263632
1806.00	0.263534
1807.00	0.263324
1808.00	0.263242
1809.00	0.263028
1810.00	0.263014
1811.00	0.262850
1812.00	0.262763
1813.00	0.262628
1814.00	0.262535
1815.00	0.262542
1816.00	0.262419
1817.00	0.262368
1818.00	0.262148
1819.00	0.262032
1820.00	0.261863
1821.00	0.261921
1822.00	0.261789
1823.00	0.261722
1824.00	0.261730
1825.00	0.261635
1826.00	0.261651
1827.00	0.261620
1828.00	0.261669
1829.00	0.261576
1830.00	0.261621
1831.00	0.261646
1832.00	0.261648
1833.00	0.261650
1834.00	0.261788
1835.00	0.262020
1836.00	0.262231
1837.00	0.262456
1838.00	0.262657
1839.00	0.262878
1840.00	0.263234
1841.00	0.263532
1842.00	0.263897
1843.00	0.264315
1844.00	0.264782
1845.00	0.265347
1846.00	0.265996
1847.00	0.266617
1848.00	0.267281
1849.00	0.268060
1850.00	0.268936
1851.00	0.269811
1852.00	0.270848
1853.00	0.271852
1854.00	0.272970
1855.00	0.274266
1856.00	0.275737
1857.00	0.277208
1858.00	0.278868
1859.00	0.280605
1860.00	0.282452
1861.00	0.284430
1862.00	0.286374
1863.00	0.288577
1864.00	0.290952
1865.00	0.293518
1866.00	0.296103
1867.00	0.298943
1868.00	0.301815
1869.00	0.304981
1870.00	0.308317
1871.00	0.311729
1872.00	0.315143
1873.00	0.318798
1874.00	0.322647
1875.00	0.326630
1876.00	0.330884
1877.00	0.335159
1878.00	0.339599
1879.00	0.344162
1880.00	0.348930
1881.00	0.353816
1882.00	0.358599
1883.00	0.363715
1884.00	0.368773
1885.00	0.374193
1886.00	0.379256
1887.00	0.384691
1888.00	0.390246
1889.00	0.395650
1890.00	0.401150
1891.00	0.406826
1892.00	0.412304
1893.00	0.417584
1894.00	0.423315
1895.00	0.428897
1896.00	0.434746
1897.00	0.440221
1898.00	0.445683
1899.00	0.451464
1900.00	0.456978
1901.00	0.462482
1902.00	0.467976
1903.00	0.473529
1904.00	0.478419
1905.00	0.483397
1906.00	0.488642
1907.00	0.493286
1908.00	0.497918
1909.00	0.502594
1910.00	0.507330
1911.00	0.511118
1912.00	0.515311
1913.00	0.519299
1914.00	0.523167
1915.00	0.526876
1916.00	0.530252
1917.00	0.533481
1918.00	0.536265
1919.00	0.538390
1920.00	0.540854
1921.00	0.543493
1922.00	0.545626
1923.00	0.547484
1924.00	0.549968
1925.00	0.551124
1926.00	0.552659
1927.00	0.553597
1928.00	0.555106
1929.00	0.555706
1930.00	0.556302
1931.00	0.557073
1932.00	0.557230
1933.00	0.557515
1934.00	0.557839
1935.00	0.558658
1936.00	0.558762
1937.00	0.558717
1938.00	0.558735
1939.00	0.558587
1940.00	0.557934
1941.00	0.557151
1942.00	0.557217
1943.00	0.556464
1944.00	0.556215
1945.00	0.555592
1946.00	0.555012
1947.00	0.554132
1948.00	0.552955
1949.00	0.552506
1950.00	0.551319
1951.00	0.550179
1952.00	0.548769
1953.00	0.547794
1954.00	0.546293
1955.00	0.544894
1956.00	0.543424
1957.00	0.542133
1958.00	0.541015
1959.00	0.539648
1960.00	0.538363
1961.00	0.536780
1962.00	0.535137
1963.00	0.533589
1964.00	0.531989
1965.00	0.530297
1966.00	0.528565
1967.00	0.527548
1968.00	0.525737
1969.00	0.523859
1970.00	0.522153
1971.00	0.520861
1972.00	0.519200
1973.00	0.517698
1974.00	0.516374
1975.00	0.514286
1976.00	0.512478
1977.00	0.510416
1978.00	0.508885
1979.00	0.506909
1980.00	0.505315
1981.00	0.503783
1982.00	0.502458
1983.00	0.500511
1984.00	0.498314
1985.00	0.496949
1986.00	0.495219
1987.00	0.493626
1988.00	0.491927
1989.00	0.490218
1990.00	0.488175
1991.00	0.486277
1992.00	0.484557
1993.00	0.482879
1994.00	0.481535
1995.00	0.479672
1996.00	0.478311
1997.00	0.476538
1998.00	0.474690
1999.00	0.472916
2000.00	0.471300
2001.00	0.469801
2002.00	0.467999
2003.00	0.466263
2004.00	0.464323
2005.00	0.462564
2006.00	0.460844
2007.00	0.459400
2008.00	0.457651
2009.00	0.455853
2010.00	0.454151
2011.00	0.452357
2012.00	0.450824
2013.00	0.449263
2014.00	0.447697
2015.00	0.445980
2016.00	0.444513
2017.00	0.443062
2018.00	0.441462
2019.00	0.439722
2020.00	0.438328
2021.00	0.436980
2022.00	0.435462
2023.00	0.433893
2024.00	0.432441
2025.00	0.431113
2026.00	0.429747
2027.00	0.428105
2028.00	0.426619
2029.00	0.424953
2030.00	0.423587
2031.00	0.422301
2032.00	0.421144
2033.00	0.419561
2034.00	0.417981
2035.00	0.416556
2036.00	0.415276
2037.00	0.413851
2038.00	0.412672
2039.00	0.411348
2040.00	0.410022
2041.00	0.408799
2042.00	0.407247
2043.00	0.406156
2044.00	0.405065
2045.00	0.403713
2046.00	0.402692
2047.00	0.400913
2048.00	0.399472
2049.00	0.398118
2050.00	0.396534
2051.00	0.395388
2052.00	0.393983
2053.00	0.392747
2054.00	0.391523
2055.00	0.389907
2056.00	0.388477
2057.00	0.387314
2058.00	0.386014
2059.00	0.385053
2060.00	0.383371
2061.00	0.382217
2062.00	0.381088
2063.00	0.379575
2064.00	0.378414
2065.00	0.377293
2066.00	0.375873
2067.00	0.374892
2068.00	0.373746
2069.00	0.372754
2070.00	0.371592
2071.00	0.370353
2072.00	0.369385
2073.00	0.368255
2074.00	0.366854
2075.00	0.365850
2076.00	0.364721
2077.00	0.363862
2078.00	0.362658
2079.00	0.361633
2080.00	0.360801
2081.00	0.359836
2082.00	0.358721
2083.00	0.357717
2084.00	0.356586
2085.00	0.355561
2086.00	0.354253
2087.00	0.353064
2088.00	0.351970
2089.00	0.350557
2090.00	0.349678
2091.00	0.348912
2092.00	0.347726
2093.00	0.346615
2094.00	0.345559
2095.00	0.344496
2096.00	0.343332
2097.00	0.342094
2098.00	0.341037
2099.00	0.339865
2100.00	0.338593
2101.00	0.337730
2102.00	0.336690
2103.00	0.335676
2104.00	0.334691
2105.00	0.334063
2106.00	0.333462
2107.00	0.331965
2108.00	0.330789
2109.00	0.329654
2110.00	0.328544
2111.00	0.327222
2112.00	0.326313
2113.00	0.325349
2114.00	0.324199
2115.00	0.323122
2116.00	0.322135
2117.00	0.321619
2118.00	0.320560
2119.00	0.319677
2120.00	0.318646
2121.00	0.317667
2122.00	0.316304
2123.00	0.315427
2124.00	0.314822
2125.00	0.313713
2126.00	0.312856
2127.00	0.312303
2128.00	0.311752
2129.00	0.310523
2130.00	0.309650
2131.00	0.309048
2132.00	0.308451
2133.00	0.307488
2134.00	0.306593
2135.00	0.305834
2136.00	0.304649
2137.00	0.304182
2138.00	0.303496
2139.00	0.303001
2140.00	0.302113
2141.00	0.301713
2142.00	0.300990
2143.00	0.300246
2144.00	0.299117
2145.00	0.298785
2146.00	0.298477
2147.00	0.297830
2148.00	0.297197
2149.00	0.296490
2150.00	0.296231
2151.00	0.295546
2152.00	0.295273
2153.00	0.294941
2154.00	0.294134
2155.00	0.293252
2156.00	0.292661
2157.00	0.292106
2158.00	0.290933
2159.00	0.290727
2160.00	0.290433
2161.00	0.290277
2162.00	0.289519
2163.00	0.288880
2164.00	0.288481
2165.00	0.287695
2166.00	0.287115
2167.00	0.286631
2168.00	0.286132
2169.00	0.284870
2170.00	0.284453
2171.00	0.284004
2172.00	0.283778
2173.00	0.283041
2174.00	0.282680
2175.00	0.282687
2176.00	0.281995
2177.00	0.281277
2178.00	0.280800
2179.00	0.280390
2180.00	0.279876
2181.00	0.279903
2182.00	0.279817
2183.00	0.279729
2184.00	0.279131
2185.00	0.278763
2186.00	0.279061
2187.00	0.278570
2188.00	0.278164
2189.00	0.277941
2190.00	0.277980
2191.00	0.277420
2192.00	0.277300
2193.00	0.277123
2194.00	0.277095
2195.00	0.276586
2196.00	0.276423
2197.00	0.276415
[truncated: 303 more rows]
