# Supplementary material for: Ultrafast charge-transfer-induced spin transition in cobalt-tungstate molecular photomagnets
Source: Nat Commun. 2025 Jun 6;16:5012. doi: 10.1038/s41467-025-60401-4 (PMC12144094; doi:10.1038/s41467-025-60401-4)
Supplement: Supplementary file 5 — Source Data [file 41467_2025_60401_MOESM5_ESM.zip › Source_Data_files/Photoinduced_UV_vis_NIR_spectra_CsCoW/cooling_photo_2nd/File_220713_141001_3Kphoto1_785after5min.txt]

File_220713_141001_3Kphoto1_785after5min.spc - RawData
�g�� (nm)	Abs.
200.00	6.000000
201.00	6.000000
202.00	6.000000
203.00	6.000000
204.00	6.000000
205.00	2.548759
206.00	2.403100
207.00	2.416554
208.00	2.366509
209.00	2.573789
210.00	2.579232
211.00	2.728335
212.00	2.656112
213.00	2.677540
214.00	2.655104
215.00	2.524901
216.00	2.714030
217.00	2.485099
218.00	2.391258
219.00	2.359959
220.00	2.415868
221.00	2.440682
222.00	2.542969
223.00	2.549058
224.00	2.614472
225.00	2.605556
226.00	2.691913
227.00	2.647489
228.00	2.852437
229.00	2.804164
230.00	2.723796
231.00	2.615179
232.00	2.685833
233.00	2.575831
234.00	2.558829
235.00	2.535567
236.00	2.531159
237.00	2.450896
238.00	2.474621
239.00	2.479927
240.00	2.527353
241.00	2.505731
242.00	2.515175
243.00	2.493785
244.00	2.490964
245.00	2.453207
246.00	2.500185
247.00	2.489043
248.00	2.506485
249.00	2.494180
250.00	2.495708
251.00	2.452640
252.00	2.455591
253.00	2.463729
254.00	2.442176
255.00	2.442029
256.00	2.454636
257.00	2.441270
258.00	2.440814
259.00	2.468313
260.00	2.470401
261.00	2.474097
262.00	2.488419
263.00	2.452511
264.00	2.413945
265.00	2.405849
266.00	2.397751
267.00	2.365917
268.00	2.353954
269.00	2.355849
270.00	2.328269
271.00	2.313768
272.00	2.303986
273.00	2.286297
274.00	2.265068
275.00	2.254642
276.00	2.227768
277.00	2.214093
278.00	2.202177
279.00	2.177213
280.00	2.150926
281.00	2.130131
282.00	2.102345
283.00	2.080561
284.00	2.069509
285.00	2.049027
286.00	2.031298
287.00	2.013966
288.00	1.993262
289.00	1.983535
290.00	1.975658
291.00	1.962838
292.00	1.952875
293.00	1.942971
294.00	1.923650
295.00	1.908344
296.00	1.889833
297.00	1.877367
298.00	1.868496
299.00	1.861148
300.00	1.859053
301.00	1.849347
302.00	1.842131
303.00	1.828352
304.00	1.811927
305.00	1.797648
306.00	1.785961
307.00	1.773375
308.00	1.758828
309.00	1.751248
310.00	1.726909
311.00	1.721420
312.00	1.705331
313.00	1.689715
314.00	1.675601
315.00	1.675763
316.00	1.660231
317.00	1.652132
318.00	1.644258
319.00	1.634725
320.00	1.617533
321.00	1.609191
322.00	1.597625
323.00	1.594788
324.00	1.589481
325.00	1.584134
326.00	1.577591
327.00	1.576564
328.00	1.569405
329.00	1.561073
330.00	1.560372
331.00	1.559869
332.00	1.557174
333.00	1.556868
334.00	1.557466
335.00	1.554020
336.00	1.549577
337.00	1.545956
338.00	1.541928
339.00	1.535166
340.00	1.532051
341.00	1.528879
342.00	1.523084
343.00	1.519611
344.00	1.518597
345.00	1.515708
346.00	1.513280
347.00	1.510229
348.00	1.505521
349.00	1.502290
350.00	1.498676
351.00	1.495293
352.00	1.494063
353.00	1.492574
354.00	1.487842
355.00	1.485810
356.00	1.484758
357.00	1.485281
358.00	1.482806
359.00	1.483360
360.00	1.483148
361.00	1.478491
362.00	1.472993
363.00	1.469089
364.00	1.460733
365.00	1.448472
366.00	1.434656
367.00	1.418606
368.00	1.399329
369.00	1.380104
370.00	1.358711
371.00	1.336964
372.00	1.312765
373.00	1.287782
374.00	1.260490
375.00	1.235558
376.00	1.209409
377.00	1.183202
378.00	1.158671
379.00	1.135017
380.00	1.112546
381.00	1.091972
382.00	1.074090
383.00	1.056369
384.00	1.041843
385.00	1.026561
386.00	1.013348
387.00	1.001408
388.00	0.990819
389.00	0.980506
390.00	0.970961
391.00	0.962108
392.00	0.953824
393.00	0.946727
394.00	0.939921
395.00	0.934434
396.00	0.929331
397.00	0.924294
398.00	0.919747
399.00	0.915794
400.00	0.912244
401.00	0.908974
402.00	0.906367
403.00	0.903764
404.00	0.901697
405.00	0.899587
406.00	0.897732
407.00	0.896094
408.00	0.894109
409.00	0.892092
410.00	0.890575
411.00	0.888964
412.00	0.886986
413.00	0.885339
414.00	0.884336
415.00	0.882592
416.00	0.881484
417.00	0.879989
418.00	0.879183
419.00	0.877906
420.00	0.877238
421.00	0.876136
422.00	0.876143
423.00	0.876386
424.00	0.876227
425.00	0.876339
426.00	0.876718
427.00	0.876913
428.00	0.876779
429.00	0.877515
430.00	0.878201
431.00	0.878991
432.00	0.879737
433.00	0.880684
434.00	0.881903
435.00	0.883357
436.00	0.885363
437.00	0.887264
438.00	0.889137
439.00	0.890595
440.00	0.892589
441.00	0.894176
442.00	0.895999
443.00	0.897926
444.00	0.900705
445.00	0.902582
446.00	0.904325
447.00	0.906502
448.00	0.908904
449.00	0.910616
450.00	0.913467
451.00	0.916349
452.00	0.918743
453.00	0.921745
454.00	0.924994
455.00	0.927924
456.00	0.931113
457.00	0.934777
458.00	0.938427
459.00	0.942463
460.00	0.946119
461.00	0.951083
462.00	0.955610
463.00	0.959868
464.00	0.963810
465.00	0.968325
466.00	0.971460
467.00	0.975161
468.00	0.978246
469.00	0.981464
470.00	0.984725
471.00	0.987624
472.00	0.990721
473.00	0.993477
474.00	0.996222
475.00	0.998660
476.00	1.001909
477.00	1.005089
478.00	1.008761
479.00	1.012110
480.00	1.015863
481.00	1.019586
482.00	1.023206
483.00	1.026201
484.00	1.029556
485.00	1.032946
486.00	1.035804
487.00	1.038266
488.00	1.041506
489.00	1.045359
490.00	1.049127
491.00	1.052784
492.00	1.056720
493.00	1.061153
494.00	1.064786
495.00	1.067885
496.00	1.070821
497.00	1.074436
498.00	1.077844
499.00	1.081010
500.00	1.084778
501.00	1.088349
502.00	1.091627
503.00	1.094618
504.00	1.097340
505.00	1.099609
506.00	1.102873
507.00	1.105105
508.00	1.106670
509.00	1.108936
510.00	1.110945
511.00	1.112694
512.00	1.114140
513.00	1.116021
514.00	1.117710
515.00	1.119253
516.00	1.120130
517.00	1.121610
518.00	1.123327
519.00	1.123652
520.00	1.124603
521.00	1.125399
522.00	1.125880
523.00	1.126096
524.00	1.127612
525.00	1.127856
526.00	1.128931
527.00	1.129112
528.00	1.128892
529.00	1.129809
530.00	1.130786
531.00	1.130829
532.00	1.131343
533.00	1.131593
534.00	1.128789
535.00	1.126036
536.00	1.123009
537.00	1.119589
538.00	1.115578
539.00	1.111812
540.00	1.107760
541.00	1.102679
542.00	1.098092
543.00	1.092923
544.00	1.087834
545.00	1.082576
546.00	1.077334
547.00	1.071771
548.00	1.066386
549.00	1.060647
550.00	1.054983
551.00	1.049627
552.00	1.043880
553.00	1.038767
554.00	1.033589
555.00	1.028643
556.00	1.023377
557.00	1.018708
558.00	1.013974
559.00	1.009534
560.00	1.004529
561.00	1.000186
562.00	0.995098
563.00	0.989880
564.00	0.984317
565.00	0.978321
566.00	0.972024
567.00	0.965475
568.00	0.958040
569.00	0.950626
570.00	0.943339
571.00	0.935537
572.00	0.927375
573.00	0.919366
574.00	0.911062
575.00	0.902747
576.00	0.894098
577.00	0.885305
578.00	0.877110
579.00	0.869019
580.00	0.860534
581.00	0.852616
582.00	0.845312
583.00	0.837415
584.00	0.830340
585.00	0.823828
586.00	0.817289
587.00	0.810901
588.00	0.804390
589.00	0.797342
590.00	0.790179
591.00	0.783030
592.00	0.776082
593.00	0.769578
594.00	0.763336
595.00	0.757000
596.00	0.750759
597.00	0.744505
598.00	0.738476
599.00	0.732031
600.00	0.725886
601.00	0.720511
602.00	0.714873
603.00	0.709490
604.00	0.704833
605.00	0.700270
606.00	0.695461
607.00	0.691091
608.00	0.686239
609.00	0.681936
610.00	0.678069
611.00	0.673185
612.00	0.668731
613.00	0.664715
614.00	0.660964
615.00	0.656758
616.00	0.653808
617.00	0.650382
618.00	0.647168
619.00	0.643306
620.00	0.639949
621.00	0.636938
622.00	0.634552
623.00	0.632115
624.00	0.629875
625.00	0.627795
626.00	0.625314
627.00	0.622584
628.00	0.620699
629.00	0.618839
630.00	0.617011
631.00	0.615143
632.00	0.613926
633.00	0.611773
634.00	0.609603
635.00	0.607931
636.00	0.606492
637.00	0.604278
638.00	0.602602
639.00	0.601946
640.00	0.599712
641.00	0.597894
642.00	0.596723
643.00	0.595815
644.00	0.594546
645.00	0.594121
646.00	0.592647
647.00	0.591065
648.00	0.589888
649.00	0.588244
650.00	0.587266
651.00	0.587001
652.00	0.586359
653.00	0.585097
654.00	0.583792
655.00	0.582369
656.00	0.580708
657.00	0.579238
658.00	0.578250
659.00	0.577237
660.00	0.575806
661.00	0.574737
662.00	0.573996
663.00	0.572599
664.00	0.571808
665.00	0.571223
666.00	0.570721
667.00	0.570200
668.00	0.569868
669.00	0.569499
670.00	0.569337
671.00	0.568997
672.00	0.568251
673.00	0.567705
674.00	0.566069
675.00	0.565187
676.00	0.564246
677.00	0.564096
678.00	0.563029
679.00	0.562949
680.00	0.561987
681.00	0.561382
682.00	0.560730
683.00	0.560332
684.00	0.559034
685.00	0.558116
686.00	0.557601
687.00	0.556063
688.00	0.555267
689.00	0.554706
690.00	0.554075
691.00	0.552418
692.00	0.551869
693.00	0.550991
694.00	0.550646
695.00	0.549720
696.00	0.549666
697.00	0.548200
698.00	0.547843
699.00	0.547207
700.00	0.546221
701.00	0.545588
702.00	0.545330
703.00	0.543823
704.00	0.543295
705.00	0.542908
706.00	0.541647
707.00	0.541757
708.00	0.540658
709.00	0.539328
710.00	0.539058
711.00	0.538803
712.00	0.537080
713.00	0.536490
714.00	0.536369
715.00	0.534825
716.00	0.534076
717.00	0.534493
718.00	0.533892
719.00	0.537109
720.00	0.541216
721.00	0.542525
722.00	0.542887
723.00	0.543508
724.00	0.544227
725.00	0.544572
726.00	0.545195
727.00	0.545547
728.00	0.545712
729.00	0.546300
730.00	0.545423
731.00	0.544499
732.00	0.543659
733.00	0.542761
734.00	0.541854
735.00	0.540984
736.00	0.540108
737.00	0.539253
738.00	0.538376
739.00	0.537547
740.00	0.536593
741.00	0.535630
742.00	0.534691
743.00	0.533717
744.00	0.532820
745.00	0.531876
746.00	0.530867
747.00	0.529905
748.00	0.528967
749.00	0.528019
750.00	0.527062
751.00	0.526048
752.00	0.525111
753.00	0.524026
754.00	0.522964
755.00	0.521877
756.00	0.520818
757.00	0.519822
758.00	0.518834
759.00	0.517813
760.00	0.516707
761.00	0.515596
762.00	0.514558
763.00	0.513595
764.00	0.512488
765.00	0.511438
766.00	0.510327
767.00	0.509225
768.00	0.508062
769.00	0.506867
770.00	0.505745
771.00	0.504614
772.00	0.503612
773.00	0.502486
774.00	0.501322
775.00	0.500119
776.00	0.498989
777.00	0.497923
778.00	0.496869
779.00	0.495777
780.00	0.494662
781.00	0.493507
782.00	0.492367
783.00	0.491140
784.00	0.489989
785.00	0.488900
786.00	0.487738
787.00	0.486665
788.00	0.485558
789.00	0.484359
790.00	0.483253
791.00	0.482109
792.00	0.480949
793.00	0.479704
794.00	0.478518
795.00	0.477239
796.00	0.475978
797.00	0.474771
798.00	0.473654
799.00	0.472412
800.00	0.471273
801.00	0.470056
802.00	0.468839
803.00	0.467668
804.00	0.466419
805.00	0.465152
806.00	0.463894
807.00	0.462627
808.00	0.461447
809.00	0.460274
810.00	0.459131
811.00	0.457965
812.00	0.456801
813.00	0.455673
814.00	0.454442
815.00	0.453200
816.00	0.452161
817.00	0.451007
818.00	0.449909
819.00	0.448776
820.00	0.447669
821.00	0.446643
822.00	0.445571
823.00	0.444533
824.00	0.443524
825.00	0.442478
826.00	0.441424
827.00	0.440467
828.00	0.439404
829.00	0.438483
830.00	0.437466
831.00	0.436560
832.00	0.435633
833.00	0.434540
834.00	0.433617
835.00	0.432642
836.00	0.431650
837.00	0.430736
838.00	0.429852
839.00	0.428968
840.00	0.428083
841.00	0.427111
842.00	0.426196
843.00	0.425294
844.00	0.424425
845.00	0.423576
846.00	0.422564
847.00	0.421671
848.00	0.420872
849.00	0.420041
850.00	0.419300
851.00	0.418393
852.00	0.417509
853.00	0.416641
854.00	0.415763
855.00	0.414966
856.00	0.414052
857.00	0.413180
858.00	0.412400
859.00	0.411558
860.00	0.410648
861.00	0.409688
862.00	0.408808
863.00	0.406397
864.00	0.403933
865.00	0.401220
866.00	0.398596
867.00	0.395944
868.00	0.393369
869.00	0.390826
870.00	0.388287
871.00	0.385766
872.00	0.383026
873.00	0.380501
874.00	0.377935
875.00	0.375342
876.00	0.372765
877.00	0.370287
878.00	0.367802
879.00	0.365321
880.00	0.364331
881.00	0.363326
882.00	0.362355
883.00	0.361404
884.00	0.360522
885.00	0.359719
886.00	0.358869
887.00	0.358031
888.00	0.357136
889.00	0.356295
890.00	0.355508
891.00	0.354641
892.00	0.353839
893.00	0.353031
894.00	0.352199
895.00	0.351384
896.00	0.350555
897.00	0.349742
898.00	0.348939
899.00	0.348221
900.00	0.347459
901.00	0.346658
902.00	0.345727
903.00	0.344889
904.00	0.344087
905.00	0.343306
906.00	0.342516
907.00	0.341629
908.00	0.340848
909.00	0.340035
910.00	0.339251
911.00	0.338534
912.00	0.337766
913.00	0.337070
914.00	0.336308
915.00	0.335531
916.00	0.334733
917.00	0.334007
918.00	0.333296
919.00	0.332634
920.00	0.331928
921.00	0.331234
922.00	0.330535
923.00	0.329888
924.00	0.329235
925.00	0.328568
926.00	0.327953
927.00	0.327292
928.00	0.326655
929.00	0.326023
930.00	0.325349
931.00	0.324697
932.00	0.324085
933.00	0.323474
934.00	0.322846
935.00	0.322195
936.00	0.321619
937.00	0.321038
938.00	0.320457
939.00	0.319845
940.00	0.319260
941.00	0.318706
942.00	0.318144
943.00	0.317559
944.00	0.316980
945.00	0.316358
946.00	0.315769
947.00	0.315182
948.00	0.314648
949.00	0.314117
950.00	0.313608
951.00	0.313065
952.00	0.312559
953.00	0.312005
954.00	0.311434
955.00	0.310803
956.00	0.310262
957.00	0.309728
958.00	0.309183
959.00	0.308656
960.00	0.308154
961.00	0.307698
962.00	0.307171
963.00	0.306668
964.00	0.306158
965.00	0.305651
966.00	0.305138
967.00	0.304620
968.00	0.304107
969.00	0.303554
970.00	0.303024
971.00	0.302563
972.00	0.302144
973.00	0.301642
974.00	0.301102
975.00	0.300589
976.00	0.300097
977.00	0.299553
978.00	0.298993
979.00	0.298506
980.00	0.298016
981.00	0.297529
982.00	0.297044
983.00	0.296566
984.00	0.296106
985.00	0.295633
986.00	0.295170
987.00	0.294694
988.00	0.294195
989.00	0.293722
990.00	0.293271
991.00	0.292782
992.00	0.292306
993.00	0.291812
994.00	0.291357
995.00	0.290901
996.00	0.290441
997.00	0.289967
998.00	0.289500
999.00	0.289024
1000.00	0.288537
1001.00	0.288030
1002.00	0.287578
1003.00	0.287126
1004.00	0.286677
1005.00	0.286201
1006.00	0.285772
1007.00	0.285337
1008.00	0.284961
1009.00	0.284552
1010.00	0.284135
1011.00	0.283714
1012.00	0.283297
1013.00	0.282867
1014.00	0.282430
1015.00	0.282006
1016.00	0.281542
1017.00	0.281149
1018.00	0.280759
1019.00	0.280353
1020.00	0.279950
1021.00	0.279560
1022.00	0.279189
1023.00	0.278759
1024.00	0.278343
1025.00	0.277944
1026.00	0.277548
1027.00	0.277156
1028.00	0.276732
1029.00	0.276348
1030.00	0.275964
1031.00	0.275607
1032.00	0.275241
1033.00	0.274879
1034.00	0.274474
1035.00	0.274077
1036.00	0.273684
1037.00	0.273294
1038.00	0.272911
1039.00	0.272528
1040.00	0.272146
1041.00	0.271751
1042.00	0.271318
1043.00	0.270911
1044.00	0.270520
1045.00	0.270140
1046.00	0.269745
1047.00	0.269358
1048.00	0.268973
1049.00	0.268590
1050.00	0.268228
1051.00	0.267870
1052.00	0.267527
1053.00	0.267161
1054.00	0.266816
1055.00	0.266478
1056.00	0.266111
1057.00	0.265754
1058.00	0.265411
1059.00	0.265111
1060.00	0.264801
1061.00	0.264469
1062.00	0.264139
1063.00	0.263827
1064.00	0.263512
1065.00	0.263208
1066.00	0.262884
1067.00	0.262583
1068.00	0.262258
1069.00	0.261932
1070.00	0.261640
1071.00	0.261317
1072.00	0.261005
1073.00	0.260699
1074.00	0.260376
1075.00	0.260082
1076.00	0.259768
1077.00	0.259438
1078.00	0.259151
1079.00	0.258873
1080.00	0.258570
1081.00	0.258282
1082.00	0.257970
1083.00	0.257677
1084.00	0.257357
1085.00	0.257042
1086.00	0.256719
1087.00	0.256397
1088.00	0.256071
1089.00	0.255746
1090.00	0.255450
1091.00	0.255199
1092.00	0.254914
1093.00	0.254633
1094.00	0.254394
1095.00	0.254133
1096.00	0.253895
1097.00	0.253627
1098.00	0.253362
1099.00	0.253084
1100.00	0.252813
1101.00	0.252532
1102.00	0.252322
1103.00	0.252128
1104.00	0.251914
1105.00	0.251730
1106.00	0.251531
1107.00	0.251341
1108.00	0.251104
1109.00	0.250896
1110.00	0.250699
1111.00	0.250459
1112.00	0.250223
1113.00	0.249974
1114.00	0.249767
1115.00	0.249550
1116.00	0.249342
1117.00	0.249168
1118.00	0.249008
1119.00	0.248785
1120.00	0.248540
1121.00	0.248315
1122.00	0.248099
1123.00	0.247867
1124.00	0.247634
1125.00	0.247440
1126.00	0.247236
1127.00	0.247018
1128.00	0.246809
1129.00	0.246605
1130.00	0.246395
1131.00	0.246188
1132.00	0.245980
1133.00	0.245780
1134.00	0.245587
1135.00	0.245387
1136.00	0.245198
1137.00	0.245031
1138.00	0.244862
1139.00	0.244675
1140.00	0.244508
1141.00	0.244353
1142.00	0.244188
1143.00	0.244034
1144.00	0.243883
1145.00	0.243762
1146.00	0.243615
1147.00	0.243464
1148.00	0.243338
1149.00	0.243247
1150.00	0.243162
1151.00	0.243036
1152.00	0.242914
1153.00	0.242800
1154.00	0.242705
1155.00	0.242597
1156.00	0.242456
1157.00	0.242325
1158.00	0.242191
1159.00	0.242062
1160.00	0.241926
1161.00	0.241784
1162.00	0.241628
1163.00	0.241472
1164.00	0.241320
1165.00	0.241145
1166.00	0.240954
1167.00	0.240756
1168.00	0.240560
1169.00	0.240369
1170.00	0.240163
1171.00	0.239916
1172.00	0.239692
1173.00	0.239515
1174.00	0.239326
1175.00	0.239128
1176.00	0.238914
1177.00	0.238688
1178.00	0.238479
1179.00	0.238258
1180.00	0.238033
1181.00	0.237810
1182.00	0.237596
1183.00	0.237351
1184.00	0.237129
1185.00	0.236914
1186.00	0.236706
1187.00	0.236502
1188.00	0.236280
1189.00	0.236105
1190.00	0.235909
1191.00	0.235711
1192.00	0.235512
1193.00	0.235324
1194.00	0.235126
1195.00	0.234955
1196.00	0.234781
1197.00	0.234648
1198.00	0.234472
1199.00	0.234286
1200.00	0.234115
1201.00	0.233932
1202.00	0.233759
1203.00	0.233570
1204.00	0.233410
1205.00	0.233270
1206.00	0.233063
1207.00	0.232872
1208.00	0.232677
1209.00	0.232467
1210.00	0.232269
1211.00	0.232082
1212.00	0.231866
1213.00	0.231665
1214.00	0.231436
1215.00	0.231231
1216.00	0.230996
1217.00	0.230787
1218.00	0.230528
1219.00	0.230298
1220.00	0.230078
1221.00	0.229833
1222.00	0.229598
1223.00	0.229361
1224.00	0.229123
1225.00	0.228876
1226.00	0.228647
1227.00	0.228402
1228.00	0.228133
1229.00	0.227855
1230.00	0.227571
1231.00	0.227319
1232.00	0.227077
1233.00	0.226851
1234.00	0.226611
1235.00	0.226408
1236.00	0.226159
1237.00	0.225895
1238.00	0.225631
1239.00	0.225358
1240.00	0.225088
1241.00	0.224806
1242.00	0.224530
1243.00	0.224271
1244.00	0.224017
1245.00	0.223792
1246.00	0.223561
1247.00	0.223318
1248.00	0.223067
1249.00	0.222826
1250.00	0.222605
1251.00	0.222391
1252.00	0.222157
1253.00	0.221946
1254.00	0.221759
1255.00	0.221586
1256.00	0.221431
1257.00	0.221270
1258.00	0.221114
1259.00	0.220982
1260.00	0.220844
1261.00	0.220699
1262.00	0.220525
1263.00	0.220362
1264.00	0.220239
1265.00	0.220082
1266.00	0.219941
1267.00	0.219792
1268.00	0.219631
1269.00	0.219485
1270.00	0.219312
1271.00	0.219146
1272.00	0.218954
1273.00	0.218741
1274.00	0.218561
1275.00	0.218365
1276.00	0.218190
1277.00	0.217979
1278.00	0.217765
1279.00	0.217583
1280.00	0.217414
1281.00	0.217212
1282.00	0.217033
1283.00	0.216836
1284.00	0.216650
1285.00	0.216455
1286.00	0.216273
1287.00	0.216087
1288.00	0.215899
1289.00	0.215700
1290.00	0.215509
1291.00	0.215329
1292.00	0.215169
1293.00	0.214984
1294.00	0.214818
1295.00	0.214679
1296.00	0.214544
1297.00	0.214395
1298.00	0.214268
1299.00	0.214145
1300.00	0.214030
1301.00	0.213891
1302.00	0.213771
1303.00	0.213650
1304.00	0.213567
1305.00	0.213492
1306.00	0.213410
1307.00	0.213349
1308.00	0.213271
1309.00	0.213186
1310.00	0.213118
1311.00	0.213067
1312.00	0.213016
1313.00	0.212958
1314.00	0.212904
1315.00	0.212852
1316.00	0.212817
1317.00	0.212772
1318.00	0.212749
1319.00	0.212725
1320.00	0.212713
1321.00	0.212675
1322.00	0.212647
1323.00	0.212663
1324.00	0.212651
1325.00	0.212646
1326.00	0.212660
1327.00	0.212640
1328.00	0.212645
1329.00	0.212653
1330.00	0.212676
1331.00	0.212691
1332.00	0.212710
1333.00	0.212712
1334.00	0.212718
1335.00	0.212696
1336.00	0.212684
1337.00	0.212700
1338.00	0.212721
1339.00	0.212731
1340.00	0.212758
1341.00	0.212806
1342.00	0.212842
1343.00	0.212859
1344.00	0.212904
1345.00	0.212930
1346.00	0.212944
1347.00	0.212954
1348.00	0.212962
1349.00	0.212981
1350.00	0.212997
1351.00	0.213001
1352.00	0.213050
1353.00	0.213141
1354.00	0.213178
1355.00	0.213217
1356.00	0.213270
1357.00	0.213346
1358.00	0.213414
1359.00	0.213482
1360.00	0.213624
1361.00	0.213765
1362.00	0.213939
1363.00	0.214150
1364.00	0.214403
1365.00	0.214683
1366.00	0.215005
1367.00	0.215374
1368.00	0.215812
1369.00	0.216293
1370.00	0.216770
1371.00	0.217333
1372.00	0.217975
1373.00	0.218680
1374.00	0.219432
1375.00	0.220277
1376.00	0.221207
1377.00	0.222178
1378.00	0.223246
1379.00	0.224363
1380.00	0.225539
1381.00	0.226785
1382.00	0.228123
1383.00	0.229500
1384.00	0.230933
1385.00	0.232449
1386.00	0.234055
1387.00	0.235737
1388.00	0.237433
1389.00	0.239208
1390.00	0.241049
1391.00	0.242933
1392.00	0.244857
1393.00	0.246827
1394.00	0.248867
1395.00	0.250925
1396.00	0.253006
1397.00	0.255121
1398.00	0.257258
1399.00	0.259408
1400.00	0.261597
1401.00	0.263798
1402.00	0.266000
1403.00	0.268138
1404.00	0.270316
1405.00	0.272532
1406.00	0.274728
1407.00	0.276877
1408.00	0.279001
1409.00	0.281078
1410.00	0.283158
1411.00	0.285181
1412.00	0.287179
1413.00	0.289129
1414.00	0.291021
1415.00	0.292871
1416.00	0.294683
1417.00	0.296417
1418.00	0.298109
1419.00	0.299760
1420.00	0.301356
1421.00	0.302885
1422.00	0.304363
1423.00	0.305797
1424.00	0.307159
1425.00	0.308468
1426.00	0.309752
1427.00	0.310945
1428.00	0.312070
1429.00	0.313128
1430.00	0.314151
1431.00	0.315137
1432.00	0.316076
1433.00	0.316957
1434.00	0.317825
1435.00	0.318663
1436.00	0.319425
1437.00	0.320160
1438.00	0.320812
1439.00	0.321425
1440.00	0.321978
1441.00	0.322519
1442.00	0.323020
1443.00	0.323484
1444.00	0.323920
1445.00	0.324303
1446.00	0.324659
1447.00	0.325008
1448.00	0.325327
1449.00	0.325588
1450.00	0.325820
1451.00	0.326035
1452.00	0.326192
1453.00	0.326318
1454.00	0.326418
1455.00	0.326475
1456.00	0.326481
1457.00	0.326408
1458.00	0.326281
1459.00	0.326136
1460.00	0.325955
1461.00	0.325723
1462.00	0.325446
1463.00	0.325099
1464.00	0.324715
1465.00	0.324269
1466.00	0.323752
1467.00	0.323217
1468.00	0.322586
1469.00	0.321954
1470.00	0.321264
1471.00	0.320541
1472.00	0.319787
1473.00	0.319006
1474.00	0.318199
1475.00	0.317363
1476.00	0.316452
1477.00	0.315525
1478.00	0.314557
1479.00	0.313556
1480.00	0.312512
1481.00	0.311440
1482.00	0.310359
1483.00	0.309279
1484.00	0.308170
1485.00	0.307057
1486.00	0.305893
1487.00	0.304667
1488.00	0.303458
1489.00	0.302267
1490.00	0.301039
1491.00	0.299798
1492.00	0.298554
1493.00	0.297295
1494.00	0.296020
1495.00	0.294744
1496.00	0.293475
1497.00	0.292251
1498.00	0.290991
1499.00	0.289695
1500.00	0.288416
1501.00	0.287111
1502.00	0.285812
1503.00	0.284506
1504.00	0.283247
1505.00	0.281972
1506.00	0.280665
1507.00	0.279377
1508.00	0.278125
1509.00	0.276865
1510.00	0.275603
1511.00	0.274318
1512.00	0.273078
1513.00	0.271818
1514.00	0.270570
1515.00	0.269334
1516.00	0.268156
1517.00	0.266957
1518.00	0.265807
1519.00	0.264693
1520.00	0.263577
1521.00	0.262480
1522.00	0.261353
1523.00	0.260281
1524.00	0.259210
1525.00	0.258134
1526.00	0.257066
1527.00	0.256050
1528.00	0.255051
1529.00	0.254030
1530.00	0.253070
1531.00	0.252112
1532.00	0.251187
1533.00	0.250267
1534.00	0.249378
1535.00	0.248460
1536.00	0.247542
1537.00	0.246645
1538.00	0.245792
1539.00	0.244975
1540.00	0.244131
1541.00	0.243309
1542.00	0.242496
1543.00	0.241693
1544.00	0.240919
1545.00	0.240145
1546.00	0.239420
1547.00	0.238669
1548.00	0.237923
1549.00	0.237204
1550.00	0.236487
1551.00	0.235773
1552.00	0.235056
1553.00	0.234350
1554.00	0.233642
1555.00	0.232924
1556.00	0.232199
1557.00	0.231515
1558.00	0.230842
1559.00	0.230163
1560.00	0.229489
1561.00	0.228819
1562.00	0.228174
1563.00	0.227509
1564.00	0.226851
1565.00	0.226214
1566.00	0.225538
1567.00	0.224865
1568.00	0.224185
1569.00	0.223563
1570.00	0.222922
1571.00	0.222314
1572.00	0.221713
1573.00	0.221130
1574.00	0.220519
1575.00	0.219871
1576.00	0.219253
1577.00	0.218675
1578.00	0.218086
1579.00	0.217508
1580.00	0.216929
1581.00	0.216369
1582.00	0.215817
1583.00	0.215299
1584.00	0.214771
1585.00	0.214284
1586.00	0.213765
1587.00	0.213250
1588.00	0.212738
1589.00	0.212217
1590.00	0.211706
1591.00	0.211194
1592.00	0.210751
1593.00	0.210306
1594.00	0.209843
1595.00	0.209390
1596.00	0.208957
1597.00	0.208508
1598.00	0.208066
1599.00	0.207627
1600.00	0.207161
1601.00	0.206709
1602.00	0.206250
1603.00	0.205799
1604.00	0.205376
1605.00	0.204963
1606.00	0.204548
1607.00	0.204157
1608.00	0.203776
1609.00	0.203379
1610.00	0.202996
1611.00	0.202608
1612.00	0.202219
1613.00	0.201829
1614.00	0.201466
1615.00	0.201126
1616.00	0.200794
1617.00	0.200475
1618.00	0.200160
1619.00	0.199838
1620.00	0.199559
1621.00	0.199245
1622.00	0.198922
1623.00	0.198646
1624.00	0.198364
1625.00	0.198093
1626.00	0.197846
1627.00	0.197618
1628.00	0.197412
1629.00	0.197212
1630.00	0.197004
1631.00	0.196817
1632.00	0.196612
1633.00	0.196367
1634.00	0.196164
1635.00	0.195980
1636.00	0.195776
1637.00	0.195574
1638.00	0.195439
1639.00	0.195309
1640.00	0.195152
1641.00	0.194966
1642.00	0.194790
1643.00	0.195854
1644.00	0.196868
1645.00	0.197908
1646.00	0.198951
1647.00	0.199996
1648.00	0.201036
1649.00	0.202091
1650.00	0.203206
1651.00	0.204230
1652.00	0.205290
1653.00	0.206373
1654.00	0.207483
1655.00	0.208513
1656.00	0.209561
1657.00	0.210569
1658.00	0.211621
1659.00	0.212699
1660.00	0.212422
1661.00	0.212250
1662.00	0.212009
1663.00	0.211790
1664.00	0.211575
1665.00	0.211392
1666.00	0.211132
1667.00	0.210860
1668.00	0.210631
1669.00	0.210428
1670.00	0.210172
1671.00	0.209948
1672.00	0.209816
1673.00	0.209563
1674.00	0.209375
1675.00	0.209163
1676.00	0.208960
1677.00	0.208790
1678.00	0.208587
1679.00	0.208402
1680.00	0.208240
1681.00	0.208044
1682.00	0.207851
1683.00	0.207743
1684.00	0.207638
1685.00	0.207536
1686.00	0.207403
1687.00	0.207285
1688.00	0.207189
1689.00	0.207039
1690.00	0.207020
1691.00	0.206965
1692.00	0.206978
1693.00	0.206932
1694.00	0.206929
1695.00	0.206916
1696.00	0.206914
1697.00	0.206855
1698.00	0.206821
1699.00	0.206791
1700.00	0.206743
1701.00	0.206643
1702.00	0.206604
1703.00	0.206561
1704.00	0.206536
1705.00	0.206475
1706.00	0.206412
1707.00	0.206409
1708.00	0.206339
1709.00	0.206263
1710.00	0.206255
1711.00	0.206214
1712.00	0.206181
1713.00	0.206168
1714.00	0.206135
1715.00	0.206117
1716.00	0.206101
1717.00	0.206083
1718.00	0.206169
1719.00	0.206171
1720.00	0.206196
1721.00	0.206257
1722.00	0.206265
1723.00	0.206238
1724.00	0.206175
1725.00	0.206258
1726.00	0.206256
1727.00	0.206230
1728.00	0.206202
1729.00	0.206230
1730.00	0.206224
1731.00	0.206300
1732.00	0.206393
1733.00	0.206466
1734.00	0.206477
1735.00	0.206525
1736.00	0.206685
1737.00	0.206740
1738.00	0.206844
1739.00	0.206899
1740.00	0.207131
1741.00	0.207284
1742.00	0.207414
1743.00	0.207569
1744.00	0.207760
1745.00	0.207913
1746.00	0.208002
1747.00	0.208213
1748.00	0.208380
1749.00	0.208601
1750.00	0.208732
1751.00	0.208972
1752.00	0.209089
1753.00	0.209163
1754.00	0.209322
1755.00	0.209541
1756.00	0.209737
1757.00	0.209880
1758.00	0.210098
1759.00	0.210269
1760.00	0.210380
1761.00	0.210480
1762.00	0.210674
1763.00	0.210810
1764.00	0.210952
1765.00	0.211031
1766.00	0.211089
1767.00	0.211180
1768.00	0.211273
1769.00	0.211330
1770.00	0.211500
1771.00	0.211592
1772.00	0.211622
1773.00	0.211718
1774.00	0.211626
1775.00	0.211508
1776.00	0.211470
1777.00	0.211480
1778.00	0.211446
1779.00	0.211424
1780.00	0.211406
1781.00	0.211388
1782.00	0.211326
1783.00	0.211217
1784.00	0.211199
1785.00	0.211134
1786.00	0.211016
1787.00	0.210845
1788.00	0.210776
1789.00	0.210614
1790.00	0.210483
1791.00	0.210483
1792.00	0.210461
1793.00	0.210348
1794.00	0.210216
1795.00	0.210142
1796.00	0.209954
1797.00	0.209770
1798.00	0.209613
1799.00	0.209560
1800.00	0.209340
1801.00	0.209109
1802.00	0.208881
1803.00	0.208894
1804.00	0.208768
1805.00	0.208534
1806.00	0.208349
1807.00	0.208173
1808.00	0.207954
1809.00	0.207748
1810.00	0.207615
1811.00	0.207422
1812.00	0.207252
1813.00	0.207179
1814.00	0.207153
1815.00	0.206991
1816.00	0.206752
1817.00	0.206813
1818.00	0.206706
1819.00	0.206640
1820.00	0.206431
1821.00	0.206435
1822.00	0.206421
1823.00	0.206374
1824.00	0.206277
1825.00	0.206208
1826.00	0.206198
1827.00	0.206093
1828.00	0.206229
1829.00	0.206214
1830.00	0.206221
1831.00	0.206227
1832.00	0.206360
1833.00	0.206458
1834.00	0.206523
1835.00	0.206707
1836.00	0.207019
1837.00	0.207309
1838.00	0.207448
1839.00	0.207706
1840.00	0.208082
1841.00	0.208477
1842.00	0.208935
1843.00	0.209521
1844.00	0.210079
1845.00	0.210678
1846.00	0.211355
1847.00	0.212177
1848.00	0.213056
1849.00	0.213781
1850.00	0.214874
1851.00	0.215985
1852.00	0.217265
1853.00	0.218440
1854.00	0.219847
1855.00	0.221467
1856.00	0.223128
1857.00	0.224876
1858.00	0.226909
1859.00	0.229026
1860.00	0.231040
1861.00	0.233419
1862.00	0.235827
1863.00	0.238443
1864.00	0.241095
1865.00	0.243972
1866.00	0.247157
1867.00	0.250449
1868.00	0.253691
1869.00	0.257211
1870.00	0.260966
1871.00	0.264828
1872.00	0.268769
1873.00	0.272969
1874.00	0.277364
1875.00	0.281684
1876.00	0.286270
1877.00	0.291119
1878.00	0.296089
1879.00	0.301114
1880.00	0.306432
1881.00	0.311898
1882.00	0.317330
1883.00	0.322875
1884.00	0.328443
1885.00	0.334351
1886.00	0.340191
1887.00	0.346088
1888.00	0.352017
1889.00	0.358108
1890.00	0.364358
1891.00	0.370496
1892.00	0.376973
1893.00	0.383347
1894.00	0.389617
1895.00	0.396045
1896.00	0.402538
1897.00	0.408899
1898.00	0.415088
1899.00	0.421398
1900.00	0.427815
1901.00	0.434047
1902.00	0.440323
1903.00	0.446263
1904.00	0.452349
1905.00	0.458140
1906.00	0.463908
1907.00	0.469498
1908.00	0.475235
1909.00	0.480189
1910.00	0.485262
1911.00	0.490359
1912.00	0.494677
1913.00	0.499089
1914.00	0.503165
1915.00	0.507283
1916.00	0.511247
1917.00	0.514466
1918.00	0.517766
1919.00	0.520676
1920.00	0.523477
1921.00	0.525751
1922.00	0.528111
1923.00	0.530332
1924.00	0.531856
1925.00	0.533343
1926.00	0.535058
1927.00	0.536232
1928.00	0.537215
1929.00	0.538535
1930.00	0.539219
1931.00	0.539831
1932.00	0.540040
1933.00	0.540220
1934.00	0.540757
1935.00	0.540958
1936.00	0.540958
1937.00	0.541231
1938.00	0.541506
1939.00	0.541165
1940.00	0.540390
1941.00	0.540529
1942.00	0.539974
1943.00	0.539478
1944.00	0.538646
1945.00	0.538141
1946.00	0.537110
1947.00	0.536459
1948.00	0.535611
1949.00	0.535136
1950.00	0.533950
1951.00	0.532622
1952.00	0.531180
1953.00	0.530058
1954.00	0.528352
1955.00	0.526420
1956.00	0.525238
1957.00	0.524109
1958.00	0.522582
1959.00	0.520852
1960.00	0.519250
1961.00	0.517574
1962.00	0.515736
1963.00	0.513880
1964.00	0.511795
1965.00	0.510037
1966.00	0.507879
1967.00	0.506510
1968.00	0.504854
1969.00	0.502946
1970.00	0.500626
1971.00	0.498927
1972.00	0.497260
1973.00	0.495455
1974.00	0.493429
1975.00	0.491084
1976.00	0.489380
1977.00	0.487192
1978.00	0.485692
1979.00	0.483699
1980.00	0.481747
1981.00	0.479727
1982.00	0.477835
1983.00	0.475692
1984.00	0.473488
1985.00	0.471415
1986.00	0.469620
1987.00	0.467720
1988.00	0.465747
1989.00	0.464016
1990.00	0.461939
1991.00	0.459818
1992.00	0.458136
1993.00	0.456370
1994.00	0.454453
1995.00	0.452335
1996.00	0.450447
1997.00	0.449145
1998.00	0.447243
1999.00	0.445294
2000.00	0.443763
2001.00	0.441846
2002.00	0.439921
2003.00	0.438173
2004.00	0.436566
2005.00	0.434805
2006.00	0.433066
2007.00	0.431423
2008.00	0.429898
2009.00	0.427842
2010.00	0.426106
2011.00	0.424527
2012.00	0.422743
2013.00	0.421031
2014.00	0.418910
2015.00	0.417711
2016.00	0.416325
2017.00	0.414463
2018.00	0.413084
2019.00	0.411564
2020.00	0.409526
2021.00	0.407977
2022.00	0.406544
2023.00	0.404758
2024.00	0.403030
2025.00	0.401303
2026.00	0.399996
2027.00	0.398201
2028.00	0.396649
2029.00	0.395301
2030.00	0.393680
2031.00	0.392153
2032.00	0.390424
2033.00	0.388501
2034.00	0.387210
2035.00	0.385338
2036.00	0.383944
2037.00	0.382528
2038.00	0.380995
2039.00	0.379428
2040.00	0.378179
2041.00	0.376749
2042.00	0.375263
2043.00	0.373438
2044.00	0.372129
2045.00	0.370628
2046.00	0.368843
2047.00	0.367658
2048.00	0.366216
2049.00	0.365012
2050.00	0.363694
2051.00	0.362249
2052.00	0.361042
2053.00	0.359683
2054.00	0.358575
2055.00	0.357189
2056.00	0.355817
2057.00	0.354182
2058.00	0.353259
2059.00	0.352181
2060.00	0.351140
2061.00	0.349443
2062.00	0.348200
2063.00	0.347257
2064.00	0.345815
2065.00	0.344604
2066.00	0.343055
2067.00	0.341887
2068.00	0.340154
2069.00	0.338930
2070.00	0.337643
2071.00	0.336421
2072.00	0.335048
2073.00	0.333726
2074.00	0.332375
2075.00	0.330672
2076.00	0.329165
2077.00	0.327819
2078.00	0.326853
2079.00	0.325567
2080.00	0.324132
2081.00	0.322875
2082.00	0.321589
2083.00	0.320489
2084.00	0.319232
2085.00	0.318430
2086.00	0.316952
2087.00	0.315498
2088.00	0.314194
2089.00	0.313183
2090.00	0.311957
2091.00	0.311277
2092.00	0.310299
2093.00	0.309272
2094.00	0.308144
2095.00	0.306922
2096.00	0.305680
2097.00	0.304351
2098.00	0.303142
2099.00	0.301932
2100.00	0.300416
2101.00	0.298926
2102.00	0.297866
2103.00	0.296900
2104.00	0.295870
2105.00	0.294945
2106.00	0.293712
2107.00	0.292538
2108.00	0.290872
2109.00	0.289665
2110.00	0.288377
2111.00	0.287124
2112.00	0.286087
2113.00	0.284904
2114.00	0.283995
2115.00	0.282813
2116.00	0.281907
2117.00	0.281100
2118.00	0.280304
2119.00	0.279077
2120.00	0.278151
2121.00	0.277228
2122.00	0.276082
2123.00	0.275069
2124.00	0.274483
2125.00	0.273908
2126.00	0.272907
2127.00	0.272055
2128.00	0.271191
2129.00	0.270218
2130.00	0.269323
2131.00	0.268586
2132.00	0.268039
2133.00	0.266896
2134.00	0.266063
2135.00	0.265285
2136.00	0.264381
2137.00	0.263476
2138.00	0.262713
2139.00	0.261889
2140.00	0.261182
2141.00	0.260337
2142.00	0.259433
2143.00	0.258582
2144.00	0.258050
2145.00	0.257565
2146.00	0.256922
2147.00	0.256258
2148.00	0.255633
2149.00	0.254901
2150.00	0.254629
2151.00	0.253956
2152.00	0.253321
2153.00	0.252825
2154.00	0.252236
2155.00	0.251372
2156.00	0.250852
2157.00	0.250263
2158.00	0.249438
2159.00	0.248860
2160.00	0.248777
2161.00	0.248106
2162.00	0.247461
2163.00	0.246767
2164.00	0.246499
2165.00	0.245927
2166.00	0.245597
2167.00	0.244941
2168.00	0.244581
2169.00	0.244015
2170.00	0.243798
2171.00	0.243378
2172.00	0.243066
2173.00	0.242451
2174.00	0.242089
2175.00	0.241729
2176.00	0.241294
2177.00	0.240717
2178.00	0.240225
2179.00	0.239903
2180.00	0.239667
2181.00	0.239525
2182.00	0.239168
2183.00	0.238775
2184.00	0.238567
2185.00	0.238411
2186.00	0.238396
2187.00	0.237865
2188.00	0.237490
2189.00	0.237230
2190.00	0.237209
2191.00	0.236986
2192.00	0.236871
2193.00	0.236598
2194.00	0.236254
2195.00	0.236227
2196.00	0.235780
2197.00	0.235734
[truncated: 303 more rows]
