# Supplementary material for: Ultrafast charge-transfer-induced spin transition in cobalt-tungstate molecular photomagnets
Source: Nat Commun. 2025 Jun 6;16:5012. doi: 10.1038/s41467-025-60401-4 (PMC12144094; doi:10.1038/s41467-025-60401-4)
Supplement: Supplementary file 5 — Source Data [file 41467_2025_60401_MOESM5_ESM.zip › Source_Data_files/Photoinduced_UV_vis_NIR_spectra_CsCoW/cooling_photo_2nd/File_220713_1419253Kphoto2_785after10min.txt]

File_220713_1419253Kphoto2_785after10min.spc - RawData
�g�� (nm)	Abs.
200.00	6.000000
201.00	6.000000
202.00	2.911229
203.00	2.261503
204.00	2.185429
205.00	2.100665
206.00	2.326790
207.00	2.437727
208.00	2.692531
209.00	2.577638
210.00	2.907420
211.00	2.664764
212.00	2.441330
213.00	2.582301
214.00	2.641291
215.00	2.589941
216.00	2.480022
217.00	2.569309
218.00	2.415180
219.00	2.408478
220.00	2.393748
221.00	2.440748
222.00	2.428358
223.00	2.462486
224.00	2.402699
225.00	2.446906
226.00	2.433630
227.00	2.473048
228.00	2.502185
229.00	2.537009
230.00	2.508286
231.00	2.477228
232.00	2.449738
233.00	2.432925
234.00	2.496875
235.00	2.488351
236.00	2.550941
237.00	2.528707
238.00	2.519521
239.00	2.464175
240.00	2.461732
241.00	2.449588
242.00	2.452008
243.00	2.444311
244.00	2.460291
245.00	2.467406
246.00	2.464143
247.00	2.476654
248.00	2.474351
249.00	2.464188
250.00	2.448732
251.00	2.459061
252.00	2.462979
253.00	2.466635
254.00	2.467267
255.00	2.479592
256.00	2.472035
257.00	2.472756
258.00	2.467273
259.00	2.455302
260.00	2.459532
261.00	2.458948
262.00	2.458959
263.00	2.442152
264.00	2.436774
265.00	2.425928
266.00	2.422718
267.00	2.402857
268.00	2.386224
269.00	2.364134
270.00	2.332724
271.00	2.296523
272.00	2.265636
273.00	2.234827
274.00	2.220303
275.00	2.197006
276.00	2.181969
277.00	2.165977
278.00	2.155377
279.00	2.130030
280.00	2.108647
281.00	2.082001
282.00	2.054413
283.00	2.039480
284.00	2.024590
285.00	2.013816
286.00	1.996643
287.00	1.988639
288.00	1.972939
289.00	1.953020
290.00	1.937661
291.00	1.926327
292.00	1.907060
293.00	1.887863
294.00	1.871571
295.00	1.853645
296.00	1.841995
297.00	1.828170
298.00	1.820511
299.00	1.816243
300.00	1.809508
301.00	1.798149
302.00	1.790480
303.00	1.784501
304.00	1.768668
305.00	1.756755
306.00	1.746296
307.00	1.733142
308.00	1.719080
309.00	1.718078
310.00	1.702305
311.00	1.687061
312.00	1.681360
313.00	1.667262
314.00	1.652125
315.00	1.645778
316.00	1.635276
317.00	1.625174
318.00	1.621407
319.00	1.612198
320.00	1.604460
321.00	1.599680
322.00	1.593860
323.00	1.584803
324.00	1.578140
325.00	1.572481
326.00	1.567874
327.00	1.562874
328.00	1.560298
329.00	1.555795
330.00	1.552315
331.00	1.553386
332.00	1.548824
333.00	1.546564
334.00	1.545991
335.00	1.546891
336.00	1.539631
337.00	1.537656
338.00	1.532326
339.00	1.530116
340.00	1.526688
341.00	1.527291
342.00	1.523706
343.00	1.522568
344.00	1.518324
345.00	1.511154
346.00	1.506725
347.00	1.502259
348.00	1.497289
349.00	1.493722
350.00	1.495203
351.00	1.492201
352.00	1.490630
353.00	1.488238
354.00	1.487180
355.00	1.484469
356.00	1.483112
357.00	1.482679
358.00	1.482427
359.00	1.480578
360.00	1.477978
361.00	1.475090
362.00	1.471957
363.00	1.466555
364.00	1.459792
365.00	1.448781
366.00	1.435465
367.00	1.419172
368.00	1.401334
369.00	1.380320
370.00	1.358511
371.00	1.333394
372.00	1.306660
373.00	1.277024
374.00	1.247510
375.00	1.217806
376.00	1.188600
377.00	1.160254
378.00	1.134369
379.00	1.108511
380.00	1.085261
381.00	1.063653
382.00	1.043784
383.00	1.025314
384.00	1.008892
385.00	0.992457
386.00	0.979604
387.00	0.967327
388.00	0.955931
389.00	0.946230
390.00	0.938205
391.00	0.929298
392.00	0.922096
393.00	0.915632
394.00	0.909459
395.00	0.903266
396.00	0.898011
397.00	0.893152
398.00	0.889042
399.00	0.884926
400.00	0.881970
401.00	0.878888
402.00	0.876209
403.00	0.873660
404.00	0.871856
405.00	0.869400
406.00	0.868135
407.00	0.865675
408.00	0.863615
409.00	0.861889
410.00	0.860216
411.00	0.858445
412.00	0.857844
413.00	0.856980
414.00	0.855946
415.00	0.855327
416.00	0.854503
417.00	0.853523
418.00	0.852837
419.00	0.852178
420.00	0.852274
421.00	0.851872
422.00	0.852219
423.00	0.852635
424.00	0.853307
425.00	0.853651
426.00	0.854651
427.00	0.855212
428.00	0.855392
429.00	0.856056
430.00	0.857293
431.00	0.858721
432.00	0.860448
433.00	0.862839
434.00	0.865023
435.00	0.867352
436.00	0.869488
437.00	0.871038
438.00	0.873255
439.00	0.875220
440.00	0.877557
441.00	0.879901
442.00	0.883106
443.00	0.885747
444.00	0.888627
445.00	0.891143
446.00	0.894279
447.00	0.897004
448.00	0.900184
449.00	0.903397
450.00	0.906758
451.00	0.909862
452.00	0.912763
453.00	0.916548
454.00	0.920196
455.00	0.923460
456.00	0.926846
457.00	0.931511
458.00	0.935163
459.00	0.939797
460.00	0.944800
461.00	0.950253
462.00	0.955369
463.00	0.960692
464.00	0.965851
465.00	0.971053
466.00	0.976027
467.00	0.980484
468.00	0.984424
469.00	0.987945
470.00	0.991201
471.00	0.994241
472.00	0.997881
473.00	1.002225
474.00	1.006570
475.00	1.011055
476.00	1.015468
477.00	1.020010
478.00	1.024016
479.00	1.028223
480.00	1.032933
481.00	1.037740
482.00	1.042081
483.00	1.047017
484.00	1.051518
485.00	1.055792
486.00	1.059819
487.00	1.064384
488.00	1.068557
489.00	1.073489
490.00	1.078399
491.00	1.083502
492.00	1.088784
493.00	1.093847
494.00	1.098897
495.00	1.103419
496.00	1.108252
497.00	1.112910
498.00	1.117851
499.00	1.122651
500.00	1.127126
501.00	1.132062
502.00	1.136350
503.00	1.140152
504.00	1.143641
505.00	1.147684
506.00	1.150605
507.00	1.153821
508.00	1.156938
509.00	1.160083
510.00	1.162488
511.00	1.165643
512.00	1.167867
513.00	1.170736
514.00	1.172483
515.00	1.175198
516.00	1.176899
517.00	1.178280
518.00	1.179363
519.00	1.180909
520.00	1.181561
521.00	1.182598
522.00	1.184109
523.00	1.185186
524.00	1.186205
525.00	1.187244
526.00	1.187432
527.00	1.187457
528.00	1.187943
529.00	1.188967
530.00	1.189275
531.00	1.189515
532.00	1.189413
533.00	1.188786
534.00	1.186114
535.00	1.183916
536.00	1.181319
537.00	1.177649
538.00	1.172901
539.00	1.169316
540.00	1.164355
541.00	1.159544
542.00	1.155450
543.00	1.150553
544.00	1.143895
545.00	1.137715
546.00	1.131254
547.00	1.123847
548.00	1.116857
549.00	1.110605
550.00	1.104435
551.00	1.098078
552.00	1.092277
553.00	1.087029
554.00	1.080298
555.00	1.073868
556.00	1.067310
557.00	1.060610
558.00	1.053568
559.00	1.047933
560.00	1.041442
561.00	1.035437
562.00	1.028976
563.00	1.022239
564.00	1.015196
565.00	1.007811
566.00	0.999918
567.00	0.991646
568.00	0.983055
569.00	0.974331
570.00	0.965413
571.00	0.956095
572.00	0.946492
573.00	0.936579
574.00	0.926207
575.00	0.916137
576.00	0.905509
577.00	0.895153
578.00	0.885588
579.00	0.876135
580.00	0.866230
581.00	0.857359
582.00	0.848657
583.00	0.839885
584.00	0.831451
585.00	0.823372
586.00	0.814697
587.00	0.806270
588.00	0.798046
589.00	0.789736
590.00	0.781817
591.00	0.774371
592.00	0.766474
593.00	0.758239
594.00	0.750519
595.00	0.742651
596.00	0.734821
597.00	0.727663
598.00	0.720995
599.00	0.713818
600.00	0.707238
601.00	0.700870
602.00	0.693999
603.00	0.687541
604.00	0.681458
605.00	0.676117
606.00	0.670171
607.00	0.664978
608.00	0.659409
609.00	0.654360
610.00	0.648676
611.00	0.643741
612.00	0.639096
613.00	0.634875
614.00	0.630532
615.00	0.626217
616.00	0.621882
617.00	0.617997
618.00	0.614239
619.00	0.610544
620.00	0.607029
621.00	0.604232
622.00	0.600819
623.00	0.597368
624.00	0.594702
625.00	0.591890
626.00	0.589259
627.00	0.586728
628.00	0.583987
629.00	0.581163
630.00	0.578789
631.00	0.575687
632.00	0.573226
633.00	0.571426
634.00	0.568904
635.00	0.567084
636.00	0.565385
637.00	0.563505
638.00	0.561126
639.00	0.559526
640.00	0.557180
641.00	0.555532
642.00	0.554029
643.00	0.553082
644.00	0.551234
645.00	0.550184
646.00	0.548277
647.00	0.546344
648.00	0.544633
649.00	0.543952
650.00	0.542228
651.00	0.541601
652.00	0.540311
653.00	0.538740
654.00	0.537180
655.00	0.536246
656.00	0.534409
657.00	0.532973
658.00	0.531597
659.00	0.529848
660.00	0.527990
661.00	0.527213
662.00	0.526722
663.00	0.526045
664.00	0.525694
665.00	0.525611
666.00	0.524508
667.00	0.523897
668.00	0.523138
669.00	0.522256
670.00	0.521244
671.00	0.520314
672.00	0.518722
673.00	0.517977
674.00	0.516470
675.00	0.515085
676.00	0.514101
677.00	0.513289
678.00	0.511809
679.00	0.511149
680.00	0.510484
681.00	0.509829
682.00	0.509283
683.00	0.508239
684.00	0.507551
685.00	0.506336
686.00	0.505630
687.00	0.504486
688.00	0.503887
689.00	0.502771
690.00	0.501639
691.00	0.500071
692.00	0.499408
693.00	0.498808
694.00	0.498181
695.00	0.497775
696.00	0.496810
697.00	0.495532
698.00	0.494419
699.00	0.492810
700.00	0.492243
701.00	0.492057
702.00	0.491693
703.00	0.490737
704.00	0.491013
705.00	0.489881
706.00	0.488573
707.00	0.487940
708.00	0.487088
709.00	0.485481
710.00	0.484406
711.00	0.484243
712.00	0.482455
713.00	0.481520
714.00	0.481475
715.00	0.480598
716.00	0.479175
717.00	0.479000
718.00	0.477420
719.00	0.478183
720.00	0.479952
721.00	0.480767
722.00	0.480420
723.00	0.480276
724.00	0.480156
725.00	0.479789
726.00	0.479598
727.00	0.479366
728.00	0.479008
729.00	0.479059
730.00	0.478183
731.00	0.477176
732.00	0.476320
733.00	0.475494
734.00	0.474623
735.00	0.473773
736.00	0.472986
737.00	0.472187
738.00	0.471370
739.00	0.470524
740.00	0.469727
741.00	0.468795
742.00	0.467915
743.00	0.467137
744.00	0.466323
745.00	0.465476
746.00	0.464600
747.00	0.463710
748.00	0.462906
749.00	0.462029
750.00	0.461215
751.00	0.460354
752.00	0.459472
753.00	0.458522
754.00	0.457598
755.00	0.456622
756.00	0.455663
757.00	0.454742
758.00	0.453859
759.00	0.452897
760.00	0.451825
761.00	0.450793
762.00	0.449871
763.00	0.448982
764.00	0.448032
765.00	0.447091
766.00	0.446185
767.00	0.445215
768.00	0.444230
769.00	0.443203
770.00	0.442189
771.00	0.441157
772.00	0.440199
773.00	0.439213
774.00	0.438284
775.00	0.437313
776.00	0.436353
777.00	0.435446
778.00	0.434572
779.00	0.433620
780.00	0.432581
781.00	0.431641
782.00	0.430662
783.00	0.429591
784.00	0.428626
785.00	0.427669
786.00	0.426740
787.00	0.425859
788.00	0.424968
789.00	0.424065
790.00	0.423169
791.00	0.422141
792.00	0.421195
793.00	0.420209
794.00	0.419224
795.00	0.418215
796.00	0.417266
797.00	0.416258
798.00	0.415292
799.00	0.414298
800.00	0.413293
801.00	0.412254
802.00	0.411245
803.00	0.410310
804.00	0.409299
805.00	0.408296
806.00	0.407269
807.00	0.406266
808.00	0.405313
809.00	0.404352
810.00	0.403382
811.00	0.402475
812.00	0.401529
813.00	0.400530
814.00	0.399662
815.00	0.398684
816.00	0.397817
817.00	0.397008
818.00	0.396229
819.00	0.395422
820.00	0.394459
821.00	0.393587
822.00	0.392716
823.00	0.391910
824.00	0.391072
825.00	0.390358
826.00	0.389585
827.00	0.388875
828.00	0.388035
829.00	0.387285
830.00	0.386528
831.00	0.385749
832.00	0.385012
833.00	0.384251
834.00	0.383539
835.00	0.382719
836.00	0.381886
837.00	0.381228
838.00	0.380594
839.00	0.379862
840.00	0.379140
841.00	0.378429
842.00	0.377622
843.00	0.376829
844.00	0.376078
845.00	0.375283
846.00	0.374613
847.00	0.373812
848.00	0.373153
849.00	0.372443
850.00	0.371689
851.00	0.370997
852.00	0.370277
853.00	0.369601
854.00	0.368919
855.00	0.368174
856.00	0.367407
857.00	0.366626
858.00	0.365959
859.00	0.365192
860.00	0.364442
861.00	0.363788
862.00	0.363187
863.00	0.361014
864.00	0.359013
865.00	0.356850
866.00	0.354805
867.00	0.352777
868.00	0.350613
869.00	0.348640
870.00	0.346629
871.00	0.344522
872.00	0.342493
873.00	0.340584
874.00	0.338605
875.00	0.336537
876.00	0.334524
877.00	0.332583
878.00	0.330594
879.00	0.328604
880.00	0.327955
881.00	0.327304
882.00	0.326612
883.00	0.325850
884.00	0.325117
885.00	0.324519
886.00	0.323777
887.00	0.323046
888.00	0.322302
889.00	0.321573
890.00	0.320862
891.00	0.320161
892.00	0.319511
893.00	0.318896
894.00	0.318250
895.00	0.317535
896.00	0.316853
897.00	0.316148
898.00	0.315457
899.00	0.314849
900.00	0.314212
901.00	0.313589
902.00	0.312856
903.00	0.312215
904.00	0.311626
905.00	0.311039
906.00	0.310415
907.00	0.309798
908.00	0.309218
909.00	0.308607
910.00	0.308015
911.00	0.307439
912.00	0.306860
913.00	0.306334
914.00	0.305771
915.00	0.305204
916.00	0.304582
917.00	0.304082
918.00	0.303549
919.00	0.303044
920.00	0.302489
921.00	0.301978
922.00	0.301477
923.00	0.300959
924.00	0.300459
925.00	0.299971
926.00	0.299457
927.00	0.298936
928.00	0.298372
929.00	0.297843
930.00	0.297300
931.00	0.296780
932.00	0.296248
933.00	0.295773
934.00	0.295252
935.00	0.294755
936.00	0.294279
937.00	0.293810
938.00	0.293282
939.00	0.292789
940.00	0.292314
941.00	0.291820
942.00	0.291310
943.00	0.290822
944.00	0.290347
945.00	0.289882
946.00	0.289415
947.00	0.288955
948.00	0.288529
949.00	0.288141
950.00	0.287722
951.00	0.287272
952.00	0.286836
953.00	0.286362
954.00	0.285907
955.00	0.285485
956.00	0.285055
957.00	0.284620
958.00	0.284148
959.00	0.283723
960.00	0.283357
961.00	0.282968
962.00	0.282525
963.00	0.282125
964.00	0.281712
965.00	0.281302
966.00	0.280825
967.00	0.280366
968.00	0.279935
969.00	0.279457
970.00	0.279024
971.00	0.278626
972.00	0.278217
973.00	0.277770
974.00	0.277318
975.00	0.276887
976.00	0.276458
977.00	0.275961
978.00	0.275486
979.00	0.275066
980.00	0.274648
981.00	0.274236
982.00	0.273799
983.00	0.273434
984.00	0.273041
985.00	0.272642
986.00	0.272262
987.00	0.271845
988.00	0.271425
989.00	0.270998
990.00	0.270603
991.00	0.270177
992.00	0.269799
993.00	0.269404
994.00	0.269040
995.00	0.268648
996.00	0.268252
997.00	0.267836
998.00	0.267422
999.00	0.267030
1000.00	0.266596
1001.00	0.266211
1002.00	0.265822
1003.00	0.265448
1004.00	0.265074
1005.00	0.264649
1006.00	0.264267
1007.00	0.263906
1008.00	0.263562
1009.00	0.263188
1010.00	0.262754
1011.00	0.262343
1012.00	0.261955
1013.00	0.261589
1014.00	0.261198
1015.00	0.260820
1016.00	0.260419
1017.00	0.260059
1018.00	0.259698
1019.00	0.259329
1020.00	0.258962
1021.00	0.258620
1022.00	0.258292
1023.00	0.257925
1024.00	0.257574
1025.00	0.257230
1026.00	0.256872
1027.00	0.256564
1028.00	0.256204
1029.00	0.255869
1030.00	0.255513
1031.00	0.255208
1032.00	0.254900
1033.00	0.254570
1034.00	0.254227
1035.00	0.253865
1036.00	0.253520
1037.00	0.253172
1038.00	0.252839
1039.00	0.252474
1040.00	0.252127
1041.00	0.251736
1042.00	0.251352
1043.00	0.251012
1044.00	0.250646
1045.00	0.250328
1046.00	0.249974
1047.00	0.249654
1048.00	0.249306
1049.00	0.248957
1050.00	0.248636
1051.00	0.248310
1052.00	0.247994
1053.00	0.247669
1054.00	0.247354
1055.00	0.247046
1056.00	0.246768
1057.00	0.246473
1058.00	0.246193
1059.00	0.245957
1060.00	0.245678
1061.00	0.245419
1062.00	0.245110
1063.00	0.244850
1064.00	0.244550
1065.00	0.244278
1066.00	0.244009
1067.00	0.243753
1068.00	0.243476
1069.00	0.243202
1070.00	0.242965
1071.00	0.242701
1072.00	0.242422
1073.00	0.242127
1074.00	0.241843
1075.00	0.241589
1076.00	0.241293
1077.00	0.240994
1078.00	0.240720
1079.00	0.240495
1080.00	0.240228
1081.00	0.239973
1082.00	0.239710
1083.00	0.239423
1084.00	0.239155
1085.00	0.238879
1086.00	0.238613
1087.00	0.238341
1088.00	0.238057
1089.00	0.237780
1090.00	0.237537
1091.00	0.237325
1092.00	0.237078
1093.00	0.236828
1094.00	0.236629
1095.00	0.236429
1096.00	0.236218
1097.00	0.235998
1098.00	0.235773
1099.00	0.235520
1100.00	0.235274
1101.00	0.235039
1102.00	0.234846
1103.00	0.234652
1104.00	0.234450
1105.00	0.234264
1106.00	0.234077
1107.00	0.233912
1108.00	0.233704
1109.00	0.233510
1110.00	0.233335
1111.00	0.233127
1112.00	0.232915
1113.00	0.232700
1114.00	0.232512
1115.00	0.232342
1116.00	0.232172
1117.00	0.232056
1118.00	0.231895
1119.00	0.231702
1120.00	0.231497
1121.00	0.231293
1122.00	0.231111
1123.00	0.230900
1124.00	0.230678
1125.00	0.230501
1126.00	0.230319
1127.00	0.230141
1128.00	0.229952
1129.00	0.229766
1130.00	0.229577
1131.00	0.229389
1132.00	0.229190
1133.00	0.228999
1134.00	0.228810
1135.00	0.228629
1136.00	0.228482
1137.00	0.228349
1138.00	0.228228
1139.00	0.228094
1140.00	0.227997
1141.00	0.227901
1142.00	0.227781
1143.00	0.227662
1144.00	0.227522
1145.00	0.227419
1146.00	0.227314
1147.00	0.227190
1148.00	0.227081
1149.00	0.227004
1150.00	0.226937
1151.00	0.226821
1152.00	0.226721
1153.00	0.226610
1154.00	0.226516
1155.00	0.226408
1156.00	0.226287
1157.00	0.226152
1158.00	0.226031
1159.00	0.225892
1160.00	0.225765
1161.00	0.225658
1162.00	0.225538
1163.00	0.225406
1164.00	0.225290
1165.00	0.225134
1166.00	0.224971
1167.00	0.224806
1168.00	0.224650
1169.00	0.224499
1170.00	0.224300
1171.00	0.224100
1172.00	0.223907
1173.00	0.223752
1174.00	0.223593
1175.00	0.223417
1176.00	0.223245
1177.00	0.223055
1178.00	0.222867
1179.00	0.222668
1180.00	0.222467
1181.00	0.222267
1182.00	0.222090
1183.00	0.221886
1184.00	0.221693
1185.00	0.221520
1186.00	0.221346
1187.00	0.221203
1188.00	0.221038
1189.00	0.220886
1190.00	0.220706
1191.00	0.220532
1192.00	0.220348
1193.00	0.220173
1194.00	0.219988
1195.00	0.219813
1196.00	0.219640
1197.00	0.219497
1198.00	0.219343
1199.00	0.219174
1200.00	0.219029
1201.00	0.218874
1202.00	0.218723
1203.00	0.218543
1204.00	0.218376
1205.00	0.218221
1206.00	0.218031
1207.00	0.217846
1208.00	0.217674
1209.00	0.217500
1210.00	0.217325
1211.00	0.217158
1212.00	0.216991
1213.00	0.216837
1214.00	0.216650
1215.00	0.216464
1216.00	0.216274
1217.00	0.216096
1218.00	0.215889
1219.00	0.215682
1220.00	0.215486
1221.00	0.215283
1222.00	0.215068
1223.00	0.214849
1224.00	0.214641
1225.00	0.214407
1226.00	0.214190
1227.00	0.213971
1228.00	0.213741
1229.00	0.213469
1230.00	0.213208
1231.00	0.212953
1232.00	0.212708
1233.00	0.212479
1234.00	0.212242
1235.00	0.212027
1236.00	0.211767
1237.00	0.211531
1238.00	0.211313
1239.00	0.211083
1240.00	0.210861
1241.00	0.210613
1242.00	0.210371
1243.00	0.210133
1244.00	0.209907
1245.00	0.209691
1246.00	0.209493
1247.00	0.209266
1248.00	0.209051
1249.00	0.208851
1250.00	0.208648
1251.00	0.208440
1252.00	0.208221
1253.00	0.208046
1254.00	0.207860
1255.00	0.207667
1256.00	0.207502
1257.00	0.207350
1258.00	0.207197
1259.00	0.207072
1260.00	0.206944
1261.00	0.206783
1262.00	0.206635
1263.00	0.206490
1264.00	0.206353
1265.00	0.206196
1266.00	0.206056
1267.00	0.205932
1268.00	0.205820
1269.00	0.205701
1270.00	0.205551
1271.00	0.205414
1272.00	0.205262
1273.00	0.205094
1274.00	0.204941
1275.00	0.204781
1276.00	0.204625
1277.00	0.204447
1278.00	0.204289
1279.00	0.204153
1280.00	0.204010
1281.00	0.203852
1282.00	0.203704
1283.00	0.203545
1284.00	0.203379
1285.00	0.203188
1286.00	0.203026
1287.00	0.202870
1288.00	0.202686
1289.00	0.202482
1290.00	0.202293
1291.00	0.202113
1292.00	0.201958
1293.00	0.201797
1294.00	0.201646
1295.00	0.201521
1296.00	0.201360
1297.00	0.201214
1298.00	0.201081
1299.00	0.200983
1300.00	0.200875
1301.00	0.200755
1302.00	0.200650
1303.00	0.200558
1304.00	0.200482
1305.00	0.200415
1306.00	0.200375
1307.00	0.200329
1308.00	0.200260
1309.00	0.200196
1310.00	0.200145
1311.00	0.200099
1312.00	0.200040
1313.00	0.199994
1314.00	0.199963
1315.00	0.199958
1316.00	0.199910
1317.00	0.199852
1318.00	0.199820
1319.00	0.199787
1320.00	0.199753
1321.00	0.199704
1322.00	0.199664
1323.00	0.199670
1324.00	0.199648
1325.00	0.199646
1326.00	0.199644
1327.00	0.199621
1328.00	0.199618
1329.00	0.199616
1330.00	0.199645
1331.00	0.199651
1332.00	0.199653
1333.00	0.199686
1334.00	0.199749
1335.00	0.199760
1336.00	0.199781
1337.00	0.199809
1338.00	0.199843
1339.00	0.199896
1340.00	0.199937
1341.00	0.200014
1342.00	0.200077
1343.00	0.200114
1344.00	0.200166
1345.00	0.200204
1346.00	0.200258
1347.00	0.200282
1348.00	0.200309
1349.00	0.200343
1350.00	0.200383
1351.00	0.200400
1352.00	0.200448
1353.00	0.200539
1354.00	0.200616
1355.00	0.200688
1356.00	0.200764
1357.00	0.200849
1358.00	0.200936
1359.00	0.201043
1360.00	0.201190
1361.00	0.201359
1362.00	0.201549
1363.00	0.201745
1364.00	0.202008
1365.00	0.202321
1366.00	0.202650
1367.00	0.203025
1368.00	0.203437
1369.00	0.203918
1370.00	0.204407
1371.00	0.204955
1372.00	0.205591
1373.00	0.206289
1374.00	0.207038
1375.00	0.207863
1376.00	0.208730
1377.00	0.209675
1378.00	0.210706
1379.00	0.211801
1380.00	0.212971
1381.00	0.214218
1382.00	0.215510
1383.00	0.216867
1384.00	0.218249
1385.00	0.219748
1386.00	0.221334
1387.00	0.222958
1388.00	0.224634
1389.00	0.226370
1390.00	0.228171
1391.00	0.230004
1392.00	0.231887
1393.00	0.233838
1394.00	0.235866
1395.00	0.237873
1396.00	0.239925
1397.00	0.242012
1398.00	0.244109
1399.00	0.246196
1400.00	0.248335
1401.00	0.250498
1402.00	0.252667
1403.00	0.254800
1404.00	0.256960
1405.00	0.259127
1406.00	0.261280
1407.00	0.263368
1408.00	0.265454
1409.00	0.267509
1410.00	0.269544
1411.00	0.271516
1412.00	0.273493
1413.00	0.275391
1414.00	0.277205
1415.00	0.279018
1416.00	0.280811
1417.00	0.282543
1418.00	0.284202
1419.00	0.285810
1420.00	0.287347
1421.00	0.288827
1422.00	0.290230
1423.00	0.291604
1424.00	0.292937
1425.00	0.294196
1426.00	0.295399
1427.00	0.296557
1428.00	0.297644
1429.00	0.298665
1430.00	0.299655
1431.00	0.300645
1432.00	0.301526
1433.00	0.302372
1434.00	0.303172
1435.00	0.303974
1436.00	0.304702
1437.00	0.305387
1438.00	0.306029
1439.00	0.306656
1440.00	0.307240
1441.00	0.307799
1442.00	0.308336
1443.00	0.308822
1444.00	0.309262
1445.00	0.309643
1446.00	0.310010
1447.00	0.310379
1448.00	0.310667
1449.00	0.310902
1450.00	0.311110
1451.00	0.311302
1452.00	0.311455
1453.00	0.311553
1454.00	0.311628
1455.00	0.311647
1456.00	0.311647
1457.00	0.311563
1458.00	0.311420
1459.00	0.311253
1460.00	0.311049
1461.00	0.310783
1462.00	0.310516
1463.00	0.310175
1464.00	0.309799
1465.00	0.309380
1466.00	0.308930
1467.00	0.308447
1468.00	0.307877
1469.00	0.307299
1470.00	0.306663
1471.00	0.305994
1472.00	0.305325
1473.00	0.304590
1474.00	0.303827
1475.00	0.303020
1476.00	0.302161
1477.00	0.301301
1478.00	0.300412
1479.00	0.299462
1480.00	0.298474
1481.00	0.297496
1482.00	0.296506
1483.00	0.295486
1484.00	0.294443
1485.00	0.293412
1486.00	0.292315
1487.00	0.291186
1488.00	0.290047
1489.00	0.288894
1490.00	0.287739
1491.00	0.286555
1492.00	0.285378
1493.00	0.284199
1494.00	0.282986
1495.00	0.281782
1496.00	0.280579
1497.00	0.279412
1498.00	0.278186
1499.00	0.276927
1500.00	0.275707
1501.00	0.274462
1502.00	0.273208
1503.00	0.271950
1504.00	0.270719
1505.00	0.269514
1506.00	0.268262
1507.00	0.266993
1508.00	0.265776
1509.00	0.264550
1510.00	0.263326
1511.00	0.262106
1512.00	0.260893
1513.00	0.259670
1514.00	0.258462
1515.00	0.257281
1516.00	0.256151
1517.00	0.255000
1518.00	0.253888
1519.00	0.252808
1520.00	0.251732
1521.00	0.250660
1522.00	0.249562
1523.00	0.248547
1524.00	0.247537
1525.00	0.246518
1526.00	0.245511
1527.00	0.244515
1528.00	0.243541
1529.00	0.242561
1530.00	0.241623
1531.00	0.240697
1532.00	0.239799
1533.00	0.238914
1534.00	0.238037
1535.00	0.237134
1536.00	0.236240
1537.00	0.235360
1538.00	0.234514
1539.00	0.233707
1540.00	0.232868
1541.00	0.232043
1542.00	0.231232
1543.00	0.230459
1544.00	0.229721
1545.00	0.228991
1546.00	0.228289
1547.00	0.227613
1548.00	0.226902
1549.00	0.226200
1550.00	0.225499
1551.00	0.224807
1552.00	0.224150
1553.00	0.223480
1554.00	0.222800
1555.00	0.222144
1556.00	0.221479
1557.00	0.220839
1558.00	0.220216
1559.00	0.219585
1560.00	0.218936
1561.00	0.218283
1562.00	0.217654
1563.00	0.217016
1564.00	0.216355
1565.00	0.215726
1566.00	0.215072
1567.00	0.214434
1568.00	0.213795
1569.00	0.213163
1570.00	0.212542
1571.00	0.211933
1572.00	0.211337
1573.00	0.210758
1574.00	0.210157
1575.00	0.209542
1576.00	0.208950
1577.00	0.208398
1578.00	0.207811
1579.00	0.207241
1580.00	0.206706
1581.00	0.206184
1582.00	0.205658
1583.00	0.205152
1584.00	0.204634
1585.00	0.204140
1586.00	0.203642
1587.00	0.203136
1588.00	0.202654
1589.00	0.202157
1590.00	0.201650
1591.00	0.201180
1592.00	0.200733
1593.00	0.200285
1594.00	0.199814
1595.00	0.199377
1596.00	0.198942
1597.00	0.198483
1598.00	0.198021
1599.00	0.197585
1600.00	0.197115
1601.00	0.196651
1602.00	0.196217
1603.00	0.195798
1604.00	0.195397
1605.00	0.195001
1606.00	0.194582
1607.00	0.194195
1608.00	0.193816
1609.00	0.193432
1610.00	0.193068
1611.00	0.192716
1612.00	0.192372
1613.00	0.192021
1614.00	0.191672
1615.00	0.191366
1616.00	0.191054
1617.00	0.190748
1618.00	0.190471
1619.00	0.190192
1620.00	0.189918
1621.00	0.189634
1622.00	0.189359
1623.00	0.189125
1624.00	0.188902
1625.00	0.188643
1626.00	0.188421
1627.00	0.188204
1628.00	0.188000
1629.00	0.187789
1630.00	0.187585
1631.00	0.187403
1632.00	0.187202
1633.00	0.186984
1634.00	0.186807
1635.00	0.186655
1636.00	0.186444
1637.00	0.186248
1638.00	0.186102
1639.00	0.185958
1640.00	0.185795
1641.00	0.185602
1642.00	0.185424
1643.00	0.186486
1644.00	0.187578
1645.00	0.188638
1646.00	0.189694
1647.00	0.190730
1648.00	0.191802
1649.00	0.192892
1650.00	0.193960
1651.00	0.195037
1652.00	0.196103
1653.00	0.197230
1654.00	0.198365
1655.00	0.199427
1656.00	0.200499
1657.00	0.201558
1658.00	0.202638
1659.00	0.203749
1660.00	0.203532
1661.00	0.203307
1662.00	0.203126
1663.00	0.202931
1664.00	0.202787
1665.00	0.202584
1666.00	0.202361
1667.00	0.202201
1668.00	0.202035
1669.00	0.201854
1670.00	0.201617
1671.00	0.201406
1672.00	0.201211
1673.00	0.201036
1674.00	0.200850
1675.00	0.200686
1676.00	0.200539
1677.00	0.200383
1678.00	0.200195
1679.00	0.199996
1680.00	0.199864
1681.00	0.199665
1682.00	0.199520
1683.00	0.199344
1684.00	0.199167
1685.00	0.199018
1686.00	0.198867
1687.00	0.198705
1688.00	0.198618
1689.00	0.198585
1690.00	0.198493
1691.00	0.198438
1692.00	0.198415
1693.00	0.198343
1694.00	0.198320
1695.00	0.198292
1696.00	0.198332
1697.00	0.198285
1698.00	0.198256
1699.00	0.198231
1700.00	0.198205
1701.00	0.198204
1702.00	0.198140
1703.00	0.198128
1704.00	0.198168
1705.00	0.198159
1706.00	0.198047
1707.00	0.198037
1708.00	0.197984
1709.00	0.197896
1710.00	0.197873
1711.00	0.197820
1712.00	0.197792
1713.00	0.197704
1714.00	0.197711
1715.00	0.197716
1716.00	0.197698
1717.00	0.197678
1718.00	0.197725
1719.00	0.197770
1720.00	0.197788
1721.00	0.197804
1722.00	0.197758
1723.00	0.197846
1724.00	0.197809
1725.00	0.197886
1726.00	0.197964
1727.00	0.197987
1728.00	0.198005
1729.00	0.198118
1730.00	0.198113
1731.00	0.198198
1732.00	0.198216
1733.00	0.198271
1734.00	0.198369
1735.00	0.198385
1736.00	0.198505
1737.00	0.198563
1738.00	0.198670
1739.00	0.198774
1740.00	0.198889
1741.00	0.199100
1742.00	0.199201
1743.00	0.199311
1744.00	0.199447
1745.00	0.199602
1746.00	0.199639
1747.00	0.199890
1748.00	0.200042
1749.00	0.200354
1750.00	0.200511
1751.00	0.200743
1752.00	0.200980
1753.00	0.201109
1754.00	0.201285
1755.00	0.201450
1756.00	0.201678
1757.00	0.201752
1758.00	0.201953
1759.00	0.202167
1760.00	0.202338
1761.00	0.202483
1762.00	0.202706
1763.00	0.202909
1764.00	0.203023
1765.00	0.203097
1766.00	0.203123
1767.00	0.203219
1768.00	0.203195
1769.00	0.203252
1770.00	0.203320
1771.00	0.203390
1772.00	0.203459
1773.00	0.203483
1774.00	0.203492
1775.00	0.203332
1776.00	0.203289
1777.00	0.203309
1778.00	0.203279
1779.00	0.203121
1780.00	0.203044
1781.00	0.203050
1782.00	0.202932
1783.00	0.202842
1784.00	0.202802
1785.00	0.202775
1786.00	0.202553
1787.00	0.202385
1788.00	0.202303
1789.00	0.202117
1790.00	0.201928
1791.00	0.201892
1792.00	0.201928
1793.00	0.201727
1794.00	0.201612
1795.00	0.201527
1796.00	0.201473
1797.00	0.201327
1798.00	0.201139
1799.00	0.201080
1800.00	0.200940
1801.00	0.200796
1802.00	0.200654
1803.00	0.200632
1804.00	0.200491
1805.00	0.200392
1806.00	0.200286
1807.00	0.200219
1808.00	0.200062
1809.00	0.199806
1810.00	0.199792
1811.00	0.199648
1812.00	0.199551
1813.00	0.199400
1814.00	0.199341
1815.00	0.199180
1816.00	0.199103
1817.00	0.199081
1818.00	0.198929
1819.00	0.198850
1820.00	0.198714
1821.00	0.198731
1822.00	0.198550
1823.00	0.198543
1824.00	0.198457
1825.00	0.198480
1826.00	0.198448
1827.00	0.198440
1828.00	0.198514
1829.00	0.198445
1830.00	0.198601
1831.00	0.198620
1832.00	0.198765
1833.00	0.198798
1834.00	0.198855
1835.00	0.199015
1836.00	0.199318
1837.00	0.199529
1838.00	0.199821
1839.00	0.200168
1840.00	0.200457
1841.00	0.200840
1842.00	0.201223
1843.00	0.201848
1844.00	0.202279
1845.00	0.202765
1846.00	0.203467
1847.00	0.204143
1848.00	0.204875
1849.00	0.205753
1850.00	0.206751
1851.00	0.207844
1852.00	0.209096
1853.00	0.210205
1854.00	0.211646
1855.00	0.213086
1856.00	0.214726
1857.00	0.216554
1858.00	0.218526
1859.00	0.220519
1860.00	0.222483
1861.00	0.224791
1862.00	0.227066
1863.00	0.229606
1864.00	0.232248
1865.00	0.235160
1866.00	0.238082
1867.00	0.241236
1868.00	0.244480
1869.00	0.247793
1870.00	0.251226
1871.00	0.254822
1872.00	0.258646
1873.00	0.262470
1874.00	0.266564
1875.00	0.270663
1876.00	0.275117
1877.00	0.279740
1878.00	0.284406
1879.00	0.289294
1880.00	0.294280
1881.00	0.299340
1882.00	0.304550
1883.00	0.309840
1884.00	0.315077
1885.00	0.320527
1886.00	0.326032
1887.00	0.332027
1888.00	0.337771
1889.00	0.343732
1890.00	0.349750
1891.00	0.355475
1892.00	0.361323
1893.00	0.367083
1894.00	0.373077
1895.00	0.378871
1896.00	0.384900
1897.00	0.390737
1898.00	0.396605
1899.00	0.402220
1900.00	0.407899
1901.00	0.413584
1902.00	0.419289
1903.00	0.425055
1904.00	0.430282
1905.00	0.435790
1906.00	0.440467
1907.00	0.445313
1908.00	0.450395
1909.00	0.455156
1910.00	0.459848
1911.00	0.464027
1912.00	0.468320
1913.00	0.472158
1914.00	0.475676
1915.00	0.479074
1916.00	0.482707
1917.00	0.485713
1918.00	0.488764
1919.00	0.491601
1920.00	0.493695
1921.00	0.496023
1922.00	0.497659
1923.00	0.499804
1924.00	0.501672
1925.00	0.502885
1926.00	0.504238
1927.00	0.505133
1928.00	0.505763
1929.00	0.506709
1930.00	0.507088
1931.00	0.507567
1932.00	0.508061
1933.00	0.507999
1934.00	0.508354
1935.00	0.508289
1936.00	0.508128
1937.00	0.508148
1938.00	0.507900
1939.00	0.507776
1940.00	0.507467
1941.00	0.506983
1942.00	0.506246
1943.00	0.505774
1944.00	0.505341
1945.00	0.505154
1946.00	0.504541
1947.00	0.504058
1948.00	0.503407
1949.00	0.502466
1950.00	0.501695
1951.00	0.500708
1952.00	0.499537
1953.00	0.498102
1954.00	0.496883
1955.00	0.495540
1956.00	0.494306
1957.00	0.492856
1958.00	0.491477
1959.00	0.490132
1960.00	0.488658
1961.00	0.487286
1962.00	0.485616
1963.00	0.483599
1964.00	0.481755
1965.00	0.479972
1966.00	0.478328
1967.00	0.476766
1968.00	0.475273
1969.00	0.473740
1970.00	0.472105
1971.00	0.470416
1972.00	0.468775
1973.00	0.467033
1974.00	0.465235
1975.00	0.463300
1976.00	0.461812
1977.00	0.460103
1978.00	0.458056
1979.00	0.456374
1980.00	0.454795
1981.00	0.453253
1982.00	0.451644
1983.00	0.449841
1984.00	0.447906
1985.00	0.446020
1986.00	0.444124
1987.00	0.442641
1988.00	0.441133
1989.00	0.439308
1990.00	0.437825
1991.00	0.436552
1992.00	0.435274
1993.00	0.433582
1994.00	0.431872
1995.00	0.430501
1996.00	0.428761
1997.00	0.427173
1998.00	0.425590
1999.00	0.424078
2000.00	0.422604
2001.00	0.421179
2002.00	0.419514
2003.00	0.418165
2004.00	0.416521
2005.00	0.414995
2006.00	0.413829
2007.00	0.411803
2008.00	0.409944
2009.00	0.408180
2010.00	0.406692
2011.00	0.404933
2012.00	0.403211
2013.00	0.401652
2014.00	0.400031
2015.00	0.398452
2016.00	0.396966
2017.00	0.395414
2018.00	0.393561
2019.00	0.392137
2020.00	0.390426
2021.00	0.388846
2022.00	0.387158
2023.00	0.385245
2024.00	0.384367
2025.00	0.382772
2026.00	0.381378
2027.00	0.379884
2028.00	0.378616
2029.00	0.377178
2030.00	0.375843
2031.00	0.374705
2032.00	0.373225
2033.00	0.371899
2034.00	0.370469
2035.00	0.369480
2036.00	0.368093
2037.00	0.366826
2038.00	0.365626
2039.00	0.364231
2040.00	0.362813
2041.00	0.361287
2042.00	0.359972
2043.00	0.358690
2044.00	0.357384
2045.00	0.356265
2046.00	0.355087
2047.00	0.353911
2048.00	0.352386
2049.00	0.351227
2050.00	0.349765
2051.00	0.348452
2052.00	0.347023
2053.00	0.345509
2054.00	0.344357
2055.00	0.342778
2056.00	0.341639
2057.00	0.340833
2058.00	0.339594
2059.00	0.338592
2060.00	0.337317
2061.00	0.336218
2062.00	0.334888
2063.00	0.333466
2064.00	0.331818
2065.00	0.330789
2066.00	0.329635
2067.00	0.328332
2068.00	0.327269
2069.00	0.326047
2070.00	0.325039
2071.00	0.323426
2072.00	0.322407
2073.00	0.321262
2074.00	0.319704
2075.00	0.318412
2076.00	0.317227
2077.00	0.315881
2078.00	0.314461
2079.00	0.313230
2080.00	0.312142
2081.00	0.311321
2082.00	0.310025
2083.00	0.308861
2084.00	0.307465
2085.00	0.306113
2086.00	0.304939
2087.00	0.303746
2088.00	0.302743
2089.00	0.301551
2090.00	0.300416
2091.00	0.299439
2092.00	0.298181
2093.00	0.297088
2094.00	0.296070
2095.00	0.295200
2096.00	0.293933
2097.00	0.292802
2098.00	0.291737
2099.00	0.290477
2100.00	0.289324
2101.00	0.288505
2102.00	0.287644
2103.00	0.286448
2104.00	0.285324
2105.00	0.284431
2106.00	0.283494
2107.00	0.282138
2108.00	0.281030
2109.00	0.280236
2110.00	0.278893
2111.00	0.277956
2112.00	0.276998
2113.00	0.276051
2114.00	0.275090
2115.00	0.274061
2116.00	0.273325
2117.00	0.272098
2118.00	0.271169
2119.00	0.270155
2120.00	0.269340
2121.00	0.268340
2122.00	0.267368
2123.00	0.266350
2124.00	0.265670
2125.00	0.264748
2126.00	0.263619
2127.00	0.263038
2128.00	0.261936
2129.00	0.260866
2130.00	0.260108
2131.00	0.259123
2132.00	0.258473
2133.00	0.257384
2134.00	0.256937
2135.00	0.255982
2136.00	0.255152
2137.00	0.254412
2138.00	0.254012
2139.00	0.253435
2140.00	0.252699
2141.00	0.252153
2142.00	0.251235
2143.00	0.250635
2144.00	0.249851
2145.00	0.249445
2146.00	0.248819
2147.00	0.248156
2148.00	0.247657
2149.00	0.246771
2150.00	0.246386
2151.00	0.245727
2152.00	0.245427
2153.00	0.244751
2154.00	0.244032
2155.00	0.243378
2156.00	0.242641
2157.00	0.242152
2158.00	0.241508
2159.00	0.241236
2160.00	0.241147
2161.00	0.240773
2162.00	0.240221
2163.00	0.239865
2164.00	0.239090
2165.00	0.238369
2166.00	0.237916
2167.00	0.237418
2168.00	0.237008
2169.00	0.236258
2170.00	0.235993
2171.00	0.235692
2172.00	0.235000
2173.00	0.234714
2174.00	0.234171
2175.00	0.233871
2176.00	0.233656
2177.00	0.232946
2178.00	0.232434
2179.00	0.232149
2180.00	0.231626
2181.00	0.231899
2182.00	0.231993
2183.00	0.231757
2184.00	0.231623
2185.00	0.231225
2186.00	0.231395
2187.00	0.230946
2188.00	0.230766
2189.00	0.230247
2190.00	0.230042
2191.00	0.229978
2192.00	0.229547
2193.00	0.229108
2194.00	0.229047
2195.00	0.228860
2196.00	0.228505
2197.00	0.228360
[truncated: 303 more rows]
