# Supplementary material for: Ultrafast charge-transfer-induced spin transition in cobalt-tungstate molecular photomagnets
Source: Nat Commun. 2025 Jun 6;16:5012. doi: 10.1038/s41467-025-60401-4 (PMC12144094; doi:10.1038/s41467-025-60401-4)
Supplement: Supplementary file 5 — Source Data [file 41467_2025_60401_MOESM5_ESM.zip › Source_Data_files/Photoinduced_UV_vis_NIR_spectra_CsCoW/cooling_photo_2nd/File_220713_1427523Kphoto3_785after15min.txt]

File_220713_1427523Kphoto3_785after15min.spc - RawData
�g�� (nm)	Abs.
200.00	2.635124
201.00	2.911646
202.00	6.000000
203.00	6.000000
204.00	6.000000
205.00	6.000000
206.00	3.194669
207.00	2.566946
208.00	2.453110
209.00	2.485171
210.00	2.637399
211.00	2.653391
212.00	2.856877
213.00	2.745026
214.00	2.791143
215.00	2.673910
216.00	2.743973
217.00	2.679111
218.00	2.654099
219.00	2.662125
220.00	2.708537
221.00	2.598309
222.00	2.551742
223.00	2.575653
224.00	2.578611
225.00	2.534572
226.00	2.536344
227.00	2.561655
228.00	2.519545
229.00	2.520997
230.00	2.543556
231.00	2.543576
232.00	2.521321
233.00	2.562035
234.00	2.559942
235.00	2.538171
236.00	2.537144
237.00	2.538192
238.00	2.513897
239.00	2.512000
240.00	2.536459
241.00	2.532826
242.00	2.504399
243.00	2.505360
244.00	2.515599
245.00	2.499936
246.00	2.508156
247.00	2.529987
248.00	2.534767
249.00	2.517351
250.00	2.508540
251.00	2.495906
252.00	2.469268
253.00	2.458216
254.00	2.454411
255.00	2.460202
256.00	2.464848
257.00	2.484600
258.00	2.504648
259.00	2.502113
260.00	2.502667
261.00	2.490918
262.00	2.485443
263.00	2.460391
264.00	2.458035
265.00	2.433541
266.00	2.420399
267.00	2.391082
268.00	2.363314
269.00	2.335514
270.00	2.314813
271.00	2.288504
272.00	2.251862
273.00	2.228891
274.00	2.202468
275.00	2.167874
276.00	2.144602
277.00	2.125469
278.00	2.097250
279.00	2.077684
280.00	2.057683
281.00	2.031887
282.00	2.011529
283.00	2.001394
284.00	1.981749
285.00	1.961937
286.00	1.946685
287.00	1.931934
288.00	1.912075
289.00	1.895963
290.00	1.886286
291.00	1.871935
292.00	1.857006
293.00	1.844814
294.00	1.829598
295.00	1.817729
296.00	1.808539
297.00	1.798971
298.00	1.786424
299.00	1.780126
300.00	1.766977
301.00	1.754051
302.00	1.742371
303.00	1.734939
304.00	1.725644
305.00	1.721022
306.00	1.712933
307.00	1.707036
308.00	1.694214
309.00	1.682747
310.00	1.665204
311.00	1.656684
312.00	1.639996
313.00	1.632825
314.00	1.622942
315.00	1.617002
316.00	1.605410
317.00	1.599730
318.00	1.589595
319.00	1.582169
320.00	1.577967
321.00	1.575214
322.00	1.572120
323.00	1.567957
324.00	1.566285
325.00	1.561551
326.00	1.556084
327.00	1.552695
328.00	1.551556
329.00	1.547343
330.00	1.543054
331.00	1.541662
332.00	1.539263
333.00	1.538273
334.00	1.537314
335.00	1.536347
336.00	1.534016
337.00	1.532155
338.00	1.530008
339.00	1.526658
340.00	1.522067
341.00	1.519156
342.00	1.515147
343.00	1.510834
344.00	1.507534
345.00	1.505251
346.00	1.501768
347.00	1.497936
348.00	1.492192
349.00	1.489979
350.00	1.488642
351.00	1.484940
352.00	1.483027
353.00	1.484043
354.00	1.482347
355.00	1.480251
356.00	1.480617
357.00	1.480334
358.00	1.479010
359.00	1.479247
360.00	1.480651
361.00	1.480211
362.00	1.478362
363.00	1.473516
364.00	1.464567
365.00	1.453237
366.00	1.439443
367.00	1.422584
368.00	1.402234
369.00	1.380997
370.00	1.355732
371.00	1.326641
372.00	1.296584
373.00	1.265047
374.00	1.233247
375.00	1.201184
376.00	1.171544
377.00	1.141264
378.00	1.112790
379.00	1.085190
380.00	1.060406
381.00	1.036774
382.00	1.015474
383.00	0.997153
384.00	0.980694
385.00	0.965668
386.00	0.952230
387.00	0.940369
388.00	0.929609
389.00	0.919337
390.00	0.909658
391.00	0.901229
392.00	0.893974
393.00	0.886746
394.00	0.880410
395.00	0.874952
396.00	0.870010
397.00	0.865775
398.00	0.862443
399.00	0.858365
400.00	0.856049
401.00	0.853466
402.00	0.851041
403.00	0.848586
404.00	0.847546
405.00	0.845108
406.00	0.843579
407.00	0.841932
408.00	0.840162
409.00	0.838540
410.00	0.837364
411.00	0.835873
412.00	0.834355
413.00	0.833099
414.00	0.832140
415.00	0.831167
416.00	0.830750
417.00	0.829989
418.00	0.830046
419.00	0.829799
420.00	0.830350
421.00	0.830014
422.00	0.831141
423.00	0.831788
424.00	0.832559
425.00	0.833154
426.00	0.834313
427.00	0.835662
428.00	0.836937
429.00	0.838640
430.00	0.840354
431.00	0.842346
432.00	0.844376
433.00	0.846568
434.00	0.849160
435.00	0.851703
436.00	0.854251
437.00	0.856223
438.00	0.858884
439.00	0.861092
440.00	0.864119
441.00	0.867554
442.00	0.871429
443.00	0.874678
444.00	0.878343
445.00	0.881451
446.00	0.884320
447.00	0.887819
448.00	0.891368
449.00	0.894844
450.00	0.898548
451.00	0.902426
452.00	0.905786
453.00	0.909670
454.00	0.914484
455.00	0.919231
456.00	0.924316
457.00	0.929504
458.00	0.935053
459.00	0.940092
460.00	0.945358
461.00	0.951368
462.00	0.956932
463.00	0.962612
464.00	0.968063
465.00	0.973562
466.00	0.978257
467.00	0.983375
468.00	0.987970
469.00	0.992926
470.00	0.998058
471.00	1.002958
472.00	1.007613
473.00	1.012582
474.00	1.017679
475.00	1.022177
476.00	1.026937
477.00	1.032112
478.00	1.037609
479.00	1.043265
480.00	1.048829
481.00	1.055185
482.00	1.061210
483.00	1.066882
484.00	1.071944
485.00	1.077754
486.00	1.083053
487.00	1.088946
488.00	1.094535
489.00	1.100631
490.00	1.106953
491.00	1.113178
492.00	1.119111
493.00	1.125870
494.00	1.132155
495.00	1.138199
496.00	1.143985
497.00	1.150568
498.00	1.155757
499.00	1.162484
500.00	1.168199
501.00	1.174374
502.00	1.179115
503.00	1.185055
504.00	1.189979
505.00	1.194839
506.00	1.198593
507.00	1.203192
508.00	1.207049
509.00	1.210044
510.00	1.213782
511.00	1.217428
512.00	1.220042
513.00	1.223147
514.00	1.226393
515.00	1.228948
516.00	1.231354
517.00	1.234021
518.00	1.235970
519.00	1.237834
520.00	1.238866
521.00	1.241154
522.00	1.242201
523.00	1.243562
524.00	1.244344
525.00	1.246236
526.00	1.246903
527.00	1.248045
528.00	1.248235
529.00	1.249321
530.00	1.249458
531.00	1.249143
532.00	1.248393
533.00	1.248000
534.00	1.245595
535.00	1.243411
536.00	1.240871
537.00	1.238032
538.00	1.233528
539.00	1.229074
540.00	1.223277
541.00	1.217547
542.00	1.211388
543.00	1.205272
544.00	1.198307
545.00	1.191408
546.00	1.183674
547.00	1.176130
548.00	1.169171
549.00	1.162151
550.00	1.155214
551.00	1.147945
552.00	1.140400
553.00	1.132153
554.00	1.124819
555.00	1.117189
556.00	1.109447
557.00	1.101895
558.00	1.094322
559.00	1.085842
560.00	1.077443
561.00	1.069410
562.00	1.061596
563.00	1.052876
564.00	1.044554
565.00	1.035903
566.00	1.027020
567.00	1.017463
568.00	1.007797
569.00	0.997487
570.00	0.986606
571.00	0.975774
572.00	0.963872
573.00	0.952693
574.00	0.940915
575.00	0.929288
576.00	0.918188
577.00	0.906850
578.00	0.895211
579.00	0.884346
580.00	0.873722
581.00	0.862687
582.00	0.852678
583.00	0.842683
584.00	0.832924
585.00	0.823388
586.00	0.813946
587.00	0.804214
588.00	0.794832
589.00	0.785493
590.00	0.776022
591.00	0.766487
592.00	0.757965
593.00	0.748894
594.00	0.739902
595.00	0.731485
596.00	0.723167
597.00	0.714646
598.00	0.707228
599.00	0.699285
600.00	0.691397
601.00	0.684880
602.00	0.678000
603.00	0.670779
604.00	0.664048
605.00	0.658230
606.00	0.651108
607.00	0.644698
608.00	0.638581
609.00	0.632838
610.00	0.626632
611.00	0.620999
612.00	0.615526
613.00	0.610237
614.00	0.605495
615.00	0.600980
616.00	0.596435
617.00	0.592097
618.00	0.587966
619.00	0.583742
620.00	0.579699
621.00	0.575967
622.00	0.571979
623.00	0.568142
624.00	0.564608
625.00	0.561262
626.00	0.558225
627.00	0.555490
628.00	0.552301
629.00	0.549463
630.00	0.546844
631.00	0.544216
632.00	0.541431
633.00	0.539608
634.00	0.537268
635.00	0.534713
636.00	0.531782
637.00	0.529261
638.00	0.526506
639.00	0.524159
640.00	0.522221
641.00	0.520780
642.00	0.519413
643.00	0.518007
644.00	0.516765
645.00	0.514629
646.00	0.512164
647.00	0.510080
648.00	0.508739
649.00	0.506764
650.00	0.505170
651.00	0.504210
652.00	0.502683
653.00	0.500282
654.00	0.498548
655.00	0.497722
656.00	0.497052
657.00	0.495977
658.00	0.495173
659.00	0.494631
660.00	0.493163
661.00	0.492772
662.00	0.491893
663.00	0.490858
664.00	0.489452
665.00	0.488497
666.00	0.486035
667.00	0.484999
668.00	0.483619
669.00	0.482083
670.00	0.480809
671.00	0.479230
672.00	0.477525
673.00	0.476359
674.00	0.474622
675.00	0.472904
676.00	0.471214
677.00	0.469977
678.00	0.468485
679.00	0.467665
680.00	0.466663
681.00	0.466446
682.00	0.465710
683.00	0.464895
684.00	0.463938
685.00	0.462547
686.00	0.461946
687.00	0.460351
688.00	0.459300
689.00	0.457979
690.00	0.457161
691.00	0.455394
692.00	0.454889
693.00	0.454263
694.00	0.454087
695.00	0.453413
696.00	0.452564
697.00	0.451041
698.00	0.449988
699.00	0.448527
700.00	0.447572
701.00	0.446397
702.00	0.445760
703.00	0.444925
704.00	0.444025
705.00	0.442863
706.00	0.442230
707.00	0.441363
708.00	0.440276
709.00	0.439311
710.00	0.439019
711.00	0.438411
712.00	0.437460
713.00	0.436838
714.00	0.436375
715.00	0.435312
716.00	0.434336
717.00	0.434250
718.00	0.432025
719.00	0.424326
720.00	0.417130
721.00	0.412617
722.00	0.409895
723.00	0.407285
724.00	0.404663
725.00	0.402116
726.00	0.399545
727.00	0.396951
728.00	0.394261
729.00	0.392113
730.00	0.391466
731.00	0.390727
732.00	0.390109
733.00	0.389416
734.00	0.388708
735.00	0.388119
736.00	0.387491
737.00	0.386910
738.00	0.386285
739.00	0.385644
740.00	0.384994
741.00	0.384337
742.00	0.383611
743.00	0.382957
744.00	0.382334
745.00	0.381639
746.00	0.380999
747.00	0.380322
748.00	0.379650
749.00	0.378912
750.00	0.378322
751.00	0.377699
752.00	0.376996
753.00	0.376243
754.00	0.375475
755.00	0.374723
756.00	0.373996
757.00	0.373354
758.00	0.372628
759.00	0.371939
760.00	0.371191
761.00	0.370416
762.00	0.369754
763.00	0.369058
764.00	0.368315
765.00	0.367624
766.00	0.366970
767.00	0.366242
768.00	0.365477
769.00	0.364715
770.00	0.364127
771.00	0.363448
772.00	0.362768
773.00	0.362073
774.00	0.361328
775.00	0.360665
776.00	0.359993
777.00	0.359339
778.00	0.358755
779.00	0.358050
780.00	0.357371
781.00	0.356751
782.00	0.356029
783.00	0.355282
784.00	0.354605
785.00	0.353977
786.00	0.353316
787.00	0.352607
788.00	0.351965
789.00	0.351299
790.00	0.350686
791.00	0.350071
792.00	0.349426
793.00	0.348716
794.00	0.348058
795.00	0.347271
796.00	0.346661
797.00	0.345916
798.00	0.345258
799.00	0.344663
800.00	0.344004
801.00	0.343376
802.00	0.342734
803.00	0.342113
804.00	0.341369
805.00	0.340712
806.00	0.340108
807.00	0.339449
808.00	0.338768
809.00	0.338118
810.00	0.337517
811.00	0.336895
812.00	0.336403
813.00	0.335800
814.00	0.335264
815.00	0.334640
816.00	0.334023
817.00	0.333480
818.00	0.332882
819.00	0.332273
820.00	0.331616
821.00	0.331119
822.00	0.330501
823.00	0.329885
824.00	0.329280
825.00	0.328718
826.00	0.328059
827.00	0.327440
828.00	0.326817
829.00	0.326200
830.00	0.325536
831.00	0.324886
832.00	0.324263
833.00	0.323580
834.00	0.322954
835.00	0.322228
836.00	0.321479
837.00	0.320882
838.00	0.320174
839.00	0.319466
840.00	0.318728
841.00	0.317949
842.00	0.317342
843.00	0.316666
844.00	0.316080
845.00	0.315360
846.00	0.314614
847.00	0.313886
848.00	0.313161
849.00	0.312512
850.00	0.311848
851.00	0.311149
852.00	0.310533
853.00	0.309884
854.00	0.309170
855.00	0.308631
856.00	0.308057
857.00	0.307483
858.00	0.307017
859.00	0.306350
860.00	0.305736
861.00	0.305110
862.00	0.304514
863.00	0.303624
864.00	0.302727
865.00	0.301798
866.00	0.300868
867.00	0.299988
868.00	0.299093
869.00	0.298220
870.00	0.297413
871.00	0.296549
872.00	0.295602
873.00	0.294735
874.00	0.293860
875.00	0.292908
876.00	0.292007
877.00	0.291183
878.00	0.290357
879.00	0.289591
880.00	0.289104
881.00	0.288679
882.00	0.288193
883.00	0.287688
884.00	0.287239
885.00	0.286858
886.00	0.286400
887.00	0.285930
888.00	0.285485
889.00	0.285006
890.00	0.284590
891.00	0.284124
892.00	0.283759
893.00	0.283335
894.00	0.282932
895.00	0.282467
896.00	0.282039
897.00	0.281583
898.00	0.281156
899.00	0.280784
900.00	0.280454
901.00	0.280026
902.00	0.279493
903.00	0.279063
904.00	0.278644
905.00	0.278231
906.00	0.277822
907.00	0.277368
908.00	0.277029
909.00	0.276572
910.00	0.276198
911.00	0.275799
912.00	0.275363
913.00	0.274977
914.00	0.274558
915.00	0.274140
916.00	0.273729
917.00	0.273299
918.00	0.272925
919.00	0.272583
920.00	0.272196
921.00	0.271852
922.00	0.271509
923.00	0.271154
924.00	0.270817
925.00	0.270440
926.00	0.270146
927.00	0.269776
928.00	0.269401
929.00	0.269075
930.00	0.268685
931.00	0.268372
932.00	0.268004
933.00	0.267644
934.00	0.267259
935.00	0.266897
936.00	0.266570
937.00	0.266205
938.00	0.265830
939.00	0.265454
940.00	0.265090
941.00	0.264737
942.00	0.264384
943.00	0.263969
944.00	0.263593
945.00	0.263222
946.00	0.262845
947.00	0.262502
948.00	0.262159
949.00	0.261811
950.00	0.261472
951.00	0.261107
952.00	0.260742
953.00	0.260337
954.00	0.259974
955.00	0.259605
956.00	0.259260
957.00	0.258903
958.00	0.258523
959.00	0.258175
960.00	0.257895
961.00	0.257574
962.00	0.257226
963.00	0.256913
964.00	0.256552
965.00	0.256181
966.00	0.255827
967.00	0.255483
968.00	0.255130
969.00	0.254767
970.00	0.254401
971.00	0.254067
972.00	0.253736
973.00	0.253381
974.00	0.253031
975.00	0.252693
976.00	0.252296
977.00	0.251912
978.00	0.251543
979.00	0.251230
980.00	0.250894
981.00	0.250575
982.00	0.250235
983.00	0.249934
984.00	0.249611
985.00	0.249305
986.00	0.248975
987.00	0.248652
988.00	0.248326
989.00	0.247993
990.00	0.247678
991.00	0.247339
992.00	0.247026
993.00	0.246723
994.00	0.246396
995.00	0.246071
996.00	0.245718
997.00	0.245372
998.00	0.245026
999.00	0.244694
1000.00	0.244340
1001.00	0.244012
1002.00	0.243674
1003.00	0.243351
1004.00	0.243036
1005.00	0.242677
1006.00	0.242395
1007.00	0.242095
1008.00	0.241822
1009.00	0.241521
1010.00	0.241235
1011.00	0.240927
1012.00	0.240625
1013.00	0.240330
1014.00	0.239990
1015.00	0.239678
1016.00	0.239358
1017.00	0.239069
1018.00	0.238769
1019.00	0.238497
1020.00	0.238214
1021.00	0.237951
1022.00	0.237707
1023.00	0.237390
1024.00	0.237109
1025.00	0.236803
1026.00	0.236503
1027.00	0.236217
1028.00	0.235914
1029.00	0.235629
1030.00	0.235331
1031.00	0.235078
1032.00	0.234809
1033.00	0.234532
1034.00	0.234242
1035.00	0.233951
1036.00	0.233650
1037.00	0.233378
1038.00	0.233083
1039.00	0.232764
1040.00	0.232474
1041.00	0.232165
1042.00	0.231862
1043.00	0.231571
1044.00	0.231249
1045.00	0.230960
1046.00	0.230664
1047.00	0.230393
1048.00	0.230122
1049.00	0.229854
1050.00	0.229590
1051.00	0.229326
1052.00	0.229078
1053.00	0.228822
1054.00	0.228572
1055.00	0.228331
1056.00	0.228110
1057.00	0.227866
1058.00	0.227623
1059.00	0.227401
1060.00	0.227172
1061.00	0.226944
1062.00	0.226702
1063.00	0.226475
1064.00	0.226244
1065.00	0.226035
1066.00	0.225786
1067.00	0.225576
1068.00	0.225346
1069.00	0.225110
1070.00	0.224907
1071.00	0.224670
1072.00	0.224452
1073.00	0.224216
1074.00	0.223971
1075.00	0.223745
1076.00	0.223504
1077.00	0.223252
1078.00	0.223053
1079.00	0.222885
1080.00	0.222689
1081.00	0.222494
1082.00	0.222274
1083.00	0.222094
1084.00	0.221896
1085.00	0.221691
1086.00	0.221489
1087.00	0.221278
1088.00	0.221058
1089.00	0.220844
1090.00	0.220649
1091.00	0.220472
1092.00	0.220289
1093.00	0.220062
1094.00	0.219900
1095.00	0.219721
1096.00	0.219538
1097.00	0.219338
1098.00	0.219138
1099.00	0.218935
1100.00	0.218725
1101.00	0.218542
1102.00	0.218390
1103.00	0.218253
1104.00	0.218078
1105.00	0.217940
1106.00	0.217804
1107.00	0.217681
1108.00	0.217547
1109.00	0.217403
1110.00	0.217330
1111.00	0.217184
1112.00	0.217039
1113.00	0.216883
1114.00	0.216766
1115.00	0.216641
1116.00	0.216521
1117.00	0.216446
1118.00	0.216336
1119.00	0.216192
1120.00	0.216028
1121.00	0.215915
1122.00	0.215756
1123.00	0.215599
1124.00	0.215426
1125.00	0.215288
1126.00	0.215173
1127.00	0.215036
1128.00	0.214894
1129.00	0.214745
1130.00	0.214606
1131.00	0.214474
1132.00	0.214321
1133.00	0.214182
1134.00	0.214031
1135.00	0.213873
1136.00	0.213759
1137.00	0.213621
1138.00	0.213489
1139.00	0.213410
1140.00	0.213303
1141.00	0.213230
1142.00	0.213142
1143.00	0.213024
1144.00	0.212915
1145.00	0.212858
1146.00	0.212793
1147.00	0.212711
1148.00	0.212637
1149.00	0.212607
1150.00	0.212579
1151.00	0.212522
1152.00	0.212479
1153.00	0.212389
1154.00	0.212365
1155.00	0.212305
1156.00	0.212227
1157.00	0.212172
1158.00	0.212107
1159.00	0.212017
1160.00	0.211946
1161.00	0.211898
1162.00	0.211836
1163.00	0.211755
1164.00	0.211674
1165.00	0.211565
1166.00	0.211465
1167.00	0.211350
1168.00	0.211237
1169.00	0.211122
1170.00	0.211011
1171.00	0.210841
1172.00	0.210717
1173.00	0.210602
1174.00	0.210480
1175.00	0.210334
1176.00	0.210192
1177.00	0.210045
1178.00	0.209899
1179.00	0.209731
1180.00	0.209568
1181.00	0.209406
1182.00	0.209263
1183.00	0.209083
1184.00	0.208914
1185.00	0.208749
1186.00	0.208586
1187.00	0.208416
1188.00	0.208273
1189.00	0.208124
1190.00	0.207957
1191.00	0.207792
1192.00	0.207640
1193.00	0.207506
1194.00	0.207370
1195.00	0.207228
1196.00	0.207099
1197.00	0.207007
1198.00	0.206890
1199.00	0.206764
1200.00	0.206645
1201.00	0.206498
1202.00	0.206371
1203.00	0.206251
1204.00	0.206141
1205.00	0.206042
1206.00	0.205905
1207.00	0.205763
1208.00	0.205625
1209.00	0.205489
1210.00	0.205333
1211.00	0.205188
1212.00	0.205036
1213.00	0.204909
1214.00	0.204741
1215.00	0.204596
1216.00	0.204438
1217.00	0.204279
1218.00	0.204111
1219.00	0.203953
1220.00	0.203774
1221.00	0.203612
1222.00	0.203438
1223.00	0.203257
1224.00	0.203100
1225.00	0.202912
1226.00	0.202721
1227.00	0.202563
1228.00	0.202362
1229.00	0.202147
1230.00	0.201910
1231.00	0.201685
1232.00	0.201455
1233.00	0.201242
1234.00	0.201044
1235.00	0.200874
1236.00	0.200663
1237.00	0.200463
1238.00	0.200242
1239.00	0.200021
1240.00	0.199820
1241.00	0.199598
1242.00	0.199380
1243.00	0.199175
1244.00	0.198949
1245.00	0.198757
1246.00	0.198571
1247.00	0.198372
1248.00	0.198167
1249.00	0.198006
1250.00	0.197834
1251.00	0.197668
1252.00	0.197462
1253.00	0.197271
1254.00	0.197092
1255.00	0.196946
1256.00	0.196807
1257.00	0.196669
1258.00	0.196530
1259.00	0.196432
1260.00	0.196329
1261.00	0.196215
1262.00	0.196097
1263.00	0.195979
1264.00	0.195877
1265.00	0.195758
1266.00	0.195632
1267.00	0.195517
1268.00	0.195411
1269.00	0.195312
1270.00	0.195214
1271.00	0.195134
1272.00	0.195036
1273.00	0.194917
1274.00	0.194815
1275.00	0.194693
1276.00	0.194583
1277.00	0.194454
1278.00	0.194322
1279.00	0.194201
1280.00	0.194075
1281.00	0.193925
1282.00	0.193807
1283.00	0.193686
1284.00	0.193554
1285.00	0.193390
1286.00	0.193260
1287.00	0.193137
1288.00	0.192976
1289.00	0.192794
1290.00	0.192639
1291.00	0.192486
1292.00	0.192362
1293.00	0.192214
1294.00	0.192066
1295.00	0.191947
1296.00	0.191819
1297.00	0.191686
1298.00	0.191580
1299.00	0.191473
1300.00	0.191349
1301.00	0.191241
1302.00	0.191141
1303.00	0.191050
1304.00	0.190976
1305.00	0.190922
1306.00	0.190883
1307.00	0.190846
1308.00	0.190783
1309.00	0.190724
1310.00	0.190694
1311.00	0.190678
1312.00	0.190637
1313.00	0.190583
1314.00	0.190565
1315.00	0.190546
1316.00	0.190533
1317.00	0.190517
1318.00	0.190511
1319.00	0.190517
1320.00	0.190513
1321.00	0.190497
1322.00	0.190486
1323.00	0.190502
1324.00	0.190487
1325.00	0.190490
1326.00	0.190507
1327.00	0.190500
1328.00	0.190502
1329.00	0.190535
1330.00	0.190594
1331.00	0.190629
1332.00	0.190664
1333.00	0.190707
1334.00	0.190774
1335.00	0.190797
1336.00	0.190835
1337.00	0.190895
1338.00	0.190958
1339.00	0.191023
1340.00	0.191118
1341.00	0.191235
1342.00	0.191349
1343.00	0.191432
1344.00	0.191513
1345.00	0.191603
1346.00	0.191685
1347.00	0.191752
1348.00	0.191836
1349.00	0.191907
1350.00	0.191975
1351.00	0.192020
1352.00	0.192135
1353.00	0.192263
1354.00	0.192359
1355.00	0.192448
1356.00	0.192561
1357.00	0.192672
1358.00	0.192778
1359.00	0.192887
1360.00	0.193032
1361.00	0.193199
1362.00	0.193395
1363.00	0.193601
1364.00	0.193868
1365.00	0.194155
1366.00	0.194488
1367.00	0.194881
1368.00	0.195352
1369.00	0.195831
1370.00	0.196339
1371.00	0.196938
1372.00	0.197606
1373.00	0.198325
1374.00	0.199093
1375.00	0.199937
1376.00	0.200852
1377.00	0.201841
1378.00	0.202921
1379.00	0.204047
1380.00	0.205248
1381.00	0.206541
1382.00	0.207895
1383.00	0.209321
1384.00	0.210799
1385.00	0.212337
1386.00	0.213971
1387.00	0.215677
1388.00	0.217405
1389.00	0.219202
1390.00	0.221059
1391.00	0.222941
1392.00	0.224904
1393.00	0.226918
1394.00	0.229012
1395.00	0.231105
1396.00	0.233235
1397.00	0.235395
1398.00	0.237576
1399.00	0.239772
1400.00	0.242004
1401.00	0.244219
1402.00	0.246466
1403.00	0.248689
1404.00	0.250900
1405.00	0.253118
1406.00	0.255330
1407.00	0.257511
1408.00	0.259663
1409.00	0.261755
1410.00	0.263855
1411.00	0.265895
1412.00	0.267915
1413.00	0.269893
1414.00	0.271835
1415.00	0.273713
1416.00	0.275560
1417.00	0.277358
1418.00	0.279097
1419.00	0.280762
1420.00	0.282348
1421.00	0.283880
1422.00	0.285353
1423.00	0.286796
1424.00	0.288175
1425.00	0.289526
1426.00	0.290832
1427.00	0.292047
1428.00	0.293212
1429.00	0.294314
1430.00	0.295354
1431.00	0.296357
1432.00	0.297294
1433.00	0.298193
1434.00	0.299027
1435.00	0.299860
1436.00	0.300639
1437.00	0.301381
1438.00	0.302054
1439.00	0.302729
1440.00	0.303333
1441.00	0.303898
1442.00	0.304422
1443.00	0.304897
1444.00	0.305348
1445.00	0.305734
1446.00	0.306103
1447.00	0.306485
1448.00	0.306805
1449.00	0.307069
1450.00	0.307312
1451.00	0.307548
1452.00	0.307741
1453.00	0.307858
1454.00	0.307945
1455.00	0.308003
1456.00	0.308016
1457.00	0.307982
1458.00	0.307913
1459.00	0.307797
1460.00	0.307664
1461.00	0.307459
1462.00	0.307206
1463.00	0.306896
1464.00	0.306520
1465.00	0.306110
1466.00	0.305665
1467.00	0.305171
1468.00	0.304607
1469.00	0.304010
1470.00	0.303386
1471.00	0.302729
1472.00	0.302057
1473.00	0.301357
1474.00	0.300583
1475.00	0.299771
1476.00	0.298926
1477.00	0.298056
1478.00	0.297160
1479.00	0.296211
1480.00	0.295244
1481.00	0.294274
1482.00	0.293279
1483.00	0.292273
1484.00	0.291235
1485.00	0.290192
1486.00	0.289101
1487.00	0.287977
1488.00	0.286831
1489.00	0.285695
1490.00	0.284519
1491.00	0.283359
1492.00	0.282172
1493.00	0.280989
1494.00	0.279756
1495.00	0.278563
1496.00	0.277404
1497.00	0.276225
1498.00	0.275005
1499.00	0.273777
1500.00	0.272548
1501.00	0.271331
1502.00	0.270085
1503.00	0.268829
1504.00	0.267611
1505.00	0.266414
1506.00	0.265182
1507.00	0.263948
1508.00	0.262730
1509.00	0.261525
1510.00	0.260304
1511.00	0.259106
1512.00	0.257882
1513.00	0.256671
1514.00	0.255469
1515.00	0.254295
1516.00	0.253142
1517.00	0.251989
1518.00	0.250850
1519.00	0.249748
1520.00	0.248675
1521.00	0.247594
1522.00	0.246519
1523.00	0.245469
1524.00	0.244435
1525.00	0.243402
1526.00	0.242378
1527.00	0.241389
1528.00	0.240412
1529.00	0.239423
1530.00	0.238471
1531.00	0.237537
1532.00	0.236631
1533.00	0.235719
1534.00	0.234814
1535.00	0.233889
1536.00	0.232985
1537.00	0.232086
1538.00	0.231225
1539.00	0.230372
1540.00	0.229520
1541.00	0.228659
1542.00	0.227838
1543.00	0.227026
1544.00	0.226238
1545.00	0.225471
1546.00	0.224742
1547.00	0.224012
1548.00	0.223272
1549.00	0.222524
1550.00	0.221799
1551.00	0.221093
1552.00	0.220419
1553.00	0.219735
1554.00	0.219049
1555.00	0.218373
1556.00	0.217709
1557.00	0.217076
1558.00	0.216462
1559.00	0.215822
1560.00	0.215198
1561.00	0.214566
1562.00	0.213950
1563.00	0.213342
1564.00	0.212714
1565.00	0.212119
1566.00	0.211519
1567.00	0.210924
1568.00	0.210344
1569.00	0.209761
1570.00	0.209188
1571.00	0.208641
1572.00	0.208090
1573.00	0.207538
1574.00	0.206971
1575.00	0.206393
1576.00	0.205824
1577.00	0.205258
1578.00	0.204708
1579.00	0.204151
1580.00	0.203607
1581.00	0.203039
1582.00	0.202500
1583.00	0.201969
1584.00	0.201457
1585.00	0.200947
1586.00	0.200449
1587.00	0.199929
1588.00	0.199423
1589.00	0.198922
1590.00	0.198416
1591.00	0.197928
1592.00	0.197477
1593.00	0.197011
1594.00	0.196567
1595.00	0.196146
1596.00	0.195728
1597.00	0.195305
1598.00	0.194918
1599.00	0.194533
1600.00	0.194129
1601.00	0.193710
1602.00	0.193304
1603.00	0.192884
1604.00	0.192498
1605.00	0.192108
1606.00	0.191724
1607.00	0.191354
1608.00	0.190976
1609.00	0.190596
1610.00	0.190251
1611.00	0.189884
1612.00	0.189499
1613.00	0.189109
1614.00	0.188730
1615.00	0.188383
1616.00	0.188026
1617.00	0.187683
1618.00	0.187360
1619.00	0.187047
1620.00	0.186758
1621.00	0.186455
1622.00	0.186166
1623.00	0.185886
1624.00	0.185606
1625.00	0.185347
1626.00	0.185090
1627.00	0.184856
1628.00	0.184641
1629.00	0.184420
1630.00	0.184236
1631.00	0.184050
1632.00	0.183858
1633.00	0.183668
1634.00	0.183499
1635.00	0.183323
1636.00	0.183140
1637.00	0.182956
1638.00	0.182810
1639.00	0.182671
1640.00	0.182505
1641.00	0.182336
1642.00	0.182155
1643.00	0.183198
1644.00	0.184284
1645.00	0.185342
1646.00	0.186420
1647.00	0.187470
1648.00	0.188514
1649.00	0.189572
1650.00	0.190623
1651.00	0.191670
1652.00	0.192750
1653.00	0.193769
1654.00	0.194894
1655.00	0.195957
1656.00	0.197019
1657.00	0.198059
1658.00	0.199162
1659.00	0.200266
1660.00	0.200099
1661.00	0.199872
1662.00	0.199684
1663.00	0.199516
1664.00	0.199332
1665.00	0.199177
1666.00	0.198977
1667.00	0.198787
1668.00	0.198586
1669.00	0.198424
1670.00	0.198274
1671.00	0.198001
1672.00	0.197827
1673.00	0.197621
1674.00	0.197439
1675.00	0.197231
1676.00	0.197091
1677.00	0.196895
1678.00	0.196733
1679.00	0.196526
1680.00	0.196383
1681.00	0.196260
1682.00	0.196054
1683.00	0.195965
1684.00	0.195829
1685.00	0.195748
1686.00	0.195619
1687.00	0.195458
1688.00	0.195448
1689.00	0.195342
1690.00	0.195297
1691.00	0.195263
1692.00	0.195246
1693.00	0.195135
1694.00	0.195150
1695.00	0.195101
1696.00	0.195219
1697.00	0.195125
1698.00	0.195043
1699.00	0.195042
1700.00	0.194939
1701.00	0.194957
1702.00	0.194867
1703.00	0.194797
1704.00	0.194787
1705.00	0.194670
1706.00	0.194649
1707.00	0.194617
1708.00	0.194586
1709.00	0.194466
1710.00	0.194540
1711.00	0.194504
1712.00	0.194508
1713.00	0.194396
1714.00	0.194390
1715.00	0.194431
1716.00	0.194478
1717.00	0.194575
1718.00	0.194623
1719.00	0.194730
1720.00	0.194720
1721.00	0.194833
1722.00	0.194963
1723.00	0.195017
1724.00	0.195057
1725.00	0.195135
1726.00	0.195295
1727.00	0.195288
1728.00	0.195324
1729.00	0.195400
1730.00	0.195471
1731.00	0.195568
1732.00	0.195623
1733.00	0.195691
1734.00	0.195711
1735.00	0.195765
1736.00	0.195866
1737.00	0.196030
1738.00	0.196030
1739.00	0.196095
1740.00	0.196267
1741.00	0.196406
1742.00	0.196494
1743.00	0.196586
1744.00	0.196744
1745.00	0.196865
1746.00	0.196964
1747.00	0.197121
1748.00	0.197283
1749.00	0.197513
1750.00	0.197666
1751.00	0.197920
1752.00	0.198065
1753.00	0.198202
1754.00	0.198451
1755.00	0.198791
1756.00	0.198961
1757.00	0.199092
1758.00	0.199290
1759.00	0.199571
1760.00	0.199755
1761.00	0.199908
1762.00	0.200157
1763.00	0.200335
1764.00	0.200527
1765.00	0.200645
1766.00	0.200711
1767.00	0.200795
1768.00	0.200856
1769.00	0.201022
1770.00	0.201096
1771.00	0.201097
1772.00	0.201148
1773.00	0.201264
1774.00	0.201203
1775.00	0.201189
1776.00	0.201087
1777.00	0.201075
1778.00	0.201038
1779.00	0.200946
1780.00	0.200923
1781.00	0.200920
1782.00	0.200939
1783.00	0.200921
1784.00	0.200933
1785.00	0.200830
1786.00	0.200698
1787.00	0.200518
1788.00	0.200514
1789.00	0.200295
1790.00	0.200200
1791.00	0.200160
1792.00	0.200113
1793.00	0.200010
1794.00	0.199969
1795.00	0.199864
1796.00	0.199721
1797.00	0.199602
1798.00	0.199397
1799.00	0.199263
1800.00	0.199023
1801.00	0.198844
1802.00	0.198717
1803.00	0.198602
1804.00	0.198631
1805.00	0.198452
1806.00	0.198384
1807.00	0.198246
1808.00	0.198121
1809.00	0.197944
1810.00	0.197891
1811.00	0.197711
1812.00	0.197611
1813.00	0.197592
1814.00	0.197484
1815.00	0.197402
1816.00	0.197306
1817.00	0.197370
1818.00	0.197259
1819.00	0.197188
1820.00	0.197111
1821.00	0.197058
1822.00	0.197001
1823.00	0.196972
1824.00	0.196914
1825.00	0.196924
1826.00	0.196898
1827.00	0.196870
1828.00	0.196944
1829.00	0.196972
1830.00	0.196951
1831.00	0.196981
1832.00	0.197090
1833.00	0.197167
1834.00	0.197226
1835.00	0.197454
1836.00	0.197609
1837.00	0.197941
1838.00	0.198269
1839.00	0.198545
1840.00	0.198969
1841.00	0.199400
1842.00	0.199871
1843.00	0.200499
1844.00	0.201142
1845.00	0.201737
1846.00	0.202472
1847.00	0.203286
1848.00	0.204224
1849.00	0.205149
1850.00	0.206135
1851.00	0.207358
1852.00	0.208589
1853.00	0.209876
1854.00	0.211256
1855.00	0.212696
1856.00	0.214305
1857.00	0.215864
1858.00	0.217595
1859.00	0.219569
1860.00	0.221564
1861.00	0.223619
1862.00	0.225974
1863.00	0.228398
1864.00	0.231073
1865.00	0.233766
1866.00	0.236699
1867.00	0.239879
1868.00	0.242904
1869.00	0.246323
1870.00	0.249932
1871.00	0.253565
1872.00	0.257330
1873.00	0.261362
1874.00	0.265709
1875.00	0.270121
1876.00	0.274637
1877.00	0.279278
1878.00	0.284166
1879.00	0.289075
1880.00	0.294257
1881.00	0.299365
1882.00	0.304676
1883.00	0.309971
1884.00	0.315520
1885.00	0.321276
1886.00	0.326722
1887.00	0.332466
1888.00	0.338040
1889.00	0.343961
1890.00	0.349742
1891.00	0.355570
1892.00	0.361481
1893.00	0.367238
1894.00	0.372944
1895.00	0.378914
1896.00	0.384878
1897.00	0.390606
1898.00	0.396572
1899.00	0.402309
1900.00	0.407967
1901.00	0.413493
1902.00	0.419083
1903.00	0.424784
1904.00	0.430097
1905.00	0.435366
1906.00	0.440502
1907.00	0.445645
1908.00	0.450366
1909.00	0.455337
1910.00	0.460128
1911.00	0.464713
1912.00	0.468661
1913.00	0.472844
1914.00	0.476723
1915.00	0.480113
1916.00	0.483641
1917.00	0.486958
1918.00	0.489668
1919.00	0.492241
1920.00	0.494759
1921.00	0.497172
1922.00	0.499586
1923.00	0.501177
1924.00	0.503015
1925.00	0.504566
1926.00	0.505652
1927.00	0.506562
1928.00	0.507603
1929.00	0.508584
1930.00	0.508705
1931.00	0.509461
1932.00	0.510081
1933.00	0.510385
1934.00	0.510722
1935.00	0.511203
1936.00	0.511339
1937.00	0.510814
1938.00	0.510691
1939.00	0.510199
1940.00	0.510128
1941.00	0.509368
1942.00	0.508972
1943.00	0.508382
1944.00	0.507803
1945.00	0.507515
1946.00	0.506623
1947.00	0.506118
1948.00	0.504903
1949.00	0.503901
1950.00	0.502791
1951.00	0.501735
1952.00	0.500043
1953.00	0.498780
1954.00	0.497816
1955.00	0.496343
1956.00	0.495406
1957.00	0.494091
1958.00	0.493228
1959.00	0.491893
1960.00	0.490639
1961.00	0.489234
1962.00	0.487244
1963.00	0.485578
1964.00	0.484042
1965.00	0.482556
1966.00	0.480637
1967.00	0.479355
1968.00	0.477665
1969.00	0.476592
1970.00	0.474695
1971.00	0.473445
1972.00	0.471768
1973.00	0.469825
1974.00	0.468063
1975.00	0.466090
1976.00	0.464368
1977.00	0.462509
1978.00	0.461001
1979.00	0.459496
1980.00	0.458149
1981.00	0.456571
1982.00	0.455029
1983.00	0.453313
1984.00	0.451281
1985.00	0.449192
1986.00	0.447157
1987.00	0.445800
1988.00	0.443553
1989.00	0.442040
1990.00	0.440482
1991.00	0.438833
1992.00	0.437046
1993.00	0.435299
1994.00	0.433593
1995.00	0.431595
1996.00	0.430007
1997.00	0.428320
1998.00	0.426468
1999.00	0.424203
2000.00	0.422823
2001.00	0.421209
2002.00	0.419928
2003.00	0.418396
2004.00	0.416783
2005.00	0.415497
2006.00	0.413916
2007.00	0.412338
2008.00	0.410741
2009.00	0.409252
2010.00	0.407510
2011.00	0.406089
2012.00	0.404763
2013.00	0.402894
2014.00	0.401357
2015.00	0.399812
2016.00	0.398573
2017.00	0.396997
2018.00	0.395751
2019.00	0.394150
2020.00	0.392829
2021.00	0.391109
2022.00	0.389595
2023.00	0.388055
2024.00	0.386338
2025.00	0.384929
2026.00	0.383685
2027.00	0.382334
2028.00	0.380719
2029.00	0.379365
2030.00	0.378107
2031.00	0.376511
2032.00	0.375157
2033.00	0.374050
2034.00	0.372715
2035.00	0.371121
2036.00	0.369812
2037.00	0.368272
2038.00	0.367063
2039.00	0.365519
2040.00	0.364222
2041.00	0.363021
2042.00	0.361548
2043.00	0.359995
2044.00	0.358783
2045.00	0.357367
2046.00	0.355866
2047.00	0.354753
2048.00	0.353430
2049.00	0.352124
2050.00	0.350660
2051.00	0.349459
2052.00	0.348060
2053.00	0.346628
2054.00	0.345561
2055.00	0.344036
2056.00	0.343039
2057.00	0.341660
2058.00	0.340510
2059.00	0.339231
2060.00	0.338213
2061.00	0.336757
2062.00	0.335548
2063.00	0.334334
2064.00	0.332769
2065.00	0.331975
2066.00	0.330744
2067.00	0.329530
2068.00	0.328251
2069.00	0.327233
2070.00	0.326110
2071.00	0.324672
2072.00	0.323765
2073.00	0.322187
2074.00	0.321196
2075.00	0.319731
2076.00	0.318712
2077.00	0.317189
2078.00	0.316040
2079.00	0.314795
2080.00	0.313565
2081.00	0.312438
2082.00	0.310928
2083.00	0.310012
2084.00	0.308746
2085.00	0.307394
2086.00	0.306259
2087.00	0.305283
2088.00	0.304146
2089.00	0.303091
2090.00	0.302349
2091.00	0.301045
2092.00	0.300170
2093.00	0.298778
2094.00	0.298072
2095.00	0.296953
2096.00	0.295923
2097.00	0.294657
2098.00	0.293690
2099.00	0.292610
2100.00	0.291072
2101.00	0.289870
2102.00	0.288668
2103.00	0.287509
2104.00	0.286315
2105.00	0.285394
2106.00	0.284130
2107.00	0.282983
2108.00	0.282048
2109.00	0.280692
2110.00	0.279934
2111.00	0.278528
2112.00	0.277672
2113.00	0.276361
2114.00	0.275657
2115.00	0.274484
2116.00	0.273594
2117.00	0.272764
2118.00	0.272055
2119.00	0.271316
2120.00	0.270096
2121.00	0.269192
2122.00	0.268286
2123.00	0.267543
2124.00	0.266514
2125.00	0.265514
2126.00	0.264766
2127.00	0.263795
2128.00	0.262837
2129.00	0.261949
2130.00	0.261494
2131.00	0.260470
2132.00	0.259708
2133.00	0.258833
2134.00	0.258323
2135.00	0.257395
2136.00	0.256441
2137.00	0.255853
2138.00	0.255020
2139.00	0.254129
2140.00	0.253458
2141.00	0.253006
2142.00	0.252045
2143.00	0.251240
2144.00	0.250597
2145.00	0.250148
2146.00	0.249585
2147.00	0.248858
2148.00	0.248136
2149.00	0.247654
2150.00	0.247097
2151.00	0.246206
2152.00	0.245768
2153.00	0.245215
2154.00	0.244641
2155.00	0.243931
2156.00	0.243439
2157.00	0.242842
2158.00	0.241984
2159.00	0.241804
2160.00	0.241641
2161.00	0.241172
2162.00	0.240633
2163.00	0.240070
2164.00	0.239633
2165.00	0.239173
2166.00	0.238726
2167.00	0.238166
2168.00	0.237782
2169.00	0.237343
2170.00	0.236894
2171.00	0.236472
2172.00	0.236202
2173.00	0.235763
2174.00	0.235339
2175.00	0.235035
2176.00	0.234594
2177.00	0.233908
2178.00	0.233217
2179.00	0.232746
2180.00	0.232459
2181.00	0.232188
2182.00	0.231965
2183.00	0.231595
2184.00	0.231306
2185.00	0.231055
2186.00	0.230690
2187.00	0.230681
2188.00	0.230359
2189.00	0.229924
2190.00	0.229786
2191.00	0.229339
2192.00	0.229021
2193.00	0.228935
2194.00	0.229024
2195.00	0.229104
2196.00	0.229012
2197.00	0.228863
[truncated: 303 more rows]
