# Supplementary material for: Ultrafast charge-transfer-induced spin transition in cobalt-tungstate molecular photomagnets
Source: Nat Commun. 2025 Jun 6;16:5012. doi: 10.1038/s41467-025-60401-4 (PMC12144094; doi:10.1038/s41467-025-60401-4)
Supplement: Supplementary file 5 — Source Data [file 41467_2025_60401_MOESM5_ESM.zip › Source_Data_files/Photoinduced_UV_vis_NIR_spectra_CsCoW/cooling_photo_2nd/File_220713_1440143Kphoto4_785after20min.txt]

File_220713_1440143Kphoto4_785after20min.spc - RawData
�g�� (nm)	Abs.
200.00	3.056093
201.00	2.778023
202.00	2.536133
203.00	2.389666
204.00	2.427728
205.00	2.571797
206.00	2.537925
207.00	2.538949
208.00	2.643953
209.00	2.662555
210.00	2.642358
211.00	2.670306
212.00	2.843882
213.00	2.741173
214.00	2.632856
215.00	2.635195
216.00	2.624386
217.00	2.551228
218.00	2.567162
219.00	2.574188
220.00	2.553577
221.00	2.530068
222.00	2.543670
223.00	2.540421
224.00	2.552555
225.00	2.521960
226.00	2.566874
227.00	2.563963
228.00	2.557617
229.00	2.555073
230.00	2.581476
231.00	2.543318
232.00	2.545939
233.00	2.549102
234.00	2.556000
235.00	2.537859
236.00	2.532501
237.00	2.523845
238.00	2.523746
239.00	2.508092
240.00	2.507624
241.00	2.515824
242.00	2.513581
243.00	2.495585
244.00	2.492316
245.00	2.515978
246.00	2.526368
247.00	2.531796
248.00	2.551186
249.00	2.569754
250.00	2.549594
251.00	2.533390
252.00	2.526090
253.00	2.512137
254.00	2.494219
255.00	2.496421
256.00	2.496870
257.00	2.490136
258.00	2.481381
259.00	2.478198
260.00	2.473299
261.00	2.476565
262.00	2.472447
263.00	2.468588
264.00	2.463432
265.00	2.448802
266.00	2.424348
267.00	2.401185
268.00	2.375899
269.00	2.341751
270.00	2.306697
271.00	2.280013
272.00	2.252429
273.00	2.221298
274.00	2.200343
275.00	2.176059
276.00	2.149749
277.00	2.127601
278.00	2.108092
279.00	2.086627
280.00	2.067653
281.00	2.051217
282.00	2.028658
283.00	2.008603
284.00	1.986340
285.00	1.969174
286.00	1.948495
287.00	1.934096
288.00	1.916256
289.00	1.903729
290.00	1.890547
291.00	1.875502
292.00	1.862006
293.00	1.851277
294.00	1.836058
295.00	1.819016
296.00	1.808038
297.00	1.793964
298.00	1.782143
299.00	1.774892
300.00	1.766290
301.00	1.757661
302.00	1.752044
303.00	1.744664
304.00	1.734052
305.00	1.724451
306.00	1.717343
307.00	1.705194
308.00	1.689862
309.00	1.680583
310.00	1.671174
311.00	1.657589
312.00	1.647018
313.00	1.638852
314.00	1.626106
315.00	1.617215
316.00	1.609461
317.00	1.602648
318.00	1.596862
319.00	1.591719
320.00	1.587644
321.00	1.581285
322.00	1.574383
323.00	1.570243
324.00	1.567637
325.00	1.560422
326.00	1.558311
327.00	1.558174
328.00	1.557317
329.00	1.552693
330.00	1.552084
331.00	1.550235
332.00	1.549417
333.00	1.543766
334.00	1.544320
335.00	1.542303
336.00	1.540365
337.00	1.534841
338.00	1.532073
339.00	1.528070
340.00	1.525219
341.00	1.521870
342.00	1.519330
343.00	1.517567
344.00	1.512706
345.00	1.507965
346.00	1.505491
347.00	1.501639
348.00	1.496994
349.00	1.494646
350.00	1.492807
351.00	1.490209
352.00	1.488878
353.00	1.488097
354.00	1.484717
355.00	1.483765
356.00	1.484188
357.00	1.481310
358.00	1.482183
359.00	1.483703
360.00	1.482585
361.00	1.478231
362.00	1.475941
363.00	1.471463
364.00	1.464872
365.00	1.453924
366.00	1.440794
367.00	1.424037
368.00	1.402056
369.00	1.378559
370.00	1.352474
371.00	1.324868
372.00	1.296092
373.00	1.265514
374.00	1.234097
375.00	1.204331
376.00	1.173256
377.00	1.143297
378.00	1.114439
379.00	1.087827
380.00	1.063001
381.00	1.039931
382.00	1.019610
383.00	1.001290
384.00	0.984630
385.00	0.968973
386.00	0.955242
387.00	0.942115
388.00	0.930765
389.00	0.920207
390.00	0.910949
391.00	0.902192
392.00	0.895276
393.00	0.888503
394.00	0.882782
395.00	0.877605
396.00	0.873155
397.00	0.868400
398.00	0.865113
399.00	0.861233
400.00	0.858295
401.00	0.855869
402.00	0.853793
403.00	0.851596
404.00	0.849964
405.00	0.847742
406.00	0.846184
407.00	0.844622
408.00	0.843023
409.00	0.841827
410.00	0.840991
411.00	0.839243
412.00	0.837841
413.00	0.836143
414.00	0.835582
415.00	0.834078
416.00	0.833367
417.00	0.833284
418.00	0.833499
419.00	0.832260
420.00	0.831870
421.00	0.832320
422.00	0.832471
423.00	0.833315
424.00	0.834075
425.00	0.835693
426.00	0.836644
427.00	0.837839
428.00	0.838703
429.00	0.840521
430.00	0.841898
431.00	0.843928
432.00	0.845840
433.00	0.848229
434.00	0.850658
435.00	0.853409
436.00	0.855774
437.00	0.858546
438.00	0.861090
439.00	0.864107
440.00	0.867618
441.00	0.870962
442.00	0.874220
443.00	0.877510
444.00	0.881381
445.00	0.884438
446.00	0.887867
447.00	0.891401
448.00	0.895276
449.00	0.898496
450.00	0.901968
451.00	0.905434
452.00	0.908973
453.00	0.913392
454.00	0.917588
455.00	0.922110
456.00	0.927131
457.00	0.932395
458.00	0.937081
459.00	0.942621
460.00	0.948301
461.00	0.954256
462.00	0.960081
463.00	0.965927
464.00	0.971554
465.00	0.977168
466.00	0.982498
467.00	0.987699
468.00	0.992016
469.00	0.996649
470.00	1.000865
471.00	1.005591
472.00	1.010295
473.00	1.015290
474.00	1.020332
475.00	1.025768
476.00	1.030631
477.00	1.035764
478.00	1.041841
479.00	1.047231
480.00	1.052993
481.00	1.059036
482.00	1.065176
483.00	1.070925
484.00	1.076735
485.00	1.082419
486.00	1.087980
487.00	1.093765
488.00	1.098918
489.00	1.105128
490.00	1.111414
491.00	1.117900
492.00	1.124440
493.00	1.131224
494.00	1.137197
495.00	1.143396
496.00	1.149629
497.00	1.155367
498.00	1.161827
499.00	1.168208
500.00	1.174208
501.00	1.179932
502.00	1.185217
503.00	1.190033
504.00	1.194700
505.00	1.199290
506.00	1.203516
507.00	1.207810
508.00	1.211887
509.00	1.216143
510.00	1.220045
511.00	1.223448
512.00	1.226767
513.00	1.230456
514.00	1.233148
515.00	1.235144
516.00	1.237833
517.00	1.239795
518.00	1.242177
519.00	1.243661
520.00	1.245643
521.00	1.246751
522.00	1.248805
523.00	1.248892
524.00	1.250632
525.00	1.252623
526.00	1.254288
527.00	1.254791
528.00	1.255697
529.00	1.256833
530.00	1.257006
531.00	1.256253
532.00	1.255198
533.00	1.254704
534.00	1.252121
535.00	1.249036
536.00	1.246140
537.00	1.242856
538.00	1.238333
539.00	1.233379
540.00	1.227847
541.00	1.222121
542.00	1.216445
543.00	1.210120
544.00	1.203930
545.00	1.197213
546.00	1.189986
547.00	1.182401
548.00	1.174863
549.00	1.166503
550.00	1.158572
551.00	1.150766
552.00	1.143593
553.00	1.136071
554.00	1.128750
555.00	1.121706
556.00	1.114338
557.00	1.106243
558.00	1.097765
559.00	1.089780
560.00	1.081405
561.00	1.073190
562.00	1.065175
563.00	1.057000
564.00	1.048430
565.00	1.039249
566.00	1.029934
567.00	1.019898
568.00	1.009745
569.00	0.999075
570.00	0.988672
571.00	0.977844
572.00	0.966508
573.00	0.955509
574.00	0.944291
575.00	0.932239
576.00	0.920226
577.00	0.908656
578.00	0.896962
579.00	0.885535
580.00	0.875149
581.00	0.864758
582.00	0.854522
583.00	0.844590
584.00	0.834617
585.00	0.824591
586.00	0.814308
587.00	0.804748
588.00	0.795344
589.00	0.786124
590.00	0.777049
591.00	0.768712
592.00	0.759971
593.00	0.750737
594.00	0.741998
595.00	0.733627
596.00	0.724872
597.00	0.716115
598.00	0.708603
599.00	0.700804
600.00	0.692716
601.00	0.685748
602.00	0.678902
603.00	0.671840
604.00	0.665427
605.00	0.659120
606.00	0.652322
607.00	0.645868
608.00	0.639901
609.00	0.633846
610.00	0.628056
611.00	0.622249
612.00	0.617070
613.00	0.611401
614.00	0.606671
615.00	0.601934
616.00	0.597597
617.00	0.592757
618.00	0.588959
619.00	0.584102
620.00	0.579911
621.00	0.576353
622.00	0.572819
623.00	0.568936
624.00	0.566207
625.00	0.563399
626.00	0.560177
627.00	0.557374
628.00	0.554728
629.00	0.551073
630.00	0.547887
631.00	0.545021
632.00	0.542623
633.00	0.539997
634.00	0.537821
635.00	0.535716
636.00	0.533147
637.00	0.530394
638.00	0.527773
639.00	0.525771
640.00	0.523406
641.00	0.521649
642.00	0.520211
643.00	0.518767
644.00	0.516780
645.00	0.515100
646.00	0.513074
647.00	0.510920
648.00	0.508949
649.00	0.507870
650.00	0.505952
651.00	0.504695
652.00	0.503386
653.00	0.502095
654.00	0.500210
655.00	0.499383
656.00	0.497846
657.00	0.496418
658.00	0.495009
659.00	0.494257
660.00	0.492987
661.00	0.492433
662.00	0.491943
663.00	0.491059
664.00	0.489922
665.00	0.488958
666.00	0.487605
667.00	0.486146
668.00	0.484464
669.00	0.482963
670.00	0.481678
671.00	0.480029
672.00	0.478273
673.00	0.477287
674.00	0.475332
675.00	0.473637
676.00	0.471787
677.00	0.470513
678.00	0.469313
679.00	0.468609
680.00	0.467614
681.00	0.467150
682.00	0.466708
683.00	0.465714
684.00	0.464531
685.00	0.463388
686.00	0.463045
687.00	0.461947
688.00	0.460755
689.00	0.459593
690.00	0.458157
691.00	0.456434
692.00	0.455405
693.00	0.454549
694.00	0.454452
695.00	0.454240
696.00	0.452766
697.00	0.451365
698.00	0.450401
699.00	0.448929
700.00	0.447744
701.00	0.447535
702.00	0.447051
703.00	0.446493
704.00	0.446221
705.00	0.444873
706.00	0.444031
707.00	0.442884
708.00	0.441455
709.00	0.440451
710.00	0.440020
711.00	0.438949
712.00	0.437203
713.00	0.436316
714.00	0.434649
715.00	0.433862
716.00	0.433159
717.00	0.434154
718.00	0.432285
719.00	0.425340
720.00	0.418279
721.00	0.413168
722.00	0.410580
723.00	0.408204
724.00	0.405702
725.00	0.403260
726.00	0.400698
727.00	0.398155
728.00	0.395417
729.00	0.393314
730.00	0.392635
731.00	0.391876
732.00	0.391189
733.00	0.390551
734.00	0.389884
735.00	0.389233
736.00	0.388617
737.00	0.388077
738.00	0.387433
739.00	0.386796
740.00	0.386162
741.00	0.385542
742.00	0.384871
743.00	0.384193
744.00	0.383568
745.00	0.382876
746.00	0.382209
747.00	0.381526
748.00	0.380858
749.00	0.380197
750.00	0.379547
751.00	0.378830
752.00	0.378174
753.00	0.377413
754.00	0.376637
755.00	0.375903
756.00	0.375138
757.00	0.374475
758.00	0.373778
759.00	0.373081
760.00	0.372352
761.00	0.371575
762.00	0.370891
763.00	0.370177
764.00	0.369451
765.00	0.368747
766.00	0.368069
767.00	0.367312
768.00	0.366565
769.00	0.365821
770.00	0.365153
771.00	0.364396
772.00	0.363698
773.00	0.363047
774.00	0.362330
775.00	0.361679
776.00	0.360986
777.00	0.360397
778.00	0.359755
779.00	0.359160
780.00	0.358492
781.00	0.357819
782.00	0.357140
783.00	0.356324
784.00	0.355636
785.00	0.355021
786.00	0.354352
787.00	0.353712
788.00	0.353107
789.00	0.352468
790.00	0.351829
791.00	0.351166
792.00	0.350484
793.00	0.349813
794.00	0.349101
795.00	0.348436
796.00	0.347675
797.00	0.346960
798.00	0.346318
799.00	0.345648
800.00	0.345058
801.00	0.344475
802.00	0.343827
803.00	0.343221
804.00	0.342526
805.00	0.341849
806.00	0.341185
807.00	0.340540
808.00	0.339909
809.00	0.339251
810.00	0.338615
811.00	0.338067
812.00	0.337481
813.00	0.336877
814.00	0.336270
815.00	0.335598
816.00	0.335084
817.00	0.334504
818.00	0.333882
819.00	0.333310
820.00	0.332638
821.00	0.332073
822.00	0.331458
823.00	0.330829
824.00	0.330210
825.00	0.329629
826.00	0.329001
827.00	0.328436
828.00	0.327738
829.00	0.327111
830.00	0.326498
831.00	0.325905
832.00	0.325316
833.00	0.324580
834.00	0.323958
835.00	0.323204
836.00	0.322414
837.00	0.321846
838.00	0.321238
839.00	0.320603
840.00	0.319976
841.00	0.319262
842.00	0.318479
843.00	0.317739
844.00	0.317086
845.00	0.316409
846.00	0.315781
847.00	0.315041
848.00	0.314389
849.00	0.313717
850.00	0.313069
851.00	0.312430
852.00	0.311845
853.00	0.311233
854.00	0.310479
855.00	0.309860
856.00	0.309276
857.00	0.308608
858.00	0.308012
859.00	0.307525
860.00	0.306885
861.00	0.306186
862.00	0.305579
863.00	0.304540
864.00	0.303622
865.00	0.302656
866.00	0.301772
867.00	0.300845
868.00	0.299874
869.00	0.298982
870.00	0.298153
871.00	0.297274
872.00	0.296280
873.00	0.295367
874.00	0.294519
875.00	0.293673
876.00	0.292772
877.00	0.292047
878.00	0.291272
879.00	0.290495
880.00	0.290102
881.00	0.289694
882.00	0.289218
883.00	0.288714
884.00	0.288285
885.00	0.287924
886.00	0.287484
887.00	0.287026
888.00	0.286599
889.00	0.286197
890.00	0.285800
891.00	0.285380
892.00	0.284987
893.00	0.284489
894.00	0.284010
895.00	0.283573
896.00	0.283117
897.00	0.282627
898.00	0.282169
899.00	0.281791
900.00	0.281404
901.00	0.281016
902.00	0.280505
903.00	0.280089
904.00	0.279658
905.00	0.279252
906.00	0.278836
907.00	0.278370
908.00	0.277993
909.00	0.277567
910.00	0.277229
911.00	0.276879
912.00	0.276518
913.00	0.276189
914.00	0.275830
915.00	0.275474
916.00	0.275068
917.00	0.274682
918.00	0.274310
919.00	0.273955
920.00	0.273570
921.00	0.273235
922.00	0.272896
923.00	0.272540
924.00	0.272205
925.00	0.271817
926.00	0.271494
927.00	0.271167
928.00	0.270823
929.00	0.270450
930.00	0.270061
931.00	0.269697
932.00	0.269325
933.00	0.268964
934.00	0.268618
935.00	0.268243
936.00	0.267919
937.00	0.267553
938.00	0.267196
939.00	0.266844
940.00	0.266509
941.00	0.266179
942.00	0.265842
943.00	0.265446
944.00	0.265057
945.00	0.264674
946.00	0.264303
947.00	0.263951
948.00	0.263620
949.00	0.263300
950.00	0.262971
951.00	0.262597
952.00	0.262249
953.00	0.261876
954.00	0.261525
955.00	0.261152
956.00	0.260785
957.00	0.260416
958.00	0.260015
959.00	0.259680
960.00	0.259392
961.00	0.259097
962.00	0.258739
963.00	0.258422
964.00	0.258071
965.00	0.257735
966.00	0.257364
967.00	0.257028
968.00	0.256696
969.00	0.256322
970.00	0.255967
971.00	0.255662
972.00	0.255364
973.00	0.255028
974.00	0.254650
975.00	0.254313
976.00	0.253966
977.00	0.253564
978.00	0.253215
979.00	0.252908
980.00	0.252587
981.00	0.252265
982.00	0.251930
983.00	0.251637
984.00	0.251333
985.00	0.251034
986.00	0.250746
987.00	0.250429
988.00	0.250100
989.00	0.249757
990.00	0.249453
991.00	0.249142
992.00	0.248814
993.00	0.248469
994.00	0.248175
995.00	0.247846
996.00	0.247512
997.00	0.247180
998.00	0.246853
999.00	0.246534
1000.00	0.246195
1001.00	0.245869
1002.00	0.245544
1003.00	0.245233
1004.00	0.244941
1005.00	0.244634
1006.00	0.244353
1007.00	0.244057
1008.00	0.243799
1009.00	0.243531
1010.00	0.243243
1011.00	0.242948
1012.00	0.242652
1013.00	0.242379
1014.00	0.242069
1015.00	0.241772
1016.00	0.241454
1017.00	0.241172
1018.00	0.240865
1019.00	0.240572
1020.00	0.240272
1021.00	0.239965
1022.00	0.239673
1023.00	0.239344
1024.00	0.239042
1025.00	0.238738
1026.00	0.238452
1027.00	0.238156
1028.00	0.237851
1029.00	0.237569
1030.00	0.237260
1031.00	0.236998
1032.00	0.236725
1033.00	0.236458
1034.00	0.236164
1035.00	0.235882
1036.00	0.235582
1037.00	0.235287
1038.00	0.235015
1039.00	0.234706
1040.00	0.234416
1041.00	0.234111
1042.00	0.233795
1043.00	0.233501
1044.00	0.233219
1045.00	0.232934
1046.00	0.232636
1047.00	0.232362
1048.00	0.232081
1049.00	0.231802
1050.00	0.231501
1051.00	0.231207
1052.00	0.230941
1053.00	0.230666
1054.00	0.230414
1055.00	0.230169
1056.00	0.229923
1057.00	0.229677
1058.00	0.229422
1059.00	0.229219
1060.00	0.228989
1061.00	0.228752
1062.00	0.228543
1063.00	0.228337
1064.00	0.228107
1065.00	0.227836
1066.00	0.227612
1067.00	0.227419
1068.00	0.227210
1069.00	0.226992
1070.00	0.226794
1071.00	0.226587
1072.00	0.226373
1073.00	0.226156
1074.00	0.225918
1075.00	0.225736
1076.00	0.225499
1077.00	0.225263
1078.00	0.225060
1079.00	0.224838
1080.00	0.224627
1081.00	0.224434
1082.00	0.224281
1083.00	0.224095
1084.00	0.223890
1085.00	0.223691
1086.00	0.223489
1087.00	0.223290
1088.00	0.223057
1089.00	0.222831
1090.00	0.222649
1091.00	0.222494
1092.00	0.222292
1093.00	0.222101
1094.00	0.221954
1095.00	0.221801
1096.00	0.221665
1097.00	0.221484
1098.00	0.221304
1099.00	0.221103
1100.00	0.220894
1101.00	0.220718
1102.00	0.220573
1103.00	0.220423
1104.00	0.220276
1105.00	0.220150
1106.00	0.220013
1107.00	0.219875
1108.00	0.219729
1109.00	0.219607
1110.00	0.219487
1111.00	0.219318
1112.00	0.219150
1113.00	0.218982
1114.00	0.218861
1115.00	0.218739
1116.00	0.218606
1117.00	0.218515
1118.00	0.218404
1119.00	0.218276
1120.00	0.218116
1121.00	0.217971
1122.00	0.217854
1123.00	0.217709
1124.00	0.217555
1125.00	0.217439
1126.00	0.217309
1127.00	0.217175
1128.00	0.217053
1129.00	0.216930
1130.00	0.216804
1131.00	0.216661
1132.00	0.216517
1133.00	0.216392
1134.00	0.216251
1135.00	0.216127
1136.00	0.216003
1137.00	0.215911
1138.00	0.215808
1139.00	0.215708
1140.00	0.215622
1141.00	0.215563
1142.00	0.215494
1143.00	0.215416
1144.00	0.215337
1145.00	0.215282
1146.00	0.215221
1147.00	0.215120
1148.00	0.215062
1149.00	0.215019
1150.00	0.214994
1151.00	0.214947
1152.00	0.214898
1153.00	0.214841
1154.00	0.214815
1155.00	0.214784
1156.00	0.214712
1157.00	0.214661
1158.00	0.214603
1159.00	0.214512
1160.00	0.214452
1161.00	0.214392
1162.00	0.214321
1163.00	0.214234
1164.00	0.214164
1165.00	0.214053
1166.00	0.213936
1167.00	0.213816
1168.00	0.213708
1169.00	0.213581
1170.00	0.213443
1171.00	0.213251
1172.00	0.213090
1173.00	0.212983
1174.00	0.212847
1175.00	0.212698
1176.00	0.212560
1177.00	0.212408
1178.00	0.212263
1179.00	0.212091
1180.00	0.211926
1181.00	0.211768
1182.00	0.211614
1183.00	0.211461
1184.00	0.211306
1185.00	0.211143
1186.00	0.210996
1187.00	0.210859
1188.00	0.210738
1189.00	0.210605
1190.00	0.210439
1191.00	0.210302
1192.00	0.210153
1193.00	0.210014
1194.00	0.209855
1195.00	0.209706
1196.00	0.209575
1197.00	0.209484
1198.00	0.209365
1199.00	0.209243
1200.00	0.209121
1201.00	0.208986
1202.00	0.208866
1203.00	0.208737
1204.00	0.208615
1205.00	0.208502
1206.00	0.208370
1207.00	0.208234
1208.00	0.208109
1209.00	0.207986
1210.00	0.207849
1211.00	0.207720
1212.00	0.207580
1213.00	0.207444
1214.00	0.207274
1215.00	0.207148
1216.00	0.207004
1217.00	0.206859
1218.00	0.206699
1219.00	0.206546
1220.00	0.206397
1221.00	0.206236
1222.00	0.206068
1223.00	0.205899
1224.00	0.205731
1225.00	0.205541
1226.00	0.205341
1227.00	0.205146
1228.00	0.204929
1229.00	0.204724
1230.00	0.204501
1231.00	0.204293
1232.00	0.204061
1233.00	0.203844
1234.00	0.203628
1235.00	0.203434
1236.00	0.203211
1237.00	0.202985
1238.00	0.202779
1239.00	0.202565
1240.00	0.202341
1241.00	0.202107
1242.00	0.201865
1243.00	0.201648
1244.00	0.201435
1245.00	0.201243
1246.00	0.201036
1247.00	0.200843
1248.00	0.200650
1249.00	0.200483
1250.00	0.200318
1251.00	0.200148
1252.00	0.199960
1253.00	0.199780
1254.00	0.199624
1255.00	0.199459
1256.00	0.199330
1257.00	0.199204
1258.00	0.199073
1259.00	0.198971
1260.00	0.198864
1261.00	0.198733
1262.00	0.198610
1263.00	0.198477
1264.00	0.198385
1265.00	0.198262
1266.00	0.198138
1267.00	0.198044
1268.00	0.197951
1269.00	0.197860
1270.00	0.197764
1271.00	0.197670
1272.00	0.197569
1273.00	0.197427
1274.00	0.197314
1275.00	0.197212
1276.00	0.197101
1277.00	0.196957
1278.00	0.196841
1279.00	0.196731
1280.00	0.196636
1281.00	0.196491
1282.00	0.196383
1283.00	0.196270
1284.00	0.196116
1285.00	0.195977
1286.00	0.195846
1287.00	0.195718
1288.00	0.195563
1289.00	0.195389
1290.00	0.195237
1291.00	0.195086
1292.00	0.194946
1293.00	0.194799
1294.00	0.194672
1295.00	0.194552
1296.00	0.194417
1297.00	0.194300
1298.00	0.194210
1299.00	0.194110
1300.00	0.193995
1301.00	0.193885
1302.00	0.193782
1303.00	0.193694
1304.00	0.193618
1305.00	0.193555
1306.00	0.193508
1307.00	0.193465
1308.00	0.193417
1309.00	0.193365
1310.00	0.193336
1311.00	0.193308
1312.00	0.193276
1313.00	0.193258
1314.00	0.193227
1315.00	0.193200
1316.00	0.193183
1317.00	0.193167
1318.00	0.193185
1319.00	0.193189
1320.00	0.193184
1321.00	0.193164
1322.00	0.193140
1323.00	0.193143
1324.00	0.193127
1325.00	0.193126
1326.00	0.193124
1327.00	0.193106
1328.00	0.193137
1329.00	0.193180
1330.00	0.193232
1331.00	0.193289
1332.00	0.193339
1333.00	0.193397
1334.00	0.193470
1335.00	0.193510
1336.00	0.193569
1337.00	0.193617
1338.00	0.193689
1339.00	0.193794
1340.00	0.193913
1341.00	0.194051
1342.00	0.194173
1343.00	0.194280
1344.00	0.194406
1345.00	0.194506
1346.00	0.194598
1347.00	0.194681
1348.00	0.194755
1349.00	0.194846
1350.00	0.194911
1351.00	0.194953
1352.00	0.195027
1353.00	0.195120
1354.00	0.195228
1355.00	0.195310
1356.00	0.195411
1357.00	0.195496
1358.00	0.195588
1359.00	0.195704
1360.00	0.195872
1361.00	0.196051
1362.00	0.196240
1363.00	0.196456
1364.00	0.196730
1365.00	0.197033
1366.00	0.197359
1367.00	0.197751
1368.00	0.198236
1369.00	0.198763
1370.00	0.199293
1371.00	0.199893
1372.00	0.200595
1373.00	0.201343
1374.00	0.202160
1375.00	0.203040
1376.00	0.203959
1377.00	0.204975
1378.00	0.206062
1379.00	0.207234
1380.00	0.208483
1381.00	0.209778
1382.00	0.211177
1383.00	0.212631
1384.00	0.214120
1385.00	0.215697
1386.00	0.217355
1387.00	0.219092
1388.00	0.220886
1389.00	0.222717
1390.00	0.224611
1391.00	0.226551
1392.00	0.228546
1393.00	0.230626
1394.00	0.232764
1395.00	0.234916
1396.00	0.237074
1397.00	0.239252
1398.00	0.241490
1399.00	0.243717
1400.00	0.245995
1401.00	0.248293
1402.00	0.250587
1403.00	0.252857
1404.00	0.255139
1405.00	0.257429
1406.00	0.259718
1407.00	0.261951
1408.00	0.264168
1409.00	0.266363
1410.00	0.268523
1411.00	0.270615
1412.00	0.272681
1413.00	0.274721
1414.00	0.276709
1415.00	0.278640
1416.00	0.280514
1417.00	0.282323
1418.00	0.284072
1419.00	0.285780
1420.00	0.287400
1421.00	0.288988
1422.00	0.290486
1423.00	0.291951
1424.00	0.293363
1425.00	0.294717
1426.00	0.296021
1427.00	0.297265
1428.00	0.298440
1429.00	0.299570
1430.00	0.300638
1431.00	0.301664
1432.00	0.302616
1433.00	0.303541
1434.00	0.304427
1435.00	0.305295
1436.00	0.306080
1437.00	0.306824
1438.00	0.307493
1439.00	0.308139
1440.00	0.308738
1441.00	0.309303
1442.00	0.309850
1443.00	0.310340
1444.00	0.310800
1445.00	0.311207
1446.00	0.311586
1447.00	0.311961
1448.00	0.312284
1449.00	0.312549
1450.00	0.312797
1451.00	0.313016
1452.00	0.313201
1453.00	0.313328
1454.00	0.313452
1455.00	0.313524
1456.00	0.313550
1457.00	0.313524
1458.00	0.313447
1459.00	0.313317
1460.00	0.313158
1461.00	0.312943
1462.00	0.312699
1463.00	0.312387
1464.00	0.312012
1465.00	0.311612
1466.00	0.311157
1467.00	0.310671
1468.00	0.310103
1469.00	0.309513
1470.00	0.308864
1471.00	0.308192
1472.00	0.307502
1473.00	0.306787
1474.00	0.305994
1475.00	0.305181
1476.00	0.304305
1477.00	0.303440
1478.00	0.302526
1479.00	0.301558
1480.00	0.300560
1481.00	0.299561
1482.00	0.298527
1483.00	0.297494
1484.00	0.296423
1485.00	0.295361
1486.00	0.294242
1487.00	0.293100
1488.00	0.291938
1489.00	0.290780
1490.00	0.289577
1491.00	0.288371
1492.00	0.287161
1493.00	0.285948
1494.00	0.284694
1495.00	0.283450
1496.00	0.282232
1497.00	0.281039
1498.00	0.279797
1499.00	0.278529
1500.00	0.277288
1501.00	0.276025
1502.00	0.274755
1503.00	0.273486
1504.00	0.272236
1505.00	0.271014
1506.00	0.269743
1507.00	0.268494
1508.00	0.267266
1509.00	0.266025
1510.00	0.264783
1511.00	0.263534
1512.00	0.262302
1513.00	0.261065
1514.00	0.259824
1515.00	0.258624
1516.00	0.257455
1517.00	0.256279
1518.00	0.255130
1519.00	0.254029
1520.00	0.252944
1521.00	0.251871
1522.00	0.250738
1523.00	0.249659
1524.00	0.248586
1525.00	0.247546
1526.00	0.246502
1527.00	0.245497
1528.00	0.244512
1529.00	0.243505
1530.00	0.242526
1531.00	0.241586
1532.00	0.240653
1533.00	0.239722
1534.00	0.238802
1535.00	0.237882
1536.00	0.236958
1537.00	0.236037
1538.00	0.235145
1539.00	0.234300
1540.00	0.233450
1541.00	0.232621
1542.00	0.231796
1543.00	0.230994
1544.00	0.230217
1545.00	0.229448
1546.00	0.228721
1547.00	0.227978
1548.00	0.227226
1549.00	0.226505
1550.00	0.225807
1551.00	0.225108
1552.00	0.224418
1553.00	0.223707
1554.00	0.223008
1555.00	0.222309
1556.00	0.221616
1557.00	0.220941
1558.00	0.220294
1559.00	0.219633
1560.00	0.218980
1561.00	0.218318
1562.00	0.217666
1563.00	0.217026
1564.00	0.216397
1565.00	0.215780
1566.00	0.215124
1567.00	0.214465
1568.00	0.213803
1569.00	0.213178
1570.00	0.212551
1571.00	0.211956
1572.00	0.211371
1573.00	0.210823
1574.00	0.210261
1575.00	0.209647
1576.00	0.209057
1577.00	0.208491
1578.00	0.207916
1579.00	0.207370
1580.00	0.206799
1581.00	0.206252
1582.00	0.205709
1583.00	0.205195
1584.00	0.204677
1585.00	0.204195
1586.00	0.203691
1587.00	0.203194
1588.00	0.202691
1589.00	0.202201
1590.00	0.201690
1591.00	0.201196
1592.00	0.200753
1593.00	0.200315
1594.00	0.199858
1595.00	0.199424
1596.00	0.198988
1597.00	0.198559
1598.00	0.198136
1599.00	0.197719
1600.00	0.197271
1601.00	0.196855
1602.00	0.196446
1603.00	0.196031
1604.00	0.195643
1605.00	0.195267
1606.00	0.194872
1607.00	0.194486
1608.00	0.194109
1609.00	0.193725
1610.00	0.193343
1611.00	0.192954
1612.00	0.192587
1613.00	0.192226
1614.00	0.191869
1615.00	0.191535
1616.00	0.191207
1617.00	0.190900
1618.00	0.190588
1619.00	0.190277
1620.00	0.190000
1621.00	0.189704
1622.00	0.189398
1623.00	0.189128
1624.00	0.188877
1625.00	0.188620
1626.00	0.188385
1627.00	0.188174
1628.00	0.187996
1629.00	0.187794
1630.00	0.187597
1631.00	0.187415
1632.00	0.187233
1633.00	0.187019
1634.00	0.186818
1635.00	0.186629
1636.00	0.186430
1637.00	0.186239
1638.00	0.186079
1639.00	0.185951
1640.00	0.185811
1641.00	0.185622
1642.00	0.185444
1643.00	0.186564
1644.00	0.187643
1645.00	0.188724
1646.00	0.189809
1647.00	0.190897
1648.00	0.191982
1649.00	0.193059
1650.00	0.194214
1651.00	0.195310
1652.00	0.196443
1653.00	0.197599
1654.00	0.198777
1655.00	0.199862
1656.00	0.200959
1657.00	0.202057
1658.00	0.203203
1659.00	0.204361
1660.00	0.204166
1661.00	0.204014
1662.00	0.203820
1663.00	0.203651
1664.00	0.203461
1665.00	0.203297
1666.00	0.203081
1667.00	0.202840
1668.00	0.202694
1669.00	0.202491
1670.00	0.202274
1671.00	0.202040
1672.00	0.201947
1673.00	0.201730
1674.00	0.201532
1675.00	0.201346
1676.00	0.201190
1677.00	0.200961
1678.00	0.200729
1679.00	0.200548
1680.00	0.200330
1681.00	0.200159
1682.00	0.199983
1683.00	0.199870
1684.00	0.199718
1685.00	0.199580
1686.00	0.199475
1687.00	0.199334
1688.00	0.199261
1689.00	0.199130
1690.00	0.199156
1691.00	0.199094
1692.00	0.199095
1693.00	0.199008
1694.00	0.199023
1695.00	0.199009
1696.00	0.199040
1697.00	0.199124
1698.00	0.199124
1699.00	0.199158
1700.00	0.199080
1701.00	0.199141
1702.00	0.199114
1703.00	0.199066
1704.00	0.199051
1705.00	0.199047
1706.00	0.199099
1707.00	0.199000
1708.00	0.198983
1709.00	0.198911
1710.00	0.198981
1711.00	0.198925
1712.00	0.198957
1713.00	0.198933
1714.00	0.198863
1715.00	0.198874
1716.00	0.198839
1717.00	0.198919
1718.00	0.198852
1719.00	0.198926
1720.00	0.199016
1721.00	0.199138
1722.00	0.199161
1723.00	0.199141
1724.00	0.199210
1725.00	0.199317
1726.00	0.199371
1727.00	0.199307
1728.00	0.199372
1729.00	0.199387
1730.00	0.199415
1731.00	0.199550
1732.00	0.199598
1733.00	0.199660
1734.00	0.199713
1735.00	0.199919
1736.00	0.200024
1737.00	0.200141
1738.00	0.200182
1739.00	0.200259
1740.00	0.200336
1741.00	0.200462
1742.00	0.200523
1743.00	0.200718
1744.00	0.200914
1745.00	0.201090
1746.00	0.201233
1747.00	0.201482
1748.00	0.201632
1749.00	0.201877
1750.00	0.202067
1751.00	0.202283
1752.00	0.202397
1753.00	0.202575
1754.00	0.202735
1755.00	0.202964
1756.00	0.203199
1757.00	0.203452
1758.00	0.203638
1759.00	0.203919
1760.00	0.204091
1761.00	0.204293
1762.00	0.204516
1763.00	0.204749
1764.00	0.204894
1765.00	0.205002
1766.00	0.205164
1767.00	0.205281
1768.00	0.205383
1769.00	0.205522
1770.00	0.205608
1771.00	0.205668
1772.00	0.205758
1773.00	0.205826
1774.00	0.205807
1775.00	0.205806
1776.00	0.205733
1777.00	0.205653
1778.00	0.205608
1779.00	0.205563
1780.00	0.205421
1781.00	0.205389
1782.00	0.205396
1783.00	0.205274
1784.00	0.205260
1785.00	0.205197
1786.00	0.205113
1787.00	0.204951
1788.00	0.204902
1789.00	0.204792
1790.00	0.204666
1791.00	0.204563
1792.00	0.204594
1793.00	0.204450
1794.00	0.204367
1795.00	0.204223
1796.00	0.204085
1797.00	0.204115
1798.00	0.203920
1799.00	0.203784
1800.00	0.203712
1801.00	0.203597
1802.00	0.203427
1803.00	0.203312
1804.00	0.203291
1805.00	0.203166
1806.00	0.203007
1807.00	0.202869
1808.00	0.202770
1809.00	0.202574
1810.00	0.202583
1811.00	0.202479
1812.00	0.202486
1813.00	0.202286
1814.00	0.202172
1815.00	0.202094
1816.00	0.202015
1817.00	0.201861
1818.00	0.201782
1819.00	0.201736
1820.00	0.201583
1821.00	0.201554
1822.00	0.201478
1823.00	0.201483
1824.00	0.201423
1825.00	0.201473
1826.00	0.201453
1827.00	0.201394
1828.00	0.201403
1829.00	0.201352
1830.00	0.201520
1831.00	0.201542
1832.00	0.201748
1833.00	0.201753
1834.00	0.201935
1835.00	0.202018
1836.00	0.202348
1837.00	0.202715
1838.00	0.202971
1839.00	0.203274
1840.00	0.203634
1841.00	0.204071
1842.00	0.204416
1843.00	0.205002
1844.00	0.205623
1845.00	0.206351
1846.00	0.207050
1847.00	0.207933
1848.00	0.208775
1849.00	0.209574
1850.00	0.210656
1851.00	0.211828
1852.00	0.213147
1853.00	0.214342
1854.00	0.215803
1855.00	0.217296
1856.00	0.219067
1857.00	0.220763
1858.00	0.222711
1859.00	0.224742
1860.00	0.226887
1861.00	0.229085
1862.00	0.231381
1863.00	0.234036
1864.00	0.236588
1865.00	0.239481
1866.00	0.242518
1867.00	0.245764
1868.00	0.248889
1869.00	0.252391
1870.00	0.256098
1871.00	0.259821
1872.00	0.263670
1873.00	0.267646
1874.00	0.272050
1875.00	0.276368
1876.00	0.281071
1877.00	0.285732
1878.00	0.290750
1879.00	0.295843
1880.00	0.300997
1881.00	0.306318
1882.00	0.311734
1883.00	0.317205
1884.00	0.322801
1885.00	0.328650
1886.00	0.334189
1887.00	0.340089
1888.00	0.345882
1889.00	0.352084
1890.00	0.358060
1891.00	0.364084
1892.00	0.370246
1893.00	0.376192
1894.00	0.382162
1895.00	0.388149
1896.00	0.394080
1897.00	0.399998
1898.00	0.405910
1899.00	0.411791
1900.00	0.417684
1901.00	0.423201
1902.00	0.429124
1903.00	0.435198
1904.00	0.440745
1905.00	0.446006
1906.00	0.451038
1907.00	0.456448
1908.00	0.461253
1909.00	0.466159
1910.00	0.470852
1911.00	0.475347
1912.00	0.479369
1913.00	0.483717
1914.00	0.487552
1915.00	0.491275
1916.00	0.494526
1917.00	0.497800
1918.00	0.500998
1919.00	0.503260
1920.00	0.505543
1921.00	0.507821
1922.00	0.510407
1923.00	0.512483
1924.00	0.514119
1925.00	0.515965
1926.00	0.517227
1927.00	0.518399
1928.00	0.519512
1929.00	0.520714
1930.00	0.520943
1931.00	0.521838
1932.00	0.522392
1933.00	0.522911
1934.00	0.523016
1935.00	0.523344
1936.00	0.523881
1937.00	0.523804
1938.00	0.523395
1939.00	0.522877
1940.00	0.522514
1941.00	0.521568
1942.00	0.521020
1943.00	0.520399
1944.00	0.519823
1945.00	0.519378
1946.00	0.518431
1947.00	0.518033
1948.00	0.516602
1949.00	0.515464
1950.00	0.514521
1951.00	0.513253
1952.00	0.511817
1953.00	0.510341
1954.00	0.508883
1955.00	0.507740
1956.00	0.506040
1957.00	0.504683
1958.00	0.503931
1959.00	0.502330
1960.00	0.500700
1961.00	0.499024
1962.00	0.497128
1963.00	0.495171
1964.00	0.493697
1965.00	0.492280
1966.00	0.490990
1967.00	0.489303
1968.00	0.488127
1969.00	0.486441
1970.00	0.484650
1971.00	0.483244
1972.00	0.481641
1973.00	0.480497
1974.00	0.478673
1975.00	0.476807
1976.00	0.475033
1977.00	0.473785
1978.00	0.472144
1979.00	0.470510
1980.00	0.468977
1981.00	0.466896
1982.00	0.465266
1983.00	0.463321
1984.00	0.461692
1985.00	0.459732
1986.00	0.458381
1987.00	0.456717
1988.00	0.455184
1989.00	0.453355
1990.00	0.451234
1991.00	0.449601
1992.00	0.447435
1993.00	0.445680
1994.00	0.443608
1995.00	0.441964
1996.00	0.440489
1997.00	0.439204
1998.00	0.437643
1999.00	0.435861
2000.00	0.434143
2001.00	0.432245
2002.00	0.430569
2003.00	0.428615
2004.00	0.427197
2005.00	0.425328
2006.00	0.423583
2007.00	0.421984
2008.00	0.420402
2009.00	0.419175
2010.00	0.417714
2011.00	0.416214
2012.00	0.414431
2013.00	0.412689
2014.00	0.410859
2015.00	0.409509
2016.00	0.408034
2017.00	0.406540
2018.00	0.405011
2019.00	0.403613
2020.00	0.402028
2021.00	0.400232
2022.00	0.398690
2023.00	0.397324
2024.00	0.396135
2025.00	0.394630
2026.00	0.393167
2027.00	0.391564
2028.00	0.390160
2029.00	0.388756
2030.00	0.387027
2031.00	0.385748
2032.00	0.384080
2033.00	0.382674
2034.00	0.381110
2035.00	0.379809
2036.00	0.378383
2037.00	0.377229
2038.00	0.376021
2039.00	0.374649
2040.00	0.373065
2041.00	0.371550
2042.00	0.370279
2043.00	0.368846
2044.00	0.367394
2045.00	0.366047
2046.00	0.364521
2047.00	0.363198
2048.00	0.361772
2049.00	0.360491
2050.00	0.358999
2051.00	0.357745
2052.00	0.356404
2053.00	0.354999
2054.00	0.353729
2055.00	0.351945
2056.00	0.350702
2057.00	0.349445
2058.00	0.348223
2059.00	0.346839
2060.00	0.345678
2061.00	0.344578
2062.00	0.343286
2063.00	0.342335
2064.00	0.341104
2065.00	0.339986
2066.00	0.338339
2067.00	0.337296
2068.00	0.336171
2069.00	0.335039
2070.00	0.333982
2071.00	0.332551
2072.00	0.331810
2073.00	0.330413
2074.00	0.329166
2075.00	0.327923
2076.00	0.326907
2077.00	0.325458
2078.00	0.324245
2079.00	0.322967
2080.00	0.321579
2081.00	0.320615
2082.00	0.319248
2083.00	0.318599
2084.00	0.317102
2085.00	0.315885
2086.00	0.314661
2087.00	0.313386
2088.00	0.311924
2089.00	0.310736
2090.00	0.309917
2091.00	0.308738
2092.00	0.307572
2093.00	0.306156
2094.00	0.305334
2095.00	0.304141
2096.00	0.303017
2097.00	0.301821
2098.00	0.300483
2099.00	0.299455
2100.00	0.297862
2101.00	0.296821
2102.00	0.295515
2103.00	0.294286
2104.00	0.292823
2105.00	0.292053
2106.00	0.290909
2107.00	0.289475
2108.00	0.288533
2109.00	0.287238
2110.00	0.286200
2111.00	0.284753
2112.00	0.283849
2113.00	0.282512
2114.00	0.281676
2115.00	0.280753
2116.00	0.279635
2117.00	0.278759
2118.00	0.277778
2119.00	0.276885
2120.00	0.275826
2121.00	0.275311
2122.00	0.274368
2123.00	0.273583
2124.00	0.273013
2125.00	0.272168
2126.00	0.271558
2127.00	0.270744
2128.00	0.270032
2129.00	0.268939
2130.00	0.268323
2131.00	0.267488
2132.00	0.266687
2133.00	0.265705
2134.00	0.264900
2135.00	0.264234
2136.00	0.263449
2137.00	0.262759
2138.00	0.261731
2139.00	0.261136
2140.00	0.260135
2141.00	0.259273
2142.00	0.258490
2143.00	0.257511
2144.00	0.256755
2145.00	0.256055
2146.00	0.255699
2147.00	0.254951
2148.00	0.254153
2149.00	0.253336
2150.00	0.253093
2151.00	0.252709
2152.00	0.251971
2153.00	0.251198
2154.00	0.250694
2155.00	0.250138
2156.00	0.249420
2157.00	0.248893
2158.00	0.248221
2159.00	0.247570
2160.00	0.247525
2161.00	0.247131
2162.00	0.246722
2163.00	0.246107
2164.00	0.245729
2165.00	0.245236
2166.00	0.244779
2167.00	0.244243
2168.00	0.243577
2169.00	0.243177
2170.00	0.242878
2171.00	0.242439
2172.00	0.242135
2173.00	0.241693
2174.00	0.241396
2175.00	0.240921
2176.00	0.240489
2177.00	0.239648
2178.00	0.239160
2179.00	0.238953
2180.00	0.238467
2181.00	0.238378
2182.00	0.238164
2183.00	0.237961
2184.00	0.237357
2185.00	0.237463
2186.00	0.237192
2187.00	0.237054
2188.00	0.236669
2189.00	0.236316
2190.00	0.236247
2191.00	0.235782
2192.00	0.235662
2193.00	0.235516
2194.00	0.235724
2195.00	0.235544
2196.00	0.234972
2197.00	0.234996
[truncated: 303 more rows]
