# Supplementary material for: Ultrafast charge-transfer-induced spin transition in cobalt-tungstate molecular photomagnets
Source: Nat Commun. 2025 Jun 6;16:5012. doi: 10.1038/s41467-025-60401-4 (PMC12144094; doi:10.1038/s41467-025-60401-4)
Supplement: Supplementary file 5 — Source Data [file 41467_2025_60401_MOESM5_ESM.zip › Source_Data_files/Photoinduced_UV_vis_NIR_spectra_CsCoW/cooling_photo_2nd/File_220713_145719_3Kphoto1_532after5min.txt]

File_220713_145719_3Kphoto1_532after5min.spc - RawData
�g�� (nm)	Abs.
200.00	2.139738
201.00	2.132795
202.00	2.062850
203.00	2.161039
204.00	2.230042
205.00	2.374161
206.00	2.426904
207.00	2.787095
208.00	2.483028
209.00	2.476295
210.00	2.489347
211.00	2.507335
212.00	2.551525
213.00	2.741962
214.00	2.933390
215.00	2.954155
216.00	2.833200
217.00	2.620864
218.00	2.553240
219.00	2.477080
220.00	2.444820
221.00	2.522453
222.00	2.558988
223.00	2.553701
224.00	2.498314
225.00	2.485199
226.00	2.506925
227.00	2.532618
228.00	2.498891
229.00	2.514720
230.00	2.512039
231.00	2.493125
232.00	2.473831
233.00	2.506322
234.00	2.533811
235.00	2.537040
236.00	2.531246
237.00	2.554035
238.00	2.547687
239.00	2.542736
240.00	2.570934
241.00	2.552100
242.00	2.573215
243.00	2.550215
244.00	2.597831
245.00	2.596885
246.00	2.603844
247.00	2.596022
248.00	2.606344
249.00	2.571913
250.00	2.551633
251.00	2.531766
252.00	2.492159
253.00	2.500049
254.00	2.520777
255.00	2.515876
256.00	2.519220
257.00	2.517969
258.00	2.508813
259.00	2.483424
260.00	2.477281
261.00	2.473480
262.00	2.512642
263.00	2.506961
264.00	2.506032
265.00	2.521605
266.00	2.511445
267.00	2.471172
268.00	2.457654
269.00	2.439023
270.00	2.411028
271.00	2.381031
272.00	2.351043
273.00	2.329545
274.00	2.316886
275.00	2.298020
276.00	2.292286
277.00	2.275752
278.00	2.255810
279.00	2.224955
280.00	2.202053
281.00	2.174801
282.00	2.163326
283.00	2.149964
284.00	2.139117
285.00	2.120925
286.00	2.111108
287.00	2.093609
288.00	2.069801
289.00	2.053996
290.00	2.042542
291.00	2.027087
292.00	2.012483
293.00	1.998708
294.00	1.982162
295.00	1.974604
296.00	1.963449
297.00	1.949973
298.00	1.940871
299.00	1.928508
300.00	1.910653
301.00	1.895937
302.00	1.885242
303.00	1.878677
304.00	1.871866
305.00	1.859833
306.00	1.846580
307.00	1.836964
308.00	1.820804
309.00	1.800344
310.00	1.781025
311.00	1.760761
312.00	1.742348
313.00	1.727978
314.00	1.714318
315.00	1.711574
316.00	1.703717
317.00	1.695179
318.00	1.684658
319.00	1.675723
320.00	1.659354
321.00	1.651658
322.00	1.641123
323.00	1.634701
324.00	1.629154
325.00	1.624580
326.00	1.616456
327.00	1.609966
328.00	1.600164
329.00	1.595122
330.00	1.588397
331.00	1.587278
332.00	1.585582
333.00	1.581944
334.00	1.574850
335.00	1.572393
336.00	1.566569
337.00	1.560879
338.00	1.557810
339.00	1.556012
340.00	1.552338
341.00	1.549895
342.00	1.547868
343.00	1.543310
344.00	1.541445
345.00	1.537332
346.00	1.534313
347.00	1.528244
348.00	1.527707
349.00	1.523027
350.00	1.518977
351.00	1.514888
352.00	1.514106
353.00	1.511749
354.00	1.508360
355.00	1.507663
356.00	1.504087
357.00	1.502388
358.00	1.500160
359.00	1.498894
360.00	1.496725
361.00	1.494852
362.00	1.488227
363.00	1.481657
364.00	1.474392
365.00	1.463218
366.00	1.451345
367.00	1.440677
368.00	1.424217
369.00	1.405029
370.00	1.384806
371.00	1.364604
372.00	1.339397
373.00	1.315535
374.00	1.292015
375.00	1.268351
376.00	1.242081
377.00	1.216718
378.00	1.193231
379.00	1.169644
380.00	1.148011
381.00	1.128319
382.00	1.110651
383.00	1.093385
384.00	1.077646
385.00	1.062181
386.00	1.048609
387.00	1.035846
388.00	1.024165
389.00	1.013649
390.00	1.004114
391.00	0.994212
392.00	0.986038
393.00	0.977412
394.00	0.970095
395.00	0.962671
396.00	0.957355
397.00	0.951355
398.00	0.947094
399.00	0.941635
400.00	0.937846
401.00	0.933694
402.00	0.930658
403.00	0.927195
404.00	0.925457
405.00	0.922936
406.00	0.920867
407.00	0.918406
408.00	0.916486
409.00	0.913612
410.00	0.911372
411.00	0.909273
412.00	0.906666
413.00	0.903854
414.00	0.901880
415.00	0.899942
416.00	0.897315
417.00	0.895537
418.00	0.894145
419.00	0.892577
420.00	0.891030
421.00	0.890042
422.00	0.889748
423.00	0.889127
424.00	0.888791
425.00	0.888754
426.00	0.888714
427.00	0.888584
428.00	0.888381
429.00	0.888721
430.00	0.889203
431.00	0.889410
432.00	0.890220
433.00	0.891311
434.00	0.892349
435.00	0.893151
436.00	0.894830
437.00	0.895765
438.00	0.897372
439.00	0.898804
440.00	0.900947
441.00	0.902269
442.00	0.903893
443.00	0.905550
444.00	0.907245
445.00	0.908389
446.00	0.910739
447.00	0.912982
448.00	0.914853
449.00	0.917428
450.00	0.920060
451.00	0.922272
452.00	0.924759
453.00	0.927969
454.00	0.931077
455.00	0.934288
456.00	0.938003
457.00	0.941572
458.00	0.944899
459.00	0.948198
460.00	0.951887
461.00	0.955568
462.00	0.959523
463.00	0.963413
464.00	0.967089
465.00	0.971243
466.00	0.974863
467.00	0.978094
468.00	0.981624
469.00	0.984876
470.00	0.987794
471.00	0.990509
472.00	0.993291
473.00	0.996116
474.00	0.999079
475.00	1.002070
476.00	1.005316
477.00	1.008759
478.00	1.012354
479.00	1.016158
480.00	1.019792
481.00	1.024069
482.00	1.028191
483.00	1.031821
484.00	1.035145
485.00	1.038273
486.00	1.041213
487.00	1.044324
488.00	1.047213
489.00	1.051329
490.00	1.055361
491.00	1.059108
492.00	1.062769
493.00	1.066609
494.00	1.069861
495.00	1.073779
496.00	1.076763
497.00	1.080358
498.00	1.084229
499.00	1.087781
500.00	1.090749
501.00	1.094754
502.00	1.097593
503.00	1.100468
504.00	1.103291
505.00	1.106510
506.00	1.108791
507.00	1.111456
508.00	1.113964
509.00	1.116102
510.00	1.117579
511.00	1.119670
512.00	1.121076
513.00	1.122337
514.00	1.123249
515.00	1.124110
516.00	1.125039
517.00	1.125836
518.00	1.125894
519.00	1.126953
520.00	1.127400
521.00	1.127328
522.00	1.128093
523.00	1.129126
524.00	1.129301
525.00	1.129719
526.00	1.129532
527.00	1.129036
528.00	1.128382
529.00	1.127778
530.00	1.127156
531.00	1.126638
532.00	1.125241
533.00	1.123774
534.00	1.122274
535.00	1.119524
536.00	1.116698
537.00	1.114033
538.00	1.110185
539.00	1.105633
540.00	1.101015
541.00	1.095700
542.00	1.089860
543.00	1.084738
544.00	1.078349
545.00	1.072810
546.00	1.067542
547.00	1.061855
548.00	1.055863
549.00	1.050261
550.00	1.044261
551.00	1.038230
552.00	1.032349
553.00	1.026586
554.00	1.020648
555.00	1.014827
556.00	1.008541
557.00	1.003292
558.00	0.996983
559.00	0.991197
560.00	0.985831
561.00	0.980402
562.00	0.974119
563.00	0.968400
564.00	0.962481
565.00	0.955864
566.00	0.949421
567.00	0.942909
568.00	0.936097
569.00	0.929522
570.00	0.922729
571.00	0.915051
572.00	0.907204
573.00	0.899614
574.00	0.891395
575.00	0.883138
576.00	0.875613
577.00	0.868102
578.00	0.860690
579.00	0.853088
580.00	0.846115
581.00	0.838835
582.00	0.831875
583.00	0.824547
584.00	0.817896
585.00	0.810945
586.00	0.804671
587.00	0.798519
588.00	0.793384
589.00	0.787388
590.00	0.781892
591.00	0.776188
592.00	0.770392
593.00	0.764250
594.00	0.758843
595.00	0.753127
596.00	0.747593
597.00	0.742609
598.00	0.737580
599.00	0.732634
600.00	0.727863
601.00	0.723565
602.00	0.718404
603.00	0.713485
604.00	0.709026
605.00	0.704809
606.00	0.700124
607.00	0.696859
608.00	0.693161
609.00	0.689429
610.00	0.685635
611.00	0.682230
612.00	0.678200
613.00	0.675011
614.00	0.671602
615.00	0.668481
616.00	0.665551
617.00	0.662825
618.00	0.660384
619.00	0.657988
620.00	0.655817
621.00	0.653507
622.00	0.651100
623.00	0.648431
624.00	0.646297
625.00	0.643992
626.00	0.641997
627.00	0.640494
628.00	0.638333
629.00	0.636768
630.00	0.635135
631.00	0.633227
632.00	0.631378
633.00	0.630352
634.00	0.628219
635.00	0.626308
636.00	0.624977
637.00	0.623259
638.00	0.621672
639.00	0.620729
640.00	0.619930
641.00	0.618457
642.00	0.617368
643.00	0.616184
644.00	0.614823
645.00	0.613369
646.00	0.612183
647.00	0.610976
648.00	0.609567
649.00	0.608912
650.00	0.607973
651.00	0.607679
652.00	0.606597
653.00	0.606010
654.00	0.604778
655.00	0.604113
656.00	0.603058
657.00	0.602855
658.00	0.602660
659.00	0.603333
660.00	0.603444
661.00	0.603368
662.00	0.603201
663.00	0.602536
664.00	0.601482
665.00	0.600776
666.00	0.599819
667.00	0.598801
668.00	0.597183
669.00	0.595171
670.00	0.593059
671.00	0.590903
672.00	0.588761
673.00	0.587941
674.00	0.586517
675.00	0.585635
676.00	0.584664
677.00	0.583663
678.00	0.582785
679.00	0.582322
680.00	0.581198
681.00	0.581001
682.00	0.580949
683.00	0.579849
684.00	0.578796
685.00	0.578292
686.00	0.577980
687.00	0.577360
688.00	0.576750
689.00	0.575719
690.00	0.574893
691.00	0.572967
692.00	0.572323
693.00	0.572070
694.00	0.572019
695.00	0.571678
696.00	0.571307
697.00	0.569786
698.00	0.568689
699.00	0.567838
700.00	0.567016
701.00	0.567326
702.00	0.566655
703.00	0.566256
704.00	0.566554
705.00	0.565639
706.00	0.563941
707.00	0.564024
708.00	0.563017
709.00	0.561374
710.00	0.561019
711.00	0.560772
712.00	0.559195
713.00	0.558839
714.00	0.558058
715.00	0.556892
716.00	0.556315
717.00	0.556982
718.00	0.555050
719.00	0.539423
720.00	0.524651
721.00	0.514381
722.00	0.509627
723.00	0.505077
724.00	0.500387
725.00	0.495939
726.00	0.491543
727.00	0.487086
728.00	0.482458
729.00	0.478348
730.00	0.477897
731.00	0.477376
732.00	0.476939
733.00	0.476488
734.00	0.475973
735.00	0.475517
736.00	0.475124
737.00	0.474655
738.00	0.474185
739.00	0.473715
740.00	0.473223
741.00	0.472722
742.00	0.472156
743.00	0.471562
744.00	0.470970
745.00	0.470377
746.00	0.469804
747.00	0.469180
748.00	0.468539
749.00	0.467963
750.00	0.467447
751.00	0.466784
752.00	0.466112
753.00	0.465361
754.00	0.464639
755.00	0.463883
756.00	0.463157
757.00	0.462479
758.00	0.461775
759.00	0.461049
760.00	0.460311
761.00	0.459550
762.00	0.458897
763.00	0.458225
764.00	0.457515
765.00	0.456763
766.00	0.456003
767.00	0.455191
768.00	0.454418
769.00	0.453688
770.00	0.453005
771.00	0.452250
772.00	0.451548
773.00	0.450801
774.00	0.450003
775.00	0.449251
776.00	0.448478
777.00	0.447790
778.00	0.447097
779.00	0.446348
780.00	0.445603
781.00	0.444839
782.00	0.444095
783.00	0.443269
784.00	0.442501
785.00	0.441777
786.00	0.440915
787.00	0.440114
788.00	0.439359
789.00	0.438600
790.00	0.437852
791.00	0.437082
792.00	0.436352
793.00	0.435583
794.00	0.434788
795.00	0.433911
796.00	0.433122
797.00	0.432299
798.00	0.431441
799.00	0.430626
800.00	0.429874
801.00	0.429136
802.00	0.428377
803.00	0.427633
804.00	0.426800
805.00	0.425970
806.00	0.425108
807.00	0.424211
808.00	0.423426
809.00	0.422582
810.00	0.421786
811.00	0.420984
812.00	0.420219
813.00	0.419406
814.00	0.418542
815.00	0.417745
816.00	0.416927
817.00	0.416143
818.00	0.415300
819.00	0.414471
820.00	0.413620
821.00	0.412825
822.00	0.412016
823.00	0.411205
824.00	0.410426
825.00	0.409607
826.00	0.408689
827.00	0.407857
828.00	0.406956
829.00	0.406104
830.00	0.405183
831.00	0.404279
832.00	0.403388
833.00	0.402451
834.00	0.401502
835.00	0.400508
836.00	0.399495
837.00	0.398573
838.00	0.397603
839.00	0.396532
840.00	0.395489
841.00	0.394399
842.00	0.393265
843.00	0.392240
844.00	0.391243
845.00	0.390138
846.00	0.389084
847.00	0.388067
848.00	0.387112
849.00	0.386076
850.00	0.385014
851.00	0.384004
852.00	0.382992
853.00	0.382039
854.00	0.381030
855.00	0.380021
856.00	0.379133
857.00	0.378176
858.00	0.377321
859.00	0.376491
860.00	0.375434
861.00	0.374304
862.00	0.373513
863.00	0.372405
864.00	0.371320
865.00	0.370115
866.00	0.369085
867.00	0.368098
868.00	0.367004
869.00	0.365991
870.00	0.364942
871.00	0.363903
872.00	0.362914
873.00	0.361900
874.00	0.360873
875.00	0.359804
876.00	0.358779
877.00	0.357956
878.00	0.357129
879.00	0.356067
880.00	0.355261
881.00	0.354478
882.00	0.353755
883.00	0.352932
884.00	0.352141
885.00	0.351396
886.00	0.350619
887.00	0.349875
888.00	0.349129
889.00	0.348331
890.00	0.347596
891.00	0.346902
892.00	0.346206
893.00	0.345436
894.00	0.344685
895.00	0.343928
896.00	0.343239
897.00	0.342523
898.00	0.341776
899.00	0.341080
900.00	0.340387
901.00	0.339682
902.00	0.338925
903.00	0.338215
904.00	0.337533
905.00	0.336819
906.00	0.336130
907.00	0.335416
908.00	0.334710
909.00	0.334031
910.00	0.333374
911.00	0.332738
912.00	0.332069
913.00	0.331477
914.00	0.330813
915.00	0.330191
916.00	0.329519
917.00	0.328879
918.00	0.328260
919.00	0.327695
920.00	0.327087
921.00	0.326490
922.00	0.325906
923.00	0.325338
924.00	0.324756
925.00	0.324187
926.00	0.323644
927.00	0.323093
928.00	0.322507
929.00	0.321955
930.00	0.321319
931.00	0.320796
932.00	0.320225
933.00	0.319683
934.00	0.319108
935.00	0.318564
936.00	0.318016
937.00	0.317468
938.00	0.316864
939.00	0.316308
940.00	0.315738
941.00	0.315198
942.00	0.314622
943.00	0.314000
944.00	0.313422
945.00	0.312818
946.00	0.312248
947.00	0.311695
948.00	0.311170
949.00	0.310636
950.00	0.310107
951.00	0.309535
952.00	0.308942
953.00	0.308347
954.00	0.307765
955.00	0.307195
956.00	0.306613
957.00	0.306042
958.00	0.305426
959.00	0.304901
960.00	0.304433
961.00	0.303928
962.00	0.303400
963.00	0.302879
964.00	0.302342
965.00	0.301801
966.00	0.301253
967.00	0.300691
968.00	0.300169
969.00	0.299626
970.00	0.299105
971.00	0.298618
972.00	0.298144
973.00	0.297636
974.00	0.297112
975.00	0.296624
976.00	0.296113
977.00	0.295568
978.00	0.295054
979.00	0.294599
980.00	0.294134
981.00	0.293668
982.00	0.293191
983.00	0.292739
984.00	0.292294
985.00	0.291841
986.00	0.291417
987.00	0.290944
988.00	0.290470
989.00	0.290014
990.00	0.289585
991.00	0.289152
992.00	0.288728
993.00	0.288267
994.00	0.287825
995.00	0.287373
996.00	0.286917
997.00	0.286452
998.00	0.286017
999.00	0.285527
1000.00	0.285066
1001.00	0.284606
1002.00	0.284186
1003.00	0.283751
1004.00	0.283329
1005.00	0.282905
1006.00	0.282490
1007.00	0.282078
1008.00	0.281697
1009.00	0.281290
1010.00	0.280902
1011.00	0.280486
1012.00	0.280090
1013.00	0.279686
1014.00	0.279253
1015.00	0.278821
1016.00	0.278426
1017.00	0.278021
1018.00	0.277627
1019.00	0.277223
1020.00	0.276821
1021.00	0.276437
1022.00	0.276032
1023.00	0.275600
1024.00	0.275186
1025.00	0.274766
1026.00	0.274364
1027.00	0.273949
1028.00	0.273550
1029.00	0.273166
1030.00	0.272757
1031.00	0.272387
1032.00	0.272012
1033.00	0.271619
1034.00	0.271201
1035.00	0.270791
1036.00	0.270384
1037.00	0.270004
1038.00	0.269612
1039.00	0.269202
1040.00	0.268816
1041.00	0.268417
1042.00	0.268003
1043.00	0.267622
1044.00	0.267240
1045.00	0.266852
1046.00	0.266436
1047.00	0.266057
1048.00	0.265674
1049.00	0.265294
1050.00	0.264911
1051.00	0.264577
1052.00	0.264234
1053.00	0.263886
1054.00	0.263541
1055.00	0.263190
1056.00	0.262871
1057.00	0.262526
1058.00	0.262177
1059.00	0.261884
1060.00	0.261561
1061.00	0.261209
1062.00	0.260860
1063.00	0.260546
1064.00	0.260226
1065.00	0.259926
1066.00	0.259594
1067.00	0.259301
1068.00	0.258983
1069.00	0.258667
1070.00	0.258382
1071.00	0.258083
1072.00	0.257799
1073.00	0.257498
1074.00	0.257211
1075.00	0.256948
1076.00	0.256637
1077.00	0.256312
1078.00	0.256039
1079.00	0.255800
1080.00	0.255541
1081.00	0.255281
1082.00	0.255007
1083.00	0.254760
1084.00	0.254501
1085.00	0.254220
1086.00	0.253965
1087.00	0.253685
1088.00	0.253389
1089.00	0.253102
1090.00	0.252846
1091.00	0.252586
1092.00	0.252318
1093.00	0.252044
1094.00	0.251806
1095.00	0.251570
1096.00	0.251322
1097.00	0.251037
1098.00	0.250764
1099.00	0.250485
1100.00	0.250198
1101.00	0.249938
1102.00	0.249711
1103.00	0.249471
1104.00	0.249225
1105.00	0.249007
1106.00	0.248784
1107.00	0.248559
1108.00	0.248324
1109.00	0.248077
1110.00	0.247852
1111.00	0.247611
1112.00	0.247370
1113.00	0.247135
1114.00	0.246930
1115.00	0.246728
1116.00	0.246533
1117.00	0.246355
1118.00	0.246164
1119.00	0.245952
1120.00	0.245732
1121.00	0.245538
1122.00	0.245345
1123.00	0.245136
1124.00	0.244905
1125.00	0.244705
1126.00	0.244524
1127.00	0.244348
1128.00	0.244144
1129.00	0.243949
1130.00	0.243748
1131.00	0.243556
1132.00	0.243365
1133.00	0.243172
1134.00	0.243008
1135.00	0.242835
1136.00	0.242678
1137.00	0.242540
1138.00	0.242385
1139.00	0.242241
1140.00	0.242101
1141.00	0.241983
1142.00	0.241870
1143.00	0.241749
1144.00	0.241607
1145.00	0.241514
1146.00	0.241406
1147.00	0.241292
1148.00	0.241185
1149.00	0.241090
1150.00	0.240995
1151.00	0.240863
1152.00	0.240745
1153.00	0.240608
1154.00	0.240504
1155.00	0.240380
1156.00	0.240216
1157.00	0.240069
1158.00	0.239923
1159.00	0.239756
1160.00	0.239613
1161.00	0.239490
1162.00	0.239361
1163.00	0.239201
1164.00	0.239055
1165.00	0.238900
1166.00	0.238740
1167.00	0.238576
1168.00	0.238419
1169.00	0.238261
1170.00	0.238099
1171.00	0.237854
1172.00	0.237654
1173.00	0.237504
1174.00	0.237348
1175.00	0.237189
1176.00	0.237023
1177.00	0.236836
1178.00	0.236663
1179.00	0.236458
1180.00	0.236264
1181.00	0.236089
1182.00	0.235909
1183.00	0.235713
1184.00	0.235532
1185.00	0.235353
1186.00	0.235171
1187.00	0.234983
1188.00	0.234829
1189.00	0.234651
1190.00	0.234440
1191.00	0.234249
1192.00	0.234041
1193.00	0.233864
1194.00	0.233652
1195.00	0.233447
1196.00	0.233253
1197.00	0.233118
1198.00	0.232920
1199.00	0.232729
1200.00	0.232530
1201.00	0.232332
1202.00	0.232138
1203.00	0.231922
1204.00	0.231708
1205.00	0.231517
1206.00	0.231320
1207.00	0.231124
1208.00	0.230933
1209.00	0.230754
1210.00	0.230543
1211.00	0.230359
1212.00	0.230160
1213.00	0.229974
1214.00	0.229754
1215.00	0.229557
1216.00	0.229358
1217.00	0.229175
1218.00	0.228972
1219.00	0.228748
1220.00	0.228551
1221.00	0.228355
1222.00	0.228149
1223.00	0.227947
1224.00	0.227758
1225.00	0.227532
1226.00	0.227314
1227.00	0.227114
1228.00	0.226888
1229.00	0.226648
1230.00	0.226412
1231.00	0.226165
1232.00	0.225935
1233.00	0.225714
1234.00	0.225465
1235.00	0.225236
1236.00	0.225005
1237.00	0.224763
1238.00	0.224528
1239.00	0.224297
1240.00	0.224071
1241.00	0.223823
1242.00	0.223575
1243.00	0.223326
1244.00	0.223068
1245.00	0.222855
1246.00	0.222643
1247.00	0.222405
1248.00	0.222194
1249.00	0.221978
1250.00	0.221754
1251.00	0.221525
1252.00	0.221281
1253.00	0.221057
1254.00	0.220850
1255.00	0.220655
1256.00	0.220466
1257.00	0.220272
1258.00	0.220085
1259.00	0.219912
1260.00	0.219771
1261.00	0.219602
1262.00	0.219408
1263.00	0.219244
1264.00	0.219115
1265.00	0.218919
1266.00	0.218745
1267.00	0.218584
1268.00	0.218464
1269.00	0.218332
1270.00	0.218198
1271.00	0.218078
1272.00	0.217928
1273.00	0.217748
1274.00	0.217594
1275.00	0.217437
1276.00	0.217302
1277.00	0.217124
1278.00	0.216975
1279.00	0.216858
1280.00	0.216721
1281.00	0.216552
1282.00	0.216429
1283.00	0.216297
1284.00	0.216154
1285.00	0.215994
1286.00	0.215849
1287.00	0.215712
1288.00	0.215551
1289.00	0.215387
1290.00	0.215268
1291.00	0.215134
1292.00	0.215024
1293.00	0.214898
1294.00	0.214771
1295.00	0.214662
1296.00	0.214530
1297.00	0.214393
1298.00	0.214284
1299.00	0.214196
1300.00	0.214080
1301.00	0.213968
1302.00	0.213867
1303.00	0.213783
1304.00	0.213701
1305.00	0.213611
1306.00	0.213530
1307.00	0.213453
1308.00	0.213365
1309.00	0.213266
1310.00	0.213200
1311.00	0.213141
1312.00	0.213073
1313.00	0.212987
1314.00	0.212902
1315.00	0.212828
1316.00	0.212756
1317.00	0.212693
1318.00	0.212656
1319.00	0.212601
1320.00	0.212547
1321.00	0.212475
1322.00	0.212424
1323.00	0.212410
1324.00	0.212349
1325.00	0.212296
1326.00	0.212265
1327.00	0.212211
1328.00	0.212177
1329.00	0.212161
1330.00	0.212169
1331.00	0.212188
1332.00	0.212208
1333.00	0.212233
1334.00	0.212269
1335.00	0.212265
1336.00	0.212298
1337.00	0.212350
1338.00	0.212424
1339.00	0.212508
1340.00	0.212614
1341.00	0.212739
1342.00	0.212872
1343.00	0.212983
1344.00	0.213093
1345.00	0.213202
1346.00	0.213312
1347.00	0.213400
1348.00	0.213493
1349.00	0.213601
1350.00	0.213682
1351.00	0.213767
1352.00	0.213884
1353.00	0.214019
1354.00	0.214117
1355.00	0.214211
1356.00	0.214320
1357.00	0.214438
1358.00	0.214563
1359.00	0.214700
1360.00	0.214844
1361.00	0.215023
1362.00	0.215223
1363.00	0.215452
1364.00	0.215738
1365.00	0.216061
1366.00	0.216396
1367.00	0.216797
1368.00	0.217256
1369.00	0.217760
1370.00	0.218281
1371.00	0.218888
1372.00	0.219568
1373.00	0.220309
1374.00	0.221092
1375.00	0.221961
1376.00	0.222877
1377.00	0.223895
1378.00	0.224981
1379.00	0.226130
1380.00	0.227341
1381.00	0.228634
1382.00	0.229997
1383.00	0.231430
1384.00	0.232894
1385.00	0.234442
1386.00	0.236081
1387.00	0.237812
1388.00	0.239566
1389.00	0.241357
1390.00	0.243238
1391.00	0.245156
1392.00	0.247103
1393.00	0.249120
1394.00	0.251214
1395.00	0.253326
1396.00	0.255470
1397.00	0.257647
1398.00	0.259886
1399.00	0.262125
1400.00	0.264390
1401.00	0.266685
1402.00	0.268992
1403.00	0.271258
1404.00	0.273534
1405.00	0.275834
1406.00	0.278142
1407.00	0.280389
1408.00	0.282612
1409.00	0.284817
1410.00	0.287018
1411.00	0.289174
1412.00	0.291303
1413.00	0.293386
1414.00	0.295412
1415.00	0.297387
1416.00	0.299308
1417.00	0.301167
1418.00	0.302959
1419.00	0.304721
1420.00	0.306416
1421.00	0.308039
1422.00	0.309595
1423.00	0.311114
1424.00	0.312560
1425.00	0.313962
1426.00	0.315317
1427.00	0.316626
1428.00	0.317834
1429.00	0.318974
1430.00	0.320080
1431.00	0.321152
1432.00	0.322136
1433.00	0.323073
1434.00	0.323998
1435.00	0.324898
1436.00	0.325705
1437.00	0.326470
1438.00	0.327171
1439.00	0.327830
1440.00	0.328434
1441.00	0.329014
1442.00	0.329566
1443.00	0.330072
1444.00	0.330508
1445.00	0.330901
1446.00	0.331298
1447.00	0.331661
1448.00	0.331949
1449.00	0.332172
1450.00	0.332401
1451.00	0.332601
1452.00	0.332763
1453.00	0.332852
1454.00	0.332928
1455.00	0.332956
1456.00	0.332967
1457.00	0.332915
1458.00	0.332801
1459.00	0.332625
1460.00	0.332436
1461.00	0.332197
1462.00	0.331916
1463.00	0.331566
1464.00	0.331164
1465.00	0.330749
1466.00	0.330294
1467.00	0.329784
1468.00	0.329187
1469.00	0.328561
1470.00	0.327911
1471.00	0.327202
1472.00	0.326499
1473.00	0.325749
1474.00	0.324951
1475.00	0.324134
1476.00	0.323289
1477.00	0.322406
1478.00	0.321480
1479.00	0.320540
1480.00	0.319551
1481.00	0.318562
1482.00	0.317539
1483.00	0.316495
1484.00	0.315418
1485.00	0.314372
1486.00	0.313281
1487.00	0.312146
1488.00	0.311029
1489.00	0.309875
1490.00	0.308695
1491.00	0.307518
1492.00	0.306339
1493.00	0.305153
1494.00	0.303937
1495.00	0.302743
1496.00	0.301540
1497.00	0.300359
1498.00	0.299123
1499.00	0.297885
1500.00	0.296667
1501.00	0.295452
1502.00	0.294175
1503.00	0.292892
1504.00	0.291665
1505.00	0.290435
1506.00	0.289177
1507.00	0.287918
1508.00	0.286678
1509.00	0.285437
1510.00	0.284184
1511.00	0.282923
1512.00	0.281676
1513.00	0.280428
1514.00	0.279177
1515.00	0.277953
1516.00	0.276763
1517.00	0.275559
1518.00	0.274384
1519.00	0.273268
1520.00	0.272163
1521.00	0.271046
1522.00	0.269902
1523.00	0.268829
1524.00	0.267755
1525.00	0.266670
1526.00	0.265593
1527.00	0.264574
1528.00	0.263585
1529.00	0.262567
1530.00	0.261564
1531.00	0.260599
1532.00	0.259654
1533.00	0.258707
1534.00	0.257778
1535.00	0.256829
1536.00	0.255873
1537.00	0.254946
1538.00	0.254035
1539.00	0.253170
1540.00	0.252271
1541.00	0.251395
1542.00	0.250543
1543.00	0.249694
1544.00	0.248849
1545.00	0.248022
1546.00	0.247207
1547.00	0.246430
1548.00	0.245630
1549.00	0.244852
1550.00	0.244076
1551.00	0.243330
1552.00	0.242589
1553.00	0.241842
1554.00	0.241109
1555.00	0.240395
1556.00	0.239677
1557.00	0.238999
1558.00	0.238320
1559.00	0.237687
1560.00	0.237045
1561.00	0.236391
1562.00	0.235755
1563.00	0.235129
1564.00	0.234505
1565.00	0.233902
1566.00	0.233285
1567.00	0.232680
1568.00	0.232075
1569.00	0.231505
1570.00	0.230953
1571.00	0.230414
1572.00	0.229872
1573.00	0.229335
1574.00	0.228783
1575.00	0.228231
1576.00	0.227644
1577.00	0.227084
1578.00	0.226530
1579.00	0.225976
1580.00	0.225439
1581.00	0.224896
1582.00	0.224369
1583.00	0.223851
1584.00	0.223338
1585.00	0.222832
1586.00	0.222331
1587.00	0.221820
1588.00	0.221306
1589.00	0.220801
1590.00	0.220307
1591.00	0.219820
1592.00	0.219363
1593.00	0.218913
1594.00	0.218471
1595.00	0.218035
1596.00	0.217595
1597.00	0.217167
1598.00	0.216738
1599.00	0.216315
1600.00	0.215889
1601.00	0.215471
1602.00	0.215053
1603.00	0.214629
1604.00	0.214230
1605.00	0.213825
1606.00	0.213413
1607.00	0.213019
1608.00	0.212626
1609.00	0.212238
1610.00	0.211856
1611.00	0.211471
1612.00	0.211085
1613.00	0.210706
1614.00	0.210329
1615.00	0.210001
1616.00	0.209664
1617.00	0.209340
1618.00	0.209000
1619.00	0.208643
1620.00	0.208338
1621.00	0.208017
1622.00	0.207719
1623.00	0.207431
1624.00	0.207128
1625.00	0.206844
1626.00	0.206555
1627.00	0.206293
1628.00	0.206046
1629.00	0.205809
1630.00	0.205583
1631.00	0.205385
1632.00	0.205153
1633.00	0.204904
1634.00	0.204663
1635.00	0.204462
1636.00	0.204264
1637.00	0.204028
1638.00	0.203840
1639.00	0.203656
1640.00	0.203465
1641.00	0.203252
1642.00	0.203036
1643.00	0.204041
1644.00	0.205118
1645.00	0.206168
1646.00	0.207220
1647.00	0.208247
1648.00	0.209251
1649.00	0.210277
1650.00	0.211352
1651.00	0.212384
1652.00	0.213471
1653.00	0.214596
1654.00	0.215690
1655.00	0.216766
1656.00	0.217837
1657.00	0.218915
1658.00	0.219996
1659.00	0.221124
1660.00	0.220989
1661.00	0.220789
1662.00	0.220561
1663.00	0.220346
1664.00	0.220217
1665.00	0.220055
1666.00	0.219904
1667.00	0.219695
1668.00	0.219579
1669.00	0.219398
1670.00	0.219150
1671.00	0.218975
1672.00	0.218851
1673.00	0.218655
1674.00	0.218488
1675.00	0.218316
1676.00	0.218174
1677.00	0.217980
1678.00	0.217817
1679.00	0.217713
1680.00	0.217579
1681.00	0.217383
1682.00	0.217259
1683.00	0.217151
1684.00	0.217048
1685.00	0.216928
1686.00	0.216826
1687.00	0.216739
1688.00	0.216678
1689.00	0.216594
1690.00	0.216618
1691.00	0.216557
1692.00	0.216597
1693.00	0.216554
1694.00	0.216619
1695.00	0.216593
1696.00	0.216584
1697.00	0.216619
1698.00	0.216628
1699.00	0.216594
1700.00	0.216549
1701.00	0.216577
1702.00	0.216557
1703.00	0.216515
1704.00	0.216507
1705.00	0.216457
1706.00	0.216373
1707.00	0.216320
1708.00	0.216300
1709.00	0.216254
1710.00	0.216297
1711.00	0.216220
1712.00	0.216162
1713.00	0.216170
1714.00	0.216161
1715.00	0.216144
1716.00	0.216151
1717.00	0.216158
1718.00	0.216158
1719.00	0.216150
1720.00	0.216160
1721.00	0.216256
1722.00	0.216360
1723.00	0.216351
1724.00	0.216331
1725.00	0.216367
1726.00	0.216440
1727.00	0.216378
1728.00	0.216394
1729.00	0.216475
1730.00	0.216492
1731.00	0.216526
1732.00	0.216570
1733.00	0.216648
1734.00	0.216643
1735.00	0.216733
1736.00	0.216868
1737.00	0.216980
1738.00	0.216962
1739.00	0.216968
1740.00	0.217168
1741.00	0.217289
1742.00	0.217413
1743.00	0.217510
1744.00	0.217679
1745.00	0.217831
1746.00	0.217980
1747.00	0.218156
1748.00	0.218303
1749.00	0.218529
1750.00	0.218690
1751.00	0.218974
1752.00	0.219075
1753.00	0.219244
1754.00	0.219441
1755.00	0.219679
1756.00	0.219872
1757.00	0.219956
1758.00	0.220155
1759.00	0.220406
1760.00	0.220537
1761.00	0.220705
1762.00	0.220906
1763.00	0.221086
1764.00	0.221185
1765.00	0.221339
1766.00	0.221472
1767.00	0.221556
1768.00	0.221617
1769.00	0.221783
1770.00	0.221905
1771.00	0.221934
1772.00	0.222059
1773.00	0.222159
1774.00	0.222235
1775.00	0.222273
1776.00	0.222229
1777.00	0.222204
1778.00	0.222150
1779.00	0.222064
1780.00	0.222050
1781.00	0.222086
1782.00	0.222107
1783.00	0.222043
1784.00	0.222121
1785.00	0.222117
1786.00	0.221986
1787.00	0.221846
1788.00	0.221841
1789.00	0.221716
1790.00	0.221576
1791.00	0.221504
1792.00	0.221435
1793.00	0.221386
1794.00	0.221348
1795.00	0.221310
1796.00	0.221209
1797.00	0.221105
1798.00	0.220910
1799.00	0.220793
1800.00	0.220660
1801.00	0.220437
1802.00	0.220349
1803.00	0.220385
1804.00	0.220303
1805.00	0.220187
1806.00	0.220073
1807.00	0.220028
1808.00	0.219975
1809.00	0.219886
1810.00	0.219751
1811.00	0.219685
1812.00	0.219567
1813.00	0.219611
1814.00	0.219561
1815.00	0.219448
1816.00	0.219241
1817.00	0.219246
1818.00	0.219200
1819.00	0.219092
1820.00	0.218823
1821.00	0.218803
1822.00	0.218734
1823.00	0.218668
1824.00	0.218628
1825.00	0.218584
1826.00	0.218519
1827.00	0.218366
1828.00	0.218450
1829.00	0.218521
1830.00	0.218500
1831.00	0.218377
1832.00	0.218572
1833.00	0.218767
1834.00	0.218800
1835.00	0.218983
1836.00	0.219269
1837.00	0.219674
1838.00	0.219983
1839.00	0.220267
1840.00	0.220615
1841.00	0.221027
1842.00	0.221399
1843.00	0.221983
1844.00	0.222787
1845.00	0.223375
1846.00	0.224038
1847.00	0.224912
1848.00	0.225860
1849.00	0.226695
1850.00	0.227764
1851.00	0.228940
1852.00	0.230135
1853.00	0.231229
1854.00	0.232592
1855.00	0.234075
1856.00	0.235628
1857.00	0.237398
1858.00	0.239313
1859.00	0.241375
1860.00	0.243470
1861.00	0.245587
1862.00	0.247963
1863.00	0.250559
1864.00	0.253177
1865.00	0.256050
1866.00	0.259141
1867.00	0.262358
1868.00	0.265661
1869.00	0.269366
1870.00	0.273203
1871.00	0.277038
1872.00	0.281021
1873.00	0.285322
1874.00	0.289704
1875.00	0.294101
1876.00	0.298878
1877.00	0.303707
1878.00	0.308748
1879.00	0.313891
1880.00	0.319169
1881.00	0.324544
1882.00	0.330022
1883.00	0.335558
1884.00	0.341164
1885.00	0.347030
1886.00	0.352617
1887.00	0.358479
1888.00	0.364498
1889.00	0.370669
1890.00	0.376789
1891.00	0.383017
1892.00	0.389390
1893.00	0.395538
1894.00	0.401764
1895.00	0.407916
1896.00	0.414051
1897.00	0.420191
1898.00	0.426369
1899.00	0.432498
1900.00	0.438663
1901.00	0.444616
1902.00	0.450718
1903.00	0.456662
1904.00	0.462198
1905.00	0.467937
1906.00	0.473230
1907.00	0.478611
1908.00	0.483292
1909.00	0.488227
1910.00	0.493066
1911.00	0.497403
1912.00	0.501979
1913.00	0.506244
1914.00	0.510269
1915.00	0.513911
1916.00	0.517958
1917.00	0.521004
1918.00	0.523858
1919.00	0.525914
1920.00	0.528662
1921.00	0.531265
1922.00	0.533140
1923.00	0.535284
1924.00	0.537107
1925.00	0.538941
1926.00	0.539741
1927.00	0.540929
1928.00	0.542008
1929.00	0.542878
1930.00	0.543656
1931.00	0.544167
1932.00	0.544740
1933.00	0.544224
1934.00	0.545089
1935.00	0.545501
1936.00	0.546129
1937.00	0.545923
1938.00	0.546087
1939.00	0.545689
1940.00	0.545320
1941.00	0.544737
1942.00	0.544277
1943.00	0.544243
1944.00	0.543551
1945.00	0.543008
1946.00	0.542001
1947.00	0.541054
1948.00	0.539838
1949.00	0.539003
1950.00	0.538188
1951.00	0.536899
1952.00	0.535354
1953.00	0.534175
1954.00	0.532894
1955.00	0.530775
1956.00	0.529933
1957.00	0.528171
1958.00	0.526677
1959.00	0.525118
1960.00	0.523591
1961.00	0.521704
1962.00	0.520024
1963.00	0.518140
1964.00	0.516298
1965.00	0.514721
1966.00	0.512733
1967.00	0.511034
1968.00	0.509064
1969.00	0.507604
1970.00	0.505523
1971.00	0.503712
1972.00	0.502523
1973.00	0.500520
1974.00	0.498730
1975.00	0.496990
1976.00	0.495301
1977.00	0.493305
1978.00	0.492100
1979.00	0.490407
1980.00	0.488933
1981.00	0.487176
1982.00	0.485695
1983.00	0.483783
1984.00	0.481981
1985.00	0.480242
1986.00	0.478453
1987.00	0.476956
1988.00	0.474995
1989.00	0.473022
1990.00	0.471118
1991.00	0.469582
1992.00	0.467610
1993.00	0.466018
1994.00	0.464202
1995.00	0.462056
1996.00	0.460462
1997.00	0.458818
1998.00	0.457322
1999.00	0.455067
2000.00	0.453583
2001.00	0.451925
2002.00	0.450035
2003.00	0.448373
2004.00	0.446551
2005.00	0.445036
2006.00	0.443494
2007.00	0.441762
2008.00	0.439926
2009.00	0.438479
2010.00	0.436530
2011.00	0.435015
2012.00	0.433518
2013.00	0.431661
2014.00	0.430071
2015.00	0.428546
2016.00	0.427375
2017.00	0.425745
2018.00	0.424388
2019.00	0.423054
2020.00	0.421583
2021.00	0.419855
2022.00	0.418371
2023.00	0.416747
2024.00	0.415363
2025.00	0.413864
2026.00	0.412654
2027.00	0.411214
2028.00	0.409833
2029.00	0.408448
2030.00	0.407185
2031.00	0.405578
2032.00	0.404241
2033.00	0.402808
2034.00	0.401643
2035.00	0.400089
2036.00	0.398800
2037.00	0.397197
2038.00	0.396264
2039.00	0.394838
2040.00	0.393562
2041.00	0.392313
2042.00	0.391022
2043.00	0.389253
2044.00	0.388247
2045.00	0.386918
2046.00	0.385226
2047.00	0.383789
2048.00	0.382442
2049.00	0.380864
2050.00	0.379564
2051.00	0.378028
2052.00	0.376600
2053.00	0.375179
2054.00	0.374079
2055.00	0.372258
2056.00	0.371142
2057.00	0.369802
2058.00	0.368665
2059.00	0.367531
2060.00	0.366627
2061.00	0.365098
2062.00	0.363774
2063.00	0.362417
2064.00	0.361217
2065.00	0.360127
2066.00	0.358708
2067.00	0.357480
2068.00	0.356168
2069.00	0.355163
2070.00	0.353625
2071.00	0.352404
2072.00	0.351234
2073.00	0.349876
2074.00	0.348414
2075.00	0.346891
2076.00	0.345569
2077.00	0.343738
2078.00	0.342554
2079.00	0.341146
2080.00	0.340327
2081.00	0.338749
2082.00	0.337513
2083.00	0.336677
2084.00	0.335161
2085.00	0.334055
2086.00	0.332630
2087.00	0.331790
2088.00	0.330150
2089.00	0.329268
2090.00	0.328147
2091.00	0.327109
2092.00	0.326063
2093.00	0.324630
2094.00	0.323976
2095.00	0.322752
2096.00	0.321609
2097.00	0.320122
2098.00	0.318853
2099.00	0.317509
2100.00	0.316004
2101.00	0.314713
2102.00	0.313539
2103.00	0.312329
2104.00	0.310766
2105.00	0.310094
2106.00	0.308996
2107.00	0.307698
2108.00	0.306692
2109.00	0.305325
2110.00	0.304434
2111.00	0.303129
2112.00	0.302313
2113.00	0.301065
2114.00	0.300117
2115.00	0.299328
2116.00	0.298464
2117.00	0.297529
2118.00	0.296823
2119.00	0.295830
2120.00	0.294808
2121.00	0.293919
2122.00	0.292637
2123.00	0.291550
2124.00	0.290776
2125.00	0.289585
2126.00	0.288765
2127.00	0.287621
2128.00	0.286632
2129.00	0.285621
2130.00	0.284944
2131.00	0.284336
2132.00	0.283453
2133.00	0.282470
2134.00	0.281423
2135.00	0.280579
2136.00	0.279615
2137.00	0.278646
2138.00	0.277982
2139.00	0.277368
2140.00	0.276434
2141.00	0.275495
2142.00	0.274786
2143.00	0.273981
2144.00	0.273374
2145.00	0.272745
2146.00	0.271942
2147.00	0.271162
2148.00	0.270103
2149.00	0.269748
2150.00	0.269153
2151.00	0.268918
2152.00	0.268186
2153.00	0.267437
2154.00	0.267115
2155.00	0.266284
2156.00	0.265880
2157.00	0.265439
2158.00	0.264726
2159.00	0.264309
2160.00	0.263990
2161.00	0.263687
2162.00	0.262945
2163.00	0.262471
2164.00	0.262071
2165.00	0.261784
2166.00	0.260886
2167.00	0.260375
2168.00	0.259677
2169.00	0.259205
2170.00	0.259087
2171.00	0.258478
2172.00	0.258289
2173.00	0.257489
2174.00	0.257040
2175.00	0.256877
2176.00	0.256327
2177.00	0.255791
2178.00	0.255263
2179.00	0.255084
2180.00	0.254403
2181.00	0.254417
2182.00	0.254113
2183.00	0.253736
2184.00	0.253395
2185.00	0.253106
2186.00	0.253020
2187.00	0.252506
2188.00	0.252349
2189.00	0.251798
2190.00	0.251823
2191.00	0.251307
2192.00	0.250967
2193.00	0.250927
2194.00	0.250659
2195.00	0.250574
2196.00	0.250362
2197.00	0.250541
[truncated: 303 more rows]
