# Supplementary material for: Ultrafast charge-transfer-induced spin transition in cobalt-tungstate molecular photomagnets
Source: Nat Commun. 2025 Jun 6;16:5012. doi: 10.1038/s41467-025-60401-4 (PMC12144094; doi:10.1038/s41467-025-60401-4)
Supplement: Supplementary file 5 — Source Data [file 41467_2025_60401_MOESM5_ESM.zip › Source_Data_files/Photoinduced_UV_vis_NIR_spectra_CsCoW/cooling_photo_2nd/File_220713_151037_3Kphoto1_532after10min.txt]

File_220713_151037_3Kphoto1_532after10min.spc - RawData
�g�� (nm)	Abs.
200.00	6.000000
201.00	6.000000
202.00	6.000000
203.00	6.000000
204.00	6.000000
205.00	4.213305
206.00	6.000000
207.00	3.104857
208.00	2.747508
209.00	2.849813
210.00	2.813795
211.00	3.136567
212.00	3.331148
213.00	6.000000
214.00	6.000000
215.00	3.369108
216.00	2.930197
217.00	2.622428
218.00	2.597661
219.00	2.515783
220.00	2.568977
221.00	2.575999
222.00	2.666068
223.00	2.639503
224.00	2.723070
225.00	2.682162
226.00	2.581609
227.00	2.557732
228.00	2.522421
229.00	2.462373
230.00	2.432877
231.00	2.498167
232.00	2.475941
233.00	2.491592
234.00	2.490243
235.00	2.502008
236.00	2.467225
237.00	2.486409
238.00	2.510932
239.00	2.513881
240.00	2.491025
241.00	2.529535
242.00	2.547575
243.00	2.547524
244.00	2.555603
245.00	2.588901
246.00	2.576450
247.00	2.569529
248.00	2.548184
249.00	2.535874
250.00	2.530086
251.00	2.519745
252.00	2.501444
253.00	2.507223
254.00	2.529681
255.00	2.540484
256.00	2.523314
257.00	2.535393
258.00	2.536429
259.00	2.517058
260.00	2.506231
261.00	2.511384
262.00	2.509241
263.00	2.499445
264.00	2.503846
265.00	2.497880
266.00	2.488659
267.00	2.490703
268.00	2.493400
269.00	2.490663
270.00	2.477741
271.00	2.495811
272.00	2.473570
273.00	2.468580
274.00	2.458937
275.00	2.441994
276.00	2.419058
277.00	2.411171
278.00	2.394652
279.00	2.365848
280.00	2.356580
281.00	2.335876
282.00	2.324184
283.00	2.310356
284.00	2.300710
285.00	2.293333
286.00	2.282915
287.00	2.267074
288.00	2.253389
289.00	2.241516
290.00	2.226017
291.00	2.212612
292.00	2.201784
293.00	2.188121
294.00	2.178345
295.00	2.165839
296.00	2.157219
297.00	2.146918
298.00	2.135616
299.00	2.120069
300.00	2.106516
301.00	2.090510
302.00	2.071319
303.00	2.052044
304.00	2.034397
305.00	2.018272
306.00	2.001493
307.00	1.991845
308.00	1.976586
309.00	1.959504
310.00	1.943451
311.00	1.910908
312.00	1.893005
313.00	1.870366
314.00	1.854669
315.00	1.835724
316.00	1.826737
317.00	1.804056
318.00	1.793282
319.00	1.773860
320.00	1.758088
321.00	1.745232
322.00	1.734328
323.00	1.721089
324.00	1.714304
325.00	1.702876
326.00	1.694477
327.00	1.684827
328.00	1.675280
329.00	1.662397
330.00	1.654305
331.00	1.645455
332.00	1.637216
333.00	1.628391
334.00	1.623128
335.00	1.614358
336.00	1.609398
337.00	1.605725
338.00	1.600212
339.00	1.595008
340.00	1.590460
341.00	1.584286
342.00	1.577537
343.00	1.575766
344.00	1.572569
345.00	1.569447
346.00	1.566916
347.00	1.562813
348.00	1.558065
349.00	1.555721
350.00	1.553748
351.00	1.549867
352.00	1.549253
353.00	1.547590
354.00	1.542736
355.00	1.539426
356.00	1.536178
357.00	1.531167
358.00	1.527719
359.00	1.525188
360.00	1.520225
361.00	1.515049
362.00	1.509117
363.00	1.502491
364.00	1.493424
365.00	1.485740
366.00	1.478266
367.00	1.468230
368.00	1.454378
369.00	1.443666
370.00	1.430303
371.00	1.414820
372.00	1.399846
373.00	1.385236
374.00	1.368623
375.00	1.352897
376.00	1.335855
377.00	1.319862
378.00	1.303035
379.00	1.286008
380.00	1.269929
381.00	1.255482
382.00	1.240759
383.00	1.227281
384.00	1.214842
385.00	1.201936
386.00	1.190330
387.00	1.179437
388.00	1.168480
389.00	1.157377
390.00	1.146679
391.00	1.136926
392.00	1.126557
393.00	1.117306
394.00	1.108093
395.00	1.100814
396.00	1.092534
397.00	1.084896
398.00	1.078991
399.00	1.072858
400.00	1.066912
401.00	1.061700
402.00	1.057026
403.00	1.052103
404.00	1.048597
405.00	1.044292
406.00	1.040782
407.00	1.037376
408.00	1.033502
409.00	1.030062
410.00	1.026633
411.00	1.023117
412.00	1.019964
413.00	1.016845
414.00	1.013945
415.00	1.011041
416.00	1.008019
417.00	1.005439
418.00	1.002982
419.00	0.999691
420.00	0.997262
421.00	0.994521
422.00	0.992246
423.00	0.989968
424.00	0.987512
425.00	0.985084
426.00	0.983054
427.00	0.980140
428.00	0.977693
429.00	0.975649
430.00	0.973955
431.00	0.971882
432.00	0.971265
433.00	0.969646
434.00	0.968825
435.00	0.967460
436.00	0.966867
437.00	0.965200
438.00	0.964682
439.00	0.964121
440.00	0.963802
441.00	0.963083
442.00	0.962761
443.00	0.962109
444.00	0.962318
445.00	0.962008
446.00	0.962403
447.00	0.962688
448.00	0.963214
449.00	0.962667
450.00	0.963573
451.00	0.964178
452.00	0.964708
453.00	0.965495
454.00	0.966539
455.00	0.966675
456.00	0.967224
457.00	0.968554
458.00	0.969741
459.00	0.971532
460.00	0.973467
461.00	0.975613
462.00	0.977401
463.00	0.979265
464.00	0.980914
465.00	0.982254
466.00	0.982972
467.00	0.983664
468.00	0.984395
469.00	0.984393
470.00	0.985663
471.00	0.986133
472.00	0.986306
473.00	0.986333
474.00	0.986966
475.00	0.986711
476.00	0.987443
477.00	0.988122
478.00	0.988626
479.00	0.989447
480.00	0.990330
481.00	0.990694
482.00	0.991214
483.00	0.992254
484.00	0.992751
485.00	0.992984
486.00	0.993439
487.00	0.994047
488.00	0.994310
489.00	0.994666
490.00	0.996015
491.00	0.996839
492.00	0.997665
493.00	0.998600
494.00	0.999650
495.00	1.000112
496.00	1.000806
497.00	1.001574
498.00	1.002193
499.00	1.003216
500.00	1.003942
501.00	1.004692
502.00	1.005195
503.00	1.005841
504.00	1.005580
505.00	1.005862
506.00	1.006241
507.00	1.006772
508.00	1.006556
509.00	1.006821
510.00	1.006673
511.00	1.006617
512.00	1.006152
513.00	1.006246
514.00	1.006663
515.00	1.006401
516.00	1.006141
517.00	1.005777
518.00	1.005591
519.00	1.004463
520.00	1.004618
521.00	1.003660
522.00	1.003216
523.00	1.002452
524.00	1.002342
525.00	1.001551
526.00	1.000987
527.00	1.000842
528.00	1.000508
529.00	1.000357
530.00	0.999902
531.00	0.999936
532.00	0.998957
533.00	0.997826
534.00	0.995737
535.00	0.993384
536.00	0.990948
537.00	0.988384
538.00	0.985287
539.00	0.981768
540.00	0.977318
541.00	0.972139
542.00	0.967385
543.00	0.962325
544.00	0.957685
545.00	0.953400
546.00	0.949398
547.00	0.944675
548.00	0.940923
549.00	0.936902
550.00	0.933242
551.00	0.929667
552.00	0.926666
553.00	0.923341
554.00	0.920196
555.00	0.916994
556.00	0.913589
557.00	0.910593
558.00	0.907908
559.00	0.904716
560.00	0.902361
561.00	0.900680
562.00	0.898046
563.00	0.894850
564.00	0.892973
565.00	0.890075
566.00	0.887247
567.00	0.884308
568.00	0.881811
569.00	0.878630
570.00	0.875250
571.00	0.871620
572.00	0.868532
573.00	0.864876
574.00	0.861161
575.00	0.858013
576.00	0.854270
577.00	0.850547
578.00	0.847272
579.00	0.844102
580.00	0.840673
581.00	0.837500
582.00	0.834852
583.00	0.832738
584.00	0.830368
585.00	0.828642
586.00	0.827290
587.00	0.825584
588.00	0.823660
589.00	0.821939
590.00	0.820287
591.00	0.818656
592.00	0.817051
593.00	0.815142
594.00	0.813422
595.00	0.811433
596.00	0.809670
597.00	0.808234
598.00	0.807017
599.00	0.805964
600.00	0.805173
601.00	0.804233
602.00	0.802884
603.00	0.801569
604.00	0.800189
605.00	0.799439
606.00	0.799116
607.00	0.798684
608.00	0.798250
609.00	0.797926
610.00	0.797092
611.00	0.795606
612.00	0.794493
613.00	0.794227
614.00	0.793630
615.00	0.793361
616.00	0.793157
617.00	0.793079
618.00	0.792841
619.00	0.792891
620.00	0.792542
621.00	0.792984
622.00	0.792696
623.00	0.792050
624.00	0.792200
625.00	0.792591
626.00	0.792672
627.00	0.793048
628.00	0.793094
629.00	0.793227
630.00	0.793287
631.00	0.792808
632.00	0.792966
633.00	0.793500
634.00	0.793286
635.00	0.793237
636.00	0.793823
637.00	0.794161
638.00	0.794567
639.00	0.795272
640.00	0.795765
641.00	0.796552
642.00	0.797163
643.00	0.797372
644.00	0.797605
645.00	0.797284
646.00	0.796728
647.00	0.796915
648.00	0.797651
649.00	0.797743
650.00	0.798742
651.00	0.799902
652.00	0.800014
653.00	0.800364
654.00	0.800747
655.00	0.801713
656.00	0.802715
657.00	0.804361
658.00	0.805530
659.00	0.807434
660.00	0.808636
661.00	0.809104
662.00	0.809717
663.00	0.810432
664.00	0.810506
665.00	0.810374
666.00	0.810217
667.00	0.810173
668.00	0.809518
669.00	0.808981
670.00	0.808570
671.00	0.808211
672.00	0.807189
673.00	0.806648
674.00	0.805984
675.00	0.806508
676.00	0.806976
677.00	0.807484
678.00	0.808099
679.00	0.808897
680.00	0.808056
681.00	0.808785
682.00	0.809966
683.00	0.810800
684.00	0.811247
685.00	0.812169
686.00	0.812365
687.00	0.812011
688.00	0.811290
689.00	0.811495
690.00	0.810806
691.00	0.810335
692.00	0.810198
693.00	0.810748
694.00	0.811156
695.00	0.812531
696.00	0.813037
697.00	0.813070
698.00	0.813345
699.00	0.812960
700.00	0.813289
701.00	0.813559
702.00	0.813899
703.00	0.813671
704.00	0.814269
705.00	0.813518
706.00	0.812677
707.00	0.812931
708.00	0.812265
709.00	0.812244
710.00	0.812139
711.00	0.811534
712.00	0.810061
713.00	0.810308
714.00	0.809826
715.00	0.808969
716.00	0.809223
717.00	0.810184
718.00	0.809692
719.00	0.802713
720.00	0.796775
721.00	0.791503
722.00	0.789524
723.00	0.787533
724.00	0.785446
725.00	0.783238
726.00	0.781163
727.00	0.778967
728.00	0.776661
729.00	0.774589
730.00	0.774127
731.00	0.773627
732.00	0.773263
733.00	0.772826
734.00	0.772395
735.00	0.771895
736.00	0.771397
737.00	0.770836
738.00	0.770241
739.00	0.769615
740.00	0.769103
741.00	0.768413
742.00	0.767658
743.00	0.766942
744.00	0.766325
745.00	0.765553
746.00	0.764780
747.00	0.763997
748.00	0.763192
749.00	0.762283
750.00	0.761428
751.00	0.760422
752.00	0.759469
753.00	0.758420
754.00	0.757485
755.00	0.756403
756.00	0.755383
757.00	0.754338
758.00	0.753305
759.00	0.752279
760.00	0.751128
761.00	0.749896
762.00	0.748743
763.00	0.747606
764.00	0.746378
765.00	0.745082
766.00	0.743918
767.00	0.742690
768.00	0.741499
769.00	0.740282
770.00	0.739076
771.00	0.737696
772.00	0.736466
773.00	0.735159
774.00	0.733776
775.00	0.732354
776.00	0.730925
777.00	0.729621
778.00	0.728283
779.00	0.726915
780.00	0.725521
781.00	0.724164
782.00	0.722710
783.00	0.721104
784.00	0.719630
785.00	0.718134
786.00	0.716573
787.00	0.715078
788.00	0.713563
789.00	0.711920
790.00	0.710407
791.00	0.708805
792.00	0.707238
793.00	0.705664
794.00	0.704029
795.00	0.702321
796.00	0.700585
797.00	0.698835
798.00	0.697090
799.00	0.695453
800.00	0.693722
801.00	0.691937
802.00	0.690205
803.00	0.688401
804.00	0.686536
805.00	0.684743
806.00	0.683034
807.00	0.681135
808.00	0.679343
809.00	0.677530
810.00	0.675684
811.00	0.673889
812.00	0.672083
813.00	0.670289
814.00	0.668531
815.00	0.666647
816.00	0.664813
817.00	0.663068
818.00	0.661223
819.00	0.659335
820.00	0.657519
821.00	0.655764
822.00	0.653935
823.00	0.652101
824.00	0.650298
825.00	0.648511
826.00	0.646762
827.00	0.645024
828.00	0.643219
829.00	0.641423
830.00	0.639647
831.00	0.637871
832.00	0.636207
833.00	0.634307
834.00	0.632553
835.00	0.630809
836.00	0.629002
837.00	0.627244
838.00	0.625549
839.00	0.623831
840.00	0.622072
841.00	0.620324
842.00	0.618564
843.00	0.616765
844.00	0.615055
845.00	0.613322
846.00	0.611740
847.00	0.609989
848.00	0.608240
849.00	0.606406
850.00	0.604744
851.00	0.602984
852.00	0.601365
853.00	0.599705
854.00	0.598125
855.00	0.596393
856.00	0.594782
857.00	0.593111
858.00	0.591616
859.00	0.589887
860.00	0.588289
861.00	0.586586
862.00	0.584736
863.00	0.581536
864.00	0.578536
865.00	0.575478
866.00	0.572541
867.00	0.569498
868.00	0.566483
869.00	0.563348
870.00	0.560297
871.00	0.557126
872.00	0.553967
873.00	0.550819
874.00	0.547781
875.00	0.544547
876.00	0.541510
877.00	0.538434
878.00	0.535419
879.00	0.532488
880.00	0.530797
881.00	0.529049
882.00	0.527265
883.00	0.525476
884.00	0.523827
885.00	0.522213
886.00	0.520547
887.00	0.518886
888.00	0.517268
889.00	0.515639
890.00	0.514055
891.00	0.512400
892.00	0.510866
893.00	0.509415
894.00	0.507889
895.00	0.506386
896.00	0.504938
897.00	0.503470
898.00	0.502039
899.00	0.500667
900.00	0.499290
901.00	0.497773
902.00	0.496204
903.00	0.494761
904.00	0.493355
905.00	0.491989
906.00	0.490633
907.00	0.489240
908.00	0.487904
909.00	0.486533
910.00	0.485076
911.00	0.483754
912.00	0.482352
913.00	0.481069
914.00	0.479642
915.00	0.478256
916.00	0.476854
917.00	0.475531
918.00	0.474295
919.00	0.473056
920.00	0.471775
921.00	0.470544
922.00	0.469275
923.00	0.468064
924.00	0.466871
925.00	0.465679
926.00	0.464512
927.00	0.463387
928.00	0.462188
929.00	0.461040
930.00	0.459853
931.00	0.458741
932.00	0.457593
933.00	0.456464
934.00	0.455285
935.00	0.454164
936.00	0.453089
937.00	0.452005
938.00	0.450919
939.00	0.449877
940.00	0.448850
941.00	0.447811
942.00	0.446790
943.00	0.445741
944.00	0.444673
945.00	0.443639
946.00	0.442609
947.00	0.441582
948.00	0.440609
949.00	0.439650
950.00	0.438696
951.00	0.437718
952.00	0.436741
953.00	0.435720
954.00	0.434751
955.00	0.433744
956.00	0.432752
957.00	0.431733
958.00	0.430764
959.00	0.429814
960.00	0.428934
961.00	0.428063
962.00	0.427127
963.00	0.426213
964.00	0.425297
965.00	0.424380
966.00	0.423447
967.00	0.422552
968.00	0.421679
969.00	0.420818
970.00	0.419986
971.00	0.419187
972.00	0.418422
973.00	0.417600
974.00	0.416782
975.00	0.415957
976.00	0.415141
977.00	0.414273
978.00	0.413419
979.00	0.412640
980.00	0.411883
981.00	0.411122
982.00	0.410348
983.00	0.409614
984.00	0.408873
985.00	0.408134
986.00	0.407357
987.00	0.406595
988.00	0.405800
989.00	0.405040
990.00	0.404298
991.00	0.403581
992.00	0.402866
993.00	0.402120
994.00	0.401433
995.00	0.400727
996.00	0.400026
997.00	0.399324
998.00	0.398637
999.00	0.397879
1000.00	0.397168
1001.00	0.396472
1002.00	0.395779
1003.00	0.395148
1004.00	0.394502
1005.00	0.393864
1006.00	0.393221
1007.00	0.392607
1008.00	0.391963
1009.00	0.391302
1010.00	0.390665
1011.00	0.390011
1012.00	0.389379
1013.00	0.388733
1014.00	0.388067
1015.00	0.387413
1016.00	0.386817
1017.00	0.386211
1018.00	0.385582
1019.00	0.384983
1020.00	0.384355
1021.00	0.383743
1022.00	0.383129
1023.00	0.382495
1024.00	0.381869
1025.00	0.381266
1026.00	0.380663
1027.00	0.380066
1028.00	0.379445
1029.00	0.378845
1030.00	0.378251
1031.00	0.377678
1032.00	0.377117
1033.00	0.376546
1034.00	0.375952
1035.00	0.375371
1036.00	0.374782
1037.00	0.374216
1038.00	0.373657
1039.00	0.373096
1040.00	0.372521
1041.00	0.371928
1042.00	0.371340
1043.00	0.370779
1044.00	0.370216
1045.00	0.369669
1046.00	0.369105
1047.00	0.368544
1048.00	0.368004
1049.00	0.367443
1050.00	0.366905
1051.00	0.366382
1052.00	0.365893
1053.00	0.365375
1054.00	0.364867
1055.00	0.364350
1056.00	0.363825
1057.00	0.363309
1058.00	0.362815
1059.00	0.362368
1060.00	0.361901
1061.00	0.361400
1062.00	0.360882
1063.00	0.360400
1064.00	0.359913
1065.00	0.359460
1066.00	0.358989
1067.00	0.358541
1068.00	0.358079
1069.00	0.357584
1070.00	0.357142
1071.00	0.356687
1072.00	0.356238
1073.00	0.355782
1074.00	0.355329
1075.00	0.354885
1076.00	0.354388
1077.00	0.353913
1078.00	0.353472
1079.00	0.353087
1080.00	0.352654
1081.00	0.352256
1082.00	0.351822
1083.00	0.351420
1084.00	0.350993
1085.00	0.350569
1086.00	0.350138
1087.00	0.349711
1088.00	0.349237
1089.00	0.348790
1090.00	0.348388
1091.00	0.348014
1092.00	0.347617
1093.00	0.347223
1094.00	0.346849
1095.00	0.346476
1096.00	0.346096
1097.00	0.345723
1098.00	0.345319
1099.00	0.344887
1100.00	0.344459
1101.00	0.344058
1102.00	0.343695
1103.00	0.343340
1104.00	0.342968
1105.00	0.342624
1106.00	0.342267
1107.00	0.341901
1108.00	0.341523
1109.00	0.341163
1110.00	0.340823
1111.00	0.340444
1112.00	0.340083
1113.00	0.339704
1114.00	0.339367
1115.00	0.339042
1116.00	0.338733
1117.00	0.338463
1118.00	0.338157
1119.00	0.337788
1120.00	0.337419
1121.00	0.337077
1122.00	0.336772
1123.00	0.336430
1124.00	0.336091
1125.00	0.335784
1126.00	0.335473
1127.00	0.335167
1128.00	0.334854
1129.00	0.334544
1130.00	0.334249
1131.00	0.333926
1132.00	0.333624
1133.00	0.333337
1134.00	0.333015
1135.00	0.332726
1136.00	0.332467
1137.00	0.332221
1138.00	0.331966
1139.00	0.331685
1140.00	0.331435
1141.00	0.331207
1142.00	0.330955
1143.00	0.330711
1144.00	0.330451
1145.00	0.330237
1146.00	0.330020
1147.00	0.329784
1148.00	0.329585
1149.00	0.329364
1150.00	0.329132
1151.00	0.328896
1152.00	0.328645
1153.00	0.328395
1154.00	0.328178
1155.00	0.327940
1156.00	0.327696
1157.00	0.327468
1158.00	0.327214
1159.00	0.326964
1160.00	0.326717
1161.00	0.326504
1162.00	0.326273
1163.00	0.326018
1164.00	0.325774
1165.00	0.325514
1166.00	0.325248
1167.00	0.324986
1168.00	0.324726
1169.00	0.324468
1170.00	0.324210
1171.00	0.323900
1172.00	0.323632
1173.00	0.323384
1174.00	0.323105
1175.00	0.322869
1176.00	0.322612
1177.00	0.322345
1178.00	0.322073
1179.00	0.321797
1180.00	0.321524
1181.00	0.321262
1182.00	0.320990
1183.00	0.320694
1184.00	0.320422
1185.00	0.320143
1186.00	0.319879
1187.00	0.319603
1188.00	0.319332
1189.00	0.319057
1190.00	0.318776
1191.00	0.318515
1192.00	0.318230
1193.00	0.317959
1194.00	0.317683
1195.00	0.317407
1196.00	0.317117
1197.00	0.316864
1198.00	0.316564
1199.00	0.316278
1200.00	0.316026
1201.00	0.315764
1202.00	0.315512
1203.00	0.315258
1204.00	0.315007
1205.00	0.314774
1206.00	0.314497
1207.00	0.314215
1208.00	0.313965
1209.00	0.313714
1210.00	0.313466
1211.00	0.313213
1212.00	0.312944
1213.00	0.312697
1214.00	0.312417
1215.00	0.312154
1216.00	0.311879
1217.00	0.311621
1218.00	0.311333
1219.00	0.311057
1220.00	0.310775
1221.00	0.310504
1222.00	0.310220
1223.00	0.309953
1224.00	0.309702
1225.00	0.309412
1226.00	0.309117
1227.00	0.308830
1228.00	0.308532
1229.00	0.308222
1230.00	0.307903
1231.00	0.307609
1232.00	0.307327
1233.00	0.307046
1234.00	0.306762
1235.00	0.306486
1236.00	0.306189
1237.00	0.305889
1238.00	0.305586
1239.00	0.305289
1240.00	0.304994
1241.00	0.304691
1242.00	0.304373
1243.00	0.304075
1244.00	0.303764
1245.00	0.303474
1246.00	0.303182
1247.00	0.302888
1248.00	0.302596
1249.00	0.302312
1250.00	0.302037
1251.00	0.301754
1252.00	0.301459
1253.00	0.301168
1254.00	0.300898
1255.00	0.300644
1256.00	0.300405
1257.00	0.300175
1258.00	0.299938
1259.00	0.299726
1260.00	0.299487
1261.00	0.299244
1262.00	0.298988
1263.00	0.298774
1264.00	0.298578
1265.00	0.298348
1266.00	0.298126
1267.00	0.297899
1268.00	0.297685
1269.00	0.297479
1270.00	0.297291
1271.00	0.297096
1272.00	0.296887
1273.00	0.296655
1274.00	0.296436
1275.00	0.296230
1276.00	0.296013
1277.00	0.295796
1278.00	0.295593
1279.00	0.295418
1280.00	0.295238
1281.00	0.295030
1282.00	0.294853
1283.00	0.294653
1284.00	0.294459
1285.00	0.294253
1286.00	0.294077
1287.00	0.293879
1288.00	0.293687
1289.00	0.293469
1290.00	0.293293
1291.00	0.293117
1292.00	0.292926
1293.00	0.292735
1294.00	0.292551
1295.00	0.292360
1296.00	0.292179
1297.00	0.291978
1298.00	0.291805
1299.00	0.291642
1300.00	0.291485
1301.00	0.291321
1302.00	0.291162
1303.00	0.291016
1304.00	0.290879
1305.00	0.290751
1306.00	0.290632
1307.00	0.290488
1308.00	0.290318
1309.00	0.290154
1310.00	0.290031
1311.00	0.289911
1312.00	0.289803
1313.00	0.289709
1314.00	0.289614
1315.00	0.289523
1316.00	0.289438
1317.00	0.289361
1318.00	0.289299
1319.00	0.289247
1320.00	0.289173
1321.00	0.289115
1322.00	0.289050
1323.00	0.289008
1324.00	0.288942
1325.00	0.288905
1326.00	0.288882
1327.00	0.288844
1328.00	0.288821
1329.00	0.288803
1330.00	0.288757
1331.00	0.288728
1332.00	0.288727
1333.00	0.288713
1334.00	0.288706
1335.00	0.288692
1336.00	0.288676
1337.00	0.288679
1338.00	0.288674
1339.00	0.288679
1340.00	0.288717
1341.00	0.288786
1342.00	0.288846
1343.00	0.288885
1344.00	0.288931
1345.00	0.288987
1346.00	0.289058
1347.00	0.289114
1348.00	0.289169
1349.00	0.289223
1350.00	0.289274
1351.00	0.289316
1352.00	0.289387
1353.00	0.289488
1354.00	0.289564
1355.00	0.289618
1356.00	0.289664
1357.00	0.289734
1358.00	0.289806
1359.00	0.289873
1360.00	0.289989
1361.00	0.290119
1362.00	0.290251
1363.00	0.290388
1364.00	0.290595
1365.00	0.290820
1366.00	0.291066
1367.00	0.291364
1368.00	0.291735
1369.00	0.292115
1370.00	0.292502
1371.00	0.292979
1372.00	0.293548
1373.00	0.294193
1374.00	0.294853
1375.00	0.295591
1376.00	0.296402
1377.00	0.297285
1378.00	0.298251
1379.00	0.299285
1380.00	0.300397
1381.00	0.301586
1382.00	0.302864
1383.00	0.304191
1384.00	0.305555
1385.00	0.306988
1386.00	0.308526
1387.00	0.310124
1388.00	0.311750
1389.00	0.313434
1390.00	0.315185
1391.00	0.316996
1392.00	0.318860
1393.00	0.320786
1394.00	0.322766
1395.00	0.324748
1396.00	0.326763
1397.00	0.328804
1398.00	0.330885
1399.00	0.332961
1400.00	0.335066
1401.00	0.337191
1402.00	0.339354
1403.00	0.341467
1404.00	0.343600
1405.00	0.345754
1406.00	0.347891
1407.00	0.349982
1408.00	0.352054
1409.00	0.354095
1410.00	0.356124
1411.00	0.358128
1412.00	0.360101
1413.00	0.362035
1414.00	0.363918
1415.00	0.365734
1416.00	0.367511
1417.00	0.369219
1418.00	0.370845
1419.00	0.372439
1420.00	0.373935
1421.00	0.375413
1422.00	0.376828
1423.00	0.378215
1424.00	0.379522
1425.00	0.380775
1426.00	0.381989
1427.00	0.383116
1428.00	0.384150
1429.00	0.385174
1430.00	0.386133
1431.00	0.387055
1432.00	0.387908
1433.00	0.388701
1434.00	0.389467
1435.00	0.390267
1436.00	0.390946
1437.00	0.391633
1438.00	0.392243
1439.00	0.392804
1440.00	0.393303
1441.00	0.393811
1442.00	0.394272
1443.00	0.394671
1444.00	0.395046
1445.00	0.395397
1446.00	0.395662
1447.00	0.395950
1448.00	0.396191
1449.00	0.396374
1450.00	0.396543
1451.00	0.396680
1452.00	0.396747
1453.00	0.396780
1454.00	0.396811
1455.00	0.396800
1456.00	0.396753
1457.00	0.396664
1458.00	0.396503
1459.00	0.396304
1460.00	0.396090
1461.00	0.395810
1462.00	0.395463
1463.00	0.395107
1464.00	0.394687
1465.00	0.394227
1466.00	0.393728
1467.00	0.393221
1468.00	0.392644
1469.00	0.392057
1470.00	0.391414
1471.00	0.390718
1472.00	0.390003
1473.00	0.389276
1474.00	0.388506
1475.00	0.387712
1476.00	0.386865
1477.00	0.385996
1478.00	0.385108
1479.00	0.384195
1480.00	0.383211
1481.00	0.382229
1482.00	0.381220
1483.00	0.380201
1484.00	0.379150
1485.00	0.378120
1486.00	0.377033
1487.00	0.375931
1488.00	0.374847
1489.00	0.373719
1490.00	0.372571
1491.00	0.371393
1492.00	0.370219
1493.00	0.369045
1494.00	0.367844
1495.00	0.366648
1496.00	0.365485
1497.00	0.364363
1498.00	0.363185
1499.00	0.361965
1500.00	0.360779
1501.00	0.359578
1502.00	0.358347
1503.00	0.357108
1504.00	0.355901
1505.00	0.354673
1506.00	0.353450
1507.00	0.352218
1508.00	0.351014
1509.00	0.349786
1510.00	0.348560
1511.00	0.347326
1512.00	0.346118
1513.00	0.344882
1514.00	0.343651
1515.00	0.342435
1516.00	0.341277
1517.00	0.340084
1518.00	0.338923
1519.00	0.337808
1520.00	0.336707
1521.00	0.335600
1522.00	0.334480
1523.00	0.333404
1524.00	0.332313
1525.00	0.331221
1526.00	0.330157
1527.00	0.329149
1528.00	0.328148
1529.00	0.327134
1530.00	0.326130
1531.00	0.325141
1532.00	0.324194
1533.00	0.323247
1534.00	0.322322
1535.00	0.321364
1536.00	0.320418
1537.00	0.319495
1538.00	0.318598
1539.00	0.317707
1540.00	0.316793
1541.00	0.315913
1542.00	0.315075
1543.00	0.314238
1544.00	0.313413
1545.00	0.312604
1546.00	0.311817
1547.00	0.311050
1548.00	0.310269
1549.00	0.309497
1550.00	0.308737
1551.00	0.307992
1552.00	0.307275
1553.00	0.306560
1554.00	0.305839
1555.00	0.305122
1556.00	0.304412
1557.00	0.303742
1558.00	0.303073
1559.00	0.302392
1560.00	0.301726
1561.00	0.301046
1562.00	0.300386
1563.00	0.299732
1564.00	0.299091
1565.00	0.298484
1566.00	0.297842
1567.00	0.297199
1568.00	0.296557
1569.00	0.295948
1570.00	0.295318
1571.00	0.294704
1572.00	0.294080
1573.00	0.293509
1574.00	0.292929
1575.00	0.292319
1576.00	0.291715
1577.00	0.291139
1578.00	0.290565
1579.00	0.289978
1580.00	0.289395
1581.00	0.288826
1582.00	0.288267
1583.00	0.287735
1584.00	0.287229
1585.00	0.286736
1586.00	0.286223
1587.00	0.285710
1588.00	0.285207
1589.00	0.284699
1590.00	0.284182
1591.00	0.283663
1592.00	0.283206
1593.00	0.282749
1594.00	0.282277
1595.00	0.281803
1596.00	0.281372
1597.00	0.280967
1598.00	0.280539
1599.00	0.280092
1600.00	0.279633
1601.00	0.279178
1602.00	0.278719
1603.00	0.278250
1604.00	0.277832
1605.00	0.277404
1606.00	0.276978
1607.00	0.276575
1608.00	0.276172
1609.00	0.275754
1610.00	0.275369
1611.00	0.274976
1612.00	0.274599
1613.00	0.274176
1614.00	0.273764
1615.00	0.273361
1616.00	0.272982
1617.00	0.272625
1618.00	0.272253
1619.00	0.271883
1620.00	0.271547
1621.00	0.271166
1622.00	0.270819
1623.00	0.270506
1624.00	0.270170
1625.00	0.269846
1626.00	0.269546
1627.00	0.269255
1628.00	0.268982
1629.00	0.268703
1630.00	0.268457
1631.00	0.268204
1632.00	0.267961
1633.00	0.267699
1634.00	0.267440
1635.00	0.267205
1636.00	0.266967
1637.00	0.266722
1638.00	0.266519
1639.00	0.266317
1640.00	0.266104
1641.00	0.265874
1642.00	0.265650
1643.00	0.267019
1644.00	0.268447
1645.00	0.269851
1646.00	0.271266
1647.00	0.272692
1648.00	0.274089
1649.00	0.275546
1650.00	0.276975
1651.00	0.278423
1652.00	0.279905
1653.00	0.281413
1654.00	0.282879
1655.00	0.284322
1656.00	0.285767
1657.00	0.287235
1658.00	0.288767
1659.00	0.290298
1660.00	0.290142
1661.00	0.289930
1662.00	0.289758
1663.00	0.289544
1664.00	0.289298
1665.00	0.289126
1666.00	0.288884
1667.00	0.288713
1668.00	0.288463
1669.00	0.288268
1670.00	0.288017
1671.00	0.287800
1672.00	0.287720
1673.00	0.287529
1674.00	0.287330
1675.00	0.287082
1676.00	0.286854
1677.00	0.286688
1678.00	0.286400
1679.00	0.286178
1680.00	0.285981
1681.00	0.285860
1682.00	0.285645
1683.00	0.285486
1684.00	0.285321
1685.00	0.285180
1686.00	0.285032
1687.00	0.284923
1688.00	0.284914
1689.00	0.284751
1690.00	0.284720
1691.00	0.284676
1692.00	0.284674
1693.00	0.284649
1694.00	0.284585
1695.00	0.284631
1696.00	0.284597
1697.00	0.284624
1698.00	0.284596
1699.00	0.284679
1700.00	0.284575
1701.00	0.284509
1702.00	0.284519
1703.00	0.284460
1704.00	0.284405
1705.00	0.284304
1706.00	0.284252
1707.00	0.284199
1708.00	0.284080
1709.00	0.284000
1710.00	0.284029
1711.00	0.283944
1712.00	0.283909
1713.00	0.283898
1714.00	0.283840
1715.00	0.283788
1716.00	0.283681
1717.00	0.283733
1718.00	0.283802
1719.00	0.283817
1720.00	0.283776
1721.00	0.283850
1722.00	0.283860
1723.00	0.283801
1724.00	0.283822
1725.00	0.283867
1726.00	0.283919
1727.00	0.283848
1728.00	0.283838
1729.00	0.283772
1730.00	0.283668
1731.00	0.283691
1732.00	0.283652
1733.00	0.283653
1734.00	0.283681
1735.00	0.283666
1736.00	0.283759
1737.00	0.283790
1738.00	0.283797
1739.00	0.283781
1740.00	0.283927
1741.00	0.284021
1742.00	0.284151
1743.00	0.284155
1744.00	0.284233
1745.00	0.284365
1746.00	0.284426
1747.00	0.284611
1748.00	0.284748
1749.00	0.285015
1750.00	0.285166
1751.00	0.285386
1752.00	0.285515
1753.00	0.285573
1754.00	0.285733
1755.00	0.285896
1756.00	0.286112
1757.00	0.286213
1758.00	0.286305
1759.00	0.286497
1760.00	0.286642
1761.00	0.286720
1762.00	0.286905
1763.00	0.287170
1764.00	0.287315
1765.00	0.287333
1766.00	0.287340
1767.00	0.287373
1768.00	0.287389
1769.00	0.287442
1770.00	0.287588
1771.00	0.287657
1772.00	0.287685
1773.00	0.287697
1774.00	0.287573
1775.00	0.287478
1776.00	0.287380
1777.00	0.287274
1778.00	0.287278
1779.00	0.287131
1780.00	0.287034
1781.00	0.286960
1782.00	0.286953
1783.00	0.286875
1784.00	0.286810
1785.00	0.286607
1786.00	0.286462
1787.00	0.286231
1788.00	0.286087
1789.00	0.285882
1790.00	0.285752
1791.00	0.285753
1792.00	0.285750
1793.00	0.285568
1794.00	0.285577
1795.00	0.285432
1796.00	0.285322
1797.00	0.285102
1798.00	0.284916
1799.00	0.284797
1800.00	0.284592
1801.00	0.284485
1802.00	0.284336
1803.00	0.284229
1804.00	0.284144
1805.00	0.284036
1806.00	0.283913
1807.00	0.283692
1808.00	0.283518
1809.00	0.283220
1810.00	0.283076
1811.00	0.282896
1812.00	0.282780
1813.00	0.282665
1814.00	0.282600
1815.00	0.282509
1816.00	0.282203
1817.00	0.282170
1818.00	0.282002
1819.00	0.281909
1820.00	0.281761
1821.00	0.281673
1822.00	0.281582
1823.00	0.281482
1824.00	0.281454
1825.00	0.281371
1826.00	0.281297
1827.00	0.281210
1828.00	0.281241
1829.00	0.281193
1830.00	0.281047
1831.00	0.281022
1832.00	0.281017
1833.00	0.281101
1834.00	0.281168
1835.00	0.281331
1836.00	0.281551
1837.00	0.281812
1838.00	0.281906
1839.00	0.282068
1840.00	0.282383
1841.00	0.282763
1842.00	0.283182
1843.00	0.283816
1844.00	0.284444
1845.00	0.284996
1846.00	0.285661
1847.00	0.286483
1848.00	0.287307
1849.00	0.288185
1850.00	0.289266
1851.00	0.290417
1852.00	0.291605
1853.00	0.292853
1854.00	0.294164
1855.00	0.295792
1856.00	0.297517
1857.00	0.299220
1858.00	0.301115
1859.00	0.303000
1860.00	0.305037
1861.00	0.307142
1862.00	0.309410
1863.00	0.312031
1864.00	0.314687
1865.00	0.317596
1866.00	0.320649
1867.00	0.323840
1868.00	0.327002
1869.00	0.330524
1870.00	0.334203
1871.00	0.337971
1872.00	0.341947
1873.00	0.346050
1874.00	0.350487
1875.00	0.354759
1876.00	0.359653
1877.00	0.364492
1878.00	0.369489
1879.00	0.374643
1880.00	0.379815
1881.00	0.385391
1882.00	0.390665
1883.00	0.396189
1884.00	0.401845
1885.00	0.407587
1886.00	0.413448
1887.00	0.419345
1888.00	0.425425
1889.00	0.431491
1890.00	0.437377
1891.00	0.443413
1892.00	0.449465
1893.00	0.455264
1894.00	0.461246
1895.00	0.467382
1896.00	0.473442
1897.00	0.479345
1898.00	0.485081
1899.00	0.491373
1900.00	0.497340
1901.00	0.502879
1902.00	0.508588
1903.00	0.514020
1904.00	0.519560
1905.00	0.524731
1906.00	0.529753
1907.00	0.535286
1908.00	0.540459
1909.00	0.545378
1910.00	0.550395
1911.00	0.554857
1912.00	0.559218
1913.00	0.563397
1914.00	0.567427
1915.00	0.571314
1916.00	0.574448
1917.00	0.577572
1918.00	0.580994
1919.00	0.583879
1920.00	0.586385
1921.00	0.588554
1922.00	0.591103
1923.00	0.592799
1924.00	0.594590
1925.00	0.595906
1926.00	0.597044
1927.00	0.598329
1928.00	0.599310
1929.00	0.600373
1930.00	0.600880
1931.00	0.601121
1932.00	0.601159
1933.00	0.601384
1934.00	0.601870
1935.00	0.601838
1936.00	0.602112
1937.00	0.601905
1938.00	0.602023
1939.00	0.601412
1940.00	0.601008
1941.00	0.600300
1942.00	0.599830
1943.00	0.599505
1944.00	0.598575
1945.00	0.598142
1946.00	0.596832
1947.00	0.596127
1948.00	0.595324
1949.00	0.594775
1950.00	0.593906
1951.00	0.592413
1952.00	0.591103
1953.00	0.589540
1954.00	0.588339
1955.00	0.586794
1956.00	0.585619
1957.00	0.584398
1958.00	0.583122
1959.00	0.581722
1960.00	0.580462
1961.00	0.578628
1962.00	0.576700
1963.00	0.575309
1964.00	0.573501
1965.00	0.571949
1966.00	0.569885
1967.00	0.567830
1968.00	0.566110
1969.00	0.564280
1970.00	0.562408
1971.00	0.560685
1972.00	0.559166
1973.00	0.556949
1974.00	0.555393
1975.00	0.553592
1976.00	0.551648
1977.00	0.549850
1978.00	0.548342
1979.00	0.546771
1980.00	0.545046
1981.00	0.543141
1982.00	0.541364
1983.00	0.539783
1984.00	0.538467
1985.00	0.536535
1986.00	0.534708
1987.00	0.533224
1988.00	0.531592
1989.00	0.529734
1990.00	0.528337
1991.00	0.526602
1992.00	0.524810
1993.00	0.523164
1994.00	0.521327
1995.00	0.519526
1996.00	0.517795
1997.00	0.516192
1998.00	0.514790
1999.00	0.513008
2000.00	0.511250
2001.00	0.509617
2002.00	0.507817
2003.00	0.506181
2004.00	0.504373
2005.00	0.502431
2006.00	0.500882
2007.00	0.499050
2008.00	0.497379
2009.00	0.495539
2010.00	0.493792
2011.00	0.492254
2012.00	0.490440
2013.00	0.488981
2014.00	0.487352
2015.00	0.485713
2016.00	0.484020
2017.00	0.482552
2018.00	0.480771
2019.00	0.479319
2020.00	0.477826
2021.00	0.476574
2022.00	0.475318
2023.00	0.473495
2024.00	0.472400
2025.00	0.471029
2026.00	0.469698
2027.00	0.468107
2028.00	0.466479
2029.00	0.465019
2030.00	0.463331
2031.00	0.461860
2032.00	0.460327
2033.00	0.458808
2034.00	0.457409
2035.00	0.456107
2036.00	0.454789
2037.00	0.453585
2038.00	0.451892
2039.00	0.450574
2040.00	0.449188
2041.00	0.447604
2042.00	0.445971
2043.00	0.444549
2044.00	0.443117
2045.00	0.441855
2046.00	0.440449
2047.00	0.439056
2048.00	0.437683
2049.00	0.436481
2050.00	0.435237
2051.00	0.433600
2052.00	0.432176
2053.00	0.431093
2054.00	0.429762
2055.00	0.428294
2056.00	0.426721
2057.00	0.425655
2058.00	0.424123
2059.00	0.423084
2060.00	0.421860
2061.00	0.420678
2062.00	0.419303
2063.00	0.417975
2064.00	0.416647
2065.00	0.415137
2066.00	0.413786
2067.00	0.412602
2068.00	0.411190
2069.00	0.409925
2070.00	0.408386
2071.00	0.407090
2072.00	0.405594
2073.00	0.404609
2074.00	0.402906
2075.00	0.401696
2076.00	0.400014
2077.00	0.398342
2078.00	0.396957
2079.00	0.395561
2080.00	0.394384
2081.00	0.393123
2082.00	0.391950
2083.00	0.390459
2084.00	0.388953
2085.00	0.388044
2086.00	0.386545
2087.00	0.385313
2088.00	0.383942
2089.00	0.382845
2090.00	0.381127
2091.00	0.380087
2092.00	0.378787
2093.00	0.377599
2094.00	0.376878
2095.00	0.375535
2096.00	0.374394
2097.00	0.372922
2098.00	0.371690
2099.00	0.370402
2100.00	0.369065
2101.00	0.367781
2102.00	0.366460
2103.00	0.365268
2104.00	0.363573
2105.00	0.362414
2106.00	0.361432
2107.00	0.360157
2108.00	0.358842
2109.00	0.357436
2110.00	0.356093
2111.00	0.354461
2112.00	0.353423
2113.00	0.352289
2114.00	0.351282
2115.00	0.349944
2116.00	0.348947
2117.00	0.348192
2118.00	0.346962
2119.00	0.346157
2120.00	0.345017
2121.00	0.344322
2122.00	0.343062
2123.00	0.341970
2124.00	0.341408
2125.00	0.340351
2126.00	0.339593
2127.00	0.338937
2128.00	0.337970
2129.00	0.336641
2130.00	0.335557
2131.00	0.334741
2132.00	0.333907
2133.00	0.332935
2134.00	0.332006
2135.00	0.331142
2136.00	0.329817
2137.00	0.329260
2138.00	0.328798
2139.00	0.327946
2140.00	0.327110
2141.00	0.326490
2142.00	0.325902
2143.00	0.325002
2144.00	0.323759
2145.00	0.323048
2146.00	0.322357
2147.00	0.321751
2148.00	0.320934
2149.00	0.320404
2150.00	0.319724
2151.00	0.318650
2152.00	0.318216
2153.00	0.317608
2154.00	0.316752
2155.00	0.315658
2156.00	0.315251
2157.00	0.314339
2158.00	0.313362
2159.00	0.312753
2160.00	0.312277
2161.00	0.311886
2162.00	0.311351
2163.00	0.311149
2164.00	0.310248
2165.00	0.309578
2166.00	0.308854
2167.00	0.308384
2168.00	0.307791
2169.00	0.307015
2170.00	0.306658
2171.00	0.305979
2172.00	0.305830
2173.00	0.305041
2174.00	0.305034
2175.00	0.304450
2176.00	0.303842
2177.00	0.303590
2178.00	0.302940
2179.00	0.302482
2180.00	0.301930
2181.00	0.302065
2182.00	0.301712
2183.00	0.301358
2184.00	0.300998
2185.00	0.300790
2186.00	0.300946
2187.00	0.300327
2188.00	0.300097
2189.00	0.299343
2190.00	0.299199
2191.00	0.298532
2192.00	0.298186
2193.00	0.297928
2194.00	0.297592
2195.00	0.297555
2196.00	0.297313
2197.00	0.297138
[truncated: 303 more rows]
