# Supplementary material for: Ultrafast charge-transfer-induced spin transition in cobalt-tungstate molecular photomagnets
Source: Nat Commun. 2025 Jun 6;16:5012. doi: 10.1038/s41467-025-60401-4 (PMC12144094; doi:10.1038/s41467-025-60401-4)
Supplement: Supplementary file 5 — Source Data [file 41467_2025_60401_MOESM5_ESM.zip › Source_Data_files/Photoinduced_UV_vis_NIR_spectra_CsCoW/cooling_photo_2nd/File_220713_151815_3Kphoto1_532after15min.txt]

File_220713_151815_3Kphoto1_532after15min.spc - RawData
�g�� (nm)	Abs.
200.00	3.541971
201.00	3.063542
202.00	2.998688
203.00	2.584656
204.00	2.809203
205.00	2.493201
206.00	2.366522
207.00	2.306002
208.00	2.293522
209.00	2.393461
210.00	2.495446
211.00	2.672542
212.00	2.689918
213.00	2.785418
214.00	2.540477
215.00	2.433038
216.00	2.373505
217.00	2.370384
218.00	2.389974
219.00	2.472018
220.00	2.512834
221.00	2.502185
222.00	2.479855
223.00	2.478511
224.00	2.455744
225.00	2.463296
226.00	2.453910
227.00	2.439196
228.00	2.460979
229.00	2.505685
230.00	2.514728
231.00	2.540305
232.00	2.540878
233.00	2.491550
234.00	2.461504
235.00	2.431856
236.00	2.450226
237.00	2.427255
238.00	2.433547
239.00	2.452529
240.00	2.479915
241.00	2.457914
242.00	2.476551
243.00	2.508098
244.00	2.506682
245.00	2.500704
246.00	2.510722
247.00	2.496038
248.00	2.493353
249.00	2.486195
250.00	2.499264
251.00	2.493204
252.00	2.498171
253.00	2.508727
254.00	2.515100
255.00	2.496022
256.00	2.501269
257.00	2.502443
258.00	2.491765
259.00	2.476320
260.00	2.495194
261.00	2.494146
262.00	2.506857
263.00	2.503770
264.00	2.506385
265.00	2.500060
266.00	2.490431
267.00	2.473995
268.00	2.463696
269.00	2.456885
270.00	2.439957
271.00	2.431785
272.00	2.423778
273.00	2.414942
274.00	2.399934
275.00	2.398425
276.00	2.387417
277.00	2.378381
278.00	2.364225
279.00	2.358388
280.00	2.349011
281.00	2.351292
282.00	2.337037
283.00	2.328495
284.00	2.320661
285.00	2.303557
286.00	2.280470
287.00	2.275229
288.00	2.261987
289.00	2.253429
290.00	2.239961
291.00	2.229438
292.00	2.212594
293.00	2.198627
294.00	2.177830
295.00	2.166856
296.00	2.153019
297.00	2.141676
298.00	2.130202
299.00	2.117503
300.00	2.098799
301.00	2.078154
302.00	2.063158
303.00	2.045366
304.00	2.035828
305.00	2.019820
306.00	2.009277
307.00	1.989943
308.00	1.968480
309.00	1.946230
310.00	1.923278
311.00	1.903030
312.00	1.889625
313.00	1.880397
314.00	1.860382
315.00	1.840951
316.00	1.820191
317.00	1.796064
318.00	1.773397
319.00	1.754940
320.00	1.740016
321.00	1.725325
322.00	1.709297
323.00	1.697380
324.00	1.687561
325.00	1.673982
326.00	1.664336
327.00	1.654904
328.00	1.640572
329.00	1.629056
330.00	1.621857
331.00	1.610378
332.00	1.603705
333.00	1.597885
334.00	1.588948
335.00	1.584125
336.00	1.579372
337.00	1.575193
338.00	1.573656
339.00	1.571909
340.00	1.569294
341.00	1.565662
342.00	1.558734
343.00	1.554699
344.00	1.551245
345.00	1.546962
346.00	1.544578
347.00	1.542306
348.00	1.537107
349.00	1.533384
350.00	1.531412
351.00	1.529188
352.00	1.527472
353.00	1.524919
354.00	1.522487
355.00	1.517719
356.00	1.514604
357.00	1.509548
358.00	1.505924
359.00	1.503045
360.00	1.499594
361.00	1.494878
362.00	1.489923
363.00	1.484233
364.00	1.475184
365.00	1.466413
366.00	1.455012
367.00	1.444613
368.00	1.432773
369.00	1.422389
370.00	1.410180
371.00	1.398429
372.00	1.387198
373.00	1.373776
374.00	1.359903
375.00	1.345780
376.00	1.332259
377.00	1.316955
378.00	1.303729
379.00	1.288113
380.00	1.275476
381.00	1.261464
382.00	1.248371
383.00	1.235664
384.00	1.224206
385.00	1.211326
386.00	1.200799
387.00	1.189091
388.00	1.178274
389.00	1.168374
390.00	1.158435
391.00	1.148039
392.00	1.139888
393.00	1.131058
394.00	1.123305
395.00	1.115069
396.00	1.107057
397.00	1.099470
398.00	1.092908
399.00	1.085464
400.00	1.079848
401.00	1.075290
402.00	1.070963
403.00	1.065464
404.00	1.061490
405.00	1.057200
406.00	1.052980
407.00	1.048340
408.00	1.045955
409.00	1.042105
410.00	1.038957
411.00	1.035244
412.00	1.031914
413.00	1.027365
414.00	1.024498
415.00	1.020979
416.00	1.017904
417.00	1.014344
418.00	1.011590
419.00	1.007959
420.00	1.004680
421.00	1.001298
422.00	0.998808
423.00	0.995210
424.00	0.992570
425.00	0.989102
426.00	0.986342
427.00	0.983483
428.00	0.981102
429.00	0.977923
430.00	0.975538
431.00	0.972850
432.00	0.970334
433.00	0.968129
434.00	0.966444
435.00	0.965327
436.00	0.963781
437.00	0.962139
438.00	0.960315
439.00	0.958886
440.00	0.956725
441.00	0.956276
442.00	0.955081
443.00	0.954544
444.00	0.953986
445.00	0.953649
446.00	0.952249
447.00	0.951842
448.00	0.951949
449.00	0.951703
450.00	0.951394
451.00	0.951196
452.00	0.950843
453.00	0.950231
454.00	0.950475
455.00	0.951090
456.00	0.951782
457.00	0.952816
458.00	0.953873
459.00	0.954318
460.00	0.954784
461.00	0.955508
462.00	0.956616
463.00	0.957076
464.00	0.957409
465.00	0.958383
466.00	0.958624
467.00	0.958372
468.00	0.958595
469.00	0.958718
470.00	0.958415
471.00	0.958273
472.00	0.958058
473.00	0.957157
474.00	0.956574
475.00	0.955801
476.00	0.955247
477.00	0.954552
478.00	0.954225
479.00	0.953879
480.00	0.953778
481.00	0.953578
482.00	0.953859
483.00	0.953490
484.00	0.953225
485.00	0.952512
486.00	0.952113
487.00	0.951214
488.00	0.950660
489.00	0.950211
490.00	0.950048
491.00	0.949544
492.00	0.949681
493.00	0.949929
494.00	0.950171
495.00	0.950572
496.00	0.950427
497.00	0.950359
498.00	0.950394
499.00	0.950469
500.00	0.950102
501.00	0.950453
502.00	0.949827
503.00	0.949336
504.00	0.948660
505.00	0.948732
506.00	0.947878
507.00	0.947819
508.00	0.947614
509.00	0.947162
510.00	0.946062
511.00	0.945973
512.00	0.945837
513.00	0.945682
514.00	0.945549
515.00	0.945324
516.00	0.945070
517.00	0.944237
518.00	0.943609
519.00	0.942939
520.00	0.942252
521.00	0.941490
522.00	0.940911
523.00	0.940014
524.00	0.939470
525.00	0.939359
526.00	0.938636
527.00	0.938122
528.00	0.937005
529.00	0.936779
530.00	0.935987
531.00	0.935506
532.00	0.934399
533.00	0.933846
534.00	0.931768
535.00	0.929765
536.00	0.927367
537.00	0.924801
538.00	0.921931
539.00	0.918710
540.00	0.914927
541.00	0.911065
542.00	0.907429
543.00	0.903381
544.00	0.899162
545.00	0.894955
546.00	0.891239
547.00	0.887115
548.00	0.883295
549.00	0.880065
550.00	0.877433
551.00	0.874575
552.00	0.872352
553.00	0.870137
554.00	0.868016
555.00	0.865582
556.00	0.863498
557.00	0.861660
558.00	0.859884
559.00	0.857629
560.00	0.856512
561.00	0.855155
562.00	0.853719
563.00	0.852329
564.00	0.851619
565.00	0.850130
566.00	0.848704
567.00	0.847069
568.00	0.845274
569.00	0.843158
570.00	0.841184
571.00	0.838597
572.00	0.836196
573.00	0.833973
574.00	0.831561
575.00	0.828821
576.00	0.826757
577.00	0.824252
578.00	0.821972
579.00	0.820049
580.00	0.818518
581.00	0.817094
582.00	0.815843
583.00	0.814806
584.00	0.814162
585.00	0.813297
586.00	0.812726
587.00	0.812044
588.00	0.811325
589.00	0.810701
590.00	0.810578
591.00	0.809874
592.00	0.809931
593.00	0.809899
594.00	0.809460
595.00	0.809184
596.00	0.808862
597.00	0.808510
598.00	0.808797
599.00	0.808417
600.00	0.808123
601.00	0.808735
602.00	0.808321
603.00	0.807315
604.00	0.807579
605.00	0.807698
606.00	0.807137
607.00	0.807598
608.00	0.808315
609.00	0.808595
610.00	0.808605
611.00	0.808927
612.00	0.808939
613.00	0.809242
614.00	0.809775
615.00	0.810628
616.00	0.811247
617.00	0.812016
618.00	0.812524
619.00	0.813095
620.00	0.813302
621.00	0.813850
622.00	0.814785
623.00	0.815361
624.00	0.816236
625.00	0.817219
626.00	0.818240
627.00	0.819270
628.00	0.820339
629.00	0.821238
630.00	0.822447
631.00	0.823441
632.00	0.824786
633.00	0.826080
634.00	0.826799
635.00	0.827503
636.00	0.828428
637.00	0.828444
638.00	0.828969
639.00	0.830091
640.00	0.831081
641.00	0.832031
642.00	0.833269
643.00	0.834653
644.00	0.835604
645.00	0.836958
646.00	0.837674
647.00	0.838348
648.00	0.839728
649.00	0.841093
650.00	0.841598
651.00	0.842757
652.00	0.844003
653.00	0.844562
654.00	0.845275
655.00	0.846586
656.00	0.847874
657.00	0.849548
658.00	0.851325
659.00	0.853042
660.00	0.854555
661.00	0.856373
662.00	0.857222
663.00	0.858227
664.00	0.859166
665.00	0.860034
666.00	0.859950
667.00	0.860891
668.00	0.860872
669.00	0.861097
670.00	0.861605
671.00	0.861872
672.00	0.861529
673.00	0.862209
674.00	0.861920
675.00	0.861879
676.00	0.862188
677.00	0.863037
678.00	0.862966
679.00	0.864109
680.00	0.864149
681.00	0.865150
682.00	0.865963
683.00	0.866560
684.00	0.867189
685.00	0.868053
686.00	0.869198
687.00	0.869777
688.00	0.870928
689.00	0.871045
690.00	0.871893
691.00	0.872199
692.00	0.872719
693.00	0.872758
694.00	0.873755
695.00	0.873711
696.00	0.873639
697.00	0.873499
698.00	0.873327
699.00	0.872709
700.00	0.873190
701.00	0.872800
702.00	0.872908
703.00	0.873264
704.00	0.874085
705.00	0.874564
706.00	0.874683
707.00	0.875265
708.00	0.875359
709.00	0.875791
710.00	0.875899
711.00	0.876822
712.00	0.876366
713.00	0.875942
714.00	0.875095
715.00	0.874536
716.00	0.874181
717.00	0.873931
718.00	0.873245
719.00	0.864851
720.00	0.856121
721.00	0.850333
722.00	0.847491
723.00	0.844802
724.00	0.842311
725.00	0.839679
726.00	0.836954
727.00	0.834153
728.00	0.831411
729.00	0.829024
730.00	0.828525
731.00	0.828115
732.00	0.827700
733.00	0.827247
734.00	0.826794
735.00	0.826354
736.00	0.825922
737.00	0.825397
738.00	0.824800
739.00	0.824204
740.00	0.823581
741.00	0.822876
742.00	0.822113
743.00	0.821285
744.00	0.820482
745.00	0.819663
746.00	0.818722
747.00	0.817771
748.00	0.816806
749.00	0.815777
750.00	0.814892
751.00	0.813918
752.00	0.812833
753.00	0.811685
754.00	0.810563
755.00	0.809330
756.00	0.808144
757.00	0.806908
758.00	0.805703
759.00	0.804485
760.00	0.803227
761.00	0.801902
762.00	0.800544
763.00	0.799278
764.00	0.797947
765.00	0.796598
766.00	0.795279
767.00	0.793876
768.00	0.792351
769.00	0.790875
770.00	0.789432
771.00	0.787838
772.00	0.786384
773.00	0.784829
774.00	0.783247
775.00	0.781614
776.00	0.779913
777.00	0.778384
778.00	0.776834
779.00	0.775239
780.00	0.773527
781.00	0.771881
782.00	0.770035
783.00	0.768133
784.00	0.766245
785.00	0.764415
786.00	0.762578
787.00	0.760693
788.00	0.758901
789.00	0.756971
790.00	0.755117
791.00	0.753109
792.00	0.751143
793.00	0.749200
794.00	0.747189
795.00	0.745099
796.00	0.743038
797.00	0.740909
798.00	0.738848
799.00	0.736832
800.00	0.734740
801.00	0.732696
802.00	0.730636
803.00	0.728529
804.00	0.726372
805.00	0.724167
806.00	0.722057
807.00	0.719878
808.00	0.717766
809.00	0.715648
810.00	0.713515
811.00	0.711308
812.00	0.709236
813.00	0.707070
814.00	0.704935
815.00	0.702642
816.00	0.700458
817.00	0.698367
818.00	0.696145
819.00	0.694000
820.00	0.691760
821.00	0.689608
822.00	0.687423
823.00	0.685233
824.00	0.682973
825.00	0.680798
826.00	0.678604
827.00	0.676471
828.00	0.674277
829.00	0.672107
830.00	0.669865
831.00	0.667645
832.00	0.665507
833.00	0.663286
834.00	0.661172
835.00	0.658990
836.00	0.656746
837.00	0.654691
838.00	0.652582
839.00	0.650407
840.00	0.648327
841.00	0.646161
842.00	0.644062
843.00	0.641864
844.00	0.639790
845.00	0.637731
846.00	0.635519
847.00	0.633483
848.00	0.631573
849.00	0.629509
850.00	0.627447
851.00	0.625365
852.00	0.623358
853.00	0.621283
854.00	0.619147
855.00	0.617082
856.00	0.615149
857.00	0.613042
858.00	0.611174
859.00	0.609096
860.00	0.607140
861.00	0.604854
862.00	0.602765
863.00	0.598542
864.00	0.594355
865.00	0.589948
866.00	0.585716
867.00	0.581497
868.00	0.577266
869.00	0.572997
870.00	0.568935
871.00	0.564857
872.00	0.560673
873.00	0.556633
874.00	0.552578
875.00	0.548368
876.00	0.544348
877.00	0.540269
878.00	0.536436
879.00	0.532440
880.00	0.530421
881.00	0.528361
882.00	0.526365
883.00	0.524353
884.00	0.522378
885.00	0.520439
886.00	0.518495
887.00	0.516450
888.00	0.514451
889.00	0.512498
890.00	0.510458
891.00	0.508530
892.00	0.506693
893.00	0.504726
894.00	0.502816
895.00	0.500909
896.00	0.499058
897.00	0.497196
898.00	0.495301
899.00	0.493550
900.00	0.491818
901.00	0.490077
902.00	0.488239
903.00	0.486512
904.00	0.484822
905.00	0.483094
906.00	0.481405
907.00	0.479702
908.00	0.478035
909.00	0.476361
910.00	0.474806
911.00	0.473257
912.00	0.471673
913.00	0.470166
914.00	0.468568
915.00	0.467058
916.00	0.465458
917.00	0.463898
918.00	0.462368
919.00	0.460883
920.00	0.459430
921.00	0.457966
922.00	0.456571
923.00	0.455155
924.00	0.453742
925.00	0.452322
926.00	0.450978
927.00	0.449582
928.00	0.448190
929.00	0.446845
930.00	0.445456
931.00	0.444130
932.00	0.442824
933.00	0.441537
934.00	0.440252
935.00	0.439017
936.00	0.437806
937.00	0.436530
938.00	0.435291
939.00	0.434027
940.00	0.432845
941.00	0.431675
942.00	0.430486
943.00	0.429271
944.00	0.428119
945.00	0.426955
946.00	0.425797
947.00	0.424679
948.00	0.423617
949.00	0.422501
950.00	0.421399
951.00	0.420258
952.00	0.419124
953.00	0.417972
954.00	0.416876
955.00	0.415805
956.00	0.414746
957.00	0.413671
958.00	0.412604
959.00	0.411600
960.00	0.410627
961.00	0.409613
962.00	0.408594
963.00	0.407604
964.00	0.406599
965.00	0.405588
966.00	0.404590
967.00	0.403630
968.00	0.402668
969.00	0.401696
970.00	0.400744
971.00	0.399829
972.00	0.398919
973.00	0.397960
974.00	0.397016
975.00	0.396097
976.00	0.395152
977.00	0.394221
978.00	0.393322
979.00	0.392466
980.00	0.391616
981.00	0.390760
982.00	0.389905
983.00	0.389097
984.00	0.388281
985.00	0.387492
986.00	0.386697
987.00	0.385878
988.00	0.385052
989.00	0.384256
990.00	0.383501
991.00	0.382744
992.00	0.381971
993.00	0.381179
994.00	0.380408
995.00	0.379636
996.00	0.378849
997.00	0.378065
998.00	0.377289
999.00	0.376534
1000.00	0.375734
1001.00	0.374952
1002.00	0.374182
1003.00	0.373442
1004.00	0.372737
1005.00	0.372032
1006.00	0.371278
1007.00	0.370600
1008.00	0.369931
1009.00	0.369240
1010.00	0.368586
1011.00	0.367910
1012.00	0.367247
1013.00	0.366598
1014.00	0.365932
1015.00	0.365270
1016.00	0.364569
1017.00	0.363929
1018.00	0.363289
1019.00	0.362646
1020.00	0.362004
1021.00	0.361385
1022.00	0.360741
1023.00	0.360113
1024.00	0.359459
1025.00	0.358807
1026.00	0.358191
1027.00	0.357548
1028.00	0.356888
1029.00	0.356248
1030.00	0.355609
1031.00	0.354994
1032.00	0.354388
1033.00	0.353774
1034.00	0.353176
1035.00	0.352536
1036.00	0.351935
1037.00	0.351354
1038.00	0.350761
1039.00	0.350148
1040.00	0.349551
1041.00	0.348940
1042.00	0.348342
1043.00	0.347763
1044.00	0.347186
1045.00	0.346622
1046.00	0.346059
1047.00	0.345504
1048.00	0.344949
1049.00	0.344414
1050.00	0.343881
1051.00	0.343325
1052.00	0.342825
1053.00	0.342294
1054.00	0.341767
1055.00	0.341258
1056.00	0.340765
1057.00	0.340262
1058.00	0.339770
1059.00	0.339275
1060.00	0.338754
1061.00	0.338232
1062.00	0.337717
1063.00	0.337210
1064.00	0.336711
1065.00	0.336232
1066.00	0.335716
1067.00	0.335237
1068.00	0.334743
1069.00	0.334260
1070.00	0.333791
1071.00	0.333314
1072.00	0.332820
1073.00	0.332345
1074.00	0.331848
1075.00	0.331374
1076.00	0.330884
1077.00	0.330402
1078.00	0.329963
1079.00	0.329540
1080.00	0.329101
1081.00	0.328670
1082.00	0.328218
1083.00	0.327807
1084.00	0.327378
1085.00	0.326961
1086.00	0.326536
1087.00	0.326126
1088.00	0.325671
1089.00	0.325266
1090.00	0.324866
1091.00	0.324498
1092.00	0.324113
1093.00	0.323682
1094.00	0.323318
1095.00	0.322941
1096.00	0.322566
1097.00	0.322189
1098.00	0.321797
1099.00	0.321395
1100.00	0.320981
1101.00	0.320604
1102.00	0.320242
1103.00	0.319883
1104.00	0.319512
1105.00	0.319171
1106.00	0.318802
1107.00	0.318447
1108.00	0.318066
1109.00	0.317698
1110.00	0.317394
1111.00	0.317036
1112.00	0.316672
1113.00	0.316305
1114.00	0.315976
1115.00	0.315650
1116.00	0.315335
1117.00	0.315071
1118.00	0.314778
1119.00	0.314447
1120.00	0.314110
1121.00	0.313801
1122.00	0.313476
1123.00	0.313155
1124.00	0.312823
1125.00	0.312551
1126.00	0.312254
1127.00	0.311961
1128.00	0.311664
1129.00	0.311372
1130.00	0.311090
1131.00	0.310801
1132.00	0.310505
1133.00	0.310221
1134.00	0.309912
1135.00	0.309607
1136.00	0.309345
1137.00	0.309069
1138.00	0.308791
1139.00	0.308528
1140.00	0.308261
1141.00	0.308018
1142.00	0.307773
1143.00	0.307521
1144.00	0.307251
1145.00	0.307018
1146.00	0.306773
1147.00	0.306517
1148.00	0.306288
1149.00	0.306079
1150.00	0.305866
1151.00	0.305627
1152.00	0.305411
1153.00	0.305180
1154.00	0.304992
1155.00	0.304775
1156.00	0.304549
1157.00	0.304323
1158.00	0.304098
1159.00	0.303853
1160.00	0.303638
1161.00	0.303438
1162.00	0.303239
1163.00	0.303036
1164.00	0.302830
1165.00	0.302591
1166.00	0.302363
1167.00	0.302126
1168.00	0.301896
1169.00	0.301640
1170.00	0.301374
1171.00	0.301063
1172.00	0.300796
1173.00	0.300565
1174.00	0.300330
1175.00	0.300079
1176.00	0.299809
1177.00	0.299512
1178.00	0.299253
1179.00	0.298968
1180.00	0.298645
1181.00	0.298365
1182.00	0.298083
1183.00	0.297786
1184.00	0.297498
1185.00	0.297211
1186.00	0.296949
1187.00	0.296680
1188.00	0.296420
1189.00	0.296157
1190.00	0.295879
1191.00	0.295597
1192.00	0.295312
1193.00	0.295055
1194.00	0.294809
1195.00	0.294523
1196.00	0.294255
1197.00	0.294069
1198.00	0.293818
1199.00	0.293562
1200.00	0.293299
1201.00	0.293031
1202.00	0.292789
1203.00	0.292547
1204.00	0.292323
1205.00	0.292115
1206.00	0.291854
1207.00	0.291599
1208.00	0.291370
1209.00	0.291137
1210.00	0.290893
1211.00	0.290643
1212.00	0.290408
1213.00	0.290177
1214.00	0.289913
1215.00	0.289658
1216.00	0.289387
1217.00	0.289143
1218.00	0.288879
1219.00	0.288622
1220.00	0.288355
1221.00	0.288075
1222.00	0.287789
1223.00	0.287529
1224.00	0.287274
1225.00	0.286988
1226.00	0.286721
1227.00	0.286474
1228.00	0.286205
1229.00	0.285918
1230.00	0.285618
1231.00	0.285320
1232.00	0.285039
1233.00	0.284778
1234.00	0.284507
1235.00	0.284243
1236.00	0.283955
1237.00	0.283668
1238.00	0.283388
1239.00	0.283108
1240.00	0.282811
1241.00	0.282516
1242.00	0.282208
1243.00	0.281913
1244.00	0.281602
1245.00	0.281325
1246.00	0.281052
1247.00	0.280759
1248.00	0.280470
1249.00	0.280204
1250.00	0.279931
1251.00	0.279668
1252.00	0.279390
1253.00	0.279123
1254.00	0.278860
1255.00	0.278613
1256.00	0.278381
1257.00	0.278178
1258.00	0.277957
1259.00	0.277774
1260.00	0.277598
1261.00	0.277403
1262.00	0.277200
1263.00	0.276996
1264.00	0.276819
1265.00	0.276625
1266.00	0.276409
1267.00	0.276211
1268.00	0.276017
1269.00	0.275842
1270.00	0.275676
1271.00	0.275516
1272.00	0.275344
1273.00	0.275157
1274.00	0.274972
1275.00	0.274786
1276.00	0.274613
1277.00	0.274393
1278.00	0.274184
1279.00	0.273998
1280.00	0.273813
1281.00	0.273611
1282.00	0.273443
1283.00	0.273272
1284.00	0.273089
1285.00	0.272884
1286.00	0.272698
1287.00	0.272499
1288.00	0.272291
1289.00	0.272060
1290.00	0.271837
1291.00	0.271633
1292.00	0.271439
1293.00	0.271223
1294.00	0.271017
1295.00	0.270854
1296.00	0.270680
1297.00	0.270500
1298.00	0.270347
1299.00	0.270203
1300.00	0.270053
1301.00	0.269887
1302.00	0.269748
1303.00	0.269615
1304.00	0.269505
1305.00	0.269390
1306.00	0.269298
1307.00	0.269211
1308.00	0.269099
1309.00	0.268998
1310.00	0.268909
1311.00	0.268828
1312.00	0.268724
1313.00	0.268595
1314.00	0.268495
1315.00	0.268390
1316.00	0.268295
1317.00	0.268199
1318.00	0.268150
1319.00	0.268097
1320.00	0.268033
1321.00	0.267940
1322.00	0.267868
1323.00	0.267833
1324.00	0.267771
1325.00	0.267703
1326.00	0.267639
1327.00	0.267569
1328.00	0.267525
1329.00	0.267505
1330.00	0.267507
1331.00	0.267504
1332.00	0.267508
1333.00	0.267508
1334.00	0.267527
1335.00	0.267500
1336.00	0.267472
1337.00	0.267489
1338.00	0.267510
1339.00	0.267549
1340.00	0.267594
1341.00	0.267668
1342.00	0.267741
1343.00	0.267806
1344.00	0.267875
1345.00	0.267951
1346.00	0.268004
1347.00	0.268049
1348.00	0.268091
1349.00	0.268147
1350.00	0.268205
1351.00	0.268256
1352.00	0.268324
1353.00	0.268437
1354.00	0.268519
1355.00	0.268617
1356.00	0.268715
1357.00	0.268812
1358.00	0.268905
1359.00	0.269024
1360.00	0.269195
1361.00	0.269384
1362.00	0.269568
1363.00	0.269772
1364.00	0.270062
1365.00	0.270371
1366.00	0.270726
1367.00	0.271112
1368.00	0.271550
1369.00	0.272049
1370.00	0.272555
1371.00	0.273126
1372.00	0.273739
1373.00	0.274423
1374.00	0.275169
1375.00	0.275995
1376.00	0.276888
1377.00	0.277834
1378.00	0.278872
1379.00	0.279969
1380.00	0.281131
1381.00	0.282375
1382.00	0.283708
1383.00	0.285071
1384.00	0.286489
1385.00	0.288009
1386.00	0.289613
1387.00	0.291300
1388.00	0.293031
1389.00	0.294822
1390.00	0.296698
1391.00	0.298603
1392.00	0.300580
1393.00	0.302595
1394.00	0.304700
1395.00	0.306809
1396.00	0.308950
1397.00	0.311149
1398.00	0.313368
1399.00	0.315591
1400.00	0.317849
1401.00	0.320134
1402.00	0.322438
1403.00	0.324708
1404.00	0.326961
1405.00	0.329209
1406.00	0.331486
1407.00	0.333698
1408.00	0.335903
1409.00	0.338051
1410.00	0.340210
1411.00	0.342287
1412.00	0.344334
1413.00	0.346379
1414.00	0.348361
1415.00	0.350269
1416.00	0.352143
1417.00	0.353972
1418.00	0.355712
1419.00	0.357362
1420.00	0.358962
1421.00	0.360522
1422.00	0.362039
1423.00	0.363519
1424.00	0.364912
1425.00	0.366249
1426.00	0.367552
1427.00	0.368787
1428.00	0.369954
1429.00	0.371075
1430.00	0.372127
1431.00	0.373132
1432.00	0.374080
1433.00	0.374956
1434.00	0.375809
1435.00	0.376654
1436.00	0.377453
1437.00	0.378209
1438.00	0.378864
1439.00	0.379502
1440.00	0.380071
1441.00	0.380622
1442.00	0.381139
1443.00	0.381601
1444.00	0.382020
1445.00	0.382382
1446.00	0.382703
1447.00	0.383028
1448.00	0.383310
1449.00	0.383508
1450.00	0.383697
1451.00	0.383854
1452.00	0.383971
1453.00	0.384020
1454.00	0.384057
1455.00	0.384080
1456.00	0.384037
1457.00	0.383934
1458.00	0.383763
1459.00	0.383574
1460.00	0.383364
1461.00	0.383084
1462.00	0.382778
1463.00	0.382391
1464.00	0.381950
1465.00	0.381475
1466.00	0.380982
1467.00	0.380467
1468.00	0.379862
1469.00	0.379222
1470.00	0.378555
1471.00	0.377826
1472.00	0.377071
1473.00	0.376308
1474.00	0.375496
1475.00	0.374686
1476.00	0.373794
1477.00	0.372874
1478.00	0.371937
1479.00	0.370923
1480.00	0.369916
1481.00	0.368899
1482.00	0.367854
1483.00	0.366787
1484.00	0.365703
1485.00	0.364605
1486.00	0.363458
1487.00	0.362304
1488.00	0.361148
1489.00	0.359981
1490.00	0.358785
1491.00	0.357567
1492.00	0.356338
1493.00	0.355105
1494.00	0.353827
1495.00	0.352560
1496.00	0.351340
1497.00	0.350137
1498.00	0.348884
1499.00	0.347632
1500.00	0.346380
1501.00	0.345108
1502.00	0.343823
1503.00	0.342538
1504.00	0.341254
1505.00	0.339982
1506.00	0.338704
1507.00	0.337398
1508.00	0.336140
1509.00	0.334831
1510.00	0.333546
1511.00	0.332283
1512.00	0.331013
1513.00	0.329734
1514.00	0.328464
1515.00	0.327223
1516.00	0.325996
1517.00	0.324766
1518.00	0.323545
1519.00	0.322389
1520.00	0.321251
1521.00	0.320128
1522.00	0.318979
1523.00	0.317872
1524.00	0.316770
1525.00	0.315655
1526.00	0.314585
1527.00	0.313524
1528.00	0.312478
1529.00	0.311443
1530.00	0.310454
1531.00	0.309465
1532.00	0.308483
1533.00	0.307501
1534.00	0.306536
1535.00	0.305563
1536.00	0.304587
1537.00	0.303634
1538.00	0.302702
1539.00	0.301791
1540.00	0.300895
1541.00	0.300008
1542.00	0.299145
1543.00	0.298272
1544.00	0.297420
1545.00	0.296593
1546.00	0.295785
1547.00	0.294984
1548.00	0.294158
1549.00	0.293358
1550.00	0.292583
1551.00	0.291811
1552.00	0.291055
1553.00	0.290303
1554.00	0.289534
1555.00	0.288790
1556.00	0.288058
1557.00	0.287322
1558.00	0.286600
1559.00	0.285871
1560.00	0.285186
1561.00	0.284511
1562.00	0.283830
1563.00	0.283162
1564.00	0.282478
1565.00	0.281838
1566.00	0.281156
1567.00	0.280448
1568.00	0.279801
1569.00	0.279179
1570.00	0.278536
1571.00	0.277938
1572.00	0.277315
1573.00	0.276725
1574.00	0.276110
1575.00	0.275487
1576.00	0.274879
1577.00	0.274292
1578.00	0.273697
1579.00	0.273120
1580.00	0.272541
1581.00	0.271962
1582.00	0.271411
1583.00	0.270872
1584.00	0.270385
1585.00	0.269876
1586.00	0.269364
1587.00	0.268860
1588.00	0.268352
1589.00	0.267839
1590.00	0.267298
1591.00	0.266799
1592.00	0.266344
1593.00	0.265875
1594.00	0.265412
1595.00	0.264960
1596.00	0.264498
1597.00	0.264044
1598.00	0.263599
1599.00	0.263144
1600.00	0.262710
1601.00	0.262265
1602.00	0.261811
1603.00	0.261358
1604.00	0.260924
1605.00	0.260500
1606.00	0.260072
1607.00	0.259681
1608.00	0.259284
1609.00	0.258879
1610.00	0.258498
1611.00	0.258116
1612.00	0.257720
1613.00	0.257323
1614.00	0.256924
1615.00	0.256570
1616.00	0.256227
1617.00	0.255881
1618.00	0.255533
1619.00	0.255188
1620.00	0.254870
1621.00	0.254517
1622.00	0.254152
1623.00	0.253846
1624.00	0.253524
1625.00	0.253198
1626.00	0.252899
1627.00	0.252620
1628.00	0.252347
1629.00	0.252064
1630.00	0.251815
1631.00	0.251594
1632.00	0.251347
1633.00	0.251074
1634.00	0.250819
1635.00	0.250586
1636.00	0.250355
1637.00	0.250082
1638.00	0.249876
1639.00	0.249717
1640.00	0.249517
1641.00	0.249277
1642.00	0.249059
1643.00	0.250466
1644.00	0.251884
1645.00	0.253225
1646.00	0.254669
1647.00	0.256109
1648.00	0.257519
1649.00	0.258862
1650.00	0.260298
1651.00	0.261720
1652.00	0.263124
1653.00	0.264545
1654.00	0.266060
1655.00	0.267533
1656.00	0.268883
1657.00	0.270299
1658.00	0.271837
1659.00	0.273358
1660.00	0.273065
1661.00	0.272862
1662.00	0.272689
1663.00	0.272433
1664.00	0.272158
1665.00	0.271953
1666.00	0.271789
1667.00	0.271507
1668.00	0.271306
1669.00	0.271112
1670.00	0.270890
1671.00	0.270641
1672.00	0.270480
1673.00	0.270320
1674.00	0.270125
1675.00	0.269840
1676.00	0.269630
1677.00	0.269485
1678.00	0.269203
1679.00	0.269034
1680.00	0.268862
1681.00	0.268703
1682.00	0.268483
1683.00	0.268377
1684.00	0.268266
1685.00	0.268140
1686.00	0.267999
1687.00	0.267885
1688.00	0.267829
1689.00	0.267659
1690.00	0.267688
1691.00	0.267645
1692.00	0.267658
1693.00	0.267583
1694.00	0.267565
1695.00	0.267554
1696.00	0.267576
1697.00	0.267516
1698.00	0.267556
1699.00	0.267586
1700.00	0.267482
1701.00	0.267491
1702.00	0.267362
1703.00	0.267346
1704.00	0.267319
1705.00	0.267222
1706.00	0.267217
1707.00	0.267135
1708.00	0.267103
1709.00	0.267002
1710.00	0.267063
1711.00	0.267072
1712.00	0.267117
1713.00	0.267044
1714.00	0.267047
1715.00	0.267029
1716.00	0.266964
1717.00	0.267045
1718.00	0.267046
1719.00	0.267146
1720.00	0.267120
1721.00	0.267190
1722.00	0.267300
1723.00	0.267381
1724.00	0.267321
1725.00	0.267399
1726.00	0.267511
1727.00	0.267423
1728.00	0.267395
1729.00	0.267413
1730.00	0.267401
1731.00	0.267420
1732.00	0.267374
1733.00	0.267444
1734.00	0.267397
1735.00	0.267402
1736.00	0.267487
1737.00	0.267581
1738.00	0.267552
1739.00	0.267526
1740.00	0.267534
1741.00	0.267713
1742.00	0.267768
1743.00	0.267852
1744.00	0.268033
1745.00	0.268106
1746.00	0.268172
1747.00	0.268336
1748.00	0.268516
1749.00	0.268717
1750.00	0.268820
1751.00	0.269038
1752.00	0.269220
1753.00	0.269338
1754.00	0.269563
1755.00	0.269822
1756.00	0.270008
1757.00	0.270142
1758.00	0.270282
1759.00	0.270485
1760.00	0.270616
1761.00	0.270777
1762.00	0.270985
1763.00	0.271142
1764.00	0.271305
1765.00	0.271398
1766.00	0.271463
1767.00	0.271558
1768.00	0.271597
1769.00	0.271687
1770.00	0.271777
1771.00	0.271737
1772.00	0.271802
1773.00	0.271874
1774.00	0.271890
1775.00	0.271876
1776.00	0.271803
1777.00	0.271727
1778.00	0.271601
1779.00	0.271552
1780.00	0.271500
1781.00	0.271499
1782.00	0.271455
1783.00	0.271396
1784.00	0.271431
1785.00	0.271313
1786.00	0.271250
1787.00	0.271120
1788.00	0.271112
1789.00	0.270953
1790.00	0.270854
1791.00	0.270764
1792.00	0.270788
1793.00	0.270599
1794.00	0.270574
1795.00	0.270564
1796.00	0.270489
1797.00	0.270388
1798.00	0.270153
1799.00	0.270021
1800.00	0.269835
1801.00	0.269701
1802.00	0.269624
1803.00	0.269502
1804.00	0.269336
1805.00	0.269203
1806.00	0.269137
1807.00	0.268897
1808.00	0.268786
1809.00	0.268529
1810.00	0.268558
1811.00	0.268340
1812.00	0.268185
1813.00	0.268019
1814.00	0.267896
1815.00	0.267806
1816.00	0.267679
1817.00	0.267737
1818.00	0.267573
1819.00	0.267483
1820.00	0.267402
1821.00	0.267485
1822.00	0.267284
1823.00	0.267149
1824.00	0.267070
1825.00	0.266981
1826.00	0.266817
1827.00	0.266699
1828.00	0.266809
1829.00	0.266833
1830.00	0.266873
1831.00	0.266886
1832.00	0.267011
1833.00	0.267111
1834.00	0.267118
1835.00	0.267336
1836.00	0.267581
1837.00	0.267658
1838.00	0.267865
1839.00	0.268194
1840.00	0.268586
1841.00	0.269041
1842.00	0.269492
1843.00	0.270158
1844.00	0.270801
1845.00	0.271439
1846.00	0.272142
1847.00	0.273050
1848.00	0.273914
1849.00	0.274850
1850.00	0.275953
1851.00	0.277148
1852.00	0.278247
1853.00	0.279551
1854.00	0.281237
1855.00	0.282791
1856.00	0.284521
1857.00	0.286294
1858.00	0.288454
1859.00	0.290539
1860.00	0.292824
1861.00	0.295203
1862.00	0.297662
1863.00	0.300388
1864.00	0.303058
1865.00	0.306100
1866.00	0.309267
1867.00	0.312594
1868.00	0.316073
1869.00	0.319989
1870.00	0.323832
1871.00	0.327744
1872.00	0.331837
1873.00	0.336307
1874.00	0.340895
1875.00	0.345298
1876.00	0.350328
1877.00	0.355200
1878.00	0.360312
1879.00	0.365707
1880.00	0.371182
1881.00	0.376668
1882.00	0.382422
1883.00	0.388338
1884.00	0.394238
1885.00	0.400296
1886.00	0.406162
1887.00	0.412438
1888.00	0.418604
1889.00	0.425046
1890.00	0.431292
1891.00	0.437601
1892.00	0.444057
1893.00	0.450412
1894.00	0.456963
1895.00	0.463571
1896.00	0.469841
1897.00	0.476075
1898.00	0.482586
1899.00	0.488698
1900.00	0.495023
1901.00	0.501268
1902.00	0.507748
1903.00	0.513977
1904.00	0.520071
1905.00	0.525866
1906.00	0.531603
1907.00	0.537161
1908.00	0.542729
1909.00	0.548070
1910.00	0.552983
1911.00	0.557714
1912.00	0.562141
1913.00	0.566591
1914.00	0.570649
1915.00	0.574824
1916.00	0.578761
1917.00	0.582167
1918.00	0.585366
1919.00	0.587966
1920.00	0.590654
1921.00	0.592787
1922.00	0.595210
1923.00	0.596993
1924.00	0.599433
1925.00	0.600603
1926.00	0.602023
1927.00	0.603213
1928.00	0.604438
1929.00	0.605602
1930.00	0.606370
1931.00	0.607310
1932.00	0.607369
1933.00	0.607546
1934.00	0.607626
1935.00	0.608245
1936.00	0.607749
1937.00	0.607435
1938.00	0.607428
1939.00	0.607007
1940.00	0.606808
1941.00	0.605726
1942.00	0.605394
1943.00	0.604616
1944.00	0.603713
1945.00	0.602811
1946.00	0.601666
1947.00	0.600407
1948.00	0.599230
1949.00	0.598737
1950.00	0.597599
1951.00	0.596739
1952.00	0.594857
1953.00	0.593827
1954.00	0.592295
1955.00	0.590804
1956.00	0.589508
1957.00	0.588248
1958.00	0.586637
1959.00	0.584750
1960.00	0.583564
1961.00	0.582067
1962.00	0.579994
1963.00	0.578286
1964.00	0.576943
1965.00	0.575166
1966.00	0.572811
1967.00	0.571410
1968.00	0.569414
1969.00	0.567544
1970.00	0.566000
1971.00	0.564772
1972.00	0.562594
1973.00	0.561008
1974.00	0.558689
1975.00	0.556973
1976.00	0.555393
1977.00	0.553391
1978.00	0.551518
1979.00	0.549901
1980.00	0.547839
1981.00	0.545726
1982.00	0.543996
1983.00	0.542156
1984.00	0.539716
1985.00	0.537713
1986.00	0.536018
1987.00	0.533763
1988.00	0.531424
1989.00	0.529852
1990.00	0.527338
1991.00	0.525845
1992.00	0.524039
1993.00	0.522444
1994.00	0.520213
1995.00	0.518301
1996.00	0.516462
1997.00	0.515097
1998.00	0.513350
1999.00	0.511372
2000.00	0.510059
2001.00	0.508225
2002.00	0.506460
2003.00	0.504320
2004.00	0.502632
2005.00	0.500819
2006.00	0.498950
2007.00	0.497496
2008.00	0.495396
2009.00	0.493371
2010.00	0.491477
2011.00	0.490307
2012.00	0.488626
2013.00	0.487046
2014.00	0.484815
2015.00	0.483476
2016.00	0.481759
2017.00	0.479971
2018.00	0.478508
2019.00	0.476770
2020.00	0.475297
2021.00	0.473742
2022.00	0.472352
2023.00	0.470749
2024.00	0.469329
2025.00	0.467762
2026.00	0.466361
2027.00	0.464662
2028.00	0.462821
2029.00	0.461203
2030.00	0.459302
2031.00	0.458021
2032.00	0.456255
2033.00	0.454891
2034.00	0.453151
2035.00	0.451795
2036.00	0.450239
2037.00	0.448960
2038.00	0.447301
2039.00	0.445852
2040.00	0.444458
2041.00	0.442791
2042.00	0.441535
2043.00	0.440049
2044.00	0.438818
2045.00	0.437333
2046.00	0.436260
2047.00	0.435008
2048.00	0.433835
2049.00	0.432114
2050.00	0.430627
2051.00	0.429297
2052.00	0.427772
2053.00	0.426427
2054.00	0.425102
2055.00	0.423776
2056.00	0.422473
2057.00	0.421006
2058.00	0.419700
2059.00	0.418503
2060.00	0.417042
2061.00	0.415328
2062.00	0.414054
2063.00	0.412209
2064.00	0.410999
2065.00	0.409354
2066.00	0.408212
2067.00	0.407048
2068.00	0.405736
2069.00	0.404673
2070.00	0.403358
2071.00	0.401650
2072.00	0.400255
2073.00	0.398862
2074.00	0.397271
2075.00	0.396304
2076.00	0.394876
2077.00	0.393710
2078.00	0.392417
2079.00	0.390893
2080.00	0.389660
2081.00	0.388474
2082.00	0.387225
2083.00	0.386127
2084.00	0.384570
2085.00	0.383256
2086.00	0.381638
2087.00	0.380209
2088.00	0.379429
2089.00	0.378274
2090.00	0.376933
2091.00	0.376315
2092.00	0.374629
2093.00	0.373306
2094.00	0.372074
2095.00	0.371208
2096.00	0.369752
2097.00	0.368581
2098.00	0.367107
2099.00	0.365811
2100.00	0.364399
2101.00	0.363043
2102.00	0.361902
2103.00	0.360332
2104.00	0.359252
2105.00	0.357866
2106.00	0.356808
2107.00	0.355352
2108.00	0.353856
2109.00	0.352776
2110.00	0.351144
2111.00	0.349898
2112.00	0.348696
2113.00	0.347778
2114.00	0.346488
2115.00	0.345475
2116.00	0.344532
2117.00	0.343407
2118.00	0.342442
2119.00	0.341360
2120.00	0.340549
2121.00	0.339326
2122.00	0.338151
2123.00	0.336772
2124.00	0.336069
2125.00	0.334891
2126.00	0.333920
2127.00	0.333403
2128.00	0.332204
2129.00	0.330671
2130.00	0.329823
2131.00	0.329288
2132.00	0.328070
2133.00	0.326799
2134.00	0.326146
2135.00	0.325349
2136.00	0.324329
2137.00	0.323595
2138.00	0.323035
2139.00	0.321969
2140.00	0.321321
2141.00	0.320519
2142.00	0.319796
2143.00	0.318728
2144.00	0.317815
2145.00	0.317267
2146.00	0.316939
2147.00	0.315964
2148.00	0.315017
2149.00	0.314761
2150.00	0.313931
2151.00	0.313157
2152.00	0.312558
2153.00	0.311803
2154.00	0.310907
2155.00	0.310014
2156.00	0.309750
2157.00	0.309222
2158.00	0.308365
2159.00	0.307759
2160.00	0.307616
2161.00	0.306847
2162.00	0.306381
2163.00	0.305998
2164.00	0.305717
2165.00	0.305003
2166.00	0.304102
2167.00	0.304006
2168.00	0.303141
2169.00	0.302475
2170.00	0.302149
2171.00	0.302136
2172.00	0.301598
2173.00	0.301000
2174.00	0.300427
2175.00	0.299991
2176.00	0.299317
2177.00	0.298583
2178.00	0.298405
2179.00	0.297831
2180.00	0.297295
2181.00	0.297162
2182.00	0.296994
2183.00	0.296910
2184.00	0.296340
2185.00	0.296246
2186.00	0.295967
2187.00	0.295578
2188.00	0.294930
2189.00	0.294601
2190.00	0.294356
2191.00	0.294264
2192.00	0.294212
2193.00	0.294378
2194.00	0.294135
2195.00	0.293885
2196.00	0.293768
2197.00	0.293394
[truncated: 303 more rows]
