# Supplementary material for: Ultrafast charge-transfer-induced spin transition in cobalt-tungstate molecular photomagnets
Source: Nat Commun. 2025 Jun 6;16:5012. doi: 10.1038/s41467-025-60401-4 (PMC12144094; doi:10.1038/s41467-025-60401-4)
Supplement: Supplementary file 5 — Source Data [file 41467_2025_60401_MOESM5_ESM.zip › Source_Data_files/Photoinduced_UV_vis_NIR_spectra_CsCoW/cooling_photo_2nd/File_220713_153342_3Kphoto1_532after22min.txt]

File_220713_153342_3Kphoto1_532after22min.spc - RawData
�g�� (nm)	Abs.
200.00	2.074586
201.00	2.212007
202.00	2.244595
203.00	2.571628
204.00	2.694824
205.00	2.358853
206.00	2.286367
207.00	2.456848
208.00	2.303146
209.00	2.349505
210.00	2.233310
211.00	2.324748
212.00	2.309219
213.00	2.470035
214.00	2.487494
215.00	2.412748
216.00	2.381198
217.00	2.379304
218.00	2.354131
219.00	2.394403
220.00	2.409132
221.00	2.514918
222.00	2.490835
223.00	2.453807
224.00	2.456119
225.00	2.392741
226.00	2.432179
227.00	2.525811
228.00	2.602150
229.00	2.604761
230.00	2.760348
231.00	2.544353
232.00	2.605013
233.00	2.547341
234.00	2.573191
235.00	2.533222
236.00	2.532653
237.00	2.453805
238.00	2.451831
239.00	2.451708
240.00	2.406774
241.00	2.447670
242.00	2.468199
243.00	2.490489
244.00	2.494662
245.00	2.554708
246.00	2.590193
247.00	2.590403
248.00	2.550247
249.00	2.507765
250.00	2.504204
251.00	2.492829
252.00	2.532877
253.00	2.522593
254.00	2.553848
255.00	2.532131
256.00	2.464014
257.00	2.442729
258.00	2.449991
259.00	2.435854
260.00	2.423168
261.00	2.424944
262.00	2.416408
263.00	2.416535
264.00	2.408538
265.00	2.436484
266.00	2.511987
267.00	2.506630
268.00	2.485911
269.00	2.518697
270.00	2.466311
271.00	2.417156
272.00	2.447617
273.00	2.438349
274.00	2.380697
275.00	2.375852
276.00	2.377286
277.00	2.349824
278.00	2.348620
279.00	2.363761
280.00	2.355872
281.00	2.339216
282.00	2.309640
283.00	2.305052
284.00	2.303687
285.00	2.292850
286.00	2.280557
287.00	2.295349
288.00	2.287573
289.00	2.267289
290.00	2.253756
291.00	2.235110
292.00	2.198851
293.00	2.177611
294.00	2.165582
295.00	2.158606
296.00	2.134571
297.00	2.134672
298.00	2.130287
299.00	2.104545
300.00	2.079903
301.00	2.077161
302.00	2.052175
303.00	2.040132
304.00	2.043392
305.00	2.035691
306.00	2.008183
307.00	2.008221
308.00	1.988885
309.00	1.971943
310.00	1.956791
311.00	1.952707
312.00	1.912253
313.00	1.881116
314.00	1.858874
315.00	1.833496
316.00	1.799929
317.00	1.793492
318.00	1.785987
319.00	1.756886
320.00	1.731768
321.00	1.718287
322.00	1.694003
323.00	1.667640
324.00	1.655846
325.00	1.646842
326.00	1.639309
327.00	1.634306
328.00	1.626748
329.00	1.616323
330.00	1.606058
331.00	1.590613
332.00	1.584974
333.00	1.583481
334.00	1.578181
335.00	1.576815
336.00	1.576896
337.00	1.569481
338.00	1.564190
339.00	1.561461
340.00	1.557850
341.00	1.550455
342.00	1.545631
343.00	1.540536
344.00	1.537044
345.00	1.533998
346.00	1.532662
347.00	1.524228
348.00	1.520903
349.00	1.518689
350.00	1.513610
351.00	1.513737
352.00	1.515782
353.00	1.512114
354.00	1.508937
355.00	1.507021
356.00	1.500389
357.00	1.496079
358.00	1.493740
359.00	1.487975
360.00	1.481239
361.00	1.480133
362.00	1.477011
363.00	1.467882
364.00	1.461124
365.00	1.453918
366.00	1.442290
367.00	1.430758
368.00	1.421279
369.00	1.412854
370.00	1.404571
371.00	1.393607
372.00	1.380759
373.00	1.368240
374.00	1.353171
375.00	1.338663
376.00	1.326316
377.00	1.314384
378.00	1.301885
379.00	1.288145
380.00	1.275900
381.00	1.263491
382.00	1.251514
383.00	1.240022
384.00	1.230204
385.00	1.218238
386.00	1.206935
387.00	1.195678
388.00	1.185191
389.00	1.173688
390.00	1.163574
391.00	1.153126
392.00	1.143944
393.00	1.135344
394.00	1.127100
395.00	1.118379
396.00	1.111525
397.00	1.104191
398.00	1.097571
399.00	1.091919
400.00	1.087356
401.00	1.081160
402.00	1.075974
403.00	1.071595
404.00	1.066833
405.00	1.061868
406.00	1.058188
407.00	1.054736
408.00	1.050977
409.00	1.046674
410.00	1.043460
411.00	1.040292
412.00	1.036984
413.00	1.032455
414.00	1.029631
415.00	1.025809
416.00	1.021850
417.00	1.017408
418.00	1.014335
419.00	1.010304
420.00	1.006965
421.00	1.003600
422.00	1.000980
423.00	0.997688
424.00	0.994691
425.00	0.991145
426.00	0.987379
427.00	0.984117
428.00	0.980635
429.00	0.977801
430.00	0.974704
431.00	0.972151
432.00	0.969926
433.00	0.967525
434.00	0.965180
435.00	0.963214
436.00	0.960966
437.00	0.958295
438.00	0.956471
439.00	0.954736
440.00	0.953632
441.00	0.952293
442.00	0.950913
443.00	0.949220
444.00	0.948096
445.00	0.946846
446.00	0.946254
447.00	0.945640
448.00	0.945913
449.00	0.944882
450.00	0.944359
451.00	0.943925
452.00	0.943680
453.00	0.943385
454.00	0.943828
455.00	0.943429
456.00	0.943773
457.00	0.943548
458.00	0.943334
459.00	0.943609
460.00	0.944267
461.00	0.944710
462.00	0.945592
463.00	0.946256
464.00	0.946569
465.00	0.946930
466.00	0.946860
467.00	0.946633
468.00	0.946145
469.00	0.945440
470.00	0.944348
471.00	0.943701
472.00	0.942595
473.00	0.941818
474.00	0.940795
475.00	0.940124
476.00	0.938737
477.00	0.937942
478.00	0.937189
479.00	0.936434
480.00	0.935611
481.00	0.935241
482.00	0.934949
483.00	0.933800
484.00	0.933088
485.00	0.932223
486.00	0.930957
487.00	0.929929
488.00	0.929026
489.00	0.928651
490.00	0.928071
491.00	0.927477
492.00	0.927265
493.00	0.927138
494.00	0.926749
495.00	0.926463
496.00	0.925979
497.00	0.925289
498.00	0.925057
499.00	0.924553
500.00	0.924229
501.00	0.924418
502.00	0.923778
503.00	0.922737
504.00	0.922223
505.00	0.921652
506.00	0.921250
507.00	0.920815
508.00	0.920595
509.00	0.920108
510.00	0.919577
511.00	0.918581
512.00	0.918117
513.00	0.917545
514.00	0.916977
515.00	0.916444
516.00	0.915966
517.00	0.915598
518.00	0.915367
519.00	0.914211
520.00	0.913417
521.00	0.912868
522.00	0.911825
523.00	0.910636
524.00	0.910497
525.00	0.910071
526.00	0.909016
527.00	0.908840
528.00	0.908305
529.00	0.908172
530.00	0.908369
531.00	0.908567
532.00	0.907556
533.00	0.906670
534.00	0.905036
535.00	0.902704
536.00	0.900204
537.00	0.898131
538.00	0.895543
539.00	0.892632
540.00	0.889045
541.00	0.885429
542.00	0.881509
543.00	0.877817
544.00	0.873742
545.00	0.870382
546.00	0.867184
547.00	0.863735
548.00	0.860863
549.00	0.858048
550.00	0.854899
551.00	0.852284
552.00	0.850406
553.00	0.848055
554.00	0.845868
555.00	0.844462
556.00	0.842422
557.00	0.840716
558.00	0.840020
559.00	0.839717
560.00	0.839061
561.00	0.838477
562.00	0.837691
563.00	0.836193
564.00	0.835315
565.00	0.834000
566.00	0.833523
567.00	0.832559
568.00	0.831439
569.00	0.829903
570.00	0.829304
571.00	0.827274
572.00	0.825588
573.00	0.824377
574.00	0.822887
575.00	0.820871
576.00	0.819279
577.00	0.818095
578.00	0.816134
579.00	0.814691
580.00	0.813826
581.00	0.813259
582.00	0.812534
583.00	0.812569
584.00	0.812011
585.00	0.811236
586.00	0.811324
587.00	0.811405
588.00	0.811716
589.00	0.812150
590.00	0.812559
591.00	0.812353
592.00	0.812430
593.00	0.812727
594.00	0.813070
595.00	0.813588
596.00	0.813880
597.00	0.814258
598.00	0.814392
599.00	0.814475
600.00	0.814535
601.00	0.815627
602.00	0.815638
603.00	0.815981
604.00	0.817082
605.00	0.818550
606.00	0.818895
607.00	0.820397
608.00	0.821097
609.00	0.822057
610.00	0.822790
611.00	0.822529
612.00	0.822802
613.00	0.823728
614.00	0.824080
615.00	0.824578
616.00	0.827380
617.00	0.828456
618.00	0.829471
619.00	0.830394
620.00	0.831407
621.00	0.832132
622.00	0.833543
623.00	0.834889
624.00	0.836721
625.00	0.837731
626.00	0.838535
627.00	0.840094
628.00	0.841237
629.00	0.842051
630.00	0.843935
631.00	0.845733
632.00	0.847383
633.00	0.849312
634.00	0.850839
635.00	0.851881
636.00	0.852910
637.00	0.853868
638.00	0.854703
639.00	0.855872
640.00	0.856889
641.00	0.858258
642.00	0.859480
643.00	0.860959
644.00	0.861852
645.00	0.863817
646.00	0.865203
647.00	0.865662
648.00	0.866762
649.00	0.868562
650.00	0.869014
651.00	0.870663
652.00	0.872601
653.00	0.873702
654.00	0.874868
655.00	0.876727
656.00	0.877659
657.00	0.879359
658.00	0.881577
659.00	0.884770
660.00	0.887406
661.00	0.890346
662.00	0.892400
663.00	0.893565
664.00	0.893686
665.00	0.894181
666.00	0.893800
667.00	0.894282
668.00	0.894569
669.00	0.894742
670.00	0.894995
671.00	0.895204
672.00	0.895165
673.00	0.896325
674.00	0.896760
675.00	0.897111
676.00	0.897766
677.00	0.898673
678.00	0.898395
679.00	0.899123
680.00	0.899775
681.00	0.901402
682.00	0.902596
683.00	0.904248
684.00	0.904860
685.00	0.906351
686.00	0.907739
687.00	0.908366
688.00	0.908520
689.00	0.909849
690.00	0.909987
691.00	0.909205
692.00	0.909659
693.00	0.911262
694.00	0.911976
695.00	0.912622
696.00	0.912666
697.00	0.912662
698.00	0.912783
699.00	0.913200
700.00	0.913310
701.00	0.915213
702.00	0.916583
703.00	0.916032
704.00	0.917127
705.00	0.917608
706.00	0.916696
707.00	0.916235
708.00	0.917082
709.00	0.916889
710.00	0.917357
711.00	0.918539
712.00	0.918843
713.00	0.918040
714.00	0.916957
715.00	0.916208
716.00	0.915401
717.00	0.915253
718.00	0.914929
719.00	0.903182
720.00	0.891818
721.00	0.883944
722.00	0.880179
723.00	0.876557
724.00	0.873211
725.00	0.869839
726.00	0.866426
727.00	0.862956
728.00	0.859416
729.00	0.856187
730.00	0.855886
731.00	0.855454
732.00	0.855092
733.00	0.854758
734.00	0.854328
735.00	0.853942
736.00	0.853499
737.00	0.852993
738.00	0.852421
739.00	0.851872
740.00	0.851289
741.00	0.850641
742.00	0.849840
743.00	0.849066
744.00	0.848285
745.00	0.847455
746.00	0.846622
747.00	0.845671
748.00	0.844737
749.00	0.843814
750.00	0.842862
751.00	0.841808
752.00	0.840764
753.00	0.839668
754.00	0.838560
755.00	0.837440
756.00	0.836219
757.00	0.835036
758.00	0.833856
759.00	0.832636
760.00	0.831330
761.00	0.829982
762.00	0.828674
763.00	0.827335
764.00	0.825935
765.00	0.824528
766.00	0.823153
767.00	0.821695
768.00	0.820230
769.00	0.818682
770.00	0.817160
771.00	0.815584
772.00	0.814019
773.00	0.812381
774.00	0.810762
775.00	0.809117
776.00	0.807563
777.00	0.806012
778.00	0.804351
779.00	0.802648
780.00	0.800933
781.00	0.799172
782.00	0.797444
783.00	0.795506
784.00	0.793644
785.00	0.791766
786.00	0.789799
787.00	0.787827
788.00	0.785917
789.00	0.783958
790.00	0.782098
791.00	0.780149
792.00	0.778144
793.00	0.776020
794.00	0.773928
795.00	0.771793
796.00	0.769651
797.00	0.767454
798.00	0.765313
799.00	0.763132
800.00	0.760960
801.00	0.758727
802.00	0.756561
803.00	0.754441
804.00	0.752209
805.00	0.749878
806.00	0.747703
807.00	0.745354
808.00	0.742982
809.00	0.740635
810.00	0.738318
811.00	0.736036
812.00	0.733732
813.00	0.731399
814.00	0.729029
815.00	0.726653
816.00	0.724297
817.00	0.721947
818.00	0.719652
819.00	0.717278
820.00	0.714918
821.00	0.712632
822.00	0.710330
823.00	0.707922
824.00	0.705553
825.00	0.703272
826.00	0.701001
827.00	0.698711
828.00	0.696385
829.00	0.694106
830.00	0.691838
831.00	0.689692
832.00	0.687470
833.00	0.685155
834.00	0.682939
835.00	0.680600
836.00	0.678259
837.00	0.675935
838.00	0.673621
839.00	0.671358
840.00	0.669144
841.00	0.666883
842.00	0.664614
843.00	0.662355
844.00	0.660125
845.00	0.657750
846.00	0.655459
847.00	0.653040
848.00	0.650751
849.00	0.648399
850.00	0.646083
851.00	0.643725
852.00	0.641467
853.00	0.639226
854.00	0.637011
855.00	0.634885
856.00	0.632738
857.00	0.630418
858.00	0.628226
859.00	0.625812
860.00	0.623474
861.00	0.621095
862.00	0.618855
863.00	0.614455
864.00	0.610140
865.00	0.605674
866.00	0.601302
867.00	0.597044
868.00	0.592768
869.00	0.588530
870.00	0.584274
871.00	0.579960
872.00	0.575541
873.00	0.571170
874.00	0.566928
875.00	0.562662
876.00	0.558591
877.00	0.554484
878.00	0.550437
879.00	0.546387
880.00	0.544148
881.00	0.542016
882.00	0.539771
883.00	0.537593
884.00	0.535428
885.00	0.533294
886.00	0.531094
887.00	0.528980
888.00	0.526862
889.00	0.524812
890.00	0.522832
891.00	0.520807
892.00	0.518839
893.00	0.516778
894.00	0.514773
895.00	0.512776
896.00	0.510797
897.00	0.508844
898.00	0.506813
899.00	0.504942
900.00	0.503081
901.00	0.501159
902.00	0.499232
903.00	0.497376
904.00	0.495528
905.00	0.493719
906.00	0.491920
907.00	0.490091
908.00	0.488300
909.00	0.486510
910.00	0.484811
911.00	0.483125
912.00	0.481407
913.00	0.479765
914.00	0.478070
915.00	0.476473
916.00	0.474804
917.00	0.473201
918.00	0.471590
919.00	0.470026
920.00	0.468475
921.00	0.466937
922.00	0.465454
923.00	0.463984
924.00	0.462539
925.00	0.461093
926.00	0.459686
927.00	0.458255
928.00	0.456826
929.00	0.455405
930.00	0.453992
931.00	0.452626
932.00	0.451220
933.00	0.449875
934.00	0.448488
935.00	0.447177
936.00	0.445871
937.00	0.444553
938.00	0.443240
939.00	0.441944
940.00	0.440671
941.00	0.439376
942.00	0.438137
943.00	0.436853
944.00	0.435634
945.00	0.434383
946.00	0.433190
947.00	0.431967
948.00	0.430804
949.00	0.429675
950.00	0.428550
951.00	0.427404
952.00	0.426282
953.00	0.425115
954.00	0.423963
955.00	0.422765
956.00	0.421601
957.00	0.420450
958.00	0.419315
959.00	0.418197
960.00	0.417178
961.00	0.416127
962.00	0.415051
963.00	0.413997
964.00	0.412950
965.00	0.411905
966.00	0.410845
967.00	0.409813
968.00	0.408795
969.00	0.407764
970.00	0.406764
971.00	0.405849
972.00	0.404987
973.00	0.404045
974.00	0.403093
975.00	0.402174
976.00	0.401260
977.00	0.400273
978.00	0.399340
979.00	0.398452
980.00	0.397586
981.00	0.396702
982.00	0.395840
983.00	0.395018
984.00	0.394210
985.00	0.393391
986.00	0.392566
987.00	0.391721
988.00	0.390890
989.00	0.390077
990.00	0.389305
991.00	0.388512
992.00	0.387739
993.00	0.386940
994.00	0.386197
995.00	0.385429
996.00	0.384683
997.00	0.383927
998.00	0.383200
999.00	0.382458
1000.00	0.381690
1001.00	0.380913
1002.00	0.380167
1003.00	0.379450
1004.00	0.378759
1005.00	0.378029
1006.00	0.377334
1007.00	0.376623
1008.00	0.375940
1009.00	0.375232
1010.00	0.374540
1011.00	0.373847
1012.00	0.373164
1013.00	0.372481
1014.00	0.371782
1015.00	0.371115
1016.00	0.370422
1017.00	0.369775
1018.00	0.369103
1019.00	0.368455
1020.00	0.367801
1021.00	0.367181
1022.00	0.366552
1023.00	0.365869
1024.00	0.365217
1025.00	0.364577
1026.00	0.363964
1027.00	0.363367
1028.00	0.362743
1029.00	0.362150
1030.00	0.361535
1031.00	0.360937
1032.00	0.360319
1033.00	0.359713
1034.00	0.359069
1035.00	0.358447
1036.00	0.357835
1037.00	0.357231
1038.00	0.356617
1039.00	0.355994
1040.00	0.355389
1041.00	0.354777
1042.00	0.354150
1043.00	0.353520
1044.00	0.352909
1045.00	0.352320
1046.00	0.351702
1047.00	0.351122
1048.00	0.350554
1049.00	0.349986
1050.00	0.349416
1051.00	0.348881
1052.00	0.348356
1053.00	0.347801
1054.00	0.347267
1055.00	0.346773
1056.00	0.346256
1057.00	0.345742
1058.00	0.345240
1059.00	0.344783
1060.00	0.344306
1061.00	0.343800
1062.00	0.343267
1063.00	0.342788
1064.00	0.342286
1065.00	0.341809
1066.00	0.341311
1067.00	0.340836
1068.00	0.340354
1069.00	0.339860
1070.00	0.339399
1071.00	0.338906
1072.00	0.338412
1073.00	0.337927
1074.00	0.337450
1075.00	0.336988
1076.00	0.336489
1077.00	0.336002
1078.00	0.335564
1079.00	0.335165
1080.00	0.334721
1081.00	0.334282
1082.00	0.333825
1083.00	0.333389
1084.00	0.332963
1085.00	0.332525
1086.00	0.332103
1087.00	0.331689
1088.00	0.331265
1089.00	0.330831
1090.00	0.330441
1091.00	0.330066
1092.00	0.329684
1093.00	0.329315
1094.00	0.328966
1095.00	0.328591
1096.00	0.328198
1097.00	0.327799
1098.00	0.327386
1099.00	0.326983
1100.00	0.326581
1101.00	0.326156
1102.00	0.325791
1103.00	0.325423
1104.00	0.325043
1105.00	0.324683
1106.00	0.324334
1107.00	0.323984
1108.00	0.323617
1109.00	0.323246
1110.00	0.322876
1111.00	0.322496
1112.00	0.322122
1113.00	0.321766
1114.00	0.321436
1115.00	0.321138
1116.00	0.320824
1117.00	0.320546
1118.00	0.320279
1119.00	0.319955
1120.00	0.319629
1121.00	0.319323
1122.00	0.319042
1123.00	0.318723
1124.00	0.318394
1125.00	0.318108
1126.00	0.317838
1127.00	0.317576
1128.00	0.317280
1129.00	0.316985
1130.00	0.316687
1131.00	0.316414
1132.00	0.316119
1133.00	0.315828
1134.00	0.315549
1135.00	0.315264
1136.00	0.315017
1137.00	0.314786
1138.00	0.314556
1139.00	0.314308
1140.00	0.314069
1141.00	0.313843
1142.00	0.313602
1143.00	0.313336
1144.00	0.313064
1145.00	0.312843
1146.00	0.312624
1147.00	0.312398
1148.00	0.312166
1149.00	0.311963
1150.00	0.311759
1151.00	0.311524
1152.00	0.311307
1153.00	0.311058
1154.00	0.310847
1155.00	0.310613
1156.00	0.310377
1157.00	0.310144
1158.00	0.309916
1159.00	0.309670
1160.00	0.309417
1161.00	0.309197
1162.00	0.308976
1163.00	0.308731
1164.00	0.308505
1165.00	0.308267
1166.00	0.308008
1167.00	0.307770
1168.00	0.307528
1169.00	0.307301
1170.00	0.307065
1171.00	0.306755
1172.00	0.306480
1173.00	0.306224
1174.00	0.305971
1175.00	0.305708
1176.00	0.305432
1177.00	0.305175
1178.00	0.304915
1179.00	0.304641
1180.00	0.304369
1181.00	0.304087
1182.00	0.303830
1183.00	0.303541
1184.00	0.303258
1185.00	0.302978
1186.00	0.302683
1187.00	0.302416
1188.00	0.302156
1189.00	0.301922
1190.00	0.301649
1191.00	0.301379
1192.00	0.301118
1193.00	0.300884
1194.00	0.300628
1195.00	0.300369
1196.00	0.300114
1197.00	0.299892
1198.00	0.299644
1199.00	0.299375
1200.00	0.299151
1201.00	0.298914
1202.00	0.298690
1203.00	0.298463
1204.00	0.298211
1205.00	0.297990
1206.00	0.297709
1207.00	0.297443
1208.00	0.297215
1209.00	0.296971
1210.00	0.296725
1211.00	0.296485
1212.00	0.296226
1213.00	0.295993
1214.00	0.295734
1215.00	0.295480
1216.00	0.295218
1217.00	0.294961
1218.00	0.294673
1219.00	0.294401
1220.00	0.294135
1221.00	0.293878
1222.00	0.293608
1223.00	0.293347
1224.00	0.293102
1225.00	0.292825
1226.00	0.292565
1227.00	0.292310
1228.00	0.292040
1229.00	0.291760
1230.00	0.291460
1231.00	0.291170
1232.00	0.290900
1233.00	0.290649
1234.00	0.290386
1235.00	0.290139
1236.00	0.289858
1237.00	0.289555
1238.00	0.289268
1239.00	0.288971
1240.00	0.288683
1241.00	0.288381
1242.00	0.288066
1243.00	0.287767
1244.00	0.287463
1245.00	0.287191
1246.00	0.286924
1247.00	0.286646
1248.00	0.286373
1249.00	0.286118
1250.00	0.285851
1251.00	0.285580
1252.00	0.285306
1253.00	0.285029
1254.00	0.284773
1255.00	0.284533
1256.00	0.284321
1257.00	0.284114
1258.00	0.283904
1259.00	0.283726
1260.00	0.283510
1261.00	0.283288
1262.00	0.283050
1263.00	0.282838
1264.00	0.282664
1265.00	0.282452
1266.00	0.282225
1267.00	0.282015
1268.00	0.281822
1269.00	0.281634
1270.00	0.281454
1271.00	0.281275
1272.00	0.281078
1273.00	0.280845
1274.00	0.280632
1275.00	0.280421
1276.00	0.280216
1277.00	0.280007
1278.00	0.279805
1279.00	0.279643
1280.00	0.279475
1281.00	0.279263
1282.00	0.279103
1283.00	0.278939
1284.00	0.278755
1285.00	0.278547
1286.00	0.278363
1287.00	0.278192
1288.00	0.278016
1289.00	0.277805
1290.00	0.277642
1291.00	0.277467
1292.00	0.277314
1293.00	0.277140
1294.00	0.276973
1295.00	0.276825
1296.00	0.276659
1297.00	0.276480
1298.00	0.276337
1299.00	0.276190
1300.00	0.276023
1301.00	0.275858
1302.00	0.275730
1303.00	0.275609
1304.00	0.275479
1305.00	0.275341
1306.00	0.275247
1307.00	0.275141
1308.00	0.275018
1309.00	0.274889
1310.00	0.274787
1311.00	0.274704
1312.00	0.274596
1313.00	0.274489
1314.00	0.274395
1315.00	0.274278
1316.00	0.274163
1317.00	0.274066
1318.00	0.274000
1319.00	0.273918
1320.00	0.273823
1321.00	0.273733
1322.00	0.273665
1323.00	0.273613
1324.00	0.273531
1325.00	0.273455
1326.00	0.273407
1327.00	0.273338
1328.00	0.273290
1329.00	0.273265
1330.00	0.273258
1331.00	0.273236
1332.00	0.273214
1333.00	0.273200
1334.00	0.273215
1335.00	0.273194
1336.00	0.273196
1337.00	0.273218
1338.00	0.273240
1339.00	0.273267
1340.00	0.273304
1341.00	0.273381
1342.00	0.273479
1343.00	0.273532
1344.00	0.273595
1345.00	0.273656
1346.00	0.273712
1347.00	0.273755
1348.00	0.273795
1349.00	0.273875
1350.00	0.273952
1351.00	0.274004
1352.00	0.274082
1353.00	0.274172
1354.00	0.274246
1355.00	0.274320
1356.00	0.274409
1357.00	0.274542
1358.00	0.274636
1359.00	0.274708
1360.00	0.274861
1361.00	0.275035
1362.00	0.275216
1363.00	0.275420
1364.00	0.275665
1365.00	0.275965
1366.00	0.276283
1367.00	0.276658
1368.00	0.277094
1369.00	0.277570
1370.00	0.278058
1371.00	0.278645
1372.00	0.279307
1373.00	0.280017
1374.00	0.280761
1375.00	0.281613
1376.00	0.282546
1377.00	0.283526
1378.00	0.284578
1379.00	0.285685
1380.00	0.286887
1381.00	0.288181
1382.00	0.289548
1383.00	0.290966
1384.00	0.292417
1385.00	0.293953
1386.00	0.295589
1387.00	0.297306
1388.00	0.299021
1389.00	0.300803
1390.00	0.302684
1391.00	0.304580
1392.00	0.306533
1393.00	0.308554
1394.00	0.310627
1395.00	0.312718
1396.00	0.314851
1397.00	0.317005
1398.00	0.319219
1399.00	0.321416
1400.00	0.323659
1401.00	0.325920
1402.00	0.328193
1403.00	0.330441
1404.00	0.332689
1405.00	0.334964
1406.00	0.337233
1407.00	0.339446
1408.00	0.341655
1409.00	0.343812
1410.00	0.345953
1411.00	0.348035
1412.00	0.350099
1413.00	0.352125
1414.00	0.354097
1415.00	0.356000
1416.00	0.357872
1417.00	0.359681
1418.00	0.361434
1419.00	0.363128
1420.00	0.364747
1421.00	0.366346
1422.00	0.367870
1423.00	0.369346
1424.00	0.370751
1425.00	0.372089
1426.00	0.373389
1427.00	0.374608
1428.00	0.375768
1429.00	0.376893
1430.00	0.377963
1431.00	0.378981
1432.00	0.379907
1433.00	0.380791
1434.00	0.381645
1435.00	0.382476
1436.00	0.383251
1437.00	0.383983
1438.00	0.384629
1439.00	0.385256
1440.00	0.385836
1441.00	0.386380
1442.00	0.386886
1443.00	0.387336
1444.00	0.387761
1445.00	0.388142
1446.00	0.388476
1447.00	0.388791
1448.00	0.389074
1449.00	0.389296
1450.00	0.389498
1451.00	0.389676
1452.00	0.389843
1453.00	0.389911
1454.00	0.389957
1455.00	0.389952
1456.00	0.389915
1457.00	0.389798
1458.00	0.389648
1459.00	0.389454
1460.00	0.389255
1461.00	0.389000
1462.00	0.388692
1463.00	0.388336
1464.00	0.387956
1465.00	0.387503
1466.00	0.387013
1467.00	0.386500
1468.00	0.385901
1469.00	0.385224
1470.00	0.384547
1471.00	0.383827
1472.00	0.383106
1473.00	0.382325
1474.00	0.381512
1475.00	0.380659
1476.00	0.379777
1477.00	0.378870
1478.00	0.377933
1479.00	0.376961
1480.00	0.375944
1481.00	0.374916
1482.00	0.373866
1483.00	0.372803
1484.00	0.371707
1485.00	0.370595
1486.00	0.369466
1487.00	0.368279
1488.00	0.367121
1489.00	0.365949
1490.00	0.364755
1491.00	0.363522
1492.00	0.362307
1493.00	0.361086
1494.00	0.359836
1495.00	0.358592
1496.00	0.357378
1497.00	0.356175
1498.00	0.354917
1499.00	0.353660
1500.00	0.352411
1501.00	0.351140
1502.00	0.349818
1503.00	0.348520
1504.00	0.347300
1505.00	0.346050
1506.00	0.344766
1507.00	0.343492
1508.00	0.342283
1509.00	0.341029
1510.00	0.339782
1511.00	0.338522
1512.00	0.337260
1513.00	0.335994
1514.00	0.334727
1515.00	0.333474
1516.00	0.332252
1517.00	0.331020
1518.00	0.329807
1519.00	0.328699
1520.00	0.327574
1521.00	0.326426
1522.00	0.325262
1523.00	0.324137
1524.00	0.323006
1525.00	0.321866
1526.00	0.320766
1527.00	0.319699
1528.00	0.318635
1529.00	0.317595
1530.00	0.316567
1531.00	0.315564
1532.00	0.314578
1533.00	0.313603
1534.00	0.312645
1535.00	0.311685
1536.00	0.310700
1537.00	0.309736
1538.00	0.308798
1539.00	0.307898
1540.00	0.306980
1541.00	0.306073
1542.00	0.305202
1543.00	0.304315
1544.00	0.303446
1545.00	0.302608
1546.00	0.301766
1547.00	0.300943
1548.00	0.300085
1549.00	0.299257
1550.00	0.298434
1551.00	0.297639
1552.00	0.296859
1553.00	0.296100
1554.00	0.295329
1555.00	0.294555
1556.00	0.293768
1557.00	0.293043
1558.00	0.292346
1559.00	0.291610
1560.00	0.290909
1561.00	0.290216
1562.00	0.289534
1563.00	0.288847
1564.00	0.288160
1565.00	0.287529
1566.00	0.286869
1567.00	0.286207
1568.00	0.285543
1569.00	0.284896
1570.00	0.284243
1571.00	0.283613
1572.00	0.283002
1573.00	0.282428
1574.00	0.281816
1575.00	0.281191
1576.00	0.280589
1577.00	0.280005
1578.00	0.279401
1579.00	0.278797
1580.00	0.278218
1581.00	0.277641
1582.00	0.277072
1583.00	0.276551
1584.00	0.276023
1585.00	0.275505
1586.00	0.274983
1587.00	0.274466
1588.00	0.273956
1589.00	0.273442
1590.00	0.272923
1591.00	0.272428
1592.00	0.271967
1593.00	0.271520
1594.00	0.271044
1595.00	0.270580
1596.00	0.270135
1597.00	0.269687
1598.00	0.269248
1599.00	0.268815
1600.00	0.268348
1601.00	0.267917
1602.00	0.267476
1603.00	0.267050
1604.00	0.266625
1605.00	0.266211
1606.00	0.265794
1607.00	0.265388
1608.00	0.264980
1609.00	0.264567
1610.00	0.264151
1611.00	0.263748
1612.00	0.263354
1613.00	0.262943
1614.00	0.262549
1615.00	0.262170
1616.00	0.261800
1617.00	0.261458
1618.00	0.261082
1619.00	0.260735
1620.00	0.260404
1621.00	0.260076
1622.00	0.259745
1623.00	0.259439
1624.00	0.259133
1625.00	0.258827
1626.00	0.258533
1627.00	0.258247
1628.00	0.257974
1629.00	0.257715
1630.00	0.257482
1631.00	0.257258
1632.00	0.257039
1633.00	0.256780
1634.00	0.256519
1635.00	0.256288
1636.00	0.256044
1637.00	0.255810
1638.00	0.255587
1639.00	0.255382
1640.00	0.255179
1641.00	0.254941
1642.00	0.254693
1643.00	0.256203
1644.00	0.257751
1645.00	0.259291
1646.00	0.260800
1647.00	0.262317
1648.00	0.263852
1649.00	0.265345
1650.00	0.266953
1651.00	0.268490
1652.00	0.270087
1653.00	0.271678
1654.00	0.273315
1655.00	0.274873
1656.00	0.276416
1657.00	0.278002
1658.00	0.279636
1659.00	0.281334
1660.00	0.281070
1661.00	0.280859
1662.00	0.280642
1663.00	0.280409
1664.00	0.280198
1665.00	0.279963
1666.00	0.279765
1667.00	0.279439
1668.00	0.279263
1669.00	0.278984
1670.00	0.278739
1671.00	0.278402
1672.00	0.278234
1673.00	0.278055
1674.00	0.277737
1675.00	0.277541
1676.00	0.277271
1677.00	0.277095
1678.00	0.276833
1679.00	0.276634
1680.00	0.276456
1681.00	0.276290
1682.00	0.276082
1683.00	0.275917
1684.00	0.275809
1685.00	0.275617
1686.00	0.275541
1687.00	0.275441
1688.00	0.275495
1689.00	0.275342
1690.00	0.275289
1691.00	0.275342
1692.00	0.275271
1693.00	0.275268
1694.00	0.275287
1695.00	0.275284
1696.00	0.275256
1697.00	0.275278
1698.00	0.275261
1699.00	0.275275
1700.00	0.275309
1701.00	0.275229
1702.00	0.275231
1703.00	0.275190
1704.00	0.275113
1705.00	0.274996
1706.00	0.275021
1707.00	0.275011
1708.00	0.274884
1709.00	0.274843
1710.00	0.274829
1711.00	0.274787
1712.00	0.274763
1713.00	0.274747
1714.00	0.274724
1715.00	0.274692
1716.00	0.274735
1717.00	0.274713
1718.00	0.274806
1719.00	0.274808
1720.00	0.274798
1721.00	0.274860
1722.00	0.274901
1723.00	0.274858
1724.00	0.274802
1725.00	0.274929
1726.00	0.274938
1727.00	0.274927
1728.00	0.274913
1729.00	0.274908
1730.00	0.274857
1731.00	0.274863
1732.00	0.274899
1733.00	0.274832
1734.00	0.274811
1735.00	0.274856
1736.00	0.274956
1737.00	0.274962
1738.00	0.275013
1739.00	0.275006
1740.00	0.275132
1741.00	0.275227
1742.00	0.275300
1743.00	0.275409
1744.00	0.275467
1745.00	0.275617
1746.00	0.275744
1747.00	0.276038
1748.00	0.276163
1749.00	0.276407
1750.00	0.276623
1751.00	0.276808
1752.00	0.276928
1753.00	0.277108
1754.00	0.277338
1755.00	0.277551
1756.00	0.277741
1757.00	0.277884
1758.00	0.278104
1759.00	0.278239
1760.00	0.278384
1761.00	0.278567
1762.00	0.278706
1763.00	0.278847
1764.00	0.278932
1765.00	0.279031
1766.00	0.278960
1767.00	0.279015
1768.00	0.279086
1769.00	0.279165
1770.00	0.279198
1771.00	0.279263
1772.00	0.279326
1773.00	0.279413
1774.00	0.279400
1775.00	0.279365
1776.00	0.279392
1777.00	0.279333
1778.00	0.279270
1779.00	0.279161
1780.00	0.279102
1781.00	0.279071
1782.00	0.279101
1783.00	0.279105
1784.00	0.279020
1785.00	0.278977
1786.00	0.278903
1787.00	0.278735
1788.00	0.278643
1789.00	0.278493
1790.00	0.278369
1791.00	0.278250
1792.00	0.278162
1793.00	0.277944
1794.00	0.277893
1795.00	0.277807
1796.00	0.277668
1797.00	0.277607
1798.00	0.277350
1799.00	0.277177
1800.00	0.276994
1801.00	0.276972
1802.00	0.276779
1803.00	0.276737
1804.00	0.276649
1805.00	0.276527
1806.00	0.276337
1807.00	0.276136
1808.00	0.276124
1809.00	0.275922
1810.00	0.275898
1811.00	0.275769
1812.00	0.275737
1813.00	0.275685
1814.00	0.275643
1815.00	0.275679
1816.00	0.275515
1817.00	0.275477
1818.00	0.275253
1819.00	0.275201
1820.00	0.274909
1821.00	0.274881
1822.00	0.274762
1823.00	0.274780
1824.00	0.274776
1825.00	0.274665
1826.00	0.274643
1827.00	0.274529
1828.00	0.274597
1829.00	0.274509
1830.00	0.274551
1831.00	0.274441
1832.00	0.274467
1833.00	0.274651
1834.00	0.274714
1835.00	0.274976
1836.00	0.275234
1837.00	0.275608
1838.00	0.275794
1839.00	0.276177
1840.00	0.276521
1841.00	0.276908
1842.00	0.277387
1843.00	0.278003
1844.00	0.278726
1845.00	0.279251
1846.00	0.280046
1847.00	0.280942
1848.00	0.281888
1849.00	0.282772
1850.00	0.283850
1851.00	0.285109
1852.00	0.286336
1853.00	0.287628
1854.00	0.289155
1855.00	0.290883
1856.00	0.292516
1857.00	0.294308
1858.00	0.296297
1859.00	0.298354
1860.00	0.300557
1861.00	0.302920
1862.00	0.305579
1863.00	0.308241
1864.00	0.311053
1865.00	0.314005
1866.00	0.317212
1867.00	0.320554
1868.00	0.323977
1869.00	0.327778
1870.00	0.331616
1871.00	0.335595
1872.00	0.339765
1873.00	0.344154
1874.00	0.348727
1875.00	0.353303
1876.00	0.358394
1877.00	0.363299
1878.00	0.368524
1879.00	0.373824
1880.00	0.379337
1881.00	0.384701
1882.00	0.390540
1883.00	0.396425
1884.00	0.402368
1885.00	0.408434
1886.00	0.414302
1887.00	0.420615
1888.00	0.426865
1889.00	0.433145
1890.00	0.439399
1891.00	0.445837
1892.00	0.452385
1893.00	0.458539
1894.00	0.465456
1895.00	0.471851
1896.00	0.478450
1897.00	0.484695
1898.00	0.491369
1899.00	0.497593
1900.00	0.504074
1901.00	0.510124
1902.00	0.516410
1903.00	0.522648
1904.00	0.528425
1905.00	0.534393
1906.00	0.540027
1907.00	0.545758
1908.00	0.551092
1909.00	0.556144
1910.00	0.561453
1911.00	0.565460
1912.00	0.570384
1913.00	0.574311
1914.00	0.578671
1915.00	0.582396
1916.00	0.586192
1917.00	0.589443
1918.00	0.592713
1919.00	0.595967
1920.00	0.598361
1921.00	0.601039
1922.00	0.603342
1923.00	0.605704
1924.00	0.607142
1925.00	0.608980
1926.00	0.610399
1927.00	0.611090
1928.00	0.612496
1929.00	0.613259
1930.00	0.614476
1931.00	0.614846
1932.00	0.615595
1933.00	0.615906
1934.00	0.616019
1935.00	0.616522
1936.00	0.616579
1937.00	0.617182
1938.00	0.616847
1939.00	0.616315
1940.00	0.615673
1941.00	0.615417
1942.00	0.614858
1943.00	0.614585
1944.00	0.614325
1945.00	0.613641
1946.00	0.612891
1947.00	0.611797
1948.00	0.610956
1949.00	0.610282
1950.00	0.609214
1951.00	0.608140
1952.00	0.606478
1953.00	0.604732
1954.00	0.603143
1955.00	0.602066
1956.00	0.600549
1957.00	0.599151
1958.00	0.598205
1959.00	0.596506
1960.00	0.595123
1961.00	0.593551
1962.00	0.592072
1963.00	0.589964
1964.00	0.588247
1965.00	0.586783
1966.00	0.584606
1967.00	0.583029
1968.00	0.581393
1969.00	0.579603
1970.00	0.577563
1971.00	0.575810
1972.00	0.573717
1973.00	0.571968
1974.00	0.569936
1975.00	0.567787
1976.00	0.566075
1977.00	0.564129
1978.00	0.562465
1979.00	0.560497
1980.00	0.558526
1981.00	0.556842
1982.00	0.555019
1983.00	0.553102
1984.00	0.550713
1985.00	0.548676
1986.00	0.546871
1987.00	0.545248
1988.00	0.543094
1989.00	0.541247
1990.00	0.539250
1991.00	0.537505
1992.00	0.535549
1993.00	0.533544
1994.00	0.531640
1995.00	0.529291
1996.00	0.527534
1997.00	0.526057
1998.00	0.523875
1999.00	0.522031
2000.00	0.520276
2001.00	0.518741
2002.00	0.516667
2003.00	0.514887
2004.00	0.513127
2005.00	0.511295
2006.00	0.509540
2007.00	0.507893
2008.00	0.506305
2009.00	0.504470
2010.00	0.503070
2011.00	0.501219
2012.00	0.499507
2013.00	0.497430
2014.00	0.495410
2015.00	0.493886
2016.00	0.491722
2017.00	0.489826
2018.00	0.488216
2019.00	0.486749
2020.00	0.484708
2021.00	0.482987
2022.00	0.481643
2023.00	0.479807
2024.00	0.478641
2025.00	0.476908
2026.00	0.475830
2027.00	0.473937
2028.00	0.472416
2029.00	0.471337
2030.00	0.469835
2031.00	0.468487
2032.00	0.467065
2033.00	0.465777
2034.00	0.464254
2035.00	0.462825
2036.00	0.461443
2037.00	0.460269
2038.00	0.458743
2039.00	0.457330
2040.00	0.455972
2041.00	0.453878
2042.00	0.452457
2043.00	0.450543
2044.00	0.449007
2045.00	0.447321
2046.00	0.445527
2047.00	0.444371
2048.00	0.442933
2049.00	0.441161
2050.00	0.439729
2051.00	0.438618
2052.00	0.436860
2053.00	0.435478
2054.00	0.434238
2055.00	0.432779
2056.00	0.431132
2057.00	0.429759
2058.00	0.428675
2059.00	0.427258
2060.00	0.425964
2061.00	0.424549
2062.00	0.423349
2063.00	0.421709
2064.00	0.420362
2065.00	0.419016
2066.00	0.417996
2067.00	0.416597
2068.00	0.415087
2069.00	0.414274
2070.00	0.412610
2071.00	0.411048
2072.00	0.409753
2073.00	0.408571
2074.00	0.406778
2075.00	0.405312
2076.00	0.404143
2077.00	0.402471
2078.00	0.401176
2079.00	0.400013
2080.00	0.399355
2081.00	0.398021
2082.00	0.396546
2083.00	0.395113
2084.00	0.393596
2085.00	0.392286
2086.00	0.390433
2087.00	0.389312
2088.00	0.387977
2089.00	0.386543
2090.00	0.385155
2091.00	0.384299
2092.00	0.383097
2093.00	0.381557
2094.00	0.380397
2095.00	0.379014
2096.00	0.377526
2097.00	0.375938
2098.00	0.374581
2099.00	0.373358
2100.00	0.371842
2101.00	0.370521
2102.00	0.369120
2103.00	0.368012
2104.00	0.366710
2105.00	0.365663
2106.00	0.364686
2107.00	0.363226
2108.00	0.361977
2109.00	0.360544
2110.00	0.359325
2111.00	0.358339
2112.00	0.357551
2113.00	0.356155
2114.00	0.355088
2115.00	0.354015
2116.00	0.352971
2117.00	0.352181
2118.00	0.351407
2119.00	0.350524
2120.00	0.349434
2121.00	0.348556
2122.00	0.347303
2123.00	0.346371
2124.00	0.345420
2125.00	0.344442
2126.00	0.343661
2127.00	0.342467
2128.00	0.341366
2129.00	0.340032
2130.00	0.339332
2131.00	0.338293
2132.00	0.337363
2133.00	0.336256
2134.00	0.335158
2135.00	0.334194
2136.00	0.333321
2137.00	0.332526
2138.00	0.331751
2139.00	0.330964
2140.00	0.329923
2141.00	0.329365
2142.00	0.328402
2143.00	0.327442
2144.00	0.326924
2145.00	0.325927
2146.00	0.325475
2147.00	0.324466
2148.00	0.323712
2149.00	0.322670
2150.00	0.322210
2151.00	0.321554
2152.00	0.320896
2153.00	0.320078
2154.00	0.319421
2155.00	0.318637
2156.00	0.318142
2157.00	0.317724
2158.00	0.317135
2159.00	0.316451
2160.00	0.315941
2161.00	0.315335
2162.00	0.315072
2163.00	0.314314
2164.00	0.313938
2165.00	0.313317
2166.00	0.312976
2167.00	0.312556
2168.00	0.312128
2169.00	0.311540
2170.00	0.310884
2171.00	0.310344
2172.00	0.309851
2173.00	0.309376
2174.00	0.308734
2175.00	0.308093
2176.00	0.307689
2177.00	0.307060
2178.00	0.306742
2179.00	0.306250
2180.00	0.305784
2181.00	0.305767
2182.00	0.305247
2183.00	0.305001
2184.00	0.304286
2185.00	0.303886
2186.00	0.303638
2187.00	0.303484
2188.00	0.303113
2189.00	0.302761
2190.00	0.302489
2191.00	0.302287
2192.00	0.301859
2193.00	0.301950
2194.00	0.302016
2195.00	0.301264
2196.00	0.301363
2197.00	0.301306
[truncated: 303 more rows]
