# Supplementary material for: Ultrafast charge-transfer-induced spin transition in cobalt-tungstate molecular photomagnets
Source: Nat Commun. 2025 Jun 6;16:5012. doi: 10.1038/s41467-025-60401-4 (PMC12144094; doi:10.1038/s41467-025-60401-4)
Supplement: Supplementary file 5 — Source Data [file 41467_2025_60401_MOESM5_ESM.zip › Source_Data_files/Photoinduced_UV_vis_NIR_spectra_CsCoW/cooling_photo_2nd/File_220713_154352_3Kphoto1_532after30min.txt]

File_220713_154352_3Kphoto1_532after30min.spc - RawData
�g�� (nm)	Abs.
200.00	1.840240
201.00	1.843775
202.00	1.898726
203.00	1.935893
204.00	2.038977
205.00	2.112600
206.00	2.304262
207.00	2.406826
208.00	2.489306
209.00	2.626750
210.00	2.667011
211.00	2.814348
212.00	2.727045
213.00	2.634386
214.00	2.445011
215.00	2.390234
216.00	2.307552
217.00	2.294224
218.00	2.384666
219.00	2.411659
220.00	2.422184
221.00	2.398939
222.00	2.348252
223.00	2.374860
224.00	2.360094
225.00	2.403840
226.00	2.362825
227.00	2.403739
228.00	2.364093
229.00	2.399940
230.00	2.388072
231.00	2.417956
232.00	2.421829
233.00	2.413690
234.00	2.438558
235.00	2.424061
236.00	2.413585
237.00	2.423129
238.00	2.431389
239.00	2.402905
240.00	2.437608
241.00	2.469160
242.00	2.478873
243.00	2.507198
244.00	2.511214
245.00	2.487961
246.00	2.456472
247.00	2.431361
248.00	2.438263
249.00	2.427848
250.00	2.418117
251.00	2.415213
252.00	2.439331
253.00	2.442720
254.00	2.449512
255.00	2.484553
256.00	2.492291
257.00	2.481762
258.00	2.474738
259.00	2.481839
260.00	2.476514
261.00	2.472607
262.00	2.469881
263.00	2.471208
264.00	2.468445
265.00	2.444181
266.00	2.459167
267.00	2.471888
268.00	2.470611
269.00	2.456606
270.00	2.457378
271.00	2.435888
272.00	2.413391
273.00	2.391320
274.00	2.384336
275.00	2.362107
276.00	2.357157
277.00	2.351446
278.00	2.338945
279.00	2.321306
280.00	2.327478
281.00	2.311935
282.00	2.294216
283.00	2.294920
284.00	2.286824
285.00	2.270426
286.00	2.258693
287.00	2.256875
288.00	2.237865
289.00	2.227614
290.00	2.220128
291.00	2.207186
292.00	2.190559
293.00	2.178091
294.00	2.160374
295.00	2.149586
296.00	2.136161
297.00	2.127027
298.00	2.118107
299.00	2.108211
300.00	2.085974
301.00	2.082821
302.00	2.061000
303.00	2.043230
304.00	2.034572
305.00	2.019955
306.00	2.003663
307.00	1.991930
308.00	1.972719
309.00	1.940019
310.00	1.927431
311.00	1.900368
312.00	1.885204
313.00	1.867699
314.00	1.854890
315.00	1.830377
316.00	1.805152
317.00	1.780565
318.00	1.756044
319.00	1.735774
320.00	1.722809
321.00	1.713389
322.00	1.699389
323.00	1.685407
324.00	1.674537
325.00	1.654005
326.00	1.640006
327.00	1.628232
328.00	1.615260
329.00	1.603177
330.00	1.597807
331.00	1.592828
332.00	1.583760
333.00	1.577741
334.00	1.571132
335.00	1.563310
336.00	1.557093
337.00	1.554303
338.00	1.550017
339.00	1.547302
340.00	1.543223
341.00	1.536716
342.00	1.528646
343.00	1.526075
344.00	1.521759
345.00	1.521965
346.00	1.518206
347.00	1.518237
348.00	1.517364
349.00	1.514763
350.00	1.509204
351.00	1.507033
352.00	1.502717
353.00	1.500465
354.00	1.497106
355.00	1.492404
356.00	1.490442
357.00	1.488140
358.00	1.482248
359.00	1.479339
360.00	1.475412
361.00	1.470746
362.00	1.464591
363.00	1.458680
364.00	1.450250
365.00	1.443219
366.00	1.432907
367.00	1.423710
368.00	1.414196
369.00	1.404168
370.00	1.394398
371.00	1.384596
372.00	1.374838
373.00	1.363644
374.00	1.352453
375.00	1.340105
376.00	1.328394
377.00	1.315265
378.00	1.302418
379.00	1.289952
380.00	1.278627
381.00	1.266627
382.00	1.255411
383.00	1.245257
384.00	1.234508
385.00	1.223056
386.00	1.212305
387.00	1.201807
388.00	1.190738
389.00	1.180945
390.00	1.170834
391.00	1.161697
392.00	1.152476
393.00	1.143572
394.00	1.134906
395.00	1.127138
396.00	1.118643
397.00	1.110940
398.00	1.104794
399.00	1.097749
400.00	1.091116
401.00	1.085425
402.00	1.080395
403.00	1.075224
404.00	1.071461
405.00	1.067357
406.00	1.063550
407.00	1.059932
408.00	1.055856
409.00	1.051943
410.00	1.048759
411.00	1.045613
412.00	1.041574
413.00	1.037833
414.00	1.034257
415.00	1.030761
416.00	1.026466
417.00	1.023007
418.00	1.019385
419.00	1.015042
420.00	1.010934
421.00	1.007327
422.00	1.003441
423.00	1.000374
424.00	0.997770
425.00	0.994187
426.00	0.990227
427.00	0.986611
428.00	0.982940
429.00	0.978830
430.00	0.975597
431.00	0.972676
432.00	0.970297
433.00	0.967690
434.00	0.965618
435.00	0.962961
436.00	0.960992
437.00	0.958320
438.00	0.955937
439.00	0.953716
440.00	0.952462
441.00	0.950974
442.00	0.949649
443.00	0.947665
444.00	0.946402
445.00	0.944858
446.00	0.943752
447.00	0.942598
448.00	0.941953
449.00	0.941093
450.00	0.940437
451.00	0.939502
452.00	0.938651
453.00	0.938110
454.00	0.938172
455.00	0.937914
456.00	0.937805
457.00	0.937955
458.00	0.938524
459.00	0.938484
460.00	0.938417
461.00	0.938532
462.00	0.938368
463.00	0.938385
464.00	0.937879
465.00	0.938227
466.00	0.937765
467.00	0.937794
468.00	0.936459
469.00	0.935605
470.00	0.934207
471.00	0.933367
472.00	0.932301
473.00	0.931428
474.00	0.930862
475.00	0.929759
476.00	0.928516
477.00	0.927228
478.00	0.926003
479.00	0.924015
480.00	0.922926
481.00	0.921873
482.00	0.920826
483.00	0.919883
484.00	0.918846
485.00	0.917419
486.00	0.916185
487.00	0.914633
488.00	0.913084
489.00	0.912679
490.00	0.912093
491.00	0.911226
492.00	0.910674
493.00	0.910308
494.00	0.909110
495.00	0.907982
496.00	0.907216
497.00	0.906635
498.00	0.906216
499.00	0.905572
500.00	0.905630
501.00	0.904948
502.00	0.904072
503.00	0.903196
504.00	0.902405
505.00	0.901841
506.00	0.901113
507.00	0.900464
508.00	0.899477
509.00	0.899025
510.00	0.897370
511.00	0.896851
512.00	0.896187
513.00	0.896005
514.00	0.895468
515.00	0.895162
516.00	0.894835
517.00	0.894086
518.00	0.893474
519.00	0.892714
520.00	0.892094
521.00	0.890970
522.00	0.891104
523.00	0.890093
524.00	0.889340
525.00	0.888675
526.00	0.888053
527.00	0.887252
528.00	0.886898
529.00	0.886895
530.00	0.887183
531.00	0.887004
532.00	0.886194
533.00	0.885257
534.00	0.883835
535.00	0.881875
536.00	0.879499
537.00	0.877258
538.00	0.874846
539.00	0.871868
540.00	0.868644
541.00	0.865620
542.00	0.861936
543.00	0.858652
544.00	0.854877
545.00	0.851627
546.00	0.848504
547.00	0.845917
548.00	0.843021
549.00	0.840615
550.00	0.838372
551.00	0.836127
552.00	0.834316
553.00	0.833318
554.00	0.832449
555.00	0.831069
556.00	0.830000
557.00	0.829130
558.00	0.827763
559.00	0.826840
560.00	0.826156
561.00	0.825995
562.00	0.825448
563.00	0.824878
564.00	0.824801
565.00	0.824808
566.00	0.824298
567.00	0.823641
568.00	0.822845
569.00	0.822028
570.00	0.820660
571.00	0.819812
572.00	0.818881
573.00	0.818003
574.00	0.816681
575.00	0.815802
576.00	0.814563
577.00	0.813434
578.00	0.812508
579.00	0.811802
580.00	0.811282
581.00	0.810941
582.00	0.810930
583.00	0.811205
584.00	0.811441
585.00	0.811865
586.00	0.811932
587.00	0.812568
588.00	0.813318
589.00	0.814030
590.00	0.814480
591.00	0.815871
592.00	0.816539
593.00	0.816814
594.00	0.817653
595.00	0.818752
596.00	0.819350
597.00	0.819962
598.00	0.821650
599.00	0.821904
600.00	0.822468
601.00	0.823730
602.00	0.824862
603.00	0.825405
604.00	0.827108
605.00	0.828599
606.00	0.829753
607.00	0.831068
608.00	0.831891
609.00	0.833194
610.00	0.834769
611.00	0.835464
612.00	0.836911
613.00	0.838830
614.00	0.839937
615.00	0.840649
616.00	0.841853
617.00	0.843067
618.00	0.844082
619.00	0.845340
620.00	0.846737
621.00	0.848442
622.00	0.849967
623.00	0.851181
624.00	0.852883
625.00	0.854534
626.00	0.856245
627.00	0.857268
628.00	0.858971
629.00	0.860572
630.00	0.862108
631.00	0.863538
632.00	0.865658
633.00	0.867485
634.00	0.869263
635.00	0.870886
636.00	0.872511
637.00	0.873535
638.00	0.874712
639.00	0.875575
640.00	0.876901
641.00	0.878133
642.00	0.879613
643.00	0.881475
644.00	0.883667
645.00	0.885750
646.00	0.887687
647.00	0.889382
648.00	0.891045
649.00	0.892596
650.00	0.893496
651.00	0.895270
652.00	0.896806
653.00	0.897776
654.00	0.898615
655.00	0.900297
656.00	0.902037
657.00	0.904252
658.00	0.906758
659.00	0.910361
660.00	0.913487
661.00	0.915478
662.00	0.917494
663.00	0.919425
664.00	0.920551
665.00	0.921406
666.00	0.921839
667.00	0.922150
668.00	0.922272
669.00	0.922003
670.00	0.922041
671.00	0.922621
672.00	0.923451
673.00	0.924076
674.00	0.924274
675.00	0.924948
676.00	0.925820
677.00	0.926499
678.00	0.927282
679.00	0.928717
680.00	0.929828
681.00	0.931106
682.00	0.933267
683.00	0.934179
684.00	0.935797
685.00	0.937283
686.00	0.938097
687.00	0.937872
688.00	0.939244
689.00	0.938458
690.00	0.938057
691.00	0.938436
692.00	0.939483
693.00	0.940548
694.00	0.942396
695.00	0.943851
696.00	0.944313
697.00	0.944092
698.00	0.943393
699.00	0.943174
700.00	0.943487
701.00	0.944637
702.00	0.944868
703.00	0.946688
704.00	0.947937
705.00	0.947970
706.00	0.948245
707.00	0.948596
708.00	0.947953
709.00	0.946889
710.00	0.947890
711.00	0.948401
712.00	0.949354
713.00	0.949968
714.00	0.950418
715.00	0.949476
716.00	0.948365
717.00	0.947656
718.00	0.945590
719.00	0.934409
720.00	0.923639
721.00	0.917936
722.00	0.914399
723.00	0.910962
724.00	0.907567
725.00	0.904355
726.00	0.901136
727.00	0.897936
728.00	0.894643
729.00	0.891707
730.00	0.891355
731.00	0.890953
732.00	0.890516
733.00	0.890156
734.00	0.889743
735.00	0.889353
736.00	0.888946
737.00	0.888511
738.00	0.887963
739.00	0.887419
740.00	0.886834
741.00	0.886154
742.00	0.885422
743.00	0.884658
744.00	0.883906
745.00	0.883137
746.00	0.882380
747.00	0.881514
748.00	0.880586
749.00	0.879641
750.00	0.878716
751.00	0.877685
752.00	0.876621
753.00	0.875431
754.00	0.874262
755.00	0.873006
756.00	0.871729
757.00	0.870462
758.00	0.869182
759.00	0.867888
760.00	0.866546
761.00	0.865148
762.00	0.863737
763.00	0.862302
764.00	0.860889
765.00	0.859437
766.00	0.858006
767.00	0.856418
768.00	0.854781
769.00	0.853239
770.00	0.851590
771.00	0.849924
772.00	0.848300
773.00	0.846668
774.00	0.844915
775.00	0.843184
776.00	0.841398
777.00	0.839667
778.00	0.837926
779.00	0.836144
780.00	0.834267
781.00	0.832419
782.00	0.830478
783.00	0.828362
784.00	0.826447
785.00	0.824532
786.00	0.822518
787.00	0.820576
788.00	0.818608
789.00	0.816531
790.00	0.814419
791.00	0.812449
792.00	0.810394
793.00	0.808197
794.00	0.805988
795.00	0.803748
796.00	0.801426
797.00	0.799151
798.00	0.796803
799.00	0.794594
800.00	0.792358
801.00	0.789982
802.00	0.787652
803.00	0.785280
804.00	0.782850
805.00	0.780392
806.00	0.778041
807.00	0.775603
808.00	0.773065
809.00	0.770499
810.00	0.768134
811.00	0.765763
812.00	0.763345
813.00	0.760993
814.00	0.758520
815.00	0.756047
816.00	0.753606
817.00	0.751221
818.00	0.748805
819.00	0.746318
820.00	0.743902
821.00	0.741437
822.00	0.739015
823.00	0.736578
824.00	0.734179
825.00	0.731874
826.00	0.729489
827.00	0.727131
828.00	0.724697
829.00	0.722266
830.00	0.719818
831.00	0.717494
832.00	0.715223
833.00	0.712827
834.00	0.710487
835.00	0.708060
836.00	0.705611
837.00	0.703167
838.00	0.700996
839.00	0.698580
840.00	0.696111
841.00	0.693712
842.00	0.691257
843.00	0.688893
844.00	0.686621
845.00	0.684170
846.00	0.681894
847.00	0.679499
848.00	0.677101
849.00	0.674729
850.00	0.672332
851.00	0.669941
852.00	0.667665
853.00	0.665277
854.00	0.662933
855.00	0.660558
856.00	0.658264
857.00	0.656133
858.00	0.653899
859.00	0.651478
860.00	0.649243
861.00	0.646906
862.00	0.644584
863.00	0.639635
864.00	0.634739
865.00	0.630004
866.00	0.625190
867.00	0.620457
868.00	0.615715
869.00	0.610897
870.00	0.606265
871.00	0.601622
872.00	0.596804
873.00	0.592177
874.00	0.587489
875.00	0.582871
876.00	0.578459
877.00	0.573881
878.00	0.569382
879.00	0.564944
880.00	0.562633
881.00	0.560433
882.00	0.558040
883.00	0.555735
884.00	0.553430
885.00	0.551200
886.00	0.549035
887.00	0.546843
888.00	0.544632
889.00	0.542447
890.00	0.540290
891.00	0.538065
892.00	0.535922
893.00	0.533686
894.00	0.531514
895.00	0.529328
896.00	0.527230
897.00	0.525090
898.00	0.523010
899.00	0.520980
900.00	0.518959
901.00	0.516927
902.00	0.514809
903.00	0.512799
904.00	0.510830
905.00	0.508831
906.00	0.506978
907.00	0.505067
908.00	0.503294
909.00	0.501409
910.00	0.499618
911.00	0.497862
912.00	0.496040
913.00	0.494260
914.00	0.492523
915.00	0.490792
916.00	0.489084
917.00	0.487388
918.00	0.485735
919.00	0.484146
920.00	0.482518
921.00	0.480874
922.00	0.479333
923.00	0.477750
924.00	0.476195
925.00	0.474568
926.00	0.473081
927.00	0.471614
928.00	0.470131
929.00	0.468662
930.00	0.467210
931.00	0.465790
932.00	0.464355
933.00	0.462931
934.00	0.461519
935.00	0.460162
936.00	0.458843
937.00	0.457529
938.00	0.456257
939.00	0.454940
940.00	0.453676
941.00	0.452397
942.00	0.451160
943.00	0.449887
944.00	0.448605
945.00	0.447325
946.00	0.446088
947.00	0.444872
948.00	0.443671
949.00	0.442484
950.00	0.441312
951.00	0.440142
952.00	0.438976
953.00	0.437771
954.00	0.436578
955.00	0.435394
956.00	0.434216
957.00	0.433004
958.00	0.431822
959.00	0.430645
960.00	0.429521
961.00	0.428446
962.00	0.427334
963.00	0.426267
964.00	0.425158
965.00	0.424092
966.00	0.423020
967.00	0.421979
968.00	0.420925
969.00	0.419869
970.00	0.418836
971.00	0.417847
972.00	0.416881
973.00	0.415884
974.00	0.414905
975.00	0.413957
976.00	0.413028
977.00	0.412059
978.00	0.411070
979.00	0.410160
980.00	0.409242
981.00	0.408354
982.00	0.407453
983.00	0.406602
984.00	0.405741
985.00	0.404893
986.00	0.404014
987.00	0.403140
988.00	0.402254
989.00	0.401381
990.00	0.400568
991.00	0.399722
992.00	0.398869
993.00	0.398024
994.00	0.397225
995.00	0.396420
996.00	0.395602
997.00	0.394820
998.00	0.394036
999.00	0.393255
1000.00	0.392452
1001.00	0.391668
1002.00	0.390903
1003.00	0.390154
1004.00	0.389389
1005.00	0.388658
1006.00	0.387902
1007.00	0.387194
1008.00	0.386504
1009.00	0.385797
1010.00	0.385091
1011.00	0.384389
1012.00	0.383698
1013.00	0.383035
1014.00	0.382323
1015.00	0.381641
1016.00	0.380933
1017.00	0.380252
1018.00	0.379550
1019.00	0.378861
1020.00	0.378189
1021.00	0.377551
1022.00	0.376871
1023.00	0.376221
1024.00	0.375563
1025.00	0.374913
1026.00	0.374273
1027.00	0.373623
1028.00	0.372964
1029.00	0.372323
1030.00	0.371666
1031.00	0.371053
1032.00	0.370429
1033.00	0.369802
1034.00	0.369171
1035.00	0.368539
1036.00	0.367923
1037.00	0.367327
1038.00	0.366720
1039.00	0.366111
1040.00	0.365505
1041.00	0.364879
1042.00	0.364262
1043.00	0.363670
1044.00	0.363083
1045.00	0.362504
1046.00	0.361924
1047.00	0.361351
1048.00	0.360768
1049.00	0.360191
1050.00	0.359624
1051.00	0.359060
1052.00	0.358524
1053.00	0.357957
1054.00	0.357405
1055.00	0.356890
1056.00	0.356366
1057.00	0.355818
1058.00	0.355281
1059.00	0.354775
1060.00	0.354261
1061.00	0.353743
1062.00	0.353241
1063.00	0.352731
1064.00	0.352211
1065.00	0.351661
1066.00	0.351166
1067.00	0.350709
1068.00	0.350237
1069.00	0.349765
1070.00	0.349298
1071.00	0.348819
1072.00	0.348320
1073.00	0.347832
1074.00	0.347361
1075.00	0.346922
1076.00	0.346458
1077.00	0.345978
1078.00	0.345526
1079.00	0.345083
1080.00	0.344652
1081.00	0.344234
1082.00	0.343845
1083.00	0.343429
1084.00	0.342989
1085.00	0.342545
1086.00	0.342110
1087.00	0.341700
1088.00	0.341249
1089.00	0.340820
1090.00	0.340422
1091.00	0.340051
1092.00	0.339636
1093.00	0.339253
1094.00	0.338862
1095.00	0.338496
1096.00	0.338125
1097.00	0.337733
1098.00	0.337328
1099.00	0.336939
1100.00	0.336524
1101.00	0.336144
1102.00	0.335797
1103.00	0.335446
1104.00	0.335083
1105.00	0.334754
1106.00	0.334424
1107.00	0.334099
1108.00	0.333738
1109.00	0.333400
1110.00	0.333042
1111.00	0.332702
1112.00	0.332335
1113.00	0.331945
1114.00	0.331594
1115.00	0.331265
1116.00	0.330934
1117.00	0.330641
1118.00	0.330315
1119.00	0.329956
1120.00	0.329589
1121.00	0.329251
1122.00	0.328937
1123.00	0.328581
1124.00	0.328231
1125.00	0.327931
1126.00	0.327626
1127.00	0.327327
1128.00	0.327028
1129.00	0.326730
1130.00	0.326461
1131.00	0.326183
1132.00	0.325896
1133.00	0.325604
1134.00	0.325316
1135.00	0.325043
1136.00	0.324791
1137.00	0.324557
1138.00	0.324310
1139.00	0.324058
1140.00	0.323834
1141.00	0.323617
1142.00	0.323389
1143.00	0.323166
1144.00	0.322900
1145.00	0.322676
1146.00	0.322434
1147.00	0.322172
1148.00	0.321940
1149.00	0.321739
1150.00	0.321544
1151.00	0.321298
1152.00	0.321064
1153.00	0.320829
1154.00	0.320618
1155.00	0.320387
1156.00	0.320137
1157.00	0.319901
1158.00	0.319665
1159.00	0.319407
1160.00	0.319161
1161.00	0.318949
1162.00	0.318719
1163.00	0.318494
1164.00	0.318277
1165.00	0.318035
1166.00	0.317780
1167.00	0.317523
1168.00	0.317287
1169.00	0.317049
1170.00	0.316812
1171.00	0.316524
1172.00	0.316263
1173.00	0.316030
1174.00	0.315796
1175.00	0.315530
1176.00	0.315274
1177.00	0.315004
1178.00	0.314747
1179.00	0.314474
1180.00	0.314183
1181.00	0.313909
1182.00	0.313654
1183.00	0.313356
1184.00	0.313079
1185.00	0.312809
1186.00	0.312532
1187.00	0.312251
1188.00	0.311982
1189.00	0.311730
1190.00	0.311466
1191.00	0.311187
1192.00	0.310914
1193.00	0.310645
1194.00	0.310370
1195.00	0.310110
1196.00	0.309854
1197.00	0.309645
1198.00	0.309393
1199.00	0.309129
1200.00	0.308901
1201.00	0.308650
1202.00	0.308418
1203.00	0.308182
1204.00	0.307955
1205.00	0.307741
1206.00	0.307480
1207.00	0.307222
1208.00	0.306990
1209.00	0.306770
1210.00	0.306540
1211.00	0.306308
1212.00	0.306065
1213.00	0.305832
1214.00	0.305570
1215.00	0.305331
1216.00	0.305064
1217.00	0.304804
1218.00	0.304531
1219.00	0.304269
1220.00	0.303996
1221.00	0.303736
1222.00	0.303465
1223.00	0.303203
1224.00	0.302938
1225.00	0.302651
1226.00	0.302376
1227.00	0.302117
1228.00	0.301846
1229.00	0.301552
1230.00	0.301244
1231.00	0.300967
1232.00	0.300697
1233.00	0.300429
1234.00	0.300165
1235.00	0.299913
1236.00	0.299632
1237.00	0.299351
1238.00	0.299060
1239.00	0.298755
1240.00	0.298466
1241.00	0.298167
1242.00	0.297861
1243.00	0.297557
1244.00	0.297235
1245.00	0.296933
1246.00	0.296654
1247.00	0.296364
1248.00	0.296071
1249.00	0.295780
1250.00	0.295526
1251.00	0.295240
1252.00	0.294953
1253.00	0.294664
1254.00	0.294412
1255.00	0.294154
1256.00	0.293925
1257.00	0.293702
1258.00	0.293477
1259.00	0.293284
1260.00	0.293087
1261.00	0.292890
1262.00	0.292679
1263.00	0.292475
1264.00	0.292302
1265.00	0.292085
1266.00	0.291889
1267.00	0.291688
1268.00	0.291508
1269.00	0.291313
1270.00	0.291129
1271.00	0.290941
1272.00	0.290743
1273.00	0.290532
1274.00	0.290332
1275.00	0.290139
1276.00	0.289935
1277.00	0.289702
1278.00	0.289483
1279.00	0.289304
1280.00	0.289125
1281.00	0.288912
1282.00	0.288741
1283.00	0.288544
1284.00	0.288359
1285.00	0.288149
1286.00	0.287976
1287.00	0.287808
1288.00	0.287623
1289.00	0.287422
1290.00	0.287238
1291.00	0.287057
1292.00	0.286884
1293.00	0.286716
1294.00	0.286574
1295.00	0.286442
1296.00	0.286306
1297.00	0.286142
1298.00	0.286014
1299.00	0.285875
1300.00	0.285740
1301.00	0.285584
1302.00	0.285449
1303.00	0.285303
1304.00	0.285174
1305.00	0.285054
1306.00	0.284967
1307.00	0.284869
1308.00	0.284751
1309.00	0.284629
1310.00	0.284534
1311.00	0.284430
1312.00	0.284326
1313.00	0.284194
1314.00	0.284097
1315.00	0.283981
1316.00	0.283882
1317.00	0.283781
1318.00	0.283693
1319.00	0.283619
1320.00	0.283560
1321.00	0.283479
1322.00	0.283400
1323.00	0.283345
1324.00	0.283269
1325.00	0.283200
1326.00	0.283141
1327.00	0.283059
1328.00	0.283015
1329.00	0.282965
1330.00	0.282955
1331.00	0.282932
1332.00	0.282924
1333.00	0.282919
1334.00	0.282935
1335.00	0.282923
1336.00	0.282912
1337.00	0.282912
1338.00	0.282921
1339.00	0.282941
1340.00	0.282985
1341.00	0.283067
1342.00	0.283156
1343.00	0.283235
1344.00	0.283328
1345.00	0.283410
1346.00	0.283498
1347.00	0.283544
1348.00	0.283600
1349.00	0.283674
1350.00	0.283741
1351.00	0.283781
1352.00	0.283867
1353.00	0.284002
1354.00	0.284103
1355.00	0.284207
1356.00	0.284332
1357.00	0.284429
1358.00	0.284536
1359.00	0.284656
1360.00	0.284829
1361.00	0.284993
1362.00	0.285174
1363.00	0.285379
1364.00	0.285663
1365.00	0.285956
1366.00	0.286282
1367.00	0.286668
1368.00	0.287133
1369.00	0.287643
1370.00	0.288138
1371.00	0.288714
1372.00	0.289386
1373.00	0.290101
1374.00	0.290914
1375.00	0.291782
1376.00	0.292723
1377.00	0.293706
1378.00	0.294786
1379.00	0.295933
1380.00	0.297153
1381.00	0.298404
1382.00	0.299750
1383.00	0.301184
1384.00	0.302667
1385.00	0.304216
1386.00	0.305839
1387.00	0.307563
1388.00	0.309349
1389.00	0.311170
1390.00	0.313066
1391.00	0.314979
1392.00	0.316948
1393.00	0.318969
1394.00	0.321101
1395.00	0.323234
1396.00	0.325368
1397.00	0.327550
1398.00	0.329808
1399.00	0.332089
1400.00	0.334367
1401.00	0.336649
1402.00	0.338965
1403.00	0.341250
1404.00	0.343531
1405.00	0.345812
1406.00	0.348075
1407.00	0.350311
1408.00	0.352534
1409.00	0.354705
1410.00	0.356843
1411.00	0.358915
1412.00	0.360973
1413.00	0.363031
1414.00	0.365019
1415.00	0.366956
1416.00	0.368834
1417.00	0.370668
1418.00	0.372435
1419.00	0.374131
1420.00	0.375760
1421.00	0.377341
1422.00	0.378839
1423.00	0.380312
1424.00	0.381708
1425.00	0.383040
1426.00	0.384362
1427.00	0.385620
1428.00	0.386771
1429.00	0.387886
1430.00	0.388953
1431.00	0.389986
1432.00	0.390932
1433.00	0.391837
1434.00	0.392693
1435.00	0.393533
1436.00	0.394316
1437.00	0.395050
1438.00	0.395715
1439.00	0.396356
1440.00	0.396928
1441.00	0.397490
1442.00	0.397989
1443.00	0.398448
1444.00	0.398860
1445.00	0.399226
1446.00	0.399566
1447.00	0.399866
1448.00	0.400107
1449.00	0.400296
1450.00	0.400452
1451.00	0.400598
1452.00	0.400689
1453.00	0.400728
1454.00	0.400753
1455.00	0.400736
1456.00	0.400678
1457.00	0.400566
1458.00	0.400377
1459.00	0.400184
1460.00	0.399936
1461.00	0.399645
1462.00	0.399327
1463.00	0.398940
1464.00	0.398511
1465.00	0.398052
1466.00	0.397545
1467.00	0.397017
1468.00	0.396390
1469.00	0.395737
1470.00	0.395048
1471.00	0.394303
1472.00	0.393542
1473.00	0.392759
1474.00	0.391937
1475.00	0.391093
1476.00	0.390192
1477.00	0.389268
1478.00	0.388305
1479.00	0.387313
1480.00	0.386293
1481.00	0.385257
1482.00	0.384184
1483.00	0.383097
1484.00	0.381986
1485.00	0.380879
1486.00	0.379741
1487.00	0.378548
1488.00	0.377375
1489.00	0.376213
1490.00	0.375002
1491.00	0.373785
1492.00	0.372558
1493.00	0.371329
1494.00	0.370079
1495.00	0.368836
1496.00	0.367604
1497.00	0.366384
1498.00	0.365137
1499.00	0.363866
1500.00	0.362635
1501.00	0.361382
1502.00	0.360098
1503.00	0.358785
1504.00	0.357524
1505.00	0.356280
1506.00	0.354979
1507.00	0.353698
1508.00	0.352431
1509.00	0.351141
1510.00	0.349863
1511.00	0.348582
1512.00	0.347321
1513.00	0.346074
1514.00	0.344801
1515.00	0.343563
1516.00	0.342359
1517.00	0.341132
1518.00	0.339911
1519.00	0.338747
1520.00	0.337611
1521.00	0.336460
1522.00	0.335286
1523.00	0.334178
1524.00	0.333074
1525.00	0.331953
1526.00	0.330848
1527.00	0.329781
1528.00	0.328745
1529.00	0.327693
1530.00	0.326638
1531.00	0.325621
1532.00	0.324613
1533.00	0.323616
1534.00	0.322607
1535.00	0.321601
1536.00	0.320599
1537.00	0.319630
1538.00	0.318681
1539.00	0.317755
1540.00	0.316798
1541.00	0.315853
1542.00	0.314945
1543.00	0.314060
1544.00	0.313188
1545.00	0.312307
1546.00	0.311462
1547.00	0.310647
1548.00	0.309810
1549.00	0.308980
1550.00	0.308169
1551.00	0.307379
1552.00	0.306594
1553.00	0.305822
1554.00	0.305046
1555.00	0.304295
1556.00	0.303523
1557.00	0.302784
1558.00	0.302047
1559.00	0.301326
1560.00	0.300627
1561.00	0.299901
1562.00	0.299196
1563.00	0.298503
1564.00	0.297799
1565.00	0.297128
1566.00	0.296442
1567.00	0.295747
1568.00	0.295084
1569.00	0.294440
1570.00	0.293768
1571.00	0.293126
1572.00	0.292489
1573.00	0.291875
1574.00	0.291258
1575.00	0.290638
1576.00	0.290018
1577.00	0.289387
1578.00	0.288786
1579.00	0.288205
1580.00	0.287616
1581.00	0.287014
1582.00	0.286415
1583.00	0.285838
1584.00	0.285283
1585.00	0.284761
1586.00	0.284225
1587.00	0.283697
1588.00	0.283167
1589.00	0.282648
1590.00	0.282135
1591.00	0.281637
1592.00	0.281177
1593.00	0.280711
1594.00	0.280252
1595.00	0.279805
1596.00	0.279343
1597.00	0.278875
1598.00	0.278427
1599.00	0.278003
1600.00	0.277569
1601.00	0.277142
1602.00	0.276691
1603.00	0.276255
1604.00	0.275842
1605.00	0.275436
1606.00	0.274994
1607.00	0.274587
1608.00	0.274186
1609.00	0.273760
1610.00	0.273360
1611.00	0.272938
1612.00	0.272508
1613.00	0.272091
1614.00	0.271694
1615.00	0.271344
1616.00	0.270983
1617.00	0.270634
1618.00	0.270283
1619.00	0.269921
1620.00	0.269589
1621.00	0.269227
1622.00	0.268890
1623.00	0.268591
1624.00	0.268279
1625.00	0.267968
1626.00	0.267692
1627.00	0.267416
1628.00	0.267188
1629.00	0.266945
1630.00	0.266700
1631.00	0.266474
1632.00	0.266218
1633.00	0.265946
1634.00	0.265695
1635.00	0.265444
1636.00	0.265197
1637.00	0.264955
1638.00	0.264777
1639.00	0.264583
1640.00	0.264369
1641.00	0.264137
1642.00	0.263908
1643.00	0.265464
1644.00	0.267072
1645.00	0.268644
1646.00	0.270205
1647.00	0.271830
1648.00	0.273405
1649.00	0.275012
1650.00	0.276633
1651.00	0.278235
1652.00	0.279889
1653.00	0.281512
1654.00	0.283205
1655.00	0.284858
1656.00	0.286501
1657.00	0.288102
1658.00	0.289817
1659.00	0.291478
1660.00	0.291232
1661.00	0.291005
1662.00	0.290769
1663.00	0.290602
1664.00	0.290338
1665.00	0.290130
1666.00	0.289894
1667.00	0.289632
1668.00	0.289449
1669.00	0.289222
1670.00	0.289030
1671.00	0.288752
1672.00	0.288558
1673.00	0.288333
1674.00	0.288138
1675.00	0.287905
1676.00	0.287700
1677.00	0.287497
1678.00	0.287251
1679.00	0.287068
1680.00	0.286867
1681.00	0.286735
1682.00	0.286549
1683.00	0.286429
1684.00	0.286400
1685.00	0.286159
1686.00	0.285981
1687.00	0.285821
1688.00	0.285789
1689.00	0.285656
1690.00	0.285592
1691.00	0.285556
1692.00	0.285487
1693.00	0.285455
1694.00	0.285486
1695.00	0.285484
1696.00	0.285457
1697.00	0.285418
1698.00	0.285337
1699.00	0.285364
1700.00	0.285270
1701.00	0.285212
1702.00	0.285286
1703.00	0.285286
1704.00	0.285324
1705.00	0.285277
1706.00	0.285275
1707.00	0.285199
1708.00	0.285180
1709.00	0.285112
1710.00	0.285129
1711.00	0.285061
1712.00	0.284990
1713.00	0.284989
1714.00	0.284983
1715.00	0.284986
1716.00	0.284932
1717.00	0.284911
1718.00	0.284803
1719.00	0.284803
1720.00	0.284841
1721.00	0.284757
1722.00	0.284817
1723.00	0.284796
1724.00	0.284854
1725.00	0.284887
1726.00	0.284948
1727.00	0.284901
1728.00	0.284856
1729.00	0.284883
1730.00	0.284874
1731.00	0.284919
1732.00	0.284898
1733.00	0.284970
1734.00	0.285096
1735.00	0.285244
1736.00	0.285398
1737.00	0.285481
1738.00	0.285635
1739.00	0.285545
1740.00	0.285657
1741.00	0.285730
1742.00	0.285802
1743.00	0.285884
1744.00	0.286061
1745.00	0.286230
1746.00	0.286241
1747.00	0.286427
1748.00	0.286520
1749.00	0.286805
1750.00	0.286908
1751.00	0.287071
1752.00	0.287223
1753.00	0.287210
1754.00	0.287345
1755.00	0.287538
1756.00	0.287811
1757.00	0.287855
1758.00	0.288060
1759.00	0.288362
1760.00	0.288463
1761.00	0.288587
1762.00	0.288759
1763.00	0.289053
1764.00	0.289216
1765.00	0.289356
1766.00	0.289392
1767.00	0.289484
1768.00	0.289567
1769.00	0.289591
1770.00	0.289775
1771.00	0.289781
1772.00	0.289853
1773.00	0.289900
1774.00	0.289957
1775.00	0.289932
1776.00	0.289838
1777.00	0.289915
1778.00	0.289877
1779.00	0.289776
1780.00	0.289735
1781.00	0.289656
1782.00	0.289648
1783.00	0.289622
1784.00	0.289652
1785.00	0.289482
1786.00	0.289449
1787.00	0.289218
1788.00	0.289174
1789.00	0.289015
1790.00	0.288838
1791.00	0.288737
1792.00	0.288667
1793.00	0.288480
1794.00	0.288351
1795.00	0.288272
1796.00	0.288101
1797.00	0.287963
1798.00	0.287804
1799.00	0.287595
1800.00	0.287417
1801.00	0.287186
1802.00	0.287027
1803.00	0.286898
1804.00	0.286859
1805.00	0.286698
1806.00	0.286488
1807.00	0.286362
1808.00	0.286227
1809.00	0.285992
1810.00	0.285880
1811.00	0.285709
1812.00	0.285597
1813.00	0.285578
1814.00	0.285489
1815.00	0.285339
1816.00	0.285264
1817.00	0.285129
1818.00	0.285013
1819.00	0.284959
1820.00	0.284838
1821.00	0.284681
1822.00	0.284602
1823.00	0.284668
1824.00	0.284624
1825.00	0.284659
1826.00	0.284664
1827.00	0.284711
1828.00	0.284775
1829.00	0.284721
1830.00	0.284740
1831.00	0.284647
1832.00	0.284841
1833.00	0.284913
1834.00	0.285042
1835.00	0.285170
1836.00	0.285510
1837.00	0.285767
1838.00	0.286123
1839.00	0.286446
1840.00	0.286715
1841.00	0.287165
1842.00	0.287546
1843.00	0.288208
1844.00	0.288748
1845.00	0.289366
1846.00	0.290124
1847.00	0.290951
1848.00	0.291965
1849.00	0.292748
1850.00	0.293898
1851.00	0.295115
1852.00	0.296513
1853.00	0.297753
1854.00	0.299281
1855.00	0.300877
1856.00	0.302576
1857.00	0.304433
1858.00	0.306366
1859.00	0.308536
1860.00	0.310631
1861.00	0.313097
1862.00	0.315764
1863.00	0.318542
1864.00	0.321436
1865.00	0.324461
1866.00	0.327829
1867.00	0.331196
1868.00	0.334716
1869.00	0.338461
1870.00	0.342495
1871.00	0.346385
1872.00	0.350643
1873.00	0.355157
1874.00	0.359734
1875.00	0.364629
1876.00	0.369755
1877.00	0.375075
1878.00	0.380212
1879.00	0.385647
1880.00	0.391291
1881.00	0.397105
1882.00	0.402991
1883.00	0.408893
1884.00	0.415092
1885.00	0.421242
1886.00	0.427359
1887.00	0.433598
1888.00	0.440144
1889.00	0.446616
1890.00	0.453059
1891.00	0.459718
1892.00	0.465910
1893.00	0.472125
1894.00	0.478518
1895.00	0.485134
1896.00	0.491347
1897.00	0.497720
1898.00	0.504043
1899.00	0.510192
1900.00	0.516651
1901.00	0.522757
1902.00	0.528933
1903.00	0.534989
1904.00	0.541091
1905.00	0.546897
1906.00	0.552353
1907.00	0.557865
1908.00	0.563417
1909.00	0.569066
1910.00	0.573815
1911.00	0.578568
1912.00	0.583074
1913.00	0.587628
1914.00	0.591559
1915.00	0.595855
1916.00	0.600039
1917.00	0.602952
1918.00	0.605991
1919.00	0.608719
1920.00	0.611335
1921.00	0.613110
1922.00	0.615337
1923.00	0.617745
1924.00	0.619294
1925.00	0.620711
1926.00	0.622131
1927.00	0.623655
1928.00	0.624577
1929.00	0.625311
1930.00	0.625512
1931.00	0.626187
1932.00	0.626120
1933.00	0.626088
1934.00	0.627192
1935.00	0.627397
1936.00	0.627822
1937.00	0.628017
1938.00	0.628766
1939.00	0.628413
1940.00	0.628039
1941.00	0.627981
1942.00	0.627207
1943.00	0.626443
1944.00	0.626286
1945.00	0.625893
1946.00	0.624832
1947.00	0.624582
1948.00	0.623756
1949.00	0.622860
1950.00	0.621806
1951.00	0.620109
1952.00	0.619072
1953.00	0.617276
1954.00	0.615753
1955.00	0.614110
1956.00	0.612851
1957.00	0.611161
1958.00	0.609238
1959.00	0.607879
1960.00	0.606187
1961.00	0.604196
1962.00	0.602334
1963.00	0.601280
1964.00	0.599610
1965.00	0.597823
1966.00	0.595933
1967.00	0.594128
1968.00	0.592432
1969.00	0.590589
1970.00	0.589130
1971.00	0.587217
1972.00	0.585660
1973.00	0.583935
1974.00	0.582419
1975.00	0.581040
1976.00	0.579105
1977.00	0.577268
1978.00	0.575562
1979.00	0.573655
1980.00	0.571450
1981.00	0.569483
1982.00	0.567423
1983.00	0.565606
1984.00	0.563675
1985.00	0.561466
1986.00	0.559761
1987.00	0.557857
1988.00	0.556170
1989.00	0.553834
1990.00	0.551597
1991.00	0.549638
1992.00	0.547219
1993.00	0.545754
1994.00	0.544029
1995.00	0.542262
1996.00	0.540365
1997.00	0.538654
1998.00	0.536916
1999.00	0.535201
2000.00	0.533425
2001.00	0.531736
2002.00	0.530144
2003.00	0.527648
2004.00	0.525831
2005.00	0.523981
2006.00	0.522403
2007.00	0.520262
2008.00	0.518316
2009.00	0.516779
2010.00	0.514409
2011.00	0.512747
2012.00	0.510701
2013.00	0.509167
2014.00	0.507289
2015.00	0.505628
2016.00	0.503813
2017.00	0.502051
2018.00	0.500527
2019.00	0.498790
2020.00	0.497511
2021.00	0.495656
2022.00	0.493981
2023.00	0.492399
2024.00	0.491347
2025.00	0.489978
2026.00	0.488657
2027.00	0.487268
2028.00	0.485364
2029.00	0.484149
2030.00	0.482521
2031.00	0.481301
2032.00	0.479178
2033.00	0.477744
2034.00	0.476082
2035.00	0.474017
2036.00	0.472804
2037.00	0.471101
2038.00	0.469859
2039.00	0.468563
2040.00	0.466968
2041.00	0.465458
2042.00	0.463515
2043.00	0.461911
2044.00	0.460560
2045.00	0.459289
2046.00	0.457479
2047.00	0.455988
2048.00	0.454378
2049.00	0.453375
2050.00	0.451610
2051.00	0.450294
2052.00	0.448855
2053.00	0.447126
2054.00	0.445962
2055.00	0.444611
2056.00	0.442982
2057.00	0.441684
2058.00	0.440185
2059.00	0.438907
2060.00	0.437449
2061.00	0.435790
2062.00	0.434335
2063.00	0.432838
2064.00	0.431594
2065.00	0.430422
2066.00	0.428930
2067.00	0.427992
2068.00	0.426502
2069.00	0.425579
2070.00	0.424355
2071.00	0.422819
2072.00	0.421425
2073.00	0.420137
2074.00	0.418418
2075.00	0.417185
2076.00	0.416012
2077.00	0.414470
2078.00	0.413215
2079.00	0.411867
2080.00	0.410732
2081.00	0.409422
2082.00	0.408033
2083.00	0.406981
2084.00	0.405231
2085.00	0.404214
2086.00	0.402494
2087.00	0.401174
2088.00	0.399788
2089.00	0.398465
2090.00	0.397332
2091.00	0.396023
2092.00	0.394681
2093.00	0.393230
2094.00	0.392331
2095.00	0.391116
2096.00	0.390002
2097.00	0.388596
2098.00	0.387136
2099.00	0.385675
2100.00	0.384052
2101.00	0.383222
2102.00	0.381674
2103.00	0.380340
2104.00	0.379017
2105.00	0.377889
2106.00	0.376719
2107.00	0.375065
2108.00	0.374063
2109.00	0.372845
2110.00	0.371754
2111.00	0.370556
2112.00	0.369387
2113.00	0.368111
2114.00	0.367022
2115.00	0.365891
2116.00	0.364801
2117.00	0.363698
2118.00	0.362385
2119.00	0.361368
2120.00	0.360788
2121.00	0.359646
2122.00	0.358675
2123.00	0.357377
2124.00	0.356471
2125.00	0.355435
2126.00	0.354175
2127.00	0.353235
2128.00	0.351919
2129.00	0.350812
2130.00	0.349623
2131.00	0.348564
2132.00	0.347752
2133.00	0.346499
2134.00	0.345872
2135.00	0.344794
2136.00	0.344146
2137.00	0.343097
2138.00	0.342290
2139.00	0.341197
2140.00	0.340194
2141.00	0.339655
2142.00	0.338587
2143.00	0.337860
2144.00	0.336754
2145.00	0.336053
2146.00	0.335359
2147.00	0.334458
2148.00	0.333896
2149.00	0.333114
2150.00	0.332775
2151.00	0.331529
2152.00	0.331084
2153.00	0.330025
2154.00	0.329114
2155.00	0.328366
2156.00	0.327837
2157.00	0.327298
2158.00	0.326165
2159.00	0.325625
2160.00	0.325402
2161.00	0.324893
2162.00	0.324696
2163.00	0.324208
2164.00	0.323890
2165.00	0.323225
2166.00	0.322477
2167.00	0.321853
2168.00	0.321549
2169.00	0.320925
2170.00	0.320451
2171.00	0.320195
2172.00	0.319412
2173.00	0.318875
2174.00	0.318738
2175.00	0.318173
2176.00	0.317744
2177.00	0.316993
2178.00	0.316641
2179.00	0.315570
2180.00	0.315156
2181.00	0.315013
2182.00	0.314474
2183.00	0.314327
2184.00	0.313867
2185.00	0.313846
2186.00	0.313513
2187.00	0.312920
2188.00	0.312473
2189.00	0.312317
2190.00	0.312107
2191.00	0.311329
2192.00	0.311611
2193.00	0.311217
2194.00	0.311028
2195.00	0.310782
2196.00	0.310715
2197.00	0.310600
[truncated: 303 more rows]
