# Supplementary material for: Ultrafast charge-transfer-induced spin transition in cobalt-tungstate molecular photomagnets
Source: Nat Commun. 2025 Jun 6;16:5012. doi: 10.1038/s41467-025-60401-4 (PMC12144094; doi:10.1038/s41467-025-60401-4)
Supplement: Supplementary file 5 — Source Data [file 41467_2025_60401_MOESM5_ESM.zip › Source_Data_files/Photoinduced_UV_vis_NIR_spectra_CsCoW/photo1st_anealing/File_220712_194800_10K.txt]

File_220712_194800_10K.spc - RawData
�g�� (nm)	Abs.
200.00	1.966188
201.00	1.907907
202.00	1.956265
203.00	1.882348
204.00	1.849011
205.00	1.818507
206.00	2.023731
207.00	2.018469
208.00	2.266285
209.00	2.436659
210.00	2.694357
211.00	2.310959
212.00	2.324506
213.00	2.320140
214.00	2.296896
215.00	2.224566
216.00	2.311380
217.00	2.372574
218.00	2.404460
219.00	2.441881
220.00	2.427916
221.00	2.400569
222.00	2.436660
223.00	2.356884
224.00	2.282020
225.00	2.338806
226.00	2.375258
227.00	2.313158
228.00	2.430646
229.00	2.456523
230.00	2.480975
231.00	2.463329
232.00	2.533259
233.00	2.487842
234.00	2.428884
235.00	2.447211
236.00	2.459070
237.00	2.440806
238.00	2.401148
239.00	2.432847
240.00	2.436818
241.00	2.429437
242.00	2.460536
243.00	2.483219
244.00	2.488721
245.00	2.477305
246.00	2.445358
247.00	2.397899
248.00	2.422561
249.00	2.413087
250.00	2.417804
251.00	2.404523
252.00	2.423809
253.00	2.394979
254.00	2.390260
255.00	2.397719
256.00	2.394717
257.00	2.400779
258.00	2.376808
259.00	2.384193
260.00	2.390308
261.00	2.391849
262.00	2.395347
263.00	2.407238
264.00	2.384356
265.00	2.371682
266.00	2.370756
267.00	2.350928
268.00	2.325278
269.00	2.335440
270.00	2.297943
271.00	2.279156
272.00	2.258685
273.00	2.227545
274.00	2.193218
275.00	2.168287
276.00	2.143363
277.00	2.109915
278.00	2.091375
279.00	2.076429
280.00	2.061080
281.00	2.038938
282.00	2.036399
283.00	2.022552
284.00	2.002810
285.00	1.985480
286.00	1.967314
287.00	1.940119
288.00	1.924181
289.00	1.913389
290.00	1.897353
291.00	1.888507
292.00	1.879893
293.00	1.863455
294.00	1.848642
295.00	1.843142
296.00	1.825536
297.00	1.812830
298.00	1.800305
299.00	1.791780
300.00	1.777961
301.00	1.772832
302.00	1.771448
303.00	1.770886
304.00	1.751621
305.00	1.741491
306.00	1.723943
307.00	1.699783
308.00	1.680815
309.00	1.672524
310.00	1.667144
311.00	1.659656
312.00	1.649905
313.00	1.633545
314.00	1.622045
315.00	1.601676
316.00	1.589972
317.00	1.580354
318.00	1.574499
319.00	1.566410
320.00	1.557341
321.00	1.549838
322.00	1.542756
323.00	1.539069
324.00	1.532376
325.00	1.528721
326.00	1.520488
327.00	1.516606
328.00	1.511501
329.00	1.505256
330.00	1.497589
331.00	1.497574
332.00	1.493330
333.00	1.490093
334.00	1.484839
335.00	1.486756
336.00	1.481519
337.00	1.479753
338.00	1.475398
339.00	1.477550
340.00	1.472185
341.00	1.469181
342.00	1.461739
343.00	1.456096
344.00	1.449785
345.00	1.446321
346.00	1.442255
347.00	1.441538
348.00	1.438923
349.00	1.438462
350.00	1.432440
351.00	1.430758
352.00	1.428089
353.00	1.426940
354.00	1.423874
355.00	1.426179
356.00	1.425327
357.00	1.425050
358.00	1.422298
359.00	1.420021
360.00	1.416509
361.00	1.414233
362.00	1.410144
363.00	1.405650
364.00	1.397045
365.00	1.388914
366.00	1.374471
367.00	1.358878
368.00	1.339747
369.00	1.318975
370.00	1.294880
371.00	1.269991
372.00	1.242773
373.00	1.215433
374.00	1.187884
375.00	1.161041
376.00	1.131971
377.00	1.104273
378.00	1.078757
379.00	1.054118
380.00	1.030661
381.00	1.010248
382.00	0.991414
383.00	0.973604
384.00	0.957552
385.00	0.941857
386.00	0.928189
387.00	0.916164
388.00	0.905419
389.00	0.895385
390.00	0.886784
391.00	0.878801
392.00	0.871215
393.00	0.864198
394.00	0.857433
395.00	0.851306
396.00	0.846216
397.00	0.841368
398.00	0.836736
399.00	0.833112
400.00	0.829744
401.00	0.825917
402.00	0.823156
403.00	0.820482
404.00	0.817739
405.00	0.815792
406.00	0.814200
407.00	0.812189
408.00	0.810699
409.00	0.809179
410.00	0.806960
411.00	0.805278
412.00	0.803594
413.00	0.801690
414.00	0.799991
415.00	0.798788
416.00	0.797610
417.00	0.796891
418.00	0.796065
419.00	0.795918
420.00	0.796159
421.00	0.795867
422.00	0.795441
423.00	0.796036
424.00	0.796471
425.00	0.796431
426.00	0.796759
427.00	0.797221
428.00	0.797312
429.00	0.797821
430.00	0.798670
431.00	0.799960
432.00	0.801934
433.00	0.803538
434.00	0.805311
435.00	0.806803
436.00	0.808591
437.00	0.809947
438.00	0.812561
439.00	0.814391
440.00	0.816997
441.00	0.820023
442.00	0.822209
443.00	0.824194
444.00	0.826507
445.00	0.828626
446.00	0.831005
447.00	0.834231
448.00	0.837122
449.00	0.840322
450.00	0.844070
451.00	0.846970
452.00	0.849827
453.00	0.853176
454.00	0.857284
455.00	0.860733
456.00	0.864236
457.00	0.868539
458.00	0.873115
459.00	0.876935
460.00	0.881193
461.00	0.886391
462.00	0.890773
463.00	0.895424
464.00	0.899849
465.00	0.904884
466.00	0.908914
467.00	0.913592
468.00	0.917575
469.00	0.921609
470.00	0.925010
471.00	0.928464
472.00	0.931836
473.00	0.935093
474.00	0.939019
475.00	0.943419
476.00	0.947248
477.00	0.951729
478.00	0.955904
479.00	0.960565
480.00	0.964713
481.00	0.969794
482.00	0.974029
483.00	0.979277
484.00	0.983358
485.00	0.987663
486.00	0.992140
487.00	0.996419
488.00	1.000342
489.00	1.004677
490.00	1.009313
491.00	1.014168
492.00	1.019639
493.00	1.024972
494.00	1.030472
495.00	1.035436
496.00	1.040105
497.00	1.044958
498.00	1.049674
499.00	1.054198
500.00	1.058747
501.00	1.063345
502.00	1.067883
503.00	1.071819
504.00	1.075693
505.00	1.079634
506.00	1.083063
507.00	1.085591
508.00	1.088455
509.00	1.091882
510.00	1.094420
511.00	1.097376
512.00	1.099749
513.00	1.103116
514.00	1.105589
515.00	1.107793
516.00	1.109813
517.00	1.112248
518.00	1.114218
519.00	1.114989
520.00	1.116405
521.00	1.117774
522.00	1.119148
523.00	1.119478
524.00	1.120772
525.00	1.121774
526.00	1.122694
527.00	1.122493
528.00	1.123090
529.00	1.124687
530.00	1.125381
531.00	1.125911
532.00	1.126314
533.00	1.125984
534.00	1.123588
535.00	1.121738
536.00	1.118592
537.00	1.115464
538.00	1.111701
539.00	1.107883
540.00	1.103707
541.00	1.098658
542.00	1.093672
543.00	1.088504
544.00	1.082953
545.00	1.076762
546.00	1.071652
547.00	1.065565
548.00	1.059109
549.00	1.052806
550.00	1.046724
551.00	1.039947
552.00	1.034253
553.00	1.028572
554.00	1.022701
555.00	1.016942
556.00	1.011026
557.00	1.005337
558.00	0.999303
559.00	0.993838
560.00	0.987726
561.00	0.981908
562.00	0.975298
563.00	0.968670
564.00	0.961643
565.00	0.954597
566.00	0.947386
567.00	0.939637
568.00	0.931899
569.00	0.923689
570.00	0.915264
571.00	0.906749
572.00	0.898180
573.00	0.888771
574.00	0.879341
575.00	0.870030
576.00	0.860348
577.00	0.850831
578.00	0.841909
579.00	0.833338
580.00	0.824461
581.00	0.815788
582.00	0.807279
583.00	0.798826
584.00	0.790505
585.00	0.782551
586.00	0.774898
587.00	0.767458
588.00	0.760141
589.00	0.752177
590.00	0.744721
591.00	0.737041
592.00	0.729571
593.00	0.721541
594.00	0.714649
595.00	0.707554
596.00	0.700471
597.00	0.693290
598.00	0.687447
599.00	0.681026
600.00	0.674490
601.00	0.668812
602.00	0.662963
603.00	0.656798
604.00	0.651053
605.00	0.646198
606.00	0.640737
607.00	0.635982
608.00	0.630972
609.00	0.626386
610.00	0.621673
611.00	0.616871
612.00	0.612249
613.00	0.608303
614.00	0.604221
615.00	0.599902
616.00	0.596212
617.00	0.592858
618.00	0.589586
619.00	0.586471
620.00	0.583349
621.00	0.580724
622.00	0.577719
623.00	0.574703
624.00	0.572013
625.00	0.569815
626.00	0.567241
627.00	0.564720
628.00	0.562301
629.00	0.559949
630.00	0.558216
631.00	0.555980
632.00	0.554089
633.00	0.552699
634.00	0.550942
635.00	0.548797
636.00	0.547643
637.00	0.546070
638.00	0.544116
639.00	0.542476
640.00	0.540888
641.00	0.539324
642.00	0.538332
643.00	0.537552
644.00	0.536606
645.00	0.535504
646.00	0.533943
647.00	0.532305
648.00	0.531220
649.00	0.529717
650.00	0.528404
651.00	0.527523
652.00	0.526721
653.00	0.525175
654.00	0.524368
655.00	0.523432
656.00	0.522227
657.00	0.521666
658.00	0.521083
659.00	0.520393
660.00	0.519619
661.00	0.519371
662.00	0.518504
663.00	0.517685
664.00	0.517042
665.00	0.516506
666.00	0.515817
667.00	0.515060
668.00	0.514264
669.00	0.513557
670.00	0.512963
671.00	0.511704
672.00	0.510576
673.00	0.510054
674.00	0.508848
675.00	0.507894
676.00	0.507788
677.00	0.507100
678.00	0.506218
679.00	0.506239
680.00	0.505369
681.00	0.504597
682.00	0.504772
683.00	0.503634
684.00	0.502140
685.00	0.501893
686.00	0.501376
687.00	0.499834
688.00	0.498955
689.00	0.498233
690.00	0.497075
691.00	0.496049
692.00	0.495591
693.00	0.496032
694.00	0.496137
695.00	0.495976
696.00	0.495203
697.00	0.494665
698.00	0.494069
699.00	0.493104
700.00	0.492737
701.00	0.492223
702.00	0.491269
703.00	0.490239
704.00	0.489955
705.00	0.488972
706.00	0.488695
707.00	0.487871
708.00	0.487022
709.00	0.486081
710.00	0.485895
711.00	0.484745
712.00	0.484251
713.00	0.483452
714.00	0.482053
715.00	0.480520
716.00	0.480133
717.00	0.480091
718.00	0.478785
719.00	0.477231
720.00	0.475403
721.00	0.472885
722.00	0.471747
723.00	0.470592
724.00	0.469521
725.00	0.468503
726.00	0.467413
727.00	0.466193
728.00	0.464854
729.00	0.463931
730.00	0.463198
731.00	0.462417
732.00	0.461735
733.00	0.460988
734.00	0.460291
735.00	0.459705
736.00	0.459071
737.00	0.458500
738.00	0.457888
739.00	0.457226
740.00	0.456561
741.00	0.455890
742.00	0.455207
743.00	0.454455
744.00	0.453786
745.00	0.453140
746.00	0.452452
747.00	0.451748
748.00	0.451003
749.00	0.450292
750.00	0.449624
751.00	0.448830
752.00	0.448124
753.00	0.447306
754.00	0.446473
755.00	0.445663
756.00	0.444849
757.00	0.444082
758.00	0.443238
759.00	0.442452
760.00	0.441702
761.00	0.440834
762.00	0.439946
763.00	0.439033
764.00	0.438136
765.00	0.437338
766.00	0.436503
767.00	0.435635
768.00	0.434779
769.00	0.433883
770.00	0.433065
771.00	0.432207
772.00	0.431354
773.00	0.430465
774.00	0.429577
775.00	0.428685
776.00	0.427846
777.00	0.426925
778.00	0.426082
779.00	0.425256
780.00	0.424418
781.00	0.423604
782.00	0.422681
783.00	0.421721
784.00	0.420852
785.00	0.420042
786.00	0.419123
787.00	0.418226
788.00	0.417342
789.00	0.416467
790.00	0.415624
791.00	0.414773
792.00	0.413886
793.00	0.412923
794.00	0.412074
795.00	0.411115
796.00	0.410195
797.00	0.409345
798.00	0.408452
799.00	0.407548
800.00	0.406691
801.00	0.405811
802.00	0.404892
803.00	0.403986
804.00	0.403058
805.00	0.402100
806.00	0.401149
807.00	0.400214
808.00	0.399243
809.00	0.398383
810.00	0.397544
811.00	0.396617
812.00	0.395801
813.00	0.394931
814.00	0.393994
815.00	0.393051
816.00	0.392212
817.00	0.391335
818.00	0.390431
819.00	0.389540
820.00	0.388637
821.00	0.387833
822.00	0.387077
823.00	0.386253
824.00	0.385376
825.00	0.384601
826.00	0.383706
827.00	0.382801
828.00	0.381913
829.00	0.381041
830.00	0.380135
831.00	0.379314
832.00	0.378463
833.00	0.377515
834.00	0.376672
835.00	0.375852
836.00	0.375020
837.00	0.374212
838.00	0.373369
839.00	0.372495
840.00	0.371705
841.00	0.370836
842.00	0.369909
843.00	0.368985
844.00	0.368227
845.00	0.367425
846.00	0.366594
847.00	0.365802
848.00	0.365005
849.00	0.364247
850.00	0.363492
851.00	0.362674
852.00	0.361808
853.00	0.360949
854.00	0.360120
855.00	0.359422
856.00	0.358572
857.00	0.357767
858.00	0.357024
859.00	0.356273
860.00	0.355606
861.00	0.354701
862.00	0.353990
863.00	0.352489
864.00	0.350902
865.00	0.349281
866.00	0.347711
867.00	0.346244
868.00	0.344705
869.00	0.343213
870.00	0.341769
871.00	0.340268
872.00	0.338564
873.00	0.337094
874.00	0.335555
875.00	0.334044
876.00	0.332560
877.00	0.331019
878.00	0.329682
879.00	0.328201
880.00	0.327474
881.00	0.326883
882.00	0.326233
883.00	0.325529
884.00	0.324829
885.00	0.324256
886.00	0.323562
887.00	0.322854
888.00	0.322183
889.00	0.321615
890.00	0.320939
891.00	0.320227
892.00	0.319604
893.00	0.318939
894.00	0.318329
895.00	0.317613
896.00	0.316956
897.00	0.316214
898.00	0.315535
899.00	0.314931
900.00	0.314316
901.00	0.313697
902.00	0.312952
903.00	0.312348
904.00	0.311740
905.00	0.311164
906.00	0.310530
907.00	0.309947
908.00	0.309392
909.00	0.308804
910.00	0.308256
911.00	0.307701
912.00	0.307126
913.00	0.306551
914.00	0.306047
915.00	0.305514
916.00	0.304923
917.00	0.304376
918.00	0.303818
919.00	0.303317
920.00	0.302750
921.00	0.302232
922.00	0.301681
923.00	0.301129
924.00	0.300604
925.00	0.300106
926.00	0.299605
927.00	0.299080
928.00	0.298510
929.00	0.297988
930.00	0.297409
931.00	0.296833
932.00	0.296223
933.00	0.295670
934.00	0.295102
935.00	0.294571
936.00	0.294067
937.00	0.293562
938.00	0.293025
939.00	0.292520
940.00	0.292018
941.00	0.291497
942.00	0.290971
943.00	0.290442
944.00	0.289912
945.00	0.289394
946.00	0.288891
947.00	0.288428
948.00	0.287997
949.00	0.287568
950.00	0.287097
951.00	0.286628
952.00	0.286130
953.00	0.285604
954.00	0.285107
955.00	0.284601
956.00	0.284107
957.00	0.283609
958.00	0.283085
959.00	0.282617
960.00	0.282161
961.00	0.281729
962.00	0.281271
963.00	0.280785
964.00	0.280312
965.00	0.279815
966.00	0.279334
967.00	0.278869
968.00	0.278396
969.00	0.277918
970.00	0.277452
971.00	0.277037
972.00	0.276628
973.00	0.276180
974.00	0.275721
975.00	0.275303
976.00	0.274861
977.00	0.274410
978.00	0.273951
979.00	0.273547
980.00	0.273186
981.00	0.272802
982.00	0.272442
983.00	0.272083
984.00	0.271740
985.00	0.271391
986.00	0.271034
987.00	0.270672
988.00	0.270274
989.00	0.269884
990.00	0.269529
991.00	0.269148
992.00	0.268790
993.00	0.268414
994.00	0.268081
995.00	0.267737
996.00	0.267385
997.00	0.266998
998.00	0.266634
999.00	0.266268
1000.00	0.265864
1001.00	0.265454
1002.00	0.265084
1003.00	0.264733
1004.00	0.264371
1005.00	0.263994
1006.00	0.263664
1007.00	0.263325
1008.00	0.263041
1009.00	0.262704
1010.00	0.262337
1011.00	0.261972
1012.00	0.261627
1013.00	0.261318
1014.00	0.260997
1015.00	0.260676
1016.00	0.260340
1017.00	0.260049
1018.00	0.259744
1019.00	0.259450
1020.00	0.259137
1021.00	0.258837
1022.00	0.258538
1023.00	0.258205
1024.00	0.257889
1025.00	0.257565
1026.00	0.257260
1027.00	0.256963
1028.00	0.256624
1029.00	0.256293
1030.00	0.255938
1031.00	0.255633
1032.00	0.255304
1033.00	0.254943
1034.00	0.254579
1035.00	0.254232
1036.00	0.253871
1037.00	0.253512
1038.00	0.253159
1039.00	0.252791
1040.00	0.252437
1041.00	0.252076
1042.00	0.251724
1043.00	0.251386
1044.00	0.251057
1045.00	0.250737
1046.00	0.250420
1047.00	0.250115
1048.00	0.249785
1049.00	0.249485
1050.00	0.249201
1051.00	0.248901
1052.00	0.248620
1053.00	0.248309
1054.00	0.248049
1055.00	0.247789
1056.00	0.247539
1057.00	0.247259
1058.00	0.246984
1059.00	0.246741
1060.00	0.246471
1061.00	0.246193
1062.00	0.245917
1063.00	0.245650
1064.00	0.245371
1065.00	0.245132
1066.00	0.244860
1067.00	0.244587
1068.00	0.244321
1069.00	0.244038
1070.00	0.243789
1071.00	0.243497
1072.00	0.243206
1073.00	0.242932
1074.00	0.242642
1075.00	0.242359
1076.00	0.242043
1077.00	0.241755
1078.00	0.241483
1079.00	0.241236
1080.00	0.240963
1081.00	0.240710
1082.00	0.240417
1083.00	0.240138
1084.00	0.239873
1085.00	0.239605
1086.00	0.239348
1087.00	0.239093
1088.00	0.238831
1089.00	0.238587
1090.00	0.238356
1091.00	0.238151
1092.00	0.237915
1093.00	0.237702
1094.00	0.237487
1095.00	0.237285
1096.00	0.237075
1097.00	0.236848
1098.00	0.236614
1099.00	0.236368
1100.00	0.236126
1101.00	0.235898
1102.00	0.235687
1103.00	0.235481
1104.00	0.235256
1105.00	0.235038
1106.00	0.234802
1107.00	0.234573
1108.00	0.234332
1109.00	0.234101
1110.00	0.233855
1111.00	0.233604
1112.00	0.233340
1113.00	0.233059
1114.00	0.232822
1115.00	0.232561
1116.00	0.232310
1117.00	0.232082
1118.00	0.231834
1119.00	0.231555
1120.00	0.231263
1121.00	0.230996
1122.00	0.230727
1123.00	0.230445
1124.00	0.230156
1125.00	0.229897
1126.00	0.229637
1127.00	0.229380
1128.00	0.229110
1129.00	0.228859
1130.00	0.228602
1131.00	0.228334
1132.00	0.228057
1133.00	0.227787
1134.00	0.227511
1135.00	0.227253
1136.00	0.227021
1137.00	0.226790
1138.00	0.226550
1139.00	0.226313
1140.00	0.226088
1141.00	0.225870
1142.00	0.225647
1143.00	0.225429
1144.00	0.225186
1145.00	0.224978
1146.00	0.224742
1147.00	0.224505
1148.00	0.224287
1149.00	0.224100
1150.00	0.223907
1151.00	0.223692
1152.00	0.223467
1153.00	0.223214
1154.00	0.222991
1155.00	0.222737
1156.00	0.222498
1157.00	0.222267
1158.00	0.222033
1159.00	0.221801
1160.00	0.221572
1161.00	0.221360
1162.00	0.221140
1163.00	0.220904
1164.00	0.220659
1165.00	0.220406
1166.00	0.220155
1167.00	0.219906
1168.00	0.219690
1169.00	0.219473
1170.00	0.219252
1171.00	0.218986
1172.00	0.218770
1173.00	0.218571
1174.00	0.218374
1175.00	0.218164
1176.00	0.217922
1177.00	0.217690
1178.00	0.217496
1179.00	0.217269
1180.00	0.217054
1181.00	0.216855
1182.00	0.216663
1183.00	0.216461
1184.00	0.216261
1185.00	0.216070
1186.00	0.215869
1187.00	0.215680
1188.00	0.215503
1189.00	0.215331
1190.00	0.215154
1191.00	0.214963
1192.00	0.214783
1193.00	0.214631
1194.00	0.214470
1195.00	0.214280
1196.00	0.214102
1197.00	0.213980
1198.00	0.213839
1199.00	0.213689
1200.00	0.213538
1201.00	0.213395
1202.00	0.213238
1203.00	0.213081
1204.00	0.212915
1205.00	0.212774
1206.00	0.212619
1207.00	0.212437
1208.00	0.212278
1209.00	0.212111
1210.00	0.211929
1211.00	0.211737
1212.00	0.211532
1213.00	0.211345
1214.00	0.211102
1215.00	0.210885
1216.00	0.210650
1217.00	0.210426
1218.00	0.210182
1219.00	0.209940
1220.00	0.209712
1221.00	0.209500
1222.00	0.209270
1223.00	0.209020
1224.00	0.208788
1225.00	0.208542
1226.00	0.208286
1227.00	0.208045
1228.00	0.207807
1229.00	0.207582
1230.00	0.207353
1231.00	0.207143
1232.00	0.206935
1233.00	0.206749
1234.00	0.206556
1235.00	0.206379
1236.00	0.206175
1237.00	0.205962
1238.00	0.205756
1239.00	0.205558
1240.00	0.205378
1241.00	0.205193
1242.00	0.204996
1243.00	0.204809
1244.00	0.204619
1245.00	0.204458
1246.00	0.204291
1247.00	0.204105
1248.00	0.203932
1249.00	0.203772
1250.00	0.203606
1251.00	0.203447
1252.00	0.203268
1253.00	0.203103
1254.00	0.202942
1255.00	0.202801
1256.00	0.202662
1257.00	0.202502
1258.00	0.202316
1259.00	0.202154
1260.00	0.201994
1261.00	0.201832
1262.00	0.201640
1263.00	0.201458
1264.00	0.201298
1265.00	0.201107
1266.00	0.200913
1267.00	0.200717
1268.00	0.200529
1269.00	0.200351
1270.00	0.200164
1271.00	0.199993
1272.00	0.199790
1273.00	0.199577
1274.00	0.199365
1275.00	0.199161
1276.00	0.198963
1277.00	0.198749
1278.00	0.198537
1279.00	0.198335
1280.00	0.198138
1281.00	0.197905
1282.00	0.197697
1283.00	0.197469
1284.00	0.197250
1285.00	0.196994
1286.00	0.196754
1287.00	0.196524
1288.00	0.196281
1289.00	0.196024
1290.00	0.195781
1291.00	0.195555
1292.00	0.195351
1293.00	0.195125
1294.00	0.194924
1295.00	0.194731
1296.00	0.194536
1297.00	0.194324
1298.00	0.194145
1299.00	0.193972
1300.00	0.193803
1301.00	0.193622
1302.00	0.193465
1303.00	0.193311
1304.00	0.193159
1305.00	0.193013
1306.00	0.192872
1307.00	0.192717
1308.00	0.192545
1309.00	0.192357
1310.00	0.192201
1311.00	0.192046
1312.00	0.191869
1313.00	0.191683
1314.00	0.191501
1315.00	0.191327
1316.00	0.191136
1317.00	0.190922
1318.00	0.190723
1319.00	0.190515
1320.00	0.190295
1321.00	0.190072
1322.00	0.189853
1323.00	0.189636
1324.00	0.189391
1325.00	0.189168
1326.00	0.188941
1327.00	0.188682
1328.00	0.188427
1329.00	0.188186
1330.00	0.187958
1331.00	0.187742
1332.00	0.187519
1333.00	0.187299
1334.00	0.187097
1335.00	0.186852
1336.00	0.186615
1337.00	0.186398
1338.00	0.186170
1339.00	0.185928
1340.00	0.185715
1341.00	0.185524
1342.00	0.185325
1343.00	0.185106
1344.00	0.184888
1345.00	0.184664
1346.00	0.184444
1347.00	0.184202
1348.00	0.183935
1349.00	0.183693
1350.00	0.183438
1351.00	0.183189
1352.00	0.182959
1353.00	0.182758
1354.00	0.182512
1355.00	0.182262
1356.00	0.182011
1357.00	0.181755
1358.00	0.181499
1359.00	0.181230
1360.00	0.180985
1361.00	0.180728
1362.00	0.180475
1363.00	0.180212
1364.00	0.179973
1365.00	0.179737
1366.00	0.179490
1367.00	0.179266
1368.00	0.179065
1369.00	0.178863
1370.00	0.178638
1371.00	0.178434
1372.00	0.178238
1373.00	0.178054
1374.00	0.177886
1375.00	0.177726
1376.00	0.177571
1377.00	0.177420
1378.00	0.177305
1379.00	0.177185
1380.00	0.177084
1381.00	0.176971
1382.00	0.176876
1383.00	0.176771
1384.00	0.176646
1385.00	0.176517
1386.00	0.176403
1387.00	0.176292
1388.00	0.176169
1389.00	0.176043
1390.00	0.175925
1391.00	0.175809
1392.00	0.175685
1393.00	0.175584
1394.00	0.175467
1395.00	0.175353
1396.00	0.175239
1397.00	0.175121
1398.00	0.175006
1399.00	0.174908
1400.00	0.174800
1401.00	0.174701
1402.00	0.174581
1403.00	0.174473
1404.00	0.174357
1405.00	0.174247
1406.00	0.174153
1407.00	0.174057
1408.00	0.173928
1409.00	0.173810
1410.00	0.173685
1411.00	0.173580
1412.00	0.173485
1413.00	0.173334
1414.00	0.173170
1415.00	0.173066
1416.00	0.172914
1417.00	0.172769
1418.00	0.172621
1419.00	0.172495
1420.00	0.172336
1421.00	0.172184
1422.00	0.172050
1423.00	0.171937
1424.00	0.171809
1425.00	0.171690
1426.00	0.171564
1427.00	0.171427
1428.00	0.171295
1429.00	0.171151
1430.00	0.171069
1431.00	0.170979
1432.00	0.170849
1433.00	0.170756
1434.00	0.170688
1435.00	0.170628
1436.00	0.170548
1437.00	0.170463
1438.00	0.170356
1439.00	0.170255
1440.00	0.170159
1441.00	0.170092
1442.00	0.170031
1443.00	0.169956
1444.00	0.169895
1445.00	0.169838
1446.00	0.169791
1447.00	0.169743
1448.00	0.169724
1449.00	0.169671
1450.00	0.169619
1451.00	0.169569
1452.00	0.169533
1453.00	0.169500
1454.00	0.169495
1455.00	0.169494
1456.00	0.169510
1457.00	0.169498
1458.00	0.169472
1459.00	0.169447
1460.00	0.169442
1461.00	0.169446
1462.00	0.169427
1463.00	0.169370
1464.00	0.169314
1465.00	0.169233
1466.00	0.169150
1467.00	0.169081
1468.00	0.169003
1469.00	0.168909
1470.00	0.168817
1471.00	0.168700
1472.00	0.168624
1473.00	0.168523
1474.00	0.168420
1475.00	0.168330
1476.00	0.168233
1477.00	0.168133
1478.00	0.168011
1479.00	0.167898
1480.00	0.167767
1481.00	0.167647
1482.00	0.167533
1483.00	0.167435
1484.00	0.167321
1485.00	0.167209
1486.00	0.167086
1487.00	0.166949
1488.00	0.166836
1489.00	0.166689
1490.00	0.166532
1491.00	0.166381
1492.00	0.166220
1493.00	0.166041
1494.00	0.165871
1495.00	0.165725
1496.00	0.165569
1497.00	0.165441
1498.00	0.165270
1499.00	0.165109
1500.00	0.164965
1501.00	0.164806
1502.00	0.164624
1503.00	0.164438
1504.00	0.164262
1505.00	0.164091
1506.00	0.163915
1507.00	0.163745
1508.00	0.163596
1509.00	0.163434
1510.00	0.163270
1511.00	0.163086
1512.00	0.162907
1513.00	0.162717
1514.00	0.162554
1515.00	0.162403
1516.00	0.162246
1517.00	0.162091
1518.00	0.161962
1519.00	0.161854
1520.00	0.161758
1521.00	0.161662
1522.00	0.161553
1523.00	0.161479
1524.00	0.161393
1525.00	0.161281
1526.00	0.161166
1527.00	0.161087
1528.00	0.161019
1529.00	0.160919
1530.00	0.160864
1531.00	0.160784
1532.00	0.160726
1533.00	0.160674
1534.00	0.160610
1535.00	0.160515
1536.00	0.160422
1537.00	0.160321
1538.00	0.160226
1539.00	0.160151
1540.00	0.160043
1541.00	0.159940
1542.00	0.159838
1543.00	0.159754
1544.00	0.159687
1545.00	0.159592
1546.00	0.159517
1547.00	0.159441
1548.00	0.159337
1549.00	0.159248
1550.00	0.159147
1551.00	0.159038
1552.00	0.158939
1553.00	0.158841
1554.00	0.158745
1555.00	0.158646
1556.00	0.158560
1557.00	0.158470
1558.00	0.158391
1559.00	0.158303
1560.00	0.158208
1561.00	0.158084
1562.00	0.157981
1563.00	0.157862
1564.00	0.157725
1565.00	0.157619
1566.00	0.157459
1567.00	0.157317
1568.00	0.157179
1569.00	0.157048
1570.00	0.156883
1571.00	0.156741
1572.00	0.156612
1573.00	0.156448
1574.00	0.156280
1575.00	0.156092
1576.00	0.155910
1577.00	0.155729
1578.00	0.155522
1579.00	0.155346
1580.00	0.155175
1581.00	0.154998
1582.00	0.154829
1583.00	0.154701
1584.00	0.154543
1585.00	0.154400
1586.00	0.154243
1587.00	0.154098
1588.00	0.153931
1589.00	0.153760
1590.00	0.153591
1591.00	0.153452
1592.00	0.153341
1593.00	0.153217
1594.00	0.153076
1595.00	0.152977
1596.00	0.152872
1597.00	0.152752
1598.00	0.152628
1599.00	0.152526
1600.00	0.152372
1601.00	0.152235
1602.00	0.152103
1603.00	0.151971
1604.00	0.151850
1605.00	0.151727
1606.00	0.151590
1607.00	0.151480
1608.00	0.151340
1609.00	0.151187
1610.00	0.151044
1611.00	0.150908
1612.00	0.150760
1613.00	0.150597
1614.00	0.150440
1615.00	0.150322
1616.00	0.150190
1617.00	0.150077
1618.00	0.149957
1619.00	0.149836
1620.00	0.149748
1621.00	0.149635
1622.00	0.149527
1623.00	0.149446
1624.00	0.149338
1625.00	0.149233
1626.00	0.149152
1627.00	0.149093
1628.00	0.149037
1629.00	0.148964
1630.00	0.148908
1631.00	0.148874
1632.00	0.148824
1633.00	0.148732
1634.00	0.148662
1635.00	0.148599
1636.00	0.148511
1637.00	0.148405
1638.00	0.148325
1639.00	0.148274
1640.00	0.148197
1641.00	0.148094
1642.00	0.148014
1643.00	0.148872
1644.00	0.149738
1645.00	0.150556
1646.00	0.151415
1647.00	0.152233
1648.00	0.153025
1649.00	0.153811
1650.00	0.154654
1651.00	0.155475
1652.00	0.156317
1653.00	0.157124
1654.00	0.157983
1655.00	0.158808
1656.00	0.159602
1657.00	0.160368
1658.00	0.161226
1659.00	0.162076
1660.00	0.161882
1661.00	0.161710
1662.00	0.161546
1663.00	0.161373
1664.00	0.161207
1665.00	0.161102
1666.00	0.160957
1667.00	0.160785
1668.00	0.160596
1669.00	0.160420
1670.00	0.160251
1671.00	0.160050
1672.00	0.159920
1673.00	0.159754
1674.00	0.159650
1675.00	0.159418
1676.00	0.159253
1677.00	0.159090
1678.00	0.158931
1679.00	0.158815
1680.00	0.158697
1681.00	0.158587
1682.00	0.158400
1683.00	0.158287
1684.00	0.158142
1685.00	0.158046
1686.00	0.157932
1687.00	0.157810
1688.00	0.157756
1689.00	0.157654
1690.00	0.157623
1691.00	0.157541
1692.00	0.157584
1693.00	0.157501
1694.00	0.157503
1695.00	0.157507
1696.00	0.157488
1697.00	0.157413
1698.00	0.157340
1699.00	0.157333
1700.00	0.157229
1701.00	0.157234
1702.00	0.157171
1703.00	0.157142
1704.00	0.157162
1705.00	0.157105
1706.00	0.157020
1707.00	0.156955
1708.00	0.156863
1709.00	0.156698
1710.00	0.156713
1711.00	0.156590
1712.00	0.156483
1713.00	0.156345
1714.00	0.156304
1715.00	0.156260
1716.00	0.156166
1717.00	0.156156
1718.00	0.156105
1719.00	0.156068
1720.00	0.155989
1721.00	0.155917
1722.00	0.155824
1723.00	0.155772
1724.00	0.155623
1725.00	0.155593
1726.00	0.155584
1727.00	0.155404
1728.00	0.155372
1729.00	0.155233
1730.00	0.155135
1731.00	0.154978
1732.00	0.154858
1733.00	0.154740
1734.00	0.154572
1735.00	0.154433
1736.00	0.154311
1737.00	0.154179
1738.00	0.154048
1739.00	0.153865
1740.00	0.153729
1741.00	0.153701
1742.00	0.153553
1743.00	0.153413
1744.00	0.153310
1745.00	0.153157
1746.00	0.152944
1747.00	0.152835
1748.00	0.152719
1749.00	0.152596
1750.00	0.152419
1751.00	0.152317
1752.00	0.152101
1753.00	0.151935
1754.00	0.151769
1755.00	0.151600
1756.00	0.151486
1757.00	0.151245
1758.00	0.151043
1759.00	0.150956
1760.00	0.150701
1761.00	0.150487
1762.00	0.150359
1763.00	0.150276
1764.00	0.150124
1765.00	0.149966
1766.00	0.149808
1767.00	0.149636
1768.00	0.149438
1769.00	0.149332
1770.00	0.149179
1771.00	0.148973
1772.00	0.148763
1773.00	0.148598
1774.00	0.148436
1775.00	0.148226
1776.00	0.147926
1777.00	0.147817
1778.00	0.147594
1779.00	0.147358
1780.00	0.147178
1781.00	0.147040
1782.00	0.146783
1783.00	0.146535
1784.00	0.146436
1785.00	0.146179
1786.00	0.145924
1787.00	0.145658
1788.00	0.145551
1789.00	0.145350
1790.00	0.145163
1791.00	0.144995
1792.00	0.144823
1793.00	0.144601
1794.00	0.144395
1795.00	0.144336
1796.00	0.144076
1797.00	0.143938
1798.00	0.143664
1799.00	0.143656
1800.00	0.143530
1801.00	0.143379
1802.00	0.143285
1803.00	0.143236
1804.00	0.143149
1805.00	0.143002
1806.00	0.142898
1807.00	0.142688
1808.00	0.142555
1809.00	0.142386
1810.00	0.142351
1811.00	0.142214
1812.00	0.142076
1813.00	0.142089
1814.00	0.141898
1815.00	0.141758
1816.00	0.141589
1817.00	0.141492
1818.00	0.141247
1819.00	0.141184
1820.00	0.140980
1821.00	0.140905
1822.00	0.140735
1823.00	0.140553
1824.00	0.140444
1825.00	0.140339
1826.00	0.140177
1827.00	0.140023
1828.00	0.139999
1829.00	0.139803
1830.00	0.139620
1831.00	0.139595
1832.00	0.139555
1833.00	0.139374
1834.00	0.139188
1835.00	0.139107
1836.00	0.138988
1837.00	0.138843
1838.00	0.138697
1839.00	0.138556
1840.00	0.138488
1841.00	0.138356
1842.00	0.138232
1843.00	0.138178
1844.00	0.138052
1845.00	0.137848
1846.00	0.137800
1847.00	0.137693
1848.00	0.137472
1849.00	0.137309
1850.00	0.137208
1851.00	0.137107
1852.00	0.137028
1853.00	0.136844
1854.00	0.136728
1855.00	0.136593
1856.00	0.136512
1857.00	0.136396
1858.00	0.136394
1859.00	0.136330
1860.00	0.136336
1861.00	0.136231
1862.00	0.136196
1863.00	0.136097
1864.00	0.136018
1865.00	0.135962
1866.00	0.135894
1867.00	0.135847
1868.00	0.135734
1869.00	0.135812
1870.00	0.135893
1871.00	0.135952
1872.00	0.135936
1873.00	0.135987
1874.00	0.136039
1875.00	0.135963
1876.00	0.136044
1877.00	0.136068
1878.00	0.136136
1879.00	0.136107
1880.00	0.136334
1881.00	0.136511
1882.00	0.136678
1883.00	0.136832
1884.00	0.137035
1885.00	0.137326
1886.00	0.137332
1887.00	0.137551
1888.00	0.137750
1889.00	0.138125
1890.00	0.138265
1891.00	0.138569
1892.00	0.139075
1893.00	0.139361
1894.00	0.139748
1895.00	0.140307
1896.00	0.140791
1897.00	0.140988
1898.00	0.141300
1899.00	0.141677
1900.00	0.142064
1901.00	0.142371
1902.00	0.142884
1903.00	0.143465
1904.00	0.143707
1905.00	0.144180
1906.00	0.144509
1907.00	0.145223
1908.00	0.145527
1909.00	0.145753
1910.00	0.146152
1911.00	0.146307
1912.00	0.146573
1913.00	0.147204
1914.00	0.147660
1915.00	0.147987
1916.00	0.148477
1917.00	0.148808
1918.00	0.149236
1919.00	0.149243
1920.00	0.149434
1921.00	0.149727
1922.00	0.149800
1923.00	0.149945
1924.00	0.150128
1925.00	0.150400
1926.00	0.150338
1927.00	0.150398
1928.00	0.150593
1929.00	0.150336
1930.00	0.150031
1931.00	0.150261
1932.00	0.150483
1933.00	0.150224
1934.00	0.150469
1935.00	0.150595
1936.00	0.150771
1937.00	0.150796
1938.00	0.150859
1939.00	0.150839
1940.00	0.150683
1941.00	0.150291
1942.00	0.150210
1943.00	0.150336
1944.00	0.150340
1945.00	0.150295
1946.00	0.150403
1947.00	0.150311
1948.00	0.149865
1949.00	0.149748
1950.00	0.149721
1951.00	0.149210
1952.00	0.148691
1953.00	0.148435
1954.00	0.148047
1955.00	0.147720
1956.00	0.147607
1957.00	0.147436
1958.00	0.147312
1959.00	0.147042
1960.00	0.146816
1961.00	0.146341
1962.00	0.145842
1963.00	0.145461
1964.00	0.145127
1965.00	0.144914
1966.00	0.144314
1967.00	0.144148
1968.00	0.144051
1969.00	0.143848
1970.00	0.143515
1971.00	0.143484
1972.00	0.143257
1973.00	0.143078
1974.00	0.142681
1975.00	0.142506
1976.00	0.142241
1977.00	0.142036
1978.00	0.142017
1979.00	0.141933
1980.00	0.141780
1981.00	0.141623
1982.00	0.141493
1983.00	0.141259
1984.00	0.140840
1985.00	0.140427
1986.00	0.140296
1987.00	0.140126
1988.00	0.139758
1989.00	0.139602
1990.00	0.139097
1991.00	0.139122
1992.00	0.138770
1993.00	0.138683
1994.00	0.138458
1995.00	0.138091
1996.00	0.138034
1997.00	0.137868
1998.00	0.137691
1999.00	0.137406
2000.00	0.137404
2001.00	0.137190
2002.00	0.137129
2003.00	0.136928
2004.00	0.136747
2005.00	0.136633
2006.00	0.136524
2007.00	0.136416
2008.00	0.136205
2009.00	0.136103
2010.00	0.135909
2011.00	0.135757
2012.00	0.135612
2013.00	0.135513
2014.00	0.135424
2015.00	0.135281
2016.00	0.135226
2017.00	0.134987
2018.00	0.134959
2019.00	0.134855
2020.00	0.134752
2021.00	0.134626
2022.00	0.134532
2023.00	0.134298
2024.00	0.134399
2025.00	0.134306
2026.00	0.134282
2027.00	0.134064
2028.00	0.133962
2029.00	0.133953
2030.00	0.133759
2031.00	0.133805
2032.00	0.133710
2033.00	0.133467
2034.00	0.133456
2035.00	0.133398
2036.00	0.133340
2037.00	0.133263
2038.00	0.133192
2039.00	0.133215
2040.00	0.133173
2041.00	0.132966
2042.00	0.132897
2043.00	0.132759
2044.00	0.132794
2045.00	0.132622
2046.00	0.132535
2047.00	0.132466
2048.00	0.132311
2049.00	0.132156
2050.00	0.132027
2051.00	0.132014
2052.00	0.131887
2053.00	0.131876
2054.00	0.132030
2055.00	0.131942
2056.00	0.131866
2057.00	0.131895
2058.00	0.132012
2059.00	0.131966
2060.00	0.132159
2061.00	0.132188
2062.00	0.132208
2063.00	0.132153
2064.00	0.132072
2065.00	0.132033
2066.00	0.132077
2067.00	0.132369
2068.00	0.132233
2069.00	0.132449
2070.00	0.132616
2071.00	0.132290
2072.00	0.132549
2073.00	0.132382
2074.00	0.132260
2075.00	0.132135
2076.00	0.132335
2077.00	0.132091
2078.00	0.131928
2079.00	0.131951
2080.00	0.131841
2081.00	0.131853
2082.00	0.131773
2083.00	0.132080
2084.00	0.131768
2085.00	0.131913
2086.00	0.131764
2087.00	0.131590
2088.00	0.131473
2089.00	0.131196
2090.00	0.131136
2091.00	0.131180
2092.00	0.131236
2093.00	0.130970
2094.00	0.131106
2095.00	0.131077
2096.00	0.130992
2097.00	0.131002
2098.00	0.130871
2099.00	0.130760
2100.00	0.130187
2101.00	0.130128
2102.00	0.129802
2103.00	0.129617
2104.00	0.129411
2105.00	0.129582
2106.00	0.129451
2107.00	0.129307
2108.00	0.129037
2109.00	0.128811
2110.00	0.128671
2111.00	0.128339
2112.00	0.128428
2113.00	0.128011
2114.00	0.127936
2115.00	0.127778
2116.00	0.127611
2117.00	0.127672
2118.00	0.127473
2119.00	0.127477
2120.00	0.127142
2121.00	0.126929
2122.00	0.126651
2123.00	0.126563
2124.00	0.126501
2125.00	0.126388
2126.00	0.126169
2127.00	0.125936
2128.00	0.125746
2129.00	0.125235
2130.00	0.125285
2131.00	0.125050
2132.00	0.124885
2133.00	0.124683
2134.00	0.124461
2135.00	0.124381
2136.00	0.124186
2137.00	0.124263
2138.00	0.124238
2139.00	0.124160
2140.00	0.123839
2141.00	0.123789
2142.00	0.123554
2143.00	0.123293
2144.00	0.123028
2145.00	0.122883
2146.00	0.122885
2147.00	0.122789
2148.00	0.122596
2149.00	0.122356
2150.00	0.122263
2151.00	0.122003
2152.00	0.121750
2153.00	0.121516
2154.00	0.121202
2155.00	0.120881
2156.00	0.120693
2157.00	0.120689
2158.00	0.120169
2159.00	0.120047
2160.00	0.120023
2161.00	0.119965
2162.00	0.119832
2163.00	0.119596
2164.00	0.119409
2165.00	0.119125
2166.00	0.118994
2167.00	0.118760
2168.00	0.118787
2169.00	0.118546
2170.00	0.118424
2171.00	0.118541
2172.00	0.118271
2173.00	0.117953
2174.00	0.117699
2175.00	0.117735
2176.00	0.117463
2177.00	0.117176
2178.00	0.117087
2179.00	0.117030
2180.00	0.116685
2181.00	0.116654
2182.00	0.116757
2183.00	0.116834
2184.00	0.116747
2185.00	0.116383
2186.00	0.116558
2187.00	0.116423
2188.00	0.115978
2189.00	0.115919
2190.00	0.116009
2191.00	0.115962
2192.00	0.115821
2193.00	0.115845
2194.00	0.116059
2195.00	0.116000
2196.00	0.115598
2197.00	0.115872
[truncated: 303 more rows]
