# Supplementary material for: Ultrafast charge-transfer-induced spin transition in cobalt-tungstate molecular photomagnets
Source: Nat Commun. 2025 Jun 6;16:5012. doi: 10.1038/s41467-025-60401-4 (PMC12144094; doi:10.1038/s41467-025-60401-4)
Supplement: Supplementary file 5 — Source Data [file 41467_2025_60401_MOESM5_ESM.zip › Source_Data_files/Photoinduced_UV_vis_NIR_spectra_CsCoW/photo1st_anealing/File_220712_200046_20K.txt]

File_220712_200046_20K.spc - RawData
�g�� (nm)	Abs.
200.00	2.149223
201.00	2.109613
202.00	2.272150
203.00	2.116006
204.00	2.289165
205.00	2.195014
206.00	2.493845
207.00	2.251346
208.00	2.849096
209.00	2.733412
210.00	2.650802
211.00	2.375881
212.00	2.691641
213.00	2.522764
214.00	2.480771
215.00	2.379067
216.00	2.648336
217.00	2.583232
218.00	2.557958
219.00	2.400101
220.00	2.482422
221.00	2.431016
222.00	2.383067
223.00	2.427969
224.00	2.399731
225.00	2.459054
226.00	2.352252
227.00	2.341700
228.00	2.382237
229.00	2.440629
230.00	2.436100
231.00	2.565027
232.00	2.552919
233.00	2.521573
234.00	2.457998
235.00	2.387443
236.00	2.317802
237.00	2.354270
238.00	2.376647
239.00	2.404048
240.00	2.394387
241.00	2.404211
242.00	2.396815
243.00	2.374570
244.00	2.387338
245.00	2.399931
246.00	2.408952
247.00	2.435441
248.00	2.441322
249.00	2.461428
250.00	2.458057
251.00	2.459814
252.00	2.420152
253.00	2.456457
254.00	2.392741
255.00	2.381448
256.00	2.364947
257.00	2.372399
258.00	2.333881
259.00	2.357205
260.00	2.374815
261.00	2.383104
262.00	2.377713
263.00	2.393778
264.00	2.362581
265.00	2.359118
266.00	2.339744
267.00	2.329082
268.00	2.301498
269.00	2.285534
270.00	2.261935
271.00	2.256312
272.00	2.222672
273.00	2.208549
274.00	2.194444
275.00	2.167818
276.00	2.133645
277.00	2.109319
278.00	2.079146
279.00	2.062236
280.00	2.040133
281.00	2.033365
282.00	2.018631
283.00	2.007731
284.00	1.981945
285.00	1.970760
286.00	1.945093
287.00	1.929522
288.00	1.910568
289.00	1.900756
290.00	1.887404
291.00	1.875860
292.00	1.863069
293.00	1.855441
294.00	1.845441
295.00	1.828771
296.00	1.815094
297.00	1.804284
298.00	1.788180
299.00	1.773316
300.00	1.758090
301.00	1.750501
302.00	1.735718
303.00	1.727728
304.00	1.722594
305.00	1.718093
306.00	1.705958
307.00	1.697219
308.00	1.687695
309.00	1.674755
310.00	1.661109
311.00	1.644942
312.00	1.628418
313.00	1.616252
314.00	1.605781
315.00	1.594342
316.00	1.585489
317.00	1.576432
318.00	1.564465
319.00	1.552530
320.00	1.546238
321.00	1.542051
322.00	1.543357
323.00	1.539124
324.00	1.535147
325.00	1.526563
326.00	1.518503
327.00	1.507694
328.00	1.502269
329.00	1.499367
330.00	1.495974
331.00	1.494262
332.00	1.491646
333.00	1.487899
334.00	1.484957
335.00	1.482252
336.00	1.476911
337.00	1.471709
338.00	1.466715
339.00	1.461677
340.00	1.457184
341.00	1.454512
342.00	1.451959
343.00	1.450177
344.00	1.447867
345.00	1.444839
346.00	1.442071
347.00	1.440519
348.00	1.434229
349.00	1.429846
350.00	1.427130
351.00	1.424533
352.00	1.421160
353.00	1.419759
354.00	1.416462
355.00	1.415209
356.00	1.412741
357.00	1.412663
358.00	1.412503
359.00	1.412136
360.00	1.410312
361.00	1.408060
362.00	1.403305
363.00	1.396605
364.00	1.387851
365.00	1.377226
366.00	1.362370
367.00	1.346377
368.00	1.329221
369.00	1.309264
370.00	1.288196
371.00	1.263833
372.00	1.237714
373.00	1.210552
374.00	1.182620
375.00	1.154414
376.00	1.126629
377.00	1.099192
378.00	1.073247
379.00	1.048107
380.00	1.025108
381.00	1.004704
382.00	0.984611
383.00	0.966797
384.00	0.950742
385.00	0.935242
386.00	0.921786
387.00	0.910367
388.00	0.899183
389.00	0.889516
390.00	0.881046
391.00	0.873202
392.00	0.866284
393.00	0.859928
394.00	0.853831
395.00	0.847636
396.00	0.841878
397.00	0.836513
398.00	0.832333
399.00	0.827895
400.00	0.824782
401.00	0.821900
402.00	0.819261
403.00	0.815927
404.00	0.813979
405.00	0.811479
406.00	0.809276
407.00	0.807378
408.00	0.806168
409.00	0.804700
410.00	0.803429
411.00	0.802211
412.00	0.800467
413.00	0.798477
414.00	0.797146
415.00	0.796097
416.00	0.795154
417.00	0.794074
418.00	0.793631
419.00	0.792978
420.00	0.792646
421.00	0.792118
422.00	0.792531
423.00	0.792980
424.00	0.792966
425.00	0.792743
426.00	0.792865
427.00	0.793223
428.00	0.793503
429.00	0.794557
430.00	0.795649
431.00	0.796879
432.00	0.798240
433.00	0.799607
434.00	0.801026
435.00	0.802875
436.00	0.804887
437.00	0.806940
438.00	0.808811
439.00	0.810742
440.00	0.812886
441.00	0.815187
442.00	0.817367
443.00	0.820111
444.00	0.822659
445.00	0.825616
446.00	0.827968
447.00	0.830943
448.00	0.833784
449.00	0.836775
450.00	0.839126
451.00	0.842363
452.00	0.844787
453.00	0.848007
454.00	0.851322
455.00	0.855253
456.00	0.858777
457.00	0.863163
458.00	0.867565
459.00	0.872252
460.00	0.876147
461.00	0.880934
462.00	0.885370
463.00	0.889634
464.00	0.893583
465.00	0.898334
466.00	0.902280
467.00	0.906747
468.00	0.910321
469.00	0.913843
470.00	0.917487
471.00	0.921135
472.00	0.924360
473.00	0.927952
474.00	0.931902
475.00	0.935372
476.00	0.938693
477.00	0.942466
478.00	0.946689
479.00	0.950685
480.00	0.954975
481.00	0.959550
482.00	0.964329
483.00	0.968532
484.00	0.972621
485.00	0.976602
486.00	0.981150
487.00	0.984617
488.00	0.988627
489.00	0.992872
490.00	0.997397
491.00	1.001541
492.00	1.006819
493.00	1.011857
494.00	1.016643
495.00	1.021314
496.00	1.026369
497.00	1.030212
498.00	1.034746
499.00	1.039764
500.00	1.044937
501.00	1.048810
502.00	1.052902
503.00	1.057052
504.00	1.060385
505.00	1.063197
506.00	1.066519
507.00	1.070321
508.00	1.073097
509.00	1.075941
510.00	1.078471
511.00	1.081184
512.00	1.082960
513.00	1.085203
514.00	1.087354
515.00	1.089835
516.00	1.091978
517.00	1.093552
518.00	1.095172
519.00	1.096864
520.00	1.097375
521.00	1.098419
522.00	1.099918
523.00	1.100905
524.00	1.101789
525.00	1.103340
526.00	1.103993
527.00	1.104638
528.00	1.104610
529.00	1.105125
530.00	1.105902
531.00	1.106167
532.00	1.106421
533.00	1.106257
534.00	1.104786
535.00	1.102327
536.00	1.099745
537.00	1.096800
538.00	1.093035
539.00	1.089476
540.00	1.084728
541.00	1.079565
542.00	1.074257
543.00	1.068998
544.00	1.063412
545.00	1.057847
546.00	1.052268
547.00	1.046642
548.00	1.040615
549.00	1.034436
550.00	1.029123
551.00	1.023140
552.00	1.017112
553.00	1.011323
554.00	1.004978
555.00	0.999055
556.00	0.993694
557.00	0.987852
558.00	0.981792
559.00	0.976098
560.00	0.970232
561.00	0.964170
562.00	0.957754
563.00	0.951707
564.00	0.945491
565.00	0.938091
566.00	0.930965
567.00	0.923606
568.00	0.916081
569.00	0.907905
570.00	0.900049
571.00	0.891925
572.00	0.883535
573.00	0.874400
574.00	0.865404
575.00	0.855816
576.00	0.846493
577.00	0.837424
578.00	0.828548
579.00	0.819704
580.00	0.811394
581.00	0.802696
582.00	0.794450
583.00	0.786241
584.00	0.778683
585.00	0.770957
586.00	0.763455
587.00	0.755779
588.00	0.748646
589.00	0.740976
590.00	0.733681
591.00	0.726314
592.00	0.718952
593.00	0.711163
594.00	0.704129
595.00	0.697063
596.00	0.690417
597.00	0.684028
598.00	0.678235
599.00	0.671933
600.00	0.665805
601.00	0.660182
602.00	0.654218
603.00	0.648838
604.00	0.643744
605.00	0.638708
606.00	0.633544
607.00	0.628861
608.00	0.623602
609.00	0.618451
610.00	0.613662
611.00	0.608831
612.00	0.604582
613.00	0.600697
614.00	0.597127
615.00	0.593901
616.00	0.590634
617.00	0.587119
618.00	0.583730
619.00	0.580686
620.00	0.577012
621.00	0.574055
622.00	0.571322
623.00	0.568252
624.00	0.565899
625.00	0.563751
626.00	0.561537
627.00	0.559045
628.00	0.556951
629.00	0.554245
630.00	0.552344
631.00	0.549589
632.00	0.547657
633.00	0.546056
634.00	0.544171
635.00	0.542226
636.00	0.541021
637.00	0.539942
638.00	0.538269
639.00	0.536940
640.00	0.535454
641.00	0.533740
642.00	0.532595
643.00	0.531645
644.00	0.530885
645.00	0.529676
646.00	0.528717
647.00	0.526928
648.00	0.525492
649.00	0.523944
650.00	0.523148
651.00	0.522991
652.00	0.522215
653.00	0.521586
654.00	0.520748
655.00	0.519536
656.00	0.517838
657.00	0.516411
658.00	0.515453
659.00	0.514568
660.00	0.513928
661.00	0.513535
662.00	0.513513
663.00	0.512933
664.00	0.512648
665.00	0.511979
666.00	0.511379
667.00	0.510799
668.00	0.509874
669.00	0.509119
670.00	0.508689
671.00	0.508067
672.00	0.507090
673.00	0.506605
674.00	0.505631
675.00	0.505216
676.00	0.504144
677.00	0.503681
678.00	0.502990
679.00	0.502336
680.00	0.500643
681.00	0.500176
682.00	0.499538
683.00	0.498655
684.00	0.498392
685.00	0.498875
686.00	0.498463
687.00	0.497849
688.00	0.497071
689.00	0.495705
690.00	0.494811
691.00	0.493523
692.00	0.493343
693.00	0.493261
694.00	0.493161
695.00	0.492467
696.00	0.491713
697.00	0.490220
698.00	0.489549
699.00	0.488837
700.00	0.488247
701.00	0.488282
702.00	0.487675
703.00	0.486193
704.00	0.485880
705.00	0.485321
706.00	0.484681
707.00	0.484099
708.00	0.484178
709.00	0.482820
710.00	0.482417
711.00	0.481714
712.00	0.480969
713.00	0.480480
714.00	0.480146
715.00	0.479062
716.00	0.478078
717.00	0.477718
718.00	0.476400
719.00	0.474215
720.00	0.471791
721.00	0.470237
722.00	0.469034
723.00	0.467941
724.00	0.466688
725.00	0.465572
726.00	0.464365
727.00	0.463265
728.00	0.462053
729.00	0.461034
730.00	0.460344
731.00	0.459664
732.00	0.459060
733.00	0.458369
734.00	0.457723
735.00	0.457143
736.00	0.456568
737.00	0.455965
738.00	0.455330
739.00	0.454653
740.00	0.453953
741.00	0.453298
742.00	0.452535
743.00	0.451826
744.00	0.451128
745.00	0.450393
746.00	0.449660
747.00	0.448968
748.00	0.448302
749.00	0.447572
750.00	0.446911
751.00	0.446161
752.00	0.445362
753.00	0.444539
754.00	0.443697
755.00	0.442904
756.00	0.442116
757.00	0.441353
758.00	0.440563
759.00	0.439793
760.00	0.438965
761.00	0.438117
762.00	0.437298
763.00	0.436495
764.00	0.435588
765.00	0.434685
766.00	0.433820
767.00	0.432947
768.00	0.432049
769.00	0.431200
770.00	0.430355
771.00	0.429416
772.00	0.428545
773.00	0.427695
774.00	0.426759
775.00	0.425844
776.00	0.425037
777.00	0.424233
778.00	0.423393
779.00	0.422582
780.00	0.421725
781.00	0.420921
782.00	0.420012
783.00	0.419071
784.00	0.418146
785.00	0.417255
786.00	0.416354
787.00	0.415472
788.00	0.414650
789.00	0.413778
790.00	0.412894
791.00	0.412063
792.00	0.411205
793.00	0.410248
794.00	0.409321
795.00	0.408385
796.00	0.407444
797.00	0.406511
798.00	0.405587
799.00	0.404680
800.00	0.403793
801.00	0.402871
802.00	0.401978
803.00	0.401024
804.00	0.400098
805.00	0.399160
806.00	0.398232
807.00	0.397285
808.00	0.396350
809.00	0.395485
810.00	0.394615
811.00	0.393687
812.00	0.392823
813.00	0.391945
814.00	0.391043
815.00	0.390121
816.00	0.389276
817.00	0.388405
818.00	0.387577
819.00	0.386708
820.00	0.385866
821.00	0.384957
822.00	0.384156
823.00	0.383298
824.00	0.382478
825.00	0.381700
826.00	0.380848
827.00	0.379995
828.00	0.379120
829.00	0.378304
830.00	0.377463
831.00	0.376621
832.00	0.375783
833.00	0.374905
834.00	0.374090
835.00	0.373222
836.00	0.372366
837.00	0.371514
838.00	0.370802
839.00	0.369930
840.00	0.369102
841.00	0.368207
842.00	0.367274
843.00	0.366379
844.00	0.365649
845.00	0.364842
846.00	0.364015
847.00	0.363094
848.00	0.362297
849.00	0.361437
850.00	0.360661
851.00	0.359812
852.00	0.359002
853.00	0.358050
854.00	0.357298
855.00	0.356445
856.00	0.355624
857.00	0.354795
858.00	0.354194
859.00	0.353429
860.00	0.352656
861.00	0.351630
862.00	0.350638
863.00	0.349034
864.00	0.347592
865.00	0.346023
866.00	0.344548
867.00	0.343006
868.00	0.341486
869.00	0.340012
870.00	0.338601
871.00	0.337039
872.00	0.335519
873.00	0.334081
874.00	0.332649
875.00	0.331010
876.00	0.329596
877.00	0.328155
878.00	0.326859
879.00	0.325613
880.00	0.324912
881.00	0.324192
882.00	0.323486
883.00	0.322742
884.00	0.322050
885.00	0.321463
886.00	0.320788
887.00	0.320135
888.00	0.319459
889.00	0.318777
890.00	0.318077
891.00	0.317407
892.00	0.316746
893.00	0.316039
894.00	0.315342
895.00	0.314630
896.00	0.313975
897.00	0.313339
898.00	0.312722
899.00	0.312085
900.00	0.311513
901.00	0.310904
902.00	0.310150
903.00	0.309507
904.00	0.308922
905.00	0.308365
906.00	0.307795
907.00	0.307187
908.00	0.306541
909.00	0.305946
910.00	0.305344
911.00	0.304804
912.00	0.304253
913.00	0.303766
914.00	0.303193
915.00	0.302621
916.00	0.302087
917.00	0.301551
918.00	0.300994
919.00	0.300500
920.00	0.299959
921.00	0.299431
922.00	0.298875
923.00	0.298322
924.00	0.297783
925.00	0.297302
926.00	0.296827
927.00	0.296345
928.00	0.295818
929.00	0.295300
930.00	0.294730
931.00	0.294195
932.00	0.293663
933.00	0.293124
934.00	0.292559
935.00	0.292043
936.00	0.291541
937.00	0.291014
938.00	0.290500
939.00	0.289984
940.00	0.289475
941.00	0.289011
942.00	0.288528
943.00	0.288006
944.00	0.287492
945.00	0.286954
946.00	0.286453
947.00	0.285948
948.00	0.285502
949.00	0.285035
950.00	0.284585
951.00	0.284101
952.00	0.283605
953.00	0.283077
954.00	0.282564
955.00	0.282065
956.00	0.281557
957.00	0.281042
958.00	0.280500
959.00	0.279990
960.00	0.279538
961.00	0.279080
962.00	0.278597
963.00	0.278131
964.00	0.277651
965.00	0.277182
966.00	0.276722
967.00	0.276240
968.00	0.275747
969.00	0.275252
970.00	0.274792
971.00	0.274410
972.00	0.274013
973.00	0.273590
974.00	0.273173
975.00	0.272749
976.00	0.272316
977.00	0.271856
978.00	0.271404
979.00	0.271039
980.00	0.270646
981.00	0.270280
982.00	0.269890
983.00	0.269503
984.00	0.269126
985.00	0.268802
986.00	0.268458
987.00	0.268079
988.00	0.267655
989.00	0.267242
990.00	0.266867
991.00	0.266476
992.00	0.266107
993.00	0.265720
994.00	0.265365
995.00	0.264993
996.00	0.264609
997.00	0.264226
998.00	0.263834
999.00	0.263427
1000.00	0.263009
1001.00	0.262610
1002.00	0.262218
1003.00	0.261863
1004.00	0.261528
1005.00	0.261172
1006.00	0.260833
1007.00	0.260498
1008.00	0.260184
1009.00	0.259855
1010.00	0.259531
1011.00	0.259186
1012.00	0.258835
1013.00	0.258529
1014.00	0.258190
1015.00	0.257868
1016.00	0.257538
1017.00	0.257253
1018.00	0.256952
1019.00	0.256657
1020.00	0.256336
1021.00	0.256032
1022.00	0.255723
1023.00	0.255398
1024.00	0.255089
1025.00	0.254771
1026.00	0.254457
1027.00	0.254132
1028.00	0.253808
1029.00	0.253550
1030.00	0.253230
1031.00	0.252927
1032.00	0.252617
1033.00	0.252299
1034.00	0.251963
1035.00	0.251636
1036.00	0.251298
1037.00	0.250974
1038.00	0.250624
1039.00	0.250279
1040.00	0.249941
1041.00	0.249593
1042.00	0.249233
1043.00	0.248914
1044.00	0.248601
1045.00	0.248301
1046.00	0.247946
1047.00	0.247613
1048.00	0.247297
1049.00	0.246980
1050.00	0.246658
1051.00	0.246364
1052.00	0.246080
1053.00	0.245760
1054.00	0.245458
1055.00	0.245196
1056.00	0.244943
1057.00	0.244663
1058.00	0.244386
1059.00	0.244148
1060.00	0.243873
1061.00	0.243589
1062.00	0.243271
1063.00	0.242994
1064.00	0.242690
1065.00	0.242426
1066.00	0.242150
1067.00	0.241907
1068.00	0.241642
1069.00	0.241359
1070.00	0.241109
1071.00	0.240795
1072.00	0.240495
1073.00	0.240193
1074.00	0.239898
1075.00	0.239636
1076.00	0.239336
1077.00	0.239046
1078.00	0.238763
1079.00	0.238527
1080.00	0.238255
1081.00	0.238015
1082.00	0.237725
1083.00	0.237460
1084.00	0.237193
1085.00	0.236911
1086.00	0.236645
1087.00	0.236383
1088.00	0.236145
1089.00	0.235893
1090.00	0.235672
1091.00	0.235456
1092.00	0.235202
1093.00	0.234966
1094.00	0.234738
1095.00	0.234526
1096.00	0.234300
1097.00	0.234070
1098.00	0.233832
1099.00	0.233598
1100.00	0.233351
1101.00	0.233111
1102.00	0.232885
1103.00	0.232659
1104.00	0.232421
1105.00	0.232210
1106.00	0.232000
1107.00	0.231785
1108.00	0.231546
1109.00	0.231320
1110.00	0.231106
1111.00	0.230849
1112.00	0.230586
1113.00	0.230325
1114.00	0.230098
1115.00	0.229878
1116.00	0.229627
1117.00	0.229414
1118.00	0.229180
1119.00	0.228918
1120.00	0.228659
1121.00	0.228418
1122.00	0.228187
1123.00	0.227912
1124.00	0.227623
1125.00	0.227388
1126.00	0.227125
1127.00	0.226846
1128.00	0.226597
1129.00	0.226310
1130.00	0.226051
1131.00	0.225783
1132.00	0.225510
1133.00	0.225265
1134.00	0.224999
1135.00	0.224739
1136.00	0.224520
1137.00	0.224308
1138.00	0.224086
1139.00	0.223841
1140.00	0.223627
1141.00	0.223446
1142.00	0.223222
1143.00	0.223008
1144.00	0.222787
1145.00	0.222606
1146.00	0.222449
1147.00	0.222232
1148.00	0.222038
1149.00	0.221854
1150.00	0.221651
1151.00	0.221425
1152.00	0.221213
1153.00	0.220974
1154.00	0.220754
1155.00	0.220522
1156.00	0.220294
1157.00	0.220059
1158.00	0.219811
1159.00	0.219550
1160.00	0.219309
1161.00	0.219078
1162.00	0.218841
1163.00	0.218583
1164.00	0.218352
1165.00	0.218107
1166.00	0.217861
1167.00	0.217623
1168.00	0.217413
1169.00	0.217195
1170.00	0.216956
1171.00	0.216678
1172.00	0.216439
1173.00	0.216219
1174.00	0.215998
1175.00	0.215761
1176.00	0.215537
1177.00	0.215303
1178.00	0.215113
1179.00	0.214879
1180.00	0.214675
1181.00	0.214469
1182.00	0.214266
1183.00	0.214060
1184.00	0.213876
1185.00	0.213700
1186.00	0.213517
1187.00	0.213366
1188.00	0.213208
1189.00	0.213061
1190.00	0.212900
1191.00	0.212736
1192.00	0.212573
1193.00	0.212428
1194.00	0.212280
1195.00	0.212122
1196.00	0.211982
1197.00	0.211860
1198.00	0.211719
1199.00	0.211573
1200.00	0.211425
1201.00	0.211238
1202.00	0.211068
1203.00	0.210917
1204.00	0.210746
1205.00	0.210599
1206.00	0.210417
1207.00	0.210213
1208.00	0.210045
1209.00	0.209875
1210.00	0.209684
1211.00	0.209497
1212.00	0.209283
1213.00	0.209078
1214.00	0.208842
1215.00	0.208615
1216.00	0.208389
1217.00	0.208158
1218.00	0.207946
1219.00	0.207732
1220.00	0.207473
1221.00	0.207244
1222.00	0.207008
1223.00	0.206768
1224.00	0.206549
1225.00	0.206300
1226.00	0.206068
1227.00	0.205861
1228.00	0.205632
1229.00	0.205394
1230.00	0.205144
1231.00	0.204923
1232.00	0.204716
1233.00	0.204510
1234.00	0.204322
1235.00	0.204154
1236.00	0.203940
1237.00	0.203754
1238.00	0.203556
1239.00	0.203351
1240.00	0.203142
1241.00	0.202951
1242.00	0.202752
1243.00	0.202573
1244.00	0.202385
1245.00	0.202203
1246.00	0.202069
1247.00	0.201917
1248.00	0.201744
1249.00	0.201597
1250.00	0.201461
1251.00	0.201310
1252.00	0.201129
1253.00	0.200971
1254.00	0.200807
1255.00	0.200646
1256.00	0.200509
1257.00	0.200385
1258.00	0.200229
1259.00	0.200100
1260.00	0.199933
1261.00	0.199776
1262.00	0.199627
1263.00	0.199440
1264.00	0.199266
1265.00	0.199083
1266.00	0.198899
1267.00	0.198702
1268.00	0.198510
1269.00	0.198320
1270.00	0.198101
1271.00	0.197907
1272.00	0.197697
1273.00	0.197455
1274.00	0.197230
1275.00	0.197019
1276.00	0.196801
1277.00	0.196584
1278.00	0.196347
1279.00	0.196130
1280.00	0.195917
1281.00	0.195687
1282.00	0.195481
1283.00	0.195262
1284.00	0.195037
1285.00	0.194795
1286.00	0.194564
1287.00	0.194348
1288.00	0.194124
1289.00	0.193880
1290.00	0.193663
1291.00	0.193450
1292.00	0.193233
1293.00	0.193007
1294.00	0.192789
1295.00	0.192596
1296.00	0.192401
1297.00	0.192188
1298.00	0.192020
1299.00	0.191861
1300.00	0.191690
1301.00	0.191519
1302.00	0.191351
1303.00	0.191182
1304.00	0.191028
1305.00	0.190881
1306.00	0.190736
1307.00	0.190591
1308.00	0.190429
1309.00	0.190257
1310.00	0.190117
1311.00	0.189991
1312.00	0.189829
1313.00	0.189648
1314.00	0.189506
1315.00	0.189327
1316.00	0.189144
1317.00	0.188933
1318.00	0.188729
1319.00	0.188531
1320.00	0.188329
1321.00	0.188103
1322.00	0.187871
1323.00	0.187675
1324.00	0.187450
1325.00	0.187218
1326.00	0.187008
1327.00	0.186760
1328.00	0.186496
1329.00	0.186266
1330.00	0.186046
1331.00	0.185797
1332.00	0.185553
1333.00	0.185308
1334.00	0.185095
1335.00	0.184841
1336.00	0.184585
1337.00	0.184340
1338.00	0.184111
1339.00	0.183879
1340.00	0.183672
1341.00	0.183492
1342.00	0.183290
1343.00	0.183047
1344.00	0.182862
1345.00	0.182664
1346.00	0.182448
1347.00	0.182227
1348.00	0.181989
1349.00	0.181771
1350.00	0.181539
1351.00	0.181291
1352.00	0.181066
1353.00	0.180859
1354.00	0.180664
1355.00	0.180456
1356.00	0.180239
1357.00	0.180000
1358.00	0.179729
1359.00	0.179484
1360.00	0.179265
1361.00	0.178982
1362.00	0.178723
1363.00	0.178454
1364.00	0.178222
1365.00	0.177993
1366.00	0.177755
1367.00	0.177537
1368.00	0.177347
1369.00	0.177157
1370.00	0.176958
1371.00	0.176756
1372.00	0.176582
1373.00	0.176430
1374.00	0.176288
1375.00	0.176163
1376.00	0.176028
1377.00	0.175914
1378.00	0.175832
1379.00	0.175752
1380.00	0.175689
1381.00	0.175616
1382.00	0.175552
1383.00	0.175487
1384.00	0.175400
1385.00	0.175324
1386.00	0.175251
1387.00	0.175208
1388.00	0.175155
1389.00	0.175095
1390.00	0.175027
1391.00	0.174955
1392.00	0.174888
1393.00	0.174848
1394.00	0.174825
1395.00	0.174787
1396.00	0.174726
1397.00	0.174675
1398.00	0.174606
1399.00	0.174551
1400.00	0.174512
1401.00	0.174463
1402.00	0.174409
1403.00	0.174373
1404.00	0.174315
1405.00	0.174267
1406.00	0.174206
1407.00	0.174147
1408.00	0.174093
1409.00	0.174030
1410.00	0.173950
1411.00	0.173863
1412.00	0.173801
1413.00	0.173755
1414.00	0.173701
1415.00	0.173640
1416.00	0.173561
1417.00	0.173489
1418.00	0.173434
1419.00	0.173362
1420.00	0.173277
1421.00	0.173204
1422.00	0.173111
1423.00	0.173045
1424.00	0.172973
1425.00	0.172892
1426.00	0.172815
1427.00	0.172741
1428.00	0.172674
1429.00	0.172592
1430.00	0.172512
1431.00	0.172387
1432.00	0.172330
1433.00	0.172243
1434.00	0.172180
1435.00	0.172135
1436.00	0.172096
1437.00	0.172044
1438.00	0.171965
1439.00	0.171913
1440.00	0.171852
1441.00	0.171801
1442.00	0.171761
1443.00	0.171735
1444.00	0.171713
1445.00	0.171672
1446.00	0.171623
1447.00	0.171607
1448.00	0.171613
1449.00	0.171545
1450.00	0.171538
1451.00	0.171545
1452.00	0.171535
1453.00	0.171505
1454.00	0.171510
1455.00	0.171511
1456.00	0.171513
1457.00	0.171492
1458.00	0.171475
1459.00	0.171430
1460.00	0.171391
1461.00	0.171349
1462.00	0.171290
1463.00	0.171221
1464.00	0.171138
1465.00	0.171060
1466.00	0.170989
1467.00	0.170919
1468.00	0.170797
1469.00	0.170680
1470.00	0.170573
1471.00	0.170439
1472.00	0.170337
1473.00	0.170234
1474.00	0.170134
1475.00	0.170033
1476.00	0.169911
1477.00	0.169785
1478.00	0.169641
1479.00	0.169508
1480.00	0.169360
1481.00	0.169213
1482.00	0.169069
1483.00	0.168920
1484.00	0.168778
1485.00	0.168647
1486.00	0.168495
1487.00	0.168330
1488.00	0.168169
1489.00	0.167987
1490.00	0.167781
1491.00	0.167583
1492.00	0.167360
1493.00	0.167156
1494.00	0.166946
1495.00	0.166751
1496.00	0.166571
1497.00	0.166422
1498.00	0.166233
1499.00	0.166051
1500.00	0.165870
1501.00	0.165682
1502.00	0.165469
1503.00	0.165258
1504.00	0.165063
1505.00	0.164889
1506.00	0.164703
1507.00	0.164516
1508.00	0.164339
1509.00	0.164179
1510.00	0.164011
1511.00	0.163802
1512.00	0.163621
1513.00	0.163431
1514.00	0.163217
1515.00	0.163021
1516.00	0.162840
1517.00	0.162684
1518.00	0.162525
1519.00	0.162389
1520.00	0.162259
1521.00	0.162134
1522.00	0.161964
1523.00	0.161832
1524.00	0.161699
1525.00	0.161551
1526.00	0.161410
1527.00	0.161300
1528.00	0.161210
1529.00	0.161092
1530.00	0.160998
1531.00	0.160909
1532.00	0.160834
1533.00	0.160744
1534.00	0.160625
1535.00	0.160503
1536.00	0.160368
1537.00	0.160257
1538.00	0.160145
1539.00	0.160067
1540.00	0.159960
1541.00	0.159853
1542.00	0.159764
1543.00	0.159676
1544.00	0.159586
1545.00	0.159504
1546.00	0.159423
1547.00	0.159328
1548.00	0.159225
1549.00	0.159116
1550.00	0.159024
1551.00	0.158949
1552.00	0.158866
1553.00	0.158763
1554.00	0.158636
1555.00	0.158517
1556.00	0.158381
1557.00	0.158240
1558.00	0.158112
1559.00	0.157970
1560.00	0.157826
1561.00	0.157659
1562.00	0.157519
1563.00	0.157368
1564.00	0.157201
1565.00	0.157063
1566.00	0.156913
1567.00	0.156740
1568.00	0.156553
1569.00	0.156391
1570.00	0.156230
1571.00	0.156076
1572.00	0.155903
1573.00	0.155739
1574.00	0.155592
1575.00	0.155423
1576.00	0.155246
1577.00	0.155054
1578.00	0.154874
1579.00	0.154691
1580.00	0.154524
1581.00	0.154356
1582.00	0.154178
1583.00	0.154035
1584.00	0.153889
1585.00	0.153746
1586.00	0.153588
1587.00	0.153425
1588.00	0.153241
1589.00	0.153070
1590.00	0.152900
1591.00	0.152737
1592.00	0.152605
1593.00	0.152471
1594.00	0.152351
1595.00	0.152235
1596.00	0.152133
1597.00	0.151995
1598.00	0.151870
1599.00	0.151752
1600.00	0.151586
1601.00	0.151446
1602.00	0.151313
1603.00	0.151142
1604.00	0.150989
1605.00	0.150853
1606.00	0.150724
1607.00	0.150628
1608.00	0.150489
1609.00	0.150338
1610.00	0.150202
1611.00	0.150073
1612.00	0.149930
1613.00	0.149745
1614.00	0.149612
1615.00	0.149486
1616.00	0.149364
1617.00	0.149245
1618.00	0.149113
1619.00	0.148978
1620.00	0.148898
1621.00	0.148785
1622.00	0.148684
1623.00	0.148607
1624.00	0.148497
1625.00	0.148415
1626.00	0.148337
1627.00	0.148271
1628.00	0.148200
1629.00	0.148131
1630.00	0.148086
1631.00	0.148021
1632.00	0.147951
1633.00	0.147838
1634.00	0.147755
1635.00	0.147663
1636.00	0.147565
1637.00	0.147456
1638.00	0.147384
1639.00	0.147340
1640.00	0.147256
1641.00	0.147136
1642.00	0.147011
1643.00	0.147733
1644.00	0.148513
1645.00	0.149240
1646.00	0.149948
1647.00	0.150661
1648.00	0.151383
1649.00	0.152114
1650.00	0.152869
1651.00	0.153618
1652.00	0.154387
1653.00	0.155135
1654.00	0.155896
1655.00	0.156620
1656.00	0.157316
1657.00	0.157986
1658.00	0.158737
1659.00	0.159493
1660.00	0.159345
1661.00	0.159139
1662.00	0.158992
1663.00	0.158887
1664.00	0.158712
1665.00	0.158581
1666.00	0.158416
1667.00	0.158214
1668.00	0.158032
1669.00	0.157898
1670.00	0.157739
1671.00	0.157522
1672.00	0.157405
1673.00	0.157233
1674.00	0.157090
1675.00	0.156921
1676.00	0.156776
1677.00	0.156653
1678.00	0.156482
1679.00	0.156348
1680.00	0.156192
1681.00	0.156071
1682.00	0.155894
1683.00	0.155776
1684.00	0.155726
1685.00	0.155631
1686.00	0.155497
1687.00	0.155346
1688.00	0.155335
1689.00	0.155244
1690.00	0.155199
1691.00	0.155175
1692.00	0.155138
1693.00	0.155060
1694.00	0.155042
1695.00	0.155105
1696.00	0.155101
1697.00	0.155029
1698.00	0.155011
1699.00	0.155008
1700.00	0.154935
1701.00	0.154833
1702.00	0.154798
1703.00	0.154739
1704.00	0.154730
1705.00	0.154630
1706.00	0.154583
1707.00	0.154553
1708.00	0.154489
1709.00	0.154358
1710.00	0.154379
1711.00	0.154289
1712.00	0.154170
1713.00	0.154075
1714.00	0.154078
1715.00	0.154027
1716.00	0.153937
1717.00	0.153897
1718.00	0.153890
1719.00	0.153777
1720.00	0.153663
1721.00	0.153632
1722.00	0.153575
1723.00	0.153480
1724.00	0.153364
1725.00	0.153258
1726.00	0.153222
1727.00	0.153057
1728.00	0.152918
1729.00	0.152792
1730.00	0.152668
1731.00	0.152535
1732.00	0.152370
1733.00	0.152247
1734.00	0.152076
1735.00	0.151966
1736.00	0.151901
1737.00	0.151793
1738.00	0.151612
1739.00	0.151477
1740.00	0.151304
1741.00	0.151180
1742.00	0.151064
1743.00	0.150907
1744.00	0.150796
1745.00	0.150644
1746.00	0.150471
1747.00	0.150377
1748.00	0.150253
1749.00	0.150228
1750.00	0.150119
1751.00	0.150072
1752.00	0.149858
1753.00	0.149734
1754.00	0.149597
1755.00	0.149522
1756.00	0.149421
1757.00	0.149292
1758.00	0.149183
1759.00	0.149022
1760.00	0.148918
1761.00	0.148706
1762.00	0.148635
1763.00	0.148542
1764.00	0.148320
1765.00	0.148071
1766.00	0.147831
1767.00	0.147640
1768.00	0.147411
1769.00	0.147304
1770.00	0.147127
1771.00	0.147002
1772.00	0.146794
1773.00	0.146593
1774.00	0.146359
1775.00	0.146081
1776.00	0.145880
1777.00	0.145629
1778.00	0.145432
1779.00	0.145138
1780.00	0.144947
1781.00	0.144817
1782.00	0.144692
1783.00	0.144551
1784.00	0.144428
1785.00	0.144246
1786.00	0.144002
1787.00	0.143646
1788.00	0.143415
1789.00	0.143147
1790.00	0.142969
1791.00	0.142862
1792.00	0.142828
1793.00	0.142572
1794.00	0.142450
1795.00	0.142396
1796.00	0.142263
1797.00	0.142060
1798.00	0.141833
1799.00	0.141716
1800.00	0.141430
1801.00	0.141232
1802.00	0.141049
1803.00	0.140920
1804.00	0.140888
1805.00	0.140778
1806.00	0.140761
1807.00	0.140552
1808.00	0.140413
1809.00	0.140204
1810.00	0.140189
1811.00	0.140076
1812.00	0.139951
1813.00	0.139899
1814.00	0.139829
1815.00	0.139740
1816.00	0.139607
1817.00	0.139670
1818.00	0.139527
1819.00	0.139487
1820.00	0.139370
1821.00	0.139240
1822.00	0.139133
1823.00	0.138978
1824.00	0.138934
1825.00	0.138844
1826.00	0.138668
1827.00	0.138480
1828.00	0.138274
1829.00	0.138112
1830.00	0.137986
1831.00	0.137851
1832.00	0.137723
1833.00	0.137569
1834.00	0.137374
1835.00	0.137223
1836.00	0.137129
1837.00	0.137021
1838.00	0.136995
1839.00	0.136808
1840.00	0.136675
1841.00	0.136553
1842.00	0.136340
1843.00	0.136314
1844.00	0.136248
1845.00	0.136215
1846.00	0.136099
1847.00	0.136015
1848.00	0.135923
1849.00	0.135846
1850.00	0.135717
1851.00	0.135681
1852.00	0.135701
1853.00	0.135490
1854.00	0.135437
1855.00	0.135303
1856.00	0.135292
1857.00	0.135246
1858.00	0.135257
1859.00	0.135294
1860.00	0.135184
1861.00	0.135196
1862.00	0.135154
1863.00	0.135174
1864.00	0.135155
1865.00	0.135201
1866.00	0.135182
1867.00	0.135263
1868.00	0.135252
1869.00	0.135323
1870.00	0.135517
1871.00	0.135568
1872.00	0.135715
1873.00	0.135881
1874.00	0.136075
1875.00	0.136175
1876.00	0.136553
1877.00	0.136932
1878.00	0.137164
1879.00	0.137485
1880.00	0.137807
1881.00	0.138114
1882.00	0.138398
1883.00	0.138779
1884.00	0.139223
1885.00	0.139528
1886.00	0.139801
1887.00	0.140261
1888.00	0.140787
1889.00	0.141255
1890.00	0.141670
1891.00	0.142188
1892.00	0.142657
1893.00	0.143051
1894.00	0.143540
1895.00	0.144214
1896.00	0.144769
1897.00	0.145302
1898.00	0.146074
1899.00	0.146671
1900.00	0.147432
1901.00	0.147957
1902.00	0.148973
1903.00	0.149682
1904.00	0.150208
1905.00	0.150929
1906.00	0.151561
1907.00	0.152313
1908.00	0.152881
1909.00	0.153725
1910.00	0.154210
1911.00	0.154755
1912.00	0.155225
1913.00	0.155879
1914.00	0.156459
1915.00	0.156774
1916.00	0.157397
1917.00	0.157629
1918.00	0.158145
1919.00	0.158278
1920.00	0.158716
1921.00	0.159052
1922.00	0.159238
1923.00	0.159575
1924.00	0.159941
1925.00	0.160284
1926.00	0.160338
1927.00	0.160623
1928.00	0.160900
1929.00	0.161118
1930.00	0.161255
1931.00	0.161346
1932.00	0.161443
1933.00	0.161236
1934.00	0.161670
1935.00	0.161650
1936.00	0.161665
1937.00	0.161666
1938.00	0.161712
1939.00	0.161652
1940.00	0.161517
1941.00	0.161247
1942.00	0.161124
1943.00	0.161014
1944.00	0.160885
1945.00	0.160579
1946.00	0.160504
1947.00	0.160252
1948.00	0.159890
1949.00	0.159633
1950.00	0.159563
1951.00	0.159063
1952.00	0.158628
1953.00	0.158438
1954.00	0.157997
1955.00	0.157665
1956.00	0.157461
1957.00	0.157276
1958.00	0.157064
1959.00	0.156663
1960.00	0.156346
1961.00	0.156001
1962.00	0.155628
1963.00	0.154902
1964.00	0.154444
1965.00	0.154141
1966.00	0.153806
1967.00	0.153531
1968.00	0.153126
1969.00	0.152973
1970.00	0.152450
1971.00	0.152348
1972.00	0.152028
1973.00	0.151674
1974.00	0.151151
1975.00	0.150808
1976.00	0.150517
1977.00	0.150003
1978.00	0.149751
1979.00	0.149437
1980.00	0.149306
1981.00	0.148964
1982.00	0.148832
1983.00	0.148532
1984.00	0.148121
1985.00	0.147773
1986.00	0.147378
1987.00	0.147108
1988.00	0.146544
1989.00	0.146234
1990.00	0.145880
1991.00	0.145542
1992.00	0.145245
1993.00	0.145047
1994.00	0.144938
1995.00	0.144512
1996.00	0.144400
1997.00	0.144256
1998.00	0.144038
1999.00	0.143567
2000.00	0.143368
2001.00	0.143198
2002.00	0.142908
2003.00	0.142810
2004.00	0.142658
2005.00	0.142600
2006.00	0.142437
2007.00	0.142020
2008.00	0.141976
2009.00	0.141617
2010.00	0.141462
2011.00	0.141380
2012.00	0.141186
2013.00	0.140825
2014.00	0.140460
2015.00	0.140282
2016.00	0.140178
2017.00	0.140079
2018.00	0.139945
2019.00	0.139981
2020.00	0.139444
2021.00	0.139235
2022.00	0.139113
2023.00	0.138739
2024.00	0.138846
2025.00	0.138582
2026.00	0.138555
2027.00	0.138160
2028.00	0.137807
2029.00	0.137798
2030.00	0.137772
2031.00	0.137753
2032.00	0.137554
2033.00	0.137515
2034.00	0.137155
2035.00	0.136938
2036.00	0.136703
2037.00	0.136909
2038.00	0.136657
2039.00	0.136551
2040.00	0.136675
2041.00	0.136484
2042.00	0.136365
2043.00	0.136346
2044.00	0.136410
2045.00	0.136356
2046.00	0.136141
2047.00	0.136051
2048.00	0.135972
2049.00	0.135958
2050.00	0.135708
2051.00	0.135740
2052.00	0.135647
2053.00	0.135697
2054.00	0.135739
2055.00	0.135658
2056.00	0.135649
2057.00	0.135588
2058.00	0.135672
2059.00	0.135633
2060.00	0.135490
2061.00	0.135317
2062.00	0.135229
2063.00	0.135148
2064.00	0.135011
2065.00	0.135020
2066.00	0.134945
2067.00	0.135077
2068.00	0.135040
2069.00	0.135090
2070.00	0.134967
2071.00	0.134767
2072.00	0.134881
2073.00	0.134619
2074.00	0.134422
2075.00	0.134301
2076.00	0.134269
2077.00	0.134099
2078.00	0.134013
2079.00	0.134087
2080.00	0.134137
2081.00	0.134097
2082.00	0.133916
2083.00	0.134051
2084.00	0.133666
2085.00	0.133590
2086.00	0.133439
2087.00	0.133307
2088.00	0.133089
2089.00	0.132905
2090.00	0.132859
2091.00	0.132845
2092.00	0.132728
2093.00	0.132678
2094.00	0.132733
2095.00	0.132550
2096.00	0.132256
2097.00	0.132104
2098.00	0.131889
2099.00	0.131780
2100.00	0.131391
2101.00	0.131384
2102.00	0.131224
2103.00	0.131037
2104.00	0.130813
2105.00	0.130899
2106.00	0.130886
2107.00	0.130769
2108.00	0.130694
2109.00	0.130348
2110.00	0.130118
2111.00	0.129666
2112.00	0.129675
2113.00	0.129497
2114.00	0.129446
2115.00	0.129449
2116.00	0.129257
2117.00	0.129297
2118.00	0.129173
2119.00	0.129207
2120.00	0.128991
2121.00	0.128884
2122.00	0.128537
2123.00	0.128388
2124.00	0.128335
2125.00	0.127986
2126.00	0.128020
2127.00	0.127974
2128.00	0.127950
2129.00	0.127632
2130.00	0.127572
2131.00	0.127221
2132.00	0.126954
2133.00	0.126645
2134.00	0.126364
2135.00	0.126145
2136.00	0.125628
2137.00	0.125425
2138.00	0.125266
2139.00	0.125022
2140.00	0.124631
2141.00	0.124374
2142.00	0.124198
2143.00	0.123806
2144.00	0.123557
2145.00	0.123496
2146.00	0.123502
2147.00	0.123118
2148.00	0.122854
2149.00	0.122640
2150.00	0.122603
2151.00	0.122332
2152.00	0.122330
2153.00	0.122108
2154.00	0.121954
2155.00	0.121712
2156.00	0.121862
2157.00	0.121775
2158.00	0.121475
2159.00	0.121382
2160.00	0.121687
2161.00	0.121360
2162.00	0.121139
2163.00	0.120818
2164.00	0.120678
2165.00	0.120718
2166.00	0.120483
2167.00	0.120382
2168.00	0.120217
2169.00	0.120006
2170.00	0.120023
2171.00	0.119888
2172.00	0.119758
2173.00	0.119409
2174.00	0.119332
2175.00	0.119274
2176.00	0.119060
2177.00	0.118403
2178.00	0.118496
2179.00	0.118295
2180.00	0.118014
2181.00	0.118332
2182.00	0.118195
2183.00	0.118264
2184.00	0.117828
2185.00	0.117870
2186.00	0.117796
2187.00	0.117665
2188.00	0.117479
2189.00	0.117219
2190.00	0.117201
2191.00	0.116923
2192.00	0.116832
2193.00	0.116898
2194.00	0.117195
2195.00	0.116941
2196.00	0.116979
2197.00	0.117257
[truncated: 303 more rows]
