# Supplementary material for: Ultrafast charge-transfer-induced spin transition in cobalt-tungstate molecular photomagnets
Source: Nat Commun. 2025 Jun 6;16:5012. doi: 10.1038/s41467-025-60401-4 (PMC12144094; doi:10.1038/s41467-025-60401-4)
Supplement: Supplementary file 5 — Source Data [file 41467_2025_60401_MOESM5_ESM.zip › Source_Data_files/Photoinduced_UV_vis_NIR_spectra_CsCoW/photo1st_anealing/File_220712_201426_30K.txt]

File_220712_201426_30K.spc - RawData
�g�� (nm)	Abs.
200.00	1.862643
201.00	1.943326
202.00	1.995594
203.00	2.089266
204.00	2.892524
205.00	3.608785
206.00	2.697126
207.00	3.100700
208.00	3.974486
209.00	6.000000
210.00	3.084079
211.00	6.000000
212.00	6.000000
213.00	3.252073
214.00	2.833972
215.00	2.485604
216.00	2.364563
217.00	2.205820
218.00	2.196388
219.00	2.203472
220.00	2.243281
221.00	2.246939
222.00	2.307217
223.00	2.321279
224.00	2.288041
225.00	2.322008
226.00	2.366773
227.00	2.450920
228.00	2.490853
229.00	2.586014
230.00	2.520054
231.00	2.440115
232.00	2.427017
233.00	2.441658
234.00	2.401275
235.00	2.369105
236.00	2.406827
237.00	2.365505
238.00	2.346272
239.00	2.419107
240.00	2.419316
241.00	2.441556
242.00	2.428147
243.00	2.474526
244.00	2.410292
245.00	2.443141
246.00	2.416282
247.00	2.437628
248.00	2.402892
249.00	2.417922
250.00	2.419552
251.00	2.396010
252.00	2.379543
253.00	2.368656
254.00	2.387254
255.00	2.401019
256.00	2.419481
257.00	2.424824
258.00	2.432658
259.00	2.441147
260.00	2.408364
261.00	2.407720
262.00	2.412968
263.00	2.426633
264.00	2.407811
265.00	2.425205
266.00	2.386992
267.00	2.383414
268.00	2.354301
269.00	2.348206
270.00	2.292777
271.00	2.290349
272.00	2.260987
273.00	2.231032
274.00	2.204499
275.00	2.185825
276.00	2.144645
277.00	2.111996
278.00	2.095151
279.00	2.074347
280.00	2.064815
281.00	2.054595
282.00	2.046468
283.00	2.032669
284.00	2.018889
285.00	1.995664
286.00	1.971962
287.00	1.954338
288.00	1.940145
289.00	1.920139
290.00	1.907064
291.00	1.901308
292.00	1.888604
293.00	1.869881
294.00	1.861215
295.00	1.849166
296.00	1.835271
297.00	1.818512
298.00	1.807292
299.00	1.791304
300.00	1.782758
301.00	1.781944
302.00	1.773528
303.00	1.765187
304.00	1.759475
305.00	1.744720
306.00	1.723783
307.00	1.714303
308.00	1.700132
309.00	1.693851
310.00	1.686022
311.00	1.679079
312.00	1.665960
313.00	1.654792
314.00	1.628617
315.00	1.617512
316.00	1.604182
317.00	1.588452
318.00	1.577521
319.00	1.565987
320.00	1.551526
321.00	1.540149
322.00	1.539646
323.00	1.532169
324.00	1.535041
325.00	1.530173
326.00	1.525158
327.00	1.511672
328.00	1.507828
329.00	1.498796
330.00	1.493878
331.00	1.487600
332.00	1.486153
333.00	1.484218
334.00	1.478737
335.00	1.478654
336.00	1.473957
337.00	1.468862
338.00	1.462138
339.00	1.459393
340.00	1.456398
341.00	1.455556
342.00	1.453048
343.00	1.449531
344.00	1.446092
345.00	1.437860
346.00	1.432650
347.00	1.429885
348.00	1.426849
349.00	1.425538
350.00	1.425890
351.00	1.424297
352.00	1.421872
353.00	1.417830
354.00	1.415326
355.00	1.410609
356.00	1.408456
357.00	1.407556
358.00	1.408065
359.00	1.408405
360.00	1.406519
361.00	1.403684
362.00	1.399223
363.00	1.393907
364.00	1.384305
365.00	1.374177
366.00	1.360624
367.00	1.345459
368.00	1.326604
369.00	1.306581
370.00	1.284630
371.00	1.260911
372.00	1.234648
373.00	1.206753
374.00	1.178659
375.00	1.151771
376.00	1.126282
377.00	1.100267
378.00	1.075758
379.00	1.052637
380.00	1.029782
381.00	1.008345
382.00	0.988963
383.00	0.971647
384.00	0.955597
385.00	0.940727
386.00	0.927766
387.00	0.916237
388.00	0.905437
389.00	0.895498
390.00	0.886598
391.00	0.878078
392.00	0.869659
393.00	0.862936
394.00	0.856593
395.00	0.851027
396.00	0.845430
397.00	0.841364
398.00	0.837332
399.00	0.833321
400.00	0.829353
401.00	0.826190
402.00	0.822848
403.00	0.819687
404.00	0.817408
405.00	0.815701
406.00	0.814047
407.00	0.812541
408.00	0.810945
409.00	0.809446
410.00	0.807929
411.00	0.806006
412.00	0.804357
413.00	0.802378
414.00	0.801081
415.00	0.799509
416.00	0.798640
417.00	0.797530
418.00	0.796971
419.00	0.796275
420.00	0.796155
421.00	0.795864
422.00	0.795827
423.00	0.795901
424.00	0.795755
425.00	0.795741
426.00	0.796136
427.00	0.796323
428.00	0.796685
429.00	0.797124
430.00	0.797639
431.00	0.798322
432.00	0.800139
433.00	0.801734
434.00	0.803732
435.00	0.806021
436.00	0.808264
437.00	0.809806
438.00	0.811654
439.00	0.813470
440.00	0.815423
441.00	0.817159
442.00	0.819444
443.00	0.821760
444.00	0.824098
445.00	0.826938
446.00	0.829474
447.00	0.831989
448.00	0.834726
449.00	0.837662
450.00	0.840155
451.00	0.842677
452.00	0.844978
453.00	0.847951
454.00	0.850754
455.00	0.853770
456.00	0.857604
457.00	0.861659
458.00	0.865630
459.00	0.869638
460.00	0.873601
461.00	0.878059
462.00	0.882617
463.00	0.886801
464.00	0.891178
465.00	0.895843
466.00	0.899918
467.00	0.903647
468.00	0.907240
469.00	0.910593
470.00	0.913542
471.00	0.916570
472.00	0.919822
473.00	0.922816
474.00	0.926159
475.00	0.929996
476.00	0.933078
477.00	0.936516
478.00	0.940548
479.00	0.944001
480.00	0.947630
481.00	0.952103
482.00	0.956025
483.00	0.960169
484.00	0.963951
485.00	0.967531
486.00	0.971046
487.00	0.974597
488.00	0.977879
489.00	0.982532
490.00	0.987003
491.00	0.991125
492.00	0.995840
493.00	1.000420
494.00	1.005237
495.00	1.009058
496.00	1.013826
497.00	1.018152
498.00	1.022792
499.00	1.026501
500.00	1.030738
501.00	1.034448
502.00	1.037426
503.00	1.040417
504.00	1.043058
505.00	1.045910
506.00	1.048854
507.00	1.052324
508.00	1.055261
509.00	1.058420
510.00	1.061121
511.00	1.063327
512.00	1.065188
513.00	1.067361
514.00	1.068898
515.00	1.070481
516.00	1.071958
517.00	1.073632
518.00	1.074775
519.00	1.075547
520.00	1.076526
521.00	1.077958
522.00	1.078451
523.00	1.079132
524.00	1.080261
525.00	1.081189
526.00	1.081666
527.00	1.082267
528.00	1.082401
529.00	1.082700
530.00	1.082779
531.00	1.082247
532.00	1.081647
533.00	1.080588
534.00	1.079602
535.00	1.077326
536.00	1.074984
537.00	1.072611
538.00	1.069226
539.00	1.064682
540.00	1.060386
541.00	1.055339
542.00	1.050073
543.00	1.045736
544.00	1.040163
545.00	1.034699
546.00	1.029235
547.00	1.023077
548.00	1.016409
549.00	1.010432
550.00	1.004174
551.00	0.998191
552.00	0.992698
553.00	0.986878
554.00	0.981825
555.00	0.976418
556.00	0.970891
557.00	0.965241
558.00	0.959583
559.00	0.952985
560.00	0.947253
561.00	0.940865
562.00	0.935124
563.00	0.928828
564.00	0.923018
565.00	0.916243
566.00	0.909845
567.00	0.902231
568.00	0.894865
569.00	0.887009
570.00	0.879491
571.00	0.871722
572.00	0.863771
573.00	0.855311
574.00	0.846829
575.00	0.838050
576.00	0.828892
577.00	0.820234
578.00	0.811574
579.00	0.803290
580.00	0.795184
581.00	0.787176
582.00	0.779376
583.00	0.772047
584.00	0.764304
585.00	0.756555
586.00	0.749066
587.00	0.741908
588.00	0.734648
589.00	0.727944
590.00	0.721129
591.00	0.714840
592.00	0.708081
593.00	0.701475
594.00	0.695160
595.00	0.688973
596.00	0.682201
597.00	0.675877
598.00	0.670054
599.00	0.663614
600.00	0.657814
601.00	0.653252
602.00	0.647655
603.00	0.642466
604.00	0.637980
605.00	0.633028
606.00	0.627535
607.00	0.623214
608.00	0.618307
609.00	0.613646
610.00	0.609009
611.00	0.604705
612.00	0.600644
613.00	0.597217
614.00	0.593709
615.00	0.590646
616.00	0.587755
617.00	0.584508
618.00	0.581211
619.00	0.578350
620.00	0.575234
621.00	0.572093
622.00	0.569652
623.00	0.567049
624.00	0.564469
625.00	0.562739
626.00	0.560827
627.00	0.558566
628.00	0.556986
629.00	0.555273
630.00	0.552752
631.00	0.550830
632.00	0.549629
633.00	0.548084
634.00	0.546462
635.00	0.545195
636.00	0.543937
637.00	0.542021
638.00	0.540084
639.00	0.538664
640.00	0.537246
641.00	0.535626
642.00	0.534345
643.00	0.533418
644.00	0.532072
645.00	0.531092
646.00	0.530006
647.00	0.528961
648.00	0.527962
649.00	0.526954
650.00	0.525991
651.00	0.525538
652.00	0.524676
653.00	0.523927
654.00	0.523272
655.00	0.522716
656.00	0.521512
657.00	0.520813
658.00	0.519965
659.00	0.519486
660.00	0.518753
661.00	0.518608
662.00	0.518236
663.00	0.517340
664.00	0.516665
665.00	0.515783
666.00	0.514959
667.00	0.513928
668.00	0.513422
669.00	0.512599
670.00	0.512392
671.00	0.511546
672.00	0.511306
673.00	0.510828
674.00	0.509836
675.00	0.508776
676.00	0.507964
677.00	0.506961
678.00	0.506116
679.00	0.505817
680.00	0.505269
681.00	0.504960
682.00	0.504576
683.00	0.503487
684.00	0.502791
685.00	0.502396
686.00	0.502539
687.00	0.502807
688.00	0.503111
689.00	0.502307
690.00	0.501697
691.00	0.500276
692.00	0.498971
693.00	0.498208
694.00	0.498245
695.00	0.497411
696.00	0.496267
697.00	0.495022
698.00	0.494446
699.00	0.493116
700.00	0.492968
701.00	0.493339
702.00	0.493246
703.00	0.493058
704.00	0.492939
705.00	0.491957
706.00	0.490905
707.00	0.490638
708.00	0.489296
709.00	0.488299
710.00	0.488016
711.00	0.487777
712.00	0.486517
713.00	0.486115
714.00	0.486038
715.00	0.484540
716.00	0.484100
717.00	0.484515
718.00	0.483164
719.00	0.480517
720.00	0.478831
721.00	0.476473
722.00	0.475248
723.00	0.474176
724.00	0.473043
725.00	0.471850
726.00	0.470900
727.00	0.469599
728.00	0.468243
729.00	0.467306
730.00	0.466646
731.00	0.465932
732.00	0.465273
733.00	0.464607
734.00	0.463963
735.00	0.463379
736.00	0.462753
737.00	0.462134
738.00	0.461447
739.00	0.460738
740.00	0.460085
741.00	0.459376
742.00	0.458637
743.00	0.457894
744.00	0.457226
745.00	0.456489
746.00	0.455840
747.00	0.455202
748.00	0.454534
749.00	0.453820
750.00	0.453149
751.00	0.452332
752.00	0.451560
753.00	0.450784
754.00	0.449988
755.00	0.449130
756.00	0.448352
757.00	0.447521
758.00	0.446741
759.00	0.445988
760.00	0.445149
761.00	0.444240
762.00	0.443421
763.00	0.442515
764.00	0.441537
765.00	0.440625
766.00	0.439737
767.00	0.438826
768.00	0.437982
769.00	0.437084
770.00	0.436156
771.00	0.435248
772.00	0.434412
773.00	0.433429
774.00	0.432528
775.00	0.431624
776.00	0.430719
777.00	0.429850
778.00	0.429027
779.00	0.428150
780.00	0.427238
781.00	0.426451
782.00	0.425551
783.00	0.424565
784.00	0.423629
785.00	0.422714
786.00	0.421806
787.00	0.420943
788.00	0.420070
789.00	0.419115
790.00	0.418353
791.00	0.417473
792.00	0.416626
793.00	0.415634
794.00	0.414723
795.00	0.413745
796.00	0.412818
797.00	0.411870
798.00	0.410828
799.00	0.409876
800.00	0.408935
801.00	0.408051
802.00	0.407098
803.00	0.406186
804.00	0.405190
805.00	0.404205
806.00	0.403312
807.00	0.402284
808.00	0.401310
809.00	0.400265
810.00	0.399310
811.00	0.398340
812.00	0.397449
813.00	0.396461
814.00	0.395521
815.00	0.394561
816.00	0.393705
817.00	0.392892
818.00	0.391981
819.00	0.391073
820.00	0.390110
821.00	0.389222
822.00	0.388406
823.00	0.387580
824.00	0.386726
825.00	0.385866
826.00	0.385010
827.00	0.384247
828.00	0.383388
829.00	0.382515
830.00	0.381638
831.00	0.380818
832.00	0.379997
833.00	0.379104
834.00	0.378278
835.00	0.377355
836.00	0.376449
837.00	0.375571
838.00	0.374755
839.00	0.373864
840.00	0.372962
841.00	0.372057
842.00	0.371118
843.00	0.370302
844.00	0.369480
845.00	0.368529
846.00	0.367650
847.00	0.366842
848.00	0.366018
849.00	0.365297
850.00	0.364460
851.00	0.363606
852.00	0.362764
853.00	0.361891
854.00	0.361083
855.00	0.360271
856.00	0.359406
857.00	0.358543
858.00	0.357828
859.00	0.357173
860.00	0.356356
861.00	0.355438
862.00	0.354658
863.00	0.352982
864.00	0.351383
865.00	0.349763
866.00	0.348097
867.00	0.346520
868.00	0.344876
869.00	0.343353
870.00	0.341843
871.00	0.340309
872.00	0.338740
873.00	0.337263
874.00	0.335799
875.00	0.334244
876.00	0.332655
877.00	0.331124
878.00	0.329653
879.00	0.328191
880.00	0.327593
881.00	0.326893
882.00	0.326172
883.00	0.325446
884.00	0.324742
885.00	0.324107
886.00	0.323406
887.00	0.322750
888.00	0.322043
889.00	0.321285
890.00	0.320550
891.00	0.319809
892.00	0.319098
893.00	0.318340
894.00	0.317628
895.00	0.316951
896.00	0.316288
897.00	0.315516
898.00	0.314826
899.00	0.314164
900.00	0.313523
901.00	0.312883
902.00	0.312154
903.00	0.311524
904.00	0.310886
905.00	0.310216
906.00	0.309621
907.00	0.309010
908.00	0.308373
909.00	0.307721
910.00	0.307151
911.00	0.306572
912.00	0.305959
913.00	0.305418
914.00	0.304864
915.00	0.304283
916.00	0.303700
917.00	0.303100
918.00	0.302513
919.00	0.301967
920.00	0.301362
921.00	0.300781
922.00	0.300263
923.00	0.299698
924.00	0.299182
925.00	0.298650
926.00	0.298165
927.00	0.297676
928.00	0.297137
929.00	0.296599
930.00	0.296031
931.00	0.295488
932.00	0.294923
933.00	0.294363
934.00	0.293818
935.00	0.293271
936.00	0.292745
937.00	0.292239
938.00	0.291733
939.00	0.291174
940.00	0.290684
941.00	0.290146
942.00	0.289677
943.00	0.289161
944.00	0.288633
945.00	0.288099
946.00	0.287576
947.00	0.287072
948.00	0.286620
949.00	0.286154
950.00	0.285688
951.00	0.285189
952.00	0.284713
953.00	0.284212
954.00	0.283700
955.00	0.283189
956.00	0.282704
957.00	0.282159
958.00	0.281607
959.00	0.281081
960.00	0.280617
961.00	0.280152
962.00	0.279671
963.00	0.279160
964.00	0.278691
965.00	0.278187
966.00	0.277681
967.00	0.277197
968.00	0.276726
969.00	0.276224
970.00	0.275739
971.00	0.275345
972.00	0.274944
973.00	0.274517
974.00	0.274105
975.00	0.273708
976.00	0.273299
977.00	0.272832
978.00	0.272372
979.00	0.271975
980.00	0.271622
981.00	0.271220
982.00	0.270830
983.00	0.270470
984.00	0.270092
985.00	0.269722
986.00	0.269364
987.00	0.268980
988.00	0.268557
989.00	0.268150
990.00	0.267757
991.00	0.267357
992.00	0.266982
993.00	0.266581
994.00	0.266197
995.00	0.265816
996.00	0.265436
997.00	0.265050
998.00	0.264664
999.00	0.264272
1000.00	0.263868
1001.00	0.263469
1002.00	0.263077
1003.00	0.262700
1004.00	0.262369
1005.00	0.262011
1006.00	0.261690
1007.00	0.261369
1008.00	0.261066
1009.00	0.260730
1010.00	0.260398
1011.00	0.260079
1012.00	0.259758
1013.00	0.259447
1014.00	0.259105
1015.00	0.258802
1016.00	0.258484
1017.00	0.258187
1018.00	0.257900
1019.00	0.257617
1020.00	0.257325
1021.00	0.257015
1022.00	0.256696
1023.00	0.256351
1024.00	0.256034
1025.00	0.255714
1026.00	0.255398
1027.00	0.255069
1028.00	0.254726
1029.00	0.254418
1030.00	0.254081
1031.00	0.253779
1032.00	0.253449
1033.00	0.253111
1034.00	0.252749
1035.00	0.252387
1036.00	0.252041
1037.00	0.251707
1038.00	0.251359
1039.00	0.251015
1040.00	0.250671
1041.00	0.250298
1042.00	0.249917
1043.00	0.249570
1044.00	0.249228
1045.00	0.248895
1046.00	0.248530
1047.00	0.248202
1048.00	0.247871
1049.00	0.247549
1050.00	0.247230
1051.00	0.246917
1052.00	0.246643
1053.00	0.246345
1054.00	0.246053
1055.00	0.245775
1056.00	0.245491
1057.00	0.245216
1058.00	0.244925
1059.00	0.244683
1060.00	0.244418
1061.00	0.244146
1062.00	0.243847
1063.00	0.243580
1064.00	0.243292
1065.00	0.243035
1066.00	0.242736
1067.00	0.242473
1068.00	0.242216
1069.00	0.241925
1070.00	0.241650
1071.00	0.241360
1072.00	0.241072
1073.00	0.240785
1074.00	0.240455
1075.00	0.240181
1076.00	0.239860
1077.00	0.239546
1078.00	0.239270
1079.00	0.239014
1080.00	0.238753
1081.00	0.238440
1082.00	0.238146
1083.00	0.237899
1084.00	0.237640
1085.00	0.237376
1086.00	0.237111
1087.00	0.236865
1088.00	0.236597
1089.00	0.236352
1090.00	0.236112
1091.00	0.235910
1092.00	0.235695
1093.00	0.235492
1094.00	0.235296
1095.00	0.235086
1096.00	0.234893
1097.00	0.234669
1098.00	0.234496
1099.00	0.234271
1100.00	0.234027
1101.00	0.233789
1102.00	0.233579
1103.00	0.233379
1104.00	0.233138
1105.00	0.232899
1106.00	0.232656
1107.00	0.232427
1108.00	0.232174
1109.00	0.231912
1110.00	0.231655
1111.00	0.231396
1112.00	0.231144
1113.00	0.230882
1114.00	0.230635
1115.00	0.230396
1116.00	0.230159
1117.00	0.229947
1118.00	0.229721
1119.00	0.229465
1120.00	0.229179
1121.00	0.228924
1122.00	0.228676
1123.00	0.228410
1124.00	0.228145
1125.00	0.227921
1126.00	0.227692
1127.00	0.227456
1128.00	0.227193
1129.00	0.226924
1130.00	0.226672
1131.00	0.226428
1132.00	0.226167
1133.00	0.225913
1134.00	0.225650
1135.00	0.225392
1136.00	0.225139
1137.00	0.224889
1138.00	0.224644
1139.00	0.224421
1140.00	0.224205
1141.00	0.224008
1142.00	0.223778
1143.00	0.223543
1144.00	0.223308
1145.00	0.223106
1146.00	0.222897
1147.00	0.222667
1148.00	0.222441
1149.00	0.222239
1150.00	0.222037
1151.00	0.221804
1152.00	0.221574
1153.00	0.221331
1154.00	0.221138
1155.00	0.220911
1156.00	0.220668
1157.00	0.220431
1158.00	0.220188
1159.00	0.219944
1160.00	0.219721
1161.00	0.219504
1162.00	0.219279
1163.00	0.219038
1164.00	0.218798
1165.00	0.218549
1166.00	0.218320
1167.00	0.218066
1168.00	0.217834
1169.00	0.217595
1170.00	0.217367
1171.00	0.217099
1172.00	0.216877
1173.00	0.216671
1174.00	0.216458
1175.00	0.216235
1176.00	0.216003
1177.00	0.215773
1178.00	0.215573
1179.00	0.215352
1180.00	0.215148
1181.00	0.214962
1182.00	0.214779
1183.00	0.214555
1184.00	0.214365
1185.00	0.214179
1186.00	0.214001
1187.00	0.213819
1188.00	0.213643
1189.00	0.213463
1190.00	0.213277
1191.00	0.213111
1192.00	0.212934
1193.00	0.212778
1194.00	0.212617
1195.00	0.212446
1196.00	0.212296
1197.00	0.212141
1198.00	0.211982
1199.00	0.211801
1200.00	0.211627
1201.00	0.211457
1202.00	0.211306
1203.00	0.211150
1204.00	0.211007
1205.00	0.210862
1206.00	0.210695
1207.00	0.210514
1208.00	0.210338
1209.00	0.210162
1210.00	0.209973
1211.00	0.209774
1212.00	0.209559
1213.00	0.209361
1214.00	0.209165
1215.00	0.208945
1216.00	0.208736
1217.00	0.208526
1218.00	0.208299
1219.00	0.208065
1220.00	0.207841
1221.00	0.207610
1222.00	0.207366
1223.00	0.207136
1224.00	0.206917
1225.00	0.206669
1226.00	0.206445
1227.00	0.206221
1228.00	0.205996
1229.00	0.205763
1230.00	0.205514
1231.00	0.205271
1232.00	0.205038
1233.00	0.204826
1234.00	0.204631
1235.00	0.204446
1236.00	0.204231
1237.00	0.204024
1238.00	0.203817
1239.00	0.203618
1240.00	0.203428
1241.00	0.203247
1242.00	0.203062
1243.00	0.202878
1244.00	0.202701
1245.00	0.202535
1246.00	0.202382
1247.00	0.202200
1248.00	0.202042
1249.00	0.201903
1250.00	0.201743
1251.00	0.201590
1252.00	0.201421
1253.00	0.201260
1254.00	0.201093
1255.00	0.200928
1256.00	0.200790
1257.00	0.200650
1258.00	0.200493
1259.00	0.200353
1260.00	0.200192
1261.00	0.200019
1262.00	0.199835
1263.00	0.199629
1264.00	0.199462
1265.00	0.199257
1266.00	0.199046
1267.00	0.198855
1268.00	0.198668
1269.00	0.198462
1270.00	0.198258
1271.00	0.198061
1272.00	0.197878
1273.00	0.197656
1274.00	0.197438
1275.00	0.197213
1276.00	0.196999
1277.00	0.196759
1278.00	0.196540
1279.00	0.196326
1280.00	0.196135
1281.00	0.195905
1282.00	0.195708
1283.00	0.195498
1284.00	0.195273
1285.00	0.195029
1286.00	0.194830
1287.00	0.194619
1288.00	0.194404
1289.00	0.194162
1290.00	0.193952
1291.00	0.193744
1292.00	0.193555
1293.00	0.193342
1294.00	0.193145
1295.00	0.192960
1296.00	0.192774
1297.00	0.192586
1298.00	0.192419
1299.00	0.192239
1300.00	0.192070
1301.00	0.191904
1302.00	0.191741
1303.00	0.191566
1304.00	0.191410
1305.00	0.191255
1306.00	0.191125
1307.00	0.190972
1308.00	0.190802
1309.00	0.190626
1310.00	0.190458
1311.00	0.190290
1312.00	0.190114
1313.00	0.189940
1314.00	0.189762
1315.00	0.189588
1316.00	0.189421
1317.00	0.189215
1318.00	0.189012
1319.00	0.188814
1320.00	0.188629
1321.00	0.188426
1322.00	0.188223
1323.00	0.188025
1324.00	0.187804
1325.00	0.187588
1326.00	0.187371
1327.00	0.187136
1328.00	0.186929
1329.00	0.186716
1330.00	0.186508
1331.00	0.186294
1332.00	0.186086
1333.00	0.185854
1334.00	0.185656
1335.00	0.185417
1336.00	0.185189
1337.00	0.184977
1338.00	0.184757
1339.00	0.184536
1340.00	0.184329
1341.00	0.184151
1342.00	0.183951
1343.00	0.183735
1344.00	0.183539
1345.00	0.183340
1346.00	0.183134
1347.00	0.182912
1348.00	0.182688
1349.00	0.182454
1350.00	0.182226
1351.00	0.181990
1352.00	0.181802
1353.00	0.181619
1354.00	0.181381
1355.00	0.181163
1356.00	0.180950
1357.00	0.180712
1358.00	0.180463
1359.00	0.180211
1360.00	0.179971
1361.00	0.179735
1362.00	0.179487
1363.00	0.179250
1364.00	0.179038
1365.00	0.178821
1366.00	0.178615
1367.00	0.178427
1368.00	0.178260
1369.00	0.178082
1370.00	0.177883
1371.00	0.177729
1372.00	0.177583
1373.00	0.177429
1374.00	0.177288
1375.00	0.177172
1376.00	0.177075
1377.00	0.176988
1378.00	0.176929
1379.00	0.176874
1380.00	0.176823
1381.00	0.176770
1382.00	0.176723
1383.00	0.176690
1384.00	0.176637
1385.00	0.176605
1386.00	0.176585
1387.00	0.176577
1388.00	0.176561
1389.00	0.176533
1390.00	0.176503
1391.00	0.176474
1392.00	0.176452
1393.00	0.176444
1394.00	0.176453
1395.00	0.176469
1396.00	0.176448
1397.00	0.176405
1398.00	0.176423
1399.00	0.176431
1400.00	0.176438
1401.00	0.176439
1402.00	0.176430
1403.00	0.176424
1404.00	0.176427
1405.00	0.176414
1406.00	0.176407
1407.00	0.176392
1408.00	0.176391
1409.00	0.176376
1410.00	0.176351
1411.00	0.176314
1412.00	0.176244
1413.00	0.176222
1414.00	0.176228
1415.00	0.176167
1416.00	0.176139
1417.00	0.176090
1418.00	0.176055
1419.00	0.176008
1420.00	0.175940
1421.00	0.175877
1422.00	0.175817
1423.00	0.175763
1424.00	0.175732
1425.00	0.175666
1426.00	0.175634
1427.00	0.175600
1428.00	0.175572
1429.00	0.175536
1430.00	0.175489
1431.00	0.175422
1432.00	0.175366
1433.00	0.175302
1434.00	0.175274
1435.00	0.175257
1436.00	0.175236
1437.00	0.175207
1438.00	0.175143
1439.00	0.175101
1440.00	0.175061
1441.00	0.175035
1442.00	0.175025
1443.00	0.174975
1444.00	0.174939
1445.00	0.174875
1446.00	0.174845
1447.00	0.174839
1448.00	0.174837
1449.00	0.174803
1450.00	0.174765
1451.00	0.174752
1452.00	0.174747
1453.00	0.174722
1454.00	0.174726
1455.00	0.174726
1456.00	0.174724
1457.00	0.174721
1458.00	0.174674
1459.00	0.174638
1460.00	0.174623
1461.00	0.174593
1462.00	0.174582
1463.00	0.174528
1464.00	0.174457
1465.00	0.174364
1466.00	0.174300
1467.00	0.174212
1468.00	0.174085
1469.00	0.173954
1470.00	0.173835
1471.00	0.173686
1472.00	0.173566
1473.00	0.173439
1474.00	0.173288
1475.00	0.173162
1476.00	0.172993
1477.00	0.172819
1478.00	0.172659
1479.00	0.172470
1480.00	0.172291
1481.00	0.172104
1482.00	0.171947
1483.00	0.171765
1484.00	0.171610
1485.00	0.171439
1486.00	0.171243
1487.00	0.171050
1488.00	0.170869
1489.00	0.170671
1490.00	0.170446
1491.00	0.170237
1492.00	0.170035
1493.00	0.169854
1494.00	0.169656
1495.00	0.169464
1496.00	0.169263
1497.00	0.169080
1498.00	0.168901
1499.00	0.168681
1500.00	0.168475
1501.00	0.168256
1502.00	0.168036
1503.00	0.167808
1504.00	0.167579
1505.00	0.167367
1506.00	0.167152
1507.00	0.166940
1508.00	0.166756
1509.00	0.166534
1510.00	0.166315
1511.00	0.166092
1512.00	0.165857
1513.00	0.165645
1514.00	0.165415
1515.00	0.165179
1516.00	0.164982
1517.00	0.164789
1518.00	0.164611
1519.00	0.164460
1520.00	0.164318
1521.00	0.164170
1522.00	0.163986
1523.00	0.163828
1524.00	0.163688
1525.00	0.163510
1526.00	0.163361
1527.00	0.163215
1528.00	0.163084
1529.00	0.162930
1530.00	0.162801
1531.00	0.162683
1532.00	0.162581
1533.00	0.162476
1534.00	0.162363
1535.00	0.162237
1536.00	0.162105
1537.00	0.161979
1538.00	0.161860
1539.00	0.161760
1540.00	0.161644
1541.00	0.161513
1542.00	0.161424
1543.00	0.161312
1544.00	0.161216
1545.00	0.161103
1546.00	0.161006
1547.00	0.160920
1548.00	0.160803
1549.00	0.160685
1550.00	0.160564
1551.00	0.160447
1552.00	0.160330
1553.00	0.160200
1554.00	0.160053
1555.00	0.159905
1556.00	0.159767
1557.00	0.159665
1558.00	0.159549
1559.00	0.159396
1560.00	0.159253
1561.00	0.159106
1562.00	0.158951
1563.00	0.158799
1564.00	0.158644
1565.00	0.158516
1566.00	0.158354
1567.00	0.158179
1568.00	0.157987
1569.00	0.157819
1570.00	0.157642
1571.00	0.157490
1572.00	0.157328
1573.00	0.157169
1574.00	0.156986
1575.00	0.156790
1576.00	0.156599
1577.00	0.156411
1578.00	0.156208
1579.00	0.156023
1580.00	0.155845
1581.00	0.155630
1582.00	0.155435
1583.00	0.155254
1584.00	0.155086
1585.00	0.154950
1586.00	0.154784
1587.00	0.154609
1588.00	0.154442
1589.00	0.154289
1590.00	0.154122
1591.00	0.153959
1592.00	0.153827
1593.00	0.153689
1594.00	0.153543
1595.00	0.153405
1596.00	0.153297
1597.00	0.153165
1598.00	0.153056
1599.00	0.152934
1600.00	0.152786
1601.00	0.152654
1602.00	0.152517
1603.00	0.152371
1604.00	0.152240
1605.00	0.152101
1606.00	0.151942
1607.00	0.151818
1608.00	0.151675
1609.00	0.151526
1610.00	0.151393
1611.00	0.151269
1612.00	0.151132
1613.00	0.150963
1614.00	0.150816
1615.00	0.150676
1616.00	0.150522
1617.00	0.150400
1618.00	0.150262
1619.00	0.150121
1620.00	0.150003
1621.00	0.149877
1622.00	0.149746
1623.00	0.149639
1624.00	0.149513
1625.00	0.149391
1626.00	0.149277
1627.00	0.149163
1628.00	0.149068
1629.00	0.148978
1630.00	0.148910
1631.00	0.148841
1632.00	0.148782
1633.00	0.148707
1634.00	0.148640
1635.00	0.148586
1636.00	0.148504
1637.00	0.148425
1638.00	0.148384
1639.00	0.148339
1640.00	0.148286
1641.00	0.148189
1642.00	0.148085
1643.00	0.148814
1644.00	0.149561
1645.00	0.150252
1646.00	0.150953
1647.00	0.151662
1648.00	0.152341
1649.00	0.153037
1650.00	0.153765
1651.00	0.154493
1652.00	0.155134
1653.00	0.155854
1654.00	0.156581
1655.00	0.157227
1656.00	0.157870
1657.00	0.158487
1658.00	0.159213
1659.00	0.159929
1660.00	0.159767
1661.00	0.159603
1662.00	0.159483
1663.00	0.159348
1664.00	0.159193
1665.00	0.159047
1666.00	0.158873
1667.00	0.158670
1668.00	0.158435
1669.00	0.158377
1670.00	0.158203
1671.00	0.158036
1672.00	0.157932
1673.00	0.157800
1674.00	0.157686
1675.00	0.157492
1676.00	0.157342
1677.00	0.157191
1678.00	0.157013
1679.00	0.156841
1680.00	0.156695
1681.00	0.156560
1682.00	0.156387
1683.00	0.156248
1684.00	0.156138
1685.00	0.156028
1686.00	0.155840
1687.00	0.155705
1688.00	0.155625
1689.00	0.155496
1690.00	0.155421
1691.00	0.155371
1692.00	0.155386
1693.00	0.155265
1694.00	0.155204
1695.00	0.155192
1696.00	0.155236
1697.00	0.155209
1698.00	0.155137
1699.00	0.155144
1700.00	0.155095
1701.00	0.155077
1702.00	0.155053
1703.00	0.155024
1704.00	0.154989
1705.00	0.154904
1706.00	0.154873
1707.00	0.154838
1708.00	0.154714
1709.00	0.154564
1710.00	0.154647
1711.00	0.154628
1712.00	0.154529
1713.00	0.154392
1714.00	0.154328
1715.00	0.154251
1716.00	0.154202
1717.00	0.154122
1718.00	0.154078
1719.00	0.153990
1720.00	0.153911
1721.00	0.153849
1722.00	0.153775
1723.00	0.153653
1724.00	0.153504
1725.00	0.153517
1726.00	0.153394
1727.00	0.153207
1728.00	0.153079
1729.00	0.153000
1730.00	0.152863
1731.00	0.152776
1732.00	0.152684
1733.00	0.152518
1734.00	0.152410
1735.00	0.152235
1736.00	0.152220
1737.00	0.152102
1738.00	0.151976
1739.00	0.151847
1740.00	0.151711
1741.00	0.151665
1742.00	0.151480
1743.00	0.151474
1744.00	0.151326
1745.00	0.151197
1746.00	0.151078
1747.00	0.151023
1748.00	0.150857
1749.00	0.150777
1750.00	0.150647
1751.00	0.150557
1752.00	0.150441
1753.00	0.150260
1754.00	0.150105
1755.00	0.150009
1756.00	0.149863
1757.00	0.149788
1758.00	0.149624
1759.00	0.149557
1760.00	0.149387
1761.00	0.149227
1762.00	0.149035
1763.00	0.148891
1764.00	0.148729
1765.00	0.148563
1766.00	0.148415
1767.00	0.148265
1768.00	0.148074
1769.00	0.147850
1770.00	0.147640
1771.00	0.147548
1772.00	0.147353
1773.00	0.147211
1774.00	0.146948
1775.00	0.146715
1776.00	0.146437
1777.00	0.146214
1778.00	0.146078
1779.00	0.145940
1780.00	0.145744
1781.00	0.145534
1782.00	0.145388
1783.00	0.145122
1784.00	0.144985
1785.00	0.144799
1786.00	0.144617
1787.00	0.144355
1788.00	0.144136
1789.00	0.143937
1790.00	0.143645
1791.00	0.143552
1792.00	0.143472
1793.00	0.143334
1794.00	0.143126
1795.00	0.143001
1796.00	0.142813
1797.00	0.142602
1798.00	0.142477
1799.00	0.142345
1800.00	0.142247
1801.00	0.142031
1802.00	0.141859
1803.00	0.141817
1804.00	0.141714
1805.00	0.141647
1806.00	0.141543
1807.00	0.141513
1808.00	0.141293
1809.00	0.141050
1810.00	0.140994
1811.00	0.140924
1812.00	0.140786
1813.00	0.140725
1814.00	0.140703
1815.00	0.140523
1816.00	0.140355
1817.00	0.140290
1818.00	0.140171
1819.00	0.140102
1820.00	0.139882
1821.00	0.139886
1822.00	0.139622
1823.00	0.139515
1824.00	0.139403
1825.00	0.139381
1826.00	0.139252
1827.00	0.138999
1828.00	0.138934
1829.00	0.138727
1830.00	0.138544
1831.00	0.138348
1832.00	0.138292
1833.00	0.138151
1834.00	0.137939
1835.00	0.137873
1836.00	0.137725
1837.00	0.137638
1838.00	0.137453
1839.00	0.137354
1840.00	0.137179
1841.00	0.137049
1842.00	0.136832
1843.00	0.136835
1844.00	0.136806
1845.00	0.136682
1846.00	0.136689
1847.00	0.136654
1848.00	0.136635
1849.00	0.136503
1850.00	0.136484
1851.00	0.136560
1852.00	0.136566
1853.00	0.136599
1854.00	0.136612
1855.00	0.136636
1856.00	0.136678
1857.00	0.136669
1858.00	0.136772
1859.00	0.136868
1860.00	0.136875
1861.00	0.136872
1862.00	0.136924
1863.00	0.136957
1864.00	0.136944
1865.00	0.136990
1866.00	0.137139
1867.00	0.137235
1868.00	0.137137
1869.00	0.137278
1870.00	0.137408
1871.00	0.137568
1872.00	0.137808
1873.00	0.138016
1874.00	0.138329
1875.00	0.138446
1876.00	0.138875
1877.00	0.139217
1878.00	0.139675
1879.00	0.139978
1880.00	0.140450
1881.00	0.141041
1882.00	0.141529
1883.00	0.142002
1884.00	0.142603
1885.00	0.143317
1886.00	0.143805
1887.00	0.144415
1888.00	0.145068
1889.00	0.145690
1890.00	0.146411
1891.00	0.147087
1892.00	0.147961
1893.00	0.148526
1894.00	0.149379
1895.00	0.150100
1896.00	0.150842
1897.00	0.151564
1898.00	0.152331
1899.00	0.153070
1900.00	0.153820
1901.00	0.154482
1902.00	0.155437
1903.00	0.156222
1904.00	0.156973
1905.00	0.157865
1906.00	0.158615
1907.00	0.159232
1908.00	0.160036
1909.00	0.160810
1910.00	0.161526
1911.00	0.162156
1912.00	0.162964
1913.00	0.163964
1914.00	0.164494
1915.00	0.165133
1916.00	0.165974
1917.00	0.166563
1918.00	0.167140
1919.00	0.167486
1920.00	0.168093
1921.00	0.168493
1922.00	0.168742
1923.00	0.169081
1924.00	0.169752
1925.00	0.170092
1926.00	0.170229
1927.00	0.170620
1928.00	0.170753
1929.00	0.170838
1930.00	0.170699
1931.00	0.171005
1932.00	0.171046
1933.00	0.170795
1934.00	0.170969
1935.00	0.171136
1936.00	0.171225
1937.00	0.171192
1938.00	0.171282
1939.00	0.171190
1940.00	0.171087
1941.00	0.170662
1942.00	0.170488
1943.00	0.170349
1944.00	0.170061
1945.00	0.170112
1946.00	0.169751
1947.00	0.169602
1948.00	0.169235
1949.00	0.169097
1950.00	0.169038
1951.00	0.168705
1952.00	0.168307
1953.00	0.167860
1954.00	0.167362
1955.00	0.166938
1956.00	0.166656
1957.00	0.166378
1958.00	0.166237
1959.00	0.165877
1960.00	0.165516
1961.00	0.165147
1962.00	0.164339
1963.00	0.163763
1964.00	0.163256
1965.00	0.162976
1966.00	0.162307
1967.00	0.161778
1968.00	0.161312
1969.00	0.160831
1970.00	0.160311
1971.00	0.159927
1972.00	0.159521
1973.00	0.159110
1974.00	0.158501
1975.00	0.157944
1976.00	0.157572
1977.00	0.157081
1978.00	0.156768
1979.00	0.156524
1980.00	0.156358
1981.00	0.155841
1982.00	0.155510
1983.00	0.155136
1984.00	0.154735
1985.00	0.154160
1986.00	0.153752
1987.00	0.153377
1988.00	0.153041
1989.00	0.152745
1990.00	0.152252
1991.00	0.152038
1992.00	0.151602
1993.00	0.151244
1994.00	0.150985
1995.00	0.150651
1996.00	0.150471
1997.00	0.150294
1998.00	0.150061
1999.00	0.149480
2000.00	0.149243
2001.00	0.149000
2002.00	0.148899
2003.00	0.148591
2004.00	0.148487
2005.00	0.148195
2006.00	0.147851
2007.00	0.147624
2008.00	0.147456
2009.00	0.147298
2010.00	0.146984
2011.00	0.146692
2012.00	0.146313
2013.00	0.145909
2014.00	0.145671
2015.00	0.145542
2016.00	0.145533
2017.00	0.145230
2018.00	0.145066
2019.00	0.144872
2020.00	0.144585
2021.00	0.144211
2022.00	0.144086
2023.00	0.143886
2024.00	0.143690
2025.00	0.143521
2026.00	0.143373
2027.00	0.143110
2028.00	0.142854
2029.00	0.142802
2030.00	0.142723
2031.00	0.142533
2032.00	0.142313
2033.00	0.141934
2034.00	0.141869
2035.00	0.141651
2036.00	0.141526
2037.00	0.141442
2038.00	0.141231
2039.00	0.141090
2040.00	0.140967
2041.00	0.140743
2042.00	0.140243
2043.00	0.140119
2044.00	0.140216
2045.00	0.140158
2046.00	0.139717
2047.00	0.139721
2048.00	0.139449
2049.00	0.139290
2050.00	0.139236
2051.00	0.139150
2052.00	0.139076
2053.00	0.138949
2054.00	0.138818
2055.00	0.138835
2056.00	0.138632
2057.00	0.138484
2058.00	0.138866
2059.00	0.139014
2060.00	0.138864
2061.00	0.138487
2062.00	0.138471
2063.00	0.138553
2064.00	0.138201
2065.00	0.138329
2066.00	0.138274
2067.00	0.138201
2068.00	0.137988
2069.00	0.137989
2070.00	0.137717
2071.00	0.137696
2072.00	0.137637
2073.00	0.137588
2074.00	0.137483
2075.00	0.136991
2076.00	0.136933
2077.00	0.136749
2078.00	0.136651
2079.00	0.136504
2080.00	0.136459
2081.00	0.136260
2082.00	0.136078
2083.00	0.136141
2084.00	0.135820
2085.00	0.135896
2086.00	0.135561
2087.00	0.135596
2088.00	0.135282
2089.00	0.135059
2090.00	0.135067
2091.00	0.134891
2092.00	0.134832
2093.00	0.134669
2094.00	0.134733
2095.00	0.134550
2096.00	0.134296
2097.00	0.134090
2098.00	0.133978
2099.00	0.133780
2100.00	0.133273
2101.00	0.133342
2102.00	0.133071
2103.00	0.132830
2104.00	0.132596
2105.00	0.132576
2106.00	0.132509
2107.00	0.131899
2108.00	0.131733
2109.00	0.131390
2110.00	0.130970
2111.00	0.130739
2112.00	0.130679
2113.00	0.130414
2114.00	0.130231
2115.00	0.130234
2116.00	0.130005
2117.00	0.130072
2118.00	0.129857
2119.00	0.129588
2120.00	0.129559
2121.00	0.129519
2122.00	0.129355
2123.00	0.129059
2124.00	0.129236
2125.00	0.129223
2126.00	0.129138
2127.00	0.129284
2128.00	0.129011
2129.00	0.128677
2130.00	0.128578
2131.00	0.128427
2132.00	0.128147
2133.00	0.127866
2134.00	0.127749
2135.00	0.127460
2136.00	0.127323
2137.00	0.127108
2138.00	0.126959
2139.00	0.126881
2140.00	0.126556
2141.00	0.126649
2142.00	0.126292
2143.00	0.126101
2144.00	0.125765
2145.00	0.125610
2146.00	0.125696
2147.00	0.125640
2148.00	0.125318
2149.00	0.125192
2150.00	0.125121
2151.00	0.124614
2152.00	0.124699
2153.00	0.124319
2154.00	0.124064
2155.00	0.123710
2156.00	0.123665
2157.00	0.123759
2158.00	0.123061
2159.00	0.123005
2160.00	0.123114
2161.00	0.123041
2162.00	0.122799
2163.00	0.122542
2164.00	0.122201
2165.00	0.121925
2166.00	0.121761
2167.00	0.121769
2168.00	0.121924
2169.00	0.121544
2170.00	0.121583
2171.00	0.121534
2172.00	0.121217
2173.00	0.120887
2174.00	0.120851
2175.00	0.120979
2176.00	0.120531
2177.00	0.120043
2178.00	0.119831
2179.00	0.119737
2180.00	0.119537
2181.00	0.119702
2182.00	0.119904
2183.00	0.119582
2184.00	0.119082
2185.00	0.118912
2186.00	0.118818
2187.00	0.118724
2188.00	0.118491
2189.00	0.118430
2190.00	0.118191
2191.00	0.118059
2192.00	0.117939
2193.00	0.117934
2194.00	0.118199
2195.00	0.118083
2196.00	0.118201
2197.00	0.118214
[truncated: 303 more rows]
