# Supplementary material for: Ultrafast charge-transfer-induced spin transition in cobalt-tungstate molecular photomagnets
Source: Nat Commun. 2025 Jun 6;16:5012. doi: 10.1038/s41467-025-60401-4 (PMC12144094; doi:10.1038/s41467-025-60401-4)
Supplement: Supplementary file 5 — Source Data [file 41467_2025_60401_MOESM5_ESM.zip › Source_Data_files/Photoinduced_UV_vis_NIR_spectra_CsCoW/photo1st_anealing/File_220712_202127_40K.txt]

File_220712_202127_40K.spc - RawData
�g�� (nm)	Abs.
200.00	6.000000
201.00	6.000000
202.00	6.000000
203.00	3.403830
204.00	6.000000
205.00	3.440592
206.00	2.315458
207.00	2.320263
208.00	2.328889
209.00	2.240011
210.00	2.344392
211.00	2.690813
212.00	2.589019
213.00	2.607364
214.00	2.782093
215.00	2.367661
216.00	2.444497
217.00	2.473387
218.00	2.377858
219.00	2.351590
220.00	2.470294
221.00	2.363168
222.00	2.329286
223.00	2.425590
224.00	2.363923
225.00	2.392336
226.00	2.435617
227.00	2.432325
228.00	2.386737
229.00	2.401548
230.00	2.371904
231.00	2.352842
232.00	2.366180
233.00	2.362555
234.00	2.365122
235.00	2.389629
236.00	2.403133
237.00	2.420864
238.00	2.420009
239.00	2.400018
240.00	2.405067
241.00	2.388249
242.00	2.373302
243.00	2.367621
244.00	2.376232
245.00	2.361978
246.00	2.367459
247.00	2.398784
248.00	2.400103
249.00	2.443079
250.00	2.437041
251.00	2.446596
252.00	2.397059
253.00	2.423970
254.00	2.436616
255.00	2.451009
256.00	2.453678
257.00	2.470824
258.00	2.444561
259.00	2.396933
260.00	2.382470
261.00	2.353414
262.00	2.341989
263.00	2.358360
264.00	2.364012
265.00	2.380244
266.00	2.383421
267.00	2.370909
268.00	2.340034
269.00	2.307711
270.00	2.282300
271.00	2.264677
272.00	2.247474
273.00	2.220052
274.00	2.205999
275.00	2.189442
276.00	2.171204
277.00	2.160755
278.00	2.145016
279.00	2.132965
280.00	2.111134
281.00	2.094973
282.00	2.080768
283.00	2.071698
284.00	2.049270
285.00	2.037027
286.00	2.019630
287.00	1.988783
288.00	1.977105
289.00	1.964892
290.00	1.946679
291.00	1.933561
292.00	1.917858
293.00	1.901330
294.00	1.887996
295.00	1.877678
296.00	1.866050
297.00	1.855013
298.00	1.838449
299.00	1.819499
300.00	1.801767
301.00	1.797059
302.00	1.793283
303.00	1.779563
304.00	1.765547
305.00	1.761398
306.00	1.743199
307.00	1.726068
308.00	1.715708
309.00	1.711984
310.00	1.700733
311.00	1.679783
312.00	1.664246
313.00	1.653065
314.00	1.636858
315.00	1.614672
316.00	1.607150
317.00	1.600731
318.00	1.589046
319.00	1.582427
320.00	1.575141
321.00	1.561115
322.00	1.551381
323.00	1.544440
324.00	1.539196
325.00	1.534541
326.00	1.531668
327.00	1.524283
328.00	1.518437
329.00	1.511277
330.00	1.504395
331.00	1.498810
332.00	1.495196
333.00	1.490904
334.00	1.486036
335.00	1.484290
336.00	1.479983
337.00	1.477712
338.00	1.476185
339.00	1.470215
340.00	1.465206
341.00	1.464849
342.00	1.460439
343.00	1.452067
344.00	1.449292
345.00	1.443504
346.00	1.439869
347.00	1.436079
348.00	1.436461
349.00	1.431717
350.00	1.429098
351.00	1.425679
352.00	1.421179
353.00	1.419297
354.00	1.419959
355.00	1.420403
356.00	1.419149
357.00	1.418321
358.00	1.415434
359.00	1.413021
360.00	1.409977
361.00	1.406418
362.00	1.403553
363.00	1.394692
364.00	1.384589
365.00	1.374611
366.00	1.360162
367.00	1.344494
368.00	1.327630
369.00	1.307959
370.00	1.285571
371.00	1.261418
372.00	1.237116
373.00	1.212588
374.00	1.187081
375.00	1.161818
376.00	1.136878
377.00	1.110827
378.00	1.085935
379.00	1.062256
380.00	1.039982
381.00	1.020226
382.00	1.002021
383.00	0.984750
384.00	0.969583
385.00	0.954779
386.00	0.941717
387.00	0.929796
388.00	0.919538
389.00	0.909284
390.00	0.900508
391.00	0.891868
392.00	0.883828
393.00	0.876932
394.00	0.870784
395.00	0.864662
396.00	0.859159
397.00	0.854022
398.00	0.849561
399.00	0.845453
400.00	0.842174
401.00	0.838905
402.00	0.836032
403.00	0.832835
404.00	0.830609
405.00	0.828205
406.00	0.826153
407.00	0.824719
408.00	0.822950
409.00	0.821052
410.00	0.819140
411.00	0.817816
412.00	0.815731
413.00	0.814445
414.00	0.813181
415.00	0.812188
416.00	0.811381
417.00	0.810401
418.00	0.809474
419.00	0.808530
420.00	0.807759
421.00	0.806726
422.00	0.806550
423.00	0.806314
424.00	0.806028
425.00	0.806020
426.00	0.806244
427.00	0.807021
428.00	0.807021
429.00	0.808003
430.00	0.808599
431.00	0.809476
432.00	0.810409
433.00	0.812133
434.00	0.813133
435.00	0.814620
436.00	0.815908
437.00	0.817035
438.00	0.818280
439.00	0.819983
440.00	0.822009
441.00	0.824326
442.00	0.826609
443.00	0.828624
444.00	0.830627
445.00	0.833164
446.00	0.835312
447.00	0.837936
448.00	0.841033
449.00	0.844243
450.00	0.846535
451.00	0.848693
452.00	0.850901
453.00	0.853115
454.00	0.855590
455.00	0.858567
456.00	0.862080
457.00	0.865578
458.00	0.869565
459.00	0.873168
460.00	0.877246
461.00	0.881569
462.00	0.886214
463.00	0.890063
464.00	0.894206
465.00	0.897950
466.00	0.901286
467.00	0.904368
468.00	0.907389
469.00	0.910346
470.00	0.913251
471.00	0.915962
472.00	0.918725
473.00	0.921556
474.00	0.924417
475.00	0.927301
476.00	0.930564
477.00	0.933722
478.00	0.937160
479.00	0.940611
480.00	0.944100
481.00	0.947709
482.00	0.951053
483.00	0.954824
484.00	0.958187
485.00	0.961102
486.00	0.964209
487.00	0.967249
488.00	0.969974
489.00	0.973562
490.00	0.977712
491.00	0.981276
492.00	0.985515
493.00	0.990038
494.00	0.994024
495.00	0.997877
496.00	1.001583
497.00	1.005057
498.00	1.008950
499.00	1.012404
500.00	1.015851
501.00	1.019623
502.00	1.022358
503.00	1.024817
504.00	1.027291
505.00	1.030144
506.00	1.032774
507.00	1.035773
508.00	1.037781
509.00	1.040664
510.00	1.042269
511.00	1.044353
512.00	1.046160
513.00	1.048437
514.00	1.049929
515.00	1.051151
516.00	1.051881
517.00	1.052754
518.00	1.053580
519.00	1.053765
520.00	1.055092
521.00	1.055880
522.00	1.056579
523.00	1.057238
524.00	1.057987
525.00	1.057917
526.00	1.058495
527.00	1.058697
528.00	1.058194
529.00	1.058907
530.00	1.059415
531.00	1.058569
532.00	1.058002
533.00	1.056926
534.00	1.055206
535.00	1.053000
536.00	1.050936
537.00	1.047952
538.00	1.044829
539.00	1.040619
540.00	1.036104
541.00	1.030877
542.00	1.025860
543.00	1.020764
544.00	1.014959
545.00	1.008897
546.00	1.003498
547.00	0.997643
548.00	0.991371
549.00	0.985486
550.00	0.980091
551.00	0.973895
552.00	0.968359
553.00	0.962899
554.00	0.957453
555.00	0.951246
556.00	0.946036
557.00	0.940289
558.00	0.934692
559.00	0.928814
560.00	0.923901
561.00	0.918395
562.00	0.912989
563.00	0.907513
564.00	0.901928
565.00	0.895394
566.00	0.888972
567.00	0.881457
568.00	0.874275
569.00	0.867064
570.00	0.860017
571.00	0.852460
572.00	0.845375
573.00	0.837585
574.00	0.829345
575.00	0.821117
576.00	0.812516
577.00	0.804298
578.00	0.795999
579.00	0.788310
580.00	0.780745
581.00	0.773368
582.00	0.766330
583.00	0.759713
584.00	0.752774
585.00	0.745765
586.00	0.739364
587.00	0.732766
588.00	0.726249
589.00	0.720159
590.00	0.714310
591.00	0.707718
592.00	0.701514
593.00	0.694950
594.00	0.688788
595.00	0.682599
596.00	0.677031
597.00	0.671505
598.00	0.666802
599.00	0.661182
600.00	0.656047
601.00	0.651565
602.00	0.646428
603.00	0.641442
604.00	0.637188
605.00	0.632794
606.00	0.628270
607.00	0.624162
608.00	0.619593
609.00	0.615482
610.00	0.611624
611.00	0.607483
612.00	0.603802
613.00	0.600627
614.00	0.597497
615.00	0.594170
616.00	0.591109
617.00	0.588184
618.00	0.585557
619.00	0.582851
620.00	0.580904
621.00	0.578867
622.00	0.577095
623.00	0.574561
624.00	0.572528
625.00	0.570503
626.00	0.568262
627.00	0.565997
628.00	0.564393
629.00	0.562884
630.00	0.560727
631.00	0.559459
632.00	0.557810
633.00	0.556559
634.00	0.554466
635.00	0.553171
636.00	0.551968
637.00	0.550991
638.00	0.549653
639.00	0.548927
640.00	0.547944
641.00	0.546773
642.00	0.545791
643.00	0.544878
644.00	0.543776
645.00	0.542654
646.00	0.541410
647.00	0.540242
648.00	0.539516
649.00	0.538751
650.00	0.538192
651.00	0.537817
652.00	0.536986
653.00	0.536003
654.00	0.535615
655.00	0.534718
656.00	0.534095
657.00	0.534064
658.00	0.533684
659.00	0.533038
660.00	0.532534
661.00	0.532008
662.00	0.531127
663.00	0.530426
664.00	0.530048
665.00	0.529895
666.00	0.528954
667.00	0.528612
668.00	0.528139
669.00	0.527581
670.00	0.526978
671.00	0.526678
672.00	0.526057
673.00	0.525599
674.00	0.524256
675.00	0.523729
676.00	0.522801
677.00	0.522257
678.00	0.521494
679.00	0.521346
680.00	0.520680
681.00	0.520575
682.00	0.520366
683.00	0.519619
684.00	0.519280
685.00	0.518751
686.00	0.518058
687.00	0.517372
688.00	0.517232
689.00	0.516644
690.00	0.516214
691.00	0.515760
692.00	0.515240
693.00	0.514830
694.00	0.514948
695.00	0.514993
696.00	0.514790
697.00	0.514034
698.00	0.513487
699.00	0.512256
700.00	0.511552
701.00	0.511207
702.00	0.510899
703.00	0.510098
704.00	0.510302
705.00	0.509458
706.00	0.508693
707.00	0.508391
708.00	0.508728
709.00	0.507364
710.00	0.506359
711.00	0.505859
712.00	0.504527
713.00	0.502722
714.00	0.502402
715.00	0.502105
716.00	0.501301
717.00	0.501438
718.00	0.500603
719.00	0.497995
720.00	0.495397
721.00	0.493169
722.00	0.491889
723.00	0.490756
724.00	0.489733
725.00	0.488432
726.00	0.487172
727.00	0.485919
728.00	0.484544
729.00	0.483553
730.00	0.482877
731.00	0.482196
732.00	0.481611
733.00	0.480987
734.00	0.480336
735.00	0.479673
736.00	0.479018
737.00	0.478450
738.00	0.477842
739.00	0.477201
740.00	0.476574
741.00	0.475837
742.00	0.475219
743.00	0.474518
744.00	0.473864
745.00	0.473183
746.00	0.472409
747.00	0.471658
748.00	0.470921
749.00	0.470164
750.00	0.469471
751.00	0.468733
752.00	0.468012
753.00	0.467152
754.00	0.466292
755.00	0.465458
756.00	0.464576
757.00	0.463718
758.00	0.462900
759.00	0.462009
760.00	0.461127
761.00	0.460216
762.00	0.459334
763.00	0.458560
764.00	0.457728
765.00	0.456840
766.00	0.455983
767.00	0.455023
768.00	0.454096
769.00	0.453139
770.00	0.452338
771.00	0.451451
772.00	0.450545
773.00	0.449658
774.00	0.448761
775.00	0.447862
776.00	0.446954
777.00	0.446109
778.00	0.445232
779.00	0.444344
780.00	0.443342
781.00	0.442350
782.00	0.441383
783.00	0.440317
784.00	0.439306
785.00	0.438331
786.00	0.437323
787.00	0.436341
788.00	0.435425
789.00	0.434433
790.00	0.433447
791.00	0.432416
792.00	0.431400
793.00	0.430397
794.00	0.429323
795.00	0.428251
796.00	0.427187
797.00	0.426153
798.00	0.425095
799.00	0.424105
800.00	0.423105
801.00	0.422216
802.00	0.421184
803.00	0.420195
804.00	0.419112
805.00	0.418038
806.00	0.417020
807.00	0.416024
808.00	0.414999
809.00	0.413997
810.00	0.412953
811.00	0.411990
812.00	0.411015
813.00	0.410029
814.00	0.409030
815.00	0.408062
816.00	0.407082
817.00	0.406100
818.00	0.405020
819.00	0.404043
820.00	0.403054
821.00	0.402114
822.00	0.401126
823.00	0.400223
824.00	0.399231
825.00	0.398327
826.00	0.397359
827.00	0.396485
828.00	0.395479
829.00	0.394548
830.00	0.393617
831.00	0.392726
832.00	0.391809
833.00	0.390836
834.00	0.389969
835.00	0.389031
836.00	0.388031
837.00	0.387121
838.00	0.386177
839.00	0.385206
840.00	0.384177
841.00	0.383224
842.00	0.382178
843.00	0.381220
844.00	0.380289
845.00	0.379416
846.00	0.378563
847.00	0.377489
848.00	0.376585
849.00	0.375726
850.00	0.374770
851.00	0.373822
852.00	0.372936
853.00	0.372071
854.00	0.371209
855.00	0.370406
856.00	0.369586
857.00	0.368697
858.00	0.367824
859.00	0.367152
860.00	0.366300
861.00	0.365396
862.00	0.364485
863.00	0.362729
864.00	0.361179
865.00	0.359447
866.00	0.357662
867.00	0.356090
868.00	0.354456
869.00	0.352817
870.00	0.351273
871.00	0.349585
872.00	0.347871
873.00	0.346239
874.00	0.344587
875.00	0.343022
876.00	0.341272
877.00	0.339648
878.00	0.338121
879.00	0.336595
880.00	0.335774
881.00	0.334961
882.00	0.334147
883.00	0.333370
884.00	0.332548
885.00	0.331804
886.00	0.331026
887.00	0.330169
888.00	0.329413
889.00	0.328657
890.00	0.327926
891.00	0.327216
892.00	0.326458
893.00	0.325744
894.00	0.325025
895.00	0.324248
896.00	0.323467
897.00	0.322732
898.00	0.322018
899.00	0.321318
900.00	0.320640
901.00	0.319944
902.00	0.319124
903.00	0.318376
904.00	0.317664
905.00	0.316982
906.00	0.316264
907.00	0.315550
908.00	0.314893
909.00	0.314220
910.00	0.313536
911.00	0.312922
912.00	0.312264
913.00	0.311668
914.00	0.311045
915.00	0.310415
916.00	0.309752
917.00	0.309137
918.00	0.308486
919.00	0.307948
920.00	0.307363
921.00	0.306787
922.00	0.306156
923.00	0.305573
924.00	0.304956
925.00	0.304344
926.00	0.303787
927.00	0.303246
928.00	0.302623
929.00	0.302012
930.00	0.301382
931.00	0.300768
932.00	0.300164
933.00	0.299584
934.00	0.298968
935.00	0.298405
936.00	0.297836
937.00	0.297264
938.00	0.296743
939.00	0.296230
940.00	0.295697
941.00	0.295185
942.00	0.294665
943.00	0.294052
944.00	0.293467
945.00	0.292900
946.00	0.292367
947.00	0.291826
948.00	0.291333
949.00	0.290854
950.00	0.290364
951.00	0.289864
952.00	0.289354
953.00	0.288811
954.00	0.288313
955.00	0.287760
956.00	0.287197
957.00	0.286645
958.00	0.286093
959.00	0.285545
960.00	0.285071
961.00	0.284597
962.00	0.284085
963.00	0.283603
964.00	0.283104
965.00	0.282592
966.00	0.282071
967.00	0.281610
968.00	0.281118
969.00	0.280619
970.00	0.280147
971.00	0.279709
972.00	0.279286
973.00	0.278832
974.00	0.278349
975.00	0.277878
976.00	0.277450
977.00	0.276977
978.00	0.276499
979.00	0.276080
980.00	0.275632
981.00	0.275221
982.00	0.274818
983.00	0.274445
984.00	0.274035
985.00	0.273649
986.00	0.273254
987.00	0.272823
988.00	0.272392
989.00	0.271933
990.00	0.271521
991.00	0.271116
992.00	0.270724
993.00	0.270303
994.00	0.269916
995.00	0.269522
996.00	0.269134
997.00	0.268756
998.00	0.268370
999.00	0.267968
1000.00	0.267550
1001.00	0.267138
1002.00	0.266734
1003.00	0.266360
1004.00	0.265990
1005.00	0.265593
1006.00	0.265266
1007.00	0.264941
1008.00	0.264655
1009.00	0.264322
1010.00	0.263977
1011.00	0.263631
1012.00	0.263306
1013.00	0.262989
1014.00	0.262636
1015.00	0.262303
1016.00	0.261977
1017.00	0.261656
1018.00	0.261330
1019.00	0.261031
1020.00	0.260705
1021.00	0.260397
1022.00	0.260079
1023.00	0.259715
1024.00	0.259365
1025.00	0.259006
1026.00	0.258675
1027.00	0.258339
1028.00	0.257992
1029.00	0.257652
1030.00	0.257276
1031.00	0.256962
1032.00	0.256631
1033.00	0.256266
1034.00	0.255895
1035.00	0.255542
1036.00	0.255166
1037.00	0.254808
1038.00	0.254435
1039.00	0.254078
1040.00	0.253731
1041.00	0.253382
1042.00	0.253022
1043.00	0.252689
1044.00	0.252344
1045.00	0.252012
1046.00	0.251663
1047.00	0.251348
1048.00	0.251001
1049.00	0.250675
1050.00	0.250353
1051.00	0.250061
1052.00	0.249770
1053.00	0.249488
1054.00	0.249183
1055.00	0.248914
1056.00	0.248632
1057.00	0.248349
1058.00	0.248058
1059.00	0.247808
1060.00	0.247521
1061.00	0.247247
1062.00	0.246948
1063.00	0.246684
1064.00	0.246392
1065.00	0.246140
1066.00	0.245844
1067.00	0.245571
1068.00	0.245270
1069.00	0.244961
1070.00	0.244653
1071.00	0.244372
1072.00	0.244068
1073.00	0.243745
1074.00	0.243416
1075.00	0.243131
1076.00	0.242789
1077.00	0.242449
1078.00	0.242135
1079.00	0.241874
1080.00	0.241585
1081.00	0.241324
1082.00	0.240995
1083.00	0.240723
1084.00	0.240439
1085.00	0.240137
1086.00	0.239856
1087.00	0.239583
1088.00	0.239286
1089.00	0.239015
1090.00	0.238786
1091.00	0.238581
1092.00	0.238311
1093.00	0.238074
1094.00	0.237856
1095.00	0.237646
1096.00	0.237410
1097.00	0.237160
1098.00	0.236891
1099.00	0.236661
1100.00	0.236392
1101.00	0.236144
1102.00	0.235928
1103.00	0.235713
1104.00	0.235482
1105.00	0.235255
1106.00	0.235031
1107.00	0.234810
1108.00	0.234540
1109.00	0.234298
1110.00	0.234071
1111.00	0.233832
1112.00	0.233583
1113.00	0.233329
1114.00	0.233099
1115.00	0.232862
1116.00	0.232601
1117.00	0.232377
1118.00	0.232150
1119.00	0.231895
1120.00	0.231614
1121.00	0.231358
1122.00	0.231119
1123.00	0.230846
1124.00	0.230549
1125.00	0.230309
1126.00	0.230079
1127.00	0.229817
1128.00	0.229555
1129.00	0.229301
1130.00	0.229054
1131.00	0.228803
1132.00	0.228547
1133.00	0.228291
1134.00	0.228044
1135.00	0.227795
1136.00	0.227560
1137.00	0.227339
1138.00	0.227108
1139.00	0.226874
1140.00	0.226646
1141.00	0.226450
1142.00	0.226244
1143.00	0.226014
1144.00	0.225787
1145.00	0.225581
1146.00	0.225363
1147.00	0.225118
1148.00	0.224878
1149.00	0.224668
1150.00	0.224470
1151.00	0.224246
1152.00	0.224016
1153.00	0.223771
1154.00	0.223555
1155.00	0.223308
1156.00	0.223058
1157.00	0.222817
1158.00	0.222571
1159.00	0.222318
1160.00	0.222078
1161.00	0.221863
1162.00	0.221649
1163.00	0.221418
1164.00	0.221177
1165.00	0.220924
1166.00	0.220680
1167.00	0.220433
1168.00	0.220185
1169.00	0.219958
1170.00	0.219722
1171.00	0.219437
1172.00	0.219203
1173.00	0.218992
1174.00	0.218784
1175.00	0.218571
1176.00	0.218344
1177.00	0.218124
1178.00	0.217905
1179.00	0.217657
1180.00	0.217403
1181.00	0.217186
1182.00	0.217000
1183.00	0.216779
1184.00	0.216588
1185.00	0.216393
1186.00	0.216190
1187.00	0.216009
1188.00	0.215838
1189.00	0.215680
1190.00	0.215507
1191.00	0.215328
1192.00	0.215147
1193.00	0.214988
1194.00	0.214809
1195.00	0.214633
1196.00	0.214469
1197.00	0.214353
1198.00	0.214206
1199.00	0.214020
1200.00	0.213867
1201.00	0.213700
1202.00	0.213548
1203.00	0.213385
1204.00	0.213208
1205.00	0.213058
1206.00	0.212874
1207.00	0.212671
1208.00	0.212494
1209.00	0.212307
1210.00	0.212108
1211.00	0.211908
1212.00	0.211692
1213.00	0.211494
1214.00	0.211268
1215.00	0.211061
1216.00	0.210841
1217.00	0.210614
1218.00	0.210379
1219.00	0.210138
1220.00	0.209896
1221.00	0.209681
1222.00	0.209444
1223.00	0.209204
1224.00	0.208990
1225.00	0.208760
1226.00	0.208540
1227.00	0.208305
1228.00	0.208049
1229.00	0.207804
1230.00	0.207549
1231.00	0.207311
1232.00	0.207081
1233.00	0.206883
1234.00	0.206677
1235.00	0.206480
1236.00	0.206272
1237.00	0.206066
1238.00	0.205854
1239.00	0.205651
1240.00	0.205460
1241.00	0.205254
1242.00	0.205034
1243.00	0.204819
1244.00	0.204627
1245.00	0.204474
1246.00	0.204308
1247.00	0.204133
1248.00	0.203963
1249.00	0.203802
1250.00	0.203637
1251.00	0.203474
1252.00	0.203296
1253.00	0.203126
1254.00	0.202970
1255.00	0.202828
1256.00	0.202700
1257.00	0.202552
1258.00	0.202385
1259.00	0.202237
1260.00	0.202087
1261.00	0.201922
1262.00	0.201741
1263.00	0.201557
1264.00	0.201402
1265.00	0.201215
1266.00	0.201034
1267.00	0.200859
1268.00	0.200691
1269.00	0.200513
1270.00	0.200321
1271.00	0.200141
1272.00	0.199942
1273.00	0.199705
1274.00	0.199493
1275.00	0.199272
1276.00	0.199056
1277.00	0.198834
1278.00	0.198621
1279.00	0.198415
1280.00	0.198224
1281.00	0.197997
1282.00	0.197794
1283.00	0.197571
1284.00	0.197343
1285.00	0.197106
1286.00	0.196883
1287.00	0.196683
1288.00	0.196448
1289.00	0.196203
1290.00	0.195980
1291.00	0.195760
1292.00	0.195576
1293.00	0.195374
1294.00	0.195165
1295.00	0.194980
1296.00	0.194791
1297.00	0.194589
1298.00	0.194405
1299.00	0.194218
1300.00	0.194036
1301.00	0.193830
1302.00	0.193654
1303.00	0.193479
1304.00	0.193293
1305.00	0.193137
1306.00	0.192985
1307.00	0.192828
1308.00	0.192642
1309.00	0.192442
1310.00	0.192273
1311.00	0.192122
1312.00	0.191937
1313.00	0.191739
1314.00	0.191549
1315.00	0.191359
1316.00	0.191171
1317.00	0.190957
1318.00	0.190781
1319.00	0.190579
1320.00	0.190379
1321.00	0.190181
1322.00	0.189965
1323.00	0.189747
1324.00	0.189505
1325.00	0.189275
1326.00	0.189060
1327.00	0.188813
1328.00	0.188578
1329.00	0.188346
1330.00	0.188129
1331.00	0.187913
1332.00	0.187689
1333.00	0.187458
1334.00	0.187247
1335.00	0.187006
1336.00	0.186773
1337.00	0.186550
1338.00	0.186312
1339.00	0.186071
1340.00	0.185868
1341.00	0.185693
1342.00	0.185521
1343.00	0.185316
1344.00	0.185118
1345.00	0.184907
1346.00	0.184704
1347.00	0.184505
1348.00	0.184287
1349.00	0.184076
1350.00	0.183857
1351.00	0.183628
1352.00	0.183420
1353.00	0.183210
1354.00	0.182975
1355.00	0.182740
1356.00	0.182525
1357.00	0.182302
1358.00	0.182077
1359.00	0.181849
1360.00	0.181644
1361.00	0.181413
1362.00	0.181164
1363.00	0.180933
1364.00	0.180702
1365.00	0.180468
1366.00	0.180249
1367.00	0.180049
1368.00	0.179877
1369.00	0.179686
1370.00	0.179490
1371.00	0.179339
1372.00	0.179200
1373.00	0.179066
1374.00	0.178923
1375.00	0.178810
1376.00	0.178689
1377.00	0.178563
1378.00	0.178475
1379.00	0.178414
1380.00	0.178361
1381.00	0.178304
1382.00	0.178277
1383.00	0.178261
1384.00	0.178213
1385.00	0.178182
1386.00	0.178163
1387.00	0.178166
1388.00	0.178137
1389.00	0.178112
1390.00	0.178098
1391.00	0.178093
1392.00	0.178055
1393.00	0.178028
1394.00	0.178035
1395.00	0.178042
1396.00	0.178051
1397.00	0.178054
1398.00	0.178053
1399.00	0.178064
1400.00	0.178059
1401.00	0.178068
1402.00	0.178047
1403.00	0.178041
1404.00	0.178016
1405.00	0.178018
1406.00	0.178038
1407.00	0.178019
1408.00	0.178010
1409.00	0.177999
1410.00	0.177993
1411.00	0.177989
1412.00	0.177979
1413.00	0.177954
1414.00	0.177931
1415.00	0.177914
1416.00	0.177904
1417.00	0.177884
1418.00	0.177873
1419.00	0.177841
1420.00	0.177796
1421.00	0.177771
1422.00	0.177698
1423.00	0.177647
1424.00	0.177623
1425.00	0.177572
1426.00	0.177525
1427.00	0.177479
1428.00	0.177435
1429.00	0.177403
1430.00	0.177356
1431.00	0.177296
1432.00	0.177241
1433.00	0.177161
1434.00	0.177107
1435.00	0.177067
1436.00	0.177046
1437.00	0.177015
1438.00	0.176959
1439.00	0.176933
1440.00	0.176878
1441.00	0.176848
1442.00	0.176821
1443.00	0.176792
1444.00	0.176767
1445.00	0.176735
1446.00	0.176690
1447.00	0.176693
1448.00	0.176684
1449.00	0.176676
1450.00	0.176660
1451.00	0.176651
1452.00	0.176630
1453.00	0.176596
1454.00	0.176581
1455.00	0.176559
1456.00	0.176558
1457.00	0.176561
1458.00	0.176515
1459.00	0.176465
1460.00	0.176438
1461.00	0.176386
1462.00	0.176314
1463.00	0.176221
1464.00	0.176119
1465.00	0.176031
1466.00	0.175909
1467.00	0.175819
1468.00	0.175686
1469.00	0.175564
1470.00	0.175433
1471.00	0.175289
1472.00	0.175179
1473.00	0.175041
1474.00	0.174902
1475.00	0.174767
1476.00	0.174628
1477.00	0.174484
1478.00	0.174327
1479.00	0.174162
1480.00	0.173999
1481.00	0.173821
1482.00	0.173620
1483.00	0.173449
1484.00	0.173265
1485.00	0.173086
1486.00	0.172893
1487.00	0.172720
1488.00	0.172527
1489.00	0.172319
1490.00	0.172104
1491.00	0.171887
1492.00	0.171682
1493.00	0.171461
1494.00	0.171219
1495.00	0.171008
1496.00	0.170807
1497.00	0.170629
1498.00	0.170425
1499.00	0.170210
1500.00	0.170007
1501.00	0.169766
1502.00	0.169542
1503.00	0.169291
1504.00	0.169046
1505.00	0.168830
1506.00	0.168594
1507.00	0.168364
1508.00	0.168138
1509.00	0.167896
1510.00	0.167667
1511.00	0.167434
1512.00	0.167207
1513.00	0.166992
1514.00	0.166763
1515.00	0.166556
1516.00	0.166357
1517.00	0.166144
1518.00	0.165979
1519.00	0.165818
1520.00	0.165669
1521.00	0.165536
1522.00	0.165371
1523.00	0.165236
1524.00	0.165103
1525.00	0.164952
1526.00	0.164808
1527.00	0.164655
1528.00	0.164514
1529.00	0.164357
1530.00	0.164221
1531.00	0.164092
1532.00	0.163959
1533.00	0.163837
1534.00	0.163731
1535.00	0.163587
1536.00	0.163434
1537.00	0.163295
1538.00	0.163153
1539.00	0.163040
1540.00	0.162913
1541.00	0.162792
1542.00	0.162681
1543.00	0.162543
1544.00	0.162448
1545.00	0.162361
1546.00	0.162268
1547.00	0.162157
1548.00	0.162034
1549.00	0.161921
1550.00	0.161797
1551.00	0.161664
1552.00	0.161541
1553.00	0.161423
1554.00	0.161295
1555.00	0.161160
1556.00	0.161032
1557.00	0.160915
1558.00	0.160780
1559.00	0.160638
1560.00	0.160517
1561.00	0.160357
1562.00	0.160215
1563.00	0.160066
1564.00	0.159919
1565.00	0.159787
1566.00	0.159610
1567.00	0.159451
1568.00	0.159289
1569.00	0.159139
1570.00	0.158957
1571.00	0.158789
1572.00	0.158625
1573.00	0.158461
1574.00	0.158261
1575.00	0.158044
1576.00	0.157829
1577.00	0.157616
1578.00	0.157427
1579.00	0.157230
1580.00	0.157055
1581.00	0.156840
1582.00	0.156618
1583.00	0.156442
1584.00	0.156272
1585.00	0.156114
1586.00	0.155935
1587.00	0.155776
1588.00	0.155609
1589.00	0.155441
1590.00	0.155249
1591.00	0.155078
1592.00	0.154944
1593.00	0.154814
1594.00	0.154683
1595.00	0.154538
1596.00	0.154391
1597.00	0.154228
1598.00	0.154100
1599.00	0.153997
1600.00	0.153852
1601.00	0.153703
1602.00	0.153550
1603.00	0.153415
1604.00	0.153279
1605.00	0.153129
1606.00	0.152968
1607.00	0.152830
1608.00	0.152692
1609.00	0.152543
1610.00	0.152389
1611.00	0.152242
1612.00	0.152086
1613.00	0.151935
1614.00	0.151771
1615.00	0.151634
1616.00	0.151490
1617.00	0.151357
1618.00	0.151237
1619.00	0.151116
1620.00	0.150980
1621.00	0.150832
1622.00	0.150712
1623.00	0.150600
1624.00	0.150494
1625.00	0.150385
1626.00	0.150302
1627.00	0.150237
1628.00	0.150162
1629.00	0.150098
1630.00	0.150038
1631.00	0.150001
1632.00	0.149931
1633.00	0.149828
1634.00	0.149755
1635.00	0.149672
1636.00	0.149580
1637.00	0.149499
1638.00	0.149442
1639.00	0.149377
1640.00	0.149304
1641.00	0.149205
1642.00	0.149127
1643.00	0.149765
1644.00	0.150387
1645.00	0.150986
1646.00	0.151628
1647.00	0.152266
1648.00	0.152866
1649.00	0.153454
1650.00	0.154094
1651.00	0.154698
1652.00	0.155307
1653.00	0.155918
1654.00	0.156567
1655.00	0.157171
1656.00	0.157758
1657.00	0.158361
1658.00	0.158998
1659.00	0.159590
1660.00	0.159428
1661.00	0.159298
1662.00	0.159196
1663.00	0.158996
1664.00	0.158831
1665.00	0.158665
1666.00	0.158496
1667.00	0.158292
1668.00	0.158136
1669.00	0.158007
1670.00	0.157811
1671.00	0.157615
1672.00	0.157477
1673.00	0.157296
1674.00	0.157132
1675.00	0.156949
1676.00	0.156800
1677.00	0.156593
1678.00	0.156400
1679.00	0.156279
1680.00	0.156210
1681.00	0.156060
1682.00	0.155923
1683.00	0.155834
1684.00	0.155735
1685.00	0.155612
1686.00	0.155480
1687.00	0.155416
1688.00	0.155359
1689.00	0.155269
1690.00	0.155265
1691.00	0.155178
1692.00	0.155173
1693.00	0.155166
1694.00	0.155208
1695.00	0.155173
1696.00	0.155119
1697.00	0.155103
1698.00	0.155081
1699.00	0.155040
1700.00	0.154960
1701.00	0.154936
1702.00	0.154931
1703.00	0.154834
1704.00	0.154758
1705.00	0.154661
1706.00	0.154565
1707.00	0.154504
1708.00	0.154416
1709.00	0.154282
1710.00	0.154214
1711.00	0.154105
1712.00	0.154083
1713.00	0.153971
1714.00	0.153822
1715.00	0.153743
1716.00	0.153727
1717.00	0.153650
1718.00	0.153618
1719.00	0.153526
1720.00	0.153471
1721.00	0.153439
1722.00	0.153396
1723.00	0.153359
1724.00	0.153210
1725.00	0.153213
1726.00	0.153127
1727.00	0.152985
1728.00	0.152826
1729.00	0.152694
1730.00	0.152555
1731.00	0.152421
1732.00	0.152283
1733.00	0.152120
1734.00	0.152098
1735.00	0.151958
1736.00	0.151846
1737.00	0.151807
1738.00	0.151621
1739.00	0.151466
1740.00	0.151394
1741.00	0.151303
1742.00	0.151115
1743.00	0.150997
1744.00	0.150880
1745.00	0.150774
1746.00	0.150618
1747.00	0.150573
1748.00	0.150487
1749.00	0.150413
1750.00	0.150275
1751.00	0.150171
1752.00	0.149978
1753.00	0.149871
1754.00	0.149699
1755.00	0.149664
1756.00	0.149546
1757.00	0.149297
1758.00	0.149178
1759.00	0.149097
1760.00	0.148940
1761.00	0.148793
1762.00	0.148739
1763.00	0.148603
1764.00	0.148453
1765.00	0.148313
1766.00	0.148098
1767.00	0.147960
1768.00	0.147716
1769.00	0.147587
1770.00	0.147330
1771.00	0.147114
1772.00	0.146944
1773.00	0.146781
1774.00	0.146580
1775.00	0.146365
1776.00	0.146150
1777.00	0.145916
1778.00	0.145742
1779.00	0.145446
1780.00	0.145279
1781.00	0.145097
1782.00	0.144872
1783.00	0.144657
1784.00	0.144496
1785.00	0.144295
1786.00	0.144102
1787.00	0.143943
1788.00	0.143835
1789.00	0.143609
1790.00	0.143397
1791.00	0.143307
1792.00	0.143167
1793.00	0.142929
1794.00	0.142816
1795.00	0.142627
1796.00	0.142565
1797.00	0.142346
1798.00	0.142022
1799.00	0.141896
1800.00	0.141790
1801.00	0.141649
1802.00	0.141494
1803.00	0.141390
1804.00	0.141231
1805.00	0.141043
1806.00	0.140919
1807.00	0.140755
1808.00	0.140587
1809.00	0.140350
1810.00	0.140370
1811.00	0.140271
1812.00	0.140178
1813.00	0.140081
1814.00	0.140048
1815.00	0.140142
1816.00	0.139992
1817.00	0.139945
1818.00	0.139782
1819.00	0.139632
1820.00	0.139468
1821.00	0.139454
1822.00	0.139334
1823.00	0.139124
1824.00	0.138990
1825.00	0.138918
1826.00	0.138715
1827.00	0.138501
1828.00	0.138410
1829.00	0.138245
1830.00	0.138039
1831.00	0.137766
1832.00	0.137602
1833.00	0.137438
1834.00	0.137222
1835.00	0.137098
1836.00	0.137084
1837.00	0.136909
1838.00	0.136771
1839.00	0.136633
1840.00	0.136549
1841.00	0.136569
1842.00	0.136395
1843.00	0.136558
1844.00	0.136493
1845.00	0.136364
1846.00	0.136352
1847.00	0.136291
1848.00	0.136369
1849.00	0.136240
1850.00	0.136280
1851.00	0.136272
1852.00	0.136297
1853.00	0.136257
1854.00	0.136273
1855.00	0.136276
1856.00	0.136303
1857.00	0.136357
1858.00	0.136401
1859.00	0.136443
1860.00	0.136438
1861.00	0.136432
1862.00	0.136496
1863.00	0.136541
1864.00	0.136643
1865.00	0.136626
1866.00	0.136773
1867.00	0.136930
1868.00	0.136998
1869.00	0.137196
1870.00	0.137361
1871.00	0.137646
1872.00	0.137920
1873.00	0.138211
1874.00	0.138541
1875.00	0.138719
1876.00	0.139240
1877.00	0.139606
1878.00	0.140064
1879.00	0.140437
1880.00	0.140967
1881.00	0.141453
1882.00	0.141995
1883.00	0.142499
1884.00	0.143051
1885.00	0.143740
1886.00	0.144298
1887.00	0.144957
1888.00	0.145568
1889.00	0.146117
1890.00	0.146717
1891.00	0.147400
1892.00	0.148161
1893.00	0.148664
1894.00	0.149483
1895.00	0.150271
1896.00	0.151097
1897.00	0.151763
1898.00	0.152573
1899.00	0.153423
1900.00	0.154236
1901.00	0.155109
1902.00	0.156130
1903.00	0.157011
1904.00	0.157754
1905.00	0.158632
1906.00	0.159425
1907.00	0.160194
1908.00	0.161017
1909.00	0.161832
1910.00	0.162696
1911.00	0.163306
1912.00	0.163951
1913.00	0.164787
1914.00	0.165510
1915.00	0.166106
1916.00	0.166948
1917.00	0.167377
1918.00	0.167870
1919.00	0.168257
1920.00	0.168729
1921.00	0.169297
1922.00	0.169531
1923.00	0.169943
1924.00	0.170450
1925.00	0.170852
1926.00	0.171040
1927.00	0.171273
1928.00	0.171493
1929.00	0.171629
1930.00	0.171752
1931.00	0.171989
1932.00	0.172119
1933.00	0.171946
1934.00	0.172325
1935.00	0.172375
1936.00	0.172313
1937.00	0.172109
1938.00	0.171934
1939.00	0.171930
1940.00	0.171818
1941.00	0.171632
1942.00	0.171467
1943.00	0.171439
1944.00	0.171290
1945.00	0.171120
1946.00	0.171014
1947.00	0.170762
1948.00	0.170264
1949.00	0.170118
1950.00	0.169863
1951.00	0.169405
1952.00	0.168814
1953.00	0.168436
1954.00	0.168172
1955.00	0.167880
1956.00	0.167593
1957.00	0.167328
1958.00	0.167073
1959.00	0.166501
1960.00	0.166075
1961.00	0.165627
1962.00	0.165061
1963.00	0.164505
1964.00	0.163882
1965.00	0.163494
1966.00	0.162823
1967.00	0.162406
1968.00	0.161962
1969.00	0.161665
1970.00	0.161140
1971.00	0.160812
1972.00	0.160343
1973.00	0.159826
1974.00	0.159285
1975.00	0.158856
1976.00	0.158533
1977.00	0.158001
1978.00	0.157743
1979.00	0.157456
1980.00	0.156996
1981.00	0.156632
1982.00	0.156428
1983.00	0.156034
1984.00	0.155636
1985.00	0.155241
1986.00	0.154965
1987.00	0.154484
1988.00	0.153995
1989.00	0.153586
1990.00	0.153071
1991.00	0.152744
1992.00	0.152187
1993.00	0.151924
1994.00	0.151448
1995.00	0.150945
1996.00	0.150806
1997.00	0.150605
1998.00	0.150288
1999.00	0.149877
2000.00	0.149615
2001.00	0.149175
2002.00	0.148886
2003.00	0.148491
2004.00	0.148276
2005.00	0.147925
2006.00	0.147779
2007.00	0.147706
2008.00	0.147361
2009.00	0.147151
2010.00	0.146843
2011.00	0.146798
2012.00	0.146557
2013.00	0.146129
2014.00	0.145854
2015.00	0.145703
2016.00	0.145409
2017.00	0.145169
2018.00	0.144982
2019.00	0.144728
2020.00	0.144498
2021.00	0.144368
2022.00	0.144286
2023.00	0.143993
2024.00	0.143812
2025.00	0.143567
2026.00	0.143415
2027.00	0.143082
2028.00	0.142806
2029.00	0.142744
2030.00	0.142431
2031.00	0.142281
2032.00	0.142013
2033.00	0.141841
2034.00	0.141770
2035.00	0.141655
2036.00	0.141530
2037.00	0.141309
2038.00	0.141154
2039.00	0.140808
2040.00	0.140621
2041.00	0.140319
2042.00	0.140164
2043.00	0.140109
2044.00	0.140083
2045.00	0.140159
2046.00	0.139738
2047.00	0.139856
2048.00	0.139739
2049.00	0.139748
2050.00	0.139596
2051.00	0.139385
2052.00	0.139274
2053.00	0.139107
2054.00	0.139173
2055.00	0.138821
2056.00	0.138802
2057.00	0.138758
2058.00	0.138885
2059.00	0.138857
2060.00	0.138655
2061.00	0.138496
2062.00	0.138080
2063.00	0.138202
2064.00	0.137944
2065.00	0.137816
2066.00	0.137601
2067.00	0.137618
2068.00	0.137571
2069.00	0.137606
2070.00	0.137618
2071.00	0.137559
2072.00	0.137553
2073.00	0.137527
2074.00	0.137370
2075.00	0.137109
2076.00	0.137111
2077.00	0.137000
2078.00	0.136821
2079.00	0.136928
2080.00	0.136785
2081.00	0.136556
2082.00	0.136448
2083.00	0.136478
2084.00	0.136048
2085.00	0.136005
2086.00	0.135771
2087.00	0.135638
2088.00	0.135327
2089.00	0.135301
2090.00	0.134950
2091.00	0.134967
2092.00	0.134884
2093.00	0.134637
2094.00	0.134564
2095.00	0.134404
2096.00	0.134195
2097.00	0.133779
2098.00	0.133636
2099.00	0.133406
2100.00	0.132978
2101.00	0.132956
2102.00	0.132769
2103.00	0.132632
2104.00	0.132110
2105.00	0.132039
2106.00	0.131997
2107.00	0.131927
2108.00	0.131606
2109.00	0.131439
2110.00	0.131150
2111.00	0.130889
2112.00	0.130936
2113.00	0.130635
2114.00	0.130630
2115.00	0.130557
2116.00	0.130465
2117.00	0.130339
2118.00	0.130180
2119.00	0.129966
2120.00	0.129716
2121.00	0.129715
2122.00	0.129541
2123.00	0.129335
2124.00	0.129204
2125.00	0.128995
2126.00	0.128755
2127.00	0.128842
2128.00	0.128469
2129.00	0.127923
2130.00	0.127905
2131.00	0.127659
2132.00	0.127425
2133.00	0.126946
2134.00	0.126933
2135.00	0.126735
2136.00	0.126394
2137.00	0.126197
2138.00	0.126165
2139.00	0.125961
2140.00	0.125586
2141.00	0.125586
2142.00	0.125196
2143.00	0.124934
2144.00	0.124630
2145.00	0.124658
2146.00	0.124680
2147.00	0.124347
2148.00	0.124213
2149.00	0.123992
2150.00	0.124204
2151.00	0.123994
2152.00	0.123855
2153.00	0.123703
2154.00	0.123572
2155.00	0.123208
2156.00	0.122979
2157.00	0.122936
2158.00	0.122459
2159.00	0.122364
2160.00	0.122468
2161.00	0.122328
2162.00	0.122133
2163.00	0.121859
2164.00	0.121718
2165.00	0.121495
2166.00	0.121164
2167.00	0.121060
2168.00	0.120811
2169.00	0.120657
2170.00	0.120551
2171.00	0.120339
2172.00	0.120218
2173.00	0.119900
2174.00	0.119842
2175.00	0.119792
2176.00	0.119705
2177.00	0.119306
2178.00	0.119045
2179.00	0.118898
2180.00	0.118663
2181.00	0.118853
2182.00	0.118852
2183.00	0.119068
2184.00	0.118715
2185.00	0.118582
2186.00	0.118517
2187.00	0.118282
2188.00	0.118159
2189.00	0.117948
2190.00	0.118087
2191.00	0.117594
2192.00	0.117630
2193.00	0.117693
2194.00	0.117790
2195.00	0.117780
2196.00	0.117683
2197.00	0.117928
[truncated: 303 more rows]
