# Supplementary material for: Ultrafast charge-transfer-induced spin transition in cobalt-tungstate molecular photomagnets
Source: Nat Commun. 2025 Jun 6;16:5012. doi: 10.1038/s41467-025-60401-4 (PMC12144094; doi:10.1038/s41467-025-60401-4)
Supplement: Supplementary file 5 — Source Data [file 41467_2025_60401_MOESM5_ESM.zip › Source_Data_files/Photoinduced_UV_vis_NIR_spectra_CsCoW/photo1st_anealing/File_220712_203015_50K.txt]

File_220712_203015_50K.spc - RawData
�g�� (nm)	Abs.
200.00	2.166759
201.00	2.479816
202.00	2.962661
203.00	6.000000
204.00	2.675139
205.00	2.821958
206.00	2.619075
207.00	2.659751
208.00	2.539777
209.00	2.519703
210.00	2.342116
211.00	2.344751
212.00	2.324724
213.00	2.299897
214.00	2.342995
215.00	2.380147
216.00	2.435528
217.00	2.463871
218.00	2.510602
219.00	2.523353
220.00	2.498960
221.00	2.442343
222.00	2.456177
223.00	2.429701
224.00	2.389505
225.00	2.396683
226.00	2.365194
227.00	2.374747
228.00	2.391424
229.00	2.408716
230.00	2.401105
231.00	2.395661
232.00	2.385414
233.00	2.381284
234.00	2.400408
235.00	2.377445
236.00	2.388077
237.00	2.368701
238.00	2.384378
239.00	2.399148
240.00	2.415554
241.00	2.431899
242.00	2.433962
243.00	2.435973
244.00	2.419228
245.00	2.416286
246.00	2.391358
247.00	2.409549
248.00	2.414392
249.00	2.425909
250.00	2.431931
251.00	2.449049
252.00	2.425735
253.00	2.434170
254.00	2.420557
255.00	2.415909
256.00	2.412366
257.00	2.431867
258.00	2.421438
259.00	2.424727
260.00	2.422911
261.00	2.421354
262.00	2.405814
263.00	2.408512
264.00	2.408335
265.00	2.412772
266.00	2.410002
267.00	2.390789
268.00	2.366773
269.00	2.348579
270.00	2.335553
271.00	2.308660
272.00	2.292398
273.00	2.272575
274.00	2.262900
275.00	2.241818
276.00	2.228310
277.00	2.222250
278.00	2.205998
279.00	2.182905
280.00	2.161483
281.00	2.148383
282.00	2.124756
283.00	2.117290
284.00	2.103776
285.00	2.087304
286.00	2.067063
287.00	2.058623
288.00	2.037680
289.00	2.016521
290.00	2.002102
291.00	1.990705
292.00	1.974282
293.00	1.963581
294.00	1.956769
295.00	1.943434
296.00	1.931117
297.00	1.918952
298.00	1.903560
299.00	1.890276
300.00	1.878932
301.00	1.864190
302.00	1.854746
303.00	1.841291
304.00	1.823782
305.00	1.812041
306.00	1.798074
307.00	1.774607
308.00	1.765296
309.00	1.750683
310.00	1.736480
311.00	1.717253
312.00	1.711857
313.00	1.690048
314.00	1.679571
315.00	1.664016
316.00	1.658548
317.00	1.644902
318.00	1.634273
319.00	1.617357
320.00	1.605424
321.00	1.591394
322.00	1.579448
323.00	1.570824
324.00	1.565205
325.00	1.558603
326.00	1.551315
327.00	1.543966
328.00	1.538399
329.00	1.531425
330.00	1.526859
331.00	1.524191
332.00	1.520242
333.00	1.514955
334.00	1.512695
335.00	1.506387
336.00	1.499830
337.00	1.495756
338.00	1.492435
339.00	1.486743
340.00	1.483739
341.00	1.481541
342.00	1.477068
343.00	1.473818
344.00	1.469404
345.00	1.464240
346.00	1.459141
347.00	1.453350
348.00	1.448317
349.00	1.445842
350.00	1.442910
351.00	1.440982
352.00	1.439682
353.00	1.439951
354.00	1.437749
355.00	1.437076
356.00	1.433414
357.00	1.432529
358.00	1.429086
359.00	1.427208
360.00	1.422898
361.00	1.420330
362.00	1.414685
363.00	1.406240
364.00	1.398380
365.00	1.388557
366.00	1.377044
367.00	1.362450
368.00	1.346435
369.00	1.326567
370.00	1.305892
371.00	1.282091
372.00	1.259117
373.00	1.234467
374.00	1.210604
375.00	1.185776
376.00	1.162029
377.00	1.138348
378.00	1.116614
379.00	1.094485
380.00	1.074353
381.00	1.054511
382.00	1.036345
383.00	1.019233
384.00	1.004309
385.00	0.990782
386.00	0.979099
387.00	0.967885
388.00	0.957692
389.00	0.948035
390.00	0.938222
391.00	0.929128
392.00	0.921176
393.00	0.913701
394.00	0.907040
395.00	0.901219
396.00	0.895615
397.00	0.890303
398.00	0.885724
399.00	0.880835
400.00	0.876735
401.00	0.873130
402.00	0.869707
403.00	0.866742
404.00	0.864482
405.00	0.862005
406.00	0.859967
407.00	0.857704
408.00	0.855488
409.00	0.853645
410.00	0.851944
411.00	0.850246
412.00	0.848957
413.00	0.846888
414.00	0.845035
415.00	0.843583
416.00	0.841628
417.00	0.839619
418.00	0.838851
419.00	0.837427
420.00	0.835678
421.00	0.834573
422.00	0.834451
423.00	0.833916
424.00	0.833566
425.00	0.833607
426.00	0.833890
427.00	0.833573
428.00	0.833201
429.00	0.834033
430.00	0.834520
431.00	0.834366
432.00	0.834982
433.00	0.835575
434.00	0.835741
435.00	0.836555
436.00	0.838201
437.00	0.839244
438.00	0.840880
439.00	0.842098
440.00	0.843649
441.00	0.844901
442.00	0.846794
443.00	0.848132
444.00	0.849653
445.00	0.851574
446.00	0.853788
447.00	0.855555
448.00	0.858471
449.00	0.860552
450.00	0.862204
451.00	0.864013
452.00	0.865814
453.00	0.867058
454.00	0.869613
455.00	0.872562
456.00	0.875527
457.00	0.879070
458.00	0.882684
459.00	0.886406
460.00	0.889394
461.00	0.892687
462.00	0.896024
463.00	0.899768
464.00	0.902908
465.00	0.906733
466.00	0.909879
467.00	0.912347
468.00	0.914666
469.00	0.916995
470.00	0.918970
471.00	0.920891
472.00	0.922984
473.00	0.925400
474.00	0.927936
475.00	0.930321
476.00	0.932872
477.00	0.935925
478.00	0.938330
479.00	0.941105
480.00	0.944035
481.00	0.947036
482.00	0.949308
483.00	0.952217
484.00	0.954562
485.00	0.957063
486.00	0.959547
487.00	0.962747
488.00	0.964586
489.00	0.967350
490.00	0.970241
491.00	0.972944
492.00	0.975998
493.00	0.979808
494.00	0.983314
495.00	0.986227
496.00	0.989654
497.00	0.992560
498.00	0.995530
499.00	0.998362
500.00	1.001183
501.00	1.003768
502.00	1.005856
503.00	1.008493
504.00	1.010566
505.00	1.012913
506.00	1.014669
507.00	1.017012
508.00	1.018114
509.00	1.019897
510.00	1.021030
511.00	1.022077
512.00	1.022646
513.00	1.024231
514.00	1.025106
515.00	1.026107
516.00	1.027299
517.00	1.028325
518.00	1.029249
519.00	1.029690
520.00	1.029941
521.00	1.030426
522.00	1.030503
523.00	1.029574
524.00	1.029925
525.00	1.029850
526.00	1.029396
527.00	1.029079
528.00	1.029080
529.00	1.028726
530.00	1.029248
531.00	1.029871
532.00	1.029184
533.00	1.028565
534.00	1.026320
535.00	1.023272
536.00	1.019388
537.00	1.016265
538.00	1.012379
539.00	1.008879
540.00	1.004791
541.00	1.000171
542.00	0.995242
543.00	0.990482
544.00	0.984620
545.00	0.978644
546.00	0.973105
547.00	0.967597
548.00	0.961666
549.00	0.956323
550.00	0.950754
551.00	0.944803
552.00	0.938976
553.00	0.933333
554.00	0.927770
555.00	0.922691
556.00	0.917788
557.00	0.913164
558.00	0.908218
559.00	0.903730
560.00	0.898755
561.00	0.894047
562.00	0.888552
563.00	0.883358
564.00	0.877458
565.00	0.871681
566.00	0.865653
567.00	0.859669
568.00	0.853425
569.00	0.846855
570.00	0.840700
571.00	0.833937
572.00	0.827233
573.00	0.820370
574.00	0.813211
575.00	0.806144
576.00	0.799075
577.00	0.791960
578.00	0.784692
579.00	0.778322
580.00	0.771715
581.00	0.765314
582.00	0.758796
583.00	0.752970
584.00	0.746937
585.00	0.741002
586.00	0.735397
587.00	0.729946
588.00	0.724529
589.00	0.719296
590.00	0.714207
591.00	0.709016
592.00	0.704417
593.00	0.698892
594.00	0.693991
595.00	0.688837
596.00	0.683750
597.00	0.678798
598.00	0.674768
599.00	0.670211
600.00	0.665959
601.00	0.662260
602.00	0.658007
603.00	0.653968
604.00	0.650010
605.00	0.646366
606.00	0.642696
607.00	0.639212
608.00	0.635665
609.00	0.632832
610.00	0.629910
611.00	0.626525
612.00	0.623693
613.00	0.621310
614.00	0.618540
615.00	0.615835
616.00	0.613818
617.00	0.611832
618.00	0.609800
619.00	0.607147
620.00	0.605017
621.00	0.603099
622.00	0.600955
623.00	0.598626
624.00	0.597633
625.00	0.596725
626.00	0.595576
627.00	0.594456
628.00	0.593139
629.00	0.591920
630.00	0.590407
631.00	0.588828
632.00	0.588183
633.00	0.587711
634.00	0.586708
635.00	0.585743
636.00	0.585033
637.00	0.583233
638.00	0.582268
639.00	0.581831
640.00	0.581105
641.00	0.580525
642.00	0.580587
643.00	0.580248
644.00	0.579257
645.00	0.578811
646.00	0.577941
647.00	0.577111
648.00	0.576258
649.00	0.575776
650.00	0.574992
651.00	0.575031
652.00	0.574722
653.00	0.573956
654.00	0.573734
655.00	0.573507
656.00	0.572996
657.00	0.572986
658.00	0.573350
659.00	0.573108
660.00	0.572673
661.00	0.572572
662.00	0.572037
663.00	0.571672
664.00	0.571407
665.00	0.571473
666.00	0.570976
667.00	0.570850
668.00	0.570378
669.00	0.569669
670.00	0.569538
671.00	0.569590
672.00	0.568847
673.00	0.568418
674.00	0.568009
675.00	0.567598
676.00	0.566955
677.00	0.566670
678.00	0.566468
679.00	0.566054
680.00	0.565070
681.00	0.564353
682.00	0.564632
683.00	0.563978
684.00	0.563772
685.00	0.563762
686.00	0.564251
687.00	0.563044
688.00	0.563124
689.00	0.562467
690.00	0.561814
691.00	0.560867
692.00	0.561589
693.00	0.561611
694.00	0.561925
695.00	0.562049
696.00	0.561444
697.00	0.559993
698.00	0.559801
699.00	0.559504
700.00	0.558588
701.00	0.558882
702.00	0.559446
703.00	0.557855
704.00	0.557184
705.00	0.557337
706.00	0.556667
707.00	0.555748
708.00	0.555627
709.00	0.555097
710.00	0.554722
711.00	0.554097
712.00	0.553465
713.00	0.553114
714.00	0.552308
715.00	0.550741
716.00	0.550279
717.00	0.550430
718.00	0.549146
719.00	0.545880
720.00	0.542911
721.00	0.539895
722.00	0.538446
723.00	0.536944
724.00	0.535474
725.00	0.534070
726.00	0.532846
727.00	0.531353
728.00	0.529647
729.00	0.528422
730.00	0.527778
731.00	0.527179
732.00	0.526629
733.00	0.526011
734.00	0.525407
735.00	0.524730
736.00	0.524087
737.00	0.523474
738.00	0.522841
739.00	0.522115
740.00	0.521498
741.00	0.520834
742.00	0.520138
743.00	0.519333
744.00	0.518616
745.00	0.517912
746.00	0.517114
747.00	0.516382
748.00	0.515612
749.00	0.514774
750.00	0.514031
751.00	0.513174
752.00	0.512415
753.00	0.511534
754.00	0.510617
755.00	0.509713
756.00	0.508908
757.00	0.508047
758.00	0.507128
759.00	0.506218
760.00	0.505310
761.00	0.504329
762.00	0.503360
763.00	0.502470
764.00	0.501533
765.00	0.500560
766.00	0.499649
767.00	0.498612
768.00	0.497637
769.00	0.496683
770.00	0.495779
771.00	0.494858
772.00	0.493900
773.00	0.492865
774.00	0.491809
775.00	0.490779
776.00	0.489758
777.00	0.488803
778.00	0.487778
779.00	0.486811
780.00	0.485720
781.00	0.484650
782.00	0.483555
783.00	0.482433
784.00	0.481345
785.00	0.480278
786.00	0.479134
787.00	0.477978
788.00	0.476867
789.00	0.475664
790.00	0.474589
791.00	0.473433
792.00	0.472322
793.00	0.471178
794.00	0.469988
795.00	0.468862
796.00	0.467613
797.00	0.466460
798.00	0.465320
799.00	0.464206
800.00	0.462995
801.00	0.461879
802.00	0.460667
803.00	0.459506
804.00	0.458361
805.00	0.457157
806.00	0.456040
807.00	0.454852
808.00	0.453729
809.00	0.452572
810.00	0.451367
811.00	0.450227
812.00	0.449053
813.00	0.447933
814.00	0.446759
815.00	0.445436
816.00	0.444276
817.00	0.443208
818.00	0.442079
819.00	0.440919
820.00	0.439767
821.00	0.438606
822.00	0.437473
823.00	0.436412
824.00	0.435263
825.00	0.434122
826.00	0.432962
827.00	0.431903
828.00	0.430722
829.00	0.429601
830.00	0.428509
831.00	0.427439
832.00	0.426412
833.00	0.425283
834.00	0.424229
835.00	0.423090
836.00	0.421951
837.00	0.420839
838.00	0.419827
839.00	0.418716
840.00	0.417607
841.00	0.416477
842.00	0.415390
843.00	0.414329
844.00	0.413286
845.00	0.412232
846.00	0.411220
847.00	0.410213
848.00	0.409222
849.00	0.408273
850.00	0.407237
851.00	0.406178
852.00	0.405185
853.00	0.404243
854.00	0.403237
855.00	0.402247
856.00	0.401269
857.00	0.400197
858.00	0.399337
859.00	0.398327
860.00	0.397157
861.00	0.396070
862.00	0.395113
863.00	0.392921
864.00	0.390799
865.00	0.388531
866.00	0.386378
867.00	0.384257
868.00	0.382137
869.00	0.379919
870.00	0.377761
871.00	0.375634
872.00	0.373428
873.00	0.371321
874.00	0.369266
875.00	0.367086
876.00	0.365095
877.00	0.363208
878.00	0.361259
879.00	0.359218
880.00	0.358272
881.00	0.357279
882.00	0.356356
883.00	0.355415
884.00	0.354501
885.00	0.353643
886.00	0.352871
887.00	0.352017
888.00	0.351141
889.00	0.350290
890.00	0.349459
891.00	0.348567
892.00	0.347667
893.00	0.346722
894.00	0.345870
895.00	0.344983
896.00	0.344116
897.00	0.343269
898.00	0.342391
899.00	0.341583
900.00	0.340719
901.00	0.339885
902.00	0.338917
903.00	0.337995
904.00	0.337145
905.00	0.336303
906.00	0.335472
907.00	0.334641
908.00	0.333865
909.00	0.333078
910.00	0.332306
911.00	0.331547
912.00	0.330745
913.00	0.330033
914.00	0.329253
915.00	0.328547
916.00	0.327772
917.00	0.327084
918.00	0.326385
919.00	0.325719
920.00	0.325021
921.00	0.324340
922.00	0.323685
923.00	0.323016
924.00	0.322314
925.00	0.321624
926.00	0.321004
927.00	0.320353
928.00	0.319640
929.00	0.318984
930.00	0.318267
931.00	0.317578
932.00	0.316845
933.00	0.316175
934.00	0.315466
935.00	0.314772
936.00	0.314120
937.00	0.313480
938.00	0.312853
939.00	0.312257
940.00	0.311650
941.00	0.311064
942.00	0.310490
943.00	0.309835
944.00	0.309231
945.00	0.308608
946.00	0.308014
947.00	0.307433
948.00	0.306907
949.00	0.306384
950.00	0.305847
951.00	0.305292
952.00	0.304742
953.00	0.304151
954.00	0.303552
955.00	0.302951
956.00	0.302303
957.00	0.301677
958.00	0.301041
959.00	0.300434
960.00	0.299920
961.00	0.299390
962.00	0.298842
963.00	0.298311
964.00	0.297766
965.00	0.297205
966.00	0.296638
967.00	0.296100
968.00	0.295543
969.00	0.294974
970.00	0.294435
971.00	0.293972
972.00	0.293496
973.00	0.292979
974.00	0.292442
975.00	0.291938
976.00	0.291424
977.00	0.290882
978.00	0.290341
979.00	0.289847
980.00	0.289341
981.00	0.288854
982.00	0.288403
983.00	0.287981
984.00	0.287518
985.00	0.287073
986.00	0.286631
987.00	0.286160
988.00	0.285675
989.00	0.285196
990.00	0.284771
991.00	0.284327
992.00	0.283893
993.00	0.283430
994.00	0.283015
995.00	0.282571
996.00	0.282179
997.00	0.281772
998.00	0.281361
999.00	0.280839
1000.00	0.280366
1001.00	0.279935
1002.00	0.279517
1003.00	0.279123
1004.00	0.278735
1005.00	0.278315
1006.00	0.277943
1007.00	0.277573
1008.00	0.277234
1009.00	0.276855
1010.00	0.276497
1011.00	0.276112
1012.00	0.275762
1013.00	0.275385
1014.00	0.274991
1015.00	0.274613
1016.00	0.274303
1017.00	0.273955
1018.00	0.273574
1019.00	0.273204
1020.00	0.272831
1021.00	0.272474
1022.00	0.272120
1023.00	0.271716
1024.00	0.271354
1025.00	0.270971
1026.00	0.270610
1027.00	0.270222
1028.00	0.269812
1029.00	0.269443
1030.00	0.269050
1031.00	0.268694
1032.00	0.268326
1033.00	0.267946
1034.00	0.267544
1035.00	0.267177
1036.00	0.266792
1037.00	0.266421
1038.00	0.266030
1039.00	0.265640
1040.00	0.265261
1041.00	0.264847
1042.00	0.264447
1043.00	0.264098
1044.00	0.263745
1045.00	0.263414
1046.00	0.263047
1047.00	0.262709
1048.00	0.262370
1049.00	0.262023
1050.00	0.261701
1051.00	0.261398
1052.00	0.261095
1053.00	0.260776
1054.00	0.260464
1055.00	0.260186
1056.00	0.259875
1057.00	0.259568
1058.00	0.259274
1059.00	0.259023
1060.00	0.258716
1061.00	0.258426
1062.00	0.258107
1063.00	0.257799
1064.00	0.257467
1065.00	0.257184
1066.00	0.256864
1067.00	0.256561
1068.00	0.256254
1069.00	0.255918
1070.00	0.255603
1071.00	0.255276
1072.00	0.254940
1073.00	0.254631
1074.00	0.254303
1075.00	0.254001
1076.00	0.253649
1077.00	0.253307
1078.00	0.252982
1079.00	0.252708
1080.00	0.252420
1081.00	0.252153
1082.00	0.251819
1083.00	0.251541
1084.00	0.251238
1085.00	0.250924
1086.00	0.250615
1087.00	0.250332
1088.00	0.250032
1089.00	0.249755
1090.00	0.249501
1091.00	0.249268
1092.00	0.248997
1093.00	0.248731
1094.00	0.248492
1095.00	0.248256
1096.00	0.248009
1097.00	0.247743
1098.00	0.247469
1099.00	0.247185
1100.00	0.246903
1101.00	0.246638
1102.00	0.246402
1103.00	0.246177
1104.00	0.245931
1105.00	0.245671
1106.00	0.245416
1107.00	0.245156
1108.00	0.244883
1109.00	0.244618
1110.00	0.244365
1111.00	0.244094
1112.00	0.243831
1113.00	0.243549
1114.00	0.243283
1115.00	0.243018
1116.00	0.242745
1117.00	0.242507
1118.00	0.242253
1119.00	0.241969
1120.00	0.241682
1121.00	0.241404
1122.00	0.241161
1123.00	0.240882
1124.00	0.240598
1125.00	0.240355
1126.00	0.240089
1127.00	0.239809
1128.00	0.239526
1129.00	0.239233
1130.00	0.238950
1131.00	0.238675
1132.00	0.238390
1133.00	0.238144
1134.00	0.237879
1135.00	0.237619
1136.00	0.237368
1137.00	0.237113
1138.00	0.236872
1139.00	0.236612
1140.00	0.236367
1141.00	0.236151
1142.00	0.235890
1143.00	0.235654
1144.00	0.235414
1145.00	0.235184
1146.00	0.234970
1147.00	0.234724
1148.00	0.234491
1149.00	0.234279
1150.00	0.234058
1151.00	0.233807
1152.00	0.233556
1153.00	0.233304
1154.00	0.233074
1155.00	0.232815
1156.00	0.232571
1157.00	0.232324
1158.00	0.232063
1159.00	0.231804
1160.00	0.231560
1161.00	0.231334
1162.00	0.231105
1163.00	0.230827
1164.00	0.230568
1165.00	0.230283
1166.00	0.230012
1167.00	0.229737
1168.00	0.229471
1169.00	0.229210
1170.00	0.228941
1171.00	0.228652
1172.00	0.228419
1173.00	0.228186
1174.00	0.227973
1175.00	0.227732
1176.00	0.227505
1177.00	0.227279
1178.00	0.227057
1179.00	0.226811
1180.00	0.226594
1181.00	0.226391
1182.00	0.226215
1183.00	0.226003
1184.00	0.225811
1185.00	0.225623
1186.00	0.225444
1187.00	0.225278
1188.00	0.225105
1189.00	0.224940
1190.00	0.224762
1191.00	0.224570
1192.00	0.224389
1193.00	0.224210
1194.00	0.224003
1195.00	0.223808
1196.00	0.223640
1197.00	0.223495
1198.00	0.223310
1199.00	0.223109
1200.00	0.222944
1201.00	0.222760
1202.00	0.222587
1203.00	0.222404
1204.00	0.222218
1205.00	0.222059
1206.00	0.221842
1207.00	0.221633
1208.00	0.221446
1209.00	0.221250
1210.00	0.221046
1211.00	0.220837
1212.00	0.220622
1213.00	0.220412
1214.00	0.220172
1215.00	0.219954
1216.00	0.219720
1217.00	0.219480
1218.00	0.219225
1219.00	0.218992
1220.00	0.218759
1221.00	0.218525
1222.00	0.218283
1223.00	0.218047
1224.00	0.217826
1225.00	0.217566
1226.00	0.217327
1227.00	0.217100
1228.00	0.216857
1229.00	0.216604
1230.00	0.216344
1231.00	0.216098
1232.00	0.215867
1233.00	0.215666
1234.00	0.215445
1235.00	0.215239
1236.00	0.214994
1237.00	0.214762
1238.00	0.214534
1239.00	0.214312
1240.00	0.214087
1241.00	0.213855
1242.00	0.213615
1243.00	0.213393
1244.00	0.213169
1245.00	0.212985
1246.00	0.212801
1247.00	0.212608
1248.00	0.212415
1249.00	0.212237
1250.00	0.212053
1251.00	0.211875
1252.00	0.211692
1253.00	0.211519
1254.00	0.211355
1255.00	0.211199
1256.00	0.211050
1257.00	0.210910
1258.00	0.210735
1259.00	0.210580
1260.00	0.210423
1261.00	0.210257
1262.00	0.210079
1263.00	0.209911
1264.00	0.209749
1265.00	0.209554
1266.00	0.209360
1267.00	0.209162
1268.00	0.208976
1269.00	0.208780
1270.00	0.208595
1271.00	0.208390
1272.00	0.208165
1273.00	0.207918
1274.00	0.207668
1275.00	0.207433
1276.00	0.207207
1277.00	0.206978
1278.00	0.206745
1279.00	0.206541
1280.00	0.206325
1281.00	0.206080
1282.00	0.205873
1283.00	0.205649
1284.00	0.205435
1285.00	0.205196
1286.00	0.204979
1287.00	0.204759
1288.00	0.204535
1289.00	0.204287
1290.00	0.204060
1291.00	0.203841
1292.00	0.203643
1293.00	0.203441
1294.00	0.203212
1295.00	0.202992
1296.00	0.202740
1297.00	0.202521
1298.00	0.202347
1299.00	0.202173
1300.00	0.201989
1301.00	0.201801
1302.00	0.201614
1303.00	0.201446
1304.00	0.201278
1305.00	0.201111
1306.00	0.200958
1307.00	0.200793
1308.00	0.200614
1309.00	0.200424
1310.00	0.200254
1311.00	0.200111
1312.00	0.199948
1313.00	0.199784
1314.00	0.199593
1315.00	0.199380
1316.00	0.199167
1317.00	0.198966
1318.00	0.198761
1319.00	0.198561
1320.00	0.198338
1321.00	0.198088
1322.00	0.197837
1323.00	0.197622
1324.00	0.197374
1325.00	0.197130
1326.00	0.196903
1327.00	0.196642
1328.00	0.196375
1329.00	0.196134
1330.00	0.195905
1331.00	0.195703
1332.00	0.195483
1333.00	0.195270
1334.00	0.195045
1335.00	0.194790
1336.00	0.194557
1337.00	0.194342
1338.00	0.194123
1339.00	0.193904
1340.00	0.193699
1341.00	0.193520
1342.00	0.193322
1343.00	0.193108
1344.00	0.192888
1345.00	0.192677
1346.00	0.192464
1347.00	0.192234
1348.00	0.191966
1349.00	0.191729
1350.00	0.191502
1351.00	0.191259
1352.00	0.191039
1353.00	0.190842
1354.00	0.190603
1355.00	0.190361
1356.00	0.190146
1357.00	0.189929
1358.00	0.189673
1359.00	0.189418
1360.00	0.189178
1361.00	0.188949
1362.00	0.188721
1363.00	0.188490
1364.00	0.188292
1365.00	0.188088
1366.00	0.187889
1367.00	0.187695
1368.00	0.187521
1369.00	0.187349
1370.00	0.187138
1371.00	0.186964
1372.00	0.186836
1373.00	0.186697
1374.00	0.186569
1375.00	0.186485
1376.00	0.186395
1377.00	0.186316
1378.00	0.186266
1379.00	0.186210
1380.00	0.186176
1381.00	0.186137
1382.00	0.186116
1383.00	0.186099
1384.00	0.186047
1385.00	0.186011
1386.00	0.185993
1387.00	0.186002
1388.00	0.185993
1389.00	0.185957
1390.00	0.185952
1391.00	0.185922
1392.00	0.185898
1393.00	0.185919
1394.00	0.185947
1395.00	0.185962
1396.00	0.185959
1397.00	0.185977
1398.00	0.185988
1399.00	0.185990
1400.00	0.185997
1401.00	0.186005
1402.00	0.186008
1403.00	0.186000
1404.00	0.186013
1405.00	0.186048
1406.00	0.186089
1407.00	0.186090
1408.00	0.186109
1409.00	0.186120
1410.00	0.186123
1411.00	0.186112
1412.00	0.186108
1413.00	0.186113
1414.00	0.186098
1415.00	0.186079
1416.00	0.186080
1417.00	0.186064
1418.00	0.186044
1419.00	0.186022
1420.00	0.186005
1421.00	0.185971
1422.00	0.185920
1423.00	0.185909
1424.00	0.185894
1425.00	0.185849
1426.00	0.185816
1427.00	0.185785
1428.00	0.185755
1429.00	0.185724
1430.00	0.185704
1431.00	0.185668
1432.00	0.185635
1433.00	0.185579
1434.00	0.185534
1435.00	0.185518
1436.00	0.185520
1437.00	0.185486
1438.00	0.185425
1439.00	0.185391
1440.00	0.185351
1441.00	0.185333
1442.00	0.185314
1443.00	0.185296
1444.00	0.185284
1445.00	0.185254
1446.00	0.185221
1447.00	0.185208
1448.00	0.185175
1449.00	0.185123
1450.00	0.185093
1451.00	0.185089
1452.00	0.185076
1453.00	0.185049
1454.00	0.185055
1455.00	0.185064
1456.00	0.185073
1457.00	0.185065
1458.00	0.184998
1459.00	0.184955
1460.00	0.184906
1461.00	0.184823
1462.00	0.184756
1463.00	0.184663
1464.00	0.184546
1465.00	0.184431
1466.00	0.184332
1467.00	0.184249
1468.00	0.184109
1469.00	0.183981
1470.00	0.183841
1471.00	0.183667
1472.00	0.183520
1473.00	0.183369
1474.00	0.183198
1475.00	0.183056
1476.00	0.182880
1477.00	0.182688
1478.00	0.182504
1479.00	0.182330
1480.00	0.182138
1481.00	0.181957
1482.00	0.181776
1483.00	0.181591
1484.00	0.181407
1485.00	0.181238
1486.00	0.181029
1487.00	0.180807
1488.00	0.180602
1489.00	0.180379
1490.00	0.180136
1491.00	0.179887
1492.00	0.179645
1493.00	0.179415
1494.00	0.179190
1495.00	0.178963
1496.00	0.178701
1497.00	0.178491
1498.00	0.178254
1499.00	0.178009
1500.00	0.177770
1501.00	0.177488
1502.00	0.177169
1503.00	0.176904
1504.00	0.176651
1505.00	0.176424
1506.00	0.176184
1507.00	0.175936
1508.00	0.175704
1509.00	0.175458
1510.00	0.175207
1511.00	0.174958
1512.00	0.174738
1513.00	0.174526
1514.00	0.174303
1515.00	0.174074
1516.00	0.173869
1517.00	0.173658
1518.00	0.173483
1519.00	0.173356
1520.00	0.173190
1521.00	0.173020
1522.00	0.172827
1523.00	0.172666
1524.00	0.172490
1525.00	0.172315
1526.00	0.172148
1527.00	0.171987
1528.00	0.171835
1529.00	0.171661
1530.00	0.171509
1531.00	0.171352
1532.00	0.171222
1533.00	0.171099
1534.00	0.170980
1535.00	0.170835
1536.00	0.170698
1537.00	0.170562
1538.00	0.170435
1539.00	0.170322
1540.00	0.170179
1541.00	0.170043
1542.00	0.169915
1543.00	0.169788
1544.00	0.169696
1545.00	0.169597
1546.00	0.169495
1547.00	0.169412
1548.00	0.169294
1549.00	0.169163
1550.00	0.169030
1551.00	0.168900
1552.00	0.168769
1553.00	0.168625
1554.00	0.168467
1555.00	0.168304
1556.00	0.168135
1557.00	0.167975
1558.00	0.167818
1559.00	0.167641
1560.00	0.167481
1561.00	0.167297
1562.00	0.167127
1563.00	0.166963
1564.00	0.166778
1565.00	0.166607
1566.00	0.166426
1567.00	0.166238
1568.00	0.166045
1569.00	0.165857
1570.00	0.165663
1571.00	0.165492
1572.00	0.165324
1573.00	0.165161
1574.00	0.164986
1575.00	0.164809
1576.00	0.164610
1577.00	0.164421
1578.00	0.164232
1579.00	0.164047
1580.00	0.163845
1581.00	0.163627
1582.00	0.163427
1583.00	0.163269
1584.00	0.163113
1585.00	0.162968
1586.00	0.162826
1587.00	0.162673
1588.00	0.162497
1589.00	0.162312
1590.00	0.162125
1591.00	0.161951
1592.00	0.161808
1593.00	0.161679
1594.00	0.161533
1595.00	0.161395
1596.00	0.161246
1597.00	0.161078
1598.00	0.160940
1599.00	0.160803
1600.00	0.160630
1601.00	0.160448
1602.00	0.160264
1603.00	0.160079
1604.00	0.159892
1605.00	0.159744
1606.00	0.159598
1607.00	0.159459
1608.00	0.159319
1609.00	0.159146
1610.00	0.159008
1611.00	0.158862
1612.00	0.158717
1613.00	0.158557
1614.00	0.158418
1615.00	0.158297
1616.00	0.158181
1617.00	0.158056
1618.00	0.157939
1619.00	0.157815
1620.00	0.157687
1621.00	0.157553
1622.00	0.157407
1623.00	0.157307
1624.00	0.157189
1625.00	0.157067
1626.00	0.156977
1627.00	0.156883
1628.00	0.156781
1629.00	0.156666
1630.00	0.156573
1631.00	0.156489
1632.00	0.156386
1633.00	0.156241
1634.00	0.156155
1635.00	0.156050
1636.00	0.155945
1637.00	0.155845
1638.00	0.155781
1639.00	0.155729
1640.00	0.155620
1641.00	0.155524
1642.00	0.155422
1643.00	0.156195
1644.00	0.156925
1645.00	0.157675
1646.00	0.158407
1647.00	0.159125
1648.00	0.159829
1649.00	0.160523
1650.00	0.161287
1651.00	0.162000
1652.00	0.162682
1653.00	0.163400
1654.00	0.164166
1655.00	0.164863
1656.00	0.165524
1657.00	0.166232
1658.00	0.166916
1659.00	0.167600
1660.00	0.167382
1661.00	0.167212
1662.00	0.166999
1663.00	0.166811
1664.00	0.166633
1665.00	0.166480
1666.00	0.166328
1667.00	0.166122
1668.00	0.165956
1669.00	0.165847
1670.00	0.165659
1671.00	0.165458
1672.00	0.165356
1673.00	0.165174
1674.00	0.164999
1675.00	0.164836
1676.00	0.164718
1677.00	0.164565
1678.00	0.164409
1679.00	0.164301
1680.00	0.164188
1681.00	0.164064
1682.00	0.163923
1683.00	0.163822
1684.00	0.163677
1685.00	0.163531
1686.00	0.163393
1687.00	0.163268
1688.00	0.163194
1689.00	0.163029
1690.00	0.163009
1691.00	0.162925
1692.00	0.162905
1693.00	0.162821
1694.00	0.162769
1695.00	0.162666
1696.00	0.162682
1697.00	0.162597
1698.00	0.162537
1699.00	0.162551
1700.00	0.162462
1701.00	0.162483
1702.00	0.162458
1703.00	0.162410
1704.00	0.162379
1705.00	0.162317
1706.00	0.162292
1707.00	0.162236
1708.00	0.162240
1709.00	0.162152
1710.00	0.162174
1711.00	0.162135
1712.00	0.162143
1713.00	0.162006
1714.00	0.161970
1715.00	0.161934
1716.00	0.161831
1717.00	0.161767
1718.00	0.161649
1719.00	0.161564
1720.00	0.161468
1721.00	0.161411
1722.00	0.161326
1723.00	0.161279
1724.00	0.161129
1725.00	0.161004
1726.00	0.160903
1727.00	0.160721
1728.00	0.160556
1729.00	0.160387
1730.00	0.160251
1731.00	0.160201
1732.00	0.159977
1733.00	0.159848
1734.00	0.159693
1735.00	0.159615
1736.00	0.159551
1737.00	0.159462
1738.00	0.159340
1739.00	0.159184
1740.00	0.158975
1741.00	0.158892
1742.00	0.158773
1743.00	0.158621
1744.00	0.158496
1745.00	0.158426
1746.00	0.158294
1747.00	0.158202
1748.00	0.158013
1749.00	0.158025
1750.00	0.157878
1751.00	0.157826
1752.00	0.157631
1753.00	0.157477
1754.00	0.157317
1755.00	0.157208
1756.00	0.157114
1757.00	0.156985
1758.00	0.156828
1759.00	0.156690
1760.00	0.156633
1761.00	0.156427
1762.00	0.156310
1763.00	0.156186
1764.00	0.156032
1765.00	0.155817
1766.00	0.155621
1767.00	0.155438
1768.00	0.155246
1769.00	0.155122
1770.00	0.154929
1771.00	0.154735
1772.00	0.154554
1773.00	0.154382
1774.00	0.154149
1775.00	0.153943
1776.00	0.153707
1777.00	0.153423
1778.00	0.153288
1779.00	0.152971
1780.00	0.152793
1781.00	0.152630
1782.00	0.152509
1783.00	0.152269
1784.00	0.152169
1785.00	0.151995
1786.00	0.151744
1787.00	0.151461
1788.00	0.151354
1789.00	0.151159
1790.00	0.150862
1791.00	0.150720
1792.00	0.150661
1793.00	0.150466
1794.00	0.150300
1795.00	0.150167
1796.00	0.150048
1797.00	0.149898
1798.00	0.149677
1799.00	0.149497
1800.00	0.149357
1801.00	0.149130
1802.00	0.148913
1803.00	0.148855
1804.00	0.148827
1805.00	0.148688
1806.00	0.148517
1807.00	0.148497
1808.00	0.148384
1809.00	0.148136
1810.00	0.148043
1811.00	0.147991
1812.00	0.147827
1813.00	0.147756
1814.00	0.147648
1815.00	0.147552
1816.00	0.147446
1817.00	0.147391
1818.00	0.147293
1819.00	0.147199
1820.00	0.147051
1821.00	0.146945
1822.00	0.146765
1823.00	0.146617
1824.00	0.146445
1825.00	0.146295
1826.00	0.146114
1827.00	0.145935
1828.00	0.145760
1829.00	0.145621
1830.00	0.145440
1831.00	0.145298
1832.00	0.145178
1833.00	0.145079
1834.00	0.144835
1835.00	0.144665
1836.00	0.144654
1837.00	0.144538
1838.00	0.144401
1839.00	0.144207
1840.00	0.144141
1841.00	0.143996
1842.00	0.143893
1843.00	0.143917
1844.00	0.143918
1845.00	0.143778
1846.00	0.143728
1847.00	0.143729
1848.00	0.143627
1849.00	0.143551
1850.00	0.143439
1851.00	0.143503
1852.00	0.143447
1853.00	0.143343
1854.00	0.143378
1855.00	0.143398
1856.00	0.143483
1857.00	0.143573
1858.00	0.143701
1859.00	0.143772
1860.00	0.143813
1861.00	0.143848
1862.00	0.143945
1863.00	0.143971
1864.00	0.144051
1865.00	0.144155
1866.00	0.144286
1867.00	0.144429
1868.00	0.144564
1869.00	0.144948
1870.00	0.145092
1871.00	0.145320
1872.00	0.145614
1873.00	0.145972
1874.00	0.146297
1875.00	0.146626
1876.00	0.147151
1877.00	0.147624
1878.00	0.148072
1879.00	0.148648
1880.00	0.149377
1881.00	0.149881
1882.00	0.150513
1883.00	0.151192
1884.00	0.152034
1885.00	0.152760
1886.00	0.153365
1887.00	0.154257
1888.00	0.154999
1889.00	0.155758
1890.00	0.156535
1891.00	0.157463
1892.00	0.158271
1893.00	0.159028
1894.00	0.159929
1895.00	0.160871
1896.00	0.161750
1897.00	0.162497
1898.00	0.163565
1899.00	0.164418
1900.00	0.165222
1901.00	0.166029
1902.00	0.167048
1903.00	0.167810
1904.00	0.168552
1905.00	0.169480
1906.00	0.170392
1907.00	0.171307
1908.00	0.172073
1909.00	0.173069
1910.00	0.173782
1911.00	0.174432
1912.00	0.175201
1913.00	0.176166
1914.00	0.176848
1915.00	0.177634
1916.00	0.178481
1917.00	0.179247
1918.00	0.179897
1919.00	0.180520
1920.00	0.181399
1921.00	0.181989
1922.00	0.182476
1923.00	0.182947
1924.00	0.183384
1925.00	0.183605
1926.00	0.183831
1927.00	0.184258
1928.00	0.184735
1929.00	0.184896
1930.00	0.184791
1931.00	0.184999
1932.00	0.184964
1933.00	0.184866
1934.00	0.185000
1935.00	0.185051
1936.00	0.184953
1937.00	0.184648
1938.00	0.184770
1939.00	0.184536
1940.00	0.184369
1941.00	0.184046
1942.00	0.183920
1943.00	0.183614
1944.00	0.183409
1945.00	0.183178
1946.00	0.182938
1947.00	0.182687
1948.00	0.182347
1949.00	0.182282
1950.00	0.182012
1951.00	0.181594
1952.00	0.181134
1953.00	0.180720
1954.00	0.180347
1955.00	0.179652
1956.00	0.179360
1957.00	0.179052
1958.00	0.178727
1959.00	0.178357
1960.00	0.178117
1961.00	0.177660
1962.00	0.177007
1963.00	0.176482
1964.00	0.176011
1965.00	0.175561
1966.00	0.174806
1967.00	0.174374
1968.00	0.173794
1969.00	0.173229
1970.00	0.172728
1971.00	0.172356
1972.00	0.171887
1973.00	0.171581
1974.00	0.170946
1975.00	0.170510
1976.00	0.170057
1977.00	0.169416
1978.00	0.169114
1979.00	0.168631
1980.00	0.168056
1981.00	0.167620
1982.00	0.167484
1983.00	0.166905
1984.00	0.166533
1985.00	0.166121
1986.00	0.165780
1987.00	0.165212
1988.00	0.164850
1989.00	0.164620
1990.00	0.164006
1991.00	0.163801
1992.00	0.163478
1993.00	0.163235
1994.00	0.162831
1995.00	0.162210
1996.00	0.162072
1997.00	0.162056
1998.00	0.161755
1999.00	0.161101
2000.00	0.160962
2001.00	0.160600
2002.00	0.160379
2003.00	0.160042
2004.00	0.159886
2005.00	0.159362
2006.00	0.159067
2007.00	0.158778
2008.00	0.158299
2009.00	0.157936
2010.00	0.157610
2011.00	0.157457
2012.00	0.157098
2013.00	0.156756
2014.00	0.156268
2015.00	0.156069
2016.00	0.155758
2017.00	0.155426
2018.00	0.155098
2019.00	0.154690
2020.00	0.154424
2021.00	0.154142
2022.00	0.154051
2023.00	0.153599
2024.00	0.153448
2025.00	0.153136
2026.00	0.153026
2027.00	0.152549
2028.00	0.152213
2029.00	0.152156
2030.00	0.151729
2031.00	0.151681
2032.00	0.151269
2033.00	0.151170
2034.00	0.150907
2035.00	0.150804
2036.00	0.150730
2037.00	0.150512
2038.00	0.150176
2039.00	0.150058
2040.00	0.149961
2041.00	0.149558
2042.00	0.149634
2043.00	0.149438
2044.00	0.149257
2045.00	0.149264
2046.00	0.148838
2047.00	0.148957
2048.00	0.148661
2049.00	0.148573
2050.00	0.148311
2051.00	0.148207
2052.00	0.147988
2053.00	0.147760
2054.00	0.147724
2055.00	0.147477
2056.00	0.147346
2057.00	0.147304
2058.00	0.147387
2059.00	0.147076
2060.00	0.146980
2061.00	0.146995
2062.00	0.146631
2063.00	0.146691
2064.00	0.146411
2065.00	0.146477
2066.00	0.146248
2067.00	0.146380
2068.00	0.146249
2069.00	0.146331
2070.00	0.146180
2071.00	0.146010
2072.00	0.146194
2073.00	0.145870
2074.00	0.145519
2075.00	0.145398
2076.00	0.145408
2077.00	0.144979
2078.00	0.144777
2079.00	0.144802
2080.00	0.144717
2081.00	0.144546
2082.00	0.144289
2083.00	0.144480
2084.00	0.143867
2085.00	0.143849
2086.00	0.143400
2087.00	0.143408
2088.00	0.143034
2089.00	0.142956
2090.00	0.142958
2091.00	0.143275
2092.00	0.142973
2093.00	0.142669
2094.00	0.142708
2095.00	0.142615
2096.00	0.142411
2097.00	0.142198
2098.00	0.142100
2099.00	0.141804
2100.00	0.141279
2101.00	0.141169
2102.00	0.141047
2103.00	0.140932
2104.00	0.140523
2105.00	0.140742
2106.00	0.140407
2107.00	0.140054
2108.00	0.139447
2109.00	0.139265
2110.00	0.138912
2111.00	0.138493
2112.00	0.138367
2113.00	0.138108
2114.00	0.137884
2115.00	0.137719
2116.00	0.137703
2117.00	0.137541
2118.00	0.137542
2119.00	0.137248
2120.00	0.136898
2121.00	0.136757
2122.00	0.136298
2123.00	0.136222
2124.00	0.136299
2125.00	0.136159
2126.00	0.135987
2127.00	0.136022
2128.00	0.135829
2129.00	0.135467
2130.00	0.135473
2131.00	0.135282
2132.00	0.134743
2133.00	0.134258
2134.00	0.134249
2135.00	0.134001
2136.00	0.133658
2137.00	0.133580
2138.00	0.133692
2139.00	0.133611
2140.00	0.133134
2141.00	0.133017
2142.00	0.132753
2143.00	0.132459
2144.00	0.132141
2145.00	0.132155
2146.00	0.132157
2147.00	0.131727
2148.00	0.131480
2149.00	0.131606
2150.00	0.131405
2151.00	0.131066
2152.00	0.130937
2153.00	0.130817
2154.00	0.130314
2155.00	0.129972
2156.00	0.129909
2157.00	0.129874
2158.00	0.129380
2159.00	0.129376
2160.00	0.129537
2161.00	0.129287
2162.00	0.128896
2163.00	0.128613
2164.00	0.128523
2165.00	0.128374
2166.00	0.128119
2167.00	0.128201
2168.00	0.128067
2169.00	0.127742
2170.00	0.127615
2171.00	0.127679
2172.00	0.127387
2173.00	0.126986
2174.00	0.127022
2175.00	0.126820
2176.00	0.126276
2177.00	0.125775
2178.00	0.125824
2179.00	0.125899
2180.00	0.125604
2181.00	0.125743
2182.00	0.125759
2183.00	0.125583
2184.00	0.125281
2185.00	0.125111
2186.00	0.125242
2187.00	0.124955
2188.00	0.124981
2189.00	0.124636
2190.00	0.124869
2191.00	0.124598
2192.00	0.124643
2193.00	0.124778
2194.00	0.124806
2195.00	0.124613
2196.00	0.124498
2197.00	0.124483
[truncated: 303 more rows]
