# Supplementary material for: Ultrafast charge-transfer-induced spin transition in cobalt-tungstate molecular photomagnets
Source: Nat Commun. 2025 Jun 6;16:5012. doi: 10.1038/s41467-025-60401-4 (PMC12144094; doi:10.1038/s41467-025-60401-4)
Supplement: Supplementary file 5 — Source Data [file 41467_2025_60401_MOESM5_ESM.zip › Source_Data_files/Photoinduced_UV_vis_NIR_spectra_CsCoW/photo1st_anealing/File_220712_203423_55K.txt]

File_220712_203423_55K.spc - RawData
�g�� (nm)	Abs.
200.00	3.436245
201.00	6.000000
202.00	6.000000
203.00	3.555305
204.00	3.018887
205.00	6.000000
206.00	2.842165
207.00	2.371122
208.00	2.218882
209.00	2.269686
210.00	2.293931
211.00	2.290670
212.00	2.342633
213.00	2.421848
214.00	2.336060
215.00	2.358548
216.00	2.362291
217.00	2.384330
218.00	2.307647
219.00	2.342400
220.00	2.329389
221.00	2.267906
222.00	2.301389
223.00	2.347760
224.00	2.344210
225.00	2.385857
226.00	2.469824
227.00	2.398706
228.00	2.365840
229.00	2.380327
230.00	2.354714
231.00	2.329183
232.00	2.379401
233.00	2.350033
234.00	2.357381
235.00	2.358035
236.00	2.370486
237.00	2.365263
238.00	2.399312
239.00	2.409389
240.00	2.409374
241.00	2.401114
242.00	2.398743
243.00	2.411781
244.00	2.417442
245.00	2.419428
246.00	2.408442
247.00	2.404900
248.00	2.399894
249.00	2.388880
250.00	2.392799
251.00	2.397335
252.00	2.410699
253.00	2.420257
254.00	2.420655
255.00	2.427152
256.00	2.426656
257.00	2.434580
258.00	2.441512
259.00	2.427560
260.00	2.415993
261.00	2.408289
262.00	2.405541
263.00	2.395974
264.00	2.400097
265.00	2.398439
266.00	2.401290
267.00	2.383658
268.00	2.376257
269.00	2.367964
270.00	2.347507
271.00	2.327062
272.00	2.311426
273.00	2.301016
274.00	2.289361
275.00	2.280474
276.00	2.277257
277.00	2.257691
278.00	2.237043
279.00	2.217106
280.00	2.194421
281.00	2.179801
282.00	2.172273
283.00	2.161869
284.00	2.146496
285.00	2.137919
286.00	2.120000
287.00	2.100174
288.00	2.080908
289.00	2.063319
290.00	2.048450
291.00	2.035171
292.00	2.026763
293.00	2.014813
294.00	2.005771
295.00	1.997850
296.00	1.986238
297.00	1.968600
298.00	1.955007
299.00	1.947887
300.00	1.933580
301.00	1.916588
302.00	1.908884
303.00	1.899443
304.00	1.879190
305.00	1.864748
306.00	1.855338
307.00	1.842938
308.00	1.829070
309.00	1.811340
310.00	1.790876
311.00	1.776432
312.00	1.753699
313.00	1.737372
314.00	1.722484
315.00	1.707450
316.00	1.690207
317.00	1.675959
318.00	1.659812
319.00	1.648294
320.00	1.635315
321.00	1.622870
322.00	1.611751
323.00	1.600146
324.00	1.589086
325.00	1.584995
326.00	1.574860
327.00	1.571046
328.00	1.567345
329.00	1.561508
330.00	1.550979
331.00	1.547296
332.00	1.539159
333.00	1.533216
334.00	1.527015
335.00	1.522575
336.00	1.517340
337.00	1.512002
338.00	1.506092
339.00	1.505307
340.00	1.500605
341.00	1.495470
342.00	1.491525
343.00	1.488788
344.00	1.483184
345.00	1.480322
346.00	1.477315
347.00	1.472160
348.00	1.468139
349.00	1.463261
350.00	1.459575
351.00	1.455804
352.00	1.454776
353.00	1.451832
354.00	1.449473
355.00	1.447937
356.00	1.446794
357.00	1.442849
358.00	1.439125
359.00	1.435991
360.00	1.430586
361.00	1.424314
362.00	1.419388
363.00	1.411336
364.00	1.403894
365.00	1.391881
366.00	1.380920
367.00	1.367059
368.00	1.351540
369.00	1.332433
370.00	1.315646
371.00	1.297276
372.00	1.276666
373.00	1.256288
374.00	1.234423
375.00	1.212914
376.00	1.190115
377.00	1.168263
378.00	1.146372
379.00	1.125809
380.00	1.106744
381.00	1.088503
382.00	1.072372
383.00	1.057721
384.00	1.043878
385.00	1.029996
386.00	1.017309
387.00	1.005649
388.00	0.994733
389.00	0.984800
390.00	0.975444
391.00	0.966459
392.00	0.958339
393.00	0.950864
394.00	0.944403
395.00	0.937926
396.00	0.932179
397.00	0.926350
398.00	0.921517
399.00	0.916076
400.00	0.911658
401.00	0.907647
402.00	0.904215
403.00	0.900084
404.00	0.897205
405.00	0.894592
406.00	0.892255
407.00	0.890047
408.00	0.888122
409.00	0.885759
410.00	0.883496
411.00	0.880958
412.00	0.878030
413.00	0.875925
414.00	0.874078
415.00	0.872289
416.00	0.870734
417.00	0.868903
418.00	0.866970
419.00	0.865552
420.00	0.864154
421.00	0.862214
422.00	0.861338
423.00	0.860685
424.00	0.859634
425.00	0.858324
426.00	0.857902
427.00	0.857593
428.00	0.856636
429.00	0.855999
430.00	0.856032
431.00	0.856293
432.00	0.856841
433.00	0.857805
434.00	0.858547
435.00	0.859273
436.00	0.859545
437.00	0.859035
438.00	0.859262
439.00	0.859961
440.00	0.860834
441.00	0.861892
442.00	0.863315
443.00	0.864278
444.00	0.865091
445.00	0.866054
446.00	0.867037
447.00	0.868519
448.00	0.869863
449.00	0.871723
450.00	0.873281
451.00	0.874761
452.00	0.876245
453.00	0.878330
454.00	0.880422
455.00	0.882668
456.00	0.885552
457.00	0.888122
458.00	0.890685
459.00	0.893206
460.00	0.895711
461.00	0.898565
462.00	0.901363
463.00	0.904551
464.00	0.907169
465.00	0.910407
466.00	0.912927
467.00	0.915408
468.00	0.916773
469.00	0.918724
470.00	0.920003
471.00	0.921250
472.00	0.922761
473.00	0.924468
474.00	0.926340
475.00	0.927948
476.00	0.929346
477.00	0.931350
478.00	0.933364
479.00	0.934990
480.00	0.937182
481.00	0.939495
482.00	0.941431
483.00	0.943344
484.00	0.945060
485.00	0.946170
486.00	0.948443
487.00	0.950244
488.00	0.951898
489.00	0.954131
490.00	0.956847
491.00	0.958919
492.00	0.961055
493.00	0.963743
494.00	0.966162
495.00	0.968611
496.00	0.970313
497.00	0.972525
498.00	0.974993
499.00	0.977262
500.00	0.979148
501.00	0.981727
502.00	0.983286
503.00	0.984517
504.00	0.985779
505.00	0.987284
506.00	0.988943
507.00	0.990653
508.00	0.992215
509.00	0.993497
510.00	0.994356
511.00	0.994867
512.00	0.995362
513.00	0.995646
514.00	0.996142
515.00	0.996372
516.00	0.996709
517.00	0.997032
518.00	0.997750
519.00	0.997667
520.00	0.998263
521.00	0.998380
522.00	0.998228
523.00	0.997443
524.00	0.997478
525.00	0.997024
526.00	0.996453
527.00	0.996512
528.00	0.996232
529.00	0.995893
530.00	0.995387
531.00	0.994684
532.00	0.993352
533.00	0.992216
534.00	0.990691
535.00	0.989009
536.00	0.986396
537.00	0.983429
538.00	0.979376
539.00	0.975287
540.00	0.970258
541.00	0.965857
542.00	0.961119
543.00	0.956902
544.00	0.951778
545.00	0.946821
546.00	0.941376
547.00	0.936001
548.00	0.930262
549.00	0.924481
550.00	0.918948
551.00	0.913724
552.00	0.908264
553.00	0.903582
554.00	0.899164
555.00	0.894746
556.00	0.889840
557.00	0.885685
558.00	0.880657
559.00	0.876150
560.00	0.871694
561.00	0.867417
562.00	0.862785
563.00	0.858543
564.00	0.854019
565.00	0.848698
566.00	0.844011
567.00	0.839126
568.00	0.833858
569.00	0.827967
570.00	0.822944
571.00	0.816933
572.00	0.810935
573.00	0.804569
574.00	0.798959
575.00	0.792493
576.00	0.786419
577.00	0.780174
578.00	0.774590
579.00	0.769129
580.00	0.763617
581.00	0.758072
582.00	0.753158
583.00	0.748220
584.00	0.742813
585.00	0.738361
586.00	0.734302
587.00	0.729811
588.00	0.725586
589.00	0.721197
590.00	0.716834
591.00	0.712367
592.00	0.708090
593.00	0.703823
594.00	0.700310
595.00	0.696110
596.00	0.692134
597.00	0.688563
598.00	0.685381
599.00	0.681304
600.00	0.678451
601.00	0.675949
602.00	0.672812
603.00	0.669203
604.00	0.666484
605.00	0.663886
606.00	0.660967
607.00	0.658622
608.00	0.656408
609.00	0.654349
610.00	0.651829
611.00	0.649391
612.00	0.646880
613.00	0.644977
614.00	0.642866
615.00	0.641061
616.00	0.639464
617.00	0.638233
618.00	0.636734
619.00	0.635517
620.00	0.633881
621.00	0.632505
622.00	0.631138
623.00	0.629757
624.00	0.629139
625.00	0.628093
626.00	0.627267
627.00	0.626608
628.00	0.626117
629.00	0.625160
630.00	0.624825
631.00	0.623911
632.00	0.622795
633.00	0.622219
634.00	0.620943
635.00	0.620388
636.00	0.620509
637.00	0.620552
638.00	0.620093
639.00	0.620422
640.00	0.620220
641.00	0.619614
642.00	0.619411
643.00	0.619535
644.00	0.619189
645.00	0.618707
646.00	0.618481
647.00	0.618122
648.00	0.618119
649.00	0.618265
650.00	0.618644
651.00	0.618999
652.00	0.619276
653.00	0.619038
654.00	0.618591
655.00	0.618887
656.00	0.618845
657.00	0.618502
658.00	0.618888
659.00	0.619374
660.00	0.619367
661.00	0.619662
662.00	0.620416
663.00	0.620373
664.00	0.620694
665.00	0.620708
666.00	0.620245
667.00	0.619883
668.00	0.619698
669.00	0.619366
670.00	0.619131
671.00	0.619253
672.00	0.618964
673.00	0.618771
674.00	0.618235
675.00	0.618478
676.00	0.618555
677.00	0.617669
678.00	0.617616
679.00	0.617774
680.00	0.617177
681.00	0.616957
682.00	0.618210
683.00	0.617443
684.00	0.617373
685.00	0.617380
686.00	0.617390
687.00	0.616646
688.00	0.616948
689.00	0.616647
690.00	0.616365
691.00	0.616230
692.00	0.617100
693.00	0.617267
694.00	0.617703
695.00	0.617920
696.00	0.617032
697.00	0.615508
698.00	0.615141
699.00	0.614604
700.00	0.614537
701.00	0.614911
702.00	0.615319
703.00	0.615052
704.00	0.615038
705.00	0.614177
706.00	0.614633
707.00	0.614330
708.00	0.614225
709.00	0.613433
710.00	0.614011
711.00	0.612705
712.00	0.612074
713.00	0.611383
714.00	0.611119
715.00	0.609562
716.00	0.609968
717.00	0.610630
718.00	0.609851
719.00	0.605097
720.00	0.600702
721.00	0.596133
722.00	0.594425
723.00	0.592747
724.00	0.591022
725.00	0.589313
726.00	0.587728
727.00	0.585782
728.00	0.583727
729.00	0.582067
730.00	0.581497
731.00	0.580970
732.00	0.580433
733.00	0.579838
734.00	0.579255
735.00	0.578808
736.00	0.578251
737.00	0.577683
738.00	0.577131
739.00	0.576511
740.00	0.575902
741.00	0.575214
742.00	0.574443
743.00	0.573687
744.00	0.572961
745.00	0.572267
746.00	0.571522
747.00	0.570726
748.00	0.569900
749.00	0.569089
750.00	0.568361
751.00	0.567482
752.00	0.566535
753.00	0.565585
754.00	0.564730
755.00	0.563758
756.00	0.562788
757.00	0.561834
758.00	0.560958
759.00	0.559984
760.00	0.558975
761.00	0.557969
762.00	0.556973
763.00	0.556043
764.00	0.555053
765.00	0.553998
766.00	0.552942
767.00	0.551842
768.00	0.550834
769.00	0.549710
770.00	0.548647
771.00	0.547483
772.00	0.546386
773.00	0.545242
774.00	0.544067
775.00	0.542868
776.00	0.541789
777.00	0.540634
778.00	0.539531
779.00	0.538389
780.00	0.537155
781.00	0.535997
782.00	0.534789
783.00	0.533533
784.00	0.532286
785.00	0.531033
786.00	0.529807
787.00	0.528553
788.00	0.527327
789.00	0.526020
790.00	0.524818
791.00	0.523531
792.00	0.522244
793.00	0.520876
794.00	0.519581
795.00	0.518216
796.00	0.516879
797.00	0.515563
798.00	0.514186
799.00	0.512862
800.00	0.511487
801.00	0.510171
802.00	0.508820
803.00	0.507434
804.00	0.506113
805.00	0.504662
806.00	0.503307
807.00	0.501839
808.00	0.500454
809.00	0.499121
810.00	0.497759
811.00	0.496398
812.00	0.495006
813.00	0.493570
814.00	0.492144
815.00	0.490680
816.00	0.489326
817.00	0.487992
818.00	0.486622
819.00	0.485231
820.00	0.483862
821.00	0.482474
822.00	0.481201
823.00	0.479838
824.00	0.478560
825.00	0.477288
826.00	0.475972
827.00	0.474694
828.00	0.473363
829.00	0.472072
830.00	0.470784
831.00	0.469501
832.00	0.468275
833.00	0.466939
834.00	0.465693
835.00	0.464381
836.00	0.463084
837.00	0.461777
838.00	0.460595
839.00	0.459253
840.00	0.458073
841.00	0.456710
842.00	0.455358
843.00	0.454058
844.00	0.452878
845.00	0.451568
846.00	0.450306
847.00	0.449083
848.00	0.447883
849.00	0.446593
850.00	0.445359
851.00	0.444071
852.00	0.442846
853.00	0.441683
854.00	0.440641
855.00	0.439427
856.00	0.438309
857.00	0.437137
858.00	0.436088
859.00	0.434957
860.00	0.433632
861.00	0.432230
862.00	0.431055
863.00	0.428510
864.00	0.425949
865.00	0.423386
866.00	0.420935
867.00	0.418413
868.00	0.415811
869.00	0.413335
870.00	0.410822
871.00	0.408204
872.00	0.405658
873.00	0.403167
874.00	0.400575
875.00	0.398036
876.00	0.395557
877.00	0.393220
878.00	0.390898
879.00	0.388511
880.00	0.387367
881.00	0.386174
882.00	0.384898
883.00	0.383638
884.00	0.382461
885.00	0.381467
886.00	0.380344
887.00	0.379164
888.00	0.377998
889.00	0.376866
890.00	0.375732
891.00	0.374623
892.00	0.373578
893.00	0.372460
894.00	0.371340
895.00	0.370206
896.00	0.369091
897.00	0.367937
898.00	0.366876
899.00	0.365894
900.00	0.364904
901.00	0.363903
902.00	0.362794
903.00	0.361704
904.00	0.360711
905.00	0.359740
906.00	0.358718
907.00	0.357705
908.00	0.356738
909.00	0.355721
910.00	0.354785
911.00	0.353918
912.00	0.352990
913.00	0.352115
914.00	0.351210
915.00	0.350312
916.00	0.349410
917.00	0.348557
918.00	0.347677
919.00	0.346833
920.00	0.345980
921.00	0.345166
922.00	0.344325
923.00	0.343534
924.00	0.342719
925.00	0.341906
926.00	0.341135
927.00	0.340334
928.00	0.339487
929.00	0.338728
930.00	0.337931
931.00	0.337165
932.00	0.336387
933.00	0.335615
934.00	0.334848
935.00	0.334114
936.00	0.333382
937.00	0.332663
938.00	0.331892
939.00	0.331163
940.00	0.330408
941.00	0.329703
942.00	0.329000
943.00	0.328244
944.00	0.327530
945.00	0.326814
946.00	0.326135
947.00	0.325441
948.00	0.324794
949.00	0.324159
950.00	0.323496
951.00	0.322795
952.00	0.322067
953.00	0.321329
954.00	0.320618
955.00	0.319925
956.00	0.319208
957.00	0.318496
958.00	0.317764
959.00	0.317113
960.00	0.316502
961.00	0.315879
962.00	0.315213
963.00	0.314548
964.00	0.313883
965.00	0.313233
966.00	0.312556
967.00	0.311932
968.00	0.311295
969.00	0.310695
970.00	0.310107
971.00	0.309543
972.00	0.308985
973.00	0.308404
974.00	0.307831
975.00	0.307281
976.00	0.306678
977.00	0.306051
978.00	0.305467
979.00	0.304941
980.00	0.304382
981.00	0.303839
982.00	0.303299
983.00	0.302808
984.00	0.302271
985.00	0.301748
986.00	0.301224
987.00	0.300690
988.00	0.300146
989.00	0.299627
990.00	0.299162
991.00	0.298646
992.00	0.298135
993.00	0.297642
994.00	0.297179
995.00	0.296688
996.00	0.296181
997.00	0.295694
998.00	0.295228
999.00	0.294728
1000.00	0.294211
1001.00	0.293725
1002.00	0.293262
1003.00	0.292808
1004.00	0.292367
1005.00	0.291901
1006.00	0.291470
1007.00	0.291025
1008.00	0.290625
1009.00	0.290218
1010.00	0.289751
1011.00	0.289311
1012.00	0.288883
1013.00	0.288494
1014.00	0.288097
1015.00	0.287674
1016.00	0.287246
1017.00	0.286838
1018.00	0.286455
1019.00	0.286063
1020.00	0.285664
1021.00	0.285289
1022.00	0.284894
1023.00	0.284447
1024.00	0.284035
1025.00	0.283625
1026.00	0.283199
1027.00	0.282824
1028.00	0.282390
1029.00	0.281985
1030.00	0.281549
1031.00	0.281142
1032.00	0.280738
1033.00	0.280326
1034.00	0.279903
1035.00	0.279470
1036.00	0.279040
1037.00	0.278631
1038.00	0.278207
1039.00	0.277782
1040.00	0.277382
1041.00	0.276967
1042.00	0.276550
1043.00	0.276177
1044.00	0.275793
1045.00	0.275427
1046.00	0.275029
1047.00	0.274634
1048.00	0.274244
1049.00	0.273846
1050.00	0.273461
1051.00	0.273105
1052.00	0.272771
1053.00	0.272408
1054.00	0.272036
1055.00	0.271694
1056.00	0.271372
1057.00	0.271025
1058.00	0.270663
1059.00	0.270350
1060.00	0.270010
1061.00	0.269653
1062.00	0.269290
1063.00	0.268961
1064.00	0.268620
1065.00	0.268300
1066.00	0.267978
1067.00	0.267685
1068.00	0.267369
1069.00	0.267020
1070.00	0.266700
1071.00	0.266379
1072.00	0.266042
1073.00	0.265689
1074.00	0.265336
1075.00	0.265016
1076.00	0.264663
1077.00	0.264285
1078.00	0.263939
1079.00	0.263642
1080.00	0.263300
1081.00	0.262993
1082.00	0.262655
1083.00	0.262352
1084.00	0.262030
1085.00	0.261698
1086.00	0.261382
1087.00	0.261085
1088.00	0.260742
1089.00	0.260423
1090.00	0.260162
1091.00	0.259922
1092.00	0.259647
1093.00	0.259367
1094.00	0.259118
1095.00	0.258876
1096.00	0.258605
1097.00	0.258312
1098.00	0.258012
1099.00	0.257704
1100.00	0.257387
1101.00	0.257098
1102.00	0.256842
1103.00	0.256581
1104.00	0.256285
1105.00	0.256019
1106.00	0.255753
1107.00	0.255458
1108.00	0.255138
1109.00	0.254835
1110.00	0.254548
1111.00	0.254230
1112.00	0.253914
1113.00	0.253598
1114.00	0.253333
1115.00	0.253072
1116.00	0.252790
1117.00	0.252521
1118.00	0.252235
1119.00	0.251909
1120.00	0.251569
1121.00	0.251260
1122.00	0.250974
1123.00	0.250663
1124.00	0.250338
1125.00	0.250055
1126.00	0.249754
1127.00	0.249443
1128.00	0.249132
1129.00	0.248839
1130.00	0.248555
1131.00	0.248268
1132.00	0.247958
1133.00	0.247660
1134.00	0.247389
1135.00	0.247089
1136.00	0.246822
1137.00	0.246567
1138.00	0.246302
1139.00	0.246026
1140.00	0.245757
1141.00	0.245514
1142.00	0.245238
1143.00	0.244971
1144.00	0.244714
1145.00	0.244490
1146.00	0.244221
1147.00	0.243936
1148.00	0.243676
1149.00	0.243426
1150.00	0.243184
1151.00	0.242899
1152.00	0.242647
1153.00	0.242379
1154.00	0.242138
1155.00	0.241876
1156.00	0.241620
1157.00	0.241361
1158.00	0.241098
1159.00	0.240822
1160.00	0.240571
1161.00	0.240332
1162.00	0.240089
1163.00	0.239836
1164.00	0.239594
1165.00	0.239316
1166.00	0.239064
1167.00	0.238812
1168.00	0.238568
1169.00	0.238311
1170.00	0.238041
1171.00	0.237739
1172.00	0.237490
1173.00	0.237239
1174.00	0.236979
1175.00	0.236718
1176.00	0.236477
1177.00	0.236218
1178.00	0.235979
1179.00	0.235719
1180.00	0.235471
1181.00	0.235218
1182.00	0.234993
1183.00	0.234747
1184.00	0.234520
1185.00	0.234299
1186.00	0.234075
1187.00	0.233874
1188.00	0.233666
1189.00	0.233461
1190.00	0.233245
1191.00	0.233044
1192.00	0.232846
1193.00	0.232661
1194.00	0.232466
1195.00	0.232264
1196.00	0.232066
1197.00	0.231903
1198.00	0.231735
1199.00	0.231552
1200.00	0.231388
1201.00	0.231211
1202.00	0.231035
1203.00	0.230864
1204.00	0.230667
1205.00	0.230495
1206.00	0.230267
1207.00	0.230046
1208.00	0.229840
1209.00	0.229637
1210.00	0.229418
1211.00	0.229179
1212.00	0.228940
1213.00	0.228714
1214.00	0.228462
1215.00	0.228225
1216.00	0.227981
1217.00	0.227724
1218.00	0.227451
1219.00	0.227197
1220.00	0.226942
1221.00	0.226696
1222.00	0.226440
1223.00	0.226193
1224.00	0.225969
1225.00	0.225715
1226.00	0.225457
1227.00	0.225213
1228.00	0.224991
1229.00	0.224715
1230.00	0.224446
1231.00	0.224207
1232.00	0.223975
1233.00	0.223746
1234.00	0.223520
1235.00	0.223313
1236.00	0.223085
1237.00	0.222847
1238.00	0.222611
1239.00	0.222389
1240.00	0.222178
1241.00	0.221955
1242.00	0.221726
1243.00	0.221521
1244.00	0.221308
1245.00	0.221112
1246.00	0.220948
1247.00	0.220768
1248.00	0.220564
1249.00	0.220368
1250.00	0.220167
1251.00	0.219979
1252.00	0.219756
1253.00	0.219531
1254.00	0.219324
1255.00	0.219148
1256.00	0.218974
1257.00	0.218798
1258.00	0.218597
1259.00	0.218408
1260.00	0.218210
1261.00	0.217999
1262.00	0.217771
1263.00	0.217552
1264.00	0.217343
1265.00	0.217109
1266.00	0.216888
1267.00	0.216680
1268.00	0.216468
1269.00	0.216259
1270.00	0.216037
1271.00	0.215840
1272.00	0.215617
1273.00	0.215359
1274.00	0.215132
1275.00	0.214904
1276.00	0.214689
1277.00	0.214450
1278.00	0.214225
1279.00	0.214016
1280.00	0.213797
1281.00	0.213558
1282.00	0.213361
1283.00	0.213145
1284.00	0.212919
1285.00	0.212670
1286.00	0.212440
1287.00	0.212210
1288.00	0.211949
1289.00	0.211696
1290.00	0.211468
1291.00	0.211229
1292.00	0.211007
1293.00	0.210791
1294.00	0.210585
1295.00	0.210391
1296.00	0.210189
1297.00	0.210000
1298.00	0.209827
1299.00	0.209651
1300.00	0.209458
1301.00	0.209257
1302.00	0.209059
1303.00	0.208874
1304.00	0.208733
1305.00	0.208593
1306.00	0.208433
1307.00	0.208267
1308.00	0.208094
1309.00	0.207918
1310.00	0.207749
1311.00	0.207572
1312.00	0.207391
1313.00	0.207185
1314.00	0.206962
1315.00	0.206758
1316.00	0.206547
1317.00	0.206311
1318.00	0.206093
1319.00	0.205898
1320.00	0.205710
1321.00	0.205460
1322.00	0.205208
1323.00	0.204989
1324.00	0.204742
1325.00	0.204494
1326.00	0.204250
1327.00	0.203977
1328.00	0.203714
1329.00	0.203452
1330.00	0.203211
1331.00	0.202968
1332.00	0.202712
1333.00	0.202457
1334.00	0.202232
1335.00	0.201972
1336.00	0.201715
1337.00	0.201438
1338.00	0.201181
1339.00	0.200919
1340.00	0.200674
1341.00	0.200459
1342.00	0.200253
1343.00	0.200026
1344.00	0.199812
1345.00	0.199596
1346.00	0.199380
1347.00	0.199148
1348.00	0.198899
1349.00	0.198656
1350.00	0.198406
1351.00	0.198153
1352.00	0.197930
1353.00	0.197722
1354.00	0.197499
1355.00	0.197271
1356.00	0.197067
1357.00	0.196856
1358.00	0.196637
1359.00	0.196405
1360.00	0.196202
1361.00	0.195984
1362.00	0.195770
1363.00	0.195530
1364.00	0.195333
1365.00	0.195130
1366.00	0.194927
1367.00	0.194754
1368.00	0.194594
1369.00	0.194435
1370.00	0.194232
1371.00	0.194081
1372.00	0.193944
1373.00	0.193802
1374.00	0.193677
1375.00	0.193566
1376.00	0.193437
1377.00	0.193315
1378.00	0.193218
1379.00	0.193125
1380.00	0.193060
1381.00	0.192989
1382.00	0.192938
1383.00	0.192896
1384.00	0.192833
1385.00	0.192779
1386.00	0.192733
1387.00	0.192729
1388.00	0.192688
1389.00	0.192680
1390.00	0.192679
1391.00	0.192676
1392.00	0.192663
1393.00	0.192696
1394.00	0.192723
1395.00	0.192764
1396.00	0.192778
1397.00	0.192789
1398.00	0.192807
1399.00	0.192854
1400.00	0.192906
1401.00	0.192935
1402.00	0.192977
1403.00	0.193007
1404.00	0.193036
1405.00	0.193085
1406.00	0.193112
1407.00	0.193121
1408.00	0.193117
1409.00	0.193098
1410.00	0.193086
1411.00	0.193085
1412.00	0.193078
1413.00	0.193070
1414.00	0.193067
1415.00	0.193065
1416.00	0.193048
1417.00	0.193018
1418.00	0.193000
1419.00	0.192962
1420.00	0.192922
1421.00	0.192887
1422.00	0.192865
1423.00	0.192854
1424.00	0.192855
1425.00	0.192823
1426.00	0.192839
1427.00	0.192802
1428.00	0.192761
1429.00	0.192729
1430.00	0.192716
1431.00	0.192700
1432.00	0.192662
1433.00	0.192630
1434.00	0.192627
1435.00	0.192653
1436.00	0.192673
1437.00	0.192671
1438.00	0.192626
1439.00	0.192598
1440.00	0.192543
1441.00	0.192501
1442.00	0.192483
1443.00	0.192429
1444.00	0.192406
1445.00	0.192378
1446.00	0.192350
1447.00	0.192340
1448.00	0.192301
1449.00	0.192245
1450.00	0.192209
1451.00	0.192179
1452.00	0.192140
1453.00	0.192090
1454.00	0.192067
1455.00	0.192041
1456.00	0.192003
1457.00	0.191974
1458.00	0.191914
1459.00	0.191859
1460.00	0.191818
1461.00	0.191771
1462.00	0.191720
1463.00	0.191611
1464.00	0.191495
1465.00	0.191401
1466.00	0.191305
1467.00	0.191204
1468.00	0.191065
1469.00	0.190912
1470.00	0.190751
1471.00	0.190564
1472.00	0.190425
1473.00	0.190270
1474.00	0.190089
1475.00	0.189907
1476.00	0.189690
1477.00	0.189484
1478.00	0.189263
1479.00	0.189030
1480.00	0.188817
1481.00	0.188617
1482.00	0.188407
1483.00	0.188214
1484.00	0.188006
1485.00	0.187805
1486.00	0.187573
1487.00	0.187342
1488.00	0.187137
1489.00	0.186904
1490.00	0.186644
1491.00	0.186390
1492.00	0.186153
1493.00	0.185930
1494.00	0.185670
1495.00	0.185436
1496.00	0.185225
1497.00	0.185024
1498.00	0.184771
1499.00	0.184526
1500.00	0.184278
1501.00	0.184022
1502.00	0.183739
1503.00	0.183472
1504.00	0.183216
1505.00	0.182969
1506.00	0.182712
1507.00	0.182463
1508.00	0.182241
1509.00	0.182006
1510.00	0.181768
1511.00	0.181543
1512.00	0.181312
1513.00	0.181048
1514.00	0.180779
1515.00	0.180542
1516.00	0.180318
1517.00	0.180086
1518.00	0.179865
1519.00	0.179679
1520.00	0.179503
1521.00	0.179335
1522.00	0.179123
1523.00	0.178946
1524.00	0.178768
1525.00	0.178588
1526.00	0.178411
1527.00	0.178214
1528.00	0.178045
1529.00	0.177878
1530.00	0.177748
1531.00	0.177633
1532.00	0.177515
1533.00	0.177364
1534.00	0.177229
1535.00	0.177059
1536.00	0.176905
1537.00	0.176766
1538.00	0.176596
1539.00	0.176463
1540.00	0.176318
1541.00	0.176180
1542.00	0.176034
1543.00	0.175887
1544.00	0.175782
1545.00	0.175655
1546.00	0.175526
1547.00	0.175397
1548.00	0.175222
1549.00	0.175056
1550.00	0.174920
1551.00	0.174789
1552.00	0.174663
1553.00	0.174510
1554.00	0.174337
1555.00	0.174173
1556.00	0.173990
1557.00	0.173825
1558.00	0.173651
1559.00	0.173477
1560.00	0.173316
1561.00	0.173142
1562.00	0.172989
1563.00	0.172826
1564.00	0.172637
1565.00	0.172481
1566.00	0.172286
1567.00	0.172087
1568.00	0.171882
1569.00	0.171692
1570.00	0.171492
1571.00	0.171292
1572.00	0.171119
1573.00	0.170979
1574.00	0.170801
1575.00	0.170602
1576.00	0.170406
1577.00	0.170215
1578.00	0.170021
1579.00	0.169814
1580.00	0.169595
1581.00	0.169370
1582.00	0.169148
1583.00	0.168955
1584.00	0.168774
1585.00	0.168606
1586.00	0.168419
1587.00	0.168227
1588.00	0.168037
1589.00	0.167867
1590.00	0.167677
1591.00	0.167503
1592.00	0.167364
1593.00	0.167212
1594.00	0.167033
1595.00	0.166867
1596.00	0.166700
1597.00	0.166545
1598.00	0.166408
1599.00	0.166284
1600.00	0.166135
1601.00	0.165982
1602.00	0.165815
1603.00	0.165654
1604.00	0.165501
1605.00	0.165366
1606.00	0.165186
1607.00	0.165023
1608.00	0.164867
1609.00	0.164706
1610.00	0.164558
1611.00	0.164415
1612.00	0.164256
1613.00	0.164097
1614.00	0.163942
1615.00	0.163806
1616.00	0.163667
1617.00	0.163551
1618.00	0.163412
1619.00	0.163259
1620.00	0.163149
1621.00	0.163032
1622.00	0.162918
1623.00	0.162826
1624.00	0.162727
1625.00	0.162616
1626.00	0.162532
1627.00	0.162442
1628.00	0.162357
1629.00	0.162270
1630.00	0.162191
1631.00	0.162117
1632.00	0.162035
1633.00	0.161922
1634.00	0.161833
1635.00	0.161743
1636.00	0.161650
1637.00	0.161550
1638.00	0.161494
1639.00	0.161430
1640.00	0.161365
1641.00	0.161274
1642.00	0.161174
1643.00	0.161893
1644.00	0.162661
1645.00	0.163441
1646.00	0.164191
1647.00	0.164969
1648.00	0.165711
1649.00	0.166475
1650.00	0.167259
1651.00	0.167992
1652.00	0.168755
1653.00	0.169548
1654.00	0.170322
1655.00	0.171052
1656.00	0.171747
1657.00	0.172428
1658.00	0.173174
1659.00	0.173965
1660.00	0.173841
1661.00	0.173672
1662.00	0.173482
1663.00	0.173337
1664.00	0.173152
1665.00	0.172995
1666.00	0.172806
1667.00	0.172603
1668.00	0.172438
1669.00	0.172290
1670.00	0.172114
1671.00	0.171936
1672.00	0.171786
1673.00	0.171648
1674.00	0.171549
1675.00	0.171364
1676.00	0.171131
1677.00	0.170963
1678.00	0.170803
1679.00	0.170661
1680.00	0.170529
1681.00	0.170376
1682.00	0.170271
1683.00	0.170181
1684.00	0.170074
1685.00	0.169969
1686.00	0.169837
1687.00	0.169685
1688.00	0.169635
1689.00	0.169546
1690.00	0.169497
1691.00	0.169388
1692.00	0.169394
1693.00	0.169359
1694.00	0.169313
1695.00	0.169310
1696.00	0.169300
1697.00	0.169321
1698.00	0.169275
1699.00	0.169187
1700.00	0.169102
1701.00	0.169057
1702.00	0.169015
1703.00	0.168954
1704.00	0.168939
1705.00	0.168841
1706.00	0.168807
1707.00	0.168756
1708.00	0.168740
1709.00	0.168620
1710.00	0.168569
1711.00	0.168494
1712.00	0.168399
1713.00	0.168319
1714.00	0.168145
1715.00	0.168108
1716.00	0.168071
1717.00	0.167988
1718.00	0.167948
1719.00	0.167826
1720.00	0.167748
1721.00	0.167676
1722.00	0.167584
1723.00	0.167432
1724.00	0.167302
1725.00	0.167181
1726.00	0.167099
1727.00	0.166959
1728.00	0.166837
1729.00	0.166690
1730.00	0.166523
1731.00	0.166422
1732.00	0.166240
1733.00	0.166079
1734.00	0.165944
1735.00	0.165783
1736.00	0.165680
1737.00	0.165571
1738.00	0.165451
1739.00	0.165303
1740.00	0.165187
1741.00	0.165052
1742.00	0.164885
1743.00	0.164752
1744.00	0.164589
1745.00	0.164402
1746.00	0.164222
1747.00	0.164108
1748.00	0.163955
1749.00	0.163882
1750.00	0.163710
1751.00	0.163628
1752.00	0.163455
1753.00	0.163355
1754.00	0.163187
1755.00	0.163043
1756.00	0.162937
1757.00	0.162773
1758.00	0.162607
1759.00	0.162522
1760.00	0.162334
1761.00	0.162226
1762.00	0.162148
1763.00	0.162054
1764.00	0.161977
1765.00	0.161858
1766.00	0.161663
1767.00	0.161522
1768.00	0.161314
1769.00	0.161163
1770.00	0.160916
1771.00	0.160718
1772.00	0.160508
1773.00	0.160315
1774.00	0.160120
1775.00	0.159999
1776.00	0.159742
1777.00	0.159548
1778.00	0.159339
1779.00	0.159084
1780.00	0.158922
1781.00	0.158681
1782.00	0.158490
1783.00	0.158300
1784.00	0.158191
1785.00	0.157997
1786.00	0.157768
1787.00	0.157580
1788.00	0.157426
1789.00	0.157266
1790.00	0.157058
1791.00	0.156897
1792.00	0.156692
1793.00	0.156483
1794.00	0.156361
1795.00	0.156216
1796.00	0.156067
1797.00	0.155904
1798.00	0.155683
1799.00	0.155484
1800.00	0.155329
1801.00	0.155129
1802.00	0.154986
1803.00	0.154854
1804.00	0.154753
1805.00	0.154601
1806.00	0.154415
1807.00	0.154240
1808.00	0.154086
1809.00	0.153933
1810.00	0.153851
1811.00	0.153705
1812.00	0.153606
1813.00	0.153524
1814.00	0.153349
1815.00	0.153255
1816.00	0.153121
1817.00	0.153096
1818.00	0.152894
1819.00	0.152736
1820.00	0.152602
1821.00	0.152487
1822.00	0.152375
1823.00	0.152297
1824.00	0.152216
1825.00	0.152105
1826.00	0.151954
1827.00	0.151864
1828.00	0.151721
1829.00	0.151510
1830.00	0.151389
1831.00	0.151234
1832.00	0.151171
1833.00	0.151045
1834.00	0.150785
1835.00	0.150704
1836.00	0.150629
1837.00	0.150577
1838.00	0.150491
1839.00	0.150354
1840.00	0.150181
1841.00	0.150082
1842.00	0.149977
1843.00	0.149984
1844.00	0.149866
1845.00	0.149792
1846.00	0.149782
1847.00	0.149705
1848.00	0.149725
1849.00	0.149573
1850.00	0.149558
1851.00	0.149599
1852.00	0.149575
1853.00	0.149532
1854.00	0.149560
1855.00	0.149471
1856.00	0.149519
1857.00	0.149594
1858.00	0.149660
1859.00	0.149744
1860.00	0.149761
1861.00	0.149834
1862.00	0.149856
1863.00	0.149997
1864.00	0.150061
1865.00	0.150174
1866.00	0.150366
1867.00	0.150612
1868.00	0.150825
1869.00	0.151133
1870.00	0.151402
1871.00	0.151701
1872.00	0.152096
1873.00	0.152426
1874.00	0.152869
1875.00	0.153221
1876.00	0.153830
1877.00	0.154414
1878.00	0.154958
1879.00	0.155718
1880.00	0.156351
1881.00	0.157122
1882.00	0.157795
1883.00	0.158584
1884.00	0.159329
1885.00	0.160096
1886.00	0.160827
1887.00	0.161820
1888.00	0.162590
1889.00	0.163472
1890.00	0.164364
1891.00	0.165251
1892.00	0.166137
1893.00	0.166858
1894.00	0.167810
1895.00	0.168739
1896.00	0.169751
1897.00	0.170688
1898.00	0.171663
1899.00	0.172635
1900.00	0.173552
1901.00	0.174485
1902.00	0.175570
1903.00	0.176628
1904.00	0.177448
1905.00	0.178477
1906.00	0.179376
1907.00	0.180407
1908.00	0.181400
1909.00	0.182476
1910.00	0.183372
1911.00	0.184075
1912.00	0.185001
1913.00	0.185821
1914.00	0.186457
1915.00	0.187292
1916.00	0.188176
1917.00	0.188755
1918.00	0.189470
1919.00	0.190046
1920.00	0.190746
1921.00	0.191246
1922.00	0.191793
1923.00	0.192339
1924.00	0.192833
1925.00	0.193079
1926.00	0.193335
1927.00	0.193744
1928.00	0.194061
1929.00	0.194200
1930.00	0.194172
1931.00	0.194572
1932.00	0.194472
1933.00	0.194417
1934.00	0.194743
1935.00	0.194869
1936.00	0.194679
1937.00	0.194615
1938.00	0.194627
1939.00	0.194374
1940.00	0.194143
1941.00	0.193782
1942.00	0.193700
1943.00	0.193463
1944.00	0.193259
1945.00	0.193135
1946.00	0.192937
1947.00	0.192712
1948.00	0.192328
1949.00	0.192358
1950.00	0.192055
1951.00	0.191643
1952.00	0.190990
1953.00	0.190833
1954.00	0.190207
1955.00	0.189811
1956.00	0.189406
1957.00	0.189207
1958.00	0.188813
1959.00	0.188349
1960.00	0.187885
1961.00	0.187360
1962.00	0.186721
1963.00	0.186075
1964.00	0.185549
1965.00	0.185039
1966.00	0.184161
1967.00	0.183625
1968.00	0.183189
1969.00	0.182739
1970.00	0.182151
1971.00	0.181791
1972.00	0.181262
1973.00	0.180884
1974.00	0.180228
1975.00	0.179768
1976.00	0.179268
1977.00	0.178856
1978.00	0.178507
1979.00	0.177988
1980.00	0.177450
1981.00	0.177024
1982.00	0.176527
1983.00	0.176093
1984.00	0.175530
1985.00	0.174898
1986.00	0.174428
1987.00	0.173872
1988.00	0.173377
1989.00	0.172849
1990.00	0.172279
1991.00	0.171678
1992.00	0.171196
1993.00	0.170792
1994.00	0.170385
1995.00	0.169666
1996.00	0.169519
1997.00	0.169292
1998.00	0.168908
1999.00	0.168446
2000.00	0.168143
2001.00	0.167994
2002.00	0.167643
2003.00	0.167404
2004.00	0.167113
2005.00	0.166802
2006.00	0.166432
2007.00	0.166113
2008.00	0.165942
2009.00	0.165681
2010.00	0.165427
2011.00	0.165122
2012.00	0.164874
2013.00	0.164330
2014.00	0.164028
2015.00	0.163801
2016.00	0.163701
2017.00	0.163327
2018.00	0.162919
2019.00	0.162600
2020.00	0.162252
2021.00	0.161872
2022.00	0.161622
2023.00	0.161524
2024.00	0.161406
2025.00	0.161277
2026.00	0.161044
2027.00	0.160701
2028.00	0.160156
2029.00	0.160084
2030.00	0.159916
2031.00	0.159725
2032.00	0.159230
2033.00	0.159067
2034.00	0.158990
2035.00	0.158745
2036.00	0.158623
2037.00	0.158422
2038.00	0.158423
2039.00	0.158112
2040.00	0.157928
2041.00	0.157482
2042.00	0.157149
2043.00	0.156762
2044.00	0.156621
2045.00	0.156724
2046.00	0.156244
2047.00	0.156122
2048.00	0.155922
2049.00	0.155900
2050.00	0.155539
2051.00	0.155326
2052.00	0.155299
2053.00	0.155122
2054.00	0.155067
2055.00	0.154871
2056.00	0.154817
2057.00	0.154611
2058.00	0.154570
2059.00	0.154524
2060.00	0.154626
2061.00	0.154424
2062.00	0.154211
2063.00	0.154325
2064.00	0.154020
2065.00	0.153895
2066.00	0.153794
2067.00	0.153761
2068.00	0.153630
2069.00	0.153308
2070.00	0.153199
2071.00	0.152947
2072.00	0.152846
2073.00	0.152597
2074.00	0.152302
2075.00	0.152111
2076.00	0.151751
2077.00	0.151522
2078.00	0.151243
2079.00	0.151195
2080.00	0.150901
2081.00	0.150793
2082.00	0.150540
2083.00	0.150398
2084.00	0.149900
2085.00	0.149748
2086.00	0.149651
2087.00	0.149348
2088.00	0.149150
2089.00	0.148899
2090.00	0.148847
2091.00	0.148986
2092.00	0.148927
2093.00	0.148869
2094.00	0.148726
2095.00	0.148564
2096.00	0.148254
2097.00	0.148042
2098.00	0.147758
2099.00	0.147594
2100.00	0.147249
2101.00	0.147226
2102.00	0.147069
2103.00	0.146852
2104.00	0.146597
2105.00	0.146483
2106.00	0.146293
2107.00	0.145902
2108.00	0.145436
2109.00	0.144941
2110.00	0.144688
2111.00	0.144299
2112.00	0.144376
2113.00	0.144214
2114.00	0.144076
2115.00	0.143985
2116.00	0.143993
2117.00	0.143907
2118.00	0.143715
2119.00	0.143437
2120.00	0.143010
2121.00	0.142972
2122.00	0.142791
2123.00	0.142713
2124.00	0.142668
2125.00	0.142476
2126.00	0.142445
2127.00	0.142292
2128.00	0.142286
2129.00	0.141779
2130.00	0.141489
2131.00	0.141197
2132.00	0.140955
2133.00	0.140301
2134.00	0.140190
2135.00	0.140002
2136.00	0.139658
2137.00	0.139636
2138.00	0.139317
2139.00	0.139011
2140.00	0.138354
2141.00	0.138138
2142.00	0.137619
2143.00	0.137311
2144.00	0.136919
2145.00	0.136691
2146.00	0.136628
2147.00	0.136221
2148.00	0.135989
2149.00	0.135728
2150.00	0.135843
2151.00	0.135500
2152.00	0.135514
2153.00	0.135122
2154.00	0.134845
2155.00	0.134536
2156.00	0.134508
2157.00	0.134603
2158.00	0.134231
2159.00	0.134365
2160.00	0.134437
2161.00	0.134391
2162.00	0.134167
2163.00	0.133987
2164.00	0.133815
2165.00	0.133764
2166.00	0.133612
2167.00	0.133233
2168.00	0.133152
2169.00	0.132715
2170.00	0.132910
2171.00	0.132730
2172.00	0.132708
2173.00	0.132504
2174.00	0.132389
2175.00	0.132161
2176.00	0.131934
2177.00	0.131664
2178.00	0.131447
2179.00	0.131223
2180.00	0.130792
2181.00	0.131154
2182.00	0.131066
2183.00	0.131152
2184.00	0.130983
2185.00	0.130829
2186.00	0.130757
2187.00	0.130522
2188.00	0.130432
2189.00	0.130132
2190.00	0.130076
2191.00	0.129890
2192.00	0.129950
2193.00	0.130030
2194.00	0.129975
2195.00	0.129971
2196.00	0.129870
2197.00	0.129957
[truncated: 303 more rows]
