# Supplementary material for: Ultrafast charge-transfer-induced spin transition in cobalt-tungstate molecular photomagnets
Source: Nat Commun. 2025 Jun 6;16:5012. doi: 10.1038/s41467-025-60401-4 (PMC12144094; doi:10.1038/s41467-025-60401-4)
Supplement: Supplementary file 5 — Source Data [file 41467_2025_60401_MOESM5_ESM.zip › Source_Data_files/Photoinduced_UV_vis_NIR_spectra_CsCoW/photo1st_anealing/File_220712_203859_60K.txt]

File_220712_203859_60K.spc - RawData
�g�� (nm)	Abs.
200.00	2.512646
201.00	2.655900
202.00	2.819774
203.00	3.013703
204.00	2.282191
205.00	2.421579
206.00	2.287575
207.00	2.189049
208.00	2.171546
209.00	2.290771
210.00	2.180332
211.00	2.215395
212.00	2.264637
213.00	2.288055
214.00	2.280010
215.00	2.372343
216.00	2.421920
217.00	2.456462
218.00	2.422619
219.00	2.477425
220.00	2.426673
221.00	2.477144
222.00	2.482045
223.00	2.456867
224.00	2.394370
225.00	2.392328
226.00	2.301363
227.00	2.295815
228.00	2.308381
229.00	2.338939
230.00	2.342343
231.00	2.369999
232.00	2.390541
233.00	2.384989
234.00	2.362062
235.00	2.338722
236.00	2.333024
237.00	2.326304
238.00	2.341119
239.00	2.365026
240.00	2.385922
241.00	2.397979
242.00	2.394242
243.00	2.380587
244.00	2.373966
245.00	2.375081
246.00	2.393057
247.00	2.395638
248.00	2.412123
249.00	2.439437
250.00	2.453615
251.00	2.422435
252.00	2.402116
253.00	2.390960
254.00	2.376074
255.00	2.377914
256.00	2.406624
257.00	2.420382
258.00	2.427245
259.00	2.444942
260.00	2.446216
261.00	2.449361
262.00	2.458155
263.00	2.447111
264.00	2.423580
265.00	2.429304
266.00	2.401561
267.00	2.387134
268.00	2.386376
269.00	2.382363
270.00	2.350904
271.00	2.344571
272.00	2.318543
273.00	2.316844
274.00	2.306148
275.00	2.315709
276.00	2.304674
277.00	2.315122
278.00	2.282391
279.00	2.272413
280.00	2.247277
281.00	2.233690
282.00	2.218417
283.00	2.218903
284.00	2.219115
285.00	2.212261
286.00	2.207402
287.00	2.193227
288.00	2.187587
289.00	2.170819
290.00	2.156270
291.00	2.144699
292.00	2.131155
293.00	2.111672
294.00	2.094632
295.00	2.080964
296.00	2.060597
297.00	2.045888
298.00	2.033259
299.00	2.027859
300.00	2.015260
301.00	2.010120
302.00	2.000268
303.00	1.986558
304.00	1.966998
305.00	1.953816
306.00	1.937547
307.00	1.921359
308.00	1.905846
309.00	1.887226
310.00	1.859519
311.00	1.829432
312.00	1.811673
313.00	1.791417
314.00	1.774423
315.00	1.761421
316.00	1.750677
317.00	1.738095
318.00	1.720369
319.00	1.703290
320.00	1.686850
321.00	1.675691
322.00	1.659564
323.00	1.645892
324.00	1.628369
325.00	1.617320
326.00	1.599484
327.00	1.581926
328.00	1.575503
329.00	1.571949
330.00	1.566852
331.00	1.562787
332.00	1.559292
333.00	1.551388
334.00	1.545512
335.00	1.538381
336.00	1.531227
337.00	1.526402
338.00	1.519023
339.00	1.513869
340.00	1.507721
341.00	1.505069
342.00	1.500333
343.00	1.496697
344.00	1.491064
345.00	1.487158
346.00	1.485269
347.00	1.481668
348.00	1.478536
349.00	1.477263
350.00	1.475332
351.00	1.470302
352.00	1.467715
353.00	1.466313
354.00	1.462660
355.00	1.460367
356.00	1.456642
357.00	1.452406
358.00	1.449571
359.00	1.444854
360.00	1.438697
361.00	1.433816
362.00	1.427148
363.00	1.417577
364.00	1.410687
365.00	1.400871
366.00	1.388871
367.00	1.378222
368.00	1.365470
369.00	1.349108
370.00	1.334937
371.00	1.319948
372.00	1.302795
373.00	1.287272
374.00	1.271143
375.00	1.254078
376.00	1.237615
377.00	1.221519
378.00	1.204190
379.00	1.188297
380.00	1.172821
381.00	1.157750
382.00	1.143384
383.00	1.130502
384.00	1.117462
385.00	1.104402
386.00	1.093398
387.00	1.083028
388.00	1.073142
389.00	1.063411
390.00	1.054602
391.00	1.045735
392.00	1.036788
393.00	1.028169
394.00	1.020568
395.00	1.012942
396.00	1.006157
397.00	1.000446
398.00	0.994720
399.00	0.989193
400.00	0.985229
401.00	0.980646
402.00	0.976167
403.00	0.971591
404.00	0.968158
405.00	0.963963
406.00	0.960590
407.00	0.957109
408.00	0.954672
409.00	0.951702
410.00	0.949439
411.00	0.946128
412.00	0.943251
413.00	0.940047
414.00	0.936998
415.00	0.933995
416.00	0.931375
417.00	0.928513
418.00	0.926148
419.00	0.923610
420.00	0.921043
421.00	0.918424
422.00	0.916147
423.00	0.914178
424.00	0.912048
425.00	0.909151
426.00	0.907561
427.00	0.906032
428.00	0.903866
429.00	0.902129
430.00	0.901388
431.00	0.899795
432.00	0.898831
433.00	0.897718
434.00	0.897056
435.00	0.896121
436.00	0.895145
437.00	0.893716
438.00	0.892409
439.00	0.891481
440.00	0.890999
441.00	0.890756
442.00	0.890795
443.00	0.890718
444.00	0.890157
445.00	0.890164
446.00	0.890516
447.00	0.890973
448.00	0.891742
449.00	0.892280
450.00	0.892440
451.00	0.892443
452.00	0.891874
453.00	0.892578
454.00	0.893310
455.00	0.894026
456.00	0.894824
457.00	0.895989
458.00	0.896905
459.00	0.898986
460.00	0.900206
461.00	0.902049
462.00	0.903650
463.00	0.905283
464.00	0.905889
465.00	0.907797
466.00	0.908361
467.00	0.909567
468.00	0.910108
469.00	0.910499
470.00	0.910492
471.00	0.911154
472.00	0.911375
473.00	0.911113
474.00	0.911418
475.00	0.911419
476.00	0.911429
477.00	0.911840
478.00	0.912449
479.00	0.913134
480.00	0.913661
481.00	0.914280
482.00	0.914329
483.00	0.915078
484.00	0.914791
485.00	0.914984
486.00	0.914912
487.00	0.914802
488.00	0.914234
489.00	0.915496
490.00	0.916138
491.00	0.916688
492.00	0.917812
493.00	0.919137
494.00	0.919338
495.00	0.919987
496.00	0.920760
497.00	0.921269
498.00	0.921904
499.00	0.922749
500.00	0.923462
501.00	0.924258
502.00	0.925043
503.00	0.925115
504.00	0.925333
505.00	0.925396
506.00	0.925279
507.00	0.925313
508.00	0.925799
509.00	0.925836
510.00	0.925822
511.00	0.926302
512.00	0.926144
513.00	0.925758
514.00	0.925609
515.00	0.925617
516.00	0.924774
517.00	0.924310
518.00	0.924106
519.00	0.923556
520.00	0.922762
521.00	0.922492
522.00	0.921614
523.00	0.921250
524.00	0.920888
525.00	0.920412
526.00	0.919935
527.00	0.919724
528.00	0.918883
529.00	0.918319
530.00	0.917938
531.00	0.917260
532.00	0.916525
533.00	0.915191
534.00	0.913271
535.00	0.911110
536.00	0.909080
537.00	0.905989
538.00	0.902557
539.00	0.899241
540.00	0.895604
541.00	0.891720
542.00	0.887626
543.00	0.884254
544.00	0.879836
545.00	0.875084
546.00	0.870047
547.00	0.865606
548.00	0.860829
549.00	0.856757
550.00	0.852886
551.00	0.849047
552.00	0.845316
553.00	0.841714
554.00	0.837594
555.00	0.834546
556.00	0.831155
557.00	0.828742
558.00	0.826073
559.00	0.824409
560.00	0.821580
561.00	0.819318
562.00	0.816385
563.00	0.813372
564.00	0.810298
565.00	0.807388
566.00	0.804517
567.00	0.801450
568.00	0.798249
569.00	0.795168
570.00	0.792066
571.00	0.788647
572.00	0.784916
573.00	0.781743
574.00	0.777830
575.00	0.774036
576.00	0.770168
577.00	0.766986
578.00	0.763408
579.00	0.760195
580.00	0.757293
581.00	0.754588
582.00	0.751804
583.00	0.749669
584.00	0.747473
585.00	0.745112
586.00	0.743127
587.00	0.741348
588.00	0.739563
589.00	0.737924
590.00	0.736328
591.00	0.734138
592.00	0.732045
593.00	0.730004
594.00	0.728468
595.00	0.727396
596.00	0.726348
597.00	0.725289
598.00	0.724414
599.00	0.722979
600.00	0.721180
601.00	0.720805
602.00	0.719625
603.00	0.718531
604.00	0.717853
605.00	0.717681
606.00	0.716472
607.00	0.716136
608.00	0.715324
609.00	0.714731
610.00	0.713617
611.00	0.713173
612.00	0.712795
613.00	0.712811
614.00	0.712506
615.00	0.712732
616.00	0.712564
617.00	0.712855
618.00	0.713087
619.00	0.713143
620.00	0.713416
621.00	0.714068
622.00	0.714439
623.00	0.714568
624.00	0.715137
625.00	0.716000
626.00	0.716695
627.00	0.716761
628.00	0.717216
629.00	0.717849
630.00	0.718189
631.00	0.718367
632.00	0.719443
633.00	0.720231
634.00	0.720532
635.00	0.721057
636.00	0.721588
637.00	0.722304
638.00	0.722773
639.00	0.724215
640.00	0.725013
641.00	0.725980
642.00	0.727049
643.00	0.728518
644.00	0.729297
645.00	0.729993
646.00	0.730451
647.00	0.730738
648.00	0.731759
649.00	0.732582
650.00	0.733922
651.00	0.735268
652.00	0.736376
653.00	0.736809
654.00	0.737844
655.00	0.738995
656.00	0.740035
657.00	0.741076
658.00	0.742833
659.00	0.744358
660.00	0.745639
661.00	0.747247
662.00	0.748604
663.00	0.749123
664.00	0.749880
665.00	0.750273
666.00	0.750789
667.00	0.751320
668.00	0.751630
669.00	0.751334
670.00	0.751594
671.00	0.751677
672.00	0.751679
673.00	0.752744
674.00	0.753007
675.00	0.753466
676.00	0.753743
677.00	0.755031
678.00	0.755558
679.00	0.756442
680.00	0.757117
681.00	0.758138
682.00	0.759184
683.00	0.759323
684.00	0.760326
685.00	0.760590
686.00	0.761565
687.00	0.760979
688.00	0.762059
689.00	0.762106
690.00	0.763208
691.00	0.762959
692.00	0.764105
693.00	0.764763
694.00	0.765405
695.00	0.765839
696.00	0.766603
697.00	0.766475
698.00	0.766401
699.00	0.766023
700.00	0.766157
701.00	0.766282
702.00	0.766760
703.00	0.766493
704.00	0.767792
705.00	0.767692
706.00	0.767351
707.00	0.767799
708.00	0.768382
709.00	0.769066
710.00	0.768943
711.00	0.769529
712.00	0.768500
713.00	0.769311
714.00	0.768143
715.00	0.767873
716.00	0.767224
717.00	0.769046
718.00	0.767589
719.00	0.760004
720.00	0.753070
721.00	0.747288
722.00	0.744930
723.00	0.742678
724.00	0.739964
725.00	0.737668
726.00	0.735489
727.00	0.733284
728.00	0.730530
729.00	0.728195
730.00	0.727821
731.00	0.727442
732.00	0.727043
733.00	0.726554
734.00	0.726132
735.00	0.725730
736.00	0.725419
737.00	0.724956
738.00	0.724485
739.00	0.723992
740.00	0.723514
741.00	0.722974
742.00	0.722362
743.00	0.721671
744.00	0.720957
745.00	0.720165
746.00	0.719432
747.00	0.718716
748.00	0.717903
749.00	0.717109
750.00	0.716296
751.00	0.715424
752.00	0.714470
753.00	0.713445
754.00	0.712466
755.00	0.711416
756.00	0.710339
757.00	0.709252
758.00	0.708199
759.00	0.707137
760.00	0.705981
761.00	0.704852
762.00	0.703779
763.00	0.702627
764.00	0.701404
765.00	0.700120
766.00	0.698862
767.00	0.697678
768.00	0.696418
769.00	0.695152
770.00	0.693816
771.00	0.692498
772.00	0.691122
773.00	0.689761
774.00	0.688381
775.00	0.686949
776.00	0.685490
777.00	0.684116
778.00	0.682652
779.00	0.681128
780.00	0.679661
781.00	0.678157
782.00	0.676741
783.00	0.675066
784.00	0.673439
785.00	0.671715
786.00	0.670049
787.00	0.668453
788.00	0.666816
789.00	0.665202
790.00	0.663554
791.00	0.661836
792.00	0.660147
793.00	0.658419
794.00	0.656634
795.00	0.654887
796.00	0.653167
797.00	0.651350
798.00	0.649596
799.00	0.647705
800.00	0.645893
801.00	0.644170
802.00	0.642415
803.00	0.640673
804.00	0.638774
805.00	0.636846
806.00	0.635001
807.00	0.633174
808.00	0.631312
809.00	0.629463
810.00	0.627554
811.00	0.625747
812.00	0.623852
813.00	0.621938
814.00	0.620013
815.00	0.618069
816.00	0.616158
817.00	0.614305
818.00	0.612324
819.00	0.610414
820.00	0.608449
821.00	0.606611
822.00	0.604770
823.00	0.602914
824.00	0.600939
825.00	0.599100
826.00	0.597129
827.00	0.595334
828.00	0.593303
829.00	0.591442
830.00	0.589593
831.00	0.587653
832.00	0.585808
833.00	0.583942
834.00	0.582179
835.00	0.580301
836.00	0.578452
837.00	0.576631
838.00	0.574805
839.00	0.572924
840.00	0.571095
841.00	0.569291
842.00	0.567409
843.00	0.565644
844.00	0.563855
845.00	0.562068
846.00	0.560247
847.00	0.558460
848.00	0.556689
849.00	0.555016
850.00	0.553216
851.00	0.551443
852.00	0.549618
853.00	0.547851
854.00	0.546029
855.00	0.544353
856.00	0.542666
857.00	0.540890
858.00	0.539171
859.00	0.537445
860.00	0.535534
861.00	0.533572
862.00	0.531676
863.00	0.528014
864.00	0.524209
865.00	0.520527
866.00	0.516696
867.00	0.513028
868.00	0.509306
869.00	0.505719
870.00	0.502097
871.00	0.498463
872.00	0.494742
873.00	0.491058
874.00	0.487425
875.00	0.483823
876.00	0.480361
877.00	0.476945
878.00	0.473577
879.00	0.470210
880.00	0.468404
881.00	0.466703
882.00	0.464901
883.00	0.463165
884.00	0.461543
885.00	0.459853
886.00	0.458123
887.00	0.456407
888.00	0.454793
889.00	0.453124
890.00	0.451542
891.00	0.449929
892.00	0.448336
893.00	0.446559
894.00	0.444975
895.00	0.443391
896.00	0.441876
897.00	0.440277
898.00	0.438667
899.00	0.437217
900.00	0.435710
901.00	0.434081
902.00	0.432490
903.00	0.430939
904.00	0.429446
905.00	0.427949
906.00	0.426482
907.00	0.425010
908.00	0.423561
909.00	0.422062
910.00	0.420687
911.00	0.419339
912.00	0.417937
913.00	0.416573
914.00	0.415224
915.00	0.413930
916.00	0.412537
917.00	0.411214
918.00	0.409929
919.00	0.408703
920.00	0.407458
921.00	0.406190
922.00	0.404903
923.00	0.403658
924.00	0.402417
925.00	0.401112
926.00	0.399955
927.00	0.398827
928.00	0.397579
929.00	0.396396
930.00	0.395191
931.00	0.394040
932.00	0.392878
933.00	0.391774
934.00	0.390628
935.00	0.389517
936.00	0.388401
937.00	0.387354
938.00	0.386292
939.00	0.385265
940.00	0.384237
941.00	0.383215
942.00	0.382253
943.00	0.381179
944.00	0.380070
945.00	0.379006
946.00	0.377986
947.00	0.376967
948.00	0.375979
949.00	0.375019
950.00	0.374063
951.00	0.373089
952.00	0.372125
953.00	0.371145
954.00	0.370175
955.00	0.369190
956.00	0.368214
957.00	0.367255
958.00	0.366268
959.00	0.365353
960.00	0.364498
961.00	0.363635
962.00	0.362733
963.00	0.361801
964.00	0.360910
965.00	0.360029
966.00	0.359117
967.00	0.358217
968.00	0.357358
969.00	0.356500
970.00	0.355655
971.00	0.354848
972.00	0.354101
973.00	0.353284
974.00	0.352446
975.00	0.351656
976.00	0.350851
977.00	0.350018
978.00	0.349214
979.00	0.348500
980.00	0.347808
981.00	0.347100
982.00	0.346388
983.00	0.345727
984.00	0.345053
985.00	0.344380
986.00	0.343677
987.00	0.342995
988.00	0.342288
989.00	0.341571
990.00	0.340906
991.00	0.340243
992.00	0.339595
993.00	0.338911
994.00	0.338240
995.00	0.337599
996.00	0.336930
997.00	0.336237
998.00	0.335571
999.00	0.334914
1000.00	0.334247
1001.00	0.333604
1002.00	0.332967
1003.00	0.332380
1004.00	0.331775
1005.00	0.331174
1006.00	0.330583
1007.00	0.330019
1008.00	0.329475
1009.00	0.328954
1010.00	0.328420
1011.00	0.327892
1012.00	0.327348
1013.00	0.326824
1014.00	0.326286
1015.00	0.325747
1016.00	0.325185
1017.00	0.324643
1018.00	0.324096
1019.00	0.323575
1020.00	0.323045
1021.00	0.322533
1022.00	0.321992
1023.00	0.321416
1024.00	0.320867
1025.00	0.320318
1026.00	0.319728
1027.00	0.319176
1028.00	0.318624
1029.00	0.318097
1030.00	0.317551
1031.00	0.317054
1032.00	0.316562
1033.00	0.316061
1034.00	0.315559
1035.00	0.315046
1036.00	0.314530
1037.00	0.314024
1038.00	0.313491
1039.00	0.312963
1040.00	0.312476
1041.00	0.311965
1042.00	0.311449
1043.00	0.310967
1044.00	0.310480
1045.00	0.309991
1046.00	0.309485
1047.00	0.308997
1048.00	0.308500
1049.00	0.307993
1050.00	0.307499
1051.00	0.307052
1052.00	0.306509
1053.00	0.306060
1054.00	0.305592
1055.00	0.305158
1056.00	0.304749
1057.00	0.304323
1058.00	0.303887
1059.00	0.303486
1060.00	0.303056
1061.00	0.302624
1062.00	0.302197
1063.00	0.301798
1064.00	0.301380
1065.00	0.300986
1066.00	0.300575
1067.00	0.300170
1068.00	0.299716
1069.00	0.299375
1070.00	0.298944
1071.00	0.298517
1072.00	0.298098
1073.00	0.297653
1074.00	0.297215
1075.00	0.296813
1076.00	0.296356
1077.00	0.295908
1078.00	0.295504
1079.00	0.295138
1080.00	0.294743
1081.00	0.294382
1082.00	0.293956
1083.00	0.293592
1084.00	0.293223
1085.00	0.292833
1086.00	0.292450
1087.00	0.292064
1088.00	0.291673
1089.00	0.291302
1090.00	0.290957
1091.00	0.290625
1092.00	0.290266
1093.00	0.289933
1094.00	0.289617
1095.00	0.289305
1096.00	0.288960
1097.00	0.288602
1098.00	0.288212
1099.00	0.287867
1100.00	0.287473
1101.00	0.287113
1102.00	0.286784
1103.00	0.286458
1104.00	0.286111
1105.00	0.285790
1106.00	0.285449
1107.00	0.285111
1108.00	0.284744
1109.00	0.284380
1110.00	0.284040
1111.00	0.283671
1112.00	0.283287
1113.00	0.282921
1114.00	0.282588
1115.00	0.282264
1116.00	0.281932
1117.00	0.281625
1118.00	0.281292
1119.00	0.280934
1120.00	0.280563
1121.00	0.280215
1122.00	0.279863
1123.00	0.279499
1124.00	0.279143
1125.00	0.278824
1126.00	0.278504
1127.00	0.278169
1128.00	0.277836
1129.00	0.277496
1130.00	0.277151
1131.00	0.276804
1132.00	0.276437
1133.00	0.276080
1134.00	0.275729
1135.00	0.275381
1136.00	0.275063
1137.00	0.274746
1138.00	0.274429
1139.00	0.274107
1140.00	0.273782
1141.00	0.273482
1142.00	0.273173
1143.00	0.272868
1144.00	0.272550
1145.00	0.272264
1146.00	0.271972
1147.00	0.271666
1148.00	0.271355
1149.00	0.271082
1150.00	0.270803
1151.00	0.270502
1152.00	0.270204
1153.00	0.269879
1154.00	0.269583
1155.00	0.269285
1156.00	0.268977
1157.00	0.268681
1158.00	0.268360
1159.00	0.268029
1160.00	0.267711
1161.00	0.267423
1162.00	0.267110
1163.00	0.266773
1164.00	0.266448
1165.00	0.266119
1166.00	0.265791
1167.00	0.265466
1168.00	0.265137
1169.00	0.264809
1170.00	0.264485
1171.00	0.264134
1172.00	0.263812
1173.00	0.263513
1174.00	0.263217
1175.00	0.262915
1176.00	0.262599
1177.00	0.262298
1178.00	0.262007
1179.00	0.261706
1180.00	0.261423
1181.00	0.261150
1182.00	0.260882
1183.00	0.260605
1184.00	0.260332
1185.00	0.260085
1186.00	0.259843
1187.00	0.259599
1188.00	0.259365
1189.00	0.259136
1190.00	0.258907
1191.00	0.258679
1192.00	0.258436
1193.00	0.258218
1194.00	0.257971
1195.00	0.257716
1196.00	0.257476
1197.00	0.257272
1198.00	0.257031
1199.00	0.256791
1200.00	0.256552
1201.00	0.256294
1202.00	0.256055
1203.00	0.255803
1204.00	0.255555
1205.00	0.255322
1206.00	0.255055
1207.00	0.254785
1208.00	0.254533
1209.00	0.254289
1210.00	0.254044
1211.00	0.253794
1212.00	0.253543
1213.00	0.253291
1214.00	0.253008
1215.00	0.252740
1216.00	0.252473
1217.00	0.252193
1218.00	0.251919
1219.00	0.251642
1220.00	0.251368
1221.00	0.251110
1222.00	0.250831
1223.00	0.250562
1224.00	0.250295
1225.00	0.249983
1226.00	0.249699
1227.00	0.249398
1228.00	0.249094
1229.00	0.248783
1230.00	0.248505
1231.00	0.248250
1232.00	0.248000
1233.00	0.247748
1234.00	0.247512
1235.00	0.247292
1236.00	0.247047
1237.00	0.246797
1238.00	0.246547
1239.00	0.246310
1240.00	0.246072
1241.00	0.245810
1242.00	0.245569
1243.00	0.245320
1244.00	0.245105
1245.00	0.244904
1246.00	0.244704
1247.00	0.244461
1248.00	0.244211
1249.00	0.243989
1250.00	0.243765
1251.00	0.243534
1252.00	0.243279
1253.00	0.243038
1254.00	0.242826
1255.00	0.242617
1256.00	0.242406
1257.00	0.242207
1258.00	0.241994
1259.00	0.241787
1260.00	0.241580
1261.00	0.241350
1262.00	0.241111
1263.00	0.240866
1264.00	0.240640
1265.00	0.240390
1266.00	0.240132
1267.00	0.239880
1268.00	0.239639
1269.00	0.239396
1270.00	0.239137
1271.00	0.238883
1272.00	0.238605
1273.00	0.238317
1274.00	0.238034
1275.00	0.237747
1276.00	0.237483
1277.00	0.237206
1278.00	0.236929
1279.00	0.236669
1280.00	0.236401
1281.00	0.236131
1282.00	0.235892
1283.00	0.235650
1284.00	0.235411
1285.00	0.235149
1286.00	0.234905
1287.00	0.234676
1288.00	0.234428
1289.00	0.234164
1290.00	0.233903
1291.00	0.233645
1292.00	0.233424
1293.00	0.233179
1294.00	0.232945
1295.00	0.232732
1296.00	0.232496
1297.00	0.232287
1298.00	0.232077
1299.00	0.231860
1300.00	0.231639
1301.00	0.231395
1302.00	0.231185
1303.00	0.230996
1304.00	0.230793
1305.00	0.230588
1306.00	0.230395
1307.00	0.230206
1308.00	0.230004
1309.00	0.229790
1310.00	0.229605
1311.00	0.229416
1312.00	0.229192
1313.00	0.228952
1314.00	0.228693
1315.00	0.228458
1316.00	0.228203
1317.00	0.227926
1318.00	0.227680
1319.00	0.227403
1320.00	0.227114
1321.00	0.226797
1322.00	0.226489
1323.00	0.226212
1324.00	0.225913
1325.00	0.225609
1326.00	0.225319
1327.00	0.224986
1328.00	0.224664
1329.00	0.224372
1330.00	0.224115
1331.00	0.223863
1332.00	0.223582
1333.00	0.223322
1334.00	0.223077
1335.00	0.222788
1336.00	0.222513
1337.00	0.222254
1338.00	0.222001
1339.00	0.221733
1340.00	0.221509
1341.00	0.221298
1342.00	0.221096
1343.00	0.220843
1344.00	0.220605
1345.00	0.220369
1346.00	0.220130
1347.00	0.219874
1348.00	0.219615
1349.00	0.219372
1350.00	0.219127
1351.00	0.218861
1352.00	0.218619
1353.00	0.218396
1354.00	0.218140
1355.00	0.217897
1356.00	0.217675
1357.00	0.217404
1358.00	0.217142
1359.00	0.216866
1360.00	0.216637
1361.00	0.216400
1362.00	0.216151
1363.00	0.215896
1364.00	0.215668
1365.00	0.215427
1366.00	0.215192
1367.00	0.214974
1368.00	0.214789
1369.00	0.214589
1370.00	0.214383
1371.00	0.214207
1372.00	0.214050
1373.00	0.213905
1374.00	0.213767
1375.00	0.213633
1376.00	0.213501
1377.00	0.213385
1378.00	0.213294
1379.00	0.213215
1380.00	0.213153
1381.00	0.213082
1382.00	0.213036
1383.00	0.212991
1384.00	0.212935
1385.00	0.212871
1386.00	0.212845
1387.00	0.212828
1388.00	0.212783
1389.00	0.212752
1390.00	0.212712
1391.00	0.212678
1392.00	0.212645
1393.00	0.212630
1394.00	0.212619
1395.00	0.212604
1396.00	0.212591
1397.00	0.212585
1398.00	0.212560
1399.00	0.212539
1400.00	0.212525
1401.00	0.212490
1402.00	0.212475
1403.00	0.212454
1404.00	0.212431
1405.00	0.212423
1406.00	0.212397
1407.00	0.212373
1408.00	0.212359
1409.00	0.212335
1410.00	0.212336
1411.00	0.212336
1412.00	0.212337
1413.00	0.212318
1414.00	0.212293
1415.00	0.212274
1416.00	0.212248
1417.00	0.212219
1418.00	0.212202
1419.00	0.212175
1420.00	0.212130
1421.00	0.212089
1422.00	0.212052
1423.00	0.212028
1424.00	0.211999
1425.00	0.211953
1426.00	0.211912
1427.00	0.211849
1428.00	0.211782
1429.00	0.211715
1430.00	0.211658
1431.00	0.211586
1432.00	0.211516
1433.00	0.211453
1434.00	0.211408
1435.00	0.211382
1436.00	0.211341
1437.00	0.211309
1438.00	0.211261
1439.00	0.211218
1440.00	0.211161
1441.00	0.211115
1442.00	0.211075
1443.00	0.211007
1444.00	0.210969
1445.00	0.210934
1446.00	0.210891
1447.00	0.210867
1448.00	0.210832
1449.00	0.210798
1450.00	0.210766
1451.00	0.210730
1452.00	0.210683
1453.00	0.210641
1454.00	0.210614
1455.00	0.210544
1456.00	0.210477
1457.00	0.210416
1458.00	0.210319
1459.00	0.210221
1460.00	0.210157
1461.00	0.210066
1462.00	0.209945
1463.00	0.209812
1464.00	0.209671
1465.00	0.209552
1466.00	0.209413
1467.00	0.209276
1468.00	0.209096
1469.00	0.208922
1470.00	0.208756
1471.00	0.208553
1472.00	0.208392
1473.00	0.208248
1474.00	0.208059
1475.00	0.207872
1476.00	0.207666
1477.00	0.207473
1478.00	0.207279
1479.00	0.207063
1480.00	0.206855
1481.00	0.206648
1482.00	0.206413
1483.00	0.206163
1484.00	0.205950
1485.00	0.205754
1486.00	0.205525
1487.00	0.205272
1488.00	0.205040
1489.00	0.204795
1490.00	0.204514
1491.00	0.204259
1492.00	0.204020
1493.00	0.203784
1494.00	0.203519
1495.00	0.203261
1496.00	0.203041
1497.00	0.202821
1498.00	0.202560
1499.00	0.202292
1500.00	0.202095
1501.00	0.201848
1502.00	0.201576
1503.00	0.201305
1504.00	0.201059
1505.00	0.200819
1506.00	0.200565
1507.00	0.200313
1508.00	0.200082
1509.00	0.199830
1510.00	0.199563
1511.00	0.199287
1512.00	0.199031
1513.00	0.198747
1514.00	0.198472
1515.00	0.198218
1516.00	0.197992
1517.00	0.197731
1518.00	0.197487
1519.00	0.197295
1520.00	0.197118
1521.00	0.196916
1522.00	0.196693
1523.00	0.196496
1524.00	0.196303
1525.00	0.196106
1526.00	0.195923
1527.00	0.195744
1528.00	0.195581
1529.00	0.195386
1530.00	0.195225
1531.00	0.195062
1532.00	0.194915
1533.00	0.194771
1534.00	0.194619
1535.00	0.194437
1536.00	0.194241
1537.00	0.194045
1538.00	0.193867
1539.00	0.193719
1540.00	0.193550
1541.00	0.193354
1542.00	0.193197
1543.00	0.193028
1544.00	0.192897
1545.00	0.192755
1546.00	0.192605
1547.00	0.192478
1548.00	0.192302
1549.00	0.192142
1550.00	0.191985
1551.00	0.191849
1552.00	0.191703
1553.00	0.191536
1554.00	0.191355
1555.00	0.191189
1556.00	0.191013
1557.00	0.190861
1558.00	0.190725
1559.00	0.190528
1560.00	0.190350
1561.00	0.190151
1562.00	0.189971
1563.00	0.189796
1564.00	0.189593
1565.00	0.189417
1566.00	0.189211
1567.00	0.188995
1568.00	0.188763
1569.00	0.188548
1570.00	0.188330
1571.00	0.188134
1572.00	0.187920
1573.00	0.187705
1574.00	0.187472
1575.00	0.187232
1576.00	0.187005
1577.00	0.186781
1578.00	0.186554
1579.00	0.186327
1580.00	0.186123
1581.00	0.185891
1582.00	0.185680
1583.00	0.185490
1584.00	0.185296
1585.00	0.185112
1586.00	0.184906
1587.00	0.184718
1588.00	0.184524
1589.00	0.184338
1590.00	0.184132
1591.00	0.183964
1592.00	0.183825
1593.00	0.183666
1594.00	0.183498
1595.00	0.183353
1596.00	0.183192
1597.00	0.183027
1598.00	0.182888
1599.00	0.182738
1600.00	0.182565
1601.00	0.182388
1602.00	0.182231
1603.00	0.182081
1604.00	0.181916
1605.00	0.181755
1606.00	0.181604
1607.00	0.181466
1608.00	0.181280
1609.00	0.181102
1610.00	0.180953
1611.00	0.180807
1612.00	0.180631
1613.00	0.180478
1614.00	0.180318
1615.00	0.180171
1616.00	0.180045
1617.00	0.179904
1618.00	0.179766
1619.00	0.179616
1620.00	0.179482
1621.00	0.179344
1622.00	0.179207
1623.00	0.179069
1624.00	0.178949
1625.00	0.178844
1626.00	0.178742
1627.00	0.178651
1628.00	0.178555
1629.00	0.178471
1630.00	0.178357
1631.00	0.178244
1632.00	0.178129
1633.00	0.177989
1634.00	0.177864
1635.00	0.177748
1636.00	0.177627
1637.00	0.177509
1638.00	0.177410
1639.00	0.177341
1640.00	0.177241
1641.00	0.177097
1642.00	0.176951
1643.00	0.177762
1644.00	0.178605
1645.00	0.179422
1646.00	0.180238
1647.00	0.181065
1648.00	0.181890
1649.00	0.182656
1650.00	0.183455
1651.00	0.184255
1652.00	0.185091
1653.00	0.185950
1654.00	0.186795
1655.00	0.187600
1656.00	0.188312
1657.00	0.189075
1658.00	0.189908
1659.00	0.190743
1660.00	0.190517
1661.00	0.190267
1662.00	0.190042
1663.00	0.189842
1664.00	0.189607
1665.00	0.189385
1666.00	0.189212
1667.00	0.188947
1668.00	0.188713
1669.00	0.188486
1670.00	0.188211
1671.00	0.187971
1672.00	0.187853
1673.00	0.187671
1674.00	0.187501
1675.00	0.187269
1676.00	0.187090
1677.00	0.186921
1678.00	0.186736
1679.00	0.186573
1680.00	0.186419
1681.00	0.186283
1682.00	0.186091
1683.00	0.185973
1684.00	0.185930
1685.00	0.185874
1686.00	0.185745
1687.00	0.185633
1688.00	0.185573
1689.00	0.185431
1690.00	0.185389
1691.00	0.185309
1692.00	0.185284
1693.00	0.185158
1694.00	0.185146
1695.00	0.185124
1696.00	0.185149
1697.00	0.185118
1698.00	0.185043
1699.00	0.185061
1700.00	0.184949
1701.00	0.184899
1702.00	0.184748
1703.00	0.184713
1704.00	0.184627
1705.00	0.184530
1706.00	0.184428
1707.00	0.184358
1708.00	0.184293
1709.00	0.184205
1710.00	0.184210
1711.00	0.184114
1712.00	0.184035
1713.00	0.183880
1714.00	0.183790
1715.00	0.183716
1716.00	0.183631
1717.00	0.183557
1718.00	0.183495
1719.00	0.183475
1720.00	0.183391
1721.00	0.183322
1722.00	0.183230
1723.00	0.183117
1724.00	0.183007
1725.00	0.182901
1726.00	0.182762
1727.00	0.182587
1728.00	0.182381
1729.00	0.182263
1730.00	0.182107
1731.00	0.181974
1732.00	0.181771
1733.00	0.181609
1734.00	0.181471
1735.00	0.181269
1736.00	0.181106
1737.00	0.180885
1738.00	0.180703
1739.00	0.180452
1740.00	0.180327
1741.00	0.180221
1742.00	0.180123
1743.00	0.179944
1744.00	0.179823
1745.00	0.179718
1746.00	0.179534
1747.00	0.179445
1748.00	0.179265
1749.00	0.179232
1750.00	0.179042
1751.00	0.178975
1752.00	0.178811
1753.00	0.178691
1754.00	0.178579
1755.00	0.178504
1756.00	0.178418
1757.00	0.178199
1758.00	0.178012
1759.00	0.177834
1760.00	0.177734
1761.00	0.177537
1762.00	0.177464
1763.00	0.177260
1764.00	0.177029
1765.00	0.176793
1766.00	0.176552
1767.00	0.176368
1768.00	0.176052
1769.00	0.175837
1770.00	0.175660
1771.00	0.175469
1772.00	0.175209
1773.00	0.175031
1774.00	0.174786
1775.00	0.174551
1776.00	0.174245
1777.00	0.173949
1778.00	0.173705
1779.00	0.173386
1780.00	0.173181
1781.00	0.173033
1782.00	0.172873
1783.00	0.172601
1784.00	0.172406
1785.00	0.172205
1786.00	0.171989
1787.00	0.171632
1788.00	0.171465
1789.00	0.171195
1790.00	0.171011
1791.00	0.170839
1792.00	0.170785
1793.00	0.170596
1794.00	0.170459
1795.00	0.170343
1796.00	0.170114
1797.00	0.169965
1798.00	0.169705
1799.00	0.169569
1800.00	0.169414
1801.00	0.169314
1802.00	0.169066
1803.00	0.168999
1804.00	0.168921
1805.00	0.168759
1806.00	0.168693
1807.00	0.168528
1808.00	0.168431
1809.00	0.168089
1810.00	0.168042
1811.00	0.167887
1812.00	0.167729
1813.00	0.167575
1814.00	0.167480
1815.00	0.167381
1816.00	0.167173
1817.00	0.167170
1818.00	0.167006
1819.00	0.166966
1820.00	0.166732
1821.00	0.166736
1822.00	0.166487
1823.00	0.166344
1824.00	0.166230
1825.00	0.166123
1826.00	0.166031
1827.00	0.165810
1828.00	0.165693
1829.00	0.165494
1830.00	0.165439
1831.00	0.165170
1832.00	0.165071
1833.00	0.165013
1834.00	0.164732
1835.00	0.164490
1836.00	0.164459
1837.00	0.164314
1838.00	0.164093
1839.00	0.164012
1840.00	0.163893
1841.00	0.163780
1842.00	0.163543
1843.00	0.163534
1844.00	0.163474
1845.00	0.163424
1846.00	0.163346
1847.00	0.163396
1848.00	0.163417
1849.00	0.163237
1850.00	0.163139
1851.00	0.163265
1852.00	0.163317
1853.00	0.163204
1854.00	0.163201
1855.00	0.163226
1856.00	0.163221
1857.00	0.163190
1858.00	0.163218
1859.00	0.163350
1860.00	0.163386
1861.00	0.163412
1862.00	0.163437
1863.00	0.163633
1864.00	0.163587
1865.00	0.163780
1866.00	0.164086
1867.00	0.164317
1868.00	0.164321
1869.00	0.164697
1870.00	0.165027
1871.00	0.165389
1872.00	0.165749
1873.00	0.166156
1874.00	0.166695
1875.00	0.167020
1876.00	0.167578
1877.00	0.168157
1878.00	0.168755
1879.00	0.169333
1880.00	0.170023
1881.00	0.170767
1882.00	0.171343
1883.00	0.172013
1884.00	0.172829
1885.00	0.173675
1886.00	0.174228
1887.00	0.175135
1888.00	0.175980
1889.00	0.176841
1890.00	0.177703
1891.00	0.178708
1892.00	0.179686
1893.00	0.180553
1894.00	0.181417
1895.00	0.182400
1896.00	0.183390
1897.00	0.184241
1898.00	0.185277
1899.00	0.186302
1900.00	0.187383
1901.00	0.188197
1902.00	0.189462
1903.00	0.190601
1904.00	0.191572
1905.00	0.192602
1906.00	0.193512
1907.00	0.194644
1908.00	0.195481
1909.00	0.196587
1910.00	0.197650
1911.00	0.198472
1912.00	0.199319
1913.00	0.200336
1914.00	0.201087
1915.00	0.201749
1916.00	0.202696
1917.00	0.203228
1918.00	0.204125
1919.00	0.204477
1920.00	0.205020
1921.00	0.205472
1922.00	0.205931
1923.00	0.206342
1924.00	0.206737
1925.00	0.207130
1926.00	0.207197
1927.00	0.207337
1928.00	0.207576
1929.00	0.207754
1930.00	0.207642
1931.00	0.208057
1932.00	0.208182
1933.00	0.208111
1934.00	0.208402
1935.00	0.208301
1936.00	0.208412
1937.00	0.208295
1938.00	0.208424
1939.00	0.208195
1940.00	0.208228
1941.00	0.207952
1942.00	0.207798
1943.00	0.207753
1944.00	0.207661
1945.00	0.207547
1946.00	0.207293
1947.00	0.207054
1948.00	0.206410
1949.00	0.206376
1950.00	0.206011
1951.00	0.205597
1952.00	0.205164
1953.00	0.204706
1954.00	0.204461
1955.00	0.203636
1956.00	0.203313
1957.00	0.202876
1958.00	0.202506
1959.00	0.201838
1960.00	0.201398
1961.00	0.200814
1962.00	0.200250
1963.00	0.199754
1964.00	0.199285
1965.00	0.199040
1966.00	0.198094
1967.00	0.197724
1968.00	0.197164
1969.00	0.196673
1970.00	0.196054
1971.00	0.195514
1972.00	0.195214
1973.00	0.194859
1974.00	0.194177
1975.00	0.193598
1976.00	0.193365
1977.00	0.192801
1978.00	0.192464
1979.00	0.191929
1980.00	0.191377
1981.00	0.190738
1982.00	0.190349
1983.00	0.189839
1984.00	0.189054
1985.00	0.188386
1986.00	0.187885
1987.00	0.187425
1988.00	0.186759
1989.00	0.186242
1990.00	0.185560
1991.00	0.185177
1992.00	0.184557
1993.00	0.184045
1994.00	0.183483
1995.00	0.182825
1996.00	0.182565
1997.00	0.182343
1998.00	0.182041
1999.00	0.181312
2000.00	0.181192
2001.00	0.181054
2002.00	0.180853
2003.00	0.180308
2004.00	0.180015
2005.00	0.179806
2006.00	0.179566
2007.00	0.179220
2008.00	0.178871
2009.00	0.178582
2010.00	0.178206
2011.00	0.178019
2012.00	0.177638
2013.00	0.177205
2014.00	0.176579
2015.00	0.176300
2016.00	0.176149
2017.00	0.175593
2018.00	0.175185
2019.00	0.174745
2020.00	0.174561
2021.00	0.174130
2022.00	0.173814
2023.00	0.173338
2024.00	0.173103
2025.00	0.172611
2026.00	0.172524
2027.00	0.172370
2028.00	0.171940
2029.00	0.171766
2030.00	0.171498
2031.00	0.171543
2032.00	0.171278
2033.00	0.170948
2034.00	0.170894
2035.00	0.170472
2036.00	0.170465
2037.00	0.170181
2038.00	0.170183
2039.00	0.169816
2040.00	0.169618
2041.00	0.169278
2042.00	0.169190
2043.00	0.168878
2044.00	0.168536
2045.00	0.168556
2046.00	0.168248
2047.00	0.168086
2048.00	0.167901
2049.00	0.167603
2050.00	0.167253
2051.00	0.166987
2052.00	0.166969
2053.00	0.166550
2054.00	0.166412
2055.00	0.165926
2056.00	0.166000
2057.00	0.165865
2058.00	0.165795
2059.00	0.165829
2060.00	0.165759
2061.00	0.165465
2062.00	0.165138
2063.00	0.164978
2064.00	0.164670
2065.00	0.164154
2066.00	0.164089
2067.00	0.164248
2068.00	0.163905
2069.00	0.163870
2070.00	0.163770
2071.00	0.163702
2072.00	0.163668
2073.00	0.163389
2074.00	0.163155
2075.00	0.162960
2076.00	0.162502
2077.00	0.162285
2078.00	0.162226
2079.00	0.161890
2080.00	0.161747
2081.00	0.161599
2082.00	0.161580
2083.00	0.161544
2084.00	0.160996
2085.00	0.161035
2086.00	0.160467
2087.00	0.160282
2088.00	0.159900
2089.00	0.159775
2090.00	0.159587
2091.00	0.159556
2092.00	0.159475
2093.00	0.159295
2094.00	0.159023
2095.00	0.158769
2096.00	0.158886
2097.00	0.158506
2098.00	0.158371
2099.00	0.158116
2100.00	0.157650
2101.00	0.157401
2102.00	0.157195
2103.00	0.157286
2104.00	0.156824
2105.00	0.156928
2106.00	0.156679
2107.00	0.156443
2108.00	0.156055
2109.00	0.155613
2110.00	0.155519
2111.00	0.155244
2112.00	0.155319
2113.00	0.154894
2114.00	0.154906
2115.00	0.154473
2116.00	0.154493
2117.00	0.154439
2118.00	0.154338
2119.00	0.154118
2120.00	0.153768
2121.00	0.153820
2122.00	0.153156
2123.00	0.152995
2124.00	0.152807
2125.00	0.152610
2126.00	0.152298
2127.00	0.152144
2128.00	0.151856
2129.00	0.151112
2130.00	0.151046
2131.00	0.150879
2132.00	0.150822
2133.00	0.150191
2134.00	0.150138
2135.00	0.150123
2136.00	0.149717
2137.00	0.149541
2138.00	0.149523
2139.00	0.149490
2140.00	0.148936
2141.00	0.148857
2142.00	0.148730
2143.00	0.148621
2144.00	0.148198
2145.00	0.148260
2146.00	0.148421
2147.00	0.148026
2148.00	0.147727
2149.00	0.147490
2150.00	0.147557
2151.00	0.147020
2152.00	0.146837
2153.00	0.146663
2154.00	0.146285
2155.00	0.145785
2156.00	0.145780
2157.00	0.146015
2158.00	0.145414
2159.00	0.145230
2160.00	0.145459
2161.00	0.145179
2162.00	0.144886
2163.00	0.144471
2164.00	0.144488
2165.00	0.144185
2166.00	0.143982
2167.00	0.143690
2168.00	0.143588
2169.00	0.143187
2170.00	0.143123
2171.00	0.143054
2172.00	0.142693
2173.00	0.142257
2174.00	0.142012
2175.00	0.141988
2176.00	0.141512
2177.00	0.140888
2178.00	0.140834
2179.00	0.140398
2180.00	0.140161
2181.00	0.140041
2182.00	0.140125
2183.00	0.140005
2184.00	0.139925
2185.00	0.139956
2186.00	0.139872
2187.00	0.139511
2188.00	0.139364
2189.00	0.139296
2190.00	0.139216
2191.00	0.138926
2192.00	0.138893
2193.00	0.138970
2194.00	0.138999
2195.00	0.138918
2196.00	0.139176
2197.00	0.139076
[truncated: 303 more rows]
