# Supplementary material for: Ultrafast charge-transfer-induced spin transition in cobalt-tungstate molecular photomagnets
Source: Nat Commun. 2025 Jun 6;16:5012. doi: 10.1038/s41467-025-60401-4 (PMC12144094; doi:10.1038/s41467-025-60401-4)
Supplement: Supplementary file 5 — Source Data [file 41467_2025_60401_MOESM5_ESM.zip › Source_Data_files/Photoinduced_UV_vis_NIR_spectra_CsCoW/photo1st_anealing/File_220712_204246_65K.txt]

File_220712_204246_65K.spc - RawData
�g�� (nm)	Abs.
200.00	1.907437
201.00	1.934891
202.00	2.166597
203.00	2.418915
204.00	2.304155
205.00	2.596137
206.00	2.715914
207.00	2.518633
208.00	2.590331
209.00	2.762607
210.00	2.591835
211.00	2.837912
212.00	2.506391
213.00	2.525818
214.00	2.426647
215.00	2.349975
216.00	2.359130
217.00	2.390587
218.00	2.312595
219.00	2.241642
220.00	2.237349
221.00	2.282156
222.00	2.315986
223.00	2.324230
224.00	2.342071
225.00	2.329962
226.00	2.284952
227.00	2.254292
228.00	2.246133
229.00	2.256378
230.00	2.295469
231.00	2.288746
232.00	2.316233
233.00	2.334047
234.00	2.358916
235.00	2.340265
236.00	2.365131
237.00	2.376668
238.00	2.360217
239.00	2.331681
240.00	2.336597
241.00	2.334085
242.00	2.324830
243.00	2.311133
244.00	2.328984
245.00	2.341856
246.00	2.340950
247.00	2.361465
248.00	2.378356
249.00	2.379162
250.00	2.381809
251.00	2.378361
252.00	2.360760
253.00	2.376948
254.00	2.381402
255.00	2.385160
256.00	2.399405
257.00	2.405038
258.00	2.386109
259.00	2.394154
260.00	2.374082
261.00	2.364403
262.00	2.381540
263.00	2.386075
264.00	2.382053
265.00	2.379425
266.00	2.385928
267.00	2.370970
268.00	2.369953
269.00	2.371590
270.00	2.374974
271.00	2.365709
272.00	2.360805
273.00	2.342021
274.00	2.324282
275.00	2.317101
276.00	2.305468
277.00	2.297346
278.00	2.294996
279.00	2.287956
280.00	2.280521
281.00	2.275282
282.00	2.256700
283.00	2.248435
284.00	2.247339
285.00	2.233091
286.00	2.210871
287.00	2.204844
288.00	2.188783
289.00	2.168418
290.00	2.152087
291.00	2.149554
292.00	2.128235
293.00	2.116849
294.00	2.104603
295.00	2.096592
296.00	2.079795
297.00	2.073811
298.00	2.060976
299.00	2.054174
300.00	2.036520
301.00	2.022379
302.00	2.011011
303.00	1.988390
304.00	1.967661
305.00	1.960673
306.00	1.945292
307.00	1.925093
308.00	1.913582
309.00	1.885524
310.00	1.867114
311.00	1.842609
312.00	1.826422
313.00	1.815255
314.00	1.805054
315.00	1.789200
316.00	1.773282
317.00	1.753925
318.00	1.726641
319.00	1.700231
320.00	1.673271
321.00	1.663641
322.00	1.650951
323.00	1.635534
324.00	1.631931
325.00	1.623599
326.00	1.604862
327.00	1.594990
328.00	1.587220
329.00	1.572070
330.00	1.560534
331.00	1.553625
332.00	1.540767
333.00	1.533385
334.00	1.530109
335.00	1.526390
336.00	1.519509
337.00	1.515382
338.00	1.508949
339.00	1.503264
340.00	1.499838
341.00	1.497158
342.00	1.492691
343.00	1.489661
344.00	1.487568
345.00	1.480609
346.00	1.479004
347.00	1.475834
348.00	1.473341
349.00	1.469351
350.00	1.467319
351.00	1.463626
352.00	1.461622
353.00	1.458237
354.00	1.453058
355.00	1.449466
356.00	1.443688
357.00	1.438810
358.00	1.435022
359.00	1.431574
360.00	1.425662
361.00	1.420804
362.00	1.415245
363.00	1.407985
364.00	1.398945
365.00	1.391741
366.00	1.382116
367.00	1.370567
368.00	1.359354
369.00	1.349190
370.00	1.336206
371.00	1.323851
372.00	1.311173
373.00	1.297523
374.00	1.282570
375.00	1.269291
376.00	1.254565
377.00	1.240386
378.00	1.226295
379.00	1.212886
380.00	1.200740
381.00	1.189202
382.00	1.176882
383.00	1.165680
384.00	1.155594
385.00	1.142746
386.00	1.131830
387.00	1.122082
388.00	1.112118
389.00	1.101662
390.00	1.092638
391.00	1.083485
392.00	1.074079
393.00	1.065639
394.00	1.058267
395.00	1.050411
396.00	1.043650
397.00	1.038214
398.00	1.032078
399.00	1.025335
400.00	1.020650
401.00	1.015883
402.00	1.011343
403.00	1.007052
404.00	1.004206
405.00	1.000330
406.00	0.996471
407.00	0.992747
408.00	0.989501
409.00	0.985424
410.00	0.982360
411.00	0.979324
412.00	0.975478
413.00	0.971945
414.00	0.968878
415.00	0.965303
416.00	0.961812
417.00	0.958691
418.00	0.954994
419.00	0.951864
420.00	0.948766
421.00	0.945357
422.00	0.942834
423.00	0.940728
424.00	0.937859
425.00	0.934704
426.00	0.932069
427.00	0.929166
428.00	0.926040
429.00	0.923602
430.00	0.921717
431.00	0.918759
432.00	0.916082
433.00	0.913827
434.00	0.911671
435.00	0.910019
436.00	0.908529
437.00	0.906999
438.00	0.905660
439.00	0.904031
440.00	0.902252
441.00	0.900998
442.00	0.899554
443.00	0.898082
444.00	0.896948
445.00	0.895485
446.00	0.894953
447.00	0.894574
448.00	0.894206
449.00	0.893820
450.00	0.893286
451.00	0.892729
452.00	0.891626
453.00	0.891474
454.00	0.891443
455.00	0.892199
456.00	0.892659
457.00	0.893406
458.00	0.894062
459.00	0.894584
460.00	0.894670
461.00	0.894983
462.00	0.895608
463.00	0.896005
464.00	0.896286
465.00	0.896658
466.00	0.896994
467.00	0.897176
468.00	0.896469
469.00	0.895586
470.00	0.895097
471.00	0.893927
472.00	0.892949
473.00	0.892413
474.00	0.892111
475.00	0.891373
476.00	0.890832
477.00	0.890354
478.00	0.889759
479.00	0.889314
480.00	0.888996
481.00	0.888648
482.00	0.888206
483.00	0.887405
484.00	0.886445
485.00	0.885305
486.00	0.884736
487.00	0.883977
488.00	0.883083
489.00	0.882724
490.00	0.882256
491.00	0.881566
492.00	0.881012
493.00	0.881299
494.00	0.881363
495.00	0.881732
496.00	0.881772
497.00	0.881716
498.00	0.881695
499.00	0.881107
500.00	0.880598
501.00	0.880383
502.00	0.880200
503.00	0.879501
504.00	0.878799
505.00	0.878250
506.00	0.877565
507.00	0.877423
508.00	0.877242
509.00	0.877333
510.00	0.877117
511.00	0.876955
512.00	0.875975
513.00	0.875709
514.00	0.875138
515.00	0.874574
516.00	0.873902
517.00	0.873383
518.00	0.872599
519.00	0.871830
520.00	0.871097
521.00	0.870640
522.00	0.870441
523.00	0.869638
524.00	0.869559
525.00	0.869366
526.00	0.868592
527.00	0.867683
528.00	0.867325
529.00	0.866844
530.00	0.866307
531.00	0.866202
532.00	0.865601
533.00	0.864630
534.00	0.863039
535.00	0.861396
536.00	0.858924
537.00	0.856810
538.00	0.854037
539.00	0.851157
540.00	0.848242
541.00	0.845136
542.00	0.841807
543.00	0.838606
544.00	0.834987
545.00	0.831329
546.00	0.827718
547.00	0.823754
548.00	0.820280
549.00	0.816707
550.00	0.813219
551.00	0.810476
552.00	0.808200
553.00	0.805616
554.00	0.803566
555.00	0.801771
556.00	0.799469
557.00	0.797858
558.00	0.796170
559.00	0.794493
560.00	0.792825
561.00	0.791717
562.00	0.790054
563.00	0.788973
564.00	0.788111
565.00	0.786661
566.00	0.785437
567.00	0.784085
568.00	0.782257
569.00	0.780282
570.00	0.778661
571.00	0.776838
572.00	0.774577
573.00	0.772650
574.00	0.770482
575.00	0.768766
576.00	0.766282
577.00	0.764401
578.00	0.762617
579.00	0.761060
580.00	0.759384
581.00	0.758252
582.00	0.757261
583.00	0.756535
584.00	0.755913
585.00	0.755244
586.00	0.755125
587.00	0.754847
588.00	0.754406
589.00	0.754061
590.00	0.754027
591.00	0.753577
592.00	0.753569
593.00	0.753776
594.00	0.753888
595.00	0.753694
596.00	0.754075
597.00	0.754006
598.00	0.753869
599.00	0.753746
600.00	0.754335
601.00	0.754475
602.00	0.754538
603.00	0.754845
604.00	0.755440
605.00	0.755780
606.00	0.756278
607.00	0.757238
608.00	0.757659
609.00	0.758409
610.00	0.758881
611.00	0.759484
612.00	0.760077
613.00	0.760666
614.00	0.761653
615.00	0.762792
616.00	0.763780
617.00	0.764895
618.00	0.766832
619.00	0.767989
620.00	0.768892
621.00	0.769723
622.00	0.770608
623.00	0.771419
624.00	0.772747
625.00	0.774499
626.00	0.776391
627.00	0.777875
628.00	0.779594
629.00	0.780890
630.00	0.781649
631.00	0.782734
632.00	0.784234
633.00	0.785621
634.00	0.786875
635.00	0.789012
636.00	0.790226
637.00	0.791509
638.00	0.792738
639.00	0.794703
640.00	0.795673
641.00	0.796998
642.00	0.799039
643.00	0.800482
644.00	0.801706
645.00	0.803165
646.00	0.804981
647.00	0.806254
648.00	0.807785
649.00	0.809069
650.00	0.810347
651.00	0.811724
652.00	0.812854
653.00	0.813935
654.00	0.815648
655.00	0.817817
656.00	0.819420
657.00	0.821481
658.00	0.824183
659.00	0.826449
660.00	0.828140
661.00	0.830179
662.00	0.832470
663.00	0.833525
664.00	0.834994
665.00	0.836125
666.00	0.837073
667.00	0.837545
668.00	0.838443
669.00	0.838092
670.00	0.839050
671.00	0.839631
672.00	0.839711
673.00	0.840711
674.00	0.841461
675.00	0.842085
676.00	0.843171
677.00	0.844745
678.00	0.845206
679.00	0.846396
680.00	0.846767
681.00	0.847864
682.00	0.849219
683.00	0.850544
684.00	0.851841
685.00	0.853592
686.00	0.854956
687.00	0.855347
688.00	0.856027
689.00	0.856627
690.00	0.857647
691.00	0.858585
692.00	0.859635
693.00	0.860706
694.00	0.862670
695.00	0.863187
696.00	0.863019
697.00	0.863706
698.00	0.863730
699.00	0.863298
700.00	0.863807
701.00	0.864834
702.00	0.864857
703.00	0.865836
704.00	0.866802
705.00	0.866897
706.00	0.867001
707.00	0.867892
708.00	0.867555
709.00	0.867153
710.00	0.868027
711.00	0.869259
712.00	0.868573
713.00	0.870297
714.00	0.871303
715.00	0.870970
716.00	0.870643
717.00	0.871793
718.00	0.869511
719.00	0.858326
720.00	0.848181
721.00	0.841900
722.00	0.838688
723.00	0.835829
724.00	0.832575
725.00	0.829374
726.00	0.826342
727.00	0.823149
728.00	0.819971
729.00	0.817306
730.00	0.817092
731.00	0.816761
732.00	0.816375
733.00	0.816060
734.00	0.815676
735.00	0.815340
736.00	0.815001
737.00	0.814670
738.00	0.814204
739.00	0.813682
740.00	0.813178
741.00	0.812595
742.00	0.812000
743.00	0.811402
744.00	0.810811
745.00	0.810086
746.00	0.809396
747.00	0.808619
748.00	0.807874
749.00	0.807061
750.00	0.806271
751.00	0.805457
752.00	0.804566
753.00	0.803598
754.00	0.802541
755.00	0.801481
756.00	0.800415
757.00	0.799296
758.00	0.798205
759.00	0.797033
760.00	0.795773
761.00	0.794520
762.00	0.793336
763.00	0.792040
764.00	0.790726
765.00	0.789465
766.00	0.788206
767.00	0.786785
768.00	0.785392
769.00	0.783957
770.00	0.782489
771.00	0.781000
772.00	0.779521
773.00	0.777982
774.00	0.776493
775.00	0.774933
776.00	0.773423
777.00	0.771965
778.00	0.770452
779.00	0.768770
780.00	0.767167
781.00	0.765512
782.00	0.763770
783.00	0.761950
784.00	0.760264
785.00	0.758491
786.00	0.756697
787.00	0.754902
788.00	0.753102
789.00	0.751334
790.00	0.749517
791.00	0.747609
792.00	0.745688
793.00	0.743773
794.00	0.741738
795.00	0.739713
796.00	0.737774
797.00	0.735722
798.00	0.733688
799.00	0.731606
800.00	0.729570
801.00	0.727470
802.00	0.725355
803.00	0.723212
804.00	0.721125
805.00	0.718966
806.00	0.716749
807.00	0.714569
808.00	0.712377
809.00	0.710168
810.00	0.707949
811.00	0.705835
812.00	0.703628
813.00	0.701442
814.00	0.699221
815.00	0.696988
816.00	0.694851
817.00	0.692696
818.00	0.690491
819.00	0.688277
820.00	0.686071
821.00	0.683769
822.00	0.681530
823.00	0.679419
824.00	0.677260
825.00	0.675119
826.00	0.673027
827.00	0.670949
828.00	0.668768
829.00	0.666624
830.00	0.664397
831.00	0.662252
832.00	0.660123
833.00	0.657893
834.00	0.655722
835.00	0.653631
836.00	0.651469
837.00	0.649284
838.00	0.647197
839.00	0.645138
840.00	0.642917
841.00	0.640695
842.00	0.638460
843.00	0.636238
844.00	0.634024
845.00	0.631827
846.00	0.629682
847.00	0.627470
848.00	0.625360
849.00	0.623308
850.00	0.621228
851.00	0.619029
852.00	0.616885
853.00	0.614753
854.00	0.612733
855.00	0.610653
856.00	0.608497
857.00	0.606262
858.00	0.604225
859.00	0.602137
860.00	0.599950
861.00	0.597831
862.00	0.595632
863.00	0.591152
864.00	0.586741
865.00	0.582390
866.00	0.577997
867.00	0.573562
868.00	0.569272
869.00	0.564858
870.00	0.560537
871.00	0.556120
872.00	0.551738
873.00	0.547465
874.00	0.543385
875.00	0.539101
876.00	0.534940
877.00	0.530892
878.00	0.526758
879.00	0.522693
880.00	0.520567
881.00	0.518529
882.00	0.516335
883.00	0.514091
884.00	0.511974
885.00	0.509918
886.00	0.507902
887.00	0.505886
888.00	0.503953
889.00	0.502033
890.00	0.500106
891.00	0.498085
892.00	0.496100
893.00	0.494106
894.00	0.492075
895.00	0.490106
896.00	0.488201
897.00	0.486292
898.00	0.484379
899.00	0.482485
900.00	0.480686
901.00	0.478862
902.00	0.476979
903.00	0.475094
904.00	0.473221
905.00	0.471390
906.00	0.469525
907.00	0.467668
908.00	0.465928
909.00	0.464265
910.00	0.462606
911.00	0.460982
912.00	0.459285
913.00	0.457669
914.00	0.456010
915.00	0.454438
916.00	0.452799
917.00	0.451194
918.00	0.449655
919.00	0.448130
920.00	0.446618
921.00	0.445177
922.00	0.443683
923.00	0.442285
924.00	0.440835
925.00	0.439383
926.00	0.437934
927.00	0.436491
928.00	0.435043
929.00	0.433681
930.00	0.432234
931.00	0.430899
932.00	0.429506
933.00	0.428226
934.00	0.426931
935.00	0.425654
936.00	0.424393
937.00	0.423113
938.00	0.421820
939.00	0.420570
940.00	0.419285
941.00	0.418095
942.00	0.416875
943.00	0.415676
944.00	0.414469
945.00	0.413294
946.00	0.412029
947.00	0.410908
948.00	0.409781
949.00	0.408637
950.00	0.407473
951.00	0.406303
952.00	0.405135
953.00	0.403933
954.00	0.402774
955.00	0.401607
956.00	0.400471
957.00	0.399351
958.00	0.398213
959.00	0.397131
960.00	0.396072
961.00	0.395018
962.00	0.393922
963.00	0.392951
964.00	0.391871
965.00	0.390808
966.00	0.389755
967.00	0.388742
968.00	0.387735
969.00	0.386728
970.00	0.385737
971.00	0.384829
972.00	0.383939
973.00	0.382998
974.00	0.382075
975.00	0.381173
976.00	0.380223
977.00	0.379281
978.00	0.378375
979.00	0.377521
980.00	0.376654
981.00	0.375829
982.00	0.374978
983.00	0.374176
984.00	0.373364
985.00	0.372549
986.00	0.371735
987.00	0.370942
988.00	0.370127
989.00	0.369338
990.00	0.368575
991.00	0.367775
992.00	0.366991
993.00	0.366254
994.00	0.365520
995.00	0.364744
996.00	0.363987
997.00	0.363250
998.00	0.362521
999.00	0.361814
1000.00	0.361091
1001.00	0.360374
1002.00	0.359665
1003.00	0.359001
1004.00	0.358315
1005.00	0.357622
1006.00	0.356965
1007.00	0.356307
1008.00	0.355693
1009.00	0.355052
1010.00	0.354414
1011.00	0.353774
1012.00	0.353165
1013.00	0.352561
1014.00	0.351930
1015.00	0.351306
1016.00	0.350669
1017.00	0.350061
1018.00	0.349451
1019.00	0.348881
1020.00	0.348296
1021.00	0.347750
1022.00	0.347190
1023.00	0.346562
1024.00	0.345989
1025.00	0.345404
1026.00	0.344827
1027.00	0.344235
1028.00	0.343606
1029.00	0.343019
1030.00	0.342414
1031.00	0.341852
1032.00	0.341286
1033.00	0.340702
1034.00	0.340115
1035.00	0.339526
1036.00	0.338929
1037.00	0.338346
1038.00	0.337745
1039.00	0.337153
1040.00	0.336578
1041.00	0.335985
1042.00	0.335385
1043.00	0.334845
1044.00	0.334294
1045.00	0.333780
1046.00	0.333237
1047.00	0.332718
1048.00	0.332187
1049.00	0.331639
1050.00	0.331112
1051.00	0.330599
1052.00	0.330128
1053.00	0.329628
1054.00	0.329133
1055.00	0.328672
1056.00	0.328200
1057.00	0.327722
1058.00	0.327225
1059.00	0.326770
1060.00	0.326271
1061.00	0.325778
1062.00	0.325264
1063.00	0.324765
1064.00	0.324272
1065.00	0.323791
1066.00	0.323302
1067.00	0.322833
1068.00	0.322343
1069.00	0.321846
1070.00	0.321396
1071.00	0.320908
1072.00	0.320417
1073.00	0.319919
1074.00	0.319413
1075.00	0.318968
1076.00	0.318499
1077.00	0.318021
1078.00	0.317577
1079.00	0.317185
1080.00	0.316781
1081.00	0.316361
1082.00	0.315940
1083.00	0.315541
1084.00	0.315133
1085.00	0.314748
1086.00	0.314340
1087.00	0.313927
1088.00	0.313504
1089.00	0.313110
1090.00	0.312731
1091.00	0.312377
1092.00	0.311997
1093.00	0.311566
1094.00	0.311209
1095.00	0.310849
1096.00	0.310472
1097.00	0.310092
1098.00	0.309715
1099.00	0.309326
1100.00	0.308929
1101.00	0.308536
1102.00	0.308161
1103.00	0.307805
1104.00	0.307417
1105.00	0.307037
1106.00	0.306643
1107.00	0.306267
1108.00	0.305873
1109.00	0.305468
1110.00	0.305133
1111.00	0.304729
1112.00	0.304315
1113.00	0.303909
1114.00	0.303539
1115.00	0.303153
1116.00	0.302783
1117.00	0.302436
1118.00	0.302071
1119.00	0.301675
1120.00	0.301262
1121.00	0.300889
1122.00	0.300506
1123.00	0.300127
1124.00	0.299738
1125.00	0.299397
1126.00	0.299047
1127.00	0.298687
1128.00	0.298306
1129.00	0.297951
1130.00	0.297578
1131.00	0.297203
1132.00	0.296828
1133.00	0.296440
1134.00	0.296065
1135.00	0.295714
1136.00	0.295360
1137.00	0.295008
1138.00	0.294637
1139.00	0.294304
1140.00	0.293958
1141.00	0.293627
1142.00	0.293267
1143.00	0.292898
1144.00	0.292532
1145.00	0.292213
1146.00	0.291864
1147.00	0.291524
1148.00	0.291173
1149.00	0.290845
1150.00	0.290512
1151.00	0.290158
1152.00	0.289805
1153.00	0.289438
1154.00	0.289119
1155.00	0.288791
1156.00	0.288442
1157.00	0.288092
1158.00	0.287745
1159.00	0.287387
1160.00	0.287068
1161.00	0.286752
1162.00	0.286441
1163.00	0.286121
1164.00	0.285796
1165.00	0.285466
1166.00	0.285137
1167.00	0.284827
1168.00	0.284512
1169.00	0.284189
1170.00	0.283862
1171.00	0.283497
1172.00	0.283168
1173.00	0.282877
1174.00	0.282591
1175.00	0.282294
1176.00	0.281990
1177.00	0.281677
1178.00	0.281383
1179.00	0.281057
1180.00	0.280745
1181.00	0.280442
1182.00	0.280152
1183.00	0.279840
1184.00	0.279539
1185.00	0.279253
1186.00	0.278978
1187.00	0.278706
1188.00	0.278438
1189.00	0.278177
1190.00	0.277888
1191.00	0.277598
1192.00	0.277299
1193.00	0.277042
1194.00	0.276782
1195.00	0.276504
1196.00	0.276244
1197.00	0.276023
1198.00	0.275776
1199.00	0.275508
1200.00	0.275248
1201.00	0.274975
1202.00	0.274706
1203.00	0.274432
1204.00	0.274168
1205.00	0.273911
1206.00	0.273609
1207.00	0.273323
1208.00	0.273057
1209.00	0.272790
1210.00	0.272505
1211.00	0.272210
1212.00	0.271941
1213.00	0.271665
1214.00	0.271338
1215.00	0.271023
1216.00	0.270718
1217.00	0.270421
1218.00	0.270132
1219.00	0.269847
1220.00	0.269554
1221.00	0.269260
1222.00	0.268977
1223.00	0.268699
1224.00	0.268429
1225.00	0.268123
1226.00	0.267845
1227.00	0.267569
1228.00	0.267280
1229.00	0.266984
1230.00	0.266698
1231.00	0.266429
1232.00	0.266167
1233.00	0.265921
1234.00	0.265682
1235.00	0.265444
1236.00	0.265176
1237.00	0.264920
1238.00	0.264678
1239.00	0.264430
1240.00	0.264203
1241.00	0.263951
1242.00	0.263712
1243.00	0.263478
1244.00	0.263233
1245.00	0.263008
1246.00	0.262764
1247.00	0.262502
1248.00	0.262231
1249.00	0.262002
1250.00	0.261739
1251.00	0.261476
1252.00	0.261208
1253.00	0.260929
1254.00	0.260671
1255.00	0.260418
1256.00	0.260172
1257.00	0.259920
1258.00	0.259659
1259.00	0.259417
1260.00	0.259159
1261.00	0.258896
1262.00	0.258621
1263.00	0.258354
1264.00	0.258099
1265.00	0.257838
1266.00	0.257562
1267.00	0.257307
1268.00	0.257058
1269.00	0.256786
1270.00	0.256527
1271.00	0.256261
1272.00	0.255984
1273.00	0.255688
1274.00	0.255410
1275.00	0.255136
1276.00	0.254877
1277.00	0.254586
1278.00	0.254299
1279.00	0.254016
1280.00	0.253750
1281.00	0.253478
1282.00	0.253208
1283.00	0.252951
1284.00	0.252681
1285.00	0.252399
1286.00	0.252144
1287.00	0.251901
1288.00	0.251646
1289.00	0.251377
1290.00	0.251134
1291.00	0.250876
1292.00	0.250631
1293.00	0.250372
1294.00	0.250116
1295.00	0.249888
1296.00	0.249666
1297.00	0.249428
1298.00	0.249195
1299.00	0.248994
1300.00	0.248750
1301.00	0.248530
1302.00	0.248294
1303.00	0.248067
1304.00	0.247860
1305.00	0.247649
1306.00	0.247435
1307.00	0.247215
1308.00	0.246996
1309.00	0.246751
1310.00	0.246508
1311.00	0.246288
1312.00	0.246054
1313.00	0.245774
1314.00	0.245494
1315.00	0.245224
1316.00	0.244932
1317.00	0.244636
1318.00	0.244338
1319.00	0.244068
1320.00	0.243787
1321.00	0.243452
1322.00	0.243146
1323.00	0.242852
1324.00	0.242508
1325.00	0.242159
1326.00	0.241849
1327.00	0.241494
1328.00	0.241161
1329.00	0.240823
1330.00	0.240525
1331.00	0.240223
1332.00	0.239929
1333.00	0.239642
1334.00	0.239361
1335.00	0.239041
1336.00	0.238734
1337.00	0.238421
1338.00	0.238151
1339.00	0.237860
1340.00	0.237602
1341.00	0.237361
1342.00	0.237140
1343.00	0.236867
1344.00	0.236638
1345.00	0.236399
1346.00	0.236169
1347.00	0.235919
1348.00	0.235668
1349.00	0.235402
1350.00	0.235141
1351.00	0.234879
1352.00	0.234648
1353.00	0.234434
1354.00	0.234200
1355.00	0.233941
1356.00	0.233696
1357.00	0.233423
1358.00	0.233154
1359.00	0.232868
1360.00	0.232621
1361.00	0.232358
1362.00	0.232094
1363.00	0.231810
1364.00	0.231571
1365.00	0.231319
1366.00	0.231092
1367.00	0.230880
1368.00	0.230685
1369.00	0.230486
1370.00	0.230255
1371.00	0.230050
1372.00	0.229862
1373.00	0.229677
1374.00	0.229497
1375.00	0.229356
1376.00	0.229212
1377.00	0.229069
1378.00	0.228964
1379.00	0.228849
1380.00	0.228767
1381.00	0.228670
1382.00	0.228600
1383.00	0.228528
1384.00	0.228408
1385.00	0.228305
1386.00	0.228230
1387.00	0.228171
1388.00	0.228106
1389.00	0.228045
1390.00	0.227975
1391.00	0.227929
1392.00	0.227867
1393.00	0.227839
1394.00	0.227819
1395.00	0.227795
1396.00	0.227754
1397.00	0.227726
1398.00	0.227719
1399.00	0.227701
1400.00	0.227671
1401.00	0.227668
1402.00	0.227673
1403.00	0.227648
1404.00	0.227605
1405.00	0.227569
1406.00	0.227545
1407.00	0.227543
1408.00	0.227513
1409.00	0.227463
1410.00	0.227422
1411.00	0.227393
1412.00	0.227333
1413.00	0.227302
1414.00	0.227264
1415.00	0.227201
1416.00	0.227155
1417.00	0.227116
1418.00	0.227076
1419.00	0.227024
1420.00	0.226956
1421.00	0.226914
1422.00	0.226860
1423.00	0.226818
1424.00	0.226773
1425.00	0.226728
1426.00	0.226691
1427.00	0.226635
1428.00	0.226574
1429.00	0.226533
1430.00	0.226488
1431.00	0.226440
1432.00	0.226402
1433.00	0.226330
1434.00	0.226273
1435.00	0.226241
1436.00	0.226193
1437.00	0.226141
1438.00	0.226054
1439.00	0.226006
1440.00	0.225947
1441.00	0.225890
1442.00	0.225838
1443.00	0.225778
1444.00	0.225720
1445.00	0.225655
1446.00	0.225588
1447.00	0.225528
1448.00	0.225449
1449.00	0.225367
1450.00	0.225322
1451.00	0.225265
1452.00	0.225196
1453.00	0.225110
1454.00	0.225073
1455.00	0.225018
1456.00	0.224949
1457.00	0.224870
1458.00	0.224773
1459.00	0.224688
1460.00	0.224614
1461.00	0.224532
1462.00	0.224433
1463.00	0.224291
1464.00	0.224138
1465.00	0.223994
1466.00	0.223824
1467.00	0.223654
1468.00	0.223460
1469.00	0.223269
1470.00	0.223087
1471.00	0.222876
1472.00	0.222697
1473.00	0.222512
1474.00	0.222318
1475.00	0.222110
1476.00	0.221883
1477.00	0.221670
1478.00	0.221457
1479.00	0.221221
1480.00	0.220997
1481.00	0.220798
1482.00	0.220592
1483.00	0.220395
1484.00	0.220185
1485.00	0.219973
1486.00	0.219737
1487.00	0.219485
1488.00	0.219235
1489.00	0.219003
1490.00	0.218750
1491.00	0.218505
1492.00	0.218256
1493.00	0.218008
1494.00	0.217711
1495.00	0.217448
1496.00	0.217203
1497.00	0.216974
1498.00	0.216726
1499.00	0.216454
1500.00	0.216205
1501.00	0.215944
1502.00	0.215666
1503.00	0.215384
1504.00	0.215148
1505.00	0.214919
1506.00	0.214649
1507.00	0.214378
1508.00	0.214126
1509.00	0.213895
1510.00	0.213625
1511.00	0.213384
1512.00	0.213112
1513.00	0.212834
1514.00	0.212570
1515.00	0.212299
1516.00	0.212041
1517.00	0.211794
1518.00	0.211549
1519.00	0.211354
1520.00	0.211162
1521.00	0.210956
1522.00	0.210755
1523.00	0.210553
1524.00	0.210374
1525.00	0.210173
1526.00	0.209960
1527.00	0.209794
1528.00	0.209630
1529.00	0.209444
1530.00	0.209284
1531.00	0.209122
1532.00	0.208973
1533.00	0.208825
1534.00	0.208648
1535.00	0.208466
1536.00	0.208281
1537.00	0.208098
1538.00	0.207910
1539.00	0.207720
1540.00	0.207541
1541.00	0.207347
1542.00	0.207157
1543.00	0.206952
1544.00	0.206753
1545.00	0.206576
1546.00	0.206400
1547.00	0.206240
1548.00	0.206062
1549.00	0.205878
1550.00	0.205687
1551.00	0.205487
1552.00	0.205305
1553.00	0.205106
1554.00	0.204899
1555.00	0.204712
1556.00	0.204495
1557.00	0.204308
1558.00	0.204127
1559.00	0.203933
1560.00	0.203761
1561.00	0.203581
1562.00	0.203395
1563.00	0.203212
1564.00	0.203001
1565.00	0.202783
1566.00	0.202544
1567.00	0.202322
1568.00	0.202126
1569.00	0.201915
1570.00	0.201689
1571.00	0.201510
1572.00	0.201303
1573.00	0.201124
1574.00	0.200921
1575.00	0.200683
1576.00	0.200442
1577.00	0.200198
1578.00	0.199947
1579.00	0.199689
1580.00	0.199456
1581.00	0.199206
1582.00	0.198984
1583.00	0.198777
1584.00	0.198576
1585.00	0.198385
1586.00	0.198185
1587.00	0.198000
1588.00	0.197777
1589.00	0.197578
1590.00	0.197354
1591.00	0.197157
1592.00	0.196996
1593.00	0.196835
1594.00	0.196680
1595.00	0.196514
1596.00	0.196379
1597.00	0.196210
1598.00	0.196078
1599.00	0.195934
1600.00	0.195783
1601.00	0.195624
1602.00	0.195451
1603.00	0.195282
1604.00	0.195133
1605.00	0.194981
1606.00	0.194795
1607.00	0.194662
1608.00	0.194498
1609.00	0.194322
1610.00	0.194151
1611.00	0.193980
1612.00	0.193836
1613.00	0.193673
1614.00	0.193514
1615.00	0.193365
1616.00	0.193215
1617.00	0.193088
1618.00	0.192948
1619.00	0.192802
1620.00	0.192684
1621.00	0.192525
1622.00	0.192358
1623.00	0.192236
1624.00	0.192086
1625.00	0.191953
1626.00	0.191836
1627.00	0.191736
1628.00	0.191625
1629.00	0.191507
1630.00	0.191387
1631.00	0.191297
1632.00	0.191186
1633.00	0.191057
1634.00	0.190925
1635.00	0.190814
1636.00	0.190697
1637.00	0.190559
1638.00	0.190466
1639.00	0.190385
1640.00	0.190277
1641.00	0.190151
1642.00	0.190026
1643.00	0.191045
1644.00	0.192108
1645.00	0.193148
1646.00	0.194199
1647.00	0.195229
1648.00	0.196231
1649.00	0.197234
1650.00	0.198253
1651.00	0.199260
1652.00	0.200232
1653.00	0.201285
1654.00	0.202343
1655.00	0.203321
1656.00	0.204348
1657.00	0.205318
1658.00	0.206350
1659.00	0.207334
1660.00	0.207164
1661.00	0.206932
1662.00	0.206756
1663.00	0.206520
1664.00	0.206269
1665.00	0.206092
1666.00	0.205887
1667.00	0.205706
1668.00	0.205505
1669.00	0.205370
1670.00	0.205092
1671.00	0.204842
1672.00	0.204726
1673.00	0.204486
1674.00	0.204323
1675.00	0.204098
1676.00	0.203935
1677.00	0.203658
1678.00	0.203425
1679.00	0.203246
1680.00	0.203066
1681.00	0.202945
1682.00	0.202743
1683.00	0.202638
1684.00	0.202462
1685.00	0.202327
1686.00	0.202163
1687.00	0.202033
1688.00	0.201957
1689.00	0.201801
1690.00	0.201751
1691.00	0.201644
1692.00	0.201658
1693.00	0.201609
1694.00	0.201692
1695.00	0.201688
1696.00	0.201643
1697.00	0.201623
1698.00	0.201552
1699.00	0.201577
1700.00	0.201431
1701.00	0.201399
1702.00	0.201391
1703.00	0.201324
1704.00	0.201299
1705.00	0.201222
1706.00	0.201136
1707.00	0.201064
1708.00	0.201016
1709.00	0.200852
1710.00	0.200797
1711.00	0.200624
1712.00	0.200549
1713.00	0.200446
1714.00	0.200318
1715.00	0.200223
1716.00	0.200115
1717.00	0.200046
1718.00	0.199976
1719.00	0.199819
1720.00	0.199751
1721.00	0.199657
1722.00	0.199593
1723.00	0.199497
1724.00	0.199374
1725.00	0.199307
1726.00	0.199194
1727.00	0.199022
1728.00	0.198901
1729.00	0.198734
1730.00	0.198560
1731.00	0.198447
1732.00	0.198323
1733.00	0.198101
1734.00	0.197962
1735.00	0.197857
1736.00	0.197776
1737.00	0.197620
1738.00	0.197512
1739.00	0.197236
1740.00	0.197093
1741.00	0.196922
1742.00	0.196735
1743.00	0.196512
1744.00	0.196312
1745.00	0.196119
1746.00	0.195867
1747.00	0.195722
1748.00	0.195533
1749.00	0.195410
1750.00	0.195248
1751.00	0.195088
1752.00	0.194819
1753.00	0.194577
1754.00	0.194370
1755.00	0.194158
1756.00	0.194054
1757.00	0.193795
1758.00	0.193654
1759.00	0.193511
1760.00	0.193351
1761.00	0.193190
1762.00	0.193081
1763.00	0.192977
1764.00	0.192783
1765.00	0.192581
1766.00	0.192336
1767.00	0.192111
1768.00	0.191860
1769.00	0.191674
1770.00	0.191475
1771.00	0.191259
1772.00	0.191072
1773.00	0.190879
1774.00	0.190707
1775.00	0.190399
1776.00	0.190107
1777.00	0.189886
1778.00	0.189713
1779.00	0.189374
1780.00	0.189115
1781.00	0.188944
1782.00	0.188740
1783.00	0.188487
1784.00	0.188353
1785.00	0.188217
1786.00	0.187981
1787.00	0.187658
1788.00	0.187493
1789.00	0.187186
1790.00	0.186905
1791.00	0.186684
1792.00	0.186577
1793.00	0.186317
1794.00	0.186185
1795.00	0.185986
1796.00	0.185820
1797.00	0.185708
1798.00	0.185358
1799.00	0.185178
1800.00	0.184998
1801.00	0.184783
1802.00	0.184523
1803.00	0.184398
1804.00	0.184342
1805.00	0.184177
1806.00	0.184109
1807.00	0.183922
1808.00	0.183836
1809.00	0.183583
1810.00	0.183520
1811.00	0.183326
1812.00	0.183223
1813.00	0.183162
1814.00	0.182993
1815.00	0.182953
1816.00	0.182856
1817.00	0.182785
1818.00	0.182627
1819.00	0.182561
1820.00	0.182352
1821.00	0.182336
1822.00	0.182201
1823.00	0.182115
1824.00	0.182018
1825.00	0.181781
1826.00	0.181681
1827.00	0.181470
1828.00	0.181419
1829.00	0.181151
1830.00	0.181004
1831.00	0.180812
1832.00	0.180749
1833.00	0.180504
1834.00	0.180341
1835.00	0.180205
1836.00	0.180100
1837.00	0.179979
1838.00	0.179786
1839.00	0.179635
1840.00	0.179370
1841.00	0.179318
1842.00	0.179270
1843.00	0.179188
1844.00	0.179140
1845.00	0.178997
1846.00	0.179027
1847.00	0.178949
1848.00	0.178929
1849.00	0.178768
1850.00	0.178774
1851.00	0.178676
1852.00	0.178700
1853.00	0.178637
1854.00	0.178602
1855.00	0.178584
1856.00	0.178588
1857.00	0.178751
1858.00	0.178745
1859.00	0.178760
1860.00	0.178836
1861.00	0.178913
1862.00	0.178880
1863.00	0.178862
1864.00	0.178957
1865.00	0.179105
1866.00	0.179303
1867.00	0.179519
1868.00	0.179757
1869.00	0.179983
1870.00	0.180308
1871.00	0.180731
1872.00	0.181117
1873.00	0.181449
1874.00	0.181860
1875.00	0.182380
1876.00	0.182992
1877.00	0.183589
1878.00	0.184203
1879.00	0.184976
1880.00	0.185752
1881.00	0.186439
1882.00	0.187197
1883.00	0.187968
1884.00	0.188807
1885.00	0.189711
1886.00	0.190447
1887.00	0.191261
1888.00	0.192218
1889.00	0.193110
1890.00	0.194148
1891.00	0.195051
1892.00	0.196044
1893.00	0.196921
1894.00	0.197883
1895.00	0.198929
1896.00	0.200012
1897.00	0.201115
1898.00	0.202128
1899.00	0.203204
1900.00	0.204287
1901.00	0.205412
1902.00	0.206680
1903.00	0.207916
1904.00	0.209107
1905.00	0.210161
1906.00	0.211094
1907.00	0.212280
1908.00	0.213383
1909.00	0.214366
1910.00	0.215436
1911.00	0.216321
1912.00	0.217238
1913.00	0.218214
1914.00	0.219128
1915.00	0.220135
1916.00	0.221114
1917.00	0.221761
1918.00	0.222501
1919.00	0.222991
1920.00	0.223589
1921.00	0.224212
1922.00	0.224607
1923.00	0.225096
1924.00	0.225488
1925.00	0.225923
1926.00	0.226340
1927.00	0.226636
1928.00	0.226926
1929.00	0.227118
1930.00	0.227205
1931.00	0.227385
1932.00	0.227557
1933.00	0.227448
1934.00	0.227805
1935.00	0.227721
1936.00	0.227864
1937.00	0.227918
1938.00	0.227828
1939.00	0.227626
1940.00	0.227664
1941.00	0.227532
1942.00	0.227133
1943.00	0.227043
1944.00	0.226786
1945.00	0.226778
1946.00	0.226436
1947.00	0.226212
1948.00	0.225764
1949.00	0.225470
1950.00	0.225040
1951.00	0.224628
1952.00	0.224131
1953.00	0.223580
1954.00	0.223175
1955.00	0.222576
1956.00	0.222383
1957.00	0.221927
1958.00	0.221446
1959.00	0.221072
1960.00	0.220527
1961.00	0.219924
1962.00	0.219117
1963.00	0.218667
1964.00	0.218053
1965.00	0.217548
1966.00	0.216817
1967.00	0.216408
1968.00	0.215778
1969.00	0.215400
1970.00	0.214580
1971.00	0.214049
1972.00	0.213496
1973.00	0.212950
1974.00	0.212410
1975.00	0.211723
1976.00	0.211158
1977.00	0.210460
1978.00	0.210257
1979.00	0.209702
1980.00	0.209188
1981.00	0.208520
1982.00	0.207969
1983.00	0.207433
1984.00	0.206785
1985.00	0.206102
1986.00	0.205468
1987.00	0.205196
1988.00	0.204538
1989.00	0.204048
1990.00	0.203204
1991.00	0.202744
1992.00	0.202223
1993.00	0.201845
1994.00	0.201196
1995.00	0.200436
1996.00	0.200229
1997.00	0.199807
1998.00	0.199337
1999.00	0.198797
2000.00	0.198449
2001.00	0.198086
2002.00	0.197825
2003.00	0.197343
2004.00	0.197042
2005.00	0.196520
2006.00	0.196277
2007.00	0.196054
2008.00	0.195501
2009.00	0.195020
2010.00	0.194585
2011.00	0.194329
2012.00	0.193839
2013.00	0.193532
2014.00	0.193088
2015.00	0.192895
2016.00	0.192623
2017.00	0.192151
2018.00	0.191717
2019.00	0.191271
2020.00	0.190837
2021.00	0.190371
2022.00	0.190280
2023.00	0.189698
2024.00	0.189517
2025.00	0.189226
2026.00	0.189092
2027.00	0.188707
2028.00	0.188452
2029.00	0.188451
2030.00	0.187902
2031.00	0.187649
2032.00	0.187258
2033.00	0.187009
2034.00	0.186686
2035.00	0.186449
2036.00	0.186251
2037.00	0.186045
2038.00	0.185698
2039.00	0.185529
2040.00	0.185447
2041.00	0.185000
2042.00	0.184873
2043.00	0.184476
2044.00	0.184388
2045.00	0.184034
2046.00	0.183472
2047.00	0.183308
2048.00	0.183203
2049.00	0.183019
2050.00	0.182602
2051.00	0.182460
2052.00	0.182362
2053.00	0.182102
2054.00	0.181999
2055.00	0.181903
2056.00	0.181753
2057.00	0.181570
2058.00	0.181613
2059.00	0.181467
2060.00	0.181554
2061.00	0.181307
2062.00	0.181194
2063.00	0.181144
2064.00	0.180986
2065.00	0.180718
2066.00	0.180603
2067.00	0.180674
2068.00	0.180522
2069.00	0.180288
2070.00	0.180239
2071.00	0.180019
2072.00	0.179690
2073.00	0.179079
2074.00	0.178853
2075.00	0.178622
2076.00	0.178335
2077.00	0.177979
2078.00	0.177796
2079.00	0.177735
2080.00	0.177559
2081.00	0.177462
2082.00	0.177255
2083.00	0.177207
2084.00	0.176649
2085.00	0.176668
2086.00	0.176442
2087.00	0.176305
2088.00	0.176124
2089.00	0.176029
2090.00	0.176211
2091.00	0.176042
2092.00	0.176003
2093.00	0.175705
2094.00	0.175670
2095.00	0.175372
2096.00	0.175110
2097.00	0.174893
2098.00	0.174528
2099.00	0.174168
2100.00	0.173637
2101.00	0.173604
2102.00	0.173214
2103.00	0.172964
2104.00	0.172509
2105.00	0.172357
2106.00	0.172204
2107.00	0.171774
2108.00	0.171384
2109.00	0.171018
2110.00	0.170850
2111.00	0.170353
2112.00	0.170189
2113.00	0.170014
2114.00	0.169900
2115.00	0.169474
2116.00	0.169597
2117.00	0.169326
2118.00	0.169173
2119.00	0.168934
2120.00	0.168565
2121.00	0.168476
2122.00	0.168217
2123.00	0.168037
2124.00	0.167836
2125.00	0.167765
2126.00	0.167422
2127.00	0.167278
2128.00	0.167190
2129.00	0.166950
2130.00	0.166414
2131.00	0.166254
2132.00	0.166206
2133.00	0.165573
2134.00	0.165547
2135.00	0.165153
2136.00	0.164757
2137.00	0.164694
2138.00	0.164414
2139.00	0.164151
2140.00	0.163669
2141.00	0.163508
2142.00	0.163006
2143.00	0.162622
2144.00	0.162263
2145.00	0.162007
2146.00	0.161819
2147.00	0.161608
2148.00	0.161056
2149.00	0.160852
2150.00	0.160965
2151.00	0.160679
2152.00	0.160730
2153.00	0.160414
2154.00	0.160112
2155.00	0.159829
2156.00	0.159703
2157.00	0.159584
2158.00	0.158921
2159.00	0.158848
2160.00	0.158897
2161.00	0.158767
2162.00	0.158418
2163.00	0.158180
2164.00	0.158106
2165.00	0.157933
2166.00	0.157751
2167.00	0.157468
2168.00	0.157407
2169.00	0.156818
2170.00	0.156758
2171.00	0.156561
2172.00	0.156415
2173.00	0.156056
2174.00	0.155935
2175.00	0.156137
2176.00	0.155865
2177.00	0.155426
2178.00	0.155193
2179.00	0.155219
2180.00	0.154789
2181.00	0.154948
2182.00	0.154959
2183.00	0.154816
2184.00	0.154232
2185.00	0.154020
2186.00	0.154293
2187.00	0.154160
2188.00	0.153873
2189.00	0.153683
2190.00	0.153827
2191.00	0.153707
2192.00	0.153496
2193.00	0.153500
2194.00	0.153712
2195.00	0.153536
2196.00	0.153242
2197.00	0.153323
[truncated: 303 more rows]
