# Supplementary material for: Ultrafast charge-transfer-induced spin transition in cobalt-tungstate molecular photomagnets
Source: Nat Commun. 2025 Jun 6;16:5012. doi: 10.1038/s41467-025-60401-4 (PMC12144094; doi:10.1038/s41467-025-60401-4)
Supplement: Supplementary file 5 — Source Data [file 41467_2025_60401_MOESM5_ESM.zip › Source_Data_files/Photoinduced_UV_vis_NIR_spectra_CsCoW/photo1st_anealing/File_220712_204657_70K.txt]

File_220712_204657_70K.spc - RawData
�g�� (nm)	Abs.
200.00	6.000000
201.00	6.000000
202.00	6.000000
203.00	6.000000
204.00	2.508465
205.00	2.533538
206.00	2.277908
207.00	2.536213
208.00	2.492922
209.00	2.447018
210.00	2.661084
211.00	2.504502
212.00	2.188196
213.00	2.153307
214.00	2.252234
215.00	2.199552
216.00	2.163813
217.00	2.233897
218.00	2.296597
219.00	2.260423
220.00	2.239764
221.00	2.261008
222.00	2.288122
223.00	2.231776
224.00	2.219397
225.00	2.219488
226.00	2.233681
227.00	2.225812
228.00	2.232815
229.00	2.259407
230.00	2.263550
231.00	2.239380
232.00	2.247045
233.00	2.243365
234.00	2.225350
235.00	2.208151
236.00	2.218084
237.00	2.230718
238.00	2.241628
239.00	2.264518
240.00	2.286127
241.00	2.300944
242.00	2.297689
243.00	2.307249
244.00	2.287723
245.00	2.288039
246.00	2.277560
247.00	2.276569
248.00	2.282191
249.00	2.303230
250.00	2.318919
251.00	2.328708
252.00	2.321751
253.00	2.335362
254.00	2.320100
255.00	2.323303
256.00	2.307243
257.00	2.327993
258.00	2.315681
259.00	2.326807
260.00	2.324829
261.00	2.324860
262.00	2.327591
263.00	2.334577
264.00	2.329690
265.00	2.323584
266.00	2.329280
267.00	2.318318
268.00	2.307660
269.00	2.309270
270.00	2.314247
271.00	2.319584
272.00	2.308973
273.00	2.300429
274.00	2.284246
275.00	2.278039
276.00	2.267763
277.00	2.269403
278.00	2.257345
279.00	2.256077
280.00	2.234929
281.00	2.224781
282.00	2.208070
283.00	2.205993
284.00	2.195357
285.00	2.194612
286.00	2.178899
287.00	2.168402
288.00	2.164119
289.00	2.155533
290.00	2.141802
291.00	2.131944
292.00	2.120575
293.00	2.108035
294.00	2.106590
295.00	2.099460
296.00	2.086863
297.00	2.074969
298.00	2.059485
299.00	2.033749
300.00	2.023797
301.00	2.017666
302.00	2.010621
303.00	1.992698
304.00	1.982098
305.00	1.959652
306.00	1.938581
307.00	1.921242
308.00	1.910895
309.00	1.888731
310.00	1.866782
311.00	1.842697
312.00	1.816828
313.00	1.794618
314.00	1.774107
315.00	1.756597
316.00	1.737392
317.00	1.720256
318.00	1.694767
319.00	1.677917
320.00	1.657639
321.00	1.641231
322.00	1.625246
323.00	1.610577
324.00	1.596243
325.00	1.584903
326.00	1.570370
327.00	1.554617
328.00	1.542217
329.00	1.528582
330.00	1.514719
331.00	1.507294
332.00	1.501862
333.00	1.496405
334.00	1.491209
335.00	1.488899
336.00	1.480569
337.00	1.474913
338.00	1.468942
339.00	1.464711
340.00	1.458703
341.00	1.457425
342.00	1.452282
343.00	1.450762
344.00	1.448214
345.00	1.445875
346.00	1.443042
347.00	1.440297
348.00	1.436689
349.00	1.433075
350.00	1.429338
351.00	1.426212
352.00	1.424623
353.00	1.422117
354.00	1.419291
355.00	1.416053
356.00	1.410297
357.00	1.406208
358.00	1.400515
359.00	1.395210
360.00	1.388491
361.00	1.384334
362.00	1.375570
363.00	1.368052
364.00	1.360524
365.00	1.354664
366.00	1.345633
367.00	1.338765
368.00	1.330102
369.00	1.321815
370.00	1.312054
371.00	1.303165
372.00	1.294138
373.00	1.284809
374.00	1.274686
375.00	1.265619
376.00	1.256113
377.00	1.245193
378.00	1.235391
379.00	1.224374
380.00	1.214869
381.00	1.204817
382.00	1.195428
383.00	1.185434
384.00	1.176673
385.00	1.166444
386.00	1.156354
387.00	1.145858
388.00	1.136428
389.00	1.127074
390.00	1.117394
391.00	1.108115
392.00	1.099259
393.00	1.090550
394.00	1.082876
395.00	1.075672
396.00	1.068119
397.00	1.062276
398.00	1.056737
399.00	1.050107
400.00	1.044230
401.00	1.039533
402.00	1.034351
403.00	1.028830
404.00	1.024736
405.00	1.020065
406.00	1.016110
407.00	1.012139
408.00	1.009012
409.00	1.004508
410.00	1.001502
411.00	0.998119
412.00	0.994499
413.00	0.990269
414.00	0.987043
415.00	0.982213
416.00	0.977911
417.00	0.973097
418.00	0.968979
419.00	0.965155
420.00	0.961881
421.00	0.957402
422.00	0.953960
423.00	0.950125
424.00	0.945860
425.00	0.941312
426.00	0.937619
427.00	0.933641
428.00	0.929589
429.00	0.925747
430.00	0.922038
431.00	0.918400
432.00	0.915210
433.00	0.911829
434.00	0.908345
435.00	0.905230
436.00	0.902113
437.00	0.898276
438.00	0.894922
439.00	0.892249
440.00	0.889744
441.00	0.887179
442.00	0.884754
443.00	0.882962
444.00	0.880430
445.00	0.878220
446.00	0.875993
447.00	0.874840
448.00	0.873075
449.00	0.871914
450.00	0.869981
451.00	0.868776
452.00	0.866913
453.00	0.865794
454.00	0.864849
455.00	0.864690
456.00	0.863649
457.00	0.862940
458.00	0.861854
459.00	0.860585
460.00	0.859131
461.00	0.858600
462.00	0.857724
463.00	0.857134
464.00	0.856324
465.00	0.855708
466.00	0.854313
467.00	0.852980
468.00	0.851075
469.00	0.849398
470.00	0.847343
471.00	0.845438
472.00	0.843270
473.00	0.841293
474.00	0.839281
475.00	0.837214
476.00	0.835106
477.00	0.833380
478.00	0.831231
479.00	0.829206
480.00	0.827328
481.00	0.825390
482.00	0.823218
483.00	0.821413
484.00	0.819471
485.00	0.817347
486.00	0.815380
487.00	0.813660
488.00	0.811244
489.00	0.809112
490.00	0.807810
491.00	0.806242
492.00	0.804532
493.00	0.803593
494.00	0.802780
495.00	0.801354
496.00	0.799695
497.00	0.798348
498.00	0.797050
499.00	0.795319
500.00	0.793840
501.00	0.792752
502.00	0.791495
503.00	0.790347
504.00	0.789191
505.00	0.787803
506.00	0.786995
507.00	0.786128
508.00	0.784744
509.00	0.784189
510.00	0.783427
511.00	0.782799
512.00	0.781969
513.00	0.781819
514.00	0.780730
515.00	0.780145
516.00	0.779476
517.00	0.778757
518.00	0.778005
519.00	0.777465
520.00	0.777164
521.00	0.776831
522.00	0.776502
523.00	0.776148
524.00	0.776151
525.00	0.775738
526.00	0.775458
527.00	0.775571
528.00	0.775319
529.00	0.775888
530.00	0.776224
531.00	0.776410
532.00	0.776194
533.00	0.776447
534.00	0.775333
535.00	0.774365
536.00	0.773305
537.00	0.772184
538.00	0.770584
539.00	0.769401
540.00	0.767839
541.00	0.765844
542.00	0.763944
543.00	0.762509
544.00	0.760263
545.00	0.757977
546.00	0.756047
547.00	0.754297
548.00	0.752376
549.00	0.750806
550.00	0.749787
551.00	0.748549
552.00	0.747793
553.00	0.746965
554.00	0.746766
555.00	0.746336
556.00	0.746293
557.00	0.746449
558.00	0.746892
559.00	0.747287
560.00	0.748240
561.00	0.749490
562.00	0.750677
563.00	0.751697
564.00	0.752782
565.00	0.753791
566.00	0.754679
567.00	0.755224
568.00	0.756084
569.00	0.757093
570.00	0.757797
571.00	0.758719
572.00	0.759595
573.00	0.760298
574.00	0.760632
575.00	0.761237
576.00	0.761763
577.00	0.762808
578.00	0.763889
579.00	0.764909
580.00	0.765977
581.00	0.766863
582.00	0.768113
583.00	0.769613
584.00	0.771215
585.00	0.773250
586.00	0.775481
587.00	0.777092
588.00	0.779252
589.00	0.781613
590.00	0.783949
591.00	0.786202
592.00	0.788997
593.00	0.790907
594.00	0.792865
595.00	0.794976
596.00	0.797031
597.00	0.798847
598.00	0.801116
599.00	0.803626
600.00	0.805718
601.00	0.808241
602.00	0.810349
603.00	0.812596
604.00	0.814792
605.00	0.816954
606.00	0.819046
607.00	0.822143
608.00	0.824538
609.00	0.827256
610.00	0.829767
611.00	0.832187
612.00	0.833902
613.00	0.836248
614.00	0.838702
615.00	0.841486
616.00	0.844206
617.00	0.846959
618.00	0.849846
619.00	0.852175
620.00	0.854644
621.00	0.857259
622.00	0.859878
623.00	0.861807
624.00	0.864515
625.00	0.866547
626.00	0.868772
627.00	0.871638
628.00	0.874440
629.00	0.876623
630.00	0.879778
631.00	0.882329
632.00	0.884438
633.00	0.887013
634.00	0.888966
635.00	0.891674
636.00	0.894596
637.00	0.896979
638.00	0.899044
639.00	0.902244
640.00	0.904652
641.00	0.906758
642.00	0.909571
643.00	0.912883
644.00	0.915018
645.00	0.917083
646.00	0.919273
647.00	0.921358
648.00	0.923189
649.00	0.926114
650.00	0.928134
651.00	0.930631
652.00	0.933217
653.00	0.936185
654.00	0.938142
655.00	0.940961
656.00	0.943856
657.00	0.947164
658.00	0.949735
659.00	0.954032
660.00	0.957424
661.00	0.960775
662.00	0.963249
663.00	0.966237
664.00	0.967477
665.00	0.969084
666.00	0.969725
667.00	0.970825
668.00	0.971804
669.00	0.973013
670.00	0.974175
671.00	0.975324
672.00	0.976027
673.00	0.976668
674.00	0.976770
675.00	0.977333
676.00	0.978890
677.00	0.980789
678.00	0.982583
679.00	0.985113
680.00	0.986946
681.00	0.989252
682.00	0.991437
683.00	0.993319
684.00	0.995065
685.00	0.997370
686.00	0.999356
687.00	1.001039
688.00	1.002601
689.00	1.004094
690.00	1.004803
691.00	1.005043
692.00	1.005918
693.00	1.007599
694.00	1.007564
695.00	1.008384
696.00	1.008843
697.00	1.009106
698.00	1.008656
699.00	1.010185
700.00	1.012331
701.00	1.014600
702.00	1.015339
703.00	1.016578
704.00	1.018542
705.00	1.018861
706.00	1.019651
707.00	1.021451
708.00	1.023265
709.00	1.023297
710.00	1.023777
711.00	1.023612
712.00	1.023325
713.00	1.022967
714.00	1.023695
715.00	1.024815
716.00	1.026294
717.00	1.027788
718.00	1.026572
719.00	1.012598
720.00	0.998867
721.00	0.989739
722.00	0.986081
723.00	0.982447
724.00	0.978739
725.00	0.974996
726.00	0.971233
727.00	0.967415
728.00	0.963470
729.00	0.960198
730.00	0.960140
731.00	0.959936
732.00	0.959882
733.00	0.959795
734.00	0.959618
735.00	0.959448
736.00	0.959236
737.00	0.958974
738.00	0.958611
739.00	0.958344
740.00	0.957932
741.00	0.957448
742.00	0.956864
743.00	0.956313
744.00	0.955640
745.00	0.955011
746.00	0.954280
747.00	0.953550
748.00	0.952859
749.00	0.952022
750.00	0.951173
751.00	0.950249
752.00	0.949245
753.00	0.948183
754.00	0.947114
755.00	0.945993
756.00	0.944743
757.00	0.943675
758.00	0.942618
759.00	0.941415
760.00	0.940007
761.00	0.938685
762.00	0.937355
763.00	0.936030
764.00	0.934606
765.00	0.933296
766.00	0.931770
767.00	0.930258
768.00	0.928720
769.00	0.927099
770.00	0.925605
771.00	0.923989
772.00	0.922409
773.00	0.920720
774.00	0.918890
775.00	0.916999
776.00	0.915239
777.00	0.913481
778.00	0.911654
779.00	0.909780
780.00	0.907920
781.00	0.905986
782.00	0.903874
783.00	0.901829
784.00	0.899793
785.00	0.897757
786.00	0.895722
787.00	0.893577
788.00	0.891467
789.00	0.889327
790.00	0.887149
791.00	0.884960
792.00	0.882769
793.00	0.880464
794.00	0.878244
795.00	0.875789
796.00	0.873540
797.00	0.871185
798.00	0.868657
799.00	0.866269
800.00	0.863743
801.00	0.861333
802.00	0.858806
803.00	0.856303
804.00	0.853710
805.00	0.851037
806.00	0.848339
807.00	0.845742
808.00	0.843093
809.00	0.840462
810.00	0.837762
811.00	0.835038
812.00	0.832544
813.00	0.829737
814.00	0.827054
815.00	0.824418
816.00	0.821674
817.00	0.819044
818.00	0.816362
819.00	0.813680
820.00	0.811014
821.00	0.808354
822.00	0.805759
823.00	0.803040
824.00	0.800327
825.00	0.797781
826.00	0.795114
827.00	0.792521
828.00	0.789793
829.00	0.787116
830.00	0.784481
831.00	0.781836
832.00	0.779219
833.00	0.776509
834.00	0.773926
835.00	0.771191
836.00	0.768581
837.00	0.765838
838.00	0.763206
839.00	0.760497
840.00	0.757855
841.00	0.755206
842.00	0.752350
843.00	0.749717
844.00	0.747061
845.00	0.744482
846.00	0.741831
847.00	0.739176
848.00	0.736590
849.00	0.733886
850.00	0.731217
851.00	0.728561
852.00	0.725888
853.00	0.723110
854.00	0.720706
855.00	0.718021
856.00	0.715492
857.00	0.712862
858.00	0.710319
859.00	0.707747
860.00	0.705073
861.00	0.702347
862.00	0.699704
863.00	0.694120
864.00	0.688662
865.00	0.683025
866.00	0.677618
867.00	0.672042
868.00	0.666659
869.00	0.661273
870.00	0.655993
871.00	0.650681
872.00	0.645412
873.00	0.640045
874.00	0.634824
875.00	0.629417
876.00	0.624341
877.00	0.619238
878.00	0.614222
879.00	0.609215
880.00	0.606598
881.00	0.603904
882.00	0.601124
883.00	0.598408
884.00	0.595948
885.00	0.593326
886.00	0.590680
887.00	0.588032
888.00	0.585304
889.00	0.582783
890.00	0.580335
891.00	0.577883
892.00	0.575572
893.00	0.572962
894.00	0.570432
895.00	0.567950
896.00	0.565456
897.00	0.563029
898.00	0.560611
899.00	0.558367
900.00	0.556093
901.00	0.553787
902.00	0.551453
903.00	0.549253
904.00	0.547083
905.00	0.544710
906.00	0.542401
907.00	0.540135
908.00	0.537947
909.00	0.535733
910.00	0.533654
911.00	0.531640
912.00	0.529552
913.00	0.527519
914.00	0.525435
915.00	0.523404
916.00	0.521353
917.00	0.519290
918.00	0.517287
919.00	0.515329
920.00	0.513379
921.00	0.511436
922.00	0.509635
923.00	0.507812
924.00	0.505974
925.00	0.504119
926.00	0.502355
927.00	0.500579
928.00	0.498751
929.00	0.496978
930.00	0.495210
931.00	0.493495
932.00	0.491796
933.00	0.490154
934.00	0.488502
935.00	0.486882
936.00	0.485288
937.00	0.483683
938.00	0.482094
939.00	0.480562
940.00	0.479014
941.00	0.477487
942.00	0.475958
943.00	0.474408
944.00	0.472917
945.00	0.471425
946.00	0.469948
947.00	0.468483
948.00	0.467043
949.00	0.465637
950.00	0.464207
951.00	0.462770
952.00	0.461346
953.00	0.459882
954.00	0.458453
955.00	0.457016
956.00	0.455580
957.00	0.454122
958.00	0.452697
959.00	0.451317
960.00	0.450037
961.00	0.448672
962.00	0.447293
963.00	0.446002
964.00	0.444694
965.00	0.443413
966.00	0.442126
967.00	0.440882
968.00	0.439665
969.00	0.438424
970.00	0.437219
971.00	0.436080
972.00	0.434973
973.00	0.433880
974.00	0.432776
975.00	0.431686
976.00	0.430613
977.00	0.429465
978.00	0.428401
979.00	0.427403
980.00	0.426374
981.00	0.425343
982.00	0.424314
983.00	0.423355
984.00	0.422390
985.00	0.421442
986.00	0.420492
987.00	0.419538
988.00	0.418586
989.00	0.417648
990.00	0.416708
991.00	0.415779
992.00	0.414876
993.00	0.413949
994.00	0.413062
995.00	0.412169
996.00	0.411281
997.00	0.410414
998.00	0.409564
999.00	0.408707
1000.00	0.407816
1001.00	0.406950
1002.00	0.406108
1003.00	0.405252
1004.00	0.404449
1005.00	0.403624
1006.00	0.402845
1007.00	0.402083
1008.00	0.401379
1009.00	0.400627
1010.00	0.399893
1011.00	0.399161
1012.00	0.398451
1013.00	0.397758
1014.00	0.397050
1015.00	0.396356
1016.00	0.395633
1017.00	0.394938
1018.00	0.394236
1019.00	0.393571
1020.00	0.392924
1021.00	0.392253
1022.00	0.391575
1023.00	0.390862
1024.00	0.390174
1025.00	0.389490
1026.00	0.388802
1027.00	0.388124
1028.00	0.387422
1029.00	0.386750
1030.00	0.386055
1031.00	0.385374
1032.00	0.384718
1033.00	0.384058
1034.00	0.383381
1035.00	0.382728
1036.00	0.382052
1037.00	0.381431
1038.00	0.380801
1039.00	0.380159
1040.00	0.379535
1041.00	0.378895
1042.00	0.378229
1043.00	0.377635
1044.00	0.377015
1045.00	0.376432
1046.00	0.375814
1047.00	0.375227
1048.00	0.374642
1049.00	0.374026
1050.00	0.373420
1051.00	0.372855
1052.00	0.372288
1053.00	0.371708
1054.00	0.371137
1055.00	0.370586
1056.00	0.370054
1057.00	0.369500
1058.00	0.368950
1059.00	0.368439
1060.00	0.367906
1061.00	0.367353
1062.00	0.366810
1063.00	0.366257
1064.00	0.365670
1065.00	0.365128
1066.00	0.364580
1067.00	0.364080
1068.00	0.363562
1069.00	0.363041
1070.00	0.362538
1071.00	0.362001
1072.00	0.361461
1073.00	0.360908
1074.00	0.360361
1075.00	0.359853
1076.00	0.359328
1077.00	0.358779
1078.00	0.358304
1079.00	0.357825
1080.00	0.357363
1081.00	0.356921
1082.00	0.356449
1083.00	0.356015
1084.00	0.355564
1085.00	0.355103
1086.00	0.354650
1087.00	0.354197
1088.00	0.353737
1089.00	0.353304
1090.00	0.352903
1091.00	0.352508
1092.00	0.352092
1093.00	0.351684
1094.00	0.351283
1095.00	0.350869
1096.00	0.350468
1097.00	0.350053
1098.00	0.349639
1099.00	0.349225
1100.00	0.348790
1101.00	0.348368
1102.00	0.347967
1103.00	0.347565
1104.00	0.347159
1105.00	0.346751
1106.00	0.346329
1107.00	0.345923
1108.00	0.345508
1109.00	0.345092
1110.00	0.344678
1111.00	0.344244
1112.00	0.343801
1113.00	0.343340
1114.00	0.342919
1115.00	0.342502
1116.00	0.342064
1117.00	0.341672
1118.00	0.341260
1119.00	0.340820
1120.00	0.340379
1121.00	0.339953
1122.00	0.339564
1123.00	0.339159
1124.00	0.338743
1125.00	0.338352
1126.00	0.337957
1127.00	0.337552
1128.00	0.337146
1129.00	0.336736
1130.00	0.336338
1131.00	0.335933
1132.00	0.335506
1133.00	0.335101
1134.00	0.334696
1135.00	0.334296
1136.00	0.333919
1137.00	0.333538
1138.00	0.333143
1139.00	0.332752
1140.00	0.332363
1141.00	0.331991
1142.00	0.331596
1143.00	0.331205
1144.00	0.330801
1145.00	0.330441
1146.00	0.330055
1147.00	0.329669
1148.00	0.329284
1149.00	0.328933
1150.00	0.328579
1151.00	0.328189
1152.00	0.327807
1153.00	0.327434
1154.00	0.327079
1155.00	0.326723
1156.00	0.326335
1157.00	0.325962
1158.00	0.325572
1159.00	0.325178
1160.00	0.324806
1161.00	0.324463
1162.00	0.324103
1163.00	0.323759
1164.00	0.323387
1165.00	0.323019
1166.00	0.322645
1167.00	0.322294
1168.00	0.321939
1169.00	0.321595
1170.00	0.321225
1171.00	0.320831
1172.00	0.320471
1173.00	0.320123
1174.00	0.319765
1175.00	0.319414
1176.00	0.319069
1177.00	0.318714
1178.00	0.318376
1179.00	0.318047
1180.00	0.317702
1181.00	0.317391
1182.00	0.317079
1183.00	0.316757
1184.00	0.316436
1185.00	0.316134
1186.00	0.315831
1187.00	0.315543
1188.00	0.315253
1189.00	0.314976
1190.00	0.314694
1191.00	0.314423
1192.00	0.314136
1193.00	0.313880
1194.00	0.313617
1195.00	0.313362
1196.00	0.313090
1197.00	0.312850
1198.00	0.312573
1199.00	0.312301
1200.00	0.312034
1201.00	0.311769
1202.00	0.311513
1203.00	0.311254
1204.00	0.310964
1205.00	0.310689
1206.00	0.310362
1207.00	0.310048
1208.00	0.309748
1209.00	0.309455
1210.00	0.309153
1211.00	0.308834
1212.00	0.308501
1213.00	0.308190
1214.00	0.307872
1215.00	0.307572
1216.00	0.307253
1217.00	0.306941
1218.00	0.306595
1219.00	0.306262
1220.00	0.305925
1221.00	0.305598
1222.00	0.305280
1223.00	0.304978
1224.00	0.304691
1225.00	0.304357
1226.00	0.304062
1227.00	0.303777
1228.00	0.303483
1229.00	0.303169
1230.00	0.302860
1231.00	0.302556
1232.00	0.302266
1233.00	0.301996
1234.00	0.301737
1235.00	0.301480
1236.00	0.301199
1237.00	0.300911
1238.00	0.300653
1239.00	0.300387
1240.00	0.300110
1241.00	0.299825
1242.00	0.299543
1243.00	0.299249
1244.00	0.298942
1245.00	0.298669
1246.00	0.298413
1247.00	0.298120
1248.00	0.297844
1249.00	0.297578
1250.00	0.297307
1251.00	0.297017
1252.00	0.296704
1253.00	0.296399
1254.00	0.296117
1255.00	0.295844
1256.00	0.295586
1257.00	0.295335
1258.00	0.295063
1259.00	0.294815
1260.00	0.294564
1261.00	0.294311
1262.00	0.294035
1263.00	0.293761
1264.00	0.293504
1265.00	0.293209
1266.00	0.292917
1267.00	0.292623
1268.00	0.292356
1269.00	0.292100
1270.00	0.291828
1271.00	0.291546
1272.00	0.291248
1273.00	0.290941
1274.00	0.290652
1275.00	0.290348
1276.00	0.290070
1277.00	0.289775
1278.00	0.289480
1279.00	0.289216
1280.00	0.288948
1281.00	0.288679
1282.00	0.288422
1283.00	0.288150
1284.00	0.287869
1285.00	0.287574
1286.00	0.287304
1287.00	0.287048
1288.00	0.286768
1289.00	0.286480
1290.00	0.286187
1291.00	0.285919
1292.00	0.285679
1293.00	0.285428
1294.00	0.285160
1295.00	0.284899
1296.00	0.284642
1297.00	0.284370
1298.00	0.284104
1299.00	0.283850
1300.00	0.283581
1301.00	0.283308
1302.00	0.283033
1303.00	0.282770
1304.00	0.282518
1305.00	0.282297
1306.00	0.282047
1307.00	0.281805
1308.00	0.281529
1309.00	0.281248
1310.00	0.280977
1311.00	0.280720
1312.00	0.280458
1313.00	0.280143
1314.00	0.279834
1315.00	0.279534
1316.00	0.279211
1317.00	0.278876
1318.00	0.278556
1319.00	0.278240
1320.00	0.277913
1321.00	0.277562
1322.00	0.277199
1323.00	0.276858
1324.00	0.276498
1325.00	0.276149
1326.00	0.275796
1327.00	0.275422
1328.00	0.275054
1329.00	0.274697
1330.00	0.274363
1331.00	0.274033
1332.00	0.273692
1333.00	0.273383
1334.00	0.273093
1335.00	0.272797
1336.00	0.272480
1337.00	0.272172
1338.00	0.271871
1339.00	0.271566
1340.00	0.271311
1341.00	0.271090
1342.00	0.270844
1343.00	0.270580
1344.00	0.270310
1345.00	0.270045
1346.00	0.269781
1347.00	0.269500
1348.00	0.269217
1349.00	0.268926
1350.00	0.268626
1351.00	0.268332
1352.00	0.268048
1353.00	0.267801
1354.00	0.267509
1355.00	0.267200
1356.00	0.266909
1357.00	0.266608
1358.00	0.266283
1359.00	0.265960
1360.00	0.265677
1361.00	0.265394
1362.00	0.265106
1363.00	0.264780
1364.00	0.264493
1365.00	0.264203
1366.00	0.263927
1367.00	0.263669
1368.00	0.263422
1369.00	0.263194
1370.00	0.262926
1371.00	0.262695
1372.00	0.262497
1373.00	0.262301
1374.00	0.262094
1375.00	0.261906
1376.00	0.261730
1377.00	0.261533
1378.00	0.261349
1379.00	0.261191
1380.00	0.261060
1381.00	0.260944
1382.00	0.260825
1383.00	0.260715
1384.00	0.260586
1385.00	0.260457
1386.00	0.260309
1387.00	0.260194
1388.00	0.260081
1389.00	0.259987
1390.00	0.259870
1391.00	0.259763
1392.00	0.259668
1393.00	0.259558
1394.00	0.259543
1395.00	0.259486
1396.00	0.259409
1397.00	0.259345
1398.00	0.259265
1399.00	0.259209
1400.00	0.259153
1401.00	0.259098
1402.00	0.259041
1403.00	0.258995
1404.00	0.258963
1405.00	0.258924
1406.00	0.258876
1407.00	0.258832
1408.00	0.258786
1409.00	0.258718
1410.00	0.258673
1411.00	0.258556
1412.00	0.258501
1413.00	0.258449
1414.00	0.258384
1415.00	0.258319
1416.00	0.258244
1417.00	0.258188
1418.00	0.258121
1419.00	0.258046
1420.00	0.257957
1421.00	0.257866
1422.00	0.257776
1423.00	0.257708
1424.00	0.257651
1425.00	0.257577
1426.00	0.257505
1427.00	0.257415
1428.00	0.257339
1429.00	0.257249
1430.00	0.257151
1431.00	0.257067
1432.00	0.256963
1433.00	0.256872
1434.00	0.256773
1435.00	0.256710
1436.00	0.256648
1437.00	0.256579
1438.00	0.256479
1439.00	0.256399
1440.00	0.256285
1441.00	0.256185
1442.00	0.256068
1443.00	0.255961
1444.00	0.255871
1445.00	0.255764
1446.00	0.255660
1447.00	0.255585
1448.00	0.255484
1449.00	0.255391
1450.00	0.255296
1451.00	0.255234
1452.00	0.255145
1453.00	0.255051
1454.00	0.254974
1455.00	0.254881
1456.00	0.254778
1457.00	0.254686
1458.00	0.254584
1459.00	0.254505
1460.00	0.254418
1461.00	0.254325
1462.00	0.254223
1463.00	0.254088
1464.00	0.253943
1465.00	0.253792
1466.00	0.253629
1467.00	0.253474
1468.00	0.253270
1469.00	0.253061
1470.00	0.252851
1471.00	0.252608
1472.00	0.252416
1473.00	0.252233
1474.00	0.252027
1475.00	0.251797
1476.00	0.251555
1477.00	0.251282
1478.00	0.251039
1479.00	0.250805
1480.00	0.250568
1481.00	0.250338
1482.00	0.250120
1483.00	0.249915
1484.00	0.249699
1485.00	0.249481
1486.00	0.249258
1487.00	0.249019
1488.00	0.248792
1489.00	0.248554
1490.00	0.248302
1491.00	0.248052
1492.00	0.247806
1493.00	0.247551
1494.00	0.247323
1495.00	0.247102
1496.00	0.246858
1497.00	0.246636
1498.00	0.246375
1499.00	0.246120
1500.00	0.245872
1501.00	0.245607
1502.00	0.245342
1503.00	0.245066
1504.00	0.244808
1505.00	0.244581
1506.00	0.244325
1507.00	0.244087
1508.00	0.243857
1509.00	0.243623
1510.00	0.243396
1511.00	0.243151
1512.00	0.242889
1513.00	0.242623
1514.00	0.242376
1515.00	0.242141
1516.00	0.241898
1517.00	0.241642
1518.00	0.241424
1519.00	0.241241
1520.00	0.241045
1521.00	0.240864
1522.00	0.240652
1523.00	0.240474
1524.00	0.240262
1525.00	0.240056
1526.00	0.239848
1527.00	0.239658
1528.00	0.239483
1529.00	0.239304
1530.00	0.239135
1531.00	0.238947
1532.00	0.238773
1533.00	0.238594
1534.00	0.238429
1535.00	0.238224
1536.00	0.237982
1537.00	0.237783
1538.00	0.237572
1539.00	0.237368
1540.00	0.237155
1541.00	0.236944
1542.00	0.236733
1543.00	0.236519
1544.00	0.236313
1545.00	0.236121
1546.00	0.235901
1547.00	0.235707
1548.00	0.235483
1549.00	0.235253
1550.00	0.235040
1551.00	0.234851
1552.00	0.234648
1553.00	0.234445
1554.00	0.234222
1555.00	0.233998
1556.00	0.233778
1557.00	0.233568
1558.00	0.233366
1559.00	0.233150
1560.00	0.232946
1561.00	0.232729
1562.00	0.232520
1563.00	0.232311
1564.00	0.232074
1565.00	0.231858
1566.00	0.231620
1567.00	0.231386
1568.00	0.231137
1569.00	0.230898
1570.00	0.230653
1571.00	0.230424
1572.00	0.230221
1573.00	0.230019
1574.00	0.229799
1575.00	0.229560
1576.00	0.229320
1577.00	0.229093
1578.00	0.228870
1579.00	0.228611
1580.00	0.228363
1581.00	0.228134
1582.00	0.227932
1583.00	0.227744
1584.00	0.227557
1585.00	0.227375
1586.00	0.227190
1587.00	0.227006
1588.00	0.226808
1589.00	0.226609
1590.00	0.226387
1591.00	0.226176
1592.00	0.226010
1593.00	0.225837
1594.00	0.225672
1595.00	0.225503
1596.00	0.225363
1597.00	0.225221
1598.00	0.225082
1599.00	0.224941
1600.00	0.224785
1601.00	0.224617
1602.00	0.224448
1603.00	0.224280
1604.00	0.224136
1605.00	0.224022
1606.00	0.223867
1607.00	0.223744
1608.00	0.223636
1609.00	0.223488
1610.00	0.223346
1611.00	0.223182
1612.00	0.223021
1613.00	0.222852
1614.00	0.222670
1615.00	0.222519
1616.00	0.222358
1617.00	0.222201
1618.00	0.222035
1619.00	0.221867
1620.00	0.221727
1621.00	0.221577
1622.00	0.221385
1623.00	0.221218
1624.00	0.221069
1625.00	0.220899
1626.00	0.220744
1627.00	0.220622
1628.00	0.220508
1629.00	0.220376
1630.00	0.220237
1631.00	0.220145
1632.00	0.220020
1633.00	0.219860
1634.00	0.219724
1635.00	0.219617
1636.00	0.219473
1637.00	0.219310
1638.00	0.219185
1639.00	0.219084
1640.00	0.218979
1641.00	0.218818
1642.00	0.218648
1643.00	0.220059
1644.00	0.221449
1645.00	0.222812
1646.00	0.224211
1647.00	0.225634
1648.00	0.226987
1649.00	0.228373
1650.00	0.229822
1651.00	0.231227
1652.00	0.232587
1653.00	0.234010
1654.00	0.235445
1655.00	0.236818
1656.00	0.238153
1657.00	0.239567
1658.00	0.241033
1659.00	0.242437
1660.00	0.242206
1661.00	0.241998
1662.00	0.241804
1663.00	0.241573
1664.00	0.241355
1665.00	0.241191
1666.00	0.240989
1667.00	0.240668
1668.00	0.240478
1669.00	0.240294
1670.00	0.240089
1671.00	0.239861
1672.00	0.239719
1673.00	0.239601
1674.00	0.239343
1675.00	0.239066
1676.00	0.238955
1677.00	0.238750
1678.00	0.238485
1679.00	0.238294
1680.00	0.238122
1681.00	0.237902
1682.00	0.237684
1683.00	0.237544
1684.00	0.237463
1685.00	0.237238
1686.00	0.237109
1687.00	0.236952
1688.00	0.236895
1689.00	0.236747
1690.00	0.236607
1691.00	0.236540
1692.00	0.236524
1693.00	0.236433
1694.00	0.236397
1695.00	0.236454
1696.00	0.236403
1697.00	0.236357
1698.00	0.236337
1699.00	0.236311
1700.00	0.236224
1701.00	0.236189
1702.00	0.236174
1703.00	0.236102
1704.00	0.235989
1705.00	0.235901
1706.00	0.235862
1707.00	0.235827
1708.00	0.235713
1709.00	0.235582
1710.00	0.235477
1711.00	0.235306
1712.00	0.235157
1713.00	0.235067
1714.00	0.234938
1715.00	0.234737
1716.00	0.234592
1717.00	0.234438
1718.00	0.234326
1719.00	0.234194
1720.00	0.234053
1721.00	0.233984
1722.00	0.233745
1723.00	0.233578
1724.00	0.233336
1725.00	0.233230
1726.00	0.233028
1727.00	0.232815
1728.00	0.232682
1729.00	0.232503
1730.00	0.232260
1731.00	0.232096
1732.00	0.231948
1733.00	0.231770
1734.00	0.231613
1735.00	0.231391
1736.00	0.231279
1737.00	0.231044
1738.00	0.230813
1739.00	0.230666
1740.00	0.230456
1741.00	0.230325
1742.00	0.230153
1743.00	0.230032
1744.00	0.229832
1745.00	0.229668
1746.00	0.229458
1747.00	0.229327
1748.00	0.229103
1749.00	0.228961
1750.00	0.228759
1751.00	0.228528
1752.00	0.228295
1753.00	0.228042
1754.00	0.227894
1755.00	0.227672
1756.00	0.227486
1757.00	0.227245
1758.00	0.227067
1759.00	0.226878
1760.00	0.226671
1761.00	0.226490
1762.00	0.226236
1763.00	0.226053
1764.00	0.225853
1765.00	0.225663
1766.00	0.225422
1767.00	0.225211
1768.00	0.224983
1769.00	0.224741
1770.00	0.224507
1771.00	0.224269
1772.00	0.224122
1773.00	0.223901
1774.00	0.223620
1775.00	0.223305
1776.00	0.222990
1777.00	0.222653
1778.00	0.222392
1779.00	0.222113
1780.00	0.221817
1781.00	0.221650
1782.00	0.221402
1783.00	0.221208
1784.00	0.221002
1785.00	0.220752
1786.00	0.220569
1787.00	0.220181
1788.00	0.219955
1789.00	0.219685
1790.00	0.219451
1791.00	0.219238
1792.00	0.219051
1793.00	0.218855
1794.00	0.218715
1795.00	0.218523
1796.00	0.218326
1797.00	0.218165
1798.00	0.217758
1799.00	0.217560
1800.00	0.217319
1801.00	0.217167
1802.00	0.216907
1803.00	0.216770
1804.00	0.216687
1805.00	0.216496
1806.00	0.216382
1807.00	0.216202
1808.00	0.216090
1809.00	0.215902
1810.00	0.215806
1811.00	0.215654
1812.00	0.215568
1813.00	0.215389
1814.00	0.215254
1815.00	0.215210
1816.00	0.215006
1817.00	0.214911
1818.00	0.214647
1819.00	0.214599
1820.00	0.214328
1821.00	0.214259
1822.00	0.214122
1823.00	0.213911
1824.00	0.213678
1825.00	0.213574
1826.00	0.213461
1827.00	0.213211
1828.00	0.213057
1829.00	0.212705
1830.00	0.212630
1831.00	0.212421
1832.00	0.212295
1833.00	0.212168
1834.00	0.211892
1835.00	0.211734
1836.00	0.211644
1837.00	0.211493
1838.00	0.211326
1839.00	0.211183
1840.00	0.211086
1841.00	0.211021
1842.00	0.210758
1843.00	0.210644
1844.00	0.210600
1845.00	0.210410
1846.00	0.210446
1847.00	0.210340
1848.00	0.210246
1849.00	0.210057
1850.00	0.210022
1851.00	0.210082
1852.00	0.210076
1853.00	0.210028
1854.00	0.210070
1855.00	0.210084
1856.00	0.210064
1857.00	0.210086
1858.00	0.210231
1859.00	0.210329
1860.00	0.210368
1861.00	0.210396
1862.00	0.210553
1863.00	0.210539
1864.00	0.210644
1865.00	0.210797
1866.00	0.211019
1867.00	0.211204
1868.00	0.211355
1869.00	0.211679
1870.00	0.211940
1871.00	0.212182
1872.00	0.212509
1873.00	0.212985
1874.00	0.213338
1875.00	0.213763
1876.00	0.214355
1877.00	0.214904
1878.00	0.215544
1879.00	0.216191
1880.00	0.217058
1881.00	0.217734
1882.00	0.218481
1883.00	0.219293
1884.00	0.220074
1885.00	0.220870
1886.00	0.221684
1887.00	0.222715
1888.00	0.223793
1889.00	0.224789
1890.00	0.225690
1891.00	0.226794
1892.00	0.227684
1893.00	0.228694
1894.00	0.229840
1895.00	0.230985
1896.00	0.232000
1897.00	0.233013
1898.00	0.234157
1899.00	0.235295
1900.00	0.236514
1901.00	0.237720
1902.00	0.239138
1903.00	0.240277
1904.00	0.241288
1905.00	0.242313
1906.00	0.243442
1907.00	0.244565
1908.00	0.245636
1909.00	0.246833
1910.00	0.247796
1911.00	0.248856
1912.00	0.249763
1913.00	0.250994
1914.00	0.251776
1915.00	0.252863
1916.00	0.253960
1917.00	0.254748
1918.00	0.255509
1919.00	0.256173
1920.00	0.257091
1921.00	0.257651
1922.00	0.258256
1923.00	0.258844
1924.00	0.259559
1925.00	0.259895
1926.00	0.260296
1927.00	0.260720
1928.00	0.261077
1929.00	0.261188
1930.00	0.261177
1931.00	0.261666
1932.00	0.261622
1933.00	0.261402
1934.00	0.261453
1935.00	0.261715
1936.00	0.261665
1937.00	0.261563
1938.00	0.261566
1939.00	0.261442
1940.00	0.261204
1941.00	0.260869
1942.00	0.260838
1943.00	0.260489
1944.00	0.260395
1945.00	0.260109
1946.00	0.260014
1947.00	0.259847
1948.00	0.259466
1949.00	0.259500
1950.00	0.259250
1951.00	0.258772
1952.00	0.258090
1953.00	0.257642
1954.00	0.256915
1955.00	0.256465
1956.00	0.256056
1957.00	0.255666
1958.00	0.255105
1959.00	0.254639
1960.00	0.254282
1961.00	0.253449
1962.00	0.252665
1963.00	0.251892
1964.00	0.251308
1965.00	0.250497
1966.00	0.249619
1967.00	0.249091
1968.00	0.248678
1969.00	0.248090
1970.00	0.247349
1971.00	0.246885
1972.00	0.246111
1973.00	0.245527
1974.00	0.244866
1975.00	0.244317
1976.00	0.243572
1977.00	0.242797
1978.00	0.242445
1979.00	0.241895
1980.00	0.241353
1981.00	0.240682
1982.00	0.240327
1983.00	0.239486
1984.00	0.238807
1985.00	0.238028
1986.00	0.237522
1987.00	0.236928
1988.00	0.236334
1989.00	0.235868
1990.00	0.235185
1991.00	0.234562
1992.00	0.233965
1993.00	0.233654
1994.00	0.233109
1995.00	0.232487
1996.00	0.232050
1997.00	0.231736
1998.00	0.231046
1999.00	0.230508
2000.00	0.230207
2001.00	0.229517
2002.00	0.229109
2003.00	0.228456
2004.00	0.228125
2005.00	0.227565
2006.00	0.227335
2007.00	0.226918
2008.00	0.226254
2009.00	0.225796
2010.00	0.225165
2011.00	0.224972
2012.00	0.224348
2013.00	0.224012
2014.00	0.223376
2015.00	0.223227
2016.00	0.222687
2017.00	0.222258
2018.00	0.222192
2019.00	0.221665
2020.00	0.221468
2021.00	0.221099
2022.00	0.220892
2023.00	0.220140
2024.00	0.219721
2025.00	0.219649
2026.00	0.219381
2027.00	0.218956
2028.00	0.218480
2029.00	0.218412
2030.00	0.217945
2031.00	0.217774
2032.00	0.217379
2033.00	0.217192
2034.00	0.216776
2035.00	0.216463
2036.00	0.216329
2037.00	0.215953
2038.00	0.215433
2039.00	0.215051
2040.00	0.215026
2041.00	0.214784
2042.00	0.214468
2043.00	0.214254
2044.00	0.214115
2045.00	0.213869
2046.00	0.213518
2047.00	0.213188
2048.00	0.212961
2049.00	0.212704
2050.00	0.212290
2051.00	0.212021
2052.00	0.211709
2053.00	0.211391
2054.00	0.211202
2055.00	0.210972
2056.00	0.210870
2057.00	0.210613
2058.00	0.210480
2059.00	0.210462
2060.00	0.210348
2061.00	0.210059
2062.00	0.209846
2063.00	0.209709
2064.00	0.209577
2065.00	0.209325
2066.00	0.209007
2067.00	0.208828
2068.00	0.208683
2069.00	0.208448
2070.00	0.208408
2071.00	0.208300
2072.00	0.208281
2073.00	0.207908
2074.00	0.207691
2075.00	0.207536
2076.00	0.207023
2077.00	0.206697
2078.00	0.206494
2079.00	0.206350
2080.00	0.206035
2081.00	0.205859
2082.00	0.205602
2083.00	0.205489
2084.00	0.205392
2085.00	0.205237
2086.00	0.204837
2087.00	0.204347
2088.00	0.203882
2089.00	0.203770
2090.00	0.203835
2091.00	0.203739
2092.00	0.203551
2093.00	0.203381
2094.00	0.203003
2095.00	0.202862
2096.00	0.202449
2097.00	0.202133
2098.00	0.201762
2099.00	0.201559
2100.00	0.201230
2101.00	0.200799
2102.00	0.200699
2103.00	0.200688
2104.00	0.200470
2105.00	0.200421
2106.00	0.200240
2107.00	0.199583
2108.00	0.199369
2109.00	0.198882
2110.00	0.198522
2111.00	0.198124
2112.00	0.197751
2113.00	0.197525
2114.00	0.197436
2115.00	0.197202
2116.00	0.196926
2117.00	0.196809
2118.00	0.196668
2119.00	0.196185
2120.00	0.195648
2121.00	0.195455
2122.00	0.195092
2123.00	0.194644
2124.00	0.194703
2125.00	0.194342
2126.00	0.194239
2127.00	0.194070
2128.00	0.194114
2129.00	0.193751
2130.00	0.193611
2131.00	0.193168
2132.00	0.192803
2133.00	0.192364
2134.00	0.192036
2135.00	0.191825
2136.00	0.191601
2137.00	0.191659
2138.00	0.191486
2139.00	0.191293
2140.00	0.190822
2141.00	0.190518
2142.00	0.190089
2143.00	0.189695
2144.00	0.189413
2145.00	0.188973
2146.00	0.189051
2147.00	0.188645
2148.00	0.188448
2149.00	0.188420
2150.00	0.188320
2151.00	0.187873
2152.00	0.187650
2153.00	0.187291
2154.00	0.186914
2155.00	0.186432
2156.00	0.186077
2157.00	0.185919
2158.00	0.185401
2159.00	0.185205
2160.00	0.185219
2161.00	0.185076
2162.00	0.184929
2163.00	0.184360
2164.00	0.184151
2165.00	0.183774
2166.00	0.183337
2167.00	0.182926
2168.00	0.182846
2169.00	0.182393
2170.00	0.182283
2171.00	0.182120
2172.00	0.181784
2173.00	0.181550
2174.00	0.181509
2175.00	0.181287
2176.00	0.180796
2177.00	0.180423
2178.00	0.179902
2179.00	0.179630
2180.00	0.179577
2181.00	0.179573
2182.00	0.179418
2183.00	0.179457
2184.00	0.179628
2185.00	0.179372
2186.00	0.179388
2187.00	0.179121
2188.00	0.178875
2189.00	0.178577
2190.00	0.178504
2191.00	0.178111
2192.00	0.178134
2193.00	0.178336
2194.00	0.178109
2195.00	0.178283
2196.00	0.178172
2197.00	0.177933
[truncated: 303 more rows]
