# Supplementary material for: Ultrafast charge-transfer-induced spin transition in cobalt-tungstate molecular photomagnets
Source: Nat Commun. 2025 Jun 6;16:5012. doi: 10.1038/s41467-025-60401-4 (PMC12144094; doi:10.1038/s41467-025-60401-4)
Supplement: Supplementary file 5 — Source Data [file 41467_2025_60401_MOESM5_ESM.zip › Source_Data_files/Photoinduced_UV_vis_NIR_spectra_CsCoW/photo1st_anealing/File_220712_205706_80K.txt]

File_220712_205706_80K.spc - RawData
�g�� (nm)	Abs.
200.00	2.867966
201.00	6.000000
202.00	6.000000
203.00	6.000000
204.00	2.745235
205.00	2.500441
206.00	2.453855
207.00	2.556841
208.00	2.461426
209.00	2.355902
210.00	2.192554
211.00	2.125535
212.00	2.158473
213.00	2.199833
214.00	2.222345
215.00	2.215237
216.00	2.273465
217.00	2.268546
218.00	2.268884
219.00	2.265306
220.00	2.218029
221.00	2.119479
222.00	2.131509
223.00	2.134782
224.00	2.142406
225.00	2.141051
226.00	2.192807
227.00	2.204132
228.00	2.236792
229.00	2.227892
230.00	2.266700
231.00	2.245975
232.00	2.240996
233.00	2.226647
234.00	2.235380
235.00	2.223497
236.00	2.230746
237.00	2.258568
238.00	2.274333
239.00	2.277836
240.00	2.315711
241.00	2.324908
242.00	2.324799
243.00	2.308222
244.00	2.309211
245.00	2.274796
246.00	2.282579
247.00	2.284571
248.00	2.301752
249.00	2.302842
250.00	2.321059
251.00	2.305966
252.00	2.309224
253.00	2.306715
254.00	2.298337
255.00	2.302635
256.00	2.316305
257.00	2.319722
258.00	2.316015
259.00	2.302431
260.00	2.297323
261.00	2.307661
262.00	2.312022
263.00	2.322170
264.00	2.335023
265.00	2.334088
266.00	2.320451
267.00	2.321347
268.00	2.302818
269.00	2.299876
270.00	2.291812
271.00	2.281086
272.00	2.262966
273.00	2.262435
274.00	2.255739
275.00	2.257170
276.00	2.248684
277.00	2.249453
278.00	2.227117
279.00	2.222007
280.00	2.199185
281.00	2.195997
282.00	2.184643
283.00	2.189847
284.00	2.175768
285.00	2.168285
286.00	2.164260
287.00	2.166156
288.00	2.155051
289.00	2.139679
290.00	2.142026
291.00	2.132896
292.00	2.117108
293.00	2.103118
294.00	2.098298
295.00	2.080253
296.00	2.070726
297.00	2.058236
298.00	2.045979
299.00	2.039537
300.00	2.036082
301.00	2.016772
302.00	2.000766
303.00	1.983706
304.00	1.959295
305.00	1.932444
306.00	1.914271
307.00	1.902424
308.00	1.889399
309.00	1.882649
310.00	1.863670
311.00	1.841857
312.00	1.814416
313.00	1.791035
314.00	1.757797
315.00	1.738708
316.00	1.724158
317.00	1.698332
318.00	1.676737
319.00	1.665307
320.00	1.647952
321.00	1.628347
322.00	1.617122
323.00	1.603847
324.00	1.584181
325.00	1.571219
326.00	1.556671
327.00	1.542399
328.00	1.528796
329.00	1.520518
330.00	1.509105
331.00	1.501099
332.00	1.497255
333.00	1.489981
334.00	1.481149
335.00	1.474105
336.00	1.466733
337.00	1.459084
338.00	1.455515
339.00	1.451732
340.00	1.446544
341.00	1.444219
342.00	1.439582
343.00	1.436001
344.00	1.432880
345.00	1.430780
346.00	1.426578
347.00	1.422793
348.00	1.418171
349.00	1.414365
350.00	1.411835
351.00	1.410087
352.00	1.409382
353.00	1.407088
354.00	1.404451
355.00	1.399622
356.00	1.392974
357.00	1.387648
358.00	1.382602
359.00	1.375737
360.00	1.370757
361.00	1.367138
362.00	1.360355
363.00	1.353962
364.00	1.348299
365.00	1.339109
366.00	1.330482
367.00	1.321678
368.00	1.313985
369.00	1.305287
370.00	1.298038
371.00	1.288865
372.00	1.280165
373.00	1.270044
374.00	1.260286
375.00	1.250681
376.00	1.240366
377.00	1.230458
378.00	1.221510
379.00	1.210538
380.00	1.201287
381.00	1.191354
382.00	1.180968
383.00	1.169962
384.00	1.162012
385.00	1.151593
386.00	1.142153
387.00	1.133129
388.00	1.124585
389.00	1.114369
390.00	1.105231
391.00	1.096348
392.00	1.087657
393.00	1.078925
394.00	1.070813
395.00	1.062778
396.00	1.055250
397.00	1.048472
398.00	1.042280
399.00	1.036721
400.00	1.031713
401.00	1.027230
402.00	1.023070
403.00	1.018448
404.00	1.013921
405.00	1.009680
406.00	1.005913
407.00	1.002013
408.00	0.998794
409.00	0.995463
410.00	0.991712
411.00	0.988905
412.00	0.985251
413.00	0.981117
414.00	0.977458
415.00	0.974093
416.00	0.969121
417.00	0.964531
418.00	0.960429
419.00	0.956551
420.00	0.952088
421.00	0.947748
422.00	0.943978
423.00	0.940342
424.00	0.935913
425.00	0.931493
426.00	0.927682
427.00	0.923459
428.00	0.918886
429.00	0.914712
430.00	0.911690
431.00	0.907913
432.00	0.903927
433.00	0.900629
434.00	0.897638
435.00	0.893701
436.00	0.890075
437.00	0.887120
438.00	0.883783
439.00	0.880234
440.00	0.877811
441.00	0.875519
442.00	0.873228
443.00	0.870668
444.00	0.868443
445.00	0.865812
446.00	0.863691
447.00	0.861797
448.00	0.860152
449.00	0.858818
450.00	0.857536
451.00	0.855765
452.00	0.854289
453.00	0.853350
454.00	0.852103
455.00	0.851037
456.00	0.850279
457.00	0.849164
458.00	0.847903
459.00	0.846491
460.00	0.845089
461.00	0.844198
462.00	0.843400
463.00	0.842045
464.00	0.841532
465.00	0.840449
466.00	0.839049
467.00	0.837352
468.00	0.835927
469.00	0.834023
470.00	0.832586
471.00	0.830650
472.00	0.828677
473.00	0.826033
474.00	0.823622
475.00	0.821150
476.00	0.818779
477.00	0.816650
478.00	0.815418
479.00	0.813431
480.00	0.811688
481.00	0.809571
482.00	0.807809
483.00	0.805148
484.00	0.802920
485.00	0.800374
486.00	0.798451
487.00	0.795992
488.00	0.794217
489.00	0.792401
490.00	0.790596
491.00	0.788731
492.00	0.787015
493.00	0.785518
494.00	0.783894
495.00	0.782400
496.00	0.780926
497.00	0.780096
498.00	0.778979
499.00	0.778074
500.00	0.776887
501.00	0.776029
502.00	0.774611
503.00	0.773246
504.00	0.772019
505.00	0.770922
506.00	0.769610
507.00	0.768616
508.00	0.767756
509.00	0.766439
510.00	0.765717
511.00	0.765100
512.00	0.763977
513.00	0.763275
514.00	0.762847
515.00	0.762082
516.00	0.761363
517.00	0.760603
518.00	0.760289
519.00	0.760262
520.00	0.759984
521.00	0.759853
522.00	0.759969
523.00	0.759645
524.00	0.759224
525.00	0.759110
526.00	0.758761
527.00	0.758784
528.00	0.758089
529.00	0.758184
530.00	0.758594
531.00	0.758975
532.00	0.759033
533.00	0.759209
534.00	0.758679
535.00	0.757589
536.00	0.756633
537.00	0.755510
538.00	0.754482
539.00	0.753253
540.00	0.751936
541.00	0.750139
542.00	0.748857
543.00	0.747635
544.00	0.745905
545.00	0.744455
546.00	0.742875
547.00	0.740752
548.00	0.739120
549.00	0.738011
550.00	0.736730
551.00	0.735920
552.00	0.735312
553.00	0.734661
554.00	0.734097
555.00	0.733847
556.00	0.733805
557.00	0.734504
558.00	0.735160
559.00	0.736081
560.00	0.737015
561.00	0.738534
562.00	0.739095
563.00	0.740264
564.00	0.741527
565.00	0.742995
566.00	0.744287
567.00	0.745784
568.00	0.746861
569.00	0.747712
570.00	0.748707
571.00	0.749491
572.00	0.750522
573.00	0.751273
574.00	0.752093
575.00	0.752741
576.00	0.753423
577.00	0.754082
578.00	0.755140
579.00	0.756413
580.00	0.757860
581.00	0.759079
582.00	0.761085
583.00	0.762786
584.00	0.764679
585.00	0.766327
586.00	0.768782
587.00	0.770935
588.00	0.773642
589.00	0.776026
590.00	0.779006
591.00	0.781378
592.00	0.783873
593.00	0.786209
594.00	0.788753
595.00	0.790581
596.00	0.792903
597.00	0.795183
598.00	0.797139
599.00	0.799897
600.00	0.803098
601.00	0.804788
602.00	0.807334
603.00	0.810027
604.00	0.812027
605.00	0.814606
606.00	0.817866
607.00	0.820568
608.00	0.823265
609.00	0.826357
610.00	0.828325
611.00	0.830514
612.00	0.833137
613.00	0.836000
614.00	0.837897
615.00	0.840392
616.00	0.843494
617.00	0.846080
618.00	0.847795
619.00	0.850525
620.00	0.853131
621.00	0.855886
622.00	0.858261
623.00	0.860805
624.00	0.863775
625.00	0.866281
626.00	0.868771
627.00	0.871187
628.00	0.874622
629.00	0.877519
630.00	0.879725
631.00	0.882230
632.00	0.885231
633.00	0.887483
634.00	0.889488
635.00	0.893349
636.00	0.896335
637.00	0.898543
638.00	0.900970
639.00	0.903730
640.00	0.905740
641.00	0.907880
642.00	0.910284
643.00	0.913056
644.00	0.915092
645.00	0.918029
646.00	0.921001
647.00	0.923970
648.00	0.926969
649.00	0.930006
650.00	0.932118
651.00	0.934438
652.00	0.936450
653.00	0.938523
654.00	0.941066
655.00	0.943621
656.00	0.946863
657.00	0.950429
658.00	0.953787
659.00	0.957356
660.00	0.961008
661.00	0.964228
662.00	0.967016
663.00	0.969276
664.00	0.971218
665.00	0.973236
666.00	0.973704
667.00	0.974870
668.00	0.976116
669.00	0.976576
670.00	0.977565
671.00	0.978841
672.00	0.979473
673.00	0.980975
674.00	0.982044
675.00	0.983449
676.00	0.985134
677.00	0.987120
678.00	0.988479
679.00	0.990678
680.00	0.991930
681.00	0.993945
682.00	0.996006
683.00	0.996956
684.00	0.998558
685.00	1.000110
686.00	1.001267
687.00	1.002404
688.00	1.004556
689.00	1.006339
690.00	1.007158
691.00	1.007952
692.00	1.009328
693.00	1.010869
694.00	1.012538
695.00	1.014614
696.00	1.015859
697.00	1.016864
698.00	1.017385
699.00	1.017875
700.00	1.018321
701.00	1.021133
702.00	1.022826
703.00	1.024287
704.00	1.025409
705.00	1.026571
706.00	1.026486
707.00	1.027054
708.00	1.028343
709.00	1.028938
710.00	1.029897
711.00	1.030420
712.00	1.029825
713.00	1.029438
714.00	1.029042
715.00	1.029681
716.00	1.029762
717.00	1.030983
718.00	1.030742
719.00	1.017827
720.00	1.004299
721.00	0.995915
722.00	0.992204
723.00	0.988813
724.00	0.985319
725.00	0.981980
726.00	0.978310
727.00	0.974808
728.00	0.971129
729.00	0.967759
730.00	0.967698
731.00	0.967583
732.00	0.967499
733.00	0.967504
734.00	0.967406
735.00	0.967400
736.00	0.967193
737.00	0.966915
738.00	0.966618
739.00	0.966361
740.00	0.965888
741.00	0.965435
742.00	0.964781
743.00	0.964148
744.00	0.963592
745.00	0.963025
746.00	0.962391
747.00	0.961718
748.00	0.961019
749.00	0.960155
750.00	0.959351
751.00	0.958345
752.00	0.957283
753.00	0.956171
754.00	0.955108
755.00	0.954024
756.00	0.952861
757.00	0.951820
758.00	0.950574
759.00	0.949414
760.00	0.948147
761.00	0.946699
762.00	0.945393
763.00	0.943986
764.00	0.942474
765.00	0.940999
766.00	0.939513
767.00	0.937987
768.00	0.936415
769.00	0.934796
770.00	0.933350
771.00	0.931797
772.00	0.930142
773.00	0.928405
774.00	0.926673
775.00	0.924943
776.00	0.923215
777.00	0.921390
778.00	0.919625
779.00	0.917828
780.00	0.916007
781.00	0.914184
782.00	0.912202
783.00	0.910123
784.00	0.908001
785.00	0.905976
786.00	0.903897
787.00	0.901708
788.00	0.899495
789.00	0.897323
790.00	0.895321
791.00	0.893109
792.00	0.890886
793.00	0.888484
794.00	0.886206
795.00	0.883749
796.00	0.881254
797.00	0.878816
798.00	0.876360
799.00	0.873882
800.00	0.871414
801.00	0.869001
802.00	0.866468
803.00	0.863890
804.00	0.861303
805.00	0.858668
806.00	0.856021
807.00	0.853203
808.00	0.850448
809.00	0.847730
810.00	0.845084
811.00	0.842374
812.00	0.839751
813.00	0.837082
814.00	0.834251
815.00	0.831500
816.00	0.828754
817.00	0.826111
818.00	0.823284
819.00	0.820604
820.00	0.817830
821.00	0.815081
822.00	0.812373
823.00	0.809666
824.00	0.806915
825.00	0.804305
826.00	0.801637
827.00	0.798911
828.00	0.796115
829.00	0.793403
830.00	0.790612
831.00	0.787933
832.00	0.785239
833.00	0.782522
834.00	0.779855
835.00	0.777164
836.00	0.774378
837.00	0.771605
838.00	0.768946
839.00	0.766145
840.00	0.763405
841.00	0.760726
842.00	0.757821
843.00	0.755064
844.00	0.752414
845.00	0.749792
846.00	0.747103
847.00	0.744380
848.00	0.741819
849.00	0.739160
850.00	0.736478
851.00	0.733787
852.00	0.731169
853.00	0.728336
854.00	0.725822
855.00	0.723180
856.00	0.720548
857.00	0.717907
858.00	0.715294
859.00	0.712582
860.00	0.709836
861.00	0.706964
862.00	0.704128
863.00	0.698630
864.00	0.693005
865.00	0.687224
866.00	0.681660
867.00	0.676116
868.00	0.670590
869.00	0.665068
870.00	0.659923
871.00	0.654524
872.00	0.649108
873.00	0.643642
874.00	0.638201
875.00	0.632860
876.00	0.627779
877.00	0.622530
878.00	0.617484
879.00	0.612441
880.00	0.609668
881.00	0.606959
882.00	0.604355
883.00	0.601642
884.00	0.599071
885.00	0.596556
886.00	0.593940
887.00	0.591163
888.00	0.588430
889.00	0.585762
890.00	0.583338
891.00	0.580978
892.00	0.578449
893.00	0.575867
894.00	0.573319
895.00	0.570777
896.00	0.568307
897.00	0.565772
898.00	0.563330
899.00	0.560835
900.00	0.558436
901.00	0.556026
902.00	0.553479
903.00	0.551111
904.00	0.548796
905.00	0.546552
906.00	0.544255
907.00	0.541966
908.00	0.539603
909.00	0.537392
910.00	0.535198
911.00	0.533126
912.00	0.530956
913.00	0.528813
914.00	0.526636
915.00	0.524581
916.00	0.522573
917.00	0.520501
918.00	0.518401
919.00	0.516418
920.00	0.514425
921.00	0.512485
922.00	0.510494
923.00	0.508605
924.00	0.506692
925.00	0.504829
926.00	0.502929
927.00	0.501093
928.00	0.499258
929.00	0.497468
930.00	0.495657
931.00	0.493918
932.00	0.492130
933.00	0.490355
934.00	0.488576
935.00	0.486927
936.00	0.485270
937.00	0.483589
938.00	0.481910
939.00	0.480275
940.00	0.478662
941.00	0.477093
942.00	0.475517
943.00	0.473962
944.00	0.472368
945.00	0.470760
946.00	0.469196
947.00	0.467696
948.00	0.466240
949.00	0.464792
950.00	0.463359
951.00	0.461931
952.00	0.460451
953.00	0.458937
954.00	0.457503
955.00	0.456045
956.00	0.454641
957.00	0.453196
958.00	0.451732
959.00	0.450260
960.00	0.448926
961.00	0.447633
962.00	0.446315
963.00	0.445009
964.00	0.443695
965.00	0.442367
966.00	0.441061
967.00	0.439742
968.00	0.438489
969.00	0.437222
970.00	0.436018
971.00	0.434852
972.00	0.433701
973.00	0.432531
974.00	0.431384
975.00	0.430263
976.00	0.429198
977.00	0.428034
978.00	0.426871
979.00	0.425803
980.00	0.424770
981.00	0.423709
982.00	0.422668
983.00	0.421665
984.00	0.420687
985.00	0.419717
986.00	0.418754
987.00	0.417769
988.00	0.416772
989.00	0.415836
990.00	0.414918
991.00	0.414002
992.00	0.413088
993.00	0.412174
994.00	0.411305
995.00	0.410430
996.00	0.409568
997.00	0.408685
998.00	0.407830
999.00	0.406957
1000.00	0.406108
1001.00	0.405258
1002.00	0.404412
1003.00	0.403584
1004.00	0.402807
1005.00	0.402040
1006.00	0.401252
1007.00	0.400493
1008.00	0.399759
1009.00	0.399009
1010.00	0.398258
1011.00	0.397488
1012.00	0.396772
1013.00	0.396057
1014.00	0.395313
1015.00	0.394597
1016.00	0.393882
1017.00	0.393182
1018.00	0.392484
1019.00	0.391827
1020.00	0.391161
1021.00	0.390481
1022.00	0.389742
1023.00	0.389034
1024.00	0.388320
1025.00	0.387622
1026.00	0.386925
1027.00	0.386249
1028.00	0.385585
1029.00	0.384913
1030.00	0.384237
1031.00	0.383583
1032.00	0.382939
1033.00	0.382286
1034.00	0.381611
1035.00	0.380960
1036.00	0.380286
1037.00	0.379650
1038.00	0.379020
1039.00	0.378402
1040.00	0.377786
1041.00	0.377167
1042.00	0.376543
1043.00	0.375944
1044.00	0.375349
1045.00	0.374745
1046.00	0.374113
1047.00	0.373502
1048.00	0.372925
1049.00	0.372323
1050.00	0.371744
1051.00	0.371204
1052.00	0.370650
1053.00	0.370073
1054.00	0.369500
1055.00	0.368922
1056.00	0.368369
1057.00	0.367786
1058.00	0.367230
1059.00	0.366696
1060.00	0.366152
1061.00	0.365568
1062.00	0.365017
1063.00	0.364518
1064.00	0.363988
1065.00	0.363477
1066.00	0.362937
1067.00	0.362424
1068.00	0.361879
1069.00	0.361348
1070.00	0.360824
1071.00	0.360309
1072.00	0.359798
1073.00	0.359287
1074.00	0.358784
1075.00	0.358303
1076.00	0.357786
1077.00	0.357282
1078.00	0.356840
1079.00	0.356390
1080.00	0.355909
1081.00	0.355471
1082.00	0.354996
1083.00	0.354567
1084.00	0.354124
1085.00	0.353671
1086.00	0.353233
1087.00	0.352822
1088.00	0.352374
1089.00	0.351947
1090.00	0.351537
1091.00	0.351142
1092.00	0.350708
1093.00	0.350324
1094.00	0.349933
1095.00	0.349548
1096.00	0.349178
1097.00	0.348784
1098.00	0.348364
1099.00	0.347965
1100.00	0.347560
1101.00	0.347155
1102.00	0.346761
1103.00	0.346350
1104.00	0.345936
1105.00	0.345510
1106.00	0.345105
1107.00	0.344721
1108.00	0.344303
1109.00	0.343894
1110.00	0.343469
1111.00	0.343069
1112.00	0.342634
1113.00	0.342192
1114.00	0.341785
1115.00	0.341377
1116.00	0.340960
1117.00	0.340568
1118.00	0.340171
1119.00	0.339759
1120.00	0.339337
1121.00	0.338953
1122.00	0.338589
1123.00	0.338192
1124.00	0.337773
1125.00	0.337392
1126.00	0.337010
1127.00	0.336626
1128.00	0.336208
1129.00	0.335818
1130.00	0.335422
1131.00	0.335042
1132.00	0.334645
1133.00	0.334268
1134.00	0.333862
1135.00	0.333463
1136.00	0.333088
1137.00	0.332742
1138.00	0.332347
1139.00	0.331965
1140.00	0.331596
1141.00	0.331227
1142.00	0.330846
1143.00	0.330456
1144.00	0.330058
1145.00	0.329713
1146.00	0.329350
1147.00	0.328962
1148.00	0.328584
1149.00	0.328239
1150.00	0.327885
1151.00	0.327503
1152.00	0.327123
1153.00	0.326741
1154.00	0.326360
1155.00	0.325980
1156.00	0.325589
1157.00	0.325217
1158.00	0.324858
1159.00	0.324478
1160.00	0.324128
1161.00	0.323799
1162.00	0.323451
1163.00	0.323087
1164.00	0.322741
1165.00	0.322361
1166.00	0.321980
1167.00	0.321599
1168.00	0.321263
1169.00	0.320941
1170.00	0.320619
1171.00	0.320254
1172.00	0.319924
1173.00	0.319611
1174.00	0.319287
1175.00	0.318961
1176.00	0.318653
1177.00	0.318337
1178.00	0.318033
1179.00	0.317689
1180.00	0.317363
1181.00	0.317046
1182.00	0.316757
1183.00	0.316458
1184.00	0.316160
1185.00	0.315866
1186.00	0.315561
1187.00	0.315246
1188.00	0.314965
1189.00	0.314680
1190.00	0.314400
1191.00	0.314106
1192.00	0.313818
1193.00	0.313560
1194.00	0.313287
1195.00	0.313002
1196.00	0.312721
1197.00	0.312468
1198.00	0.312168
1199.00	0.311881
1200.00	0.311588
1201.00	0.311316
1202.00	0.311053
1203.00	0.310776
1204.00	0.310512
1205.00	0.310257
1206.00	0.310000
1207.00	0.309708
1208.00	0.309429
1209.00	0.309158
1210.00	0.308850
1211.00	0.308540
1212.00	0.308211
1213.00	0.307915
1214.00	0.307595
1215.00	0.307293
1216.00	0.306987
1217.00	0.306699
1218.00	0.306381
1219.00	0.306059
1220.00	0.305740
1221.00	0.305419
1222.00	0.305095
1223.00	0.304746
1224.00	0.304447
1225.00	0.304128
1226.00	0.303802
1227.00	0.303505
1228.00	0.303190
1229.00	0.302881
1230.00	0.302583
1231.00	0.302288
1232.00	0.302028
1233.00	0.301765
1234.00	0.301489
1235.00	0.301232
1236.00	0.300945
1237.00	0.300679
1238.00	0.300411
1239.00	0.300139
1240.00	0.299908
1241.00	0.299656
1242.00	0.299387
1243.00	0.299120
1244.00	0.298854
1245.00	0.298598
1246.00	0.298353
1247.00	0.298085
1248.00	0.297825
1249.00	0.297557
1250.00	0.297290
1251.00	0.297014
1252.00	0.296717
1253.00	0.296452
1254.00	0.296185
1255.00	0.295929
1256.00	0.295670
1257.00	0.295386
1258.00	0.295087
1259.00	0.294811
1260.00	0.294541
1261.00	0.294254
1262.00	0.293966
1263.00	0.293691
1264.00	0.293423
1265.00	0.293137
1266.00	0.292848
1267.00	0.292551
1268.00	0.292281
1269.00	0.291999
1270.00	0.291726
1271.00	0.291457
1272.00	0.291150
1273.00	0.290849
1274.00	0.290568
1275.00	0.290261
1276.00	0.289979
1277.00	0.289690
1278.00	0.289407
1279.00	0.289150
1280.00	0.288876
1281.00	0.288577
1282.00	0.288307
1283.00	0.288043
1284.00	0.287774
1285.00	0.287485
1286.00	0.287216
1287.00	0.286936
1288.00	0.286656
1289.00	0.286384
1290.00	0.286120
1291.00	0.285864
1292.00	0.285643
1293.00	0.285408
1294.00	0.285170
1295.00	0.284932
1296.00	0.284687
1297.00	0.284436
1298.00	0.284210
1299.00	0.283975
1300.00	0.283720
1301.00	0.283487
1302.00	0.283260
1303.00	0.283040
1304.00	0.282819
1305.00	0.282590
1306.00	0.282345
1307.00	0.282080
1308.00	0.281799
1309.00	0.281509
1310.00	0.281238
1311.00	0.280968
1312.00	0.280681
1313.00	0.280378
1314.00	0.280094
1315.00	0.279799
1316.00	0.279497
1317.00	0.279189
1318.00	0.278853
1319.00	0.278517
1320.00	0.278197
1321.00	0.277849
1322.00	0.277494
1323.00	0.277159
1324.00	0.276799
1325.00	0.276441
1326.00	0.276109
1327.00	0.275756
1328.00	0.275399
1329.00	0.275067
1330.00	0.274755
1331.00	0.274426
1332.00	0.274099
1333.00	0.273789
1334.00	0.273495
1335.00	0.273186
1336.00	0.272870
1337.00	0.272548
1338.00	0.272248
1339.00	0.271963
1340.00	0.271723
1341.00	0.271515
1342.00	0.271282
1343.00	0.271020
1344.00	0.270740
1345.00	0.270488
1346.00	0.270224
1347.00	0.269936
1348.00	0.269655
1349.00	0.269360
1350.00	0.269056
1351.00	0.268774
1352.00	0.268515
1353.00	0.268299
1354.00	0.268043
1355.00	0.267761
1356.00	0.267478
1357.00	0.267175
1358.00	0.266874
1359.00	0.266581
1360.00	0.266294
1361.00	0.266025
1362.00	0.265734
1363.00	0.265456
1364.00	0.265219
1365.00	0.264951
1366.00	0.264731
1367.00	0.264521
1368.00	0.264290
1369.00	0.264050
1370.00	0.263793
1371.00	0.263574
1372.00	0.263388
1373.00	0.263206
1374.00	0.263033
1375.00	0.262863
1376.00	0.262703
1377.00	0.262538
1378.00	0.262393
1379.00	0.262281
1380.00	0.262160
1381.00	0.262020
1382.00	0.261926
1383.00	0.261831
1384.00	0.261725
1385.00	0.261627
1386.00	0.261556
1387.00	0.261491
1388.00	0.261405
1389.00	0.261331
1390.00	0.261263
1391.00	0.261196
1392.00	0.261146
1393.00	0.261089
1394.00	0.261083
1395.00	0.261070
1396.00	0.261029
1397.00	0.261009
1398.00	0.261001
1399.00	0.260975
1400.00	0.260960
1401.00	0.260933
1402.00	0.260891
1403.00	0.260858
1404.00	0.260819
1405.00	0.260821
1406.00	0.260799
1407.00	0.260758
1408.00	0.260728
1409.00	0.260691
1410.00	0.260674
1411.00	0.260639
1412.00	0.260609
1413.00	0.260596
1414.00	0.260575
1415.00	0.260551
1416.00	0.260528
1417.00	0.260492
1418.00	0.260455
1419.00	0.260446
1420.00	0.260402
1421.00	0.260366
1422.00	0.260315
1423.00	0.260297
1424.00	0.260283
1425.00	0.260266
1426.00	0.260249
1427.00	0.260207
1428.00	0.260190
1429.00	0.260153
1430.00	0.260101
1431.00	0.260043
1432.00	0.259959
1433.00	0.259889
1434.00	0.259817
1435.00	0.259775
1436.00	0.259723
1437.00	0.259677
1438.00	0.259594
1439.00	0.259540
1440.00	0.259481
1441.00	0.259424
1442.00	0.259353
1443.00	0.259260
1444.00	0.259183
1445.00	0.259070
1446.00	0.258989
1447.00	0.258922
1448.00	0.258838
1449.00	0.258768
1450.00	0.258690
1451.00	0.258639
1452.00	0.258558
1453.00	0.258483
1454.00	0.258426
1455.00	0.258345
1456.00	0.258263
1457.00	0.258164
1458.00	0.258083
1459.00	0.257962
1460.00	0.257849
1461.00	0.257728
1462.00	0.257592
1463.00	0.257432
1464.00	0.257262
1465.00	0.257108
1466.00	0.256949
1467.00	0.256774
1468.00	0.256545
1469.00	0.256350
1470.00	0.256134
1471.00	0.255879
1472.00	0.255677
1473.00	0.255447
1474.00	0.255195
1475.00	0.254923
1476.00	0.254668
1477.00	0.254412
1478.00	0.254172
1479.00	0.253945
1480.00	0.253683
1481.00	0.253437
1482.00	0.253183
1483.00	0.252927
1484.00	0.252700
1485.00	0.252480
1486.00	0.252220
1487.00	0.251969
1488.00	0.251733
1489.00	0.251493
1490.00	0.251234
1491.00	0.251004
1492.00	0.250764
1493.00	0.250523
1494.00	0.250295
1495.00	0.250060
1496.00	0.249833
1497.00	0.249630
1498.00	0.249379
1499.00	0.249098
1500.00	0.248852
1501.00	0.248589
1502.00	0.248326
1503.00	0.248068
1504.00	0.247802
1505.00	0.247541
1506.00	0.247260
1507.00	0.246988
1508.00	0.246698
1509.00	0.246429
1510.00	0.246149
1511.00	0.245844
1512.00	0.245538
1513.00	0.245235
1514.00	0.244938
1515.00	0.244659
1516.00	0.244404
1517.00	0.244125
1518.00	0.243860
1519.00	0.243601
1520.00	0.243345
1521.00	0.243106
1522.00	0.242878
1523.00	0.242655
1524.00	0.242414
1525.00	0.242186
1526.00	0.241937
1527.00	0.241712
1528.00	0.241529
1529.00	0.241314
1530.00	0.241101
1531.00	0.240876
1532.00	0.240674
1533.00	0.240489
1534.00	0.240310
1535.00	0.240097
1536.00	0.239893
1537.00	0.239697
1538.00	0.239478
1539.00	0.239269
1540.00	0.239053
1541.00	0.238850
1542.00	0.238633
1543.00	0.238433
1544.00	0.238246
1545.00	0.238034
1546.00	0.237846
1547.00	0.237656
1548.00	0.237471
1549.00	0.237261
1550.00	0.237038
1551.00	0.236815
1552.00	0.236607
1553.00	0.236387
1554.00	0.236158
1555.00	0.235914
1556.00	0.235676
1557.00	0.235449
1558.00	0.235221
1559.00	0.234997
1560.00	0.234774
1561.00	0.234534
1562.00	0.234294
1563.00	0.234054
1564.00	0.233822
1565.00	0.233600
1566.00	0.233369
1567.00	0.233131
1568.00	0.232900
1569.00	0.232668
1570.00	0.232427
1571.00	0.232173
1572.00	0.231948
1573.00	0.231719
1574.00	0.231474
1575.00	0.231216
1576.00	0.230967
1577.00	0.230724
1578.00	0.230492
1579.00	0.230247
1580.00	0.230021
1581.00	0.229788
1582.00	0.229559
1583.00	0.229365
1584.00	0.229164
1585.00	0.228970
1586.00	0.228747
1587.00	0.228520
1588.00	0.228324
1589.00	0.228142
1590.00	0.227942
1591.00	0.227785
1592.00	0.227632
1593.00	0.227474
1594.00	0.227307
1595.00	0.227134
1596.00	0.226984
1597.00	0.226825
1598.00	0.226662
1599.00	0.226495
1600.00	0.226295
1601.00	0.226131
1602.00	0.225947
1603.00	0.225788
1604.00	0.225637
1605.00	0.225478
1606.00	0.225313
1607.00	0.225159
1608.00	0.224986
1609.00	0.224819
1610.00	0.224660
1611.00	0.224497
1612.00	0.224339
1613.00	0.224176
1614.00	0.224008
1615.00	0.223859
1616.00	0.223704
1617.00	0.223552
1618.00	0.223367
1619.00	0.223192
1620.00	0.223045
1621.00	0.222883
1622.00	0.222732
1623.00	0.222589
1624.00	0.222433
1625.00	0.222250
1626.00	0.222089
1627.00	0.221924
1628.00	0.221778
1629.00	0.221620
1630.00	0.221477
1631.00	0.221352
1632.00	0.221202
1633.00	0.221028
1634.00	0.220893
1635.00	0.220772
1636.00	0.220633
1637.00	0.220472
1638.00	0.220342
1639.00	0.220215
1640.00	0.220066
1641.00	0.219889
1642.00	0.219742
1643.00	0.221071
1644.00	0.222401
1645.00	0.223684
1646.00	0.225029
1647.00	0.226302
1648.00	0.227556
1649.00	0.228849
1650.00	0.230193
1651.00	0.231476
1652.00	0.232785
1653.00	0.234145
1654.00	0.235475
1655.00	0.236797
1656.00	0.238095
1657.00	0.239397
1658.00	0.240752
1659.00	0.242116
1660.00	0.241881
1661.00	0.241652
1662.00	0.241465
1663.00	0.241202
1664.00	0.241041
1665.00	0.240839
1666.00	0.240624
1667.00	0.240395
1668.00	0.240203
1669.00	0.239994
1670.00	0.239819
1671.00	0.239604
1672.00	0.239366
1673.00	0.239174
1674.00	0.238962
1675.00	0.238760
1676.00	0.238514
1677.00	0.238279
1678.00	0.238095
1679.00	0.237874
1680.00	0.237738
1681.00	0.237551
1682.00	0.237405
1683.00	0.237231
1684.00	0.237075
1685.00	0.236914
1686.00	0.236754
1687.00	0.236498
1688.00	0.236446
1689.00	0.236404
1690.00	0.236286
1691.00	0.236204
1692.00	0.236172
1693.00	0.236117
1694.00	0.236163
1695.00	0.236107
1696.00	0.236163
1697.00	0.236090
1698.00	0.236055
1699.00	0.236037
1700.00	0.236039
1701.00	0.236013
1702.00	0.235924
1703.00	0.235821
1704.00	0.235757
1705.00	0.235561
1706.00	0.235443
1707.00	0.235359
1708.00	0.235286
1709.00	0.235112
1710.00	0.235039
1711.00	0.234862
1712.00	0.234695
1713.00	0.234552
1714.00	0.234402
1715.00	0.234276
1716.00	0.234117
1717.00	0.233957
1718.00	0.233875
1719.00	0.233753
1720.00	0.233690
1721.00	0.233622
1722.00	0.233537
1723.00	0.233344
1724.00	0.233191
1725.00	0.233119
1726.00	0.233018
1727.00	0.232877
1728.00	0.232725
1729.00	0.232669
1730.00	0.232417
1731.00	0.232284
1732.00	0.232121
1733.00	0.231904
1734.00	0.231709
1735.00	0.231475
1736.00	0.231413
1737.00	0.231158
1738.00	0.230948
1739.00	0.230767
1740.00	0.230662
1741.00	0.230494
1742.00	0.230261
1743.00	0.230063
1744.00	0.229844
1745.00	0.229658
1746.00	0.229358
1747.00	0.229236
1748.00	0.229024
1749.00	0.228865
1750.00	0.228745
1751.00	0.228602
1752.00	0.228426
1753.00	0.228168
1754.00	0.228046
1755.00	0.227908
1756.00	0.227757
1757.00	0.227573
1758.00	0.227384
1759.00	0.227213
1760.00	0.226990
1761.00	0.226814
1762.00	0.226633
1763.00	0.226502
1764.00	0.226314
1765.00	0.226083
1766.00	0.225847
1767.00	0.225607
1768.00	0.225338
1769.00	0.225104
1770.00	0.224926
1771.00	0.224664
1772.00	0.224438
1773.00	0.224202
1774.00	0.223848
1775.00	0.223588
1776.00	0.223252
1777.00	0.222989
1778.00	0.222715
1779.00	0.222437
1780.00	0.222156
1781.00	0.221970
1782.00	0.221802
1783.00	0.221495
1784.00	0.221344
1785.00	0.221161
1786.00	0.220907
1787.00	0.220553
1788.00	0.220444
1789.00	0.220174
1790.00	0.219934
1791.00	0.219831
1792.00	0.219701
1793.00	0.219491
1794.00	0.219322
1795.00	0.219185
1796.00	0.218995
1797.00	0.218848
1798.00	0.218523
1799.00	0.218391
1800.00	0.218291
1801.00	0.218092
1802.00	0.217936
1803.00	0.217896
1804.00	0.217771
1805.00	0.217610
1806.00	0.217512
1807.00	0.217388
1808.00	0.217185
1809.00	0.216988
1810.00	0.216923
1811.00	0.216821
1812.00	0.216648
1813.00	0.216522
1814.00	0.216438
1815.00	0.216271
1816.00	0.216116
1817.00	0.216054
1818.00	0.215898
1819.00	0.215720
1820.00	0.215461
1821.00	0.215417
1822.00	0.215196
1823.00	0.214964
1824.00	0.214797
1825.00	0.214687
1826.00	0.214500
1827.00	0.214332
1828.00	0.214183
1829.00	0.214011
1830.00	0.213877
1831.00	0.213612
1832.00	0.213527
1833.00	0.213194
1834.00	0.212924
1835.00	0.212675
1836.00	0.212583
1837.00	0.212353
1838.00	0.212230
1839.00	0.212111
1840.00	0.211955
1841.00	0.211864
1842.00	0.211728
1843.00	0.211686
1844.00	0.211552
1845.00	0.211477
1846.00	0.211493
1847.00	0.211420
1848.00	0.211492
1849.00	0.211477
1850.00	0.211620
1851.00	0.211570
1852.00	0.211691
1853.00	0.211622
1854.00	0.211811
1855.00	0.211783
1856.00	0.211835
1857.00	0.211966
1858.00	0.212032
1859.00	0.212062
1860.00	0.212111
1861.00	0.212290
1862.00	0.212312
1863.00	0.212438
1864.00	0.212624
1865.00	0.212690
1866.00	0.212901
1867.00	0.213135
1868.00	0.213492
1869.00	0.213845
1870.00	0.214240
1871.00	0.214631
1872.00	0.215094
1873.00	0.215618
1874.00	0.216163
1875.00	0.216727
1876.00	0.217411
1877.00	0.218209
1878.00	0.218991
1879.00	0.219859
1880.00	0.220776
1881.00	0.221643
1882.00	0.222669
1883.00	0.223612
1884.00	0.224716
1885.00	0.225814
1886.00	0.226713
1887.00	0.227786
1888.00	0.228836
1889.00	0.229987
1890.00	0.230917
1891.00	0.232226
1892.00	0.233472
1893.00	0.234746
1894.00	0.235984
1895.00	0.237206
1896.00	0.238460
1897.00	0.239497
1898.00	0.240856
1899.00	0.242093
1900.00	0.243504
1901.00	0.244667
1902.00	0.246136
1903.00	0.247498
1904.00	0.248842
1905.00	0.250175
1906.00	0.251502
1907.00	0.252996
1908.00	0.253978
1909.00	0.255243
1910.00	0.256313
1911.00	0.257380
1912.00	0.258388
1913.00	0.259686
1914.00	0.261005
1915.00	0.261842
1916.00	0.263065
1917.00	0.263815
1918.00	0.264870
1919.00	0.265364
1920.00	0.266143
1921.00	0.266775
1922.00	0.267327
1923.00	0.268016
1924.00	0.268726
1925.00	0.269461
1926.00	0.269717
1927.00	0.270355
1928.00	0.270823
1929.00	0.271063
1930.00	0.271111
1931.00	0.271326
1932.00	0.271682
1933.00	0.271505
1934.00	0.271733
1935.00	0.271745
1936.00	0.271689
1937.00	0.271664
1938.00	0.271837
1939.00	0.271917
1940.00	0.271459
1941.00	0.271094
1942.00	0.270974
1943.00	0.270980
1944.00	0.270893
1945.00	0.270653
1946.00	0.270533
1947.00	0.270300
1948.00	0.269837
1949.00	0.269620
1950.00	0.269209
1951.00	0.268680
1952.00	0.268030
1953.00	0.267729
1954.00	0.267076
1955.00	0.266468
1956.00	0.265859
1957.00	0.265578
1958.00	0.265004
1959.00	0.264312
1960.00	0.263696
1961.00	0.262747
1962.00	0.261906
1963.00	0.261051
1964.00	0.260296
1965.00	0.259547
1966.00	0.258592
1967.00	0.258109
1968.00	0.257542
1969.00	0.256793
1970.00	0.255986
1971.00	0.255501
1972.00	0.254807
1973.00	0.254118
1974.00	0.253421
1975.00	0.252727
1976.00	0.251848
1977.00	0.251206
1978.00	0.250801
1979.00	0.250193
1980.00	0.249711
1981.00	0.249186
1982.00	0.248689
1983.00	0.248070
1984.00	0.247448
1985.00	0.246737
1986.00	0.246251
1987.00	0.245767
1988.00	0.245302
1989.00	0.244594
1990.00	0.243954
1991.00	0.243244
1992.00	0.242703
1993.00	0.242263
1994.00	0.241683
1995.00	0.241006
1996.00	0.240578
1997.00	0.240037
1998.00	0.239467
1999.00	0.238793
2000.00	0.238410
2001.00	0.237781
2002.00	0.237330
2003.00	0.236889
2004.00	0.236507
2005.00	0.235769
2006.00	0.235418
2007.00	0.234897
2008.00	0.234371
2009.00	0.233675
2010.00	0.233268
2011.00	0.232615
2012.00	0.232028
2013.00	0.231509
2014.00	0.231052
2015.00	0.230442
2016.00	0.230167
2017.00	0.229526
2018.00	0.228996
2019.00	0.228675
2020.00	0.228237
2021.00	0.227748
2022.00	0.227436
2023.00	0.227022
2024.00	0.226778
2025.00	0.226505
2026.00	0.226341
2027.00	0.225926
2028.00	0.225628
2029.00	0.225254
2030.00	0.224856
2031.00	0.224623
2032.00	0.224380
2033.00	0.223999
2034.00	0.223745
2035.00	0.223668
2036.00	0.223161
2037.00	0.222716
2038.00	0.222331
2039.00	0.221913
2040.00	0.221423
2041.00	0.221003
2042.00	0.220584
2043.00	0.220346
2044.00	0.220253
2045.00	0.220036
2046.00	0.219813
2047.00	0.219475
2048.00	0.219312
2049.00	0.218969
2050.00	0.218435
2051.00	0.218378
2052.00	0.218139
2053.00	0.217927
2054.00	0.217801
2055.00	0.217541
2056.00	0.217527
2057.00	0.217441
2058.00	0.217376
2059.00	0.217366
2060.00	0.217312
2061.00	0.216814
2062.00	0.216737
2063.00	0.216656
2064.00	0.216516
2065.00	0.216213
2066.00	0.216110
2067.00	0.216111
2068.00	0.215601
2069.00	0.215436
2070.00	0.215385
2071.00	0.215185
2072.00	0.215130
2073.00	0.214807
2074.00	0.214510
2075.00	0.214012
2076.00	0.213877
2077.00	0.213394
2078.00	0.213201
2079.00	0.212781
2080.00	0.212448
2081.00	0.212315
2082.00	0.211920
2083.00	0.211825
2084.00	0.211454
2085.00	0.211513
2086.00	0.210842
2087.00	0.210586
2088.00	0.210340
2089.00	0.209951
2090.00	0.209734
2091.00	0.209675
2092.00	0.209739
2093.00	0.209198
2094.00	0.209067
2095.00	0.208885
2096.00	0.208570
2097.00	0.208298
2098.00	0.208078
2099.00	0.207952
2100.00	0.207510
2101.00	0.207371
2102.00	0.206930
2103.00	0.206900
2104.00	0.206375
2105.00	0.206227
2106.00	0.205956
2107.00	0.205471
2108.00	0.205103
2109.00	0.204732
2110.00	0.204508
2111.00	0.204193
2112.00	0.204111
2113.00	0.203837
2114.00	0.203392
2115.00	0.203140
2116.00	0.202770
2117.00	0.202517
2118.00	0.202144
2119.00	0.202034
2120.00	0.201818
2121.00	0.201580
2122.00	0.201247
2123.00	0.201073
2124.00	0.201087
2125.00	0.200831
2126.00	0.200583
2127.00	0.200498
2128.00	0.200289
2129.00	0.199613
2130.00	0.199319
2131.00	0.199400
2132.00	0.198864
2133.00	0.198473
2134.00	0.198209
2135.00	0.197989
2136.00	0.197573
2137.00	0.197109
2138.00	0.197069
2139.00	0.196680
2140.00	0.196229
2141.00	0.195944
2142.00	0.195396
2143.00	0.194795
2144.00	0.194315
2145.00	0.194118
2146.00	0.194039
2147.00	0.193843
2148.00	0.193383
2149.00	0.193318
2150.00	0.193158
2151.00	0.192967
2152.00	0.192958
2153.00	0.192357
2154.00	0.192008
2155.00	0.191386
2156.00	0.191307
2157.00	0.190961
2158.00	0.190447
2159.00	0.190374
2160.00	0.190504
2161.00	0.190287
2162.00	0.189819
2163.00	0.189678
2164.00	0.189149
2165.00	0.188689
2166.00	0.188339
2167.00	0.188232
2168.00	0.187996
2169.00	0.187480
2170.00	0.187597
2171.00	0.187410
2172.00	0.187452
2173.00	0.186967
2174.00	0.187064
2175.00	0.187031
2176.00	0.186795
2177.00	0.186480
2178.00	0.186275
2179.00	0.186099
2180.00	0.185445
2181.00	0.185631
2182.00	0.185576
2183.00	0.185410
2184.00	0.185061
2185.00	0.184794
2186.00	0.184806
2187.00	0.184418
2188.00	0.184242
2189.00	0.184130
2190.00	0.184031
2191.00	0.183583
2192.00	0.183295
2193.00	0.183006
2194.00	0.182858
2195.00	0.182770
2196.00	0.182632
2197.00	0.182782
[truncated: 303 more rows]
