# Supplementary material for: Ultrafast charge-transfer-induced spin transition in cobalt-tungstate molecular photomagnets
Source: Nat Commun. 2025 Jun 6;16:5012. doi: 10.1038/s41467-025-60401-4 (PMC12144094; doi:10.1038/s41467-025-60401-4)
Supplement: Supplementary file 5 — Source Data [file 41467_2025_60401_MOESM5_ESM.zip › Source_Data_files/Photoinduced_UV_vis_NIR_spectra_CsCoW/photo1st_anealing/File_220712_210513_90K.txt]

File_220712_210513_90K.spc - RawData
�g�� (nm)	Abs.
200.00	1.973047
201.00	2.301813
202.00	2.418350
203.00	2.760320
204.00	6.000000
205.00	6.000000
206.00	2.894151
207.00	2.572784
208.00	2.319527
209.00	2.426548
210.00	2.335536
211.00	2.148732
212.00	2.201195
213.00	2.219641
214.00	2.184029
215.00	2.172391
216.00	2.222831
217.00	2.215447
218.00	2.217627
219.00	2.255502
220.00	2.256582
221.00	2.231658
222.00	2.204549
223.00	2.208550
224.00	2.199285
225.00	2.190475
226.00	2.170064
227.00	2.153563
228.00	2.181946
229.00	2.177880
230.00	2.214531
231.00	2.246411
232.00	2.300040
233.00	2.286062
234.00	2.304343
235.00	2.307353
236.00	2.297854
237.00	2.299462
238.00	2.268585
239.00	2.249147
240.00	2.224795
241.00	2.226476
242.00	2.227837
243.00	2.240327
244.00	2.266506
245.00	2.276204
246.00	2.284147
247.00	2.286774
248.00	2.289001
249.00	2.301769
250.00	2.317266
251.00	2.315038
252.00	2.305328
253.00	2.307999
254.00	2.309501
255.00	2.322078
256.00	2.329919
257.00	2.312122
258.00	2.311484
259.00	2.320982
260.00	2.322861
261.00	2.317014
262.00	2.351390
263.00	2.354345
264.00	2.332673
265.00	2.325450
266.00	2.327466
267.00	2.306279
268.00	2.286768
269.00	2.278956
270.00	2.271815
271.00	2.270667
272.00	2.265969
273.00	2.260886
274.00	2.261671
275.00	2.255476
276.00	2.241856
277.00	2.246988
278.00	2.253514
279.00	2.254590
280.00	2.229040
281.00	2.226336
282.00	2.218046
283.00	2.201938
284.00	2.188232
285.00	2.191707
286.00	2.185158
287.00	2.171568
288.00	2.169160
289.00	2.153037
290.00	2.136887
291.00	2.118649
292.00	2.108022
293.00	2.093713
294.00	2.082671
295.00	2.069706
296.00	2.059938
297.00	2.047372
298.00	2.035329
299.00	2.024358
300.00	2.011991
301.00	2.001644
302.00	1.995809
303.00	1.988180
304.00	1.976201
305.00	1.971381
306.00	1.951246
307.00	1.922665
308.00	1.907668
309.00	1.893010
310.00	1.860457
311.00	1.844253
312.00	1.821512
313.00	1.792127
314.00	1.766461
315.00	1.751340
316.00	1.726601
317.00	1.711311
318.00	1.695966
319.00	1.672305
320.00	1.650853
321.00	1.637695
322.00	1.616879
323.00	1.598224
324.00	1.584333
325.00	1.577159
326.00	1.559162
327.00	1.548202
328.00	1.535565
329.00	1.526614
330.00	1.511720
331.00	1.505678
332.00	1.497963
333.00	1.489678
334.00	1.481547
335.00	1.474105
336.00	1.468258
337.00	1.461829
338.00	1.458755
339.00	1.453582
340.00	1.452527
341.00	1.448016
342.00	1.446023
343.00	1.443982
344.00	1.441514
345.00	1.436853
346.00	1.432648
347.00	1.427928
348.00	1.423300
349.00	1.420829
350.00	1.418203
351.00	1.415509
352.00	1.413726
353.00	1.410673
354.00	1.406151
355.00	1.401033
356.00	1.396798
357.00	1.391840
358.00	1.387649
359.00	1.383492
360.00	1.377209
361.00	1.370436
362.00	1.363036
363.00	1.355118
364.00	1.347272
365.00	1.339560
366.00	1.332609
367.00	1.326407
368.00	1.317027
369.00	1.310450
370.00	1.303463
371.00	1.293780
372.00	1.283917
373.00	1.274863
374.00	1.263910
375.00	1.253961
376.00	1.244413
377.00	1.233654
378.00	1.223943
379.00	1.213863
380.00	1.203637
381.00	1.193732
382.00	1.183623
383.00	1.174429
384.00	1.165139
385.00	1.155361
386.00	1.145714
387.00	1.136433
388.00	1.127002
389.00	1.118489
390.00	1.109857
391.00	1.100903
392.00	1.092991
393.00	1.085441
394.00	1.076657
395.00	1.068995
396.00	1.062507
397.00	1.055244
398.00	1.048689
399.00	1.042789
400.00	1.037588
401.00	1.032721
402.00	1.028365
403.00	1.023673
404.00	1.019563
405.00	1.015175
406.00	1.010650
407.00	1.007015
408.00	1.003988
409.00	1.001096
410.00	0.997664
411.00	0.994173
412.00	0.990186
413.00	0.985795
414.00	0.981466
415.00	0.977604
416.00	0.973846
417.00	0.969884
418.00	0.965795
419.00	0.961858
420.00	0.957957
421.00	0.953889
422.00	0.950340
423.00	0.946744
424.00	0.942380
425.00	0.938093
426.00	0.933705
427.00	0.929750
428.00	0.925673
429.00	0.922020
430.00	0.918094
431.00	0.914175
432.00	0.910741
433.00	0.906745
434.00	0.903126
435.00	0.899801
436.00	0.897018
437.00	0.892995
438.00	0.889917
439.00	0.887012
440.00	0.884119
441.00	0.880981
442.00	0.878602
443.00	0.876140
444.00	0.873719
445.00	0.871068
446.00	0.869056
447.00	0.866960
448.00	0.865556
449.00	0.863848
450.00	0.862757
451.00	0.861161
452.00	0.859532
453.00	0.857331
454.00	0.855847
455.00	0.854230
456.00	0.853206
457.00	0.852138
458.00	0.851852
459.00	0.851220
460.00	0.850460
461.00	0.849816
462.00	0.848819
463.00	0.847723
464.00	0.846472
465.00	0.845271
466.00	0.843603
467.00	0.842550
468.00	0.840590
469.00	0.838872
470.00	0.837034
471.00	0.835060
472.00	0.833106
473.00	0.830662
474.00	0.828250
475.00	0.826323
476.00	0.824332
477.00	0.821952
478.00	0.820283
479.00	0.818143
480.00	0.816077
481.00	0.813921
482.00	0.811908
483.00	0.809513
484.00	0.807522
485.00	0.805525
486.00	0.803459
487.00	0.801177
488.00	0.799192
489.00	0.797412
490.00	0.795183
491.00	0.793443
492.00	0.791741
493.00	0.790247
494.00	0.788794
495.00	0.787291
496.00	0.785356
497.00	0.784176
498.00	0.782936
499.00	0.781383
500.00	0.780298
501.00	0.779344
502.00	0.777745
503.00	0.776648
504.00	0.775381
505.00	0.774165
506.00	0.773650
507.00	0.773193
508.00	0.772047
509.00	0.771495
510.00	0.770431
511.00	0.769092
512.00	0.767885
513.00	0.767361
514.00	0.766528
515.00	0.765676
516.00	0.765339
517.00	0.764696
518.00	0.764284
519.00	0.764109
520.00	0.764151
521.00	0.763642
522.00	0.763675
523.00	0.763235
524.00	0.762823
525.00	0.762735
526.00	0.762865
527.00	0.763139
528.00	0.763247
529.00	0.763519
530.00	0.763513
531.00	0.763111
532.00	0.762248
533.00	0.762150
534.00	0.761780
535.00	0.761377
536.00	0.761221
537.00	0.761267
538.00	0.760056
539.00	0.758804
540.00	0.757370
541.00	0.755746
542.00	0.753888
543.00	0.752869
544.00	0.751299
545.00	0.749434
546.00	0.747424
547.00	0.745936
548.00	0.744401
549.00	0.742816
550.00	0.741883
551.00	0.741106
552.00	0.740357
553.00	0.739641
554.00	0.739357
555.00	0.739432
556.00	0.739578
557.00	0.740119
558.00	0.740738
559.00	0.741351
560.00	0.742204
561.00	0.743386
562.00	0.744034
563.00	0.745280
564.00	0.746705
565.00	0.747971
566.00	0.749528
567.00	0.751108
568.00	0.751934
569.00	0.753233
570.00	0.754242
571.00	0.755121
572.00	0.755880
573.00	0.756998
574.00	0.757783
575.00	0.758558
576.00	0.759165
577.00	0.760313
578.00	0.761387
579.00	0.762536
580.00	0.764028
581.00	0.765495
582.00	0.766989
583.00	0.768779
584.00	0.770775
585.00	0.772988
586.00	0.775346
587.00	0.777892
588.00	0.780011
589.00	0.783009
590.00	0.785329
591.00	0.787704
592.00	0.790057
593.00	0.792225
594.00	0.794525
595.00	0.796687
596.00	0.798888
597.00	0.800895
598.00	0.803970
599.00	0.805612
600.00	0.807919
601.00	0.810705
602.00	0.813371
603.00	0.815248
604.00	0.817604
605.00	0.820702
606.00	0.823364
607.00	0.825629
608.00	0.828256
609.00	0.831373
610.00	0.833256
611.00	0.835363
612.00	0.837924
613.00	0.840841
614.00	0.843536
615.00	0.846684
616.00	0.849829
617.00	0.852880
618.00	0.855621
619.00	0.857776
620.00	0.859564
621.00	0.861788
622.00	0.864297
623.00	0.866800
624.00	0.869620
625.00	0.873156
626.00	0.875887
627.00	0.878709
628.00	0.881731
629.00	0.884622
630.00	0.886722
631.00	0.889767
632.00	0.892465
633.00	0.894637
634.00	0.897053
635.00	0.900171
636.00	0.902521
637.00	0.904893
638.00	0.907586
639.00	0.910092
640.00	0.912758
641.00	0.915131
642.00	0.918191
643.00	0.921087
644.00	0.923525
645.00	0.926341
646.00	0.928182
647.00	0.930097
648.00	0.932519
649.00	0.935748
650.00	0.938091
651.00	0.940875
652.00	0.943465
653.00	0.945857
654.00	0.948085
655.00	0.950425
656.00	0.953752
657.00	0.957040
658.00	0.959930
659.00	0.963627
660.00	0.966955
661.00	0.970367
662.00	0.972767
663.00	0.975430
664.00	0.977037
665.00	0.978602
666.00	0.979849
667.00	0.981018
668.00	0.981758
669.00	0.982422
670.00	0.983523
671.00	0.984087
672.00	0.985358
673.00	0.986915
674.00	0.987827
675.00	0.989458
676.00	0.991216
677.00	0.993094
678.00	0.994614
679.00	0.996668
680.00	0.998283
681.00	0.999998
682.00	1.002469
683.00	1.004784
684.00	1.006541
685.00	1.008771
686.00	1.010960
687.00	1.011691
688.00	1.012999
689.00	1.014377
690.00	1.015015
691.00	1.016247
692.00	1.017470
693.00	1.019324
694.00	1.021637
695.00	1.023399
696.00	1.024311
697.00	1.024802
698.00	1.026172
699.00	1.026509
700.00	1.027539
701.00	1.028244
702.00	1.030228
703.00	1.029003
704.00	1.029993
705.00	1.030330
706.00	1.031894
707.00	1.031747
708.00	1.033109
709.00	1.033414
710.00	1.034477
711.00	1.034599
712.00	1.036022
713.00	1.037392
714.00	1.037952
715.00	1.037611
716.00	1.038597
717.00	1.038365
718.00	1.036767
719.00	1.023919
720.00	1.011312
721.00	1.003538
722.00	1.000099
723.00	0.996476
724.00	0.992859
725.00	0.989467
726.00	0.986091
727.00	0.982464
728.00	0.979033
729.00	0.975901
730.00	0.975867
731.00	0.975854
732.00	0.975817
733.00	0.975804
734.00	0.975787
735.00	0.975734
736.00	0.975550
737.00	0.975305
738.00	0.975076
739.00	0.974751
740.00	0.974469
741.00	0.974103
742.00	0.973621
743.00	0.973100
744.00	0.972572
745.00	0.971995
746.00	0.971363
747.00	0.970639
748.00	0.970015
749.00	0.969255
750.00	0.968475
751.00	0.967547
752.00	0.966677
753.00	0.965633
754.00	0.964560
755.00	0.963504
756.00	0.962365
757.00	0.961235
758.00	0.959998
759.00	0.958813
760.00	0.957528
761.00	0.956144
762.00	0.954803
763.00	0.953395
764.00	0.951970
765.00	0.950630
766.00	0.949243
767.00	0.947740
768.00	0.946312
769.00	0.944637
770.00	0.943135
771.00	0.941555
772.00	0.939923
773.00	0.938243
774.00	0.936532
775.00	0.934790
776.00	0.933015
777.00	0.931307
778.00	0.929681
779.00	0.927943
780.00	0.926170
781.00	0.924406
782.00	0.922327
783.00	0.920241
784.00	0.918177
785.00	0.916039
786.00	0.914009
787.00	0.911948
788.00	0.909881
789.00	0.907812
790.00	0.905697
791.00	0.903454
792.00	0.901254
793.00	0.898968
794.00	0.896706
795.00	0.894294
796.00	0.891942
797.00	0.889477
798.00	0.886986
799.00	0.884590
800.00	0.882042
801.00	0.879620
802.00	0.877158
803.00	0.874629
804.00	0.872050
805.00	0.869484
806.00	0.866829
807.00	0.864268
808.00	0.861751
809.00	0.859072
810.00	0.856270
811.00	0.853540
812.00	0.850872
813.00	0.848018
814.00	0.845288
815.00	0.842560
816.00	0.839817
817.00	0.837280
818.00	0.834652
819.00	0.831953
820.00	0.829210
821.00	0.826476
822.00	0.823706
823.00	0.821022
824.00	0.818256
825.00	0.815484
826.00	0.812864
827.00	0.810360
828.00	0.807714
829.00	0.805049
830.00	0.802443
831.00	0.799793
832.00	0.797092
833.00	0.794361
834.00	0.791646
835.00	0.788865
836.00	0.786112
837.00	0.783437
838.00	0.780782
839.00	0.778137
840.00	0.775501
841.00	0.772731
842.00	0.770032
843.00	0.767335
844.00	0.764675
845.00	0.761942
846.00	0.759359
847.00	0.756676
848.00	0.754069
849.00	0.751389
850.00	0.748685
851.00	0.745982
852.00	0.743208
853.00	0.740525
854.00	0.737942
855.00	0.735288
856.00	0.732591
857.00	0.729888
858.00	0.727342
859.00	0.724673
860.00	0.721903
861.00	0.719049
862.00	0.716349
863.00	0.710564
864.00	0.704854
865.00	0.699141
866.00	0.693520
867.00	0.687928
868.00	0.682276
869.00	0.676735
870.00	0.671212
871.00	0.665694
872.00	0.660230
873.00	0.654779
874.00	0.649306
875.00	0.643887
876.00	0.638530
877.00	0.633217
878.00	0.627931
879.00	0.622648
880.00	0.619782
881.00	0.616959
882.00	0.614099
883.00	0.611284
884.00	0.608599
885.00	0.605996
886.00	0.603393
887.00	0.600710
888.00	0.597960
889.00	0.595189
890.00	0.592508
891.00	0.589883
892.00	0.587291
893.00	0.584681
894.00	0.582105
895.00	0.579550
896.00	0.576962
897.00	0.574437
898.00	0.571962
899.00	0.569604
900.00	0.567161
901.00	0.564652
902.00	0.562112
903.00	0.559680
904.00	0.557291
905.00	0.554947
906.00	0.552627
907.00	0.550337
908.00	0.548008
909.00	0.545681
910.00	0.543375
911.00	0.541209
912.00	0.539033
913.00	0.536944
914.00	0.534739
915.00	0.532607
916.00	0.530419
917.00	0.528375
918.00	0.526305
919.00	0.524299
920.00	0.522235
921.00	0.520225
922.00	0.518239
923.00	0.516323
924.00	0.514381
925.00	0.512534
926.00	0.510670
927.00	0.508869
928.00	0.506967
929.00	0.505136
930.00	0.503270
931.00	0.501507
932.00	0.499696
933.00	0.497939
934.00	0.496154
935.00	0.494461
936.00	0.492781
937.00	0.491098
938.00	0.489436
939.00	0.487775
940.00	0.486103
941.00	0.484489
942.00	0.482844
943.00	0.481206
944.00	0.479537
945.00	0.477868
946.00	0.476277
947.00	0.474695
948.00	0.473175
949.00	0.471653
950.00	0.470155
951.00	0.468633
952.00	0.467125
953.00	0.465555
954.00	0.464049
955.00	0.462536
956.00	0.461045
957.00	0.459575
958.00	0.458091
959.00	0.456634
960.00	0.455258
961.00	0.453943
962.00	0.452609
963.00	0.451269
964.00	0.449938
965.00	0.448587
966.00	0.447275
967.00	0.445953
968.00	0.444687
969.00	0.443407
970.00	0.442195
971.00	0.441034
972.00	0.439870
973.00	0.438706
974.00	0.437531
975.00	0.436376
976.00	0.435248
977.00	0.434067
978.00	0.432920
979.00	0.431835
980.00	0.430748
981.00	0.429680
982.00	0.428633
983.00	0.427609
984.00	0.426600
985.00	0.425574
986.00	0.424549
987.00	0.423541
988.00	0.422488
989.00	0.421495
990.00	0.420524
991.00	0.419568
992.00	0.418622
993.00	0.417652
994.00	0.416746
995.00	0.415796
996.00	0.414888
997.00	0.413959
998.00	0.413067
999.00	0.412170
1000.00	0.411310
1001.00	0.410440
1002.00	0.409620
1003.00	0.408820
1004.00	0.408009
1005.00	0.407210
1006.00	0.406424
1007.00	0.405636
1008.00	0.404874
1009.00	0.404105
1010.00	0.403359
1011.00	0.402573
1012.00	0.401846
1013.00	0.401104
1014.00	0.400362
1015.00	0.399630
1016.00	0.398885
1017.00	0.398144
1018.00	0.397414
1019.00	0.396677
1020.00	0.395945
1021.00	0.395245
1022.00	0.394529
1023.00	0.393782
1024.00	0.393066
1025.00	0.392365
1026.00	0.391668
1027.00	0.390980
1028.00	0.390297
1029.00	0.389610
1030.00	0.388923
1031.00	0.388276
1032.00	0.387621
1033.00	0.386981
1034.00	0.386314
1035.00	0.385665
1036.00	0.385022
1037.00	0.384396
1038.00	0.383744
1039.00	0.383092
1040.00	0.382458
1041.00	0.381818
1042.00	0.381157
1043.00	0.380527
1044.00	0.379893
1045.00	0.379281
1046.00	0.378667
1047.00	0.378056
1048.00	0.377452
1049.00	0.376854
1050.00	0.376241
1051.00	0.375658
1052.00	0.375091
1053.00	0.374501
1054.00	0.373927
1055.00	0.373354
1056.00	0.372790
1057.00	0.372232
1058.00	0.371679
1059.00	0.371172
1060.00	0.370650
1061.00	0.370118
1062.00	0.369558
1063.00	0.369020
1064.00	0.368485
1065.00	0.367969
1066.00	0.367427
1067.00	0.366909
1068.00	0.366384
1069.00	0.365831
1070.00	0.365310
1071.00	0.364781
1072.00	0.364272
1073.00	0.363769
1074.00	0.363240
1075.00	0.362720
1076.00	0.362195
1077.00	0.361668
1078.00	0.361163
1079.00	0.360710
1080.00	0.360214
1081.00	0.359768
1082.00	0.359297
1083.00	0.358863
1084.00	0.358427
1085.00	0.357978
1086.00	0.357536
1087.00	0.357097
1088.00	0.356627
1089.00	0.356173
1090.00	0.355747
1091.00	0.355372
1092.00	0.354961
1093.00	0.354554
1094.00	0.354161
1095.00	0.353786
1096.00	0.353417
1097.00	0.353035
1098.00	0.352598
1099.00	0.352177
1100.00	0.351731
1101.00	0.351293
1102.00	0.350892
1103.00	0.350491
1104.00	0.350082
1105.00	0.349687
1106.00	0.349292
1107.00	0.348900
1108.00	0.348456
1109.00	0.348045
1110.00	0.347643
1111.00	0.347226
1112.00	0.346794
1113.00	0.346332
1114.00	0.345912
1115.00	0.345522
1116.00	0.345094
1117.00	0.344709
1118.00	0.344305
1119.00	0.343875
1120.00	0.343447
1121.00	0.343048
1122.00	0.342670
1123.00	0.342272
1124.00	0.341866
1125.00	0.341496
1126.00	0.341131
1127.00	0.340750
1128.00	0.340358
1129.00	0.339968
1130.00	0.339592
1131.00	0.339220
1132.00	0.338827
1133.00	0.338450
1134.00	0.338076
1135.00	0.337719
1136.00	0.337348
1137.00	0.336983
1138.00	0.336618
1139.00	0.336228
1140.00	0.335840
1141.00	0.335456
1142.00	0.335088
1143.00	0.334724
1144.00	0.334342
1145.00	0.333998
1146.00	0.333642
1147.00	0.333256
1148.00	0.332864
1149.00	0.332504
1150.00	0.332150
1151.00	0.331764
1152.00	0.331367
1153.00	0.330985
1154.00	0.330652
1155.00	0.330276
1156.00	0.329911
1157.00	0.329552
1158.00	0.329211
1159.00	0.328821
1160.00	0.328420
1161.00	0.328040
1162.00	0.327665
1163.00	0.327288
1164.00	0.326923
1165.00	0.326559
1166.00	0.326188
1167.00	0.325831
1168.00	0.325486
1169.00	0.325149
1170.00	0.324804
1171.00	0.324418
1172.00	0.324068
1173.00	0.323744
1174.00	0.323430
1175.00	0.323086
1176.00	0.322763
1177.00	0.322451
1178.00	0.322145
1179.00	0.321807
1180.00	0.321468
1181.00	0.321150
1182.00	0.320851
1183.00	0.320538
1184.00	0.320221
1185.00	0.319917
1186.00	0.319612
1187.00	0.319310
1188.00	0.319013
1189.00	0.318735
1190.00	0.318433
1191.00	0.318105
1192.00	0.317789
1193.00	0.317516
1194.00	0.317243
1195.00	0.316959
1196.00	0.316678
1197.00	0.316446
1198.00	0.316169
1199.00	0.315895
1200.00	0.315618
1201.00	0.315324
1202.00	0.315039
1203.00	0.314753
1204.00	0.314462
1205.00	0.314184
1206.00	0.313872
1207.00	0.313564
1208.00	0.313286
1209.00	0.313006
1210.00	0.312696
1211.00	0.312374
1212.00	0.312050
1213.00	0.311755
1214.00	0.311409
1215.00	0.311100
1216.00	0.310764
1217.00	0.310460
1218.00	0.310158
1219.00	0.309860
1220.00	0.309570
1221.00	0.309277
1222.00	0.308975
1223.00	0.308670
1224.00	0.308387
1225.00	0.308096
1226.00	0.307815
1227.00	0.307542
1228.00	0.307248
1229.00	0.306944
1230.00	0.306644
1231.00	0.306365
1232.00	0.306097
1233.00	0.305833
1234.00	0.305544
1235.00	0.305272
1236.00	0.304980
1237.00	0.304688
1238.00	0.304416
1239.00	0.304141
1240.00	0.303890
1241.00	0.303611
1242.00	0.303300
1243.00	0.302991
1244.00	0.302686
1245.00	0.302422
1246.00	0.302150
1247.00	0.301862
1248.00	0.301578
1249.00	0.301294
1250.00	0.301009
1251.00	0.300725
1252.00	0.300444
1253.00	0.300157
1254.00	0.299878
1255.00	0.299612
1256.00	0.299360
1257.00	0.299090
1258.00	0.298809
1259.00	0.298550
1260.00	0.298292
1261.00	0.298025
1262.00	0.297734
1263.00	0.297455
1264.00	0.297204
1265.00	0.296920
1266.00	0.296641
1267.00	0.296369
1268.00	0.296127
1269.00	0.295859
1270.00	0.295585
1271.00	0.295326
1272.00	0.295041
1273.00	0.294722
1274.00	0.294425
1275.00	0.294133
1276.00	0.293875
1277.00	0.293612
1278.00	0.293330
1279.00	0.293063
1280.00	0.292816
1281.00	0.292530
1282.00	0.292267
1283.00	0.291991
1284.00	0.291740
1285.00	0.291450
1286.00	0.291176
1287.00	0.290916
1288.00	0.290632
1289.00	0.290338
1290.00	0.290049
1291.00	0.289783
1292.00	0.289541
1293.00	0.289267
1294.00	0.288995
1295.00	0.288748
1296.00	0.288497
1297.00	0.288229
1298.00	0.287976
1299.00	0.287747
1300.00	0.287496
1301.00	0.287225
1302.00	0.286966
1303.00	0.286717
1304.00	0.286475
1305.00	0.286234
1306.00	0.285981
1307.00	0.285762
1308.00	0.285500
1309.00	0.285199
1310.00	0.284936
1311.00	0.284688
1312.00	0.284413
1313.00	0.284114
1314.00	0.283825
1315.00	0.283537
1316.00	0.283232
1317.00	0.282932
1318.00	0.282628
1319.00	0.282314
1320.00	0.282004
1321.00	0.281664
1322.00	0.281306
1323.00	0.280984
1324.00	0.280618
1325.00	0.280257
1326.00	0.279944
1327.00	0.279588
1328.00	0.279212
1329.00	0.278861
1330.00	0.278534
1331.00	0.278212
1332.00	0.277883
1333.00	0.277553
1334.00	0.277246
1335.00	0.276920
1336.00	0.276618
1337.00	0.276318
1338.00	0.276030
1339.00	0.275778
1340.00	0.275541
1341.00	0.275333
1342.00	0.275107
1343.00	0.274839
1344.00	0.274590
1345.00	0.274361
1346.00	0.274123
1347.00	0.273856
1348.00	0.273590
1349.00	0.273335
1350.00	0.273069
1351.00	0.272798
1352.00	0.272540
1353.00	0.272279
1354.00	0.271992
1355.00	0.271706
1356.00	0.271421
1357.00	0.271123
1358.00	0.270806
1359.00	0.270501
1360.00	0.270227
1361.00	0.269943
1362.00	0.269634
1363.00	0.269325
1364.00	0.269070
1365.00	0.268808
1366.00	0.268550
1367.00	0.268299
1368.00	0.268071
1369.00	0.267836
1370.00	0.267591
1371.00	0.267389
1372.00	0.267202
1373.00	0.267009
1374.00	0.266850
1375.00	0.266710
1376.00	0.266567
1377.00	0.266431
1378.00	0.266325
1379.00	0.266243
1380.00	0.266167
1381.00	0.266075
1382.00	0.265997
1383.00	0.265940
1384.00	0.265882
1385.00	0.265818
1386.00	0.265770
1387.00	0.265759
1388.00	0.265709
1389.00	0.265670
1390.00	0.265645
1391.00	0.265592
1392.00	0.265568
1393.00	0.265551
1394.00	0.265550
1395.00	0.265539
1396.00	0.265526
1397.00	0.265531
1398.00	0.265560
1399.00	0.265579
1400.00	0.265572
1401.00	0.265569
1402.00	0.265581
1403.00	0.265604
1404.00	0.265615
1405.00	0.265655
1406.00	0.265690
1407.00	0.265715
1408.00	0.265735
1409.00	0.265728
1410.00	0.265745
1411.00	0.265756
1412.00	0.265788
1413.00	0.265793
1414.00	0.265812
1415.00	0.265821
1416.00	0.265835
1417.00	0.265847
1418.00	0.265846
1419.00	0.265824
1420.00	0.265798
1421.00	0.265780
1422.00	0.265753
1423.00	0.265756
1424.00	0.265731
1425.00	0.265712
1426.00	0.265719
1427.00	0.265707
1428.00	0.265671
1429.00	0.265632
1430.00	0.265611
1431.00	0.265580
1432.00	0.265514
1433.00	0.265432
1434.00	0.265369
1435.00	0.265340
1436.00	0.265310
1437.00	0.265251
1438.00	0.265170
1439.00	0.265118
1440.00	0.265047
1441.00	0.264996
1442.00	0.264948
1443.00	0.264868
1444.00	0.264792
1445.00	0.264739
1446.00	0.264680
1447.00	0.264644
1448.00	0.264570
1449.00	0.264487
1450.00	0.264414
1451.00	0.264369
1452.00	0.264302
1453.00	0.264221
1454.00	0.264170
1455.00	0.264115
1456.00	0.264031
1457.00	0.263906
1458.00	0.263792
1459.00	0.263668
1460.00	0.263534
1461.00	0.263402
1462.00	0.263235
1463.00	0.263046
1464.00	0.262834
1465.00	0.262639
1466.00	0.262473
1467.00	0.262305
1468.00	0.262079
1469.00	0.261866
1470.00	0.261629
1471.00	0.261389
1472.00	0.261160
1473.00	0.260932
1474.00	0.260713
1475.00	0.260480
1476.00	0.260226
1477.00	0.259992
1478.00	0.259726
1479.00	0.259474
1480.00	0.259215
1481.00	0.258954
1482.00	0.258698
1483.00	0.258429
1484.00	0.258160
1485.00	0.257909
1486.00	0.257626
1487.00	0.257366
1488.00	0.257094
1489.00	0.256825
1490.00	0.256531
1491.00	0.256233
1492.00	0.255942
1493.00	0.255647
1494.00	0.255335
1495.00	0.255058
1496.00	0.254789
1497.00	0.254529
1498.00	0.254233
1499.00	0.253919
1500.00	0.253619
1501.00	0.253307
1502.00	0.252992
1503.00	0.252673
1504.00	0.252354
1505.00	0.252061
1506.00	0.251735
1507.00	0.251430
1508.00	0.251149
1509.00	0.250859
1510.00	0.250573
1511.00	0.250267
1512.00	0.249965
1513.00	0.249642
1514.00	0.249313
1515.00	0.249021
1516.00	0.248731
1517.00	0.248449
1518.00	0.248172
1519.00	0.247914
1520.00	0.247683
1521.00	0.247463
1522.00	0.247194
1523.00	0.246973
1524.00	0.246732
1525.00	0.246471
1526.00	0.246200
1527.00	0.245963
1528.00	0.245745
1529.00	0.245492
1530.00	0.245276
1531.00	0.245065
1532.00	0.244860
1533.00	0.244667
1534.00	0.244435
1535.00	0.244181
1536.00	0.243938
1537.00	0.243696
1538.00	0.243440
1539.00	0.243208
1540.00	0.242941
1541.00	0.242697
1542.00	0.242458
1543.00	0.242231
1544.00	0.241997
1545.00	0.241775
1546.00	0.241571
1547.00	0.241358
1548.00	0.241124
1549.00	0.240895
1550.00	0.240669
1551.00	0.240463
1552.00	0.240260
1553.00	0.240041
1554.00	0.239823
1555.00	0.239596
1556.00	0.239373
1557.00	0.239167
1558.00	0.238928
1559.00	0.238701
1560.00	0.238469
1561.00	0.238228
1562.00	0.237982
1563.00	0.237715
1564.00	0.237463
1565.00	0.237243
1566.00	0.237001
1567.00	0.236744
1568.00	0.236500
1569.00	0.236289
1570.00	0.236042
1571.00	0.235788
1572.00	0.235536
1573.00	0.235311
1574.00	0.235069
1575.00	0.234833
1576.00	0.234589
1577.00	0.234355
1578.00	0.234111
1579.00	0.233869
1580.00	0.233657
1581.00	0.233421
1582.00	0.233207
1583.00	0.232995
1584.00	0.232788
1585.00	0.232597
1586.00	0.232378
1587.00	0.232165
1588.00	0.231962
1589.00	0.231769
1590.00	0.231555
1591.00	0.231346
1592.00	0.231146
1593.00	0.230963
1594.00	0.230780
1595.00	0.230619
1596.00	0.230480
1597.00	0.230330
1598.00	0.230172
1599.00	0.229988
1600.00	0.229817
1601.00	0.229653
1602.00	0.229459
1603.00	0.229276
1604.00	0.229114
1605.00	0.228946
1606.00	0.228767
1607.00	0.228617
1608.00	0.228459
1609.00	0.228314
1610.00	0.228167
1611.00	0.228006
1612.00	0.227825
1613.00	0.227638
1614.00	0.227440
1615.00	0.227276
1616.00	0.227118
1617.00	0.226951
1618.00	0.226772
1619.00	0.226591
1620.00	0.226434
1621.00	0.226268
1622.00	0.226098
1623.00	0.225946
1624.00	0.225768
1625.00	0.225616
1626.00	0.225464
1627.00	0.225313
1628.00	0.225182
1629.00	0.225051
1630.00	0.224929
1631.00	0.224815
1632.00	0.224678
1633.00	0.224507
1634.00	0.224369
1635.00	0.224209
1636.00	0.224033
1637.00	0.223877
1638.00	0.223726
1639.00	0.223603
1640.00	0.223461
1641.00	0.223306
1642.00	0.223133
1643.00	0.224557
1644.00	0.225933
1645.00	0.227314
1646.00	0.228755
1647.00	0.230148
1648.00	0.231556
1649.00	0.233018
1650.00	0.234441
1651.00	0.235838
1652.00	0.237341
1653.00	0.238803
1654.00	0.240273
1655.00	0.241686
1656.00	0.243114
1657.00	0.244544
1658.00	0.246036
1659.00	0.247521
1660.00	0.247261
1661.00	0.247076
1662.00	0.246899
1663.00	0.246674
1664.00	0.246477
1665.00	0.246254
1666.00	0.246008
1667.00	0.245807
1668.00	0.245586
1669.00	0.245358
1670.00	0.245142
1671.00	0.244860
1672.00	0.244725
1673.00	0.244484
1674.00	0.244302
1675.00	0.244033
1676.00	0.243809
1677.00	0.243637
1678.00	0.243439
1679.00	0.243276
1680.00	0.243099
1681.00	0.242921
1682.00	0.242726
1683.00	0.242555
1684.00	0.242398
1685.00	0.242244
1686.00	0.242080
1687.00	0.241990
1688.00	0.241965
1689.00	0.241802
1690.00	0.241800
1691.00	0.241723
1692.00	0.241731
1693.00	0.241668
1694.00	0.241678
1695.00	0.241703
1696.00	0.241648
1697.00	0.241568
1698.00	0.241561
1699.00	0.241551
1700.00	0.241476
1701.00	0.241439
1702.00	0.241391
1703.00	0.241293
1704.00	0.241180
1705.00	0.241017
1706.00	0.240940
1707.00	0.240814
1708.00	0.240646
1709.00	0.240445
1710.00	0.240417
1711.00	0.240221
1712.00	0.240027
1713.00	0.239927
1714.00	0.239859
1715.00	0.239709
1716.00	0.239619
1717.00	0.239505
1718.00	0.239407
1719.00	0.239275
1720.00	0.239156
1721.00	0.239064
1722.00	0.239008
1723.00	0.238857
1724.00	0.238678
1725.00	0.238603
1726.00	0.238526
1727.00	0.238255
1728.00	0.238101
1729.00	0.237978
1730.00	0.237753
1731.00	0.237536
1732.00	0.237341
1733.00	0.237106
1734.00	0.236879
1735.00	0.236678
1736.00	0.236544
1737.00	0.236370
1738.00	0.236108
1739.00	0.235862
1740.00	0.235718
1741.00	0.235507
1742.00	0.235355
1743.00	0.235126
1744.00	0.234978
1745.00	0.234796
1746.00	0.234568
1747.00	0.234435
1748.00	0.234314
1749.00	0.234117
1750.00	0.233905
1751.00	0.233785
1752.00	0.233501
1753.00	0.233299
1754.00	0.233163
1755.00	0.233054
1756.00	0.232850
1757.00	0.232649
1758.00	0.232537
1759.00	0.232407
1760.00	0.232252
1761.00	0.232082
1762.00	0.231950
1763.00	0.231778
1764.00	0.231540
1765.00	0.231265
1766.00	0.231137
1767.00	0.230960
1768.00	0.230758
1769.00	0.230621
1770.00	0.230474
1771.00	0.230194
1772.00	0.230003
1773.00	0.229826
1774.00	0.229484
1775.00	0.229206
1776.00	0.228872
1777.00	0.228612
1778.00	0.228364
1779.00	0.228095
1780.00	0.227882
1781.00	0.227710
1782.00	0.227522
1783.00	0.227200
1784.00	0.227096
1785.00	0.226795
1786.00	0.226540
1787.00	0.226175
1788.00	0.226030
1789.00	0.225747
1790.00	0.225561
1791.00	0.225451
1792.00	0.225288
1793.00	0.225101
1794.00	0.224967
1795.00	0.224856
1796.00	0.224583
1797.00	0.224408
1798.00	0.224119
1799.00	0.223926
1800.00	0.223775
1801.00	0.223575
1802.00	0.223392
1803.00	0.223344
1804.00	0.223218
1805.00	0.223070
1806.00	0.222943
1807.00	0.222739
1808.00	0.222631
1809.00	0.222387
1810.00	0.222242
1811.00	0.222021
1812.00	0.221832
1813.00	0.221795
1814.00	0.221598
1815.00	0.221588
1816.00	0.221444
1817.00	0.221392
1818.00	0.221127
1819.00	0.221007
1820.00	0.220753
1821.00	0.220682
1822.00	0.220441
1823.00	0.220286
1824.00	0.220163
1825.00	0.220004
1826.00	0.219923
1827.00	0.219686
1828.00	0.219558
1829.00	0.219361
1830.00	0.219150
1831.00	0.218971
1832.00	0.218761
1833.00	0.218576
1834.00	0.218320
1835.00	0.218204
1836.00	0.218110
1837.00	0.218001
1838.00	0.217907
1839.00	0.217819
1840.00	0.217663
1841.00	0.217524
1842.00	0.217366
1843.00	0.217334
1844.00	0.217331
1845.00	0.217297
1846.00	0.217321
1847.00	0.217259
1848.00	0.217282
1849.00	0.217213
1850.00	0.217209
1851.00	0.217235
1852.00	0.217266
1853.00	0.217279
1854.00	0.217344
1855.00	0.217320
1856.00	0.217376
1857.00	0.217506
1858.00	0.217650
1859.00	0.217780
1860.00	0.217843
1861.00	0.217928
1862.00	0.217995
1863.00	0.218128
1864.00	0.218416
1865.00	0.218677
1866.00	0.219000
1867.00	0.219436
1868.00	0.219699
1869.00	0.220176
1870.00	0.220674
1871.00	0.221136
1872.00	0.221746
1873.00	0.222279
1874.00	0.223043
1875.00	0.223739
1876.00	0.224644
1877.00	0.225542
1878.00	0.226476
1879.00	0.227538
1880.00	0.228561
1881.00	0.229566
1882.00	0.230649
1883.00	0.231722
1884.00	0.232823
1885.00	0.234154
1886.00	0.235223
1887.00	0.236549
1888.00	0.237886
1889.00	0.239218
1890.00	0.240544
1891.00	0.241864
1892.00	0.243202
1893.00	0.244446
1894.00	0.245889
1895.00	0.247314
1896.00	0.248693
1897.00	0.250001
1898.00	0.251683
1899.00	0.253110
1900.00	0.254795
1901.00	0.256292
1902.00	0.257875
1903.00	0.259540
1904.00	0.260996
1905.00	0.262570
1906.00	0.264010
1907.00	0.265794
1908.00	0.267218
1909.00	0.268773
1910.00	0.270138
1911.00	0.271405
1912.00	0.272939
1913.00	0.274399
1914.00	0.275658
1915.00	0.276510
1916.00	0.277832
1917.00	0.278691
1918.00	0.279721
1919.00	0.280684
1920.00	0.281640
1921.00	0.282431
1922.00	0.283026
1923.00	0.283744
1924.00	0.284331
1925.00	0.285022
1926.00	0.285488
1927.00	0.285863
1928.00	0.286183
1929.00	0.286398
1930.00	0.286451
1931.00	0.286992
1932.00	0.287251
1933.00	0.287074
1934.00	0.287512
1935.00	0.287673
1936.00	0.287522
1937.00	0.287196
1938.00	0.287313
1939.00	0.287089
1940.00	0.286965
1941.00	0.286690
1942.00	0.286417
1943.00	0.286088
1944.00	0.286109
1945.00	0.285961
1946.00	0.285567
1947.00	0.285163
1948.00	0.284489
1949.00	0.284336
1950.00	0.284031
1951.00	0.283268
1952.00	0.282478
1953.00	0.281875
1954.00	0.281338
1955.00	0.280539
1956.00	0.280086
1957.00	0.279488
1958.00	0.278639
1959.00	0.277913
1960.00	0.277355
1961.00	0.276497
1962.00	0.275639
1963.00	0.274778
1964.00	0.274119
1965.00	0.273476
1966.00	0.272381
1967.00	0.271743
1968.00	0.271050
1969.00	0.270364
1970.00	0.269606
1971.00	0.269109
1972.00	0.268372
1973.00	0.267677
1974.00	0.266876
1975.00	0.266321
1976.00	0.265575
1977.00	0.264821
1978.00	0.264364
1979.00	0.263736
1980.00	0.263041
1981.00	0.262433
1982.00	0.261872
1983.00	0.261141
1984.00	0.260242
1985.00	0.259504
1986.00	0.258868
1987.00	0.258028
1988.00	0.257365
1989.00	0.256806
1990.00	0.255970
1991.00	0.255232
1992.00	0.254495
1993.00	0.253951
1994.00	0.253226
1995.00	0.252272
1996.00	0.251710
1997.00	0.251313
1998.00	0.250549
1999.00	0.249711
2000.00	0.249285
2001.00	0.248741
2002.00	0.248007
2003.00	0.247507
2004.00	0.247225
2005.00	0.246531
2006.00	0.245922
2007.00	0.245383
2008.00	0.244973
2009.00	0.244473
2010.00	0.243687
2011.00	0.243174
2012.00	0.242690
2013.00	0.241979
2014.00	0.241355
2015.00	0.240936
2016.00	0.240624
2017.00	0.239930
2018.00	0.239527
2019.00	0.239300
2020.00	0.238695
2021.00	0.238036
2022.00	0.237563
2023.00	0.237100
2024.00	0.236772
2025.00	0.236211
2026.00	0.235759
2027.00	0.235420
2028.00	0.234916
2029.00	0.234617
2030.00	0.234331
2031.00	0.233971
2032.00	0.233325
2033.00	0.232859
2034.00	0.232843
2035.00	0.232527
2036.00	0.232109
2037.00	0.231658
2038.00	0.231262
2039.00	0.230921
2040.00	0.230617
2041.00	0.230172
2042.00	0.229811
2043.00	0.229564
2044.00	0.229353
2045.00	0.229236
2046.00	0.228896
2047.00	0.228585
2048.00	0.228402
2049.00	0.228574
2050.00	0.228308
2051.00	0.227893
2052.00	0.227724
2053.00	0.227536
2054.00	0.227658
2055.00	0.227568
2056.00	0.227340
2057.00	0.227010
2058.00	0.226905
2059.00	0.226884
2060.00	0.226600
2061.00	0.226363
2062.00	0.226122
2063.00	0.225889
2064.00	0.225808
2065.00	0.225652
2066.00	0.225040
2067.00	0.224784
2068.00	0.224616
2069.00	0.224300
2070.00	0.224009
2071.00	0.223524
2072.00	0.223462
2073.00	0.223053
2074.00	0.222813
2075.00	0.222695
2076.00	0.222446
2077.00	0.222234
2078.00	0.221913
2079.00	0.221768
2080.00	0.221466
2081.00	0.221145
2082.00	0.220796
2083.00	0.220985
2084.00	0.220350
2085.00	0.220057
2086.00	0.219790
2087.00	0.219589
2088.00	0.219190
2089.00	0.218827
2090.00	0.218990
2091.00	0.218869
2092.00	0.218595
2093.00	0.218155
2094.00	0.217987
2095.00	0.217576
2096.00	0.216942
2097.00	0.216639
2098.00	0.216362
2099.00	0.215772
2100.00	0.215179
2101.00	0.215073
2102.00	0.214815
2103.00	0.214464
2104.00	0.213948
2105.00	0.213946
2106.00	0.213667
2107.00	0.213149
2108.00	0.212591
2109.00	0.212238
2110.00	0.211741
2111.00	0.211191
2112.00	0.211251
2113.00	0.210951
2114.00	0.210718
2115.00	0.210429
2116.00	0.210556
2117.00	0.210356
2118.00	0.210151
2119.00	0.209789
2120.00	0.209551
2121.00	0.209270
2122.00	0.208781
2123.00	0.208605
2124.00	0.208233
2125.00	0.208156
2126.00	0.207750
2127.00	0.207859
2128.00	0.207587
2129.00	0.207148
2130.00	0.206935
2131.00	0.206576
2132.00	0.206213
2133.00	0.205648
2134.00	0.205418
2135.00	0.205062
2136.00	0.204847
2137.00	0.204471
2138.00	0.204429
2139.00	0.203990
2140.00	0.203543
2141.00	0.203508
2142.00	0.202894
2143.00	0.202374
2144.00	0.201712
2145.00	0.201564
2146.00	0.201201
2147.00	0.200905
2148.00	0.200519
2149.00	0.200180
2150.00	0.199998
2151.00	0.199636
2152.00	0.199596
2153.00	0.199205
2154.00	0.198745
2155.00	0.198286
2156.00	0.198395
2157.00	0.198112
2158.00	0.197430
2159.00	0.197234
2160.00	0.197382
2161.00	0.197020
2162.00	0.196782
2163.00	0.196678
2164.00	0.196529
2165.00	0.196246
2166.00	0.195912
2167.00	0.195682
2168.00	0.195369
2169.00	0.194936
2170.00	0.194797
2171.00	0.194827
2172.00	0.194427
2173.00	0.193983
2174.00	0.193798
2175.00	0.193765
2176.00	0.193559
2177.00	0.193257
2178.00	0.193329
2179.00	0.193054
2180.00	0.192493
2181.00	0.192346
2182.00	0.192222
2183.00	0.192098
2184.00	0.191692
2185.00	0.191584
2186.00	0.191586
2187.00	0.191158
2188.00	0.190822
2189.00	0.190663
2190.00	0.190775
2191.00	0.190465
2192.00	0.190221
2193.00	0.190017
2194.00	0.189717
2195.00	0.189342
2196.00	0.189219
2197.00	0.189287
[truncated: 303 more rows]
