# Supplementary material for: Ultrafast charge-transfer-induced spin transition in cobalt-tungstate molecular photomagnets
Source: Nat Commun. 2025 Jun 6;16:5012. doi: 10.1038/s41467-025-60401-4 (PMC12144094; doi:10.1038/s41467-025-60401-4)
Supplement: Supplementary file 5 — Source Data [file 41467_2025_60401_MOESM5_ESM.zip › Source_Data_files/Photoinduced_UV_vis_NIR_spectra_CsCoW/photo1st_anealing/File_220712_211317_100K.txt]

File_220712_211317_100K.spc - RawData
�g�� (nm)	Abs.
200.00	2.573807
201.00	6.000000
202.00	2.997422
203.00	6.000000
204.00	2.700426
205.00	2.505104
206.00	2.368931
207.00	2.596942
208.00	2.443748
209.00	2.252649
210.00	2.191569
211.00	2.222496
212.00	2.327799
213.00	2.221616
214.00	2.262438
215.00	2.234661
216.00	2.184124
217.00	2.104198
218.00	2.152453
219.00	2.099987
220.00	2.156067
221.00	2.187752
222.00	2.215634
223.00	2.202872
224.00	2.240109
225.00	2.202929
226.00	2.206203
227.00	2.210935
228.00	2.236804
229.00	2.241350
230.00	2.294138
231.00	2.231226
232.00	2.232612
233.00	2.241125
234.00	2.243693
235.00	2.215354
236.00	2.228182
237.00	2.227035
238.00	2.225788
239.00	2.230910
240.00	2.218396
241.00	2.243491
242.00	2.250419
243.00	2.263565
244.00	2.267442
245.00	2.270452
246.00	2.265836
247.00	2.297250
248.00	2.297163
249.00	2.310812
250.00	2.330297
251.00	2.336409
252.00	2.332779
253.00	2.325099
254.00	2.319831
255.00	2.317706
256.00	2.338215
257.00	2.327679
258.00	2.320185
259.00	2.323263
260.00	2.320601
261.00	2.316921
262.00	2.319064
263.00	2.329476
264.00	2.317325
265.00	2.316439
266.00	2.304579
267.00	2.303468
268.00	2.282974
269.00	2.283032
270.00	2.263432
271.00	2.256902
272.00	2.255888
273.00	2.266315
274.00	2.270318
275.00	2.259318
276.00	2.253397
277.00	2.238584
278.00	2.225333
279.00	2.208804
280.00	2.223829
281.00	2.212138
282.00	2.210025
283.00	2.199767
284.00	2.194422
285.00	2.181008
286.00	2.167996
287.00	2.149168
288.00	2.147724
289.00	2.137865
290.00	2.120230
291.00	2.110076
292.00	2.111123
293.00	2.085417
294.00	2.072281
295.00	2.065924
296.00	2.061574
297.00	2.042228
298.00	2.031329
299.00	2.021554
300.00	2.009854
301.00	1.994314
302.00	1.981315
303.00	1.974414
304.00	1.956388
305.00	1.930012
306.00	1.910413
307.00	1.891808
308.00	1.870914
309.00	1.851457
310.00	1.848000
311.00	1.835791
312.00	1.821196
313.00	1.799377
314.00	1.781204
315.00	1.765300
316.00	1.741049
317.00	1.713164
318.00	1.695524
319.00	1.677217
320.00	1.644741
321.00	1.628766
322.00	1.619479
323.00	1.606642
324.00	1.590897
325.00	1.580451
326.00	1.566004
327.00	1.549762
328.00	1.535491
329.00	1.524405
330.00	1.513487
331.00	1.503607
332.00	1.496799
333.00	1.489049
334.00	1.483463
335.00	1.480013
336.00	1.472525
337.00	1.467824
338.00	1.463844
339.00	1.457463
340.00	1.449509
341.00	1.445889
342.00	1.441538
343.00	1.438756
344.00	1.435547
345.00	1.432972
346.00	1.432335
347.00	1.426664
348.00	1.421921
349.00	1.419609
350.00	1.417504
351.00	1.413208
352.00	1.411820
353.00	1.408877
354.00	1.405369
355.00	1.401175
356.00	1.396005
357.00	1.391902
358.00	1.386814
359.00	1.380292
360.00	1.372479
361.00	1.367031
362.00	1.361442
363.00	1.354069
364.00	1.347212
365.00	1.341378
366.00	1.333231
367.00	1.324820
368.00	1.314884
369.00	1.306337
370.00	1.298041
371.00	1.289100
372.00	1.279713
373.00	1.272333
374.00	1.262396
375.00	1.253150
376.00	1.245028
377.00	1.234469
378.00	1.223640
379.00	1.214096
380.00	1.203509
381.00	1.192587
382.00	1.183216
383.00	1.173596
384.00	1.164344
385.00	1.154709
386.00	1.145198
387.00	1.135934
388.00	1.127589
389.00	1.118452
390.00	1.109854
391.00	1.101280
392.00	1.092101
393.00	1.084326
394.00	1.075968
395.00	1.067563
396.00	1.059982
397.00	1.053730
398.00	1.046828
399.00	1.041181
400.00	1.036554
401.00	1.032082
402.00	1.027096
403.00	1.022148
404.00	1.017800
405.00	1.014166
406.00	1.010048
407.00	1.006307
408.00	1.003202
409.00	1.000053
410.00	0.996205
411.00	0.992601
412.00	0.989477
413.00	0.985176
414.00	0.981762
415.00	0.978302
416.00	0.974407
417.00	0.970257
418.00	0.967194
419.00	0.962767
420.00	0.958090
421.00	0.954575
422.00	0.950675
423.00	0.946191
424.00	0.942122
425.00	0.938270
426.00	0.933684
427.00	0.929843
428.00	0.926114
429.00	0.922405
430.00	0.918466
431.00	0.914676
432.00	0.910807
433.00	0.907016
434.00	0.903337
435.00	0.900164
436.00	0.896444
437.00	0.892777
438.00	0.889474
439.00	0.886100
440.00	0.883294
441.00	0.880995
442.00	0.878514
443.00	0.876062
444.00	0.873805
445.00	0.871333
446.00	0.868996
447.00	0.866923
448.00	0.865246
449.00	0.863483
450.00	0.861640
451.00	0.859791
452.00	0.858324
453.00	0.856774
454.00	0.855706
455.00	0.854619
456.00	0.853779
457.00	0.852706
458.00	0.851787
459.00	0.850627
460.00	0.849635
461.00	0.848787
462.00	0.847519
463.00	0.846367
464.00	0.845165
465.00	0.844029
466.00	0.842674
467.00	0.841609
468.00	0.839798
469.00	0.837773
470.00	0.835950
471.00	0.833666
472.00	0.831588
473.00	0.829360
474.00	0.827530
475.00	0.824975
476.00	0.822956
477.00	0.820600
478.00	0.818629
479.00	0.816561
480.00	0.814755
481.00	0.812623
482.00	0.810654
483.00	0.808646
484.00	0.806601
485.00	0.804309
486.00	0.802217
487.00	0.799991
488.00	0.797371
489.00	0.795555
490.00	0.793884
491.00	0.791811
492.00	0.790406
493.00	0.789589
494.00	0.787939
495.00	0.785753
496.00	0.784587
497.00	0.783431
498.00	0.782055
499.00	0.780653
500.00	0.779581
501.00	0.778437
502.00	0.776965
503.00	0.775532
504.00	0.774208
505.00	0.773172
506.00	0.772289
507.00	0.771108
508.00	0.769720
509.00	0.769056
510.00	0.768231
511.00	0.767092
512.00	0.766492
513.00	0.766152
514.00	0.765502
515.00	0.764927
516.00	0.764367
517.00	0.763959
518.00	0.763886
519.00	0.763208
520.00	0.762897
521.00	0.762894
522.00	0.762461
523.00	0.761320
524.00	0.760900
525.00	0.761034
526.00	0.760888
527.00	0.760305
528.00	0.760505
529.00	0.761084
530.00	0.760923
531.00	0.760932
532.00	0.761123
533.00	0.761301
534.00	0.760951
535.00	0.760837
536.00	0.760163
537.00	0.759705
538.00	0.758412
539.00	0.757354
540.00	0.755868
541.00	0.754375
542.00	0.752957
543.00	0.751890
544.00	0.749880
545.00	0.747944
546.00	0.746214
547.00	0.744619
548.00	0.743220
549.00	0.741961
550.00	0.741128
551.00	0.740067
552.00	0.739311
553.00	0.738979
554.00	0.738858
555.00	0.739007
556.00	0.739270
557.00	0.740027
558.00	0.740333
559.00	0.741139
560.00	0.741553
561.00	0.742943
562.00	0.743507
563.00	0.744732
564.00	0.746077
565.00	0.747610
566.00	0.748874
567.00	0.750405
568.00	0.751625
569.00	0.752629
570.00	0.753931
571.00	0.755049
572.00	0.755867
573.00	0.756660
574.00	0.757559
575.00	0.758231
576.00	0.758948
577.00	0.760116
578.00	0.761062
579.00	0.762372
580.00	0.763336
581.00	0.764787
582.00	0.766211
583.00	0.768530
584.00	0.770485
585.00	0.772801
586.00	0.775535
587.00	0.778014
588.00	0.780288
589.00	0.782618
590.00	0.785222
591.00	0.787154
592.00	0.789365
593.00	0.791378
594.00	0.794207
595.00	0.796394
596.00	0.798930
597.00	0.801202
598.00	0.804066
599.00	0.806019
600.00	0.808788
601.00	0.811466
602.00	0.813738
603.00	0.815558
604.00	0.818065
605.00	0.820589
606.00	0.822794
607.00	0.825999
608.00	0.828615
609.00	0.831034
610.00	0.833199
611.00	0.835528
612.00	0.837865
613.00	0.840742
614.00	0.843738
615.00	0.846637
616.00	0.849762
617.00	0.852515
618.00	0.854993
619.00	0.857353
620.00	0.860185
621.00	0.862448
622.00	0.864769
623.00	0.867318
624.00	0.870047
625.00	0.872373
626.00	0.875613
627.00	0.878411
628.00	0.881115
629.00	0.884449
630.00	0.887046
631.00	0.889050
632.00	0.892223
633.00	0.895140
634.00	0.896499
635.00	0.899400
636.00	0.902690
637.00	0.904632
638.00	0.907300
639.00	0.910611
640.00	0.913478
641.00	0.915637
642.00	0.918465
643.00	0.920948
644.00	0.923255
645.00	0.925323
646.00	0.927425
647.00	0.929802
648.00	0.932444
649.00	0.934715
650.00	0.937192
651.00	0.940089
652.00	0.942344
653.00	0.944800
654.00	0.947962
655.00	0.951476
656.00	0.954110
657.00	0.956958
658.00	0.960112
659.00	0.963366
660.00	0.965666
661.00	0.970556
662.00	0.974013
663.00	0.976211
664.00	0.978078
665.00	0.980301
666.00	0.980132
667.00	0.981509
668.00	0.982671
669.00	0.983540
670.00	0.984421
671.00	0.985023
672.00	0.985342
673.00	0.986865
674.00	0.987896
675.00	0.989379
676.00	0.991182
677.00	0.993659
678.00	0.995070
679.00	0.997059
680.00	0.998808
681.00	1.001802
682.00	1.004283
683.00	1.005183
684.00	1.007288
685.00	1.008666
686.00	1.009335
687.00	1.010575
688.00	1.012560
689.00	1.014324
690.00	1.016145
691.00	1.017766
692.00	1.018824
693.00	1.020822
694.00	1.021086
695.00	1.022695
696.00	1.023265
697.00	1.023296
698.00	1.024573
699.00	1.024779
700.00	1.024915
701.00	1.025959
702.00	1.027733
703.00	1.028862
704.00	1.030261
705.00	1.031865
706.00	1.032526
707.00	1.032653
708.00	1.032526
709.00	1.034608
710.00	1.034978
711.00	1.035631
712.00	1.035946
713.00	1.037198
714.00	1.036572
715.00	1.036650
716.00	1.036819
717.00	1.038539
718.00	1.037838
719.00	1.025181
720.00	1.012593
721.00	1.003886
722.00	1.000477
723.00	0.997126
724.00	0.993533
725.00	0.990225
726.00	0.986810
727.00	0.983438
728.00	0.979850
729.00	0.976519
730.00	0.976554
731.00	0.976550
732.00	0.976546
733.00	0.976531
734.00	0.976410
735.00	0.976408
736.00	0.976445
737.00	0.976411
738.00	0.976229
739.00	0.975946
740.00	0.975710
741.00	0.975372
742.00	0.974868
743.00	0.974370
744.00	0.973872
745.00	0.973280
746.00	0.972697
747.00	0.972039
748.00	0.971316
749.00	0.970562
750.00	0.969866
751.00	0.969113
752.00	0.968255
753.00	0.967270
754.00	0.966263
755.00	0.965267
756.00	0.964180
757.00	0.963140
758.00	0.961998
759.00	0.960942
760.00	0.959766
761.00	0.958545
762.00	0.957260
763.00	0.955961
764.00	0.954650
765.00	0.953236
766.00	0.951946
767.00	0.950525
768.00	0.949007
769.00	0.947566
770.00	0.946111
771.00	0.944511
772.00	0.942885
773.00	0.941314
774.00	0.939660
775.00	0.937965
776.00	0.936203
777.00	0.934515
778.00	0.932757
779.00	0.931065
780.00	0.929307
781.00	0.927486
782.00	0.925651
783.00	0.923584
784.00	0.921556
785.00	0.919455
786.00	0.917279
787.00	0.915129
788.00	0.913118
789.00	0.911078
790.00	0.908907
791.00	0.906692
792.00	0.904559
793.00	0.902334
794.00	0.899974
795.00	0.897660
796.00	0.895293
797.00	0.892926
798.00	0.890542
799.00	0.888179
800.00	0.885723
801.00	0.883288
802.00	0.880918
803.00	0.878517
804.00	0.876053
805.00	0.873469
806.00	0.870969
807.00	0.868407
808.00	0.865816
809.00	0.863227
810.00	0.860624
811.00	0.858096
812.00	0.855523
813.00	0.852906
814.00	0.850226
815.00	0.847513
816.00	0.844874
817.00	0.842359
818.00	0.839789
819.00	0.837110
820.00	0.834446
821.00	0.831742
822.00	0.829057
823.00	0.826314
824.00	0.823681
825.00	0.821108
826.00	0.818496
827.00	0.815911
828.00	0.813256
829.00	0.810624
830.00	0.807944
831.00	0.805411
832.00	0.802725
833.00	0.799985
834.00	0.797348
835.00	0.794696
836.00	0.792087
837.00	0.789497
838.00	0.786917
839.00	0.784414
840.00	0.781808
841.00	0.779113
842.00	0.776411
843.00	0.773645
844.00	0.771082
845.00	0.768389
846.00	0.765805
847.00	0.763179
848.00	0.760468
849.00	0.758014
850.00	0.755356
851.00	0.752637
852.00	0.749976
853.00	0.747159
854.00	0.744564
855.00	0.741937
856.00	0.739173
857.00	0.736675
858.00	0.734124
859.00	0.731515
860.00	0.728964
861.00	0.726106
862.00	0.723458
863.00	0.717606
864.00	0.711827
865.00	0.706028
866.00	0.700164
867.00	0.694479
868.00	0.688846
869.00	0.683285
870.00	0.677684
871.00	0.671885
872.00	0.666255
873.00	0.660858
874.00	0.655242
875.00	0.649735
876.00	0.644339
877.00	0.638932
878.00	0.633635
879.00	0.628340
880.00	0.625633
881.00	0.622820
882.00	0.620164
883.00	0.617503
884.00	0.614803
885.00	0.612107
886.00	0.609293
887.00	0.606711
888.00	0.604065
889.00	0.601445
890.00	0.598707
891.00	0.596070
892.00	0.593446
893.00	0.590805
894.00	0.588170
895.00	0.585690
896.00	0.583065
897.00	0.580497
898.00	0.578027
899.00	0.575508
900.00	0.572991
901.00	0.570623
902.00	0.568107
903.00	0.565736
904.00	0.563330
905.00	0.561040
906.00	0.558643
907.00	0.556294
908.00	0.553964
909.00	0.551654
910.00	0.549364
911.00	0.547169
912.00	0.544873
913.00	0.542758
914.00	0.540481
915.00	0.538322
916.00	0.536127
917.00	0.534006
918.00	0.531836
919.00	0.529802
920.00	0.527701
921.00	0.525619
922.00	0.523551
923.00	0.521599
924.00	0.519628
925.00	0.517674
926.00	0.515778
927.00	0.513890
928.00	0.511971
929.00	0.510102
930.00	0.508176
931.00	0.506352
932.00	0.504507
933.00	0.502693
934.00	0.500870
935.00	0.499085
936.00	0.497306
937.00	0.495560
938.00	0.493891
939.00	0.492218
940.00	0.490542
941.00	0.488908
942.00	0.487267
943.00	0.485606
944.00	0.483935
945.00	0.482266
946.00	0.480628
947.00	0.479036
948.00	0.477480
949.00	0.475937
950.00	0.474432
951.00	0.472868
952.00	0.471312
953.00	0.469777
954.00	0.468287
955.00	0.466744
956.00	0.465210
957.00	0.463683
958.00	0.462171
959.00	0.460706
960.00	0.459311
961.00	0.457895
962.00	0.456483
963.00	0.455115
964.00	0.453738
965.00	0.452393
966.00	0.451034
967.00	0.449655
968.00	0.448330
969.00	0.447033
970.00	0.445769
971.00	0.444528
972.00	0.443326
973.00	0.442109
974.00	0.440879
975.00	0.439658
976.00	0.438476
977.00	0.437256
978.00	0.436101
979.00	0.434996
980.00	0.433885
981.00	0.432804
982.00	0.431701
983.00	0.430636
984.00	0.429613
985.00	0.428594
986.00	0.427575
987.00	0.426521
988.00	0.425458
989.00	0.424434
990.00	0.423440
991.00	0.422453
992.00	0.421488
993.00	0.420494
994.00	0.419561
995.00	0.418610
996.00	0.417656
997.00	0.416703
998.00	0.415767
999.00	0.414843
1000.00	0.413933
1001.00	0.413014
1002.00	0.412140
1003.00	0.411297
1004.00	0.410486
1005.00	0.409669
1006.00	0.408864
1007.00	0.408079
1008.00	0.407318
1009.00	0.406533
1010.00	0.405755
1011.00	0.404953
1012.00	0.404183
1013.00	0.403428
1014.00	0.402651
1015.00	0.401890
1016.00	0.401118
1017.00	0.400370
1018.00	0.399620
1019.00	0.398899
1020.00	0.398165
1021.00	0.397428
1022.00	0.396667
1023.00	0.395905
1024.00	0.395165
1025.00	0.394431
1026.00	0.393709
1027.00	0.392996
1028.00	0.392275
1029.00	0.391580
1030.00	0.390879
1031.00	0.390217
1032.00	0.389538
1033.00	0.388857
1034.00	0.388164
1035.00	0.387508
1036.00	0.386814
1037.00	0.386144
1038.00	0.385469
1039.00	0.384799
1040.00	0.384135
1041.00	0.383453
1042.00	0.382791
1043.00	0.382167
1044.00	0.381517
1045.00	0.380888
1046.00	0.380230
1047.00	0.379610
1048.00	0.378974
1049.00	0.378359
1050.00	0.377763
1051.00	0.377176
1052.00	0.376590
1053.00	0.376001
1054.00	0.375413
1055.00	0.374856
1056.00	0.374307
1057.00	0.373736
1058.00	0.373188
1059.00	0.372651
1060.00	0.372082
1061.00	0.371529
1062.00	0.370973
1063.00	0.370459
1064.00	0.369908
1065.00	0.369409
1066.00	0.368876
1067.00	0.368356
1068.00	0.367829
1069.00	0.367283
1070.00	0.366752
1071.00	0.366220
1072.00	0.365686
1073.00	0.365135
1074.00	0.364611
1075.00	0.364096
1076.00	0.363567
1077.00	0.363036
1078.00	0.362552
1079.00	0.362089
1080.00	0.361607
1081.00	0.361165
1082.00	0.360667
1083.00	0.360204
1084.00	0.359738
1085.00	0.359267
1086.00	0.358810
1087.00	0.358370
1088.00	0.357895
1089.00	0.357455
1090.00	0.357055
1091.00	0.356668
1092.00	0.356241
1093.00	0.355832
1094.00	0.355435
1095.00	0.355041
1096.00	0.354628
1097.00	0.354206
1098.00	0.353760
1099.00	0.353314
1100.00	0.352870
1101.00	0.352444
1102.00	0.352036
1103.00	0.351633
1104.00	0.351207
1105.00	0.350812
1106.00	0.350388
1107.00	0.349977
1108.00	0.349532
1109.00	0.349112
1110.00	0.348689
1111.00	0.348264
1112.00	0.347817
1113.00	0.347387
1114.00	0.346970
1115.00	0.346561
1116.00	0.346164
1117.00	0.345767
1118.00	0.345360
1119.00	0.344930
1120.00	0.344486
1121.00	0.344084
1122.00	0.343693
1123.00	0.343288
1124.00	0.342878
1125.00	0.342503
1126.00	0.342119
1127.00	0.341726
1128.00	0.341337
1129.00	0.340950
1130.00	0.340542
1131.00	0.340148
1132.00	0.339739
1133.00	0.339334
1134.00	0.338945
1135.00	0.338555
1136.00	0.338186
1137.00	0.337796
1138.00	0.337412
1139.00	0.337015
1140.00	0.336643
1141.00	0.336284
1142.00	0.335897
1143.00	0.335515
1144.00	0.335116
1145.00	0.334746
1146.00	0.334363
1147.00	0.333984
1148.00	0.333609
1149.00	0.333262
1150.00	0.332906
1151.00	0.332544
1152.00	0.332184
1153.00	0.331803
1154.00	0.331488
1155.00	0.331121
1156.00	0.330760
1157.00	0.330392
1158.00	0.330016
1159.00	0.329663
1160.00	0.329316
1161.00	0.328985
1162.00	0.328665
1163.00	0.328320
1164.00	0.327988
1165.00	0.327639
1166.00	0.327261
1167.00	0.326926
1168.00	0.326580
1169.00	0.326232
1170.00	0.325890
1171.00	0.325509
1172.00	0.325173
1173.00	0.324850
1174.00	0.324528
1175.00	0.324205
1176.00	0.323869
1177.00	0.323529
1178.00	0.323207
1179.00	0.322849
1180.00	0.322493
1181.00	0.322155
1182.00	0.321836
1183.00	0.321533
1184.00	0.321228
1185.00	0.320925
1186.00	0.320611
1187.00	0.320315
1188.00	0.320033
1189.00	0.319758
1190.00	0.319472
1191.00	0.319173
1192.00	0.318882
1193.00	0.318599
1194.00	0.318337
1195.00	0.318060
1196.00	0.317797
1197.00	0.317575
1198.00	0.317310
1199.00	0.317031
1200.00	0.316756
1201.00	0.316453
1202.00	0.316172
1203.00	0.315881
1204.00	0.315577
1205.00	0.315286
1206.00	0.314970
1207.00	0.314659
1208.00	0.314369
1209.00	0.314064
1210.00	0.313755
1211.00	0.313413
1212.00	0.313071
1213.00	0.312728
1214.00	0.312383
1215.00	0.312057
1216.00	0.311735
1217.00	0.311407
1218.00	0.311086
1219.00	0.310773
1220.00	0.310457
1221.00	0.310159
1222.00	0.309844
1223.00	0.309544
1224.00	0.309246
1225.00	0.308930
1226.00	0.308629
1227.00	0.308326
1228.00	0.308029
1229.00	0.307732
1230.00	0.307445
1231.00	0.307164
1232.00	0.306882
1233.00	0.306606
1234.00	0.306345
1235.00	0.306083
1236.00	0.305790
1237.00	0.305517
1238.00	0.305243
1239.00	0.304972
1240.00	0.304688
1241.00	0.304394
1242.00	0.304101
1243.00	0.303821
1244.00	0.303542
1245.00	0.303291
1246.00	0.303041
1247.00	0.302775
1248.00	0.302486
1249.00	0.302234
1250.00	0.301966
1251.00	0.301685
1252.00	0.301381
1253.00	0.301079
1254.00	0.300798
1255.00	0.300526
1256.00	0.300262
1257.00	0.300021
1258.00	0.299755
1259.00	0.299503
1260.00	0.299229
1261.00	0.298952
1262.00	0.298654
1263.00	0.298354
1264.00	0.298085
1265.00	0.297807
1266.00	0.297504
1267.00	0.297220
1268.00	0.296944
1269.00	0.296678
1270.00	0.296429
1271.00	0.296173
1272.00	0.295904
1273.00	0.295603
1274.00	0.295294
1275.00	0.294982
1276.00	0.294692
1277.00	0.294389
1278.00	0.294107
1279.00	0.293845
1280.00	0.293591
1281.00	0.293289
1282.00	0.293013
1283.00	0.292743
1284.00	0.292464
1285.00	0.292181
1286.00	0.291924
1287.00	0.291657
1288.00	0.291395
1289.00	0.291097
1290.00	0.290827
1291.00	0.290558
1292.00	0.290311
1293.00	0.290059
1294.00	0.289808
1295.00	0.289556
1296.00	0.289300
1297.00	0.289021
1298.00	0.288767
1299.00	0.288523
1300.00	0.288272
1301.00	0.288017
1302.00	0.287769
1303.00	0.287514
1304.00	0.287273
1305.00	0.287023
1306.00	0.286778
1307.00	0.286541
1308.00	0.286265
1309.00	0.286002
1310.00	0.285744
1311.00	0.285500
1312.00	0.285239
1313.00	0.284933
1314.00	0.284653
1315.00	0.284385
1316.00	0.284101
1317.00	0.283792
1318.00	0.283509
1319.00	0.283204
1320.00	0.282897
1321.00	0.282558
1322.00	0.282221
1323.00	0.281910
1324.00	0.281568
1325.00	0.281251
1326.00	0.280923
1327.00	0.280572
1328.00	0.280226
1329.00	0.279889
1330.00	0.279595
1331.00	0.279297
1332.00	0.278990
1333.00	0.278683
1334.00	0.278377
1335.00	0.278043
1336.00	0.277733
1337.00	0.277437
1338.00	0.277160
1339.00	0.276873
1340.00	0.276609
1341.00	0.276392
1342.00	0.276173
1343.00	0.275916
1344.00	0.275667
1345.00	0.275411
1346.00	0.275161
1347.00	0.274884
1348.00	0.274600
1349.00	0.274334
1350.00	0.274054
1351.00	0.273797
1352.00	0.273564
1353.00	0.273340
1354.00	0.273076
1355.00	0.272802
1356.00	0.272525
1357.00	0.272232
1358.00	0.271919
1359.00	0.271627
1360.00	0.271356
1361.00	0.271076
1362.00	0.270803
1363.00	0.270525
1364.00	0.270281
1365.00	0.270015
1366.00	0.269771
1367.00	0.269562
1368.00	0.269357
1369.00	0.269146
1370.00	0.268911
1371.00	0.268703
1372.00	0.268509
1373.00	0.268345
1374.00	0.268206
1375.00	0.268086
1376.00	0.267936
1377.00	0.267792
1378.00	0.267696
1379.00	0.267589
1380.00	0.267498
1381.00	0.267441
1382.00	0.267414
1383.00	0.267368
1384.00	0.267307
1385.00	0.267263
1386.00	0.267221
1387.00	0.267203
1388.00	0.267174
1389.00	0.267156
1390.00	0.267156
1391.00	0.267154
1392.00	0.267146
1393.00	0.267195
1394.00	0.267254
1395.00	0.267296
1396.00	0.267354
1397.00	0.267414
1398.00	0.267456
1399.00	0.267521
1400.00	0.267583
1401.00	0.267657
1402.00	0.267729
1403.00	0.267784
1404.00	0.267851
1405.00	0.267951
1406.00	0.268057
1407.00	0.268124
1408.00	0.268179
1409.00	0.268240
1410.00	0.268266
1411.00	0.268322
1412.00	0.268382
1413.00	0.268448
1414.00	0.268527
1415.00	0.268579
1416.00	0.268630
1417.00	0.268684
1418.00	0.268706
1419.00	0.268711
1420.00	0.268730
1421.00	0.268761
1422.00	0.268774
1423.00	0.268800
1424.00	0.268849
1425.00	0.268865
1426.00	0.268875
1427.00	0.268899
1428.00	0.268920
1429.00	0.268940
1430.00	0.268936
1431.00	0.268923
1432.00	0.268908
1433.00	0.268875
1434.00	0.268849
1435.00	0.268853
1436.00	0.268870
1437.00	0.268859
1438.00	0.268799
1439.00	0.268766
1440.00	0.268721
1441.00	0.268667
1442.00	0.268652
1443.00	0.268608
1444.00	0.268561
1445.00	0.268487
1446.00	0.268416
1447.00	0.268392
1448.00	0.268322
1449.00	0.268244
1450.00	0.268157
1451.00	0.268086
1452.00	0.268011
1453.00	0.267898
1454.00	0.267814
1455.00	0.267729
1456.00	0.267634
1457.00	0.267534
1458.00	0.267397
1459.00	0.267255
1460.00	0.267147
1461.00	0.267017
1462.00	0.266858
1463.00	0.266653
1464.00	0.266405
1465.00	0.266190
1466.00	0.265975
1467.00	0.265794
1468.00	0.265541
1469.00	0.265292
1470.00	0.265058
1471.00	0.264810
1472.00	0.264584
1473.00	0.264341
1474.00	0.264086
1475.00	0.263838
1476.00	0.263577
1477.00	0.263291
1478.00	0.263007
1479.00	0.262698
1480.00	0.262429
1481.00	0.262173
1482.00	0.261896
1483.00	0.261610
1484.00	0.261298
1485.00	0.261024
1486.00	0.260721
1487.00	0.260416
1488.00	0.260118
1489.00	0.259815
1490.00	0.259487
1491.00	0.259156
1492.00	0.258848
1493.00	0.258511
1494.00	0.258177
1495.00	0.257855
1496.00	0.257580
1497.00	0.257293
1498.00	0.256971
1499.00	0.256635
1500.00	0.256335
1501.00	0.256018
1502.00	0.255691
1503.00	0.255364
1504.00	0.255044
1505.00	0.254734
1506.00	0.254406
1507.00	0.254102
1508.00	0.253814
1509.00	0.253481
1510.00	0.253184
1511.00	0.252872
1512.00	0.252560
1513.00	0.252236
1514.00	0.251902
1515.00	0.251590
1516.00	0.251299
1517.00	0.250991
1518.00	0.250716
1519.00	0.250445
1520.00	0.250182
1521.00	0.249931
1522.00	0.249642
1523.00	0.249374
1524.00	0.249093
1525.00	0.248809
1526.00	0.248548
1527.00	0.248279
1528.00	0.248005
1529.00	0.247728
1530.00	0.247495
1531.00	0.247267
1532.00	0.247036
1533.00	0.246799
1534.00	0.246572
1535.00	0.246318
1536.00	0.246075
1537.00	0.245837
1538.00	0.245587
1539.00	0.245361
1540.00	0.245110
1541.00	0.244871
1542.00	0.244618
1543.00	0.244360
1544.00	0.244130
1545.00	0.243919
1546.00	0.243692
1547.00	0.243477
1548.00	0.243229
1549.00	0.242988
1550.00	0.242751
1551.00	0.242508
1552.00	0.242260
1553.00	0.242014
1554.00	0.241738
1555.00	0.241492
1556.00	0.241232
1557.00	0.240999
1558.00	0.240733
1559.00	0.240474
1560.00	0.240230
1561.00	0.239952
1562.00	0.239689
1563.00	0.239435
1564.00	0.239159
1565.00	0.238912
1566.00	0.238636
1567.00	0.238346
1568.00	0.238084
1569.00	0.237835
1570.00	0.237560
1571.00	0.237325
1572.00	0.237063
1573.00	0.236828
1574.00	0.236564
1575.00	0.236307
1576.00	0.236050
1577.00	0.235803
1578.00	0.235554
1579.00	0.235297
1580.00	0.235068
1581.00	0.234810
1582.00	0.234558
1583.00	0.234347
1584.00	0.234157
1585.00	0.233951
1586.00	0.233733
1587.00	0.233518
1588.00	0.233291
1589.00	0.233068
1590.00	0.232815
1591.00	0.232603
1592.00	0.232422
1593.00	0.232249
1594.00	0.232055
1595.00	0.231864
1596.00	0.231720
1597.00	0.231529
1598.00	0.231363
1599.00	0.231207
1600.00	0.231040
1601.00	0.230858
1602.00	0.230659
1603.00	0.230476
1604.00	0.230312
1605.00	0.230132
1606.00	0.229944
1607.00	0.229810
1608.00	0.229645
1609.00	0.229459
1610.00	0.229287
1611.00	0.229114
1612.00	0.228961
1613.00	0.228754
1614.00	0.228559
1615.00	0.228382
1616.00	0.228227
1617.00	0.228065
1618.00	0.227897
1619.00	0.227735
1620.00	0.227577
1621.00	0.227382
1622.00	0.227220
1623.00	0.227085
1624.00	0.226930
1625.00	0.226759
1626.00	0.226619
1627.00	0.226468
1628.00	0.226325
1629.00	0.226170
1630.00	0.226033
1631.00	0.225924
1632.00	0.225789
1633.00	0.225597
1634.00	0.225422
1635.00	0.225280
1636.00	0.225122
1637.00	0.224942
1638.00	0.224798
1639.00	0.224659
1640.00	0.224519
1641.00	0.224351
1642.00	0.224196
1643.00	0.225593
1644.00	0.227020
1645.00	0.228395
1646.00	0.229814
1647.00	0.231223
1648.00	0.232620
1649.00	0.234035
1650.00	0.235473
1651.00	0.236939
1652.00	0.238345
1653.00	0.239763
1654.00	0.241254
1655.00	0.242708
1656.00	0.244112
1657.00	0.245494
1658.00	0.246931
1659.00	0.248356
1660.00	0.248154
1661.00	0.247933
1662.00	0.247766
1663.00	0.247520
1664.00	0.247326
1665.00	0.247098
1666.00	0.246856
1667.00	0.246647
1668.00	0.246384
1669.00	0.246165
1670.00	0.245919
1671.00	0.245677
1672.00	0.245460
1673.00	0.245256
1674.00	0.245039
1675.00	0.244804
1676.00	0.244640
1677.00	0.244398
1678.00	0.244167
1679.00	0.244008
1680.00	0.243889
1681.00	0.243691
1682.00	0.243563
1683.00	0.243426
1684.00	0.243291
1685.00	0.243178
1686.00	0.243084
1687.00	0.242965
1688.00	0.242873
1689.00	0.242791
1690.00	0.242745
1691.00	0.242750
1692.00	0.242731
1693.00	0.242686
1694.00	0.242660
1695.00	0.242661
1696.00	0.242583
1697.00	0.242484
1698.00	0.242423
1699.00	0.242357
1700.00	0.242324
1701.00	0.242274
1702.00	0.242171
1703.00	0.242051
1704.00	0.242001
1705.00	0.241905
1706.00	0.241808
1707.00	0.241722
1708.00	0.241574
1709.00	0.241458
1710.00	0.241374
1711.00	0.241291
1712.00	0.241165
1713.00	0.241054
1714.00	0.240992
1715.00	0.240913
1716.00	0.240797
1717.00	0.240634
1718.00	0.240521
1719.00	0.240428
1720.00	0.240333
1721.00	0.240277
1722.00	0.240169
1723.00	0.240059
1724.00	0.239929
1725.00	0.239855
1726.00	0.239742
1727.00	0.239565
1728.00	0.239377
1729.00	0.239243
1730.00	0.239078
1731.00	0.238898
1732.00	0.238653
1733.00	0.238455
1734.00	0.238267
1735.00	0.238105
1736.00	0.237974
1737.00	0.237828
1738.00	0.237593
1739.00	0.237317
1740.00	0.237048
1741.00	0.236851
1742.00	0.236660
1743.00	0.236427
1744.00	0.236218
1745.00	0.236048
1746.00	0.235796
1747.00	0.235597
1748.00	0.235419
1749.00	0.235343
1750.00	0.235166
1751.00	0.235022
1752.00	0.234717
1753.00	0.234498
1754.00	0.234253
1755.00	0.234115
1756.00	0.234026
1757.00	0.233918
1758.00	0.233777
1759.00	0.233642
1760.00	0.233467
1761.00	0.233277
1762.00	0.233090
1763.00	0.232957
1764.00	0.232851
1765.00	0.232616
1766.00	0.232357
1767.00	0.232146
1768.00	0.231950
1769.00	0.231763
1770.00	0.231535
1771.00	0.231357
1772.00	0.231149
1773.00	0.230910
1774.00	0.230616
1775.00	0.230338
1776.00	0.230009
1777.00	0.229774
1778.00	0.229523
1779.00	0.229279
1780.00	0.229023
1781.00	0.228749
1782.00	0.228569
1783.00	0.228319
1784.00	0.228117
1785.00	0.227769
1786.00	0.227583
1787.00	0.227292
1788.00	0.227123
1789.00	0.226795
1790.00	0.226585
1791.00	0.226396
1792.00	0.226209
1793.00	0.225963
1794.00	0.225748
1795.00	0.225651
1796.00	0.225422
1797.00	0.225232
1798.00	0.224989
1799.00	0.224785
1800.00	0.224609
1801.00	0.224482
1802.00	0.224358
1803.00	0.224307
1804.00	0.224255
1805.00	0.224034
1806.00	0.223932
1807.00	0.223736
1808.00	0.223616
1809.00	0.223386
1810.00	0.223322
1811.00	0.223238
1812.00	0.223066
1813.00	0.222944
1814.00	0.222776
1815.00	0.222695
1816.00	0.222485
1817.00	0.222430
1818.00	0.222182
1819.00	0.222124
1820.00	0.221843
1821.00	0.221771
1822.00	0.221613
1823.00	0.221494
1824.00	0.221379
1825.00	0.221277
1826.00	0.221186
1827.00	0.220904
1828.00	0.220760
1829.00	0.220551
1830.00	0.220454
1831.00	0.220287
1832.00	0.220136
1833.00	0.220062
1834.00	0.219792
1835.00	0.219702
1836.00	0.219591
1837.00	0.219474
1838.00	0.219228
1839.00	0.219076
1840.00	0.218965
1841.00	0.218821
1842.00	0.218663
1843.00	0.218590
1844.00	0.218630
1845.00	0.218545
1846.00	0.218520
1847.00	0.218388
1848.00	0.218410
1849.00	0.218323
1850.00	0.218360
1851.00	0.218493
1852.00	0.218513
1853.00	0.218528
1854.00	0.218611
1855.00	0.218765
1856.00	0.218857
1857.00	0.218998
1858.00	0.219239
1859.00	0.219416
1860.00	0.219549
1861.00	0.219772
1862.00	0.220011
1863.00	0.220295
1864.00	0.220670
1865.00	0.221007
1866.00	0.221367
1867.00	0.221756
1868.00	0.222123
1869.00	0.222752
1870.00	0.223337
1871.00	0.223921
1872.00	0.224589
1873.00	0.225470
1874.00	0.226249
1875.00	0.227034
1876.00	0.228076
1877.00	0.229120
1878.00	0.230043
1879.00	0.231178
1880.00	0.232458
1881.00	0.233676
1882.00	0.234816
1883.00	0.236239
1884.00	0.237698
1885.00	0.239082
1886.00	0.240425
1887.00	0.241976
1888.00	0.243537
1889.00	0.245031
1890.00	0.246456
1891.00	0.248014
1892.00	0.249665
1893.00	0.251080
1894.00	0.252664
1895.00	0.254542
1896.00	0.256045
1897.00	0.257584
1898.00	0.259255
1899.00	0.261073
1900.00	0.262649
1901.00	0.264322
1902.00	0.266323
1903.00	0.268145
1904.00	0.269661
1905.00	0.271251
1906.00	0.272885
1907.00	0.274530
1908.00	0.276204
1909.00	0.277898
1910.00	0.279544
1911.00	0.281023
1912.00	0.282417
1913.00	0.284252
1914.00	0.285679
1915.00	0.287063
1916.00	0.288586
1917.00	0.289872
1918.00	0.290915
1919.00	0.291941
1920.00	0.292965
1921.00	0.293925
1922.00	0.294952
1923.00	0.295790
1924.00	0.296679
1925.00	0.297323
1926.00	0.297628
1927.00	0.298156
1928.00	0.298753
1929.00	0.298940
1930.00	0.298824
1931.00	0.299299
1932.00	0.299566
1933.00	0.299417
1934.00	0.299593
1935.00	0.299869
1936.00	0.299770
1937.00	0.299607
1938.00	0.299819
1939.00	0.299575
1940.00	0.299257
1941.00	0.299075
1942.00	0.298849
1943.00	0.298864
1944.00	0.298404
1945.00	0.298184
1946.00	0.297917
1947.00	0.297670
1948.00	0.296792
1949.00	0.296388
1950.00	0.296009
1951.00	0.295431
1952.00	0.294733
1953.00	0.294080
1954.00	0.293432
1955.00	0.292616
1956.00	0.292097
1957.00	0.291729
1958.00	0.290986
1959.00	0.290269
1960.00	0.289321
1961.00	0.288662
1962.00	0.287597
1963.00	0.286722
1964.00	0.285758
1965.00	0.285184
1966.00	0.284187
1967.00	0.283365
1968.00	0.282710
1969.00	0.281749
1970.00	0.280666
1971.00	0.280057
1972.00	0.279087
1973.00	0.278284
1974.00	0.277266
1975.00	0.276437
1976.00	0.275676
1977.00	0.274867
1978.00	0.274235
1979.00	0.273410
1980.00	0.272678
1981.00	0.272020
1982.00	0.271239
1983.00	0.270412
1984.00	0.269525
1985.00	0.268601
1986.00	0.268039
1987.00	0.267403
1988.00	0.266369
1989.00	0.265698
1990.00	0.264714
1991.00	0.264048
1992.00	0.263104
1993.00	0.262514
1994.00	0.261899
1995.00	0.261089
1996.00	0.260644
1997.00	0.260059
1998.00	0.259340
1999.00	0.258570
2000.00	0.258055
2001.00	0.257500
2002.00	0.256906
2003.00	0.256001
2004.00	0.255569
2005.00	0.254987
2006.00	0.254368
2007.00	0.253921
2008.00	0.253104
2009.00	0.252671
2010.00	0.251672
2011.00	0.251102
2012.00	0.250560
2013.00	0.249969
2014.00	0.249274
2015.00	0.248875
2016.00	0.248489
2017.00	0.247864
2018.00	0.247286
2019.00	0.246765
2020.00	0.246374
2021.00	0.245623
2022.00	0.245175
2023.00	0.244584
2024.00	0.244078
2025.00	0.243671
2026.00	0.243222
2027.00	0.243039
2028.00	0.242460
2029.00	0.241929
2030.00	0.241348
2031.00	0.240977
2032.00	0.240445
2033.00	0.239863
2034.00	0.239396
2035.00	0.239189
2036.00	0.238625
2037.00	0.238246
2038.00	0.238137
2039.00	0.237758
2040.00	0.237429
2041.00	0.236978
2042.00	0.236700
2043.00	0.236444
2044.00	0.236040
2045.00	0.235776
2046.00	0.235281
2047.00	0.235146
2048.00	0.234913
2049.00	0.234464
2050.00	0.234008
2051.00	0.233737
2052.00	0.233272
2053.00	0.232996
2054.00	0.232848
2055.00	0.232163
2056.00	0.231800
2057.00	0.231548
2058.00	0.231580
2059.00	0.231348
2060.00	0.230881
2061.00	0.230612
2062.00	0.230279
2063.00	0.230223
2064.00	0.229781
2065.00	0.229656
2066.00	0.229496
2067.00	0.229392
2068.00	0.229210
2069.00	0.228984
2070.00	0.228772
2071.00	0.228265
2072.00	0.228346
2073.00	0.228060
2074.00	0.227647
2075.00	0.226967
2076.00	0.226753
2077.00	0.226506
2078.00	0.226098
2079.00	0.225893
2080.00	0.225524
2081.00	0.225333
2082.00	0.224772
2083.00	0.224697
2084.00	0.224166
2085.00	0.223831
2086.00	0.223235
2087.00	0.222876
2088.00	0.222567
2089.00	0.222262
2090.00	0.222181
2091.00	0.222164
2092.00	0.221944
2093.00	0.221371
2094.00	0.221383
2095.00	0.221137
2096.00	0.220816
2097.00	0.220261
2098.00	0.219802
2099.00	0.219432
2100.00	0.218763
2101.00	0.218480
2102.00	0.218353
2103.00	0.218342
2104.00	0.217920
2105.00	0.217718
2106.00	0.217322
2107.00	0.216683
2108.00	0.215996
2109.00	0.215737
2110.00	0.215449
2111.00	0.214665
2112.00	0.214231
2113.00	0.213601
2114.00	0.213501
2115.00	0.213062
2116.00	0.213049
2117.00	0.213000
2118.00	0.212888
2119.00	0.212274
2120.00	0.211675
2121.00	0.211389
2122.00	0.210991
2123.00	0.210643
2124.00	0.210486
2125.00	0.210476
2126.00	0.210010
2127.00	0.209990
2128.00	0.209814
2129.00	0.209489
2130.00	0.209388
2131.00	0.209039
2132.00	0.208796
2133.00	0.208317
2134.00	0.207850
2135.00	0.207375
2136.00	0.207127
2137.00	0.206935
2138.00	0.206856
2139.00	0.206554
2140.00	0.206194
2141.00	0.205919
2142.00	0.205480
2143.00	0.205185
2144.00	0.204719
2145.00	0.204563
2146.00	0.204323
2147.00	0.203976
2148.00	0.203574
2149.00	0.203407
2150.00	0.203092
2151.00	0.202898
2152.00	0.202580
2153.00	0.202135
2154.00	0.201718
2155.00	0.201197
2156.00	0.200945
2157.00	0.200581
2158.00	0.200082
2159.00	0.199643
2160.00	0.199687
2161.00	0.199312
2162.00	0.198863
2163.00	0.198610
2164.00	0.198419
2165.00	0.198309
2166.00	0.197974
2167.00	0.197613
2168.00	0.197393
2169.00	0.197135
2170.00	0.196984
2171.00	0.196844
2172.00	0.196566
2173.00	0.196305
2174.00	0.196301
2175.00	0.196151
2176.00	0.195962
2177.00	0.195440
2178.00	0.195429
2179.00	0.195382
2180.00	0.194998
2181.00	0.194995
2182.00	0.194818
2183.00	0.194724
2184.00	0.194535
2185.00	0.194041
2186.00	0.193978
2187.00	0.193857
2188.00	0.193668
2189.00	0.193352
2190.00	0.193152
2191.00	0.192743
2192.00	0.192601
2193.00	0.192189
2194.00	0.192250
2195.00	0.191922
2196.00	0.191683
2197.00	0.191695
[truncated: 303 more rows]
