# Supplementary material for: Ultrafast charge-transfer-induced spin transition in cobalt-tungstate molecular photomagnets
Source: Nat Commun. 2025 Jun 6;16:5012. doi: 10.1038/s41467-025-60401-4 (PMC12144094; doi:10.1038/s41467-025-60401-4)
Supplement: Supplementary file 5 — Source Data [file 41467_2025_60401_MOESM5_ESM.zip › Source_Data_files/Photoinduced_UV_vis_NIR_spectra_CsCoW/photo1st_anealing/File_220712_211824_110K.txt]

File_220712_211824_110K.spc - RawData
�g�� (nm)	Abs.
200.00	2.010753
201.00	1.976321
202.00	1.970702
203.00	1.984630
204.00	2.322896
205.00	2.405474
206.00	2.358511
207.00	2.324677
208.00	2.382218
209.00	2.103060
210.00	2.008950
211.00	2.080562
212.00	2.127873
213.00	2.121984
214.00	2.179535
215.00	2.137325
216.00	2.116890
217.00	2.102102
218.00	2.056252
219.00	2.107173
220.00	2.109810
221.00	2.159135
222.00	2.168925
223.00	2.211226
224.00	2.206095
225.00	2.289850
226.00	2.271114
227.00	2.264891
228.00	2.245941
229.00	2.235197
230.00	2.173228
231.00	2.167641
232.00	2.196933
233.00	2.215785
234.00	2.230891
235.00	2.201861
236.00	2.229034
237.00	2.227045
238.00	2.231198
239.00	2.217590
240.00	2.271588
241.00	2.262628
242.00	2.261326
243.00	2.248083
244.00	2.276810
245.00	2.272147
246.00	2.262223
247.00	2.263950
248.00	2.280089
249.00	2.287981
250.00	2.303906
251.00	2.298920
252.00	2.306394
253.00	2.305735
254.00	2.297690
255.00	2.273620
256.00	2.284176
257.00	2.288329
258.00	2.262916
259.00	2.267821
260.00	2.287276
261.00	2.290603
262.00	2.292818
263.00	2.314208
264.00	2.297818
265.00	2.288875
266.00	2.290606
267.00	2.275884
268.00	2.282749
269.00	2.286646
270.00	2.298121
271.00	2.273245
272.00	2.274195
273.00	2.241991
274.00	2.238236
275.00	2.225336
276.00	2.229958
277.00	2.226705
278.00	2.231274
279.00	2.220151
280.00	2.221854
281.00	2.209365
282.00	2.191956
283.00	2.175487
284.00	2.155785
285.00	2.142298
286.00	2.133874
287.00	2.121802
288.00	2.119444
289.00	2.120881
290.00	2.111408
291.00	2.099975
292.00	2.096927
293.00	2.092910
294.00	2.078549
295.00	2.069575
296.00	2.059762
297.00	2.047989
298.00	2.041793
299.00	2.026306
300.00	2.008123
301.00	1.995912
302.00	1.985104
303.00	1.966410
304.00	1.950495
305.00	1.939035
306.00	1.930164
307.00	1.915103
308.00	1.906400
309.00	1.884819
310.00	1.858381
311.00	1.843978
312.00	1.816000
313.00	1.782707
314.00	1.769740
315.00	1.749994
316.00	1.718691
317.00	1.696768
318.00	1.674672
319.00	1.655448
320.00	1.640124
321.00	1.621455
322.00	1.611315
323.00	1.597653
324.00	1.583507
325.00	1.569210
326.00	1.559500
327.00	1.545790
328.00	1.534107
329.00	1.522618
330.00	1.512223
331.00	1.503703
332.00	1.494678
333.00	1.487182
334.00	1.476783
335.00	1.471056
336.00	1.462430
337.00	1.455002
338.00	1.452686
339.00	1.451593
340.00	1.447847
341.00	1.446875
342.00	1.443182
343.00	1.437779
344.00	1.430583
345.00	1.426138
346.00	1.421328
347.00	1.418125
348.00	1.416915
349.00	1.418167
350.00	1.415499
351.00	1.411278
352.00	1.407809
353.00	1.403061
354.00	1.396445
355.00	1.391367
356.00	1.386932
357.00	1.382440
358.00	1.377437
359.00	1.372781
360.00	1.367756
361.00	1.361215
362.00	1.356115
363.00	1.350340
364.00	1.343421
365.00	1.336460
366.00	1.329432
367.00	1.320550
368.00	1.310361
369.00	1.303617
370.00	1.292819
371.00	1.284703
372.00	1.275542
373.00	1.267351
374.00	1.257281
375.00	1.250017
376.00	1.240595
377.00	1.231189
378.00	1.220787
379.00	1.210713
380.00	1.200838
381.00	1.190594
382.00	1.179819
383.00	1.170471
384.00	1.160922
385.00	1.150532
386.00	1.140226
387.00	1.132228
388.00	1.123137
389.00	1.113983
390.00	1.104750
391.00	1.096604
392.00	1.087182
393.00	1.079222
394.00	1.071626
395.00	1.064970
396.00	1.058828
397.00	1.052471
398.00	1.045990
399.00	1.040109
400.00	1.033980
401.00	1.028360
402.00	1.024040
403.00	1.019971
404.00	1.015583
405.00	1.011616
406.00	1.007902
407.00	1.004248
408.00	1.000306
409.00	0.996692
410.00	0.993699
411.00	0.990137
412.00	0.986437
413.00	0.982311
414.00	0.978796
415.00	0.974922
416.00	0.971155
417.00	0.966969
418.00	0.963458
419.00	0.959520
420.00	0.955278
421.00	0.951467
422.00	0.947866
423.00	0.944617
424.00	0.940147
425.00	0.936173
426.00	0.931951
427.00	0.927607
428.00	0.922821
429.00	0.918954
430.00	0.914883
431.00	0.911176
432.00	0.907759
433.00	0.903866
434.00	0.900720
435.00	0.897734
436.00	0.893589
437.00	0.889851
438.00	0.887176
439.00	0.883957
440.00	0.880915
441.00	0.878756
442.00	0.875871
443.00	0.872921
444.00	0.870242
445.00	0.867630
446.00	0.865062
447.00	0.863347
448.00	0.861753
449.00	0.860229
450.00	0.858377
451.00	0.856727
452.00	0.855041
453.00	0.853468
454.00	0.852393
455.00	0.851464
456.00	0.850626
457.00	0.849438
458.00	0.848318
459.00	0.846561
460.00	0.845559
461.00	0.844559
462.00	0.843768
463.00	0.842507
464.00	0.841482
465.00	0.840442
466.00	0.838939
467.00	0.837659
468.00	0.835935
469.00	0.834238
470.00	0.831848
471.00	0.829974
472.00	0.827513
473.00	0.825278
474.00	0.823316
475.00	0.821431
476.00	0.819023
477.00	0.817127
478.00	0.815251
479.00	0.813134
480.00	0.810931
481.00	0.809125
482.00	0.807456
483.00	0.805604
484.00	0.803523
485.00	0.801046
486.00	0.798617
487.00	0.795800
488.00	0.793186
489.00	0.791244
490.00	0.789930
491.00	0.788243
492.00	0.786977
493.00	0.785844
494.00	0.784383
495.00	0.782452
496.00	0.780971
497.00	0.779659
498.00	0.778266
499.00	0.777092
500.00	0.775892
501.00	0.774834
502.00	0.773181
503.00	0.771764
504.00	0.770396
505.00	0.769607
506.00	0.768298
507.00	0.767468
508.00	0.766293
509.00	0.765040
510.00	0.763895
511.00	0.763106
512.00	0.762250
513.00	0.762053
514.00	0.761172
515.00	0.760679
516.00	0.759972
517.00	0.759185
518.00	0.758279
519.00	0.758143
520.00	0.757430
521.00	0.757056
522.00	0.757055
523.00	0.756815
524.00	0.757002
525.00	0.756912
526.00	0.756788
527.00	0.756585
528.00	0.756354
529.00	0.756223
530.00	0.756827
531.00	0.757022
532.00	0.757050
533.00	0.757153
534.00	0.756795
535.00	0.755943
536.00	0.755597
537.00	0.754831
538.00	0.754248
539.00	0.753182
540.00	0.752145
541.00	0.750491
542.00	0.749167
543.00	0.747796
544.00	0.746565
545.00	0.744911
546.00	0.743703
547.00	0.742577
548.00	0.741181
549.00	0.739788
550.00	0.738753
551.00	0.737691
552.00	0.736847
553.00	0.736438
554.00	0.736215
555.00	0.736424
556.00	0.736636
557.00	0.736942
558.00	0.737265
559.00	0.737911
560.00	0.738649
561.00	0.739907
562.00	0.740856
563.00	0.742204
564.00	0.743318
565.00	0.744293
566.00	0.745195
567.00	0.746296
568.00	0.747376
569.00	0.748725
570.00	0.749946
571.00	0.751029
572.00	0.751869
573.00	0.752878
574.00	0.753457
575.00	0.754471
576.00	0.755531
577.00	0.756558
578.00	0.757661
579.00	0.758817
580.00	0.760307
581.00	0.761520
582.00	0.763177
583.00	0.765031
584.00	0.766967
585.00	0.769086
586.00	0.771486
587.00	0.773802
588.00	0.775903
589.00	0.778458
590.00	0.780680
591.00	0.783152
592.00	0.785969
593.00	0.787951
594.00	0.790438
595.00	0.792883
596.00	0.795415
597.00	0.797347
598.00	0.800419
599.00	0.802602
600.00	0.804857
601.00	0.807165
602.00	0.809541
603.00	0.811378
604.00	0.814142
605.00	0.816791
606.00	0.819130
607.00	0.821560
608.00	0.824284
609.00	0.826597
610.00	0.828878
611.00	0.831281
612.00	0.834322
613.00	0.837161
614.00	0.839909
615.00	0.842542
616.00	0.845360
617.00	0.847666
618.00	0.850383
619.00	0.853193
620.00	0.855331
621.00	0.857442
622.00	0.860119
623.00	0.862419
624.00	0.864531
625.00	0.867852
626.00	0.871373
627.00	0.874553
628.00	0.877355
629.00	0.880355
630.00	0.882550
631.00	0.884569
632.00	0.887359
633.00	0.889749
634.00	0.892333
635.00	0.894901
636.00	0.897734
637.00	0.899994
638.00	0.902817
639.00	0.905552
640.00	0.908510
641.00	0.911082
642.00	0.913780
643.00	0.915963
644.00	0.918216
645.00	0.920363
646.00	0.922324
647.00	0.923997
648.00	0.926731
649.00	0.929245
650.00	0.931549
651.00	0.934988
652.00	0.937536
653.00	0.939888
654.00	0.942241
655.00	0.945646
656.00	0.948659
657.00	0.951805
658.00	0.955287
659.00	0.959212
660.00	0.962513
661.00	0.965306
662.00	0.968872
663.00	0.971211
664.00	0.972913
665.00	0.974337
666.00	0.975723
667.00	0.976898
668.00	0.977196
669.00	0.977775
670.00	0.978714
671.00	0.979182
672.00	0.979920
673.00	0.982656
674.00	0.983896
675.00	0.985563
676.00	0.987141
677.00	0.988781
678.00	0.990173
679.00	0.991664
680.00	0.993737
681.00	0.995330
682.00	0.997248
683.00	0.998513
684.00	1.000660
685.00	1.001742
686.00	1.004235
687.00	1.005875
688.00	1.007976
689.00	1.009269
690.00	1.010174
691.00	1.011182
692.00	1.012914
693.00	1.013973
694.00	1.016143
695.00	1.018366
696.00	1.019847
697.00	1.019985
698.00	1.021078
699.00	1.021700
700.00	1.022990
701.00	1.024400
702.00	1.025963
703.00	1.026704
704.00	1.028048
705.00	1.027776
706.00	1.029335
707.00	1.029514
708.00	1.030182
709.00	1.030239
710.00	1.031852
711.00	1.030377
712.00	1.030906
713.00	1.030713
714.00	1.030909
715.00	1.030525
716.00	1.031840
717.00	1.032116
718.00	1.032691
719.00	1.020297
720.00	1.008129
721.00	1.000152
722.00	0.996874
723.00	0.993571
724.00	0.990458
725.00	0.987243
726.00	0.984015
727.00	0.980599
728.00	0.977358
729.00	0.974121
730.00	0.974246
731.00	0.974383
732.00	0.974470
733.00	0.974437
734.00	0.974377
735.00	0.974331
736.00	0.974162
737.00	0.974068
738.00	0.973866
739.00	0.973790
740.00	0.973583
741.00	0.973279
742.00	0.972844
743.00	0.972434
744.00	0.971950
745.00	0.971498
746.00	0.971037
747.00	0.970486
748.00	0.969853
749.00	0.969139
750.00	0.968492
751.00	0.967755
752.00	0.966902
753.00	0.966011
754.00	0.965049
755.00	0.964166
756.00	0.963139
757.00	0.962126
758.00	0.961061
759.00	0.960046
760.00	0.958928
761.00	0.957691
762.00	0.956469
763.00	0.955257
764.00	0.953974
765.00	0.952709
766.00	0.951403
767.00	0.949974
768.00	0.948595
769.00	0.947196
770.00	0.945759
771.00	0.944267
772.00	0.942735
773.00	0.941200
774.00	0.939662
775.00	0.938006
776.00	0.936312
777.00	0.934736
778.00	0.933136
779.00	0.931520
780.00	0.929735
781.00	0.927940
782.00	0.926058
783.00	0.924042
784.00	0.922141
785.00	0.920250
786.00	0.918351
787.00	0.916346
788.00	0.914414
789.00	0.912472
790.00	0.910509
791.00	0.908473
792.00	0.906398
793.00	0.904373
794.00	0.902096
795.00	0.899830
796.00	0.897531
797.00	0.895337
798.00	0.893018
799.00	0.890753
800.00	0.888413
801.00	0.886091
802.00	0.883661
803.00	0.881204
804.00	0.878782
805.00	0.876260
806.00	0.873703
807.00	0.871087
808.00	0.868549
809.00	0.866144
810.00	0.863521
811.00	0.861012
812.00	0.858553
813.00	0.856000
814.00	0.853355
815.00	0.850736
816.00	0.848092
817.00	0.845532
818.00	0.842956
819.00	0.840368
820.00	0.837808
821.00	0.835233
822.00	0.832651
823.00	0.830074
824.00	0.827422
825.00	0.824843
826.00	0.822199
827.00	0.819732
828.00	0.817122
829.00	0.814531
830.00	0.811859
831.00	0.809320
832.00	0.806840
833.00	0.804218
834.00	0.801717
835.00	0.799077
836.00	0.796382
837.00	0.793824
838.00	0.791282
839.00	0.788699
840.00	0.786050
841.00	0.783450
842.00	0.780820
843.00	0.778002
844.00	0.775538
845.00	0.772983
846.00	0.770404
847.00	0.767789
848.00	0.765195
849.00	0.762522
850.00	0.759891
851.00	0.757309
852.00	0.754698
853.00	0.752163
854.00	0.749684
855.00	0.747152
856.00	0.744628
857.00	0.742014
858.00	0.739563
859.00	0.736877
860.00	0.734420
861.00	0.731440
862.00	0.728715
863.00	0.722856
864.00	0.717258
865.00	0.711651
866.00	0.706038
867.00	0.700534
868.00	0.694902
869.00	0.689317
870.00	0.683740
871.00	0.678060
872.00	0.672386
873.00	0.666740
874.00	0.661456
875.00	0.655771
876.00	0.650305
877.00	0.644886
878.00	0.639716
879.00	0.634461
880.00	0.631630
881.00	0.628780
882.00	0.625890
883.00	0.623098
884.00	0.620235
885.00	0.617459
886.00	0.614791
887.00	0.612122
888.00	0.609422
889.00	0.606780
890.00	0.604222
891.00	0.601491
892.00	0.598995
893.00	0.596437
894.00	0.593918
895.00	0.591324
896.00	0.588774
897.00	0.586332
898.00	0.583880
899.00	0.581370
900.00	0.578937
901.00	0.576548
902.00	0.574054
903.00	0.571625
904.00	0.569164
905.00	0.566771
906.00	0.564350
907.00	0.561934
908.00	0.559571
909.00	0.557278
910.00	0.555019
911.00	0.552742
912.00	0.550423
913.00	0.548157
914.00	0.545929
915.00	0.543698
916.00	0.541563
917.00	0.539372
918.00	0.537200
919.00	0.535128
920.00	0.533008
921.00	0.530963
922.00	0.528937
923.00	0.526973
924.00	0.524979
925.00	0.522989
926.00	0.521060
927.00	0.519159
928.00	0.517187
929.00	0.515277
930.00	0.513375
931.00	0.511467
932.00	0.509590
933.00	0.507713
934.00	0.505853
935.00	0.504049
936.00	0.502255
937.00	0.500458
938.00	0.498670
939.00	0.496890
940.00	0.495134
941.00	0.493446
942.00	0.491717
943.00	0.489963
944.00	0.488204
945.00	0.486450
946.00	0.484809
947.00	0.483152
948.00	0.481565
949.00	0.479985
950.00	0.478426
951.00	0.476839
952.00	0.475289
953.00	0.473704
954.00	0.472140
955.00	0.470585
956.00	0.469036
957.00	0.467469
958.00	0.465879
959.00	0.464393
960.00	0.462943
961.00	0.461535
962.00	0.460136
963.00	0.458692
964.00	0.457308
965.00	0.455893
966.00	0.454493
967.00	0.453093
968.00	0.451731
969.00	0.450341
970.00	0.448989
971.00	0.447712
972.00	0.446443
973.00	0.445184
974.00	0.443940
975.00	0.442726
976.00	0.441500
977.00	0.440266
978.00	0.439035
979.00	0.437899
980.00	0.436788
981.00	0.435628
982.00	0.434483
983.00	0.433356
984.00	0.432234
985.00	0.431140
986.00	0.430046
987.00	0.428979
988.00	0.427896
989.00	0.426848
990.00	0.425801
991.00	0.424774
992.00	0.423787
993.00	0.422775
994.00	0.421781
995.00	0.420813
996.00	0.419828
997.00	0.418834
998.00	0.417871
999.00	0.416911
1000.00	0.415955
1001.00	0.415018
1002.00	0.414114
1003.00	0.413237
1004.00	0.412382
1005.00	0.411505
1006.00	0.410660
1007.00	0.409845
1008.00	0.409052
1009.00	0.408200
1010.00	0.407368
1011.00	0.406536
1012.00	0.405703
1013.00	0.404886
1014.00	0.404054
1015.00	0.403268
1016.00	0.402486
1017.00	0.401716
1018.00	0.400944
1019.00	0.400169
1020.00	0.399401
1021.00	0.398658
1022.00	0.397896
1023.00	0.397118
1024.00	0.396358
1025.00	0.395599
1026.00	0.394864
1027.00	0.394144
1028.00	0.393417
1029.00	0.392728
1030.00	0.392003
1031.00	0.391324
1032.00	0.390634
1033.00	0.389928
1034.00	0.389245
1035.00	0.388542
1036.00	0.387857
1037.00	0.387185
1038.00	0.386481
1039.00	0.385806
1040.00	0.385143
1041.00	0.384463
1042.00	0.383763
1043.00	0.383125
1044.00	0.382451
1045.00	0.381795
1046.00	0.381106
1047.00	0.380453
1048.00	0.379811
1049.00	0.379157
1050.00	0.378515
1051.00	0.377857
1052.00	0.377267
1053.00	0.376628
1054.00	0.376000
1055.00	0.375407
1056.00	0.374781
1057.00	0.374181
1058.00	0.373591
1059.00	0.373050
1060.00	0.372460
1061.00	0.371874
1062.00	0.371280
1063.00	0.370716
1064.00	0.370146
1065.00	0.369603
1066.00	0.369035
1067.00	0.368501
1068.00	0.367966
1069.00	0.367420
1070.00	0.366918
1071.00	0.366409
1072.00	0.365869
1073.00	0.365365
1074.00	0.364817
1075.00	0.364304
1076.00	0.363759
1077.00	0.363206
1078.00	0.362697
1079.00	0.362235
1080.00	0.361753
1081.00	0.361301
1082.00	0.360809
1083.00	0.360350
1084.00	0.359892
1085.00	0.359400
1086.00	0.358932
1087.00	0.358466
1088.00	0.357978
1089.00	0.357540
1090.00	0.357125
1091.00	0.356735
1092.00	0.356290
1093.00	0.355856
1094.00	0.355463
1095.00	0.355076
1096.00	0.354671
1097.00	0.354239
1098.00	0.353793
1099.00	0.353343
1100.00	0.352888
1101.00	0.352442
1102.00	0.352056
1103.00	0.351650
1104.00	0.351223
1105.00	0.350815
1106.00	0.350396
1107.00	0.349966
1108.00	0.349503
1109.00	0.349059
1110.00	0.348647
1111.00	0.348212
1112.00	0.347753
1113.00	0.347299
1114.00	0.346884
1115.00	0.346476
1116.00	0.346073
1117.00	0.345689
1118.00	0.345296
1119.00	0.344866
1120.00	0.344416
1121.00	0.343996
1122.00	0.343587
1123.00	0.343148
1124.00	0.342693
1125.00	0.342294
1126.00	0.341903
1127.00	0.341494
1128.00	0.341068
1129.00	0.340649
1130.00	0.340239
1131.00	0.339841
1132.00	0.339413
1133.00	0.339002
1134.00	0.338603
1135.00	0.338207
1136.00	0.337831
1137.00	0.337477
1138.00	0.337111
1139.00	0.336733
1140.00	0.336342
1141.00	0.335988
1142.00	0.335622
1143.00	0.335235
1144.00	0.334837
1145.00	0.334497
1146.00	0.334146
1147.00	0.333779
1148.00	0.333401
1149.00	0.333050
1150.00	0.332699
1151.00	0.332318
1152.00	0.331932
1153.00	0.331551
1154.00	0.331183
1155.00	0.330791
1156.00	0.330414
1157.00	0.330035
1158.00	0.329664
1159.00	0.329296
1160.00	0.328951
1161.00	0.328621
1162.00	0.328263
1163.00	0.327912
1164.00	0.327552
1165.00	0.327194
1166.00	0.326848
1167.00	0.326492
1168.00	0.326157
1169.00	0.325836
1170.00	0.325501
1171.00	0.325127
1172.00	0.324785
1173.00	0.324453
1174.00	0.324151
1175.00	0.323841
1176.00	0.323516
1177.00	0.323180
1178.00	0.322855
1179.00	0.322534
1180.00	0.322214
1181.00	0.321897
1182.00	0.321595
1183.00	0.321267
1184.00	0.320952
1185.00	0.320650
1186.00	0.320326
1187.00	0.320010
1188.00	0.319694
1189.00	0.319399
1190.00	0.319090
1191.00	0.318792
1192.00	0.318478
1193.00	0.318164
1194.00	0.317859
1195.00	0.317560
1196.00	0.317257
1197.00	0.316972
1198.00	0.316668
1199.00	0.316374
1200.00	0.316088
1201.00	0.315789
1202.00	0.315484
1203.00	0.315192
1204.00	0.314881
1205.00	0.314602
1206.00	0.314286
1207.00	0.313987
1208.00	0.313699
1209.00	0.313404
1210.00	0.313111
1211.00	0.312814
1212.00	0.312508
1213.00	0.312219
1214.00	0.311907
1215.00	0.311618
1216.00	0.311294
1217.00	0.310997
1218.00	0.310693
1219.00	0.310393
1220.00	0.310076
1221.00	0.309782
1222.00	0.309481
1223.00	0.309179
1224.00	0.308886
1225.00	0.308562
1226.00	0.308255
1227.00	0.307949
1228.00	0.307636
1229.00	0.307322
1230.00	0.307025
1231.00	0.306752
1232.00	0.306477
1233.00	0.306205
1234.00	0.305897
1235.00	0.305611
1236.00	0.305303
1237.00	0.305011
1238.00	0.304734
1239.00	0.304456
1240.00	0.304185
1241.00	0.303911
1242.00	0.303617
1243.00	0.303341
1244.00	0.303062
1245.00	0.302791
1246.00	0.302551
1247.00	0.302249
1248.00	0.301945
1249.00	0.301661
1250.00	0.301387
1251.00	0.301114
1252.00	0.300823
1253.00	0.300534
1254.00	0.300258
1255.00	0.299987
1256.00	0.299713
1257.00	0.299452
1258.00	0.299163
1259.00	0.298904
1260.00	0.298626
1261.00	0.298366
1262.00	0.298101
1263.00	0.297790
1264.00	0.297520
1265.00	0.297220
1266.00	0.296926
1267.00	0.296622
1268.00	0.296355
1269.00	0.296061
1270.00	0.295787
1271.00	0.295511
1272.00	0.295217
1273.00	0.294906
1274.00	0.294588
1275.00	0.294293
1276.00	0.294025
1277.00	0.293732
1278.00	0.293439
1279.00	0.293171
1280.00	0.292913
1281.00	0.292640
1282.00	0.292393
1283.00	0.292120
1284.00	0.291855
1285.00	0.291574
1286.00	0.291334
1287.00	0.291079
1288.00	0.290813
1289.00	0.290524
1290.00	0.290263
1291.00	0.290028
1292.00	0.289783
1293.00	0.289523
1294.00	0.289258
1295.00	0.289012
1296.00	0.288739
1297.00	0.288480
1298.00	0.288232
1299.00	0.287984
1300.00	0.287727
1301.00	0.287466
1302.00	0.287211
1303.00	0.286960
1304.00	0.286720
1305.00	0.286475
1306.00	0.286246
1307.00	0.286009
1308.00	0.285744
1309.00	0.285476
1310.00	0.285211
1311.00	0.284975
1312.00	0.284709
1313.00	0.284417
1314.00	0.284100
1315.00	0.283798
1316.00	0.283481
1317.00	0.283159
1318.00	0.282854
1319.00	0.282542
1320.00	0.282234
1321.00	0.281912
1322.00	0.281588
1323.00	0.281276
1324.00	0.280922
1325.00	0.280589
1326.00	0.280277
1327.00	0.279946
1328.00	0.279621
1329.00	0.279300
1330.00	0.279019
1331.00	0.278732
1332.00	0.278425
1333.00	0.278131
1334.00	0.277872
1335.00	0.277573
1336.00	0.277280
1337.00	0.276989
1338.00	0.276709
1339.00	0.276450
1340.00	0.276208
1341.00	0.276003
1342.00	0.275773
1343.00	0.275511
1344.00	0.275254
1345.00	0.274996
1346.00	0.274748
1347.00	0.274457
1348.00	0.274184
1349.00	0.273924
1350.00	0.273667
1351.00	0.273381
1352.00	0.273112
1353.00	0.272875
1354.00	0.272602
1355.00	0.272313
1356.00	0.272016
1357.00	0.271705
1358.00	0.271412
1359.00	0.271123
1360.00	0.270843
1361.00	0.270567
1362.00	0.270288
1363.00	0.269995
1364.00	0.269767
1365.00	0.269551
1366.00	0.269330
1367.00	0.269118
1368.00	0.268920
1369.00	0.268757
1370.00	0.268568
1371.00	0.268413
1372.00	0.268279
1373.00	0.268161
1374.00	0.268054
1375.00	0.267953
1376.00	0.267850
1377.00	0.267765
1378.00	0.267691
1379.00	0.267634
1380.00	0.267597
1381.00	0.267563
1382.00	0.267522
1383.00	0.267496
1384.00	0.267476
1385.00	0.267462
1386.00	0.267450
1387.00	0.267451
1388.00	0.267455
1389.00	0.267481
1390.00	0.267509
1391.00	0.267538
1392.00	0.267570
1393.00	0.267639
1394.00	0.267713
1395.00	0.267794
1396.00	0.267881
1397.00	0.267973
1398.00	0.268063
1399.00	0.268165
1400.00	0.268300
1401.00	0.268414
1402.00	0.268550
1403.00	0.268681
1404.00	0.268818
1405.00	0.268952
1406.00	0.269083
1407.00	0.269195
1408.00	0.269324
1409.00	0.269438
1410.00	0.269546
1411.00	0.269647
1412.00	0.269745
1413.00	0.269839
1414.00	0.269953
1415.00	0.270044
1416.00	0.270136
1417.00	0.270219
1418.00	0.270285
1419.00	0.270355
1420.00	0.270409
1421.00	0.270457
1422.00	0.270511
1423.00	0.270565
1424.00	0.270624
1425.00	0.270667
1426.00	0.270713
1427.00	0.270742
1428.00	0.270790
1429.00	0.270821
1430.00	0.270843
1431.00	0.270845
1432.00	0.270869
1433.00	0.270872
1434.00	0.270856
1435.00	0.270881
1436.00	0.270887
1437.00	0.270873
1438.00	0.270832
1439.00	0.270824
1440.00	0.270781
1441.00	0.270748
1442.00	0.270712
1443.00	0.270650
1444.00	0.270598
1445.00	0.270526
1446.00	0.270475
1447.00	0.270444
1448.00	0.270392
1449.00	0.270296
1450.00	0.270214
1451.00	0.270152
1452.00	0.270071
1453.00	0.269977
1454.00	0.269896
1455.00	0.269813
1456.00	0.269687
1457.00	0.269585
1458.00	0.269468
1459.00	0.269357
1460.00	0.269248
1461.00	0.269117
1462.00	0.268970
1463.00	0.268793
1464.00	0.268606
1465.00	0.268405
1466.00	0.268229
1467.00	0.268037
1468.00	0.267804
1469.00	0.267565
1470.00	0.267320
1471.00	0.267030
1472.00	0.266778
1473.00	0.266546
1474.00	0.266281
1475.00	0.266001
1476.00	0.265684
1477.00	0.265384
1478.00	0.265078
1479.00	0.264763
1480.00	0.264435
1481.00	0.264106
1482.00	0.263778
1483.00	0.263453
1484.00	0.263137
1485.00	0.262811
1486.00	0.262477
1487.00	0.262146
1488.00	0.261825
1489.00	0.261504
1490.00	0.261141
1491.00	0.260784
1492.00	0.260447
1493.00	0.260121
1494.00	0.259765
1495.00	0.259430
1496.00	0.259108
1497.00	0.258826
1498.00	0.258493
1499.00	0.258161
1500.00	0.257829
1501.00	0.257473
1502.00	0.257115
1503.00	0.256736
1504.00	0.256386
1505.00	0.256082
1506.00	0.255729
1507.00	0.255366
1508.00	0.255033
1509.00	0.254698
1510.00	0.254343
1511.00	0.253989
1512.00	0.253630
1513.00	0.253279
1514.00	0.252912
1515.00	0.252559
1516.00	0.252234
1517.00	0.251913
1518.00	0.251622
1519.00	0.251340
1520.00	0.251083
1521.00	0.250804
1522.00	0.250488
1523.00	0.250213
1524.00	0.249938
1525.00	0.249656
1526.00	0.249368
1527.00	0.249096
1528.00	0.248858
1529.00	0.248595
1530.00	0.248355
1531.00	0.248119
1532.00	0.247889
1533.00	0.247641
1534.00	0.247384
1535.00	0.247091
1536.00	0.246820
1537.00	0.246548
1538.00	0.246278
1539.00	0.246037
1540.00	0.245775
1541.00	0.245516
1542.00	0.245265
1543.00	0.244990
1544.00	0.244763
1545.00	0.244533
1546.00	0.244295
1547.00	0.244065
1548.00	0.243797
1549.00	0.243537
1550.00	0.243266
1551.00	0.243013
1552.00	0.242767
1553.00	0.242510
1554.00	0.242248
1555.00	0.241982
1556.00	0.241711
1557.00	0.241432
1558.00	0.241164
1559.00	0.240880
1560.00	0.240634
1561.00	0.240361
1562.00	0.240076
1563.00	0.239807
1564.00	0.239511
1565.00	0.239256
1566.00	0.238976
1567.00	0.238718
1568.00	0.238443
1569.00	0.238189
1570.00	0.237925
1571.00	0.237670
1572.00	0.237415
1573.00	0.237177
1574.00	0.236926
1575.00	0.236662
1576.00	0.236418
1577.00	0.236182
1578.00	0.235930
1579.00	0.235678
1580.00	0.235454
1581.00	0.235203
1582.00	0.234946
1583.00	0.234735
1584.00	0.234497
1585.00	0.234275
1586.00	0.234047
1587.00	0.233822
1588.00	0.233591
1589.00	0.233374
1590.00	0.233131
1591.00	0.232917
1592.00	0.232738
1593.00	0.232537
1594.00	0.232320
1595.00	0.232123
1596.00	0.231948
1597.00	0.231747
1598.00	0.231579
1599.00	0.231430
1600.00	0.231230
1601.00	0.231052
1602.00	0.230864
1603.00	0.230664
1604.00	0.230486
1605.00	0.230301
1606.00	0.230102
1607.00	0.229941
1608.00	0.229782
1609.00	0.229612
1610.00	0.229432
1611.00	0.229260
1612.00	0.229076
1613.00	0.228868
1614.00	0.228665
1615.00	0.228483
1616.00	0.228292
1617.00	0.228135
1618.00	0.227948
1619.00	0.227769
1620.00	0.227617
1621.00	0.227439
1622.00	0.227268
1623.00	0.227127
1624.00	0.226957
1625.00	0.226786
1626.00	0.226633
1627.00	0.226509
1628.00	0.226378
1629.00	0.226243
1630.00	0.226114
1631.00	0.225995
1632.00	0.225859
1633.00	0.225700
1634.00	0.225547
1635.00	0.225422
1636.00	0.225272
1637.00	0.225109
1638.00	0.224968
1639.00	0.224858
1640.00	0.224727
1641.00	0.224573
1642.00	0.224418
1643.00	0.225797
1644.00	0.227189
1645.00	0.228617
1646.00	0.230015
1647.00	0.231368
1648.00	0.232759
1649.00	0.234146
1650.00	0.235565
1651.00	0.236955
1652.00	0.238359
1653.00	0.239811
1654.00	0.241227
1655.00	0.242663
1656.00	0.244062
1657.00	0.245395
1658.00	0.246816
1659.00	0.248249
1660.00	0.248011
1661.00	0.247729
1662.00	0.247425
1663.00	0.247191
1664.00	0.247026
1665.00	0.246774
1666.00	0.246555
1667.00	0.246304
1668.00	0.246072
1669.00	0.245838
1670.00	0.245577
1671.00	0.245406
1672.00	0.245164
1673.00	0.244931
1674.00	0.244789
1675.00	0.244583
1676.00	0.244362
1677.00	0.244201
1678.00	0.244049
1679.00	0.243916
1680.00	0.243726
1681.00	0.243594
1682.00	0.243447
1683.00	0.243311
1684.00	0.243218
1685.00	0.243127
1686.00	0.243048
1687.00	0.242923
1688.00	0.242855
1689.00	0.242765
1690.00	0.242722
1691.00	0.242639
1692.00	0.242604
1693.00	0.242567
1694.00	0.242490
1695.00	0.242455
1696.00	0.242420
1697.00	0.242352
1698.00	0.242260
1699.00	0.242239
1700.00	0.242178
1701.00	0.242105
1702.00	0.241985
1703.00	0.241874
1704.00	0.241819
1705.00	0.241657
1706.00	0.241610
1707.00	0.241522
1708.00	0.241477
1709.00	0.241327
1710.00	0.241266
1711.00	0.241192
1712.00	0.241075
1713.00	0.240987
1714.00	0.240877
1715.00	0.240781
1716.00	0.240676
1717.00	0.240559
1718.00	0.240437
1719.00	0.240390
1720.00	0.240285
1721.00	0.240209
1722.00	0.240078
1723.00	0.240001
1724.00	0.239872
1725.00	0.239663
1726.00	0.239526
1727.00	0.239335
1728.00	0.239139
1729.00	0.238948
1730.00	0.238754
1731.00	0.238625
1732.00	0.238409
1733.00	0.238195
1734.00	0.238008
1735.00	0.237833
1736.00	0.237638
1737.00	0.237432
1738.00	0.237200
1739.00	0.237026
1740.00	0.236733
1741.00	0.236547
1742.00	0.236399
1743.00	0.236243
1744.00	0.236109
1745.00	0.235998
1746.00	0.235887
1747.00	0.235768
1748.00	0.235618
1749.00	0.235460
1750.00	0.235307
1751.00	0.235142
1752.00	0.234983
1753.00	0.234776
1754.00	0.234647
1755.00	0.234501
1756.00	0.234334
1757.00	0.234178
1758.00	0.234015
1759.00	0.233884
1760.00	0.233687
1761.00	0.233473
1762.00	0.233227
1763.00	0.233037
1764.00	0.232824
1765.00	0.232575
1766.00	0.232395
1767.00	0.232203
1768.00	0.231985
1769.00	0.231730
1770.00	0.231493
1771.00	0.231243
1772.00	0.231012
1773.00	0.230819
1774.00	0.230571
1775.00	0.230263
1776.00	0.230028
1777.00	0.229742
1778.00	0.229493
1779.00	0.229231
1780.00	0.228944
1781.00	0.228692
1782.00	0.228506
1783.00	0.228292
1784.00	0.228137
1785.00	0.227936
1786.00	0.227779
1787.00	0.227564
1788.00	0.227349
1789.00	0.227151
1790.00	0.226930
1791.00	0.226793
1792.00	0.226652
1793.00	0.226391
1794.00	0.226285
1795.00	0.226139
1796.00	0.225971
1797.00	0.225843
1798.00	0.225659
1799.00	0.225435
1800.00	0.225281
1801.00	0.225105
1802.00	0.224905
1803.00	0.224727
1804.00	0.224631
1805.00	0.224523
1806.00	0.224350
1807.00	0.224234
1808.00	0.224068
1809.00	0.223922
1810.00	0.223800
1811.00	0.223693
1812.00	0.223575
1813.00	0.223483
1814.00	0.223261
1815.00	0.223085
1816.00	0.223092
1817.00	0.222973
1818.00	0.222772
1819.00	0.222598
1820.00	0.222488
1821.00	0.222358
1822.00	0.222189
1823.00	0.222076
1824.00	0.221865
1825.00	0.221682
1826.00	0.221498
1827.00	0.221245
1828.00	0.221012
1829.00	0.220773
1830.00	0.220603
1831.00	0.220546
1832.00	0.220400
1833.00	0.220172
1834.00	0.219980
1835.00	0.219841
1836.00	0.219791
1837.00	0.219610
1838.00	0.219534
1839.00	0.219363
1840.00	0.219259
1841.00	0.219156
1842.00	0.219064
1843.00	0.218973
1844.00	0.218956
1845.00	0.218894
1846.00	0.218988
1847.00	0.218976
1848.00	0.218974
1849.00	0.219033
1850.00	0.219019
1851.00	0.219114
1852.00	0.219136
1853.00	0.219170
1854.00	0.219251
1855.00	0.219334
1856.00	0.219542
1857.00	0.219729
1858.00	0.219929
1859.00	0.220257
1860.00	0.220536
1861.00	0.220857
1862.00	0.221164
1863.00	0.221432
1864.00	0.221816
1865.00	0.222210
1866.00	0.222663
1867.00	0.223146
1868.00	0.223592
1869.00	0.224219
1870.00	0.224889
1871.00	0.225642
1872.00	0.226438
1873.00	0.227224
1874.00	0.228079
1875.00	0.229075
1876.00	0.230063
1877.00	0.231217
1878.00	0.232388
1879.00	0.233662
1880.00	0.234915
1881.00	0.236302
1882.00	0.237652
1883.00	0.239010
1884.00	0.240546
1885.00	0.242113
1886.00	0.243638
1887.00	0.245261
1888.00	0.246856
1889.00	0.248496
1890.00	0.250301
1891.00	0.252087
1892.00	0.253882
1893.00	0.255564
1894.00	0.257415
1895.00	0.259302
1896.00	0.261202
1897.00	0.263093
1898.00	0.264957
1899.00	0.266765
1900.00	0.268727
1901.00	0.270603
1902.00	0.272673
1903.00	0.274740
1904.00	0.276738
1905.00	0.278726
1906.00	0.280583
1907.00	0.282463
1908.00	0.284286
1909.00	0.286158
1910.00	0.287873
1911.00	0.289473
1912.00	0.291187
1913.00	0.292871
1914.00	0.294450
1915.00	0.295954
1916.00	0.297549
1917.00	0.298651
1918.00	0.299981
1919.00	0.301188
1920.00	0.302402
1921.00	0.303109
1922.00	0.303912
1923.00	0.304955
1924.00	0.305818
1925.00	0.306518
1926.00	0.307130
1927.00	0.307708
1928.00	0.308207
1929.00	0.308645
1930.00	0.308816
1931.00	0.309224
1932.00	0.309220
1933.00	0.309176
1934.00	0.309750
1935.00	0.309880
1936.00	0.309787
1937.00	0.309471
1938.00	0.309608
1939.00	0.309410
1940.00	0.308996
1941.00	0.308697
1942.00	0.308481
1943.00	0.308071
1944.00	0.307823
1945.00	0.307568
1946.00	0.307090
1947.00	0.306750
1948.00	0.305908
1949.00	0.305716
1950.00	0.305262
1951.00	0.304494
1952.00	0.303712
1953.00	0.303031
1954.00	0.302197
1955.00	0.301407
1956.00	0.300688
1957.00	0.299973
1958.00	0.298995
1959.00	0.297961
1960.00	0.297025
1961.00	0.296146
1962.00	0.295022
1963.00	0.294003
1964.00	0.292983
1965.00	0.292180
1966.00	0.291099
1967.00	0.290250
1968.00	0.289452
1969.00	0.288448
1970.00	0.287487
1971.00	0.286856
1972.00	0.285994
1973.00	0.285205
1974.00	0.284218
1975.00	0.283568
1976.00	0.282763
1977.00	0.282159
1978.00	0.281394
1979.00	0.280802
1980.00	0.279932
1981.00	0.279175
1982.00	0.278638
1983.00	0.277779
1984.00	0.276864
1985.00	0.275808
1986.00	0.275134
1987.00	0.274240
1988.00	0.273476
1989.00	0.272789
1990.00	0.271999
1991.00	0.271321
1992.00	0.270340
1993.00	0.269779
1994.00	0.268933
1995.00	0.268033
1996.00	0.267207
1997.00	0.266687
1998.00	0.265862
1999.00	0.264870
2000.00	0.264241
2001.00	0.263658
2002.00	0.262895
2003.00	0.262235
2004.00	0.261605
2005.00	0.260826
2006.00	0.260136
2007.00	0.259500
2008.00	0.258718
2009.00	0.258216
2010.00	0.257448
2011.00	0.256910
2012.00	0.256320
2013.00	0.255543
2014.00	0.254771
2015.00	0.254283
2016.00	0.253817
2017.00	0.252859
2018.00	0.252296
2019.00	0.251817
2020.00	0.251290
2021.00	0.250768
2022.00	0.250368
2023.00	0.249810
2024.00	0.249220
2025.00	0.248854
2026.00	0.248397
2027.00	0.247859
2028.00	0.247051
2029.00	0.246872
2030.00	0.246538
2031.00	0.246060
2032.00	0.245420
2033.00	0.244820
2034.00	0.244748
2035.00	0.244251
2036.00	0.243925
2037.00	0.243345
2038.00	0.242922
2039.00	0.242304
2040.00	0.242047
2041.00	0.241659
2042.00	0.241119
2043.00	0.240717
2044.00	0.240195
2045.00	0.239926
2046.00	0.239122
2047.00	0.238638
2048.00	0.238420
2049.00	0.238063
2050.00	0.237699
2051.00	0.237220
2052.00	0.236956
2053.00	0.236517
2054.00	0.236400
2055.00	0.235853
2056.00	0.235668
2057.00	0.235303
2058.00	0.235083
2059.00	0.234965
2060.00	0.234599
2061.00	0.234487
2062.00	0.234040
2063.00	0.234006
2064.00	0.233744
2065.00	0.233366
2066.00	0.233021
2067.00	0.232898
2068.00	0.232588
2069.00	0.232147
2070.00	0.231855
2071.00	0.231447
2072.00	0.231484
2073.00	0.230904
2074.00	0.230488
2075.00	0.230261
2076.00	0.229928
2077.00	0.229374
2078.00	0.228964
2079.00	0.228909
2080.00	0.228403
2081.00	0.228143
2082.00	0.227776
2083.00	0.227726
2084.00	0.227116
2085.00	0.226944
2086.00	0.226477
2087.00	0.226198
2088.00	0.225629
2089.00	0.225235
2090.00	0.225331
2091.00	0.225112
2092.00	0.224720
2093.00	0.224337
2094.00	0.224231
2095.00	0.223934
2096.00	0.223598
2097.00	0.223332
2098.00	0.223120
2099.00	0.222574
2100.00	0.221922
2101.00	0.221567
2102.00	0.221138
2103.00	0.220901
2104.00	0.220358
2105.00	0.220420
2106.00	0.219980
2107.00	0.219184
2108.00	0.218727
2109.00	0.218300
2110.00	0.217712
2111.00	0.217233
2112.00	0.216872
2113.00	0.216342
2114.00	0.216016
2115.00	0.215388
2116.00	0.215461
2117.00	0.215152
2118.00	0.215049
2119.00	0.214821
2120.00	0.214368
2121.00	0.214135
2122.00	0.213569
2123.00	0.213299
2124.00	0.213021
2125.00	0.212722
2126.00	0.212222
2127.00	0.212267
2128.00	0.211870
2129.00	0.211371
2130.00	0.211045
2131.00	0.210535
2132.00	0.210089
2133.00	0.209398
2134.00	0.209245
2135.00	0.208682
2136.00	0.208269
2137.00	0.207988
2138.00	0.207875
2139.00	0.207422
2140.00	0.206915
2141.00	0.206877
2142.00	0.206341
2143.00	0.205977
2144.00	0.205337
2145.00	0.205269
2146.00	0.205100
2147.00	0.204935
2148.00	0.204748
2149.00	0.204749
2150.00	0.204681
2151.00	0.204296
2152.00	0.204347
2153.00	0.203856
2154.00	0.203409
2155.00	0.202913
2156.00	0.202849
2157.00	0.202584
2158.00	0.202041
2159.00	0.201967
2160.00	0.202125
2161.00	0.201857
2162.00	0.201385
2163.00	0.201237
2164.00	0.200806
2165.00	0.200244
2166.00	0.199781
2167.00	0.199513
2168.00	0.199186
2169.00	0.198513
2170.00	0.198401
2171.00	0.198574
2172.00	0.198174
2173.00	0.197757
2174.00	0.197780
2175.00	0.197602
2176.00	0.196908
2177.00	0.196445
2178.00	0.196265
2179.00	0.195740
2180.00	0.195256
2181.00	0.195409
2182.00	0.195650
2183.00	0.195481
2184.00	0.195216
2185.00	0.195250
2186.00	0.195295
2187.00	0.194840
2188.00	0.194424
2189.00	0.194267
2190.00	0.194222
2191.00	0.193861
2192.00	0.193744
2193.00	0.193902
2194.00	0.193814
2195.00	0.193665
2196.00	0.193969
2197.00	0.194006
[truncated: 303 more rows]
