# Supplementary material for: Ultrafast charge-transfer-induced spin transition in cobalt-tungstate molecular photomagnets
Source: Nat Commun. 2025 Jun 6;16:5012. doi: 10.1038/s41467-025-60401-4 (PMC12144094; doi:10.1038/s41467-025-60401-4)
Supplement: Supplementary file 5 — Source Data [file 41467_2025_60401_MOESM5_ESM.zip › Source_Data_files/Photoinduced_UV_vis_NIR_spectra_CsCoW/photo1st_anealing/File_220712_212700_120K.txt]

File_220712_212700_120K.spc - RawData
�g�� (nm)	Abs.
200.00	1.934200
201.00	2.074744
202.00	2.013506
203.00	2.214911
204.00	2.164995
205.00	2.473307
206.00	2.214980
207.00	2.366159
208.00	2.196864
209.00	2.253777
210.00	2.129112
211.00	2.124784
212.00	2.167768
213.00	2.153677
214.00	2.110551
215.00	2.086048
216.00	2.211215
217.00	2.193633
218.00	2.196132
219.00	2.218336
220.00	2.189970
221.00	2.155854
222.00	2.147963
223.00	2.175941
224.00	2.140565
225.00	2.147766
226.00	2.111524
227.00	2.124427
228.00	2.117937
229.00	2.130070
230.00	2.167310
231.00	2.176868
232.00	2.218343
233.00	2.215295
234.00	2.177664
235.00	2.142472
236.00	2.156729
237.00	2.160836
238.00	2.173031
239.00	2.209135
240.00	2.239130
241.00	2.243178
242.00	2.245379
243.00	2.268272
244.00	2.270859
245.00	2.266005
246.00	2.260521
247.00	2.257004
248.00	2.232322
249.00	2.255165
250.00	2.260719
251.00	2.279193
252.00	2.295280
253.00	2.311666
254.00	2.292405
255.00	2.311128
256.00	2.332483
257.00	2.344129
258.00	2.327767
259.00	2.321326
260.00	2.307639
261.00	2.275887
262.00	2.260687
263.00	2.272061
264.00	2.275466
265.00	2.272073
266.00	2.274291
267.00	2.278007
268.00	2.265160
269.00	2.274227
270.00	2.275538
271.00	2.278727
272.00	2.277095
273.00	2.277325
274.00	2.252532
275.00	2.249957
276.00	2.241203
277.00	2.244659
278.00	2.222715
279.00	2.224852
280.00	2.208535
281.00	2.203242
282.00	2.181539
283.00	2.184324
284.00	2.163809
285.00	2.160176
286.00	2.153410
287.00	2.139279
288.00	2.135271
289.00	2.129306
290.00	2.114783
291.00	2.097734
292.00	2.085727
293.00	2.070446
294.00	2.067221
295.00	2.059530
296.00	2.054451
297.00	2.053919
298.00	2.046129
299.00	2.043753
300.00	2.035952
301.00	2.018296
302.00	1.992382
303.00	1.975217
304.00	1.962801
305.00	1.945034
306.00	1.931797
307.00	1.922196
308.00	1.895301
309.00	1.867637
310.00	1.848116
311.00	1.826084
312.00	1.798162
313.00	1.792192
314.00	1.772650
315.00	1.749012
316.00	1.732420
317.00	1.711565
318.00	1.686362
319.00	1.667964
320.00	1.654959
321.00	1.633534
322.00	1.620568
323.00	1.602528
324.00	1.583105
325.00	1.569620
326.00	1.560381
327.00	1.548995
328.00	1.537935
329.00	1.531151
330.00	1.519498
331.00	1.505762
332.00	1.497345
333.00	1.489816
334.00	1.483434
335.00	1.473868
336.00	1.465638
337.00	1.459803
338.00	1.454434
339.00	1.446681
340.00	1.444275
341.00	1.444211
342.00	1.438332
343.00	1.436776
344.00	1.430834
345.00	1.428017
346.00	1.424669
347.00	1.421819
348.00	1.417155
349.00	1.417585
350.00	1.411259
351.00	1.407895
352.00	1.405698
353.00	1.400813
354.00	1.395310
355.00	1.392134
356.00	1.387358
357.00	1.382161
358.00	1.378566
359.00	1.371941
360.00	1.365244
361.00	1.358742
362.00	1.353643
363.00	1.344862
364.00	1.338655
365.00	1.331839
366.00	1.322477
367.00	1.312925
368.00	1.306010
369.00	1.298793
370.00	1.290735
371.00	1.283325
372.00	1.274549
373.00	1.264915
374.00	1.254232
375.00	1.244723
376.00	1.233931
377.00	1.224303
378.00	1.215300
379.00	1.206290
380.00	1.197453
381.00	1.188746
382.00	1.179650
383.00	1.169146
384.00	1.159562
385.00	1.149108
386.00	1.139696
387.00	1.129974
388.00	1.121109
389.00	1.112532
390.00	1.103842
391.00	1.094574
392.00	1.086465
393.00	1.078743
394.00	1.070684
395.00	1.062895
396.00	1.056262
397.00	1.049432
398.00	1.043378
399.00	1.036976
400.00	1.031164
401.00	1.026605
402.00	1.021573
403.00	1.016964
404.00	1.013533
405.00	1.010565
406.00	1.006272
407.00	1.002703
408.00	0.999019
409.00	0.995230
410.00	0.990924
411.00	0.987963
412.00	0.984345
413.00	0.980415
414.00	0.976757
415.00	0.973217
416.00	0.969172
417.00	0.965361
418.00	0.961661
419.00	0.957964
420.00	0.954530
421.00	0.950980
422.00	0.946898
423.00	0.942702
424.00	0.938400
425.00	0.934107
426.00	0.929700
427.00	0.926022
428.00	0.922093
429.00	0.918480
430.00	0.914704
431.00	0.910958
432.00	0.907498
433.00	0.904294
434.00	0.900611
435.00	0.897528
436.00	0.894467
437.00	0.890689
438.00	0.887192
439.00	0.884280
440.00	0.880801
441.00	0.877760
442.00	0.875048
443.00	0.872580
444.00	0.869814
445.00	0.867435
446.00	0.864707
447.00	0.862885
448.00	0.860596
449.00	0.858555
450.00	0.856930
451.00	0.855261
452.00	0.852967
453.00	0.851750
454.00	0.850776
455.00	0.849152
456.00	0.848075
457.00	0.847426
458.00	0.846341
459.00	0.844466
460.00	0.843675
461.00	0.842944
462.00	0.841707
463.00	0.840445
464.00	0.840061
465.00	0.838983
466.00	0.837393
467.00	0.835932
468.00	0.834436
469.00	0.832076
470.00	0.830028
471.00	0.827878
472.00	0.825906
473.00	0.823336
474.00	0.821191
475.00	0.819105
476.00	0.816857
477.00	0.814902
478.00	0.813068
479.00	0.811317
480.00	0.809133
481.00	0.807285
482.00	0.805434
483.00	0.803721
484.00	0.801644
485.00	0.799407
486.00	0.797137
487.00	0.794561
488.00	0.791960
489.00	0.789962
490.00	0.788208
491.00	0.786478
492.00	0.784729
493.00	0.783278
494.00	0.781822
495.00	0.780616
496.00	0.779056
497.00	0.777932
498.00	0.776860
499.00	0.775476
500.00	0.774127
501.00	0.773180
502.00	0.771817
503.00	0.770191
504.00	0.769015
505.00	0.767639
506.00	0.766026
507.00	0.764932
508.00	0.764015
509.00	0.762663
510.00	0.761820
511.00	0.761525
512.00	0.760817
513.00	0.760541
514.00	0.760228
515.00	0.759257
516.00	0.758505
517.00	0.757416
518.00	0.756675
519.00	0.756171
520.00	0.755783
521.00	0.755399
522.00	0.755992
523.00	0.755401
524.00	0.755251
525.00	0.755280
526.00	0.754845
527.00	0.753732
528.00	0.753307
529.00	0.753109
530.00	0.753503
531.00	0.753241
532.00	0.753370
533.00	0.753752
534.00	0.753279
535.00	0.752591
536.00	0.752529
537.00	0.752226
538.00	0.751362
539.00	0.750640
540.00	0.749449
541.00	0.748500
542.00	0.747647
543.00	0.746669
544.00	0.745536
545.00	0.744350
546.00	0.742818
547.00	0.741507
548.00	0.739889
549.00	0.738437
550.00	0.737620
551.00	0.736442
552.00	0.735885
553.00	0.735867
554.00	0.735640
555.00	0.735338
556.00	0.735850
557.00	0.735683
558.00	0.735305
559.00	0.735707
560.00	0.736388
561.00	0.737189
562.00	0.738104
563.00	0.739400
564.00	0.740880
565.00	0.741911
566.00	0.743145
567.00	0.744235
568.00	0.745477
569.00	0.746775
570.00	0.748024
571.00	0.749246
572.00	0.750537
573.00	0.751650
574.00	0.752170
575.00	0.752837
576.00	0.753553
577.00	0.754308
578.00	0.755346
579.00	0.756498
580.00	0.758114
581.00	0.759510
582.00	0.761380
583.00	0.763244
584.00	0.765137
585.00	0.766767
586.00	0.769016
587.00	0.771013
588.00	0.773044
589.00	0.775583
590.00	0.777989
591.00	0.780303
592.00	0.783103
593.00	0.785562
594.00	0.788050
595.00	0.790529
596.00	0.792529
597.00	0.794508
598.00	0.797102
599.00	0.799145
600.00	0.801346
601.00	0.804645
602.00	0.806980
603.00	0.809010
604.00	0.811477
605.00	0.814151
606.00	0.816133
607.00	0.818738
608.00	0.821700
609.00	0.824671
610.00	0.827220
611.00	0.829423
612.00	0.831584
613.00	0.834129
614.00	0.836514
615.00	0.838601
616.00	0.841183
617.00	0.844651
618.00	0.847338
619.00	0.849872
620.00	0.852618
621.00	0.855131
622.00	0.856931
623.00	0.858984
624.00	0.861837
625.00	0.865089
626.00	0.868385
627.00	0.871503
628.00	0.873914
629.00	0.876206
630.00	0.878678
631.00	0.881349
632.00	0.883816
633.00	0.887245
634.00	0.889936
635.00	0.892373
636.00	0.894982
637.00	0.898089
638.00	0.900688
639.00	0.903024
640.00	0.905801
641.00	0.907907
642.00	0.910292
643.00	0.912697
644.00	0.915368
645.00	0.918395
646.00	0.921007
647.00	0.923094
648.00	0.925379
649.00	0.927895
650.00	0.929487
651.00	0.932924
652.00	0.935231
653.00	0.937962
654.00	0.940038
655.00	0.942894
656.00	0.944129
657.00	0.947605
658.00	0.950660
659.00	0.954952
660.00	0.958569
661.00	0.962636
662.00	0.965979
663.00	0.968554
664.00	0.970174
665.00	0.971687
666.00	0.972784
667.00	0.973031
668.00	0.973764
669.00	0.974612
670.00	0.975440
671.00	0.976199
672.00	0.977436
673.00	0.979470
674.00	0.980232
675.00	0.982066
676.00	0.984071
677.00	0.986375
678.00	0.987904
679.00	0.989866
680.00	0.991130
681.00	0.992772
682.00	0.994215
683.00	0.995477
684.00	0.997862
685.00	1.000253
686.00	1.002239
687.00	1.004007
688.00	1.005752
689.00	1.006797
690.00	1.007717
691.00	1.009486
692.00	1.010658
693.00	1.012793
694.00	1.014725
695.00	1.016949
696.00	1.016428
697.00	1.016732
698.00	1.016201
699.00	1.016663
700.00	1.017246
701.00	1.019709
702.00	1.020328
703.00	1.022522
704.00	1.024614
705.00	1.024182
706.00	1.023971
707.00	1.026375
708.00	1.026276
709.00	1.026045
710.00	1.027705
711.00	1.027525
712.00	1.027427
713.00	1.028887
714.00	1.030202
715.00	1.030202
716.00	1.032335
717.00	1.033581
718.00	1.032502
719.00	1.019466
720.00	1.007519
721.00	0.999306
722.00	0.996452
723.00	0.993071
724.00	0.989682
725.00	0.986339
726.00	0.983208
727.00	0.979896
728.00	0.976341
729.00	0.973261
730.00	0.973293
731.00	0.973441
732.00	0.973540
733.00	0.973539
734.00	0.973559
735.00	0.973584
736.00	0.973467
737.00	0.973381
738.00	0.973221
739.00	0.973024
740.00	0.972875
741.00	0.972535
742.00	0.972082
743.00	0.971659
744.00	0.971343
745.00	0.970955
746.00	0.970525
747.00	0.969969
748.00	0.969279
749.00	0.968577
750.00	0.968047
751.00	0.967292
752.00	0.966517
753.00	0.965689
754.00	0.964797
755.00	0.963963
756.00	0.963119
757.00	0.962199
758.00	0.961248
759.00	0.960261
760.00	0.959219
761.00	0.958038
762.00	0.956990
763.00	0.955813
764.00	0.954649
765.00	0.953425
766.00	0.952229
767.00	0.950847
768.00	0.949513
769.00	0.948175
770.00	0.946814
771.00	0.945365
772.00	0.943790
773.00	0.942222
774.00	0.940687
775.00	0.939182
776.00	0.937569
777.00	0.935972
778.00	0.934363
779.00	0.932648
780.00	0.930937
781.00	0.929320
782.00	0.927648
783.00	0.925838
784.00	0.923977
785.00	0.922125
786.00	0.920167
787.00	0.918225
788.00	0.916406
789.00	0.914550
790.00	0.912644
791.00	0.910656
792.00	0.908605
793.00	0.906618
794.00	0.904519
795.00	0.902410
796.00	0.900280
797.00	0.898051
798.00	0.895812
799.00	0.893615
800.00	0.891305
801.00	0.889114
802.00	0.886904
803.00	0.884576
804.00	0.882279
805.00	0.879824
806.00	0.877424
807.00	0.874911
808.00	0.872495
809.00	0.870036
810.00	0.867526
811.00	0.865102
812.00	0.862654
813.00	0.860120
814.00	0.857669
815.00	0.855033
816.00	0.852499
817.00	0.850057
818.00	0.847521
819.00	0.844967
820.00	0.842456
821.00	0.840019
822.00	0.837516
823.00	0.834977
824.00	0.832401
825.00	0.829870
826.00	0.827377
827.00	0.824893
828.00	0.822338
829.00	0.819792
830.00	0.817258
831.00	0.814719
832.00	0.812330
833.00	0.809814
834.00	0.807307
835.00	0.804789
836.00	0.802119
837.00	0.799535
838.00	0.796967
839.00	0.794440
840.00	0.791883
841.00	0.789399
842.00	0.786771
843.00	0.784110
844.00	0.781705
845.00	0.779171
846.00	0.776625
847.00	0.774075
848.00	0.771657
849.00	0.769048
850.00	0.766501
851.00	0.763809
852.00	0.761257
853.00	0.758762
854.00	0.756195
855.00	0.753659
856.00	0.751278
857.00	0.748793
858.00	0.746098
859.00	0.743629
860.00	0.741096
861.00	0.738218
862.00	0.735676
863.00	0.729713
864.00	0.723864
865.00	0.718025
866.00	0.712439
867.00	0.706703
868.00	0.701189
869.00	0.695592
870.00	0.690070
871.00	0.684536
872.00	0.678957
873.00	0.673426
874.00	0.667898
875.00	0.662498
876.00	0.657026
877.00	0.651585
878.00	0.646198
879.00	0.640793
880.00	0.638206
881.00	0.635574
882.00	0.632800
883.00	0.630005
884.00	0.627310
885.00	0.624574
886.00	0.621911
887.00	0.619258
888.00	0.616578
889.00	0.613887
890.00	0.611139
891.00	0.608465
892.00	0.605907
893.00	0.603283
894.00	0.600688
895.00	0.598169
896.00	0.595642
897.00	0.593048
898.00	0.590490
899.00	0.588048
900.00	0.585509
901.00	0.583009
902.00	0.580468
903.00	0.577940
904.00	0.575444
905.00	0.573030
906.00	0.570608
907.00	0.568245
908.00	0.565929
909.00	0.563554
910.00	0.561234
911.00	0.559007
912.00	0.556738
913.00	0.554397
914.00	0.552059
915.00	0.549812
916.00	0.547483
917.00	0.545283
918.00	0.543068
919.00	0.540928
920.00	0.538819
921.00	0.536722
922.00	0.534683
923.00	0.532623
924.00	0.530538
925.00	0.528488
926.00	0.526518
927.00	0.524561
928.00	0.522571
929.00	0.520649
930.00	0.518735
931.00	0.516845
932.00	0.514912
933.00	0.513072
934.00	0.511188
935.00	0.509378
936.00	0.507570
937.00	0.505719
938.00	0.503891
939.00	0.502045
940.00	0.500288
941.00	0.498551
942.00	0.496803
943.00	0.495008
944.00	0.493228
945.00	0.491435
946.00	0.489691
947.00	0.488010
948.00	0.486404
949.00	0.484775
950.00	0.483155
951.00	0.481509
952.00	0.479888
953.00	0.478260
954.00	0.476675
955.00	0.475064
956.00	0.473484
957.00	0.471849
958.00	0.470250
959.00	0.468704
960.00	0.467242
961.00	0.465794
962.00	0.464328
963.00	0.462861
964.00	0.461396
965.00	0.459935
966.00	0.458502
967.00	0.457052
968.00	0.455648
969.00	0.454262
970.00	0.452870
971.00	0.451542
972.00	0.450255
973.00	0.448934
974.00	0.447662
975.00	0.446364
976.00	0.445097
977.00	0.443787
978.00	0.442514
979.00	0.441336
980.00	0.440185
981.00	0.439012
982.00	0.437836
983.00	0.436695
984.00	0.435608
985.00	0.434508
986.00	0.433381
987.00	0.432258
988.00	0.431133
989.00	0.430046
990.00	0.428980
991.00	0.427917
992.00	0.426878
993.00	0.425801
994.00	0.424772
995.00	0.423723
996.00	0.422667
997.00	0.421622
998.00	0.420612
999.00	0.419609
1000.00	0.418623
1001.00	0.417624
1002.00	0.416674
1003.00	0.415757
1004.00	0.414860
1005.00	0.413936
1006.00	0.413013
1007.00	0.412134
1008.00	0.411276
1009.00	0.410412
1010.00	0.409561
1011.00	0.408699
1012.00	0.407843
1013.00	0.407006
1014.00	0.406139
1015.00	0.405312
1016.00	0.404464
1017.00	0.403622
1018.00	0.402797
1019.00	0.401978
1020.00	0.401169
1021.00	0.400381
1022.00	0.399591
1023.00	0.398783
1024.00	0.398002
1025.00	0.397228
1026.00	0.396458
1027.00	0.395693
1028.00	0.394921
1029.00	0.394216
1030.00	0.393482
1031.00	0.392790
1032.00	0.392067
1033.00	0.391354
1034.00	0.390636
1035.00	0.389928
1036.00	0.389208
1037.00	0.388502
1038.00	0.387793
1039.00	0.387075
1040.00	0.386372
1041.00	0.385644
1042.00	0.384898
1043.00	0.384221
1044.00	0.383537
1045.00	0.382874
1046.00	0.382164
1047.00	0.381493
1048.00	0.380821
1049.00	0.380156
1050.00	0.379484
1051.00	0.378853
1052.00	0.378226
1053.00	0.377584
1054.00	0.376942
1055.00	0.376318
1056.00	0.375714
1057.00	0.375104
1058.00	0.374496
1059.00	0.373946
1060.00	0.373344
1061.00	0.372745
1062.00	0.372137
1063.00	0.371572
1064.00	0.370988
1065.00	0.370417
1066.00	0.369830
1067.00	0.369284
1068.00	0.368710
1069.00	0.368124
1070.00	0.367582
1071.00	0.367029
1072.00	0.366486
1073.00	0.365942
1074.00	0.365407
1075.00	0.364891
1076.00	0.364321
1077.00	0.363763
1078.00	0.363260
1079.00	0.362773
1080.00	0.362264
1081.00	0.361777
1082.00	0.361296
1083.00	0.360838
1084.00	0.360373
1085.00	0.359894
1086.00	0.359419
1087.00	0.358956
1088.00	0.358464
1089.00	0.357987
1090.00	0.357532
1091.00	0.357091
1092.00	0.356640
1093.00	0.356216
1094.00	0.355803
1095.00	0.355381
1096.00	0.354965
1097.00	0.354531
1098.00	0.354076
1099.00	0.353596
1100.00	0.353104
1101.00	0.352649
1102.00	0.352236
1103.00	0.351840
1104.00	0.351411
1105.00	0.351003
1106.00	0.350591
1107.00	0.350165
1108.00	0.349729
1109.00	0.349299
1110.00	0.348885
1111.00	0.348444
1112.00	0.347986
1113.00	0.347545
1114.00	0.347113
1115.00	0.346698
1116.00	0.346276
1117.00	0.345913
1118.00	0.345509
1119.00	0.345066
1120.00	0.344608
1121.00	0.344173
1122.00	0.343760
1123.00	0.343308
1124.00	0.342881
1125.00	0.342488
1126.00	0.342085
1127.00	0.341661
1128.00	0.341267
1129.00	0.340879
1130.00	0.340468
1131.00	0.340066
1132.00	0.339643
1133.00	0.339239
1134.00	0.338808
1135.00	0.338384
1136.00	0.337999
1137.00	0.337603
1138.00	0.337219
1139.00	0.336818
1140.00	0.336455
1141.00	0.336080
1142.00	0.335684
1143.00	0.335293
1144.00	0.334907
1145.00	0.334522
1146.00	0.334118
1147.00	0.333717
1148.00	0.333339
1149.00	0.332987
1150.00	0.332633
1151.00	0.332263
1152.00	0.331904
1153.00	0.331504
1154.00	0.331151
1155.00	0.330763
1156.00	0.330377
1157.00	0.329984
1158.00	0.329601
1159.00	0.329191
1160.00	0.328815
1161.00	0.328452
1162.00	0.328102
1163.00	0.327737
1164.00	0.327377
1165.00	0.327000
1166.00	0.326620
1167.00	0.326278
1168.00	0.325939
1169.00	0.325591
1170.00	0.325239
1171.00	0.324858
1172.00	0.324527
1173.00	0.324215
1174.00	0.323898
1175.00	0.323575
1176.00	0.323257
1177.00	0.322936
1178.00	0.322626
1179.00	0.322266
1180.00	0.321933
1181.00	0.321615
1182.00	0.321301
1183.00	0.320985
1184.00	0.320647
1185.00	0.320317
1186.00	0.319993
1187.00	0.319685
1188.00	0.319381
1189.00	0.319086
1190.00	0.318780
1191.00	0.318485
1192.00	0.318196
1193.00	0.317915
1194.00	0.317618
1195.00	0.317297
1196.00	0.317011
1197.00	0.316758
1198.00	0.316455
1199.00	0.316170
1200.00	0.315872
1201.00	0.315574
1202.00	0.315287
1203.00	0.314984
1204.00	0.314699
1205.00	0.314428
1206.00	0.314119
1207.00	0.313804
1208.00	0.313506
1209.00	0.313183
1210.00	0.312859
1211.00	0.312529
1212.00	0.312212
1213.00	0.311913
1214.00	0.311585
1215.00	0.311278
1216.00	0.310950
1217.00	0.310658
1218.00	0.310338
1219.00	0.310021
1220.00	0.309719
1221.00	0.309431
1222.00	0.309126
1223.00	0.308816
1224.00	0.308518
1225.00	0.308213
1226.00	0.307917
1227.00	0.307645
1228.00	0.307347
1229.00	0.307032
1230.00	0.306708
1231.00	0.306411
1232.00	0.306138
1233.00	0.305869
1234.00	0.305593
1235.00	0.305333
1236.00	0.305051
1237.00	0.304779
1238.00	0.304493
1239.00	0.304211
1240.00	0.303924
1241.00	0.303624
1242.00	0.303313
1243.00	0.303015
1244.00	0.302703
1245.00	0.302433
1246.00	0.302182
1247.00	0.301915
1248.00	0.301616
1249.00	0.301339
1250.00	0.301061
1251.00	0.300776
1252.00	0.300472
1253.00	0.300180
1254.00	0.299886
1255.00	0.299611
1256.00	0.299338
1257.00	0.299080
1258.00	0.298817
1259.00	0.298554
1260.00	0.298289
1261.00	0.298027
1262.00	0.297752
1263.00	0.297460
1264.00	0.297173
1265.00	0.296883
1266.00	0.296593
1267.00	0.296292
1268.00	0.296001
1269.00	0.295730
1270.00	0.295454
1271.00	0.295194
1272.00	0.294899
1273.00	0.294577
1274.00	0.294266
1275.00	0.293960
1276.00	0.293694
1277.00	0.293398
1278.00	0.293105
1279.00	0.292838
1280.00	0.292578
1281.00	0.292312
1282.00	0.292063
1283.00	0.291783
1284.00	0.291524
1285.00	0.291246
1286.00	0.290967
1287.00	0.290702
1288.00	0.290423
1289.00	0.290116
1290.00	0.289839
1291.00	0.289568
1292.00	0.289319
1293.00	0.289043
1294.00	0.288773
1295.00	0.288525
1296.00	0.288249
1297.00	0.287964
1298.00	0.287713
1299.00	0.287466
1300.00	0.287220
1301.00	0.286964
1302.00	0.286700
1303.00	0.286448
1304.00	0.286216
1305.00	0.285973
1306.00	0.285751
1307.00	0.285519
1308.00	0.285254
1309.00	0.284972
1310.00	0.284705
1311.00	0.284457
1312.00	0.284189
1313.00	0.283916
1314.00	0.283642
1315.00	0.283346
1316.00	0.283044
1317.00	0.282742
1318.00	0.282452
1319.00	0.282172
1320.00	0.281879
1321.00	0.281545
1322.00	0.281199
1323.00	0.280883
1324.00	0.280555
1325.00	0.280236
1326.00	0.279933
1327.00	0.279594
1328.00	0.279271
1329.00	0.278958
1330.00	0.278659
1331.00	0.278362
1332.00	0.278053
1333.00	0.277757
1334.00	0.277464
1335.00	0.277136
1336.00	0.276828
1337.00	0.276522
1338.00	0.276241
1339.00	0.275962
1340.00	0.275715
1341.00	0.275497
1342.00	0.275280
1343.00	0.275030
1344.00	0.274782
1345.00	0.274549
1346.00	0.274304
1347.00	0.274049
1348.00	0.273787
1349.00	0.273536
1350.00	0.273277
1351.00	0.272997
1352.00	0.272756
1353.00	0.272527
1354.00	0.272268
1355.00	0.271976
1356.00	0.271711
1357.00	0.271431
1358.00	0.271134
1359.00	0.270852
1360.00	0.270568
1361.00	0.270292
1362.00	0.270018
1363.00	0.269750
1364.00	0.269512
1365.00	0.269287
1366.00	0.269043
1367.00	0.268837
1368.00	0.268651
1369.00	0.268471
1370.00	0.268260
1371.00	0.268095
1372.00	0.267958
1373.00	0.267853
1374.00	0.267745
1375.00	0.267662
1376.00	0.267553
1377.00	0.267479
1378.00	0.267441
1379.00	0.267383
1380.00	0.267353
1381.00	0.267341
1382.00	0.267318
1383.00	0.267337
1384.00	0.267332
1385.00	0.267351
1386.00	0.267360
1387.00	0.267405
1388.00	0.267449
1389.00	0.267504
1390.00	0.267558
1391.00	0.267619
1392.00	0.267684
1393.00	0.267791
1394.00	0.267892
1395.00	0.267990
1396.00	0.268120
1397.00	0.268236
1398.00	0.268332
1399.00	0.268465
1400.00	0.268606
1401.00	0.268724
1402.00	0.268845
1403.00	0.268996
1404.00	0.269121
1405.00	0.269260
1406.00	0.269407
1407.00	0.269525
1408.00	0.269630
1409.00	0.269734
1410.00	0.269833
1411.00	0.269959
1412.00	0.270108
1413.00	0.270220
1414.00	0.270343
1415.00	0.270471
1416.00	0.270594
1417.00	0.270697
1418.00	0.270811
1419.00	0.270908
1420.00	0.270956
1421.00	0.271048
1422.00	0.271124
1423.00	0.271193
1424.00	0.271272
1425.00	0.271315
1426.00	0.271405
1427.00	0.271478
1428.00	0.271533
1429.00	0.271554
1430.00	0.271588
1431.00	0.271602
1432.00	0.271607
1433.00	0.271586
1434.00	0.271581
1435.00	0.271589
1436.00	0.271619
1437.00	0.271644
1438.00	0.271618
1439.00	0.271597
1440.00	0.271578
1441.00	0.271554
1442.00	0.271554
1443.00	0.271486
1444.00	0.271435
1445.00	0.271385
1446.00	0.271345
1447.00	0.271309
1448.00	0.271248
1449.00	0.271161
1450.00	0.271099
1451.00	0.271042
1452.00	0.270975
1453.00	0.270864
1454.00	0.270763
1455.00	0.270663
1456.00	0.270568
1457.00	0.270463
1458.00	0.270333
1459.00	0.270197
1460.00	0.270075
1461.00	0.269919
1462.00	0.269738
1463.00	0.269547
1464.00	0.269334
1465.00	0.269139
1466.00	0.268934
1467.00	0.268720
1468.00	0.268449
1469.00	0.268194
1470.00	0.267950
1471.00	0.267713
1472.00	0.267474
1473.00	0.267235
1474.00	0.266961
1475.00	0.266675
1476.00	0.266378
1477.00	0.266078
1478.00	0.265774
1479.00	0.265480
1480.00	0.265136
1481.00	0.264817
1482.00	0.264467
1483.00	0.264144
1484.00	0.263825
1485.00	0.263529
1486.00	0.263189
1487.00	0.262856
1488.00	0.262499
1489.00	0.262155
1490.00	0.261791
1491.00	0.261433
1492.00	0.261085
1493.00	0.260745
1494.00	0.260373
1495.00	0.260028
1496.00	0.259678
1497.00	0.259364
1498.00	0.259013
1499.00	0.258654
1500.00	0.258314
1501.00	0.257964
1502.00	0.257613
1503.00	0.257243
1504.00	0.256868
1505.00	0.256535
1506.00	0.256199
1507.00	0.255822
1508.00	0.255476
1509.00	0.255083
1510.00	0.254716
1511.00	0.254347
1512.00	0.254002
1513.00	0.253645
1514.00	0.253297
1515.00	0.252946
1516.00	0.252614
1517.00	0.252262
1518.00	0.251925
1519.00	0.251596
1520.00	0.251318
1521.00	0.251038
1522.00	0.250713
1523.00	0.250391
1524.00	0.250100
1525.00	0.249801
1526.00	0.249542
1527.00	0.249268
1528.00	0.249026
1529.00	0.248726
1530.00	0.248452
1531.00	0.248179
1532.00	0.247926
1533.00	0.247681
1534.00	0.247443
1535.00	0.247162
1536.00	0.246891
1537.00	0.246609
1538.00	0.246338
1539.00	0.246072
1540.00	0.245793
1541.00	0.245522
1542.00	0.245247
1543.00	0.244986
1544.00	0.244741
1545.00	0.244482
1546.00	0.244244
1547.00	0.244016
1548.00	0.243736
1549.00	0.243478
1550.00	0.243211
1551.00	0.242951
1552.00	0.242685
1553.00	0.242419
1554.00	0.242151
1555.00	0.241868
1556.00	0.241585
1557.00	0.241335
1558.00	0.241081
1559.00	0.240826
1560.00	0.240567
1561.00	0.240290
1562.00	0.240019
1563.00	0.239752
1564.00	0.239468
1565.00	0.239217
1566.00	0.238931
1567.00	0.238640
1568.00	0.238356
1569.00	0.238105
1570.00	0.237847
1571.00	0.237569
1572.00	0.237303
1573.00	0.237077
1574.00	0.236812
1575.00	0.236533
1576.00	0.236253
1577.00	0.235972
1578.00	0.235691
1579.00	0.235418
1580.00	0.235162
1581.00	0.234900
1582.00	0.234644
1583.00	0.234412
1584.00	0.234191
1585.00	0.233965
1586.00	0.233745
1587.00	0.233506
1588.00	0.233265
1589.00	0.233040
1590.00	0.232808
1591.00	0.232585
1592.00	0.232409
1593.00	0.232224
1594.00	0.232045
1595.00	0.231883
1596.00	0.231734
1597.00	0.231534
1598.00	0.231354
1599.00	0.231195
1600.00	0.231021
1601.00	0.230856
1602.00	0.230677
1603.00	0.230478
1604.00	0.230285
1605.00	0.230108
1606.00	0.229922
1607.00	0.229750
1608.00	0.229588
1609.00	0.229386
1610.00	0.229199
1611.00	0.229022
1612.00	0.228820
1613.00	0.228605
1614.00	0.228426
1615.00	0.228251
1616.00	0.228075
1617.00	0.227889
1618.00	0.227700
1619.00	0.227503
1620.00	0.227347
1621.00	0.227174
1622.00	0.227014
1623.00	0.226880
1624.00	0.226720
1625.00	0.226530
1626.00	0.226362
1627.00	0.226209
1628.00	0.226046
1629.00	0.225886
1630.00	0.225738
1631.00	0.225606
1632.00	0.225457
1633.00	0.225297
1634.00	0.225152
1635.00	0.225011
1636.00	0.224861
1637.00	0.224687
1638.00	0.224569
1639.00	0.224450
1640.00	0.224258
1641.00	0.224078
1642.00	0.223917
1643.00	0.225348
1644.00	0.226756
1645.00	0.228168
1646.00	0.229655
1647.00	0.231117
1648.00	0.232494
1649.00	0.233903
1650.00	0.235330
1651.00	0.236746
1652.00	0.238124
1653.00	0.239573
1654.00	0.241017
1655.00	0.242442
1656.00	0.243788
1657.00	0.245228
1658.00	0.246701
1659.00	0.248164
1660.00	0.247910
1661.00	0.247704
1662.00	0.247482
1663.00	0.247121
1664.00	0.246831
1665.00	0.246628
1666.00	0.246400
1667.00	0.246148
1668.00	0.245905
1669.00	0.245721
1670.00	0.245473
1671.00	0.245257
1672.00	0.245042
1673.00	0.244872
1674.00	0.244637
1675.00	0.244409
1676.00	0.244191
1677.00	0.244004
1678.00	0.243751
1679.00	0.243597
1680.00	0.243531
1681.00	0.243392
1682.00	0.243252
1683.00	0.243106
1684.00	0.243014
1685.00	0.242851
1686.00	0.242711
1687.00	0.242620
1688.00	0.242601
1689.00	0.242483
1690.00	0.242449
1691.00	0.242424
1692.00	0.242361
1693.00	0.242295
1694.00	0.242288
1695.00	0.242295
1696.00	0.242235
1697.00	0.242195
1698.00	0.242133
1699.00	0.242097
1700.00	0.242041
1701.00	0.241948
1702.00	0.241914
1703.00	0.241814
1704.00	0.241730
1705.00	0.241570
1706.00	0.241475
1707.00	0.241371
1708.00	0.241268
1709.00	0.241163
1710.00	0.241103
1711.00	0.240948
1712.00	0.240830
1713.00	0.240732
1714.00	0.240580
1715.00	0.240522
1716.00	0.240430
1717.00	0.240342
1718.00	0.240302
1719.00	0.240168
1720.00	0.240059
1721.00	0.239945
1722.00	0.239846
1723.00	0.239701
1724.00	0.239534
1725.00	0.239412
1726.00	0.239307
1727.00	0.239118
1728.00	0.238957
1729.00	0.238801
1730.00	0.238549
1731.00	0.238376
1732.00	0.238106
1733.00	0.237893
1734.00	0.237607
1735.00	0.237408
1736.00	0.237305
1737.00	0.237158
1738.00	0.236935
1739.00	0.236735
1740.00	0.236594
1741.00	0.236436
1742.00	0.236278
1743.00	0.236067
1744.00	0.235901
1745.00	0.235738
1746.00	0.235498
1747.00	0.235468
1748.00	0.235293
1749.00	0.235262
1750.00	0.235097
1751.00	0.235080
1752.00	0.234807
1753.00	0.234682
1754.00	0.234559
1755.00	0.234468
1756.00	0.234274
1757.00	0.234082
1758.00	0.233941
1759.00	0.233793
1760.00	0.233683
1761.00	0.233530
1762.00	0.233492
1763.00	0.233393
1764.00	0.233228
1765.00	0.233073
1766.00	0.232839
1767.00	0.232585
1768.00	0.232294
1769.00	0.232100
1770.00	0.231797
1771.00	0.231574
1772.00	0.231367
1773.00	0.231197
1774.00	0.230887
1775.00	0.230639
1776.00	0.230380
1777.00	0.230088
1778.00	0.229849
1779.00	0.229417
1780.00	0.229161
1781.00	0.228832
1782.00	0.228676
1783.00	0.228397
1784.00	0.228359
1785.00	0.228087
1786.00	0.227984
1787.00	0.227730
1788.00	0.227482
1789.00	0.227102
1790.00	0.226896
1791.00	0.226848
1792.00	0.226694
1793.00	0.226487
1794.00	0.226326
1795.00	0.226185
1796.00	0.226013
1797.00	0.225830
1798.00	0.225651
1799.00	0.225400
1800.00	0.225190
1801.00	0.224904
1802.00	0.224789
1803.00	0.224566
1804.00	0.224482
1805.00	0.224326
1806.00	0.224382
1807.00	0.224181
1808.00	0.224004
1809.00	0.223792
1810.00	0.223717
1811.00	0.223531
1812.00	0.223381
1813.00	0.223329
1814.00	0.223235
1815.00	0.223106
1816.00	0.223000
1817.00	0.222915
1818.00	0.222720
1819.00	0.222580
1820.00	0.222444
1821.00	0.222275
1822.00	0.222112
1823.00	0.221896
1824.00	0.221737
1825.00	0.221512
1826.00	0.221341
1827.00	0.221113
1828.00	0.221023
1829.00	0.220810
1830.00	0.220687
1831.00	0.220543
1832.00	0.220388
1833.00	0.220180
1834.00	0.220033
1835.00	0.219937
1836.00	0.219849
1837.00	0.219683
1838.00	0.219626
1839.00	0.219574
1840.00	0.219466
1841.00	0.219445
1842.00	0.219428
1843.00	0.219392
1844.00	0.219325
1845.00	0.219298
1846.00	0.219334
1847.00	0.219278
1848.00	0.219259
1849.00	0.219271
1850.00	0.219364
1851.00	0.219477
1852.00	0.219599
1853.00	0.219665
1854.00	0.219811
1855.00	0.219905
1856.00	0.220053
1857.00	0.220254
1858.00	0.220433
1859.00	0.220688
1860.00	0.221001
1861.00	0.221363
1862.00	0.221645
1863.00	0.221965
1864.00	0.222412
1865.00	0.222858
1866.00	0.223328
1867.00	0.223833
1868.00	0.224417
1869.00	0.225059
1870.00	0.225754
1871.00	0.226561
1872.00	0.227436
1873.00	0.228253
1874.00	0.229261
1875.00	0.230337
1876.00	0.231462
1877.00	0.232678
1878.00	0.233771
1879.00	0.235087
1880.00	0.236497
1881.00	0.237857
1882.00	0.239362
1883.00	0.240967
1884.00	0.242557
1885.00	0.244074
1886.00	0.245657
1887.00	0.247387
1888.00	0.249094
1889.00	0.250864
1890.00	0.252792
1891.00	0.254543
1892.00	0.256396
1893.00	0.258256
1894.00	0.260197
1895.00	0.262337
1896.00	0.264338
1897.00	0.266204
1898.00	0.268140
1899.00	0.269917
1900.00	0.271819
1901.00	0.273858
1902.00	0.276024
1903.00	0.278064
1904.00	0.280150
1905.00	0.281982
1906.00	0.284007
1907.00	0.286003
1908.00	0.288101
1909.00	0.289968
1910.00	0.291773
1911.00	0.293465
1912.00	0.295082
1913.00	0.296699
1914.00	0.298440
1915.00	0.300153
1916.00	0.301778
1917.00	0.303302
1918.00	0.304747
1919.00	0.305831
1920.00	0.306963
1921.00	0.307959
1922.00	0.309213
1923.00	0.310062
1924.00	0.310878
1925.00	0.311540
1926.00	0.312251
1927.00	0.312846
1928.00	0.313482
1929.00	0.313951
1930.00	0.314286
1931.00	0.314572
1932.00	0.314713
1933.00	0.314914
1934.00	0.315042
1935.00	0.314955
1936.00	0.315071
1937.00	0.314885
1938.00	0.314796
1939.00	0.314655
1940.00	0.314485
1941.00	0.314172
1942.00	0.313808
1943.00	0.313380
1944.00	0.312943
1945.00	0.312304
1946.00	0.311830
1947.00	0.311452
1948.00	0.310791
1949.00	0.310340
1950.00	0.309812
1951.00	0.309289
1952.00	0.308500
1953.00	0.307742
1954.00	0.307213
1955.00	0.306458
1956.00	0.305473
1957.00	0.304654
1958.00	0.303937
1959.00	0.303209
1960.00	0.302480
1961.00	0.301824
1962.00	0.300992
1963.00	0.299942
1964.00	0.299051
1965.00	0.298212
1966.00	0.297313
1967.00	0.296431
1968.00	0.295398
1969.00	0.294526
1970.00	0.293558
1971.00	0.292797
1972.00	0.291855
1973.00	0.291191
1974.00	0.290011
1975.00	0.289163
1976.00	0.288214
1977.00	0.287360
1978.00	0.286425
1979.00	0.285654
1980.00	0.284894
1981.00	0.283895
1982.00	0.283110
1983.00	0.282246
1984.00	0.281284
1985.00	0.280241
1986.00	0.279611
1987.00	0.278849
1988.00	0.278146
1989.00	0.277293
1990.00	0.276238
1991.00	0.275828
1992.00	0.274812
1993.00	0.274135
1994.00	0.273201
1995.00	0.272340
1996.00	0.271478
1997.00	0.270682
1998.00	0.270026
1999.00	0.269192
2000.00	0.268311
2001.00	0.267626
2002.00	0.267168
2003.00	0.266147
2004.00	0.265557
2005.00	0.264585
2006.00	0.263936
2007.00	0.263179
2008.00	0.262266
2009.00	0.261744
2010.00	0.261040
2011.00	0.260436
2012.00	0.259785
2013.00	0.259236
2014.00	0.258445
2015.00	0.257807
2016.00	0.257213
2017.00	0.256668
2018.00	0.255968
2019.00	0.255242
2020.00	0.254767
2021.00	0.254084
2022.00	0.253613
2023.00	0.252921
2024.00	0.252728
2025.00	0.252097
2026.00	0.251493
2027.00	0.250864
2028.00	0.250256
2029.00	0.249666
2030.00	0.249025
2031.00	0.248786
2032.00	0.248135
2033.00	0.247567
2034.00	0.247006
2035.00	0.246492
2036.00	0.245942
2037.00	0.245360
2038.00	0.244984
2039.00	0.244397
2040.00	0.243966
2041.00	0.243222
2042.00	0.242785
2043.00	0.242396
2044.00	0.241944
2045.00	0.241496
2046.00	0.241181
2047.00	0.240907
2048.00	0.240352
2049.00	0.240092
2050.00	0.239850
2051.00	0.239561
2052.00	0.239315
2053.00	0.238960
2054.00	0.238901
2055.00	0.238194
2056.00	0.237824
2057.00	0.237577
2058.00	0.237397
2059.00	0.237204
2060.00	0.236854
2061.00	0.236463
2062.00	0.236309
2063.00	0.235904
2064.00	0.235489
2065.00	0.235419
2066.00	0.235026
2067.00	0.234690
2068.00	0.234287
2069.00	0.234115
2070.00	0.233761
2071.00	0.233388
2072.00	0.233391
2073.00	0.233087
2074.00	0.232692
2075.00	0.232400
2076.00	0.232072
2077.00	0.231517
2078.00	0.231272
2079.00	0.230893
2080.00	0.230594
2081.00	0.230303
2082.00	0.229750
2083.00	0.229494
2084.00	0.228987
2085.00	0.228679
2086.00	0.228189
2087.00	0.228069
2088.00	0.227726
2089.00	0.227188
2090.00	0.227005
2091.00	0.226792
2092.00	0.226286
2093.00	0.226056
2094.00	0.225821
2095.00	0.225676
2096.00	0.225225
2097.00	0.224930
2098.00	0.224552
2099.00	0.224294
2100.00	0.223585
2101.00	0.223161
2102.00	0.222946
2103.00	0.222529
2104.00	0.222122
2105.00	0.221842
2106.00	0.221752
2107.00	0.221028
2108.00	0.220558
2109.00	0.220218
2110.00	0.219650
2111.00	0.219143
2112.00	0.218497
2113.00	0.218057
2114.00	0.217533
2115.00	0.217154
2116.00	0.217036
2117.00	0.216969
2118.00	0.216772
2119.00	0.216337
2120.00	0.215992
2121.00	0.215861
2122.00	0.215185
2123.00	0.214976
2124.00	0.214761
2125.00	0.214475
2126.00	0.214174
2127.00	0.214027
2128.00	0.213958
2129.00	0.213458
2130.00	0.213215
2131.00	0.213025
2132.00	0.212731
2133.00	0.211863
2134.00	0.211613
2135.00	0.211121
2136.00	0.210639
2137.00	0.210322
2138.00	0.209835
2139.00	0.209591
2140.00	0.208808
2141.00	0.208735
2142.00	0.208182
2143.00	0.207914
2144.00	0.207468
2145.00	0.207187
2146.00	0.207200
2147.00	0.206681
2148.00	0.206135
2149.00	0.205783
2150.00	0.205715
2151.00	0.205411
2152.00	0.205236
2153.00	0.204844
2154.00	0.204535
2155.00	0.203932
2156.00	0.203772
2157.00	0.203639
2158.00	0.202895
2159.00	0.202715
2160.00	0.202472
2161.00	0.202131
2162.00	0.201794
2163.00	0.201332
2164.00	0.201110
2165.00	0.200901
2166.00	0.200590
2167.00	0.200507
2168.00	0.200022
2169.00	0.199659
2170.00	0.199563
2171.00	0.199336
2172.00	0.199108
2173.00	0.198915
2174.00	0.198836
2175.00	0.198784
2176.00	0.198508
2177.00	0.198101
2178.00	0.197642
2179.00	0.197449
2180.00	0.197077
2181.00	0.197329
2182.00	0.197256
2183.00	0.197046
2184.00	0.196636
2185.00	0.196548
2186.00	0.196552
2187.00	0.196221
2188.00	0.196027
2189.00	0.195596
2190.00	0.195368
2191.00	0.195172
2192.00	0.195114
2193.00	0.194981
2194.00	0.194948
2195.00	0.195013
2196.00	0.194770
2197.00	0.194699
[truncated: 303 more rows]
