# Supplementary material for: Ultrafast charge-transfer-induced spin transition in cobalt-tungstate molecular photomagnets
Source: Nat Commun. 2025 Jun 6;16:5012. doi: 10.1038/s41467-025-60401-4 (PMC12144094; doi:10.1038/s41467-025-60401-4)
Supplement: Supplementary file 5 — Source Data [file 41467_2025_60401_MOESM5_ESM.zip › Source_Data_files/Photoinduced_UV_vis_NIR_spectra_CsCoW/photo1st_anealing/File_220712_213309_130K.txt]

File_220712_213309_130K.spc - RawData
�g�� (nm)	Abs.
200.00	6.000000
201.00	6.000000
202.00	6.000000
203.00	6.000000
204.00	2.503157
205.00	2.243553
206.00	2.169266
207.00	2.259422
208.00	2.554787
209.00	2.472668
210.00	2.253898
211.00	2.405496
212.00	2.173642
213.00	2.113153
214.00	2.091099
215.00	2.142476
216.00	2.172616
217.00	2.204883
218.00	2.217540
219.00	2.314443
220.00	2.284078
221.00	2.233833
222.00	2.250336
223.00	2.282352
224.00	2.228569
225.00	2.210526
226.00	2.161316
227.00	2.109094
228.00	2.080813
229.00	2.060826
230.00	2.079016
231.00	2.104058
232.00	2.116226
233.00	2.151719
234.00	2.194027
235.00	2.203717
236.00	2.219299
237.00	2.243456
238.00	2.197596
239.00	2.196127
240.00	2.186018
241.00	2.192919
242.00	2.207832
243.00	2.260437
244.00	2.279841
245.00	2.301758
246.00	2.306367
247.00	2.284981
248.00	2.277325
249.00	2.253647
250.00	2.251610
251.00	2.236467
252.00	2.244419
253.00	2.248033
254.00	2.268393
255.00	2.269682
256.00	2.267042
257.00	2.267682
258.00	2.278687
259.00	2.270158
260.00	2.265932
261.00	2.274103
262.00	2.263649
263.00	2.247856
264.00	2.250767
265.00	2.275251
266.00	2.282340
267.00	2.290155
268.00	2.273426
269.00	2.272565
270.00	2.246116
271.00	2.225111
272.00	2.223306
273.00	2.225889
274.00	2.217641
275.00	2.222346
276.00	2.225868
277.00	2.218205
278.00	2.223670
279.00	2.217235
280.00	2.199693
281.00	2.182067
282.00	2.172237
283.00	2.152157
284.00	2.132066
285.00	2.134265
286.00	2.141709
287.00	2.139231
288.00	2.130128
289.00	2.123868
290.00	2.105070
291.00	2.085003
292.00	2.075950
293.00	2.074667
294.00	2.071071
295.00	2.062355
296.00	2.054565
297.00	2.047078
298.00	2.030151
299.00	2.014169
300.00	1.998033
301.00	1.982826
302.00	1.965286
303.00	1.957270
304.00	1.952008
305.00	1.935248
306.00	1.919638
307.00	1.904517
308.00	1.878334
309.00	1.855025
310.00	1.832128
311.00	1.816989
312.00	1.808281
313.00	1.790895
314.00	1.759979
315.00	1.743511
316.00	1.724511
317.00	1.691077
318.00	1.679800
319.00	1.669343
320.00	1.654841
321.00	1.641811
322.00	1.627495
323.00	1.607407
324.00	1.586573
325.00	1.569703
326.00	1.551763
327.00	1.538517
328.00	1.524892
329.00	1.521790
330.00	1.513284
331.00	1.503501
332.00	1.495313
333.00	1.486889
334.00	1.476224
335.00	1.470432
336.00	1.462813
337.00	1.457218
338.00	1.454361
339.00	1.449109
340.00	1.440822
341.00	1.434568
342.00	1.432176
343.00	1.426179
344.00	1.425186
345.00	1.423215
346.00	1.424484
347.00	1.418275
348.00	1.414307
349.00	1.410320
350.00	1.406735
351.00	1.401249
352.00	1.398806
353.00	1.395673
354.00	1.390329
355.00	1.387056
356.00	1.381978
357.00	1.376998
358.00	1.373239
359.00	1.368895
360.00	1.362214
361.00	1.356770
362.00	1.351018
363.00	1.343954
364.00	1.336597
365.00	1.329535
366.00	1.322900
367.00	1.313627
368.00	1.305601
369.00	1.296265
370.00	1.288526
371.00	1.280043
372.00	1.272549
373.00	1.261719
374.00	1.252667
375.00	1.242514
376.00	1.232307
377.00	1.222246
378.00	1.213614
379.00	1.203474
380.00	1.194132
381.00	1.184440
382.00	1.175006
383.00	1.164967
384.00	1.155554
385.00	1.146083
386.00	1.136430
387.00	1.127156
388.00	1.119190
389.00	1.111017
390.00	1.102553
391.00	1.094820
392.00	1.086524
393.00	1.077839
394.00	1.070773
395.00	1.063806
396.00	1.056052
397.00	1.049398
398.00	1.043782
399.00	1.036886
400.00	1.030384
401.00	1.025956
402.00	1.021294
403.00	1.016268
404.00	1.012460
405.00	1.008654
406.00	1.004965
407.00	1.001253
408.00	0.998155
409.00	0.994639
410.00	0.991710
411.00	0.987872
412.00	0.983941
413.00	0.980273
414.00	0.977148
415.00	0.973670
416.00	0.970328
417.00	0.967057
418.00	0.963542
419.00	0.959036
420.00	0.955034
421.00	0.950802
422.00	0.946714
423.00	0.942697
424.00	0.939119
425.00	0.935120
426.00	0.931194
427.00	0.927058
428.00	0.922652
429.00	0.918722
430.00	0.914612
431.00	0.910770
432.00	0.908139
433.00	0.904581
434.00	0.900703
435.00	0.897521
436.00	0.894290
437.00	0.890781
438.00	0.887524
439.00	0.884516
440.00	0.881109
441.00	0.877581
442.00	0.874458
443.00	0.871673
444.00	0.869426
445.00	0.867208
446.00	0.865442
447.00	0.863467
448.00	0.862066
449.00	0.859790
450.00	0.857744
451.00	0.855675
452.00	0.853303
453.00	0.851323
454.00	0.850339
455.00	0.849569
456.00	0.848379
457.00	0.847328
458.00	0.846079
459.00	0.844933
460.00	0.843440
461.00	0.842708
462.00	0.841794
463.00	0.840412
464.00	0.838956
465.00	0.837611
466.00	0.836075
467.00	0.834350
468.00	0.833208
469.00	0.831292
470.00	0.829910
471.00	0.827996
472.00	0.826297
473.00	0.824093
474.00	0.822198
475.00	0.819839
476.00	0.817642
477.00	0.815439
478.00	0.813230
479.00	0.810885
480.00	0.808926
481.00	0.807080
482.00	0.805039
483.00	0.803141
484.00	0.801399
485.00	0.799156
486.00	0.796694
487.00	0.794209
488.00	0.791831
489.00	0.789965
490.00	0.788216
491.00	0.786709
492.00	0.785397
493.00	0.784039
494.00	0.782564
495.00	0.780810
496.00	0.778697
497.00	0.777413
498.00	0.776222
499.00	0.774774
500.00	0.773616
501.00	0.772712
502.00	0.770892
503.00	0.769319
504.00	0.767533
505.00	0.766264
506.00	0.765620
507.00	0.765147
508.00	0.764232
509.00	0.763921
510.00	0.763022
511.00	0.761965
512.00	0.760828
513.00	0.759980
514.00	0.758789
515.00	0.758013
516.00	0.757184
517.00	0.756196
518.00	0.755378
519.00	0.755128
520.00	0.754766
521.00	0.754100
522.00	0.754080
523.00	0.753650
524.00	0.753064
525.00	0.752514
526.00	0.752555
527.00	0.752334
528.00	0.752129
529.00	0.752335
530.00	0.752563
531.00	0.752395
532.00	0.752557
533.00	0.752857
534.00	0.752454
535.00	0.752031
536.00	0.751758
537.00	0.751276
538.00	0.750457
539.00	0.749524
540.00	0.748931
541.00	0.747735
542.00	0.746848
543.00	0.746351
544.00	0.745232
545.00	0.743614
546.00	0.742723
547.00	0.741173
548.00	0.739573
549.00	0.738243
550.00	0.737481
551.00	0.736346
552.00	0.735579
553.00	0.735149
554.00	0.734968
555.00	0.734345
556.00	0.734436
557.00	0.734399
558.00	0.734532
559.00	0.734829
560.00	0.735647
561.00	0.736265
562.00	0.737508
563.00	0.738509
564.00	0.740134
565.00	0.741240
566.00	0.742537
567.00	0.743581
568.00	0.744367
569.00	0.745312
570.00	0.746637
571.00	0.747770
572.00	0.748532
573.00	0.749971
574.00	0.750916
575.00	0.751721
576.00	0.752481
577.00	0.753600
578.00	0.754350
579.00	0.755355
580.00	0.756861
581.00	0.758056
582.00	0.760043
583.00	0.762084
584.00	0.763997
585.00	0.765525
586.00	0.767828
587.00	0.769749
588.00	0.772053
589.00	0.774480
590.00	0.777378
591.00	0.779876
592.00	0.782195
593.00	0.784503
594.00	0.787019
595.00	0.789077
596.00	0.791062
597.00	0.793258
598.00	0.796156
599.00	0.798184
600.00	0.800076
601.00	0.803041
602.00	0.805209
603.00	0.807221
604.00	0.809603
605.00	0.812734
606.00	0.814628
607.00	0.817541
608.00	0.820480
609.00	0.822899
610.00	0.825057
611.00	0.827344
612.00	0.829975
613.00	0.831526
614.00	0.834205
615.00	0.836701
616.00	0.839855
617.00	0.842302
618.00	0.845179
619.00	0.847695
620.00	0.850675
621.00	0.852951
622.00	0.855184
623.00	0.857987
624.00	0.861178
625.00	0.863766
626.00	0.866379
627.00	0.869398
628.00	0.871797
629.00	0.873983
630.00	0.876558
631.00	0.880027
632.00	0.882395
633.00	0.884936
634.00	0.887242
635.00	0.889566
636.00	0.891656
637.00	0.893839
638.00	0.896415
639.00	0.899224
640.00	0.901746
641.00	0.903855
642.00	0.907151
643.00	0.909890
644.00	0.912626
645.00	0.915498
646.00	0.918084
647.00	0.920398
648.00	0.922479
649.00	0.925033
650.00	0.927232
651.00	0.930025
652.00	0.932344
653.00	0.935069
654.00	0.937205
655.00	0.940172
656.00	0.942904
657.00	0.945367
658.00	0.948443
659.00	0.952605
660.00	0.955894
661.00	0.958927
662.00	0.962117
663.00	0.964709
664.00	0.966284
665.00	0.967984
666.00	0.969426
667.00	0.970976
668.00	0.971800
669.00	0.972135
670.00	0.972643
671.00	0.972860
672.00	0.974019
673.00	0.975587
674.00	0.977388
675.00	0.978928
676.00	0.981711
677.00	0.983315
678.00	0.985461
679.00	0.987505
680.00	0.989540
681.00	0.992154
682.00	0.993450
683.00	0.994734
684.00	0.996601
685.00	0.997999
686.00	0.998882
687.00	1.000268
688.00	1.001639
689.00	1.002520
690.00	1.003656
691.00	1.005046
692.00	1.007270
693.00	1.009232
694.00	1.011015
695.00	1.013555
696.00	1.014074
697.00	1.014959
698.00	1.016646
699.00	1.017095
700.00	1.017871
701.00	1.019905
702.00	1.021017
703.00	1.020841
704.00	1.022811
705.00	1.022797
706.00	1.022464
707.00	1.023088
708.00	1.022838
709.00	1.022364
710.00	1.024329
711.00	1.025413
712.00	1.025602
713.00	1.027222
714.00	1.027507
715.00	1.026942
716.00	1.028584
717.00	1.030409
718.00	1.030019
719.00	1.018437
720.00	1.006728
721.00	0.997907
722.00	0.994737
723.00	0.991712
724.00	0.988509
725.00	0.985565
726.00	0.982406
727.00	0.978958
728.00	0.975592
729.00	0.972666
730.00	0.972891
731.00	0.972975
732.00	0.973095
733.00	0.973139
734.00	0.973235
735.00	0.973307
736.00	0.973338
737.00	0.973348
738.00	0.973239
739.00	0.973113
740.00	0.973028
741.00	0.972842
742.00	0.972571
743.00	0.972330
744.00	0.972092
745.00	0.971724
746.00	0.971349
747.00	0.970840
748.00	0.970396
749.00	0.969833
750.00	0.969321
751.00	0.968596
752.00	0.967911
753.00	0.967166
754.00	0.966315
755.00	0.965543
756.00	0.964700
757.00	0.963719
758.00	0.962868
759.00	0.961867
760.00	0.960820
761.00	0.959626
762.00	0.958587
763.00	0.957365
764.00	0.956184
765.00	0.955035
766.00	0.953941
767.00	0.952682
768.00	0.951566
769.00	0.950311
770.00	0.948998
771.00	0.947691
772.00	0.946343
773.00	0.945039
774.00	0.943548
775.00	0.942123
776.00	0.940744
777.00	0.939395
778.00	0.937927
779.00	0.936433
780.00	0.935003
781.00	0.933404
782.00	0.931733
783.00	0.929933
784.00	0.928175
785.00	0.926394
786.00	0.924574
787.00	0.922745
788.00	0.921009
789.00	0.919130
790.00	0.917204
791.00	0.915455
792.00	0.913611
793.00	0.911567
794.00	0.909434
795.00	0.907432
796.00	0.905357
797.00	0.903179
798.00	0.901075
799.00	0.898998
800.00	0.896807
801.00	0.894711
802.00	0.892435
803.00	0.890205
804.00	0.887953
805.00	0.885623
806.00	0.883410
807.00	0.881062
808.00	0.878624
809.00	0.876170
810.00	0.873824
811.00	0.871530
812.00	0.869076
813.00	0.866701
814.00	0.864381
815.00	0.861921
816.00	0.859524
817.00	0.857224
818.00	0.854772
819.00	0.852436
820.00	0.850002
821.00	0.847631
822.00	0.845134
823.00	0.842693
824.00	0.840293
825.00	0.837964
826.00	0.835535
827.00	0.833195
828.00	0.830759
829.00	0.828339
830.00	0.825886
831.00	0.823495
832.00	0.821155
833.00	0.818586
834.00	0.816117
835.00	0.813667
836.00	0.811206
837.00	0.808812
838.00	0.806355
839.00	0.804021
840.00	0.801428
841.00	0.798994
842.00	0.796465
843.00	0.793972
844.00	0.791489
845.00	0.789030
846.00	0.786609
847.00	0.784025
848.00	0.781528
849.00	0.779007
850.00	0.776655
851.00	0.774168
852.00	0.771760
853.00	0.769144
854.00	0.766700
855.00	0.764376
856.00	0.761765
857.00	0.759208
858.00	0.756768
859.00	0.754418
860.00	0.751810
861.00	0.749351
862.00	0.746699
863.00	0.740944
864.00	0.735244
865.00	0.729491
866.00	0.723709
867.00	0.718061
868.00	0.712289
869.00	0.706564
870.00	0.701049
871.00	0.695294
872.00	0.689630
873.00	0.684086
874.00	0.678711
875.00	0.673149
876.00	0.667501
877.00	0.662039
878.00	0.656481
879.00	0.651064
880.00	0.648332
881.00	0.645604
882.00	0.642866
883.00	0.640207
884.00	0.637385
885.00	0.634826
886.00	0.632191
887.00	0.629544
888.00	0.626958
889.00	0.624204
890.00	0.621604
891.00	0.618861
892.00	0.616234
893.00	0.613645
894.00	0.611065
895.00	0.608484
896.00	0.605983
897.00	0.603415
898.00	0.600834
899.00	0.598327
900.00	0.595808
901.00	0.593357
902.00	0.590737
903.00	0.588239
904.00	0.585756
905.00	0.583279
906.00	0.580885
907.00	0.578425
908.00	0.576037
909.00	0.573645
910.00	0.571284
911.00	0.569037
912.00	0.566726
913.00	0.564436
914.00	0.562097
915.00	0.559843
916.00	0.557524
917.00	0.555251
918.00	0.553012
919.00	0.550868
920.00	0.548624
921.00	0.546383
922.00	0.544242
923.00	0.542111
924.00	0.540021
925.00	0.537970
926.00	0.535921
927.00	0.533901
928.00	0.531865
929.00	0.529871
930.00	0.527878
931.00	0.525904
932.00	0.523918
933.00	0.521974
934.00	0.520101
935.00	0.518221
936.00	0.516393
937.00	0.514585
938.00	0.512787
939.00	0.510969
940.00	0.509129
941.00	0.507351
942.00	0.505594
943.00	0.503799
944.00	0.502037
945.00	0.500226
946.00	0.498495
947.00	0.496762
948.00	0.495064
949.00	0.493397
950.00	0.491754
951.00	0.490020
952.00	0.488307
953.00	0.486556
954.00	0.484852
955.00	0.483177
956.00	0.481506
957.00	0.479869
958.00	0.478199
959.00	0.476564
960.00	0.475023
961.00	0.473499
962.00	0.471975
963.00	0.470440
964.00	0.468928
965.00	0.467425
966.00	0.465934
967.00	0.464459
968.00	0.462994
969.00	0.461558
970.00	0.460154
971.00	0.458797
972.00	0.457428
973.00	0.456088
974.00	0.454727
975.00	0.453405
976.00	0.452100
977.00	0.450767
978.00	0.449414
979.00	0.448146
980.00	0.446901
981.00	0.445644
982.00	0.444401
983.00	0.443183
984.00	0.441958
985.00	0.440769
986.00	0.439561
987.00	0.438361
988.00	0.437173
989.00	0.436014
990.00	0.434884
991.00	0.433734
992.00	0.432644
993.00	0.431539
994.00	0.430444
995.00	0.429359
996.00	0.428264
997.00	0.427172
998.00	0.426135
999.00	0.425089
1000.00	0.424058
1001.00	0.423033
1002.00	0.422035
1003.00	0.421070
1004.00	0.420121
1005.00	0.419146
1006.00	0.418242
1007.00	0.417329
1008.00	0.416445
1009.00	0.415517
1010.00	0.414599
1011.00	0.413691
1012.00	0.412824
1013.00	0.411963
1014.00	0.411068
1015.00	0.410167
1016.00	0.409283
1017.00	0.408426
1018.00	0.407565
1019.00	0.406743
1020.00	0.405908
1021.00	0.405090
1022.00	0.404260
1023.00	0.403391
1024.00	0.402550
1025.00	0.401736
1026.00	0.400914
1027.00	0.400092
1028.00	0.399259
1029.00	0.398439
1030.00	0.397630
1031.00	0.396881
1032.00	0.396136
1033.00	0.395383
1034.00	0.394600
1035.00	0.393824
1036.00	0.393041
1037.00	0.392298
1038.00	0.391544
1039.00	0.390787
1040.00	0.390047
1041.00	0.389296
1042.00	0.388565
1043.00	0.387855
1044.00	0.387130
1045.00	0.386418
1046.00	0.385676
1047.00	0.384976
1048.00	0.384266
1049.00	0.383552
1050.00	0.382862
1051.00	0.382191
1052.00	0.381554
1053.00	0.380895
1054.00	0.380243
1055.00	0.379612
1056.00	0.378960
1057.00	0.378310
1058.00	0.377666
1059.00	0.377032
1060.00	0.376387
1061.00	0.375757
1062.00	0.375141
1063.00	0.374561
1064.00	0.373936
1065.00	0.373347
1066.00	0.372747
1067.00	0.372165
1068.00	0.371564
1069.00	0.370959
1070.00	0.370400
1071.00	0.369804
1072.00	0.369224
1073.00	0.368682
1074.00	0.368116
1075.00	0.367576
1076.00	0.367007
1077.00	0.366453
1078.00	0.365921
1079.00	0.365407
1080.00	0.364892
1081.00	0.364393
1082.00	0.363851
1083.00	0.363349
1084.00	0.362819
1085.00	0.362329
1086.00	0.361795
1087.00	0.361295
1088.00	0.360774
1089.00	0.360264
1090.00	0.359768
1091.00	0.359314
1092.00	0.358816
1093.00	0.358345
1094.00	0.357885
1095.00	0.357447
1096.00	0.356991
1097.00	0.356510
1098.00	0.356030
1099.00	0.355561
1100.00	0.355074
1101.00	0.354620
1102.00	0.354159
1103.00	0.353755
1104.00	0.353280
1105.00	0.352833
1106.00	0.352382
1107.00	0.351919
1108.00	0.351450
1109.00	0.351009
1110.00	0.350559
1111.00	0.350114
1112.00	0.349644
1113.00	0.349182
1114.00	0.348749
1115.00	0.348314
1116.00	0.347881
1117.00	0.347477
1118.00	0.347053
1119.00	0.346614
1120.00	0.346159
1121.00	0.345726
1122.00	0.345305
1123.00	0.344857
1124.00	0.344421
1125.00	0.344010
1126.00	0.343592
1127.00	0.343183
1128.00	0.342734
1129.00	0.342311
1130.00	0.341886
1131.00	0.341478
1132.00	0.341073
1133.00	0.340654
1134.00	0.340228
1135.00	0.339818
1136.00	0.339422
1137.00	0.339018
1138.00	0.338623
1139.00	0.338236
1140.00	0.337867
1141.00	0.337510
1142.00	0.337142
1143.00	0.336746
1144.00	0.336333
1145.00	0.335959
1146.00	0.335563
1147.00	0.335171
1148.00	0.334765
1149.00	0.334395
1150.00	0.334037
1151.00	0.333656
1152.00	0.333280
1153.00	0.332884
1154.00	0.332523
1155.00	0.332143
1156.00	0.331742
1157.00	0.331347
1158.00	0.330962
1159.00	0.330557
1160.00	0.330189
1161.00	0.329841
1162.00	0.329503
1163.00	0.329171
1164.00	0.328817
1165.00	0.328449
1166.00	0.328079
1167.00	0.327701
1168.00	0.327329
1169.00	0.326958
1170.00	0.326591
1171.00	0.326197
1172.00	0.325848
1173.00	0.325506
1174.00	0.325164
1175.00	0.324818
1176.00	0.324474
1177.00	0.324124
1178.00	0.323783
1179.00	0.323424
1180.00	0.323070
1181.00	0.322731
1182.00	0.322423
1183.00	0.322073
1184.00	0.321746
1185.00	0.321430
1186.00	0.321117
1187.00	0.320802
1188.00	0.320493
1189.00	0.320178
1190.00	0.319877
1191.00	0.319565
1192.00	0.319234
1193.00	0.318918
1194.00	0.318613
1195.00	0.318319
1196.00	0.318020
1197.00	0.317734
1198.00	0.317434
1199.00	0.317120
1200.00	0.316821
1201.00	0.316494
1202.00	0.316180
1203.00	0.315863
1204.00	0.315556
1205.00	0.315266
1206.00	0.314944
1207.00	0.314606
1208.00	0.314296
1209.00	0.313999
1210.00	0.313696
1211.00	0.313378
1212.00	0.313055
1213.00	0.312762
1214.00	0.312454
1215.00	0.312143
1216.00	0.311821
1217.00	0.311505
1218.00	0.311193
1219.00	0.310893
1220.00	0.310588
1221.00	0.310292
1222.00	0.309977
1223.00	0.309688
1224.00	0.309412
1225.00	0.309121
1226.00	0.308827
1227.00	0.308532
1228.00	0.308234
1229.00	0.307929
1230.00	0.307605
1231.00	0.307287
1232.00	0.306993
1233.00	0.306710
1234.00	0.306428
1235.00	0.306165
1236.00	0.305867
1237.00	0.305576
1238.00	0.305277
1239.00	0.305005
1240.00	0.304711
1241.00	0.304410
1242.00	0.304095
1243.00	0.303806
1244.00	0.303519
1245.00	0.303252
1246.00	0.302979
1247.00	0.302678
1248.00	0.302375
1249.00	0.302096
1250.00	0.301814
1251.00	0.301518
1252.00	0.301206
1253.00	0.300894
1254.00	0.300598
1255.00	0.300307
1256.00	0.300012
1257.00	0.299729
1258.00	0.299445
1259.00	0.299210
1260.00	0.298916
1261.00	0.298615
1262.00	0.298298
1263.00	0.297994
1264.00	0.297732
1265.00	0.297429
1266.00	0.297125
1267.00	0.296839
1268.00	0.296582
1269.00	0.296300
1270.00	0.296023
1271.00	0.295740
1272.00	0.295455
1273.00	0.295142
1274.00	0.294853
1275.00	0.294555
1276.00	0.294247
1277.00	0.293960
1278.00	0.293669
1279.00	0.293403
1280.00	0.293114
1281.00	0.292817
1282.00	0.292566
1283.00	0.292295
1284.00	0.292013
1285.00	0.291721
1286.00	0.291454
1287.00	0.291204
1288.00	0.290930
1289.00	0.290646
1290.00	0.290396
1291.00	0.290127
1292.00	0.289880
1293.00	0.289612
1294.00	0.289341
1295.00	0.289106
1296.00	0.288849
1297.00	0.288590
1298.00	0.288325
1299.00	0.288082
1300.00	0.287826
1301.00	0.287568
1302.00	0.287294
1303.00	0.287037
1304.00	0.286790
1305.00	0.286553
1306.00	0.286315
1307.00	0.286059
1308.00	0.285790
1309.00	0.285495
1310.00	0.285214
1311.00	0.284950
1312.00	0.284662
1313.00	0.284363
1314.00	0.284078
1315.00	0.283801
1316.00	0.283503
1317.00	0.283194
1318.00	0.282891
1319.00	0.282599
1320.00	0.282314
1321.00	0.282007
1322.00	0.281700
1323.00	0.281409
1324.00	0.281077
1325.00	0.280754
1326.00	0.280435
1327.00	0.280107
1328.00	0.279788
1329.00	0.279472
1330.00	0.279164
1331.00	0.278873
1332.00	0.278578
1333.00	0.278281
1334.00	0.278002
1335.00	0.277689
1336.00	0.277392
1337.00	0.277106
1338.00	0.276823
1339.00	0.276545
1340.00	0.276286
1341.00	0.276083
1342.00	0.275864
1343.00	0.275628
1344.00	0.275386
1345.00	0.275151
1346.00	0.274909
1347.00	0.274666
1348.00	0.274401
1349.00	0.274147
1350.00	0.273892
1351.00	0.273625
1352.00	0.273394
1353.00	0.273174
1354.00	0.272915
1355.00	0.272649
1356.00	0.272372
1357.00	0.272099
1358.00	0.271796
1359.00	0.271517
1360.00	0.271249
1361.00	0.270980
1362.00	0.270732
1363.00	0.270484
1364.00	0.270268
1365.00	0.270046
1366.00	0.269825
1367.00	0.269631
1368.00	0.269465
1369.00	0.269296
1370.00	0.269101
1371.00	0.268937
1372.00	0.268809
1373.00	0.268696
1374.00	0.268598
1375.00	0.268522
1376.00	0.268437
1377.00	0.268377
1378.00	0.268358
1379.00	0.268309
1380.00	0.268291
1381.00	0.268276
1382.00	0.268288
1383.00	0.268321
1384.00	0.268328
1385.00	0.268360
1386.00	0.268411
1387.00	0.268482
1388.00	0.268559
1389.00	0.268630
1390.00	0.268702
1391.00	0.268776
1392.00	0.268869
1393.00	0.268983
1394.00	0.269121
1395.00	0.269267
1396.00	0.269412
1397.00	0.269548
1398.00	0.269695
1399.00	0.269841
1400.00	0.269999
1401.00	0.270146
1402.00	0.270268
1403.00	0.270444
1404.00	0.270603
1405.00	0.270764
1406.00	0.270929
1407.00	0.271109
1408.00	0.271287
1409.00	0.271459
1410.00	0.271627
1411.00	0.271778
1412.00	0.271907
1413.00	0.272045
1414.00	0.272192
1415.00	0.272319
1416.00	0.272467
1417.00	0.272561
1418.00	0.272680
1419.00	0.272828
1420.00	0.272897
1421.00	0.272999
1422.00	0.273091
1423.00	0.273199
1424.00	0.273281
1425.00	0.273339
1426.00	0.273401
1427.00	0.273451
1428.00	0.273508
1429.00	0.273573
1430.00	0.273627
1431.00	0.273659
1432.00	0.273686
1433.00	0.273684
1434.00	0.273732
1435.00	0.273799
1436.00	0.273837
1437.00	0.273858
1438.00	0.273833
1439.00	0.273835
1440.00	0.273801
1441.00	0.273800
1442.00	0.273796
1443.00	0.273778
1444.00	0.273763
1445.00	0.273705
1446.00	0.273654
1447.00	0.273655
1448.00	0.273643
1449.00	0.273626
1450.00	0.273586
1451.00	0.273548
1452.00	0.273501
1453.00	0.273403
1454.00	0.273334
1455.00	0.273249
1456.00	0.273152
1457.00	0.273041
1458.00	0.272893
1459.00	0.272741
1460.00	0.272606
1461.00	0.272440
1462.00	0.272294
1463.00	0.272099
1464.00	0.271859
1465.00	0.271625
1466.00	0.271359
1467.00	0.271121
1468.00	0.270827
1469.00	0.270512
1470.00	0.270230
1471.00	0.269925
1472.00	0.269654
1473.00	0.269359
1474.00	0.269059
1475.00	0.268772
1476.00	0.268471
1477.00	0.268148
1478.00	0.267837
1479.00	0.267497
1480.00	0.267137
1481.00	0.266799
1482.00	0.266460
1483.00	0.266125
1484.00	0.265782
1485.00	0.265459
1486.00	0.265101
1487.00	0.264751
1488.00	0.264410
1489.00	0.264059
1490.00	0.263694
1491.00	0.263328
1492.00	0.262973
1493.00	0.262614
1494.00	0.262244
1495.00	0.261883
1496.00	0.261532
1497.00	0.261204
1498.00	0.260843
1499.00	0.260475
1500.00	0.260116
1501.00	0.259741
1502.00	0.259309
1503.00	0.258935
1504.00	0.258557
1505.00	0.258195
1506.00	0.257824
1507.00	0.257452
1508.00	0.257087
1509.00	0.256715
1510.00	0.256322
1511.00	0.255924
1512.00	0.255536
1513.00	0.255157
1514.00	0.254798
1515.00	0.254436
1516.00	0.254083
1517.00	0.253733
1518.00	0.253407
1519.00	0.253151
1520.00	0.252843
1521.00	0.252546
1522.00	0.252221
1523.00	0.251910
1524.00	0.251611
1525.00	0.251322
1526.00	0.251021
1527.00	0.250760
1528.00	0.250496
1529.00	0.250193
1530.00	0.249906
1531.00	0.249628
1532.00	0.249363
1533.00	0.249097
1534.00	0.248837
1535.00	0.248531
1536.00	0.248223
1537.00	0.247941
1538.00	0.247646
1539.00	0.247376
1540.00	0.247109
1541.00	0.246824
1542.00	0.246543
1543.00	0.246243
1544.00	0.245943
1545.00	0.245676
1546.00	0.245405
1547.00	0.245170
1548.00	0.244885
1549.00	0.244602
1550.00	0.244319
1551.00	0.244026
1552.00	0.243754
1553.00	0.243477
1554.00	0.243171
1555.00	0.242891
1556.00	0.242596
1557.00	0.242317
1558.00	0.242055
1559.00	0.241766
1560.00	0.241500
1561.00	0.241214
1562.00	0.240909
1563.00	0.240646
1564.00	0.240340
1565.00	0.240077
1566.00	0.239781
1567.00	0.239477
1568.00	0.239203
1569.00	0.238941
1570.00	0.238678
1571.00	0.238430
1572.00	0.238179
1573.00	0.237940
1574.00	0.237669
1575.00	0.237368
1576.00	0.237084
1577.00	0.236808
1578.00	0.236547
1579.00	0.236287
1580.00	0.236030
1581.00	0.235780
1582.00	0.235513
1583.00	0.235281
1584.00	0.235055
1585.00	0.234852
1586.00	0.234645
1587.00	0.234409
1588.00	0.234175
1589.00	0.233941
1590.00	0.233689
1591.00	0.233468
1592.00	0.233271
1593.00	0.233079
1594.00	0.232883
1595.00	0.232691
1596.00	0.232521
1597.00	0.232333
1598.00	0.232135
1599.00	0.231959
1600.00	0.231747
1601.00	0.231557
1602.00	0.231338
1603.00	0.231111
1604.00	0.230925
1605.00	0.230753
1606.00	0.230551
1607.00	0.230383
1608.00	0.230209
1609.00	0.230025
1610.00	0.229839
1611.00	0.229648
1612.00	0.229460
1613.00	0.229237
1614.00	0.229032
1615.00	0.228876
1616.00	0.228698
1617.00	0.228545
1618.00	0.228361
1619.00	0.228181
1620.00	0.228020
1621.00	0.227837
1622.00	0.227644
1623.00	0.227480
1624.00	0.227290
1625.00	0.227100
1626.00	0.226933
1627.00	0.226795
1628.00	0.226660
1629.00	0.226508
1630.00	0.226381
1631.00	0.226235
1632.00	0.226068
1633.00	0.225880
1634.00	0.225715
1635.00	0.225579
1636.00	0.225444
1637.00	0.225290
1638.00	0.225160
1639.00	0.225034
1640.00	0.224899
1641.00	0.224749
1642.00	0.224584
1643.00	0.225979
1644.00	0.227408
1645.00	0.228790
1646.00	0.230216
1647.00	0.231572
1648.00	0.233001
1649.00	0.234443
1650.00	0.235901
1651.00	0.237279
1652.00	0.238716
1653.00	0.240128
1654.00	0.241567
1655.00	0.242969
1656.00	0.244347
1657.00	0.245732
1658.00	0.247168
1659.00	0.248629
1660.00	0.248405
1661.00	0.248123
1662.00	0.247928
1663.00	0.247683
1664.00	0.247482
1665.00	0.247252
1666.00	0.247007
1667.00	0.246778
1668.00	0.246566
1669.00	0.246296
1670.00	0.246071
1671.00	0.245851
1672.00	0.245682
1673.00	0.245505
1674.00	0.245331
1675.00	0.245070
1676.00	0.244914
1677.00	0.244752
1678.00	0.244571
1679.00	0.244361
1680.00	0.244229
1681.00	0.244141
1682.00	0.243962
1683.00	0.243843
1684.00	0.243727
1685.00	0.243664
1686.00	0.243562
1687.00	0.243373
1688.00	0.243320
1689.00	0.243211
1690.00	0.243194
1691.00	0.243145
1692.00	0.243168
1693.00	0.243035
1694.00	0.242999
1695.00	0.242947
1696.00	0.242903
1697.00	0.242818
1698.00	0.242737
1699.00	0.242729
1700.00	0.242703
1701.00	0.242613
1702.00	0.242488
1703.00	0.242426
1704.00	0.242425
1705.00	0.242296
1706.00	0.242206
1707.00	0.242090
1708.00	0.242003
1709.00	0.241891
1710.00	0.241902
1711.00	0.241761
1712.00	0.241645
1713.00	0.241629
1714.00	0.241582
1715.00	0.241516
1716.00	0.241435
1717.00	0.241268
1718.00	0.241204
1719.00	0.241119
1720.00	0.241000
1721.00	0.240868
1722.00	0.240705
1723.00	0.240564
1724.00	0.240415
1725.00	0.240255
1726.00	0.240111
1727.00	0.239880
1728.00	0.239711
1729.00	0.239568
1730.00	0.239313
1731.00	0.239092
1732.00	0.238830
1733.00	0.238631
1734.00	0.238435
1735.00	0.238260
1736.00	0.238117
1737.00	0.237956
1738.00	0.237786
1739.00	0.237584
1740.00	0.237470
1741.00	0.237334
1742.00	0.237179
1743.00	0.237045
1744.00	0.236890
1745.00	0.236767
1746.00	0.236565
1747.00	0.236444
1748.00	0.236336
1749.00	0.236240
1750.00	0.236028
1751.00	0.235891
1752.00	0.235691
1753.00	0.235516
1754.00	0.235336
1755.00	0.235257
1756.00	0.235173
1757.00	0.234974
1758.00	0.234828
1759.00	0.234710
1760.00	0.234457
1761.00	0.234235
1762.00	0.234078
1763.00	0.233961
1764.00	0.233822
1765.00	0.233547
1766.00	0.233373
1767.00	0.233129
1768.00	0.232973
1769.00	0.232787
1770.00	0.232538
1771.00	0.232377
1772.00	0.232148
1773.00	0.231993
1774.00	0.231655
1775.00	0.231384
1776.00	0.231113
1777.00	0.230980
1778.00	0.230821
1779.00	0.230583
1780.00	0.230418
1781.00	0.230173
1782.00	0.229957
1783.00	0.229744
1784.00	0.229671
1785.00	0.229420
1786.00	0.229209
1787.00	0.229015
1788.00	0.228760
1789.00	0.228543
1790.00	0.228277
1791.00	0.228152
1792.00	0.228016
1793.00	0.227696
1794.00	0.227452
1795.00	0.227252
1796.00	0.227034
1797.00	0.226887
1798.00	0.226642
1799.00	0.226507
1800.00	0.226304
1801.00	0.226130
1802.00	0.225866
1803.00	0.225749
1804.00	0.225574
1805.00	0.225430
1806.00	0.225268
1807.00	0.225084
1808.00	0.225002
1809.00	0.224772
1810.00	0.224808
1811.00	0.224705
1812.00	0.224528
1813.00	0.224360
1814.00	0.224158
1815.00	0.224064
1816.00	0.223914
1817.00	0.223807
1818.00	0.223652
1819.00	0.223540
1820.00	0.223330
1821.00	0.223263
1822.00	0.223171
1823.00	0.222949
1824.00	0.222815
1825.00	0.222666
1826.00	0.222389
1827.00	0.222161
1828.00	0.221970
1829.00	0.221854
1830.00	0.221722
1831.00	0.221472
1832.00	0.221406
1833.00	0.221216
1834.00	0.221049
1835.00	0.220853
1836.00	0.220922
1837.00	0.220766
1838.00	0.220659
1839.00	0.220507
1840.00	0.220456
1841.00	0.220408
1842.00	0.220272
1843.00	0.220423
1844.00	0.220431
1845.00	0.220436
1846.00	0.220442
1847.00	0.220504
1848.00	0.220579
1849.00	0.220475
1850.00	0.220581
1851.00	0.220616
1852.00	0.220716
1853.00	0.220678
1854.00	0.220861
1855.00	0.221053
1856.00	0.221237
1857.00	0.221479
1858.00	0.221710
1859.00	0.221954
1860.00	0.222260
1861.00	0.222520
1862.00	0.222923
1863.00	0.223280
1864.00	0.223828
1865.00	0.224349
1866.00	0.224971
1867.00	0.225649
1868.00	0.226231
1869.00	0.227134
1870.00	0.227961
1871.00	0.228878
1872.00	0.229800
1873.00	0.230820
1874.00	0.231946
1875.00	0.233068
1876.00	0.234482
1877.00	0.235601
1878.00	0.237035
1879.00	0.238332
1880.00	0.239873
1881.00	0.241293
1882.00	0.242801
1883.00	0.244405
1884.00	0.246001
1885.00	0.247852
1886.00	0.249344
1887.00	0.251232
1888.00	0.252989
1889.00	0.254722
1890.00	0.256618
1891.00	0.258581
1892.00	0.260588
1893.00	0.262391
1894.00	0.264563
1895.00	0.266690
1896.00	0.268851
1897.00	0.270993
1898.00	0.273138
1899.00	0.275275
1900.00	0.277443
1901.00	0.279705
1902.00	0.281917
1903.00	0.284157
1904.00	0.286234
1905.00	0.288332
1906.00	0.290400
1907.00	0.292488
1908.00	0.294593
1909.00	0.296712
1910.00	0.298628
1911.00	0.300358
1912.00	0.302041
1913.00	0.303952
1914.00	0.305701
1915.00	0.307270
1916.00	0.309096
1917.00	0.310611
1918.00	0.311928
1919.00	0.313173
1920.00	0.314544
1921.00	0.315693
1922.00	0.316876
1923.00	0.318032
1924.00	0.318950
1925.00	0.319717
1926.00	0.320258
1927.00	0.320745
1928.00	0.321320
1929.00	0.321812
1930.00	0.322217
1931.00	0.322631
1932.00	0.322799
1933.00	0.322775
1934.00	0.322841
1935.00	0.322996
1936.00	0.323053
1937.00	0.322968
1938.00	0.323033
1939.00	0.322721
1940.00	0.322376
1941.00	0.322128
1942.00	0.321884
1943.00	0.321624
1944.00	0.321480
1945.00	0.321299
1946.00	0.321017
1947.00	0.320497
1948.00	0.319710
1949.00	0.319437
1950.00	0.318864
1951.00	0.318315
1952.00	0.317340
1953.00	0.316458
1954.00	0.315641
1955.00	0.314415
1956.00	0.313732
1957.00	0.313041
1958.00	0.312322
1959.00	0.311363
1960.00	0.310606
1961.00	0.309687
1962.00	0.308337
1963.00	0.307223
1964.00	0.306112
1965.00	0.305200
1966.00	0.303930
1967.00	0.303131
1968.00	0.302218
1969.00	0.301264
1970.00	0.300448
1971.00	0.299654
1972.00	0.299068
1973.00	0.298167
1974.00	0.297207
1975.00	0.296079
1976.00	0.295127
1977.00	0.294080
1978.00	0.293256
1979.00	0.292643
1980.00	0.291653
1981.00	0.290840
1982.00	0.289955
1983.00	0.289007
1984.00	0.287837
1985.00	0.286809
1986.00	0.286159
1987.00	0.285174
1988.00	0.284190
1989.00	0.283159
1990.00	0.282170
1991.00	0.281246
1992.00	0.280319
1993.00	0.279496
1994.00	0.278429
1995.00	0.277383
1996.00	0.276639
1997.00	0.275855
1998.00	0.274950
1999.00	0.274094
2000.00	0.273592
2001.00	0.272978
2002.00	0.272267
2003.00	0.271510
2004.00	0.270678
2005.00	0.270008
2006.00	0.269404
2007.00	0.268638
2008.00	0.267709
2009.00	0.266889
2010.00	0.266144
2011.00	0.265590
2012.00	0.265010
2013.00	0.264279
2014.00	0.263715
2015.00	0.262994
2016.00	0.262375
2017.00	0.261567
2018.00	0.260913
2019.00	0.260293
2020.00	0.259327
2021.00	0.258977
2022.00	0.258193
2023.00	0.257413
2024.00	0.257116
2025.00	0.256789
2026.00	0.256500
2027.00	0.255747
2028.00	0.255220
2029.00	0.254794
2030.00	0.254038
2031.00	0.253526
2032.00	0.252937
2033.00	0.252457
2034.00	0.252019
2035.00	0.251440
2036.00	0.250908
2037.00	0.250709
2038.00	0.250352
2039.00	0.249793
2040.00	0.249328
2041.00	0.248763
2042.00	0.248372
2043.00	0.247771
2044.00	0.247504
2045.00	0.246752
2046.00	0.246247
2047.00	0.246091
2048.00	0.245691
2049.00	0.245177
2050.00	0.244510
2051.00	0.243997
2052.00	0.243551
2053.00	0.243027
2054.00	0.242748
2055.00	0.242097
2056.00	0.241708
2057.00	0.241448
2058.00	0.241021
2059.00	0.240517
2060.00	0.240268
2061.00	0.239841
2062.00	0.239594
2063.00	0.239115
2064.00	0.238550
2065.00	0.238245
2066.00	0.238060
2067.00	0.237773
2068.00	0.237418
2069.00	0.237371
2070.00	0.237058
2071.00	0.236543
2072.00	0.236073
2073.00	0.235753
2074.00	0.235248
2075.00	0.234636
2076.00	0.234298
2077.00	0.233839
2078.00	0.233573
2079.00	0.233457
2080.00	0.233099
2081.00	0.232756
2082.00	0.232177
2083.00	0.231947
2084.00	0.231472
2085.00	0.231315
2086.00	0.230727
2087.00	0.230511
2088.00	0.230074
2089.00	0.229771
2090.00	0.229600
2091.00	0.229330
2092.00	0.229252
2093.00	0.228921
2094.00	0.228587
2095.00	0.227875
2096.00	0.227441
2097.00	0.227170
2098.00	0.226787
2099.00	0.226444
2100.00	0.225863
2101.00	0.225519
2102.00	0.225098
2103.00	0.224581
2104.00	0.224135
2105.00	0.223879
2106.00	0.223687
2107.00	0.223054
2108.00	0.222630
2109.00	0.222075
2110.00	0.221525
2111.00	0.221015
2112.00	0.221069
2113.00	0.220500
2114.00	0.220072
2115.00	0.219856
2116.00	0.219428
2117.00	0.219165
2118.00	0.218962
2119.00	0.218647
2120.00	0.218102
2121.00	0.217692
2122.00	0.217212
2123.00	0.216732
2124.00	0.216491
2125.00	0.216168
2126.00	0.215839
2127.00	0.215704
2128.00	0.215264
2129.00	0.214697
2130.00	0.214363
2131.00	0.214155
2132.00	0.213710
2133.00	0.213236
2134.00	0.212820
2135.00	0.212406
2136.00	0.211831
2137.00	0.211726
2138.00	0.211424
2139.00	0.211171
2140.00	0.210851
2141.00	0.210661
2142.00	0.210168
2143.00	0.209861
2144.00	0.209243
2145.00	0.209070
2146.00	0.208834
2147.00	0.208609
2148.00	0.208025
2149.00	0.207726
2150.00	0.207748
2151.00	0.207509
2152.00	0.207324
2153.00	0.206806
2154.00	0.206409
2155.00	0.205854
2156.00	0.205553
2157.00	0.205157
2158.00	0.204653
2159.00	0.204119
2160.00	0.204055
2161.00	0.203971
2162.00	0.203708
2163.00	0.203387
2164.00	0.202969
2165.00	0.202734
2166.00	0.202234
2167.00	0.201869
2168.00	0.201680
2169.00	0.201361
2170.00	0.201140
2171.00	0.200919
2172.00	0.200805
2173.00	0.200502
2174.00	0.200434
2175.00	0.200146
2176.00	0.200256
2177.00	0.200034
2178.00	0.199778
2179.00	0.199571
2180.00	0.199107
2181.00	0.199355
2182.00	0.199040
2183.00	0.199218
2184.00	0.198781
2185.00	0.198587
2186.00	0.198426
2187.00	0.198122
2188.00	0.197926
2189.00	0.197539
2190.00	0.197491
2191.00	0.196932
2192.00	0.196859
2193.00	0.196513
2194.00	0.196231
2195.00	0.195886
2196.00	0.195731
2197.00	0.195932
[truncated: 303 more rows]
