# Supplementary material for: Ultrafast charge-transfer-induced spin transition in cobalt-tungstate molecular photomagnets
Source: Nat Commun. 2025 Jun 6;16:5012. doi: 10.1038/s41467-025-60401-4 (PMC12144094; doi:10.1038/s41467-025-60401-4)
Supplement: Supplementary file 5 — Source Data [file 41467_2025_60401_MOESM5_ESM.zip › Source_Data_files/Photoinduced_UV_vis_NIR_spectra_CsCoW/photo1st_anealing/File_220712_213825_140K.txt]

File_220712_213825_140K.spc - RawData
�g�� (nm)	Abs.
200.00	1.699825
201.00	1.889272
202.00	2.055214
203.00	2.658328
204.00	2.729703
205.00	2.761050
206.00	2.409056
207.00	2.427947
208.00	2.256613
209.00	2.198218
210.00	2.264086
211.00	2.281813
212.00	2.280346
213.00	2.208134
214.00	2.165357
215.00	2.128227
216.00	2.081562
217.00	2.116890
218.00	2.151158
219.00	2.184356
220.00	2.131345
221.00	2.141572
222.00	2.142405
223.00	2.111977
224.00	2.108250
225.00	2.155899
226.00	2.155371
227.00	2.154246
228.00	2.202674
229.00	2.200320
230.00	2.194430
231.00	2.202647
232.00	2.198951
233.00	2.178440
234.00	2.162290
235.00	2.146774
236.00	2.151265
237.00	2.144417
238.00	2.181514
239.00	2.212287
240.00	2.238805
241.00	2.257156
242.00	2.276382
243.00	2.267199
244.00	2.258965
245.00	2.249148
246.00	2.251345
247.00	2.241100
248.00	2.248397
249.00	2.237474
250.00	2.240847
251.00	2.230350
252.00	2.227813
253.00	2.226276
254.00	2.244015
255.00	2.256383
256.00	2.268662
257.00	2.285331
258.00	2.277180
259.00	2.273541
260.00	2.265203
261.00	2.276076
262.00	2.274721
263.00	2.282865
264.00	2.272461
265.00	2.282097
266.00	2.266791
267.00	2.255558
268.00	2.249428
269.00	2.266660
270.00	2.259425
271.00	2.253400
272.00	2.262782
273.00	2.257129
274.00	2.233756
275.00	2.230817
276.00	2.227515
277.00	2.207356
278.00	2.205071
279.00	2.194139
280.00	2.180979
281.00	2.174646
282.00	2.168380
283.00	2.161983
284.00	2.156758
285.00	2.150259
286.00	2.143763
287.00	2.135470
288.00	2.115496
289.00	2.110293
290.00	2.097836
291.00	2.083207
292.00	2.062811
293.00	2.059611
294.00	2.049896
295.00	2.044098
296.00	2.028246
297.00	2.028869
298.00	2.015280
299.00	2.005161
300.00	1.989100
301.00	1.988965
302.00	1.975675
303.00	1.961242
304.00	1.942911
305.00	1.935591
306.00	1.912666
307.00	1.896899
308.00	1.879719
309.00	1.859211
310.00	1.836084
311.00	1.817119
312.00	1.806951
313.00	1.786828
314.00	1.778036
315.00	1.752792
316.00	1.732375
317.00	1.706416
318.00	1.689728
319.00	1.665329
320.00	1.652609
321.00	1.637890
322.00	1.620067
323.00	1.603811
324.00	1.588661
325.00	1.574782
326.00	1.560113
327.00	1.545913
328.00	1.532691
329.00	1.522075
330.00	1.509415
331.00	1.498315
332.00	1.489857
333.00	1.482161
334.00	1.473857
335.00	1.467538
336.00	1.461094
337.00	1.455102
338.00	1.450765
339.00	1.447911
340.00	1.443069
341.00	1.439376
342.00	1.436066
343.00	1.432051
344.00	1.427262
345.00	1.422905
346.00	1.421102
347.00	1.416977
348.00	1.413758
349.00	1.409878
350.00	1.407162
351.00	1.403727
352.00	1.400531
353.00	1.395171
354.00	1.390053
355.00	1.385702
356.00	1.380487
357.00	1.375443
358.00	1.371542
359.00	1.366835
360.00	1.361173
361.00	1.356150
362.00	1.350004
363.00	1.343191
364.00	1.336789
365.00	1.329481
366.00	1.322719
367.00	1.314842
368.00	1.305022
369.00	1.295973
370.00	1.287050
371.00	1.277550
372.00	1.269380
373.00	1.261525
374.00	1.252878
375.00	1.243964
376.00	1.233719
377.00	1.223255
378.00	1.214033
379.00	1.204323
380.00	1.195940
381.00	1.186820
382.00	1.178223
383.00	1.167614
384.00	1.157778
385.00	1.147174
386.00	1.137842
387.00	1.128601
388.00	1.121017
389.00	1.113087
390.00	1.105397
391.00	1.096808
392.00	1.088530
393.00	1.079728
394.00	1.072017
395.00	1.063931
396.00	1.057425
397.00	1.050252
398.00	1.045033
399.00	1.038886
400.00	1.034128
401.00	1.028336
402.00	1.024105
403.00	1.019007
404.00	1.014432
405.00	1.009556
406.00	1.006016
407.00	1.002212
408.00	0.999198
409.00	0.996547
410.00	0.993405
411.00	0.989662
412.00	0.986036
413.00	0.982435
414.00	0.978668
415.00	0.975504
416.00	0.972026
417.00	0.967915
418.00	0.964014
419.00	0.959588
420.00	0.955236
421.00	0.951099
422.00	0.947984
423.00	0.943925
424.00	0.940331
425.00	0.936947
426.00	0.933042
427.00	0.928785
428.00	0.924591
429.00	0.920797
430.00	0.916885
431.00	0.913634
432.00	0.910282
433.00	0.907117
434.00	0.904404
435.00	0.901429
436.00	0.897658
437.00	0.893839
438.00	0.890577
439.00	0.886321
440.00	0.882829
441.00	0.880403
442.00	0.878466
443.00	0.875572
444.00	0.873704
445.00	0.870886
446.00	0.868463
447.00	0.866022
448.00	0.864534
449.00	0.862220
450.00	0.860364
451.00	0.858481
452.00	0.856161
453.00	0.854315
454.00	0.853014
455.00	0.851871
456.00	0.850110
457.00	0.848884
458.00	0.847595
459.00	0.846312
460.00	0.845006
461.00	0.844342
462.00	0.843444
463.00	0.842369
464.00	0.840714
465.00	0.839609
466.00	0.838314
467.00	0.836824
468.00	0.834942
469.00	0.833391
470.00	0.831589
471.00	0.829388
472.00	0.827254
473.00	0.825423
474.00	0.823599
475.00	0.821565
476.00	0.819457
477.00	0.817935
478.00	0.816013
479.00	0.814087
480.00	0.812191
481.00	0.810405
482.00	0.808164
483.00	0.805493
484.00	0.803366
485.00	0.801101
486.00	0.798986
487.00	0.796648
488.00	0.794705
489.00	0.793043
490.00	0.791384
491.00	0.789724
492.00	0.787889
493.00	0.786907
494.00	0.785479
495.00	0.783786
496.00	0.782182
497.00	0.780897
498.00	0.779269
499.00	0.777557
500.00	0.775906
501.00	0.774781
502.00	0.773652
503.00	0.772189
504.00	0.771009
505.00	0.770204
506.00	0.768651
507.00	0.767620
508.00	0.766698
509.00	0.765482
510.00	0.763880
511.00	0.763181
512.00	0.762239
513.00	0.761353
514.00	0.760452
515.00	0.760047
516.00	0.759446
517.00	0.758545
518.00	0.758189
519.00	0.757492
520.00	0.757163
521.00	0.756796
522.00	0.756451
523.00	0.755766
524.00	0.755491
525.00	0.755298
526.00	0.754844
527.00	0.754796
528.00	0.754610
529.00	0.754725
530.00	0.754788
531.00	0.754505
532.00	0.754144
533.00	0.754293
534.00	0.754171
535.00	0.753875
536.00	0.754005
537.00	0.753834
538.00	0.752950
539.00	0.752193
540.00	0.751453
541.00	0.750220
542.00	0.749404
543.00	0.748683
544.00	0.747685
545.00	0.746253
546.00	0.745015
547.00	0.743464
548.00	0.742235
549.00	0.740830
550.00	0.739711
551.00	0.738996
552.00	0.738678
553.00	0.737937
554.00	0.737776
555.00	0.737980
556.00	0.737727
557.00	0.737741
558.00	0.738257
559.00	0.738981
560.00	0.738969
561.00	0.739941
562.00	0.740841
563.00	0.741704
564.00	0.742437
565.00	0.744009
566.00	0.745183
567.00	0.746123
568.00	0.747058
569.00	0.748161
570.00	0.748949
571.00	0.749593
572.00	0.750395
573.00	0.751352
574.00	0.752243
575.00	0.753416
576.00	0.754502
577.00	0.755586
578.00	0.756797
579.00	0.758092
580.00	0.759161
581.00	0.760540
582.00	0.762303
583.00	0.764254
584.00	0.766009
585.00	0.767979
586.00	0.770298
587.00	0.772619
588.00	0.774651
589.00	0.777175
590.00	0.779919
591.00	0.782030
592.00	0.784211
593.00	0.786673
594.00	0.789073
595.00	0.790956
596.00	0.793750
597.00	0.795712
598.00	0.798356
599.00	0.800450
600.00	0.802917
601.00	0.804989
602.00	0.807436
603.00	0.809199
604.00	0.811656
605.00	0.814208
606.00	0.816410
607.00	0.819240
608.00	0.821778
609.00	0.824469
610.00	0.826648
611.00	0.829166
612.00	0.831378
613.00	0.833624
614.00	0.836245
615.00	0.838752
616.00	0.841612
617.00	0.844490
618.00	0.847670
619.00	0.849941
620.00	0.852982
621.00	0.855698
622.00	0.857852
623.00	0.860137
624.00	0.862409
625.00	0.864692
626.00	0.867193
627.00	0.870370
628.00	0.873204
629.00	0.876036
630.00	0.878783
631.00	0.881133
632.00	0.883246
633.00	0.885786
634.00	0.888427
635.00	0.891218
636.00	0.894460
637.00	0.897027
638.00	0.899290
639.00	0.901792
640.00	0.904180
641.00	0.905884
642.00	0.909521
643.00	0.912116
644.00	0.914620
645.00	0.917240
646.00	0.918954
647.00	0.920617
648.00	0.923382
649.00	0.926051
650.00	0.928313
651.00	0.932118
652.00	0.934356
653.00	0.936647
654.00	0.938803
655.00	0.941680
656.00	0.944368
657.00	0.947218
658.00	0.951138
659.00	0.954255
660.00	0.957077
661.00	0.959832
662.00	0.962911
663.00	0.964287
664.00	0.966590
665.00	0.968442
666.00	0.969725
667.00	0.970557
668.00	0.971340
669.00	0.972718
670.00	0.973978
671.00	0.974906
672.00	0.976369
673.00	0.978725
674.00	0.979461
675.00	0.980330
676.00	0.981590
677.00	0.983249
678.00	0.984051
679.00	0.986836
680.00	0.988733
681.00	0.991409
682.00	0.993861
683.00	0.995945
684.00	0.996948
685.00	0.999117
686.00	1.000807
687.00	1.002166
688.00	1.004290
689.00	1.005488
690.00	1.006643
691.00	1.007508
692.00	1.008576
693.00	1.009877
694.00	1.011470
695.00	1.012911
696.00	1.014606
697.00	1.015436
698.00	1.016131
699.00	1.016452
700.00	1.017642
701.00	1.017868
702.00	1.018398
703.00	1.018996
704.00	1.020780
705.00	1.021626
706.00	1.023169
707.00	1.024941
708.00	1.026595
709.00	1.027362
710.00	1.027640
711.00	1.029137
712.00	1.030499
713.00	1.030290
714.00	1.031055
715.00	1.032024
716.00	1.032581
717.00	1.033462
718.00	1.033764
719.00	1.021266
720.00	1.009441
721.00	1.000660
722.00	0.997205
723.00	0.993747
724.00	0.990799
725.00	0.987640
726.00	0.984489
727.00	0.981108
728.00	0.977575
729.00	0.974525
730.00	0.974722
731.00	0.974741
732.00	0.974833
733.00	0.974978
734.00	0.975087
735.00	0.975304
736.00	0.975357
737.00	0.975280
738.00	0.975358
739.00	0.975344
740.00	0.975242
741.00	0.975024
742.00	0.974745
743.00	0.974405
744.00	0.974099
745.00	0.973818
746.00	0.973503
747.00	0.972940
748.00	0.972528
749.00	0.972140
750.00	0.971691
751.00	0.971133
752.00	0.970548
753.00	0.969917
754.00	0.969209
755.00	0.968445
756.00	0.967692
757.00	0.966919
758.00	0.966012
759.00	0.965186
760.00	0.964309
761.00	0.963423
762.00	0.962503
763.00	0.961506
764.00	0.960594
765.00	0.959539
766.00	0.958421
767.00	0.957217
768.00	0.956023
769.00	0.954681
770.00	0.953416
771.00	0.952174
772.00	0.950919
773.00	0.949597
774.00	0.948239
775.00	0.946890
776.00	0.945433
777.00	0.943987
778.00	0.942585
779.00	0.941144
780.00	0.939629
781.00	0.938105
782.00	0.936508
783.00	0.934762
784.00	0.933092
785.00	0.931403
786.00	0.929757
787.00	0.928052
788.00	0.926377
789.00	0.924524
790.00	0.922724
791.00	0.920830
792.00	0.918952
793.00	0.917106
794.00	0.915181
795.00	0.913088
796.00	0.910990
797.00	0.908916
798.00	0.906803
799.00	0.904637
800.00	0.902559
801.00	0.900493
802.00	0.898464
803.00	0.896326
804.00	0.894102
805.00	0.891838
806.00	0.889626
807.00	0.887383
808.00	0.885146
809.00	0.882858
810.00	0.880544
811.00	0.878222
812.00	0.875926
813.00	0.873640
814.00	0.871359
815.00	0.869089
816.00	0.866820
817.00	0.864620
818.00	0.862248
819.00	0.859847
820.00	0.857425
821.00	0.855141
822.00	0.852793
823.00	0.850378
824.00	0.847956
825.00	0.845742
826.00	0.843465
827.00	0.841159
828.00	0.838864
829.00	0.836658
830.00	0.834276
831.00	0.831971
832.00	0.829554
833.00	0.827176
834.00	0.824787
835.00	0.822411
836.00	0.819942
837.00	0.817621
838.00	0.815312
839.00	0.812978
840.00	0.810718
841.00	0.808413
842.00	0.805862
843.00	0.803371
844.00	0.801019
845.00	0.798600
846.00	0.796019
847.00	0.793563
848.00	0.791065
849.00	0.788601
850.00	0.786114
851.00	0.783757
852.00	0.781276
853.00	0.778914
854.00	0.776501
855.00	0.774045
856.00	0.771535
857.00	0.768940
858.00	0.766557
859.00	0.764214
860.00	0.761866
861.00	0.759315
862.00	0.756801
863.00	0.751100
864.00	0.745319
865.00	0.739560
866.00	0.733779
867.00	0.728081
868.00	0.722237
869.00	0.716572
870.00	0.710962
871.00	0.705319
872.00	0.699665
873.00	0.694017
874.00	0.688574
875.00	0.682958
876.00	0.677442
877.00	0.671860
878.00	0.666499
879.00	0.660929
880.00	0.658111
881.00	0.655354
882.00	0.652495
883.00	0.649782
884.00	0.647077
885.00	0.644473
886.00	0.641811
887.00	0.638985
888.00	0.636168
889.00	0.633377
890.00	0.630769
891.00	0.628038
892.00	0.625321
893.00	0.622574
894.00	0.619908
895.00	0.617182
896.00	0.614716
897.00	0.612036
898.00	0.609486
899.00	0.606992
900.00	0.604471
901.00	0.601910
902.00	0.599238
903.00	0.596634
904.00	0.594176
905.00	0.591754
906.00	0.589313
907.00	0.586851
908.00	0.584441
909.00	0.582088
910.00	0.579767
911.00	0.577482
912.00	0.575091
913.00	0.572800
914.00	0.570574
915.00	0.568300
916.00	0.566019
917.00	0.563761
918.00	0.561510
919.00	0.559310
920.00	0.557140
921.00	0.555001
922.00	0.552808
923.00	0.550701
924.00	0.548590
925.00	0.546493
926.00	0.544352
927.00	0.542250
928.00	0.540168
929.00	0.538151
930.00	0.536048
931.00	0.534012
932.00	0.531964
933.00	0.530016
934.00	0.528053
935.00	0.526181
936.00	0.524309
937.00	0.522425
938.00	0.520508
939.00	0.518696
940.00	0.516872
941.00	0.515071
942.00	0.513224
943.00	0.511442
944.00	0.509618
945.00	0.507779
946.00	0.505990
947.00	0.504221
948.00	0.502557
949.00	0.500882
950.00	0.499190
951.00	0.497484
952.00	0.495776
953.00	0.494034
954.00	0.492324
955.00	0.490617
956.00	0.488901
957.00	0.487186
958.00	0.485437
959.00	0.483770
960.00	0.482158
961.00	0.480600
962.00	0.478996
963.00	0.477407
964.00	0.475868
965.00	0.474302
966.00	0.472772
967.00	0.471238
968.00	0.469720
969.00	0.468197
970.00	0.466727
971.00	0.465313
972.00	0.463919
973.00	0.462525
974.00	0.461130
975.00	0.459761
976.00	0.458393
977.00	0.457003
978.00	0.455625
979.00	0.454344
980.00	0.453084
981.00	0.451789
982.00	0.450484
983.00	0.449221
984.00	0.447978
985.00	0.446732
986.00	0.445486
987.00	0.444248
988.00	0.443010
989.00	0.441791
990.00	0.440613
991.00	0.439416
992.00	0.438292
993.00	0.437152
994.00	0.436042
995.00	0.434933
996.00	0.433809
997.00	0.432696
998.00	0.431619
999.00	0.430540
1000.00	0.429438
1001.00	0.428360
1002.00	0.427328
1003.00	0.426336
1004.00	0.425354
1005.00	0.424370
1006.00	0.423413
1007.00	0.422460
1008.00	0.421540
1009.00	0.420581
1010.00	0.419642
1011.00	0.418710
1012.00	0.417785
1013.00	0.416871
1014.00	0.415947
1015.00	0.415033
1016.00	0.414101
1017.00	0.413190
1018.00	0.412294
1019.00	0.411422
1020.00	0.410530
1021.00	0.409661
1022.00	0.408772
1023.00	0.407897
1024.00	0.407010
1025.00	0.406134
1026.00	0.405264
1027.00	0.404404
1028.00	0.403536
1029.00	0.402715
1030.00	0.401891
1031.00	0.401087
1032.00	0.400267
1033.00	0.399464
1034.00	0.398672
1035.00	0.397879
1036.00	0.397100
1037.00	0.396331
1038.00	0.395558
1039.00	0.394774
1040.00	0.393981
1041.00	0.393213
1042.00	0.392454
1043.00	0.391733
1044.00	0.391021
1045.00	0.390306
1046.00	0.389559
1047.00	0.388823
1048.00	0.388074
1049.00	0.387360
1050.00	0.386641
1051.00	0.385945
1052.00	0.385265
1053.00	0.384572
1054.00	0.383877
1055.00	0.383185
1056.00	0.382516
1057.00	0.381835
1058.00	0.381148
1059.00	0.380524
1060.00	0.379860
1061.00	0.379184
1062.00	0.378513
1063.00	0.377878
1064.00	0.377228
1065.00	0.376613
1066.00	0.375963
1067.00	0.375358
1068.00	0.374730
1069.00	0.374088
1070.00	0.373454
1071.00	0.372846
1072.00	0.372256
1073.00	0.371666
1074.00	0.371074
1075.00	0.370515
1076.00	0.369913
1077.00	0.369325
1078.00	0.368759
1079.00	0.368205
1080.00	0.367625
1081.00	0.367081
1082.00	0.366544
1083.00	0.366011
1084.00	0.365479
1085.00	0.364960
1086.00	0.364448
1087.00	0.363943
1088.00	0.363401
1089.00	0.362898
1090.00	0.362405
1091.00	0.361961
1092.00	0.361485
1093.00	0.361005
1094.00	0.360548
1095.00	0.360086
1096.00	0.359635
1097.00	0.359178
1098.00	0.358714
1099.00	0.358231
1100.00	0.357764
1101.00	0.357296
1102.00	0.356835
1103.00	0.356377
1104.00	0.355913
1105.00	0.355484
1106.00	0.355020
1107.00	0.354570
1108.00	0.354091
1109.00	0.353634
1110.00	0.353170
1111.00	0.352681
1112.00	0.352206
1113.00	0.351730
1114.00	0.351279
1115.00	0.350828
1116.00	0.350374
1117.00	0.349947
1118.00	0.349507
1119.00	0.349040
1120.00	0.348574
1121.00	0.348126
1122.00	0.347676
1123.00	0.347222
1124.00	0.346774
1125.00	0.346347
1126.00	0.345909
1127.00	0.345471
1128.00	0.345042
1129.00	0.344612
1130.00	0.344170
1131.00	0.343724
1132.00	0.343279
1133.00	0.342850
1134.00	0.342419
1135.00	0.341995
1136.00	0.341616
1137.00	0.341230
1138.00	0.340834
1139.00	0.340446
1140.00	0.340060
1141.00	0.339666
1142.00	0.339269
1143.00	0.338861
1144.00	0.338459
1145.00	0.338080
1146.00	0.337696
1147.00	0.337314
1148.00	0.336940
1149.00	0.336571
1150.00	0.336194
1151.00	0.335807
1152.00	0.335427
1153.00	0.335019
1154.00	0.334640
1155.00	0.334246
1156.00	0.333842
1157.00	0.333430
1158.00	0.333032
1159.00	0.332628
1160.00	0.332244
1161.00	0.331872
1162.00	0.331497
1163.00	0.331109
1164.00	0.330745
1165.00	0.330355
1166.00	0.329989
1167.00	0.329623
1168.00	0.329256
1169.00	0.328885
1170.00	0.328508
1171.00	0.328111
1172.00	0.327745
1173.00	0.327401
1174.00	0.327068
1175.00	0.326722
1176.00	0.326346
1177.00	0.325992
1178.00	0.325663
1179.00	0.325317
1180.00	0.324978
1181.00	0.324614
1182.00	0.324276
1183.00	0.323922
1184.00	0.323579
1185.00	0.323259
1186.00	0.322948
1187.00	0.322640
1188.00	0.322341
1189.00	0.322038
1190.00	0.321708
1191.00	0.321389
1192.00	0.321078
1193.00	0.320794
1194.00	0.320496
1195.00	0.320195
1196.00	0.319878
1197.00	0.319598
1198.00	0.319292
1199.00	0.318990
1200.00	0.318695
1201.00	0.318393
1202.00	0.318094
1203.00	0.317776
1204.00	0.317467
1205.00	0.317166
1206.00	0.316838
1207.00	0.316523
1208.00	0.316216
1209.00	0.315888
1210.00	0.315571
1211.00	0.315246
1212.00	0.314908
1213.00	0.314597
1214.00	0.314270
1215.00	0.313978
1216.00	0.313676
1217.00	0.313382
1218.00	0.313080
1219.00	0.312777
1220.00	0.312475
1221.00	0.312171
1222.00	0.311860
1223.00	0.311550
1224.00	0.311248
1225.00	0.310934
1226.00	0.310637
1227.00	0.310344
1228.00	0.310046
1229.00	0.309739
1230.00	0.309434
1231.00	0.309136
1232.00	0.308851
1233.00	0.308570
1234.00	0.308280
1235.00	0.307995
1236.00	0.307672
1237.00	0.307352
1238.00	0.307045
1239.00	0.306738
1240.00	0.306457
1241.00	0.306165
1242.00	0.305865
1243.00	0.305577
1244.00	0.305283
1245.00	0.304991
1246.00	0.304703
1247.00	0.304394
1248.00	0.304097
1249.00	0.303810
1250.00	0.303504
1251.00	0.303197
1252.00	0.302877
1253.00	0.302577
1254.00	0.302292
1255.00	0.302005
1256.00	0.301734
1257.00	0.301467
1258.00	0.301164
1259.00	0.300905
1260.00	0.300623
1261.00	0.300325
1262.00	0.300018
1263.00	0.299721
1264.00	0.299459
1265.00	0.299145
1266.00	0.298832
1267.00	0.298538
1268.00	0.298247
1269.00	0.297949
1270.00	0.297640
1271.00	0.297345
1272.00	0.297048
1273.00	0.296718
1274.00	0.296392
1275.00	0.296093
1276.00	0.295789
1277.00	0.295487
1278.00	0.295197
1279.00	0.294949
1280.00	0.294689
1281.00	0.294399
1282.00	0.294152
1283.00	0.293887
1284.00	0.293624
1285.00	0.293356
1286.00	0.293095
1287.00	0.292853
1288.00	0.292591
1289.00	0.292324
1290.00	0.292091
1291.00	0.291844
1292.00	0.291616
1293.00	0.291362
1294.00	0.291118
1295.00	0.290897
1296.00	0.290650
1297.00	0.290388
1298.00	0.290153
1299.00	0.289903
1300.00	0.289649
1301.00	0.289365
1302.00	0.289085
1303.00	0.288830
1304.00	0.288582
1305.00	0.288340
1306.00	0.288080
1307.00	0.287806
1308.00	0.287517
1309.00	0.287224
1310.00	0.286965
1311.00	0.286700
1312.00	0.286408
1313.00	0.286099
1314.00	0.285813
1315.00	0.285504
1316.00	0.285203
1317.00	0.284875
1318.00	0.284595
1319.00	0.284308
1320.00	0.284021
1321.00	0.283707
1322.00	0.283390
1323.00	0.283093
1324.00	0.282772
1325.00	0.282477
1326.00	0.282196
1327.00	0.281852
1328.00	0.281531
1329.00	0.281228
1330.00	0.280955
1331.00	0.280667
1332.00	0.280392
1333.00	0.280091
1334.00	0.279823
1335.00	0.279508
1336.00	0.279209
1337.00	0.278920
1338.00	0.278640
1339.00	0.278360
1340.00	0.278104
1341.00	0.277876
1342.00	0.277632
1343.00	0.277357
1344.00	0.277105
1345.00	0.276855
1346.00	0.276594
1347.00	0.276308
1348.00	0.276015
1349.00	0.275730
1350.00	0.275470
1351.00	0.275203
1352.00	0.274966
1353.00	0.274744
1354.00	0.274486
1355.00	0.274222
1356.00	0.273967
1357.00	0.273707
1358.00	0.273434
1359.00	0.273192
1360.00	0.272946
1361.00	0.272715
1362.00	0.272473
1363.00	0.272234
1364.00	0.272025
1365.00	0.271809
1366.00	0.271602
1367.00	0.271421
1368.00	0.271250
1369.00	0.271091
1370.00	0.270906
1371.00	0.270763
1372.00	0.270650
1373.00	0.270549
1374.00	0.270459
1375.00	0.270398
1376.00	0.270303
1377.00	0.270239
1378.00	0.270211
1379.00	0.270189
1380.00	0.270187
1381.00	0.270190
1382.00	0.270239
1383.00	0.270303
1384.00	0.270356
1385.00	0.270430
1386.00	0.270507
1387.00	0.270610
1388.00	0.270696
1389.00	0.270799
1390.00	0.270918
1391.00	0.271042
1392.00	0.271179
1393.00	0.271350
1394.00	0.271548
1395.00	0.271721
1396.00	0.271887
1397.00	0.272064
1398.00	0.272253
1399.00	0.272438
1400.00	0.272626
1401.00	0.272819
1402.00	0.273006
1403.00	0.273198
1404.00	0.273401
1405.00	0.273624
1406.00	0.273840
1407.00	0.274043
1408.00	0.274251
1409.00	0.274432
1410.00	0.274619
1411.00	0.274803
1412.00	0.274978
1413.00	0.275165
1414.00	0.275333
1415.00	0.275497
1416.00	0.275667
1417.00	0.275831
1418.00	0.275979
1419.00	0.276117
1420.00	0.276235
1421.00	0.276361
1422.00	0.276472
1423.00	0.276623
1424.00	0.276741
1425.00	0.276840
1426.00	0.276938
1427.00	0.277020
1428.00	0.277091
1429.00	0.277151
1430.00	0.277227
1431.00	0.277289
1432.00	0.277345
1433.00	0.277395
1434.00	0.277437
1435.00	0.277496
1436.00	0.277546
1437.00	0.277598
1438.00	0.277608
1439.00	0.277645
1440.00	0.277636
1441.00	0.277635
1442.00	0.277634
1443.00	0.277636
1444.00	0.277619
1445.00	0.277582
1446.00	0.277568
1447.00	0.277543
1448.00	0.277525
1449.00	0.277462
1450.00	0.277384
1451.00	0.277341
1452.00	0.277272
1453.00	0.277185
1454.00	0.277089
1455.00	0.276992
1456.00	0.276857
1457.00	0.276717
1458.00	0.276565
1459.00	0.276414
1460.00	0.276261
1461.00	0.276085
1462.00	0.275908
1463.00	0.275702
1464.00	0.275474
1465.00	0.275227
1466.00	0.274975
1467.00	0.274742
1468.00	0.274438
1469.00	0.274149
1470.00	0.273866
1471.00	0.273575
1472.00	0.273281
1473.00	0.272991
1474.00	0.272668
1475.00	0.272352
1476.00	0.271994
1477.00	0.271635
1478.00	0.271289
1479.00	0.270921
1480.00	0.270532
1481.00	0.270174
1482.00	0.269797
1483.00	0.269456
1484.00	0.269095
1485.00	0.268754
1486.00	0.268385
1487.00	0.267999
1488.00	0.267611
1489.00	0.267229
1490.00	0.266832
1491.00	0.266443
1492.00	0.266049
1493.00	0.265664
1494.00	0.265262
1495.00	0.264875
1496.00	0.264523
1497.00	0.264191
1498.00	0.263787
1499.00	0.263409
1500.00	0.263026
1501.00	0.262630
1502.00	0.262221
1503.00	0.261800
1504.00	0.261403
1505.00	0.261024
1506.00	0.260618
1507.00	0.260215
1508.00	0.259849
1509.00	0.259454
1510.00	0.259064
1511.00	0.258656
1512.00	0.258266
1513.00	0.257859
1514.00	0.257466
1515.00	0.257107
1516.00	0.256736
1517.00	0.256369
1518.00	0.256020
1519.00	0.255689
1520.00	0.255358
1521.00	0.255037
1522.00	0.254683
1523.00	0.254389
1524.00	0.254065
1525.00	0.253724
1526.00	0.253393
1527.00	0.253050
1528.00	0.252744
1529.00	0.252430
1530.00	0.252128
1531.00	0.251834
1532.00	0.251545
1533.00	0.251262
1534.00	0.250964
1535.00	0.250654
1536.00	0.250340
1537.00	0.250037
1538.00	0.249712
1539.00	0.249434
1540.00	0.249116
1541.00	0.248805
1542.00	0.248499
1543.00	0.248207
1544.00	0.247969
1545.00	0.247713
1546.00	0.247440
1547.00	0.247183
1548.00	0.246891
1549.00	0.246609
1550.00	0.246338
1551.00	0.246058
1552.00	0.245755
1553.00	0.245467
1554.00	0.245187
1555.00	0.244921
1556.00	0.244621
1557.00	0.244345
1558.00	0.244077
1559.00	0.243801
1560.00	0.243534
1561.00	0.243240
1562.00	0.242954
1563.00	0.242678
1564.00	0.242384
1565.00	0.242109
1566.00	0.241813
1567.00	0.241517
1568.00	0.241229
1569.00	0.240970
1570.00	0.240674
1571.00	0.240393
1572.00	0.240117
1573.00	0.239857
1574.00	0.239567
1575.00	0.239274
1576.00	0.238988
1577.00	0.238727
1578.00	0.238480
1579.00	0.238227
1580.00	0.237970
1581.00	0.237710
1582.00	0.237448
1583.00	0.237197
1584.00	0.236956
1585.00	0.236725
1586.00	0.236487
1587.00	0.236270
1588.00	0.236048
1589.00	0.235827
1590.00	0.235594
1591.00	0.235391
1592.00	0.235221
1593.00	0.235016
1594.00	0.234804
1595.00	0.234578
1596.00	0.234371
1597.00	0.234173
1598.00	0.233975
1599.00	0.233785
1600.00	0.233595
1601.00	0.233380
1602.00	0.233169
1603.00	0.232967
1604.00	0.232760
1605.00	0.232546
1606.00	0.232330
1607.00	0.232149
1608.00	0.231970
1609.00	0.231745
1610.00	0.231572
1611.00	0.231391
1612.00	0.231212
1613.00	0.230996
1614.00	0.230777
1615.00	0.230594
1616.00	0.230393
1617.00	0.230196
1618.00	0.230021
1619.00	0.229847
1620.00	0.229671
1621.00	0.229493
1622.00	0.229327
1623.00	0.229190
1624.00	0.229017
1625.00	0.228825
1626.00	0.228687
1627.00	0.228550
1628.00	0.228407
1629.00	0.228234
1630.00	0.228092
1631.00	0.227956
1632.00	0.227799
1633.00	0.227640
1634.00	0.227492
1635.00	0.227331
1636.00	0.227169
1637.00	0.226996
1638.00	0.226870
1639.00	0.226748
1640.00	0.226571
1641.00	0.226420
1642.00	0.226259
1643.00	0.227733
1644.00	0.229220
1645.00	0.230675
1646.00	0.232149
1647.00	0.233639
1648.00	0.235086
1649.00	0.236507
1650.00	0.238014
1651.00	0.239481
1652.00	0.241008
1653.00	0.242533
1654.00	0.244070
1655.00	0.245547
1656.00	0.246961
1657.00	0.248459
1658.00	0.249925
1659.00	0.251414
1660.00	0.251130
1661.00	0.250901
1662.00	0.250654
1663.00	0.250424
1664.00	0.250204
1665.00	0.249999
1666.00	0.249828
1667.00	0.249568
1668.00	0.249363
1669.00	0.249104
1670.00	0.248828
1671.00	0.248573
1672.00	0.248411
1673.00	0.248223
1674.00	0.247927
1675.00	0.247740
1676.00	0.247540
1677.00	0.247399
1678.00	0.247166
1679.00	0.246976
1680.00	0.246843
1681.00	0.246651
1682.00	0.246454
1683.00	0.246339
1684.00	0.246236
1685.00	0.246075
1686.00	0.245959
1687.00	0.245879
1688.00	0.245879
1689.00	0.245764
1690.00	0.245719
1691.00	0.245742
1692.00	0.245664
1693.00	0.245654
1694.00	0.245640
1695.00	0.245621
1696.00	0.245637
1697.00	0.245621
1698.00	0.245608
1699.00	0.245616
1700.00	0.245563
1701.00	0.245472
1702.00	0.245424
1703.00	0.245360
1704.00	0.245283
1705.00	0.245131
1706.00	0.245046
1707.00	0.245071
1708.00	0.244976
1709.00	0.244917
1710.00	0.244917
1711.00	0.244692
1712.00	0.244596
1713.00	0.244482
1714.00	0.244318
1715.00	0.244152
1716.00	0.244022
1717.00	0.243858
1718.00	0.243849
1719.00	0.243784
1720.00	0.243658
1721.00	0.243605
1722.00	0.243502
1723.00	0.243380
1724.00	0.243142
1725.00	0.243102
1726.00	0.242913
1727.00	0.242655
1728.00	0.242630
1729.00	0.242444
1730.00	0.242268
1731.00	0.242105
1732.00	0.241998
1733.00	0.241814
1734.00	0.241656
1735.00	0.241439
1736.00	0.241317
1737.00	0.241175
1738.00	0.240967
1739.00	0.240797
1740.00	0.240576
1741.00	0.240448
1742.00	0.240232
1743.00	0.240088
1744.00	0.239887
1745.00	0.239665
1746.00	0.239495
1747.00	0.239291
1748.00	0.239119
1749.00	0.238973
1750.00	0.238817
1751.00	0.238669
1752.00	0.238453
1753.00	0.238267
1754.00	0.238095
1755.00	0.238003
1756.00	0.237808
1757.00	0.237716
1758.00	0.237533
1759.00	0.237422
1760.00	0.237306
1761.00	0.237143
1762.00	0.237032
1763.00	0.236837
1764.00	0.236720
1765.00	0.236480
1766.00	0.236336
1767.00	0.236107
1768.00	0.235922
1769.00	0.235725
1770.00	0.235479
1771.00	0.235317
1772.00	0.235033
1773.00	0.234878
1774.00	0.234580
1775.00	0.234337
1776.00	0.233973
1777.00	0.233752
1778.00	0.233623
1779.00	0.233297
1780.00	0.233143
1781.00	0.232965
1782.00	0.232884
1783.00	0.232576
1784.00	0.232571
1785.00	0.232409
1786.00	0.232201
1787.00	0.231916
1788.00	0.231745
1789.00	0.231465
1790.00	0.231164
1791.00	0.231045
1792.00	0.230928
1793.00	0.230816
1794.00	0.230603
1795.00	0.230421
1796.00	0.230350
1797.00	0.230119
1798.00	0.229870
1799.00	0.229636
1800.00	0.229474
1801.00	0.229163
1802.00	0.228885
1803.00	0.228826
1804.00	0.228748
1805.00	0.228531
1806.00	0.228377
1807.00	0.228276
1808.00	0.228039
1809.00	0.227806
1810.00	0.227661
1811.00	0.227582
1812.00	0.227353
1813.00	0.227139
1814.00	0.227082
1815.00	0.226917
1816.00	0.226821
1817.00	0.226730
1818.00	0.226631
1819.00	0.226554
1820.00	0.226369
1821.00	0.226297
1822.00	0.226113
1823.00	0.226032
1824.00	0.225903
1825.00	0.225861
1826.00	0.225689
1827.00	0.225502
1828.00	0.225300
1829.00	0.225216
1830.00	0.225134
1831.00	0.224902
1832.00	0.224929
1833.00	0.224636
1834.00	0.224483
1835.00	0.224282
1836.00	0.224168
1837.00	0.223883
1838.00	0.223736
1839.00	0.223637
1840.00	0.223568
1841.00	0.223492
1842.00	0.223370
1843.00	0.223441
1844.00	0.223377
1845.00	0.223373
1846.00	0.223379
1847.00	0.223335
1848.00	0.223334
1849.00	0.223252
1850.00	0.223534
1851.00	0.223616
1852.00	0.223795
1853.00	0.223931
1854.00	0.224282
1855.00	0.224437
1856.00	0.224725
1857.00	0.224962
1858.00	0.225264
1859.00	0.225727
1860.00	0.226051
1861.00	0.226541
1862.00	0.226864
1863.00	0.227315
1864.00	0.227896
1865.00	0.228526
1866.00	0.229204
1867.00	0.229790
1868.00	0.230545
1869.00	0.231313
1870.00	0.232191
1871.00	0.233102
1872.00	0.234124
1873.00	0.235104
1874.00	0.236263
1875.00	0.237515
1876.00	0.238667
1877.00	0.240052
1878.00	0.241501
1879.00	0.243169
1880.00	0.244748
1881.00	0.246365
1882.00	0.248039
1883.00	0.249749
1884.00	0.251601
1885.00	0.253517
1886.00	0.255435
1887.00	0.257349
1888.00	0.259375
1889.00	0.261575
1890.00	0.263706
1891.00	0.265970
1892.00	0.268100
1893.00	0.270399
1894.00	0.272544
1895.00	0.274850
1896.00	0.277073
1897.00	0.279367
1898.00	0.281754
1899.00	0.284237
1900.00	0.286597
1901.00	0.288837
1902.00	0.291177
1903.00	0.293517
1904.00	0.295921
1905.00	0.298234
1906.00	0.300371
1907.00	0.302868
1908.00	0.304782
1909.00	0.307068
1910.00	0.308880
1911.00	0.310813
1912.00	0.312734
1913.00	0.314762
1914.00	0.316619
1915.00	0.318230
1916.00	0.319880
1917.00	0.321347
1918.00	0.323124
1919.00	0.324321
1920.00	0.325697
1921.00	0.326953
1922.00	0.327845
1923.00	0.328777
1924.00	0.329664
1925.00	0.330891
1926.00	0.331412
1927.00	0.332334
1928.00	0.333114
1929.00	0.333483
1930.00	0.333698
1931.00	0.334182
1932.00	0.334566
1933.00	0.334438
1934.00	0.334978
1935.00	0.334950
1936.00	0.335097
1937.00	0.334909
1938.00	0.334822
1939.00	0.334737
1940.00	0.334530
1941.00	0.333983
1942.00	0.333474
1943.00	0.333041
1944.00	0.332669
1945.00	0.332113
1946.00	0.331922
1947.00	0.331473
1948.00	0.330627
1949.00	0.329964
1950.00	0.329532
1951.00	0.328422
1952.00	0.327510
1953.00	0.326890
1954.00	0.326136
1955.00	0.325274
1956.00	0.324661
1957.00	0.323878
1958.00	0.323027
1959.00	0.322154
1960.00	0.321532
1961.00	0.320333
1962.00	0.319412
1963.00	0.318118
1964.00	0.317007
1965.00	0.316046
1966.00	0.314971
1967.00	0.314028
1968.00	0.313340
1969.00	0.312611
1970.00	0.311385
1971.00	0.310580
1972.00	0.309460
1973.00	0.308300
1974.00	0.307263
1975.00	0.306352
1976.00	0.305171
1977.00	0.304000
1978.00	0.303332
1979.00	0.302384
1980.00	0.301466
1981.00	0.300510
1982.00	0.299669
1983.00	0.298854
1984.00	0.297789
1985.00	0.296597
1986.00	0.295360
1987.00	0.294382
1988.00	0.293388
1989.00	0.292554
1990.00	0.291410
1991.00	0.290404
1992.00	0.289461
1993.00	0.288653
1994.00	0.287780
1995.00	0.286719
1996.00	0.285874
1997.00	0.285147
1998.00	0.284252
1999.00	0.283282
2000.00	0.282278
2001.00	0.281407
2002.00	0.280644
2003.00	0.279874
2004.00	0.279037
2005.00	0.278161
2006.00	0.277421
2007.00	0.276749
2008.00	0.276160
2009.00	0.275375
2010.00	0.274565
2011.00	0.273854
2012.00	0.273222
2013.00	0.272494
2014.00	0.271570
2015.00	0.270918
2016.00	0.270258
2017.00	0.269647
2018.00	0.268827
2019.00	0.268150
2020.00	0.267511
2021.00	0.266932
2022.00	0.266283
2023.00	0.265493
2024.00	0.264951
2025.00	0.264067
2026.00	0.263471
2027.00	0.262864
2028.00	0.262095
2029.00	0.261426
2030.00	0.260774
2031.00	0.260233
2032.00	0.259508
2033.00	0.259044
2034.00	0.258323
2035.00	0.257973
2036.00	0.257432
2037.00	0.256761
2038.00	0.256236
2039.00	0.255608
2040.00	0.255294
2041.00	0.254789
2042.00	0.254494
2043.00	0.253844
2044.00	0.253409
2045.00	0.253100
2046.00	0.252494
2047.00	0.251955
2048.00	0.251508
2049.00	0.251115
2050.00	0.250558
2051.00	0.250179
2052.00	0.249676
2053.00	0.249246
2054.00	0.249122
2055.00	0.248686
2056.00	0.248377
2057.00	0.247750
2058.00	0.247613
2059.00	0.247203
2060.00	0.246967
2061.00	0.246581
2062.00	0.246137
2063.00	0.245721
2064.00	0.245391
2065.00	0.245199
2066.00	0.244807
2067.00	0.244719
2068.00	0.244420
2069.00	0.244109
2070.00	0.243656
2071.00	0.243018
2072.00	0.242689
2073.00	0.242234
2074.00	0.241923
2075.00	0.241333
2076.00	0.241087
2077.00	0.240542
2078.00	0.240246
2079.00	0.239875
2080.00	0.239540
2081.00	0.239200
2082.00	0.238596
2083.00	0.238507
2084.00	0.237828
2085.00	0.237437
2086.00	0.237018
2087.00	0.236781
2088.00	0.236435
2089.00	0.236088
2090.00	0.235908
2091.00	0.235537
2092.00	0.235156
2093.00	0.234507
2094.00	0.234190
2095.00	0.233804
2096.00	0.233330
2097.00	0.233051
2098.00	0.232763
2099.00	0.232331
2100.00	0.231712
2101.00	0.231205
2102.00	0.230987
2103.00	0.230654
2104.00	0.230020
2105.00	0.229658
2106.00	0.229330
2107.00	0.228667
2108.00	0.228008
2109.00	0.227766
2110.00	0.227367
2111.00	0.227128
2112.00	0.226565
2113.00	0.226130
2114.00	0.225700
2115.00	0.224994
2116.00	0.224790
2117.00	0.224471
2118.00	0.224218
2119.00	0.223654
2120.00	0.223319
2121.00	0.223252
2122.00	0.222680
2123.00	0.222014
2124.00	0.221735
2125.00	0.221664
2126.00	0.221039
2127.00	0.220993
2128.00	0.220508
2129.00	0.219975
2130.00	0.219613
2131.00	0.219197
2132.00	0.219053
2133.00	0.218413
2134.00	0.218064
2135.00	0.217645
2136.00	0.217002
2137.00	0.216616
2138.00	0.216137
2139.00	0.216063
2140.00	0.215874
2141.00	0.215612
2142.00	0.215109
2143.00	0.214533
2144.00	0.213845
2145.00	0.213521
2146.00	0.213437
2147.00	0.212983
2148.00	0.212454
2149.00	0.212075
2150.00	0.211992
2151.00	0.211555
2152.00	0.211529
2153.00	0.211310
2154.00	0.210912
2155.00	0.210440
2156.00	0.210195
2157.00	0.209874
2158.00	0.209470
2159.00	0.209280
2160.00	0.209524
2161.00	0.209188
2162.00	0.208994
2163.00	0.208733
2164.00	0.208518
2165.00	0.208393
2166.00	0.207893
2167.00	0.207380
2168.00	0.206941
2169.00	0.206348
2170.00	0.206207
2171.00	0.206008
2172.00	0.205593
2173.00	0.205084
2174.00	0.204998
2175.00	0.204465
2176.00	0.204012
2177.00	0.203462
2178.00	0.203251
2179.00	0.202901
2180.00	0.202384
2181.00	0.202479
2182.00	0.202082
2183.00	0.201965
2184.00	0.201896
2185.00	0.201784
2186.00	0.201484
2187.00	0.201271
2188.00	0.200932
2189.00	0.200656
2190.00	0.200826
2191.00	0.200354
2192.00	0.200439
2193.00	0.200397
2194.00	0.200160
2195.00	0.199957
2196.00	0.199644
2197.00	0.199685
[truncated: 303 more rows]
