# Supplementary material for: Ultrafast charge-transfer-induced spin transition in cobalt-tungstate molecular photomagnets
Source: Nat Commun. 2025 Jun 6;16:5012. doi: 10.1038/s41467-025-60401-4 (PMC12144094; doi:10.1038/s41467-025-60401-4)
Supplement: Supplementary file 5 — Source Data [file 41467_2025_60401_MOESM5_ESM.zip › Source_Data_files/Photoinduced_UV_vis_NIR_spectra_CsCoW/photo1st_anealing/File_220712_214738_150K.txt]

File_220712_214738_150K.spc - RawData
�g�� (nm)	Abs.
200.00	2.114948
201.00	2.091997
202.00	2.164006
203.00	2.262161
204.00	2.672436
205.00	2.355875
206.00	2.551587
207.00	2.577969
208.00	2.577154
209.00	2.391876
210.00	2.418628
211.00	2.324707
212.00	2.335607
213.00	2.228535
214.00	2.188030
215.00	2.141679
216.00	2.138887
217.00	2.084054
218.00	2.102361
219.00	2.096593
220.00	2.125995
221.00	2.141490
222.00	2.118640
223.00	2.112338
224.00	2.085856
225.00	2.057294
226.00	2.053205
227.00	2.073988
228.00	2.084266
229.00	2.115665
230.00	2.151434
231.00	2.167883
232.00	2.161041
233.00	2.176480
234.00	2.182211
235.00	2.183300
236.00	2.184049
237.00	2.188763
238.00	2.166261
239.00	2.186443
240.00	2.217922
241.00	2.201944
242.00	2.214996
243.00	2.240945
244.00	2.218579
245.00	2.185545
246.00	2.212335
247.00	2.214277
248.00	2.208046
249.00	2.224530
250.00	2.254745
251.00	2.267928
252.00	2.265392
253.00	2.264271
254.00	2.270670
255.00	2.262488
256.00	2.253407
257.00	2.255189
258.00	2.273828
259.00	2.261825
260.00	2.262027
261.00	2.263222
262.00	2.268633
263.00	2.260559
264.00	2.277405
265.00	2.272944
266.00	2.275950
267.00	2.288365
268.00	2.266618
269.00	2.255555
270.00	2.251217
271.00	2.242296
272.00	2.223159
273.00	2.238616
274.00	2.213523
275.00	2.207627
276.00	2.194700
277.00	2.195082
278.00	2.178378
279.00	2.185941
280.00	2.170910
281.00	2.159647
282.00	2.147963
283.00	2.145215
284.00	2.131942
285.00	2.137752
286.00	2.135653
287.00	2.127997
288.00	2.114763
289.00	2.103443
290.00	2.085666
291.00	2.067986
292.00	2.051978
293.00	2.046144
294.00	2.042239
295.00	2.033942
296.00	2.027184
297.00	2.023572
298.00	2.005128
299.00	1.984189
300.00	1.973768
301.00	1.966017
302.00	1.953619
303.00	1.947794
304.00	1.943559
305.00	1.922790
306.00	1.902411
307.00	1.886538
308.00	1.866058
309.00	1.840302
310.00	1.831042
311.00	1.822809
312.00	1.805052
313.00	1.790957
314.00	1.771216
315.00	1.753940
316.00	1.729326
317.00	1.709391
318.00	1.685438
319.00	1.672059
320.00	1.650210
321.00	1.636397
322.00	1.617179
323.00	1.600037
324.00	1.581579
325.00	1.563608
326.00	1.548359
327.00	1.535447
328.00	1.526023
329.00	1.516071
330.00	1.507511
331.00	1.495435
332.00	1.483737
333.00	1.475223
334.00	1.469551
335.00	1.462638
336.00	1.456916
337.00	1.456744
338.00	1.450207
339.00	1.443083
340.00	1.438492
341.00	1.431336
342.00	1.425041
343.00	1.420566
344.00	1.415346
345.00	1.413091
346.00	1.413393
347.00	1.408289
348.00	1.407399
349.00	1.404605
350.00	1.399988
351.00	1.394637
352.00	1.391786
353.00	1.387233
354.00	1.383844
355.00	1.378489
356.00	1.373974
357.00	1.370402
358.00	1.364887
359.00	1.359960
360.00	1.354759
361.00	1.349369
362.00	1.342640
363.00	1.335916
364.00	1.328904
365.00	1.321533
366.00	1.314219
367.00	1.307399
368.00	1.299891
369.00	1.292499
370.00	1.283567
371.00	1.273438
372.00	1.262954
373.00	1.253761
374.00	1.244706
375.00	1.235868
376.00	1.227197
377.00	1.218825
378.00	1.209175
379.00	1.198717
380.00	1.189815
381.00	1.180523
382.00	1.170232
383.00	1.161509
384.00	1.152789
385.00	1.142949
386.00	1.134491
387.00	1.125002
388.00	1.115951
389.00	1.107009
390.00	1.097866
391.00	1.088691
392.00	1.081495
393.00	1.073379
394.00	1.065438
395.00	1.058417
396.00	1.050928
397.00	1.043638
398.00	1.037277
399.00	1.031421
400.00	1.026585
401.00	1.021972
402.00	1.017326
403.00	1.012772
404.00	1.008705
405.00	1.004330
406.00	1.000348
407.00	0.997197
408.00	0.993984
409.00	0.990166
410.00	0.986920
411.00	0.984015
412.00	0.980039
413.00	0.976470
414.00	0.973718
415.00	0.970384
416.00	0.966636
417.00	0.962715
418.00	0.958740
419.00	0.954466
420.00	0.950775
421.00	0.947122
422.00	0.943986
423.00	0.940616
424.00	0.937241
425.00	0.933166
426.00	0.928672
427.00	0.924771
428.00	0.920365
429.00	0.915623
430.00	0.911709
431.00	0.908042
432.00	0.904410
433.00	0.901116
434.00	0.898865
435.00	0.895494
436.00	0.892956
437.00	0.889492
438.00	0.887012
439.00	0.883588
440.00	0.880548
441.00	0.877111
442.00	0.874252
443.00	0.870961
444.00	0.868228
445.00	0.866011
446.00	0.863502
447.00	0.861794
448.00	0.859614
449.00	0.857939
450.00	0.856021
451.00	0.854059
452.00	0.851752
453.00	0.849890
454.00	0.848191
455.00	0.846753
456.00	0.845690
457.00	0.844341
458.00	0.843687
459.00	0.842429
460.00	0.841070
461.00	0.840073
462.00	0.839067
463.00	0.837041
464.00	0.835731
465.00	0.834269
466.00	0.832798
467.00	0.831438
468.00	0.830156
469.00	0.828386
470.00	0.826978
471.00	0.824978
472.00	0.822964
473.00	0.821002
474.00	0.818973
475.00	0.816655
476.00	0.814703
477.00	0.812923
478.00	0.810965
479.00	0.809197
480.00	0.807237
481.00	0.805436
482.00	0.803342
483.00	0.801295
484.00	0.799213
485.00	0.797275
486.00	0.795095
487.00	0.792843
488.00	0.790791
489.00	0.788561
490.00	0.786716
491.00	0.784482
492.00	0.782710
493.00	0.781300
494.00	0.779816
495.00	0.777729
496.00	0.776053
497.00	0.774789
498.00	0.773321
499.00	0.771927
500.00	0.770825
501.00	0.770237
502.00	0.768689
503.00	0.767194
504.00	0.765817
505.00	0.764524
506.00	0.763346
507.00	0.762619
508.00	0.761464
509.00	0.760672
510.00	0.759588
511.00	0.758308
512.00	0.757103
513.00	0.756672
514.00	0.755727
515.00	0.755204
516.00	0.754860
517.00	0.754256
518.00	0.753619
519.00	0.752950
520.00	0.752460
521.00	0.751653
522.00	0.751222
523.00	0.750537
524.00	0.750294
525.00	0.750073
526.00	0.749614
527.00	0.749194
528.00	0.749040
529.00	0.748974
530.00	0.749319
531.00	0.749603
532.00	0.749777
533.00	0.749741
534.00	0.749482
535.00	0.748419
536.00	0.747757
537.00	0.747198
538.00	0.746850
539.00	0.746413
540.00	0.746084
541.00	0.745623
542.00	0.744783
543.00	0.744035
544.00	0.743079
545.00	0.742127
546.00	0.741218
547.00	0.740284
548.00	0.738742
549.00	0.737556
550.00	0.736423
551.00	0.735178
552.00	0.734245
553.00	0.733812
554.00	0.733361
555.00	0.733115
556.00	0.732756
557.00	0.733193
558.00	0.733433
559.00	0.733799
560.00	0.734399
561.00	0.735609
562.00	0.736260
563.00	0.737266
564.00	0.738300
565.00	0.739036
566.00	0.739814
567.00	0.740555
568.00	0.741507
569.00	0.742835
570.00	0.744072
571.00	0.744962
572.00	0.746146
573.00	0.747034
574.00	0.747481
575.00	0.748320
576.00	0.749214
577.00	0.749958
578.00	0.750937
579.00	0.752368
580.00	0.753534
581.00	0.755016
582.00	0.756546
583.00	0.758540
584.00	0.760390
585.00	0.762556
586.00	0.764671
587.00	0.767285
588.00	0.769110
589.00	0.770865
590.00	0.773446
591.00	0.775809
592.00	0.777906
593.00	0.780275
594.00	0.783011
595.00	0.784768
596.00	0.786889
597.00	0.789512
598.00	0.792181
599.00	0.794284
600.00	0.796923
601.00	0.799548
602.00	0.801203
603.00	0.803402
604.00	0.805559
605.00	0.807837
606.00	0.810491
607.00	0.813047
608.00	0.815277
609.00	0.818448
610.00	0.821385
611.00	0.823185
612.00	0.825586
613.00	0.828024
614.00	0.829924
615.00	0.831770
616.00	0.834699
617.00	0.837677
618.00	0.840383
619.00	0.843393
620.00	0.846485
621.00	0.849050
622.00	0.851053
623.00	0.853188
624.00	0.855249
625.00	0.857669
626.00	0.860344
627.00	0.863549
628.00	0.866659
629.00	0.869173
630.00	0.871298
631.00	0.873478
632.00	0.875949
633.00	0.878514
634.00	0.881302
635.00	0.884138
636.00	0.887149
637.00	0.889201
638.00	0.891681
639.00	0.895028
640.00	0.897717
641.00	0.899885
642.00	0.902685
643.00	0.905712
644.00	0.907706
645.00	0.910679
646.00	0.912646
647.00	0.915235
648.00	0.917893
649.00	0.920110
650.00	0.921411
651.00	0.924483
652.00	0.926634
653.00	0.928199
654.00	0.930558
655.00	0.933691
656.00	0.936429
657.00	0.939285
658.00	0.942500
659.00	0.946227
660.00	0.949472
661.00	0.952622
662.00	0.956181
663.00	0.958524
664.00	0.960628
665.00	0.962475
666.00	0.963740
667.00	0.964686
668.00	0.965855
669.00	0.966377
670.00	0.966962
671.00	0.967960
672.00	0.968635
673.00	0.969868
674.00	0.970882
675.00	0.972694
676.00	0.974604
677.00	0.977029
678.00	0.978999
679.00	0.980746
680.00	0.982344
681.00	0.984349
682.00	0.986474
683.00	0.988152
684.00	0.990800
685.00	0.992741
686.00	0.994923
687.00	0.996031
688.00	0.996999
689.00	0.998228
690.00	0.999724
691.00	1.000136
692.00	1.001912
693.00	1.003401
694.00	1.004693
695.00	1.006516
696.00	1.007420
697.00	1.007475
698.00	1.009379
699.00	1.010413
700.00	1.011472
701.00	1.012796
702.00	1.014525
703.00	1.014363
704.00	1.015907
705.00	1.015858
706.00	1.017631
707.00	1.018234
708.00	1.019549
709.00	1.019574
710.00	1.021023
711.00	1.021428
712.00	1.021674
713.00	1.023322
714.00	1.023322
715.00	1.023424
716.00	1.023987
717.00	1.025778
718.00	1.024388
719.00	1.013342
720.00	1.001810
721.00	0.993879
722.00	0.990735
723.00	0.987723
724.00	0.984468
725.00	0.981624
726.00	0.978584
727.00	0.975478
728.00	0.972158
729.00	0.969451
730.00	0.969629
731.00	0.969730
732.00	0.970020
733.00	0.970160
734.00	0.970312
735.00	0.970488
736.00	0.970551
737.00	0.970582
738.00	0.970675
739.00	0.970650
740.00	0.970619
741.00	0.970472
742.00	0.970320
743.00	0.970121
744.00	0.969902
745.00	0.969619
746.00	0.969325
747.00	0.968974
748.00	0.968573
749.00	0.968111
750.00	0.967662
751.00	0.967081
752.00	0.966559
753.00	0.965971
754.00	0.965339
755.00	0.964620
756.00	0.963857
757.00	0.963119
758.00	0.962376
759.00	0.961554
760.00	0.960694
761.00	0.959706
762.00	0.958814
763.00	0.957851
764.00	0.956864
765.00	0.955965
766.00	0.954997
767.00	0.953956
768.00	0.952877
769.00	0.951806
770.00	0.950704
771.00	0.949546
772.00	0.948332
773.00	0.947114
774.00	0.945770
775.00	0.944486
776.00	0.943170
777.00	0.941851
778.00	0.940607
779.00	0.939331
780.00	0.937837
781.00	0.936440
782.00	0.934940
783.00	0.933365
784.00	0.931818
785.00	0.930221
786.00	0.928466
787.00	0.926773
788.00	0.925132
789.00	0.923452
790.00	0.921766
791.00	0.920147
792.00	0.918434
793.00	0.916685
794.00	0.914918
795.00	0.912969
796.00	0.910995
797.00	0.909129
798.00	0.907073
799.00	0.905069
800.00	0.902997
801.00	0.900995
802.00	0.898995
803.00	0.897035
804.00	0.894990
805.00	0.892908
806.00	0.890812
807.00	0.888682
808.00	0.886487
809.00	0.884264
810.00	0.882081
811.00	0.879810
812.00	0.877685
813.00	0.875485
814.00	0.873251
815.00	0.871066
816.00	0.868940
817.00	0.866701
818.00	0.864478
819.00	0.862245
820.00	0.859989
821.00	0.857692
822.00	0.855340
823.00	0.853017
824.00	0.850756
825.00	0.848568
826.00	0.846270
827.00	0.844046
828.00	0.841802
829.00	0.839395
830.00	0.837102
831.00	0.834805
832.00	0.832532
833.00	0.830123
834.00	0.827922
835.00	0.825594
836.00	0.823198
837.00	0.820889
838.00	0.818675
839.00	0.816382
840.00	0.814104
841.00	0.811732
842.00	0.809279
843.00	0.806895
844.00	0.804507
845.00	0.802253
846.00	0.800031
847.00	0.797721
848.00	0.795509
849.00	0.793228
850.00	0.790924
851.00	0.788581
852.00	0.786184
853.00	0.783959
854.00	0.781611
855.00	0.779152
856.00	0.776809
857.00	0.774518
858.00	0.772269
859.00	0.769978
860.00	0.767691
861.00	0.765337
862.00	0.762814
863.00	0.757099
864.00	0.751328
865.00	0.745467
866.00	0.739698
867.00	0.733985
868.00	0.728247
869.00	0.722644
870.00	0.716881
871.00	0.711136
872.00	0.705572
873.00	0.699964
874.00	0.694289
875.00	0.688626
876.00	0.683174
877.00	0.677741
878.00	0.672144
879.00	0.666594
880.00	0.663697
881.00	0.660992
882.00	0.658283
883.00	0.655520
884.00	0.652870
885.00	0.650255
886.00	0.647520
887.00	0.644817
888.00	0.642329
889.00	0.639730
890.00	0.637098
891.00	0.634575
892.00	0.632008
893.00	0.629262
894.00	0.626512
895.00	0.624037
896.00	0.621493
897.00	0.618909
898.00	0.616268
899.00	0.613678
900.00	0.611176
901.00	0.608636
902.00	0.606001
903.00	0.603516
904.00	0.601089
905.00	0.598520
906.00	0.595982
907.00	0.593514
908.00	0.590951
909.00	0.588486
910.00	0.586110
911.00	0.583770
912.00	0.581333
913.00	0.579098
914.00	0.576822
915.00	0.574557
916.00	0.572267
917.00	0.569981
918.00	0.567694
919.00	0.565493
920.00	0.563232
921.00	0.561046
922.00	0.558842
923.00	0.556679
924.00	0.554526
925.00	0.552445
926.00	0.550385
927.00	0.548280
928.00	0.546196
929.00	0.544133
930.00	0.541997
931.00	0.539953
932.00	0.537911
933.00	0.535937
934.00	0.533968
935.00	0.532012
936.00	0.530102
937.00	0.528193
938.00	0.526246
939.00	0.524395
940.00	0.522534
941.00	0.520728
942.00	0.518891
943.00	0.517022
944.00	0.515192
945.00	0.513358
946.00	0.511550
947.00	0.509731
948.00	0.507970
949.00	0.506210
950.00	0.504444
951.00	0.502628
952.00	0.500847
953.00	0.499052
954.00	0.497284
955.00	0.495461
956.00	0.493666
957.00	0.491886
958.00	0.490083
959.00	0.488342
960.00	0.486689
961.00	0.485075
962.00	0.483432
963.00	0.481810
964.00	0.480223
965.00	0.478642
966.00	0.477029
967.00	0.475454
968.00	0.473906
969.00	0.472339
970.00	0.470791
971.00	0.469322
972.00	0.467955
973.00	0.466504
974.00	0.465063
975.00	0.463667
976.00	0.462261
977.00	0.460823
978.00	0.459417
979.00	0.458059
980.00	0.456717
981.00	0.455389
982.00	0.454045
983.00	0.452771
984.00	0.451498
985.00	0.450181
986.00	0.448911
987.00	0.447649
988.00	0.446372
989.00	0.445123
990.00	0.443937
991.00	0.442738
992.00	0.441542
993.00	0.440334
994.00	0.439180
995.00	0.437973
996.00	0.436789
997.00	0.435617
998.00	0.434498
999.00	0.433311
1000.00	0.432165
1001.00	0.431025
1002.00	0.429982
1003.00	0.428952
1004.00	0.427907
1005.00	0.426870
1006.00	0.425872
1007.00	0.424853
1008.00	0.423865
1009.00	0.422887
1010.00	0.421937
1011.00	0.420921
1012.00	0.419952
1013.00	0.419018
1014.00	0.418059
1015.00	0.417095
1016.00	0.416174
1017.00	0.415242
1018.00	0.414306
1019.00	0.413392
1020.00	0.412457
1021.00	0.411576
1022.00	0.410663
1023.00	0.409704
1024.00	0.408787
1025.00	0.407904
1026.00	0.407002
1027.00	0.406075
1028.00	0.405177
1029.00	0.404328
1030.00	0.403437
1031.00	0.402575
1032.00	0.401706
1033.00	0.400880
1034.00	0.400032
1035.00	0.399182
1036.00	0.398341
1037.00	0.397519
1038.00	0.396679
1039.00	0.395863
1040.00	0.395071
1041.00	0.394276
1042.00	0.393462
1043.00	0.392660
1044.00	0.391899
1045.00	0.391156
1046.00	0.390380
1047.00	0.389638
1048.00	0.388891
1049.00	0.388136
1050.00	0.387385
1051.00	0.386662
1052.00	0.385985
1053.00	0.385258
1054.00	0.384560
1055.00	0.383860
1056.00	0.383166
1057.00	0.382463
1058.00	0.381747
1059.00	0.381061
1060.00	0.380380
1061.00	0.379683
1062.00	0.378987
1063.00	0.378332
1064.00	0.377671
1065.00	0.377043
1066.00	0.376395
1067.00	0.375772
1068.00	0.375134
1069.00	0.374480
1070.00	0.373865
1071.00	0.373220
1072.00	0.372595
1073.00	0.371958
1074.00	0.371307
1075.00	0.370701
1076.00	0.370067
1077.00	0.369453
1078.00	0.368872
1079.00	0.368306
1080.00	0.367715
1081.00	0.367134
1082.00	0.366537
1083.00	0.366001
1084.00	0.365438
1085.00	0.364891
1086.00	0.364333
1087.00	0.363791
1088.00	0.363232
1089.00	0.362697
1090.00	0.362185
1091.00	0.361701
1092.00	0.361169
1093.00	0.360667
1094.00	0.360177
1095.00	0.359697
1096.00	0.359213
1097.00	0.358711
1098.00	0.358212
1099.00	0.357710
1100.00	0.357192
1101.00	0.356696
1102.00	0.356208
1103.00	0.355744
1104.00	0.355258
1105.00	0.354793
1106.00	0.354306
1107.00	0.353820
1108.00	0.353337
1109.00	0.352870
1110.00	0.352402
1111.00	0.351929
1112.00	0.351450
1113.00	0.350977
1114.00	0.350536
1115.00	0.350092
1116.00	0.349638
1117.00	0.349227
1118.00	0.348806
1119.00	0.348355
1120.00	0.347901
1121.00	0.347454
1122.00	0.347005
1123.00	0.346552
1124.00	0.346097
1125.00	0.345674
1126.00	0.345253
1127.00	0.344817
1128.00	0.344354
1129.00	0.343905
1130.00	0.343448
1131.00	0.342990
1132.00	0.342529
1133.00	0.342101
1134.00	0.341654
1135.00	0.341201
1136.00	0.340787
1137.00	0.340358
1138.00	0.339928
1139.00	0.339490
1140.00	0.339060
1141.00	0.338666
1142.00	0.338228
1143.00	0.337799
1144.00	0.337375
1145.00	0.336970
1146.00	0.336544
1147.00	0.336115
1148.00	0.335700
1149.00	0.335315
1150.00	0.334907
1151.00	0.334495
1152.00	0.334097
1153.00	0.333673
1154.00	0.333283
1155.00	0.332893
1156.00	0.332506
1157.00	0.332134
1158.00	0.331738
1159.00	0.331359
1160.00	0.330984
1161.00	0.330624
1162.00	0.330279
1163.00	0.329925
1164.00	0.329571
1165.00	0.329220
1166.00	0.328853
1167.00	0.328489
1168.00	0.328133
1169.00	0.327756
1170.00	0.327382
1171.00	0.326978
1172.00	0.326608
1173.00	0.326265
1174.00	0.325908
1175.00	0.325579
1176.00	0.325214
1177.00	0.324860
1178.00	0.324513
1179.00	0.324150
1180.00	0.323794
1181.00	0.323460
1182.00	0.323110
1183.00	0.322764
1184.00	0.322419
1185.00	0.322074
1186.00	0.321742
1187.00	0.321414
1188.00	0.321100
1189.00	0.320790
1190.00	0.320465
1191.00	0.320132
1192.00	0.319783
1193.00	0.319477
1194.00	0.319163
1195.00	0.318846
1196.00	0.318518
1197.00	0.318246
1198.00	0.317927
1199.00	0.317621
1200.00	0.317312
1201.00	0.317004
1202.00	0.316694
1203.00	0.316372
1204.00	0.316067
1205.00	0.315763
1206.00	0.315433
1207.00	0.315092
1208.00	0.314785
1209.00	0.314461
1210.00	0.314131
1211.00	0.313791
1212.00	0.313459
1213.00	0.313143
1214.00	0.312785
1215.00	0.312458
1216.00	0.312128
1217.00	0.311797
1218.00	0.311455
1219.00	0.311104
1220.00	0.310787
1221.00	0.310472
1222.00	0.310142
1223.00	0.309824
1224.00	0.309542
1225.00	0.309232
1226.00	0.308943
1227.00	0.308656
1228.00	0.308372
1229.00	0.308060
1230.00	0.307758
1231.00	0.307473
1232.00	0.307193
1233.00	0.306906
1234.00	0.306615
1235.00	0.306344
1236.00	0.306063
1237.00	0.305760
1238.00	0.305465
1239.00	0.305190
1240.00	0.304905
1241.00	0.304604
1242.00	0.304298
1243.00	0.304007
1244.00	0.303707
1245.00	0.303417
1246.00	0.303133
1247.00	0.302847
1248.00	0.302525
1249.00	0.302211
1250.00	0.301899
1251.00	0.301598
1252.00	0.301270
1253.00	0.300950
1254.00	0.300654
1255.00	0.300353
1256.00	0.300042
1257.00	0.299754
1258.00	0.299454
1259.00	0.299190
1260.00	0.298886
1261.00	0.298603
1262.00	0.298287
1263.00	0.297989
1264.00	0.297702
1265.00	0.297393
1266.00	0.297098
1267.00	0.296810
1268.00	0.296531
1269.00	0.296259
1270.00	0.295983
1271.00	0.295707
1272.00	0.295417
1273.00	0.295124
1274.00	0.294832
1275.00	0.294531
1276.00	0.294240
1277.00	0.293948
1278.00	0.293657
1279.00	0.293394
1280.00	0.293109
1281.00	0.292806
1282.00	0.292544
1283.00	0.292270
1284.00	0.291996
1285.00	0.291703
1286.00	0.291443
1287.00	0.291175
1288.00	0.290884
1289.00	0.290599
1290.00	0.290331
1291.00	0.290071
1292.00	0.289827
1293.00	0.289566
1294.00	0.289314
1295.00	0.289062
1296.00	0.288804
1297.00	0.288552
1298.00	0.288305
1299.00	0.288076
1300.00	0.287830
1301.00	0.287569
1302.00	0.287296
1303.00	0.287023
1304.00	0.286790
1305.00	0.286571
1306.00	0.286338
1307.00	0.286108
1308.00	0.285850
1309.00	0.285577
1310.00	0.285322
1311.00	0.285075
1312.00	0.284793
1313.00	0.284494
1314.00	0.284190
1315.00	0.283894
1316.00	0.283604
1317.00	0.283307
1318.00	0.283013
1319.00	0.282740
1320.00	0.282459
1321.00	0.282142
1322.00	0.281823
1323.00	0.281525
1324.00	0.281195
1325.00	0.280872
1326.00	0.280577
1327.00	0.280241
1328.00	0.279902
1329.00	0.279600
1330.00	0.279317
1331.00	0.279055
1332.00	0.278803
1333.00	0.278529
1334.00	0.278281
1335.00	0.277998
1336.00	0.277709
1337.00	0.277430
1338.00	0.277181
1339.00	0.276929
1340.00	0.276696
1341.00	0.276495
1342.00	0.276289
1343.00	0.276027
1344.00	0.275790
1345.00	0.275536
1346.00	0.275290
1347.00	0.275049
1348.00	0.274777
1349.00	0.274496
1350.00	0.274219
1351.00	0.273935
1352.00	0.273685
1353.00	0.273483
1354.00	0.273268
1355.00	0.273027
1356.00	0.272777
1357.00	0.272539
1358.00	0.272279
1359.00	0.272010
1360.00	0.271788
1361.00	0.271562
1362.00	0.271360
1363.00	0.271135
1364.00	0.270952
1365.00	0.270781
1366.00	0.270615
1367.00	0.270474
1368.00	0.270348
1369.00	0.270228
1370.00	0.270066
1371.00	0.269935
1372.00	0.269835
1373.00	0.269756
1374.00	0.269665
1375.00	0.269601
1376.00	0.269535
1377.00	0.269499
1378.00	0.269505
1379.00	0.269525
1380.00	0.269570
1381.00	0.269597
1382.00	0.269651
1383.00	0.269726
1384.00	0.269782
1385.00	0.269871
1386.00	0.269983
1387.00	0.270127
1388.00	0.270256
1389.00	0.270422
1390.00	0.270596
1391.00	0.270770
1392.00	0.270944
1393.00	0.271171
1394.00	0.271408
1395.00	0.271649
1396.00	0.271883
1397.00	0.272127
1398.00	0.272388
1399.00	0.272636
1400.00	0.272901
1401.00	0.273186
1402.00	0.273456
1403.00	0.273714
1404.00	0.273997
1405.00	0.274274
1406.00	0.274521
1407.00	0.274755
1408.00	0.275001
1409.00	0.275250
1410.00	0.275494
1411.00	0.275729
1412.00	0.275951
1413.00	0.276181
1414.00	0.276397
1415.00	0.276599
1416.00	0.276833
1417.00	0.277042
1418.00	0.277241
1419.00	0.277426
1420.00	0.277614
1421.00	0.277773
1422.00	0.277953
1423.00	0.278127
1424.00	0.278304
1425.00	0.278462
1426.00	0.278622
1427.00	0.278765
1428.00	0.278897
1429.00	0.279010
1430.00	0.279103
1431.00	0.279196
1432.00	0.279309
1433.00	0.279388
1434.00	0.279485
1435.00	0.279584
1436.00	0.279666
1437.00	0.279724
1438.00	0.279734
1439.00	0.279729
1440.00	0.279724
1441.00	0.279753
1442.00	0.279767
1443.00	0.279770
1444.00	0.279773
1445.00	0.279772
1446.00	0.279728
1447.00	0.279709
1448.00	0.279663
1449.00	0.279593
1450.00	0.279518
1451.00	0.279450
1452.00	0.279359
1453.00	0.279252
1454.00	0.279148
1455.00	0.279064
1456.00	0.278993
1457.00	0.278891
1458.00	0.278719
1459.00	0.278555
1460.00	0.278387
1461.00	0.278196
1462.00	0.277976
1463.00	0.277775
1464.00	0.277562
1465.00	0.277348
1466.00	0.277089
1467.00	0.276827
1468.00	0.276509
1469.00	0.276188
1470.00	0.275892
1471.00	0.275564
1472.00	0.275260
1473.00	0.274915
1474.00	0.274570
1475.00	0.274246
1476.00	0.273898
1477.00	0.273545
1478.00	0.273182
1479.00	0.272818
1480.00	0.272441
1481.00	0.272067
1482.00	0.271660
1483.00	0.271267
1484.00	0.270884
1485.00	0.270499
1486.00	0.270099
1487.00	0.269654
1488.00	0.269264
1489.00	0.268837
1490.00	0.268401
1491.00	0.267970
1492.00	0.267534
1493.00	0.267131
1494.00	0.266707
1495.00	0.266298
1496.00	0.265886
1497.00	0.265494
1498.00	0.265076
1499.00	0.264662
1500.00	0.264266
1501.00	0.263857
1502.00	0.263443
1503.00	0.262995
1504.00	0.262596
1505.00	0.262181
1506.00	0.261773
1507.00	0.261356
1508.00	0.260949
1509.00	0.260549
1510.00	0.260142
1511.00	0.259723
1512.00	0.259304
1513.00	0.258871
1514.00	0.258444
1515.00	0.258011
1516.00	0.257624
1517.00	0.257209
1518.00	0.256821
1519.00	0.256471
1520.00	0.256143
1521.00	0.255799
1522.00	0.255418
1523.00	0.255066
1524.00	0.254736
1525.00	0.254401
1526.00	0.254058
1527.00	0.253728
1528.00	0.253413
1529.00	0.253083
1530.00	0.252785
1531.00	0.252465
1532.00	0.252160
1533.00	0.251842
1534.00	0.251550
1535.00	0.251212
1536.00	0.250853
1537.00	0.250519
1538.00	0.250180
1539.00	0.249892
1540.00	0.249585
1541.00	0.249252
1542.00	0.248940
1543.00	0.248624
1544.00	0.248330
1545.00	0.248021
1546.00	0.247716
1547.00	0.247422
1548.00	0.247113
1549.00	0.246813
1550.00	0.246515
1551.00	0.246209
1552.00	0.245915
1553.00	0.245614
1554.00	0.245320
1555.00	0.245036
1556.00	0.244716
1557.00	0.244414
1558.00	0.244146
1559.00	0.243843
1560.00	0.243558
1561.00	0.243243
1562.00	0.242938
1563.00	0.242645
1564.00	0.242339
1565.00	0.242065
1566.00	0.241765
1567.00	0.241456
1568.00	0.241160
1569.00	0.240892
1570.00	0.240610
1571.00	0.240336
1572.00	0.240079
1573.00	0.239831
1574.00	0.239568
1575.00	0.239256
1576.00	0.238977
1577.00	0.238695
1578.00	0.238397
1579.00	0.238118
1580.00	0.237838
1581.00	0.237570
1582.00	0.237288
1583.00	0.237024
1584.00	0.236776
1585.00	0.236524
1586.00	0.236254
1587.00	0.235993
1588.00	0.235731
1589.00	0.235475
1590.00	0.235224
1591.00	0.234986
1592.00	0.234796
1593.00	0.234575
1594.00	0.234346
1595.00	0.234144
1596.00	0.233946
1597.00	0.233744
1598.00	0.233544
1599.00	0.233359
1600.00	0.233168
1601.00	0.232964
1602.00	0.232768
1603.00	0.232572
1604.00	0.232396
1605.00	0.232224
1606.00	0.232017
1607.00	0.231836
1608.00	0.231638
1609.00	0.231424
1610.00	0.231237
1611.00	0.231038
1612.00	0.230847
1613.00	0.230637
1614.00	0.230432
1615.00	0.230246
1616.00	0.230086
1617.00	0.229899
1618.00	0.229725
1619.00	0.229543
1620.00	0.229372
1621.00	0.229177
1622.00	0.228958
1623.00	0.228775
1624.00	0.228576
1625.00	0.228386
1626.00	0.228217
1627.00	0.228030
1628.00	0.227890
1629.00	0.227727
1630.00	0.227570
1631.00	0.227431
1632.00	0.227269
1633.00	0.227064
1634.00	0.226897
1635.00	0.226739
1636.00	0.226574
1637.00	0.226411
1638.00	0.226282
1639.00	0.226173
1640.00	0.226040
1641.00	0.225858
1642.00	0.225682
1643.00	0.227110
1644.00	0.228603
1645.00	0.230011
1646.00	0.231420
1647.00	0.232867
1648.00	0.234265
1649.00	0.235735
1650.00	0.237194
1651.00	0.238662
1652.00	0.240132
1653.00	0.241617
1654.00	0.243144
1655.00	0.244575
1656.00	0.246015
1657.00	0.247450
1658.00	0.248969
1659.00	0.250473
1660.00	0.250239
1661.00	0.249991
1662.00	0.249820
1663.00	0.249608
1664.00	0.249364
1665.00	0.249174
1666.00	0.248940
1667.00	0.248709
1668.00	0.248437
1669.00	0.248212
1670.00	0.247979
1671.00	0.247689
1672.00	0.247535
1673.00	0.247278
1674.00	0.247070
1675.00	0.246842
1676.00	0.246661
1677.00	0.246487
1678.00	0.246201
1679.00	0.246006
1680.00	0.245862
1681.00	0.245735
1682.00	0.245529
1683.00	0.245400
1684.00	0.245292
1685.00	0.245206
1686.00	0.245103
1687.00	0.244982
1688.00	0.244993
1689.00	0.244875
1690.00	0.244883
1691.00	0.244874
1692.00	0.244830
1693.00	0.244792
1694.00	0.244797
1695.00	0.244895
1696.00	0.244859
1697.00	0.244857
1698.00	0.244805
1699.00	0.244824
1700.00	0.244781
1701.00	0.244723
1702.00	0.244663
1703.00	0.244588
1704.00	0.244490
1705.00	0.244332
1706.00	0.244214
1707.00	0.244101
1708.00	0.243997
1709.00	0.243891
1710.00	0.243821
1711.00	0.243665
1712.00	0.243563
1713.00	0.243494
1714.00	0.243349
1715.00	0.243256
1716.00	0.243225
1717.00	0.243108
1718.00	0.242965
1719.00	0.242859
1720.00	0.242777
1721.00	0.242708
1722.00	0.242624
1723.00	0.242569
1724.00	0.242441
1725.00	0.242313
1726.00	0.242194
1727.00	0.241972
1728.00	0.241814
1729.00	0.241620
1730.00	0.241416
1731.00	0.241258
1732.00	0.241035
1733.00	0.240771
1734.00	0.240634
1735.00	0.240452
1736.00	0.240303
1737.00	0.240040
1738.00	0.239852
1739.00	0.239616
1740.00	0.239435
1741.00	0.239335
1742.00	0.239115
1743.00	0.238966
1744.00	0.238846
1745.00	0.238706
1746.00	0.238477
1747.00	0.238346
1748.00	0.238237
1749.00	0.238133
1750.00	0.238028
1751.00	0.237889
1752.00	0.237749
1753.00	0.237605
1754.00	0.237522
1755.00	0.237475
1756.00	0.237336
1757.00	0.237199
1758.00	0.236993
1759.00	0.236981
1760.00	0.236792
1761.00	0.236620
1762.00	0.236498
1763.00	0.236334
1764.00	0.236267
1765.00	0.236090
1766.00	0.235912
1767.00	0.235693
1768.00	0.235444
1769.00	0.235294
1770.00	0.235069
1771.00	0.234897
1772.00	0.234650
1773.00	0.234561
1774.00	0.234271
1775.00	0.234021
1776.00	0.233717
1777.00	0.233506
1778.00	0.233300
1779.00	0.233055
1780.00	0.232910
1781.00	0.232638
1782.00	0.232465
1783.00	0.232224
1784.00	0.232097
1785.00	0.231856
1786.00	0.231617
1787.00	0.231403
1788.00	0.231174
1789.00	0.230878
1790.00	0.230618
1791.00	0.230417
1792.00	0.230362
1793.00	0.230133
1794.00	0.229930
1795.00	0.229767
1796.00	0.229548
1797.00	0.229391
1798.00	0.229056
1799.00	0.228868
1800.00	0.228732
1801.00	0.228549
1802.00	0.228358
1803.00	0.228205
1804.00	0.228125
1805.00	0.227910
1806.00	0.227786
1807.00	0.227576
1808.00	0.227463
1809.00	0.227214
1810.00	0.227094
1811.00	0.226997
1812.00	0.226816
1813.00	0.226752
1814.00	0.226611
1815.00	0.226608
1816.00	0.226373
1817.00	0.226211
1818.00	0.226054
1819.00	0.225908
1820.00	0.225849
1821.00	0.225711
1822.00	0.225665
1823.00	0.225561
1824.00	0.225456
1825.00	0.225320
1826.00	0.225182
1827.00	0.225076
1828.00	0.224887
1829.00	0.224788
1830.00	0.224620
1831.00	0.224450
1832.00	0.224334
1833.00	0.224163
1834.00	0.224098
1835.00	0.224024
1836.00	0.224074
1837.00	0.223978
1838.00	0.223880
1839.00	0.223728
1840.00	0.223638
1841.00	0.223613
1842.00	0.223557
1843.00	0.223641
1844.00	0.223587
1845.00	0.223610
1846.00	0.223693
1847.00	0.223698
1848.00	0.223778
1849.00	0.223852
1850.00	0.224055
1851.00	0.224226
1852.00	0.224345
1853.00	0.224453
1854.00	0.224621
1855.00	0.224831
1856.00	0.225142
1857.00	0.225489
1858.00	0.225785
1859.00	0.226212
1860.00	0.226511
1861.00	0.226997
1862.00	0.227568
1863.00	0.228053
1864.00	0.228732
1865.00	0.229459
1866.00	0.230228
1867.00	0.231058
1868.00	0.231772
1869.00	0.232733
1870.00	0.233761
1871.00	0.234843
1872.00	0.235977
1873.00	0.237210
1874.00	0.238520
1875.00	0.239893
1876.00	0.241466
1877.00	0.243135
1878.00	0.244811
1879.00	0.246566
1880.00	0.248472
1881.00	0.250346
1882.00	0.252207
1883.00	0.254093
1884.00	0.256163
1885.00	0.258384
1886.00	0.260390
1887.00	0.262602
1888.00	0.264858
1889.00	0.267238
1890.00	0.269669
1891.00	0.272066
1892.00	0.274481
1893.00	0.276768
1894.00	0.279181
1895.00	0.281658
1896.00	0.284132
1897.00	0.286533
1898.00	0.289057
1899.00	0.291508
1900.00	0.294064
1901.00	0.296403
1902.00	0.299095
1903.00	0.301603
1904.00	0.304088
1905.00	0.306692
1906.00	0.309086
1907.00	0.311399
1908.00	0.313717
1909.00	0.316304
1910.00	0.318511
1911.00	0.320730
1912.00	0.322879
1913.00	0.325139
1914.00	0.326940
1915.00	0.328768
1916.00	0.330877
1917.00	0.332588
1918.00	0.334534
1919.00	0.335824
1920.00	0.337493
1921.00	0.338696
1922.00	0.339722
1923.00	0.340644
1924.00	0.341841
1925.00	0.342872
1926.00	0.343405
1927.00	0.344188
1928.00	0.344602
1929.00	0.345260
1930.00	0.345541
1931.00	0.346008
1932.00	0.346378
1933.00	0.346398
1934.00	0.346923
1935.00	0.346846
1936.00	0.346929
1937.00	0.346786
1938.00	0.346873
1939.00	0.346586
1940.00	0.346573
1941.00	0.346016
1942.00	0.345642
1943.00	0.345244
1944.00	0.344887
1945.00	0.344400
1946.00	0.343750
1947.00	0.343208
1948.00	0.342649
1949.00	0.342091
1950.00	0.341363
1951.00	0.340455
1952.00	0.339516
1953.00	0.338726
1954.00	0.337879
1955.00	0.336843
1956.00	0.336084
1957.00	0.335208
1958.00	0.334374
1959.00	0.333275
1960.00	0.332344
1961.00	0.331220
1962.00	0.330324
1963.00	0.329190
1964.00	0.328010
1965.00	0.327110
1966.00	0.325750
1967.00	0.324854
1968.00	0.323576
1969.00	0.322513
1970.00	0.321139
1971.00	0.320069
1972.00	0.319070
1973.00	0.317935
1974.00	0.316777
1975.00	0.315673
1976.00	0.314775
1977.00	0.313526
1978.00	0.312758
1979.00	0.311577
1980.00	0.310285
1981.00	0.309182
1982.00	0.307990
1983.00	0.307131
1984.00	0.305801
1985.00	0.304718
1986.00	0.303739
1987.00	0.302766
1988.00	0.301808
1989.00	0.300897
1990.00	0.299961
1991.00	0.298978
1992.00	0.298139
1993.00	0.297216
1994.00	0.296254
1995.00	0.295135
1996.00	0.294445
1997.00	0.293685
1998.00	0.292579
1999.00	0.291503
2000.00	0.290688
2001.00	0.289775
2002.00	0.289053
2003.00	0.288222
2004.00	0.287536
2005.00	0.286427
2006.00	0.285516
2007.00	0.284551
2008.00	0.283501
2009.00	0.282524
2010.00	0.281655
2011.00	0.281185
2012.00	0.280046
2013.00	0.279111
2014.00	0.278321
2015.00	0.277782
2016.00	0.277138
2017.00	0.276251
2018.00	0.275769
2019.00	0.274996
2020.00	0.274240
2021.00	0.273498
2022.00	0.272901
2023.00	0.272092
2024.00	0.271629
2025.00	0.270950
2026.00	0.270346
2027.00	0.269424
2028.00	0.268636
2029.00	0.268388
2030.00	0.267728
2031.00	0.267119
2032.00	0.266559
2033.00	0.265894
2034.00	0.265394
2035.00	0.264722
2036.00	0.264080
2037.00	0.263514
2038.00	0.262899
2039.00	0.262254
2040.00	0.261793
2041.00	0.261042
2042.00	0.260639
2043.00	0.260122
2044.00	0.259580
2045.00	0.258938
2046.00	0.258082
2047.00	0.257537
2048.00	0.257194
2049.00	0.256590
2050.00	0.255928
2051.00	0.255358
2052.00	0.254670
2053.00	0.253970
2054.00	0.253557
2055.00	0.252898
2056.00	0.252581
2057.00	0.251998
2058.00	0.251608
2059.00	0.251199
2060.00	0.250526
2061.00	0.250247
2062.00	0.249767
2063.00	0.249646
2064.00	0.249097
2065.00	0.248600
2066.00	0.248124
2067.00	0.247887
2068.00	0.247369
2069.00	0.247125
2070.00	0.246722
2071.00	0.246133
2072.00	0.245879
2073.00	0.245606
2074.00	0.245033
2075.00	0.244740
2076.00	0.244319
2077.00	0.243985
2078.00	0.243310
2079.00	0.243107
2080.00	0.242502
2081.00	0.242193
2082.00	0.241835
2083.00	0.241496
2084.00	0.241076
2085.00	0.240721
2086.00	0.240239
2087.00	0.240102
2088.00	0.239589
2089.00	0.239243
2090.00	0.238685
2091.00	0.238523
2092.00	0.237655
2093.00	0.237182
2094.00	0.236871
2095.00	0.236638
2096.00	0.236060
2097.00	0.235499
2098.00	0.235122
2099.00	0.234574
2100.00	0.234038
2101.00	0.233498
2102.00	0.232976
2103.00	0.232741
2104.00	0.232139
2105.00	0.232137
2106.00	0.231493
2107.00	0.230905
2108.00	0.230491
2109.00	0.230301
2110.00	0.230119
2111.00	0.229698
2112.00	0.229449
2113.00	0.228916
2114.00	0.228907
2115.00	0.228511
2116.00	0.228061
2117.00	0.227713
2118.00	0.227576
2119.00	0.227322
2120.00	0.226509
2121.00	0.226206
2122.00	0.225512
2123.00	0.225261
2124.00	0.224973
2125.00	0.224449
2126.00	0.224263
2127.00	0.223698
2128.00	0.223164
2129.00	0.222591
2130.00	0.222256
2131.00	0.221706
2132.00	0.221330
2133.00	0.220836
2134.00	0.220431
2135.00	0.219993
2136.00	0.219531
2137.00	0.219421
2138.00	0.219214
2139.00	0.218950
2140.00	0.218610
2141.00	0.218251
2142.00	0.217807
2143.00	0.217088
2144.00	0.216494
2145.00	0.216086
2146.00	0.215763
2147.00	0.215174
2148.00	0.214580
2149.00	0.214242
2150.00	0.214207
2151.00	0.213916
2152.00	0.213561
2153.00	0.213041
2154.00	0.212555
2155.00	0.211756
2156.00	0.211359
2157.00	0.210942
2158.00	0.210549
2159.00	0.210296
2160.00	0.210410
2161.00	0.210390
2162.00	0.210122
2163.00	0.209931
2164.00	0.209793
2165.00	0.209595
2166.00	0.209230
2167.00	0.208703
2168.00	0.208398
2169.00	0.207859
2170.00	0.207747
2171.00	0.207575
2172.00	0.207569
2173.00	0.207068
2174.00	0.206928
2175.00	0.206663
2176.00	0.206170
2177.00	0.205822
2178.00	0.205473
2179.00	0.205522
2180.00	0.204975
2181.00	0.205163
2182.00	0.204981
2183.00	0.204763
2184.00	0.204343
2185.00	0.204313
2186.00	0.204363
2187.00	0.203921
2188.00	0.203828
2189.00	0.203468
2190.00	0.203541
2191.00	0.203422
2192.00	0.203364
2193.00	0.203373
2194.00	0.203136
2195.00	0.203050
2196.00	0.202766
2197.00	0.202747
[truncated: 303 more rows]
