# Supplementary material for: Ultrafast charge-transfer-induced spin transition in cobalt-tungstate molecular photomagnets
Source: Nat Commun. 2025 Jun 6;16:5012. doi: 10.1038/s41467-025-60401-4 (PMC12144094; doi:10.1038/s41467-025-60401-4)
Supplement: Supplementary file 5 — Source Data [file 41467_2025_60401_MOESM5_ESM.zip › Source_Data_files/Photoinduced_UV_vis_NIR_spectra_CsCoW/photo2nd_anealing/File_220713_155653_10K.txt]

File_220713_155653_10K.spc - RawData
�g�� (nm)	Abs.
200.00	3.023479
201.00	2.906573
202.00	2.596962
203.00	2.426692
204.00	2.559421
205.00	2.847293
206.00	2.555112
207.00	2.580766
208.00	2.515381
209.00	2.513111
210.00	2.420494
211.00	2.476430
212.00	2.406666
213.00	2.415517
214.00	2.438078
215.00	2.471732
216.00	2.407709
217.00	2.385649
218.00	2.350891
219.00	2.349169
220.00	2.390443
221.00	2.376587
222.00	2.408998
223.00	2.422640
224.00	2.392229
225.00	2.328782
226.00	2.392967
227.00	2.381407
228.00	2.404671
229.00	2.427391
230.00	2.480095
231.00	2.406281
232.00	2.447843
233.00	2.434847
234.00	2.429152
235.00	2.407817
236.00	2.434604
237.00	2.414972
238.00	2.438305
239.00	2.433648
240.00	2.432101
241.00	2.442852
242.00	2.451229
243.00	2.433385
244.00	2.441210
245.00	2.461019
246.00	2.447602
247.00	2.457349
248.00	2.476365
249.00	2.460959
250.00	2.440207
251.00	2.450254
252.00	2.438274
253.00	2.435359
254.00	2.442940
255.00	2.448132
256.00	2.450188
257.00	2.444189
258.00	2.448694
259.00	2.448986
260.00	2.467344
261.00	2.449970
262.00	2.464761
263.00	2.460830
264.00	2.464046
265.00	2.455644
266.00	2.458453
267.00	2.442680
268.00	2.441141
269.00	2.422781
270.00	2.408910
271.00	2.399841
272.00	2.385540
273.00	2.365330
274.00	2.367300
275.00	2.361685
276.00	2.376616
277.00	2.373534
278.00	2.363971
279.00	2.344854
280.00	2.340804
281.00	2.313179
282.00	2.307456
283.00	2.299786
284.00	2.295995
285.00	2.281871
286.00	2.272051
287.00	2.256111
288.00	2.249498
289.00	2.231123
290.00	2.224213
291.00	2.213265
292.00	2.202577
293.00	2.187038
294.00	2.173373
295.00	2.154876
296.00	2.138741
297.00	2.131319
298.00	2.117427
299.00	2.106633
300.00	2.097752
301.00	2.091666
302.00	2.073733
303.00	2.059063
304.00	2.035945
305.00	2.024799
306.00	2.010230
307.00	1.989390
308.00	1.971141
309.00	1.959841
310.00	1.928563
311.00	1.908161
312.00	1.889318
313.00	1.867654
314.00	1.842973
315.00	1.820203
316.00	1.792582
317.00	1.771441
318.00	1.754214
319.00	1.736059
320.00	1.725893
321.00	1.714106
322.00	1.696363
323.00	1.678103
324.00	1.661161
325.00	1.644997
326.00	1.633282
327.00	1.622210
328.00	1.613850
329.00	1.607213
330.00	1.598577
331.00	1.589369
332.00	1.585909
333.00	1.578330
334.00	1.572231
335.00	1.568766
336.00	1.562849
337.00	1.556219
338.00	1.553377
339.00	1.547986
340.00	1.538928
341.00	1.535764
342.00	1.527463
343.00	1.523313
344.00	1.520887
345.00	1.518520
346.00	1.515662
347.00	1.515713
348.00	1.513223
349.00	1.511058
350.00	1.510388
351.00	1.507620
352.00	1.505203
353.00	1.502785
354.00	1.500656
355.00	1.497201
356.00	1.492287
357.00	1.488614
358.00	1.483059
359.00	1.477527
360.00	1.473502
361.00	1.468224
362.00	1.463086
363.00	1.456305
364.00	1.448105
365.00	1.438856
366.00	1.430191
367.00	1.419458
368.00	1.410251
369.00	1.400728
370.00	1.390875
371.00	1.380859
372.00	1.370276
373.00	1.357960
374.00	1.347072
375.00	1.335155
376.00	1.323807
377.00	1.313303
378.00	1.302238
379.00	1.290513
380.00	1.278200
381.00	1.265912
382.00	1.253479
383.00	1.241540
384.00	1.229942
385.00	1.218070
386.00	1.206814
387.00	1.196369
388.00	1.186628
389.00	1.177008
390.00	1.167380
391.00	1.157715
392.00	1.148313
393.00	1.138793
394.00	1.129916
395.00	1.122853
396.00	1.115286
397.00	1.107619
398.00	1.101647
399.00	1.095138
400.00	1.088753
401.00	1.083673
402.00	1.079268
403.00	1.074292
404.00	1.070059
405.00	1.066124
406.00	1.062077
407.00	1.057574
408.00	1.053953
409.00	1.050303
410.00	1.047255
411.00	1.043784
412.00	1.040547
413.00	1.036759
414.00	1.033256
415.00	1.029108
416.00	1.025014
417.00	1.021026
418.00	1.017195
419.00	1.012560
420.00	1.008841
421.00	1.005288
422.00	1.001991
423.00	0.998972
424.00	0.996531
425.00	0.993276
426.00	0.989985
427.00	0.986501
428.00	0.982588
429.00	0.979044
430.00	0.975414
431.00	0.972124
432.00	0.969527
433.00	0.966895
434.00	0.964452
435.00	0.962010
436.00	0.959108
437.00	0.956624
438.00	0.954596
439.00	0.952255
440.00	0.950742
441.00	0.949706
442.00	0.948212
443.00	0.946672
444.00	0.945366
445.00	0.944172
446.00	0.942672
447.00	0.941589
448.00	0.940243
449.00	0.939316
450.00	0.937736
451.00	0.937416
452.00	0.936307
453.00	0.936474
454.00	0.936451
455.00	0.937101
456.00	0.936759
457.00	0.937395
458.00	0.936989
459.00	0.936751
460.00	0.936123
461.00	0.936343
462.00	0.936279
463.00	0.936759
464.00	0.936481
465.00	0.936825
466.00	0.936092
467.00	0.935638
468.00	0.934741
469.00	0.933957
470.00	0.932708
471.00	0.932092
472.00	0.930449
473.00	0.928912
474.00	0.927796
475.00	0.926808
476.00	0.925108
477.00	0.924251
478.00	0.922914
479.00	0.921779
480.00	0.920596
481.00	0.919937
482.00	0.918686
483.00	0.917763
484.00	0.916410
485.00	0.914779
486.00	0.913642
487.00	0.912835
488.00	0.911684
489.00	0.910859
490.00	0.910313
491.00	0.909252
492.00	0.908547
493.00	0.908122
494.00	0.907371
495.00	0.906125
496.00	0.905464
497.00	0.904511
498.00	0.904373
499.00	0.903723
500.00	0.903501
501.00	0.902977
502.00	0.902514
503.00	0.901092
504.00	0.900219
505.00	0.899364
506.00	0.898506
507.00	0.897581
508.00	0.896884
509.00	0.896395
510.00	0.895638
511.00	0.895063
512.00	0.894113
513.00	0.893611
514.00	0.893041
515.00	0.892584
516.00	0.891939
517.00	0.891640
518.00	0.891225
519.00	0.890277
520.00	0.889471
521.00	0.889115
522.00	0.888621
523.00	0.887454
524.00	0.887109
525.00	0.886983
526.00	0.886463
527.00	0.886037
528.00	0.885831
529.00	0.885420
530.00	0.885184
531.00	0.884343
532.00	0.883370
533.00	0.883129
534.00	0.882191
535.00	0.880621
536.00	0.879324
537.00	0.877344
538.00	0.874359
539.00	0.871504
540.00	0.868211
541.00	0.864291
542.00	0.860821
543.00	0.857386
544.00	0.853558
545.00	0.849775
546.00	0.846767
547.00	0.843416
548.00	0.840752
549.00	0.838558
550.00	0.836661
551.00	0.834851
552.00	0.833622
553.00	0.831872
554.00	0.830450
555.00	0.829518
556.00	0.828381
557.00	0.827627
558.00	0.827002
559.00	0.826289
560.00	0.825711
561.00	0.825350
562.00	0.824903
563.00	0.824363
564.00	0.824101
565.00	0.823540
566.00	0.823056
567.00	0.822443
568.00	0.821953
569.00	0.821079
570.00	0.820339
571.00	0.819369
572.00	0.818515
573.00	0.817524
574.00	0.816739
575.00	0.815451
576.00	0.814540
577.00	0.813418
578.00	0.812267
579.00	0.811330
580.00	0.811093
581.00	0.810543
582.00	0.810124
583.00	0.810684
584.00	0.810918
585.00	0.811360
586.00	0.811778
587.00	0.812891
588.00	0.813364
589.00	0.814574
590.00	0.815515
591.00	0.816397
592.00	0.817059
593.00	0.817985
594.00	0.818358
595.00	0.818650
596.00	0.819274
597.00	0.819763
598.00	0.820489
599.00	0.821695
600.00	0.822492
601.00	0.823774
602.00	0.824764
603.00	0.825534
604.00	0.826201
605.00	0.827579
606.00	0.828668
607.00	0.830046
608.00	0.830906
609.00	0.832179
610.00	0.833243
611.00	0.833855
612.00	0.834617
613.00	0.836447
614.00	0.837741
615.00	0.839082
616.00	0.841241
617.00	0.842671
618.00	0.843965
619.00	0.845334
620.00	0.847183
621.00	0.848637
622.00	0.849957
623.00	0.851292
624.00	0.852809
625.00	0.854519
626.00	0.856017
627.00	0.858218
628.00	0.860113
629.00	0.861348
630.00	0.862708
631.00	0.864443
632.00	0.865870
633.00	0.867650
634.00	0.869433
635.00	0.870915
636.00	0.872108
637.00	0.873165
638.00	0.874496
639.00	0.876618
640.00	0.878052
641.00	0.880152
642.00	0.882254
643.00	0.884391
644.00	0.885617
645.00	0.887321
646.00	0.888559
647.00	0.889983
648.00	0.890662
649.00	0.892377
650.00	0.893454
651.00	0.894723
652.00	0.896508
653.00	0.897823
654.00	0.899568
655.00	0.902322
656.00	0.904702
657.00	0.907679
658.00	0.910943
659.00	0.913119
660.00	0.915285
661.00	0.917332
662.00	0.918485
663.00	0.919529
664.00	0.920954
665.00	0.922008
666.00	0.922628
667.00	0.922986
668.00	0.923190
669.00	0.923474
670.00	0.923320
671.00	0.923034
672.00	0.922909
673.00	0.923759
674.00	0.924125
675.00	0.924243
676.00	0.925309
677.00	0.926670
678.00	0.927055
679.00	0.928493
680.00	0.929997
681.00	0.931306
682.00	0.932997
683.00	0.934274
684.00	0.934414
685.00	0.935593
686.00	0.937186
687.00	0.937570
688.00	0.938319
689.00	0.940192
690.00	0.940543
691.00	0.941055
692.00	0.942082
693.00	0.943977
694.00	0.944510
695.00	0.945841
696.00	0.945855
697.00	0.946189
698.00	0.946014
699.00	0.945231
700.00	0.945723
701.00	0.947508
702.00	0.946180
703.00	0.946340
704.00	0.947610
705.00	0.947508
706.00	0.946208
707.00	0.948809
708.00	0.949260
709.00	0.950271
710.00	0.950151
711.00	0.950707
712.00	0.949879
713.00	0.949296
714.00	0.948151
715.00	0.948461
716.00	0.947761
717.00	0.948358
718.00	0.947792
719.00	0.936729
720.00	0.925590
721.00	0.918872
722.00	0.915564
723.00	0.912347
724.00	0.909218
725.00	0.906085
726.00	0.902838
727.00	0.899707
728.00	0.896223
729.00	0.893192
730.00	0.892920
731.00	0.892549
732.00	0.892180
733.00	0.891762
734.00	0.891397
735.00	0.890999
736.00	0.890593
737.00	0.890091
738.00	0.889640
739.00	0.889107
740.00	0.888495
741.00	0.887838
742.00	0.887077
743.00	0.886231
744.00	0.885525
745.00	0.884805
746.00	0.884008
747.00	0.883119
748.00	0.882291
749.00	0.881351
750.00	0.880355
751.00	0.879212
752.00	0.878078
753.00	0.876940
754.00	0.875780
755.00	0.874468
756.00	0.873252
757.00	0.872021
758.00	0.870737
759.00	0.869450
760.00	0.868142
761.00	0.866651
762.00	0.865255
763.00	0.863806
764.00	0.862360
765.00	0.860858
766.00	0.859364
767.00	0.857792
768.00	0.856242
769.00	0.854636
770.00	0.853041
771.00	0.851374
772.00	0.849729
773.00	0.847917
774.00	0.846110
775.00	0.844328
776.00	0.842546
777.00	0.840747
778.00	0.839046
779.00	0.837184
780.00	0.835322
781.00	0.833413
782.00	0.831411
783.00	0.829304
784.00	0.827383
785.00	0.825413
786.00	0.823429
787.00	0.821420
788.00	0.819426
789.00	0.817385
790.00	0.815350
791.00	0.813297
792.00	0.811280
793.00	0.809125
794.00	0.807015
795.00	0.804769
796.00	0.802542
797.00	0.800201
798.00	0.797822
799.00	0.795565
800.00	0.793269
801.00	0.790927
802.00	0.788569
803.00	0.786134
804.00	0.783689
805.00	0.781167
806.00	0.778795
807.00	0.776367
808.00	0.773899
809.00	0.771389
810.00	0.768920
811.00	0.766441
812.00	0.763994
813.00	0.761564
814.00	0.759076
815.00	0.756651
816.00	0.754123
817.00	0.751746
818.00	0.749256
819.00	0.746829
820.00	0.744468
821.00	0.742041
822.00	0.739682
823.00	0.737215
824.00	0.734752
825.00	0.732326
826.00	0.729912
827.00	0.727528
828.00	0.725110
829.00	0.722743
830.00	0.720279
831.00	0.717935
832.00	0.715578
833.00	0.713199
834.00	0.710810
835.00	0.708473
836.00	0.705992
837.00	0.703518
838.00	0.701136
839.00	0.698717
840.00	0.696268
841.00	0.693944
842.00	0.691493
843.00	0.689088
844.00	0.686757
845.00	0.684296
846.00	0.681902
847.00	0.679504
848.00	0.677153
849.00	0.674831
850.00	0.672468
851.00	0.670021
852.00	0.667616
853.00	0.665262
854.00	0.662920
855.00	0.660668
856.00	0.658371
857.00	0.656117
858.00	0.653744
859.00	0.651502
860.00	0.649044
861.00	0.646568
862.00	0.644214
863.00	0.639361
864.00	0.634497
865.00	0.629631
866.00	0.624759
867.00	0.619985
868.00	0.615261
869.00	0.610513
870.00	0.605861
871.00	0.601192
872.00	0.596444
873.00	0.591777
874.00	0.587104
875.00	0.582475
876.00	0.577916
877.00	0.573448
878.00	0.569035
879.00	0.564612
880.00	0.562302
881.00	0.560036
882.00	0.557709
883.00	0.555376
884.00	0.553114
885.00	0.550921
886.00	0.548680
887.00	0.546415
888.00	0.544191
889.00	0.541954
890.00	0.539766
891.00	0.537650
892.00	0.535580
893.00	0.533362
894.00	0.531194
895.00	0.529054
896.00	0.526939
897.00	0.524793
898.00	0.522707
899.00	0.520698
900.00	0.518713
901.00	0.516714
902.00	0.514627
903.00	0.512680
904.00	0.510716
905.00	0.508761
906.00	0.506819
907.00	0.504901
908.00	0.502970
909.00	0.501058
910.00	0.499261
911.00	0.497515
912.00	0.495678
913.00	0.493948
914.00	0.492161
915.00	0.490419
916.00	0.488710
917.00	0.486938
918.00	0.485223
919.00	0.483591
920.00	0.481927
921.00	0.480332
922.00	0.478725
923.00	0.477176
924.00	0.475614
925.00	0.474074
926.00	0.472595
927.00	0.471107
928.00	0.469614
929.00	0.468149
930.00	0.466664
931.00	0.465239
932.00	0.463774
933.00	0.462330
934.00	0.460979
935.00	0.459606
936.00	0.458249
937.00	0.456903
938.00	0.455543
939.00	0.454225
940.00	0.452913
941.00	0.451618
942.00	0.450332
943.00	0.448986
944.00	0.447659
945.00	0.446314
946.00	0.445048
947.00	0.443793
948.00	0.442607
949.00	0.441452
950.00	0.440277
951.00	0.439066
952.00	0.437873
953.00	0.436671
954.00	0.435474
955.00	0.434291
956.00	0.433118
957.00	0.431918
958.00	0.430748
959.00	0.429622
960.00	0.428590
961.00	0.427522
962.00	0.426437
963.00	0.425369
964.00	0.424311
965.00	0.423224
966.00	0.422139
967.00	0.421076
968.00	0.420041
969.00	0.419022
970.00	0.418000
971.00	0.417036
972.00	0.416078
973.00	0.415083
974.00	0.414125
975.00	0.413157
976.00	0.412190
977.00	0.411185
978.00	0.410224
979.00	0.409335
980.00	0.408422
981.00	0.407508
982.00	0.406600
983.00	0.405744
984.00	0.404889
985.00	0.404033
986.00	0.403160
987.00	0.402287
988.00	0.401408
989.00	0.400563
990.00	0.399736
991.00	0.398907
992.00	0.398099
993.00	0.397257
994.00	0.396447
995.00	0.395620
996.00	0.394815
997.00	0.394036
998.00	0.393246
999.00	0.392475
1000.00	0.391689
1001.00	0.390899
1002.00	0.390130
1003.00	0.389386
1004.00	0.388645
1005.00	0.387876
1006.00	0.387143
1007.00	0.386413
1008.00	0.385710
1009.00	0.384984
1010.00	0.384281
1011.00	0.383565
1012.00	0.382898
1013.00	0.382217
1014.00	0.381496
1015.00	0.380801
1016.00	0.380098
1017.00	0.379388
1018.00	0.378692
1019.00	0.378021
1020.00	0.377334
1021.00	0.376679
1022.00	0.376028
1023.00	0.375344
1024.00	0.374703
1025.00	0.374034
1026.00	0.373375
1027.00	0.372745
1028.00	0.372087
1029.00	0.371452
1030.00	0.370808
1031.00	0.370214
1032.00	0.369603
1033.00	0.368972
1034.00	0.368344
1035.00	0.367733
1036.00	0.367126
1037.00	0.366536
1038.00	0.365934
1039.00	0.365320
1040.00	0.364728
1041.00	0.364098
1042.00	0.363470
1043.00	0.362905
1044.00	0.362286
1045.00	0.361728
1046.00	0.361127
1047.00	0.360558
1048.00	0.359979
1049.00	0.359388
1050.00	0.358815
1051.00	0.358264
1052.00	0.357744
1053.00	0.357176
1054.00	0.356629
1055.00	0.356099
1056.00	0.355591
1057.00	0.355047
1058.00	0.354547
1059.00	0.354091
1060.00	0.353571
1061.00	0.353072
1062.00	0.352554
1063.00	0.352074
1064.00	0.351559
1065.00	0.351064
1066.00	0.350573
1067.00	0.350100
1068.00	0.349618
1069.00	0.349112
1070.00	0.348650
1071.00	0.348174
1072.00	0.347702
1073.00	0.347205
1074.00	0.346759
1075.00	0.346291
1076.00	0.345801
1077.00	0.345324
1078.00	0.344878
1079.00	0.344460
1080.00	0.344021
1081.00	0.343619
1082.00	0.343174
1083.00	0.342764
1084.00	0.342345
1085.00	0.341929
1086.00	0.341507
1087.00	0.341101
1088.00	0.340654
1089.00	0.340236
1090.00	0.339861
1091.00	0.339471
1092.00	0.339094
1093.00	0.338717
1094.00	0.338348
1095.00	0.337980
1096.00	0.337593
1097.00	0.337190
1098.00	0.336780
1099.00	0.336389
1100.00	0.335967
1101.00	0.335587
1102.00	0.335220
1103.00	0.334851
1104.00	0.334464
1105.00	0.334124
1106.00	0.333766
1107.00	0.333422
1108.00	0.333047
1109.00	0.332664
1110.00	0.332298
1111.00	0.331924
1112.00	0.331559
1113.00	0.331185
1114.00	0.330860
1115.00	0.330528
1116.00	0.330196
1117.00	0.329909
1118.00	0.329602
1119.00	0.329270
1120.00	0.328931
1121.00	0.328619
1122.00	0.328320
1123.00	0.328000
1124.00	0.327663
1125.00	0.327388
1126.00	0.327112
1127.00	0.326813
1128.00	0.326517
1129.00	0.326229
1130.00	0.325961
1131.00	0.325679
1132.00	0.325395
1133.00	0.325113
1134.00	0.324855
1135.00	0.324572
1136.00	0.324323
1137.00	0.324086
1138.00	0.323851
1139.00	0.323598
1140.00	0.323366
1141.00	0.323167
1142.00	0.322931
1143.00	0.322693
1144.00	0.322459
1145.00	0.322265
1146.00	0.322057
1147.00	0.321811
1148.00	0.321586
1149.00	0.321388
1150.00	0.321197
1151.00	0.320964
1152.00	0.320748
1153.00	0.320527
1154.00	0.320336
1155.00	0.320107
1156.00	0.319879
1157.00	0.319640
1158.00	0.319399
1159.00	0.319139
1160.00	0.318900
1161.00	0.318691
1162.00	0.318453
1163.00	0.318217
1164.00	0.318007
1165.00	0.317767
1166.00	0.317516
1167.00	0.317271
1168.00	0.317034
1169.00	0.316790
1170.00	0.316531
1171.00	0.316219
1172.00	0.315958
1173.00	0.315712
1174.00	0.315485
1175.00	0.315232
1176.00	0.314981
1177.00	0.314720
1178.00	0.314466
1179.00	0.314207
1180.00	0.313932
1181.00	0.313632
1182.00	0.313350
1183.00	0.313078
1184.00	0.312810
1185.00	0.312535
1186.00	0.312272
1187.00	0.312006
1188.00	0.311752
1189.00	0.311504
1190.00	0.311226
1191.00	0.310945
1192.00	0.310653
1193.00	0.310390
1194.00	0.310142
1195.00	0.309898
1196.00	0.309657
1197.00	0.309441
1198.00	0.309213
1199.00	0.308964
1200.00	0.308720
1201.00	0.308467
1202.00	0.308240
1203.00	0.308002
1204.00	0.307757
1205.00	0.307534
1206.00	0.307265
1207.00	0.307001
1208.00	0.306750
1209.00	0.306515
1210.00	0.306259
1211.00	0.306006
1212.00	0.305737
1213.00	0.305486
1214.00	0.305210
1215.00	0.304947
1216.00	0.304698
1217.00	0.304438
1218.00	0.304166
1219.00	0.303894
1220.00	0.303629
1221.00	0.303377
1222.00	0.303103
1223.00	0.302835
1224.00	0.302598
1225.00	0.302334
1226.00	0.302069
1227.00	0.301814
1228.00	0.301531
1229.00	0.301226
1230.00	0.300912
1231.00	0.300617
1232.00	0.300343
1233.00	0.300069
1234.00	0.299793
1235.00	0.299519
1236.00	0.299237
1237.00	0.298932
1238.00	0.298632
1239.00	0.298347
1240.00	0.298058
1241.00	0.297758
1242.00	0.297456
1243.00	0.297167
1244.00	0.296880
1245.00	0.296610
1246.00	0.296362
1247.00	0.296085
1248.00	0.295817
1249.00	0.295560
1250.00	0.295311
1251.00	0.295043
1252.00	0.294782
1253.00	0.294495
1254.00	0.294235
1255.00	0.294005
1256.00	0.293788
1257.00	0.293583
1258.00	0.293356
1259.00	0.293148
1260.00	0.292923
1261.00	0.292695
1262.00	0.292472
1263.00	0.292250
1264.00	0.292073
1265.00	0.291867
1266.00	0.291671
1267.00	0.291472
1268.00	0.291306
1269.00	0.291123
1270.00	0.290953
1271.00	0.290784
1272.00	0.290601
1273.00	0.290387
1274.00	0.290197
1275.00	0.289997
1276.00	0.289818
1277.00	0.289642
1278.00	0.289446
1279.00	0.289274
1280.00	0.289095
1281.00	0.288880
1282.00	0.288708
1283.00	0.288505
1284.00	0.288292
1285.00	0.288060
1286.00	0.287862
1287.00	0.287673
1288.00	0.287468
1289.00	0.287254
1290.00	0.287062
1291.00	0.286877
1292.00	0.286709
1293.00	0.286511
1294.00	0.286340
1295.00	0.286195
1296.00	0.286043
1297.00	0.285886
1298.00	0.285754
1299.00	0.285604
1300.00	0.285466
1301.00	0.285335
1302.00	0.285214
1303.00	0.285092
1304.00	0.284980
1305.00	0.284885
1306.00	0.284781
1307.00	0.284689
1308.00	0.284568
1309.00	0.284450
1310.00	0.284370
1311.00	0.284279
1312.00	0.284181
1313.00	0.284074
1314.00	0.283973
1315.00	0.283882
1316.00	0.283807
1317.00	0.283692
1318.00	0.283593
1319.00	0.283516
1320.00	0.283446
1321.00	0.283361
1322.00	0.283262
1323.00	0.283190
1324.00	0.283106
1325.00	0.283032
1326.00	0.282989
1327.00	0.282922
1328.00	0.282869
1329.00	0.282835
1330.00	0.282806
1331.00	0.282781
1332.00	0.282756
1333.00	0.282731
1334.00	0.282754
1335.00	0.282747
1336.00	0.282752
1337.00	0.282765
1338.00	0.282778
1339.00	0.282793
1340.00	0.282850
1341.00	0.282921
1342.00	0.282981
1343.00	0.283026
1344.00	0.283082
1345.00	0.283135
1346.00	0.283196
1347.00	0.283263
1348.00	0.283332
1349.00	0.283391
1350.00	0.283448
1351.00	0.283520
1352.00	0.283624
1353.00	0.283718
1354.00	0.283790
1355.00	0.283869
1356.00	0.283983
1357.00	0.284089
1358.00	0.284199
1359.00	0.284343
1360.00	0.284526
1361.00	0.284714
1362.00	0.284912
1363.00	0.285126
1364.00	0.285379
1365.00	0.285664
1366.00	0.286007
1367.00	0.286408
1368.00	0.286863
1369.00	0.287361
1370.00	0.287883
1371.00	0.288485
1372.00	0.289156
1373.00	0.289903
1374.00	0.290705
1375.00	0.291596
1376.00	0.292547
1377.00	0.293557
1378.00	0.294658
1379.00	0.295832
1380.00	0.297091
1381.00	0.298422
1382.00	0.299842
1383.00	0.301306
1384.00	0.302796
1385.00	0.304383
1386.00	0.306050
1387.00	0.307792
1388.00	0.309592
1389.00	0.311466
1390.00	0.313396
1391.00	0.315358
1392.00	0.317350
1393.00	0.319413
1394.00	0.321548
1395.00	0.323692
1396.00	0.325858
1397.00	0.328036
1398.00	0.330281
1399.00	0.332543
1400.00	0.334819
1401.00	0.337115
1402.00	0.339423
1403.00	0.341726
1404.00	0.344018
1405.00	0.346279
1406.00	0.348582
1407.00	0.350836
1408.00	0.353063
1409.00	0.355263
1410.00	0.357430
1411.00	0.359553
1412.00	0.361642
1413.00	0.363714
1414.00	0.365744
1415.00	0.367696
1416.00	0.369581
1417.00	0.371443
1418.00	0.373238
1419.00	0.374966
1420.00	0.376607
1421.00	0.378220
1422.00	0.379798
1423.00	0.381296
1424.00	0.382749
1425.00	0.384119
1426.00	0.385459
1427.00	0.386697
1428.00	0.387868
1429.00	0.389007
1430.00	0.390095
1431.00	0.391150
1432.00	0.392103
1433.00	0.393008
1434.00	0.393886
1435.00	0.394743
1436.00	0.395521
1437.00	0.396247
1438.00	0.396929
1439.00	0.397577
1440.00	0.398141
1441.00	0.398664
1442.00	0.399192
1443.00	0.399642
1444.00	0.400063
1445.00	0.400426
1446.00	0.400757
1447.00	0.401079
1448.00	0.401325
1449.00	0.401525
1450.00	0.401698
1451.00	0.401855
1452.00	0.401981
1453.00	0.402042
1454.00	0.402079
1455.00	0.402058
1456.00	0.401987
1457.00	0.401880
1458.00	0.401720
1459.00	0.401509
1460.00	0.401276
1461.00	0.401007
1462.00	0.400695
1463.00	0.400310
1464.00	0.399856
1465.00	0.399386
1466.00	0.398892
1467.00	0.398366
1468.00	0.397743
1469.00	0.397082
1470.00	0.396367
1471.00	0.395618
1472.00	0.394857
1473.00	0.394051
1474.00	0.393216
1475.00	0.392307
1476.00	0.391377
1477.00	0.390440
1478.00	0.389472
1479.00	0.388479
1480.00	0.387451
1481.00	0.386430
1482.00	0.385361
1483.00	0.384261
1484.00	0.383146
1485.00	0.382028
1486.00	0.380865
1487.00	0.379703
1488.00	0.378532
1489.00	0.377354
1490.00	0.376160
1491.00	0.374951
1492.00	0.373783
1493.00	0.372567
1494.00	0.371309
1495.00	0.370054
1496.00	0.368810
1497.00	0.367592
1498.00	0.366310
1499.00	0.365024
1500.00	0.363768
1501.00	0.362510
1502.00	0.361217
1503.00	0.359917
1504.00	0.358640
1505.00	0.357369
1506.00	0.356060
1507.00	0.354759
1508.00	0.353463
1509.00	0.352155
1510.00	0.350848
1511.00	0.349558
1512.00	0.348280
1513.00	0.346999
1514.00	0.345689
1515.00	0.344423
1516.00	0.343184
1517.00	0.341947
1518.00	0.340706
1519.00	0.339519
1520.00	0.338358
1521.00	0.337177
1522.00	0.335992
1523.00	0.334868
1524.00	0.333727
1525.00	0.332585
1526.00	0.331467
1527.00	0.330404
1528.00	0.329359
1529.00	0.328306
1530.00	0.327271
1531.00	0.326276
1532.00	0.325271
1533.00	0.324271
1534.00	0.323275
1535.00	0.322269
1536.00	0.321264
1537.00	0.320275
1538.00	0.319318
1539.00	0.318396
1540.00	0.317444
1541.00	0.316517
1542.00	0.315600
1543.00	0.314685
1544.00	0.313786
1545.00	0.312880
1546.00	0.312011
1547.00	0.311159
1548.00	0.310280
1549.00	0.309432
1550.00	0.308605
1551.00	0.307808
1552.00	0.307014
1553.00	0.306216
1554.00	0.305421
1555.00	0.304641
1556.00	0.303858
1557.00	0.303104
1558.00	0.302371
1559.00	0.301645
1560.00	0.300939
1561.00	0.300227
1562.00	0.299545
1563.00	0.298842
1564.00	0.298139
1565.00	0.297477
1566.00	0.296785
1567.00	0.296088
1568.00	0.295389
1569.00	0.294713
1570.00	0.294054
1571.00	0.293415
1572.00	0.292785
1573.00	0.292168
1574.00	0.291554
1575.00	0.290919
1576.00	0.290284
1577.00	0.289661
1578.00	0.289034
1579.00	0.288401
1580.00	0.287803
1581.00	0.287197
1582.00	0.286600
1583.00	0.286034
1584.00	0.285502
1585.00	0.284993
1586.00	0.284467
1587.00	0.283939
1588.00	0.283403
1589.00	0.282871
1590.00	0.282332
1591.00	0.281791
1592.00	0.281329
1593.00	0.280861
1594.00	0.280380
1595.00	0.279918
1596.00	0.279486
1597.00	0.279034
1598.00	0.278585
1599.00	0.278156
1600.00	0.277712
1601.00	0.277273
1602.00	0.276819
1603.00	0.276383
1604.00	0.275940
1605.00	0.275528
1606.00	0.275102
1607.00	0.274702
1608.00	0.274323
1609.00	0.273898
1610.00	0.273502
1611.00	0.273116
1612.00	0.272734
1613.00	0.272315
1614.00	0.271908
1615.00	0.271545
1616.00	0.271170
1617.00	0.270812
1618.00	0.270437
1619.00	0.270064
1620.00	0.269725
1621.00	0.269378
1622.00	0.269047
1623.00	0.268743
1624.00	0.268432
1625.00	0.268114
1626.00	0.267827
1627.00	0.267558
1628.00	0.267296
1629.00	0.267020
1630.00	0.266772
1631.00	0.266547
1632.00	0.266300
1633.00	0.266044
1634.00	0.265813
1635.00	0.265570
1636.00	0.265330
1637.00	0.265076
1638.00	0.264881
1639.00	0.264674
1640.00	0.264458
1641.00	0.264225
1642.00	0.263994
1643.00	0.265608
1644.00	0.267144
1645.00	0.268710
1646.00	0.270308
1647.00	0.271835
1648.00	0.273452
1649.00	0.275044
1650.00	0.276669
1651.00	0.278235
1652.00	0.279888
1653.00	0.281543
1654.00	0.283236
1655.00	0.284870
1656.00	0.286528
1657.00	0.288129
1658.00	0.289814
1659.00	0.291492
1660.00	0.291181
1661.00	0.290956
1662.00	0.290684
1663.00	0.290401
1664.00	0.290233
1665.00	0.289957
1666.00	0.289697
1667.00	0.289444
1668.00	0.289263
1669.00	0.289086
1670.00	0.288855
1671.00	0.288590
1672.00	0.288405
1673.00	0.288133
1674.00	0.287942
1675.00	0.287719
1676.00	0.287536
1677.00	0.287331
1678.00	0.287161
1679.00	0.287002
1680.00	0.286847
1681.00	0.286627
1682.00	0.286496
1683.00	0.286403
1684.00	0.286310
1685.00	0.286078
1686.00	0.285874
1687.00	0.285677
1688.00	0.285607
1689.00	0.285447
1690.00	0.285453
1691.00	0.285444
1692.00	0.285385
1693.00	0.285338
1694.00	0.285341
1695.00	0.285282
1696.00	0.285271
1697.00	0.285287
1698.00	0.285319
1699.00	0.285350
1700.00	0.285284
1701.00	0.285204
1702.00	0.285258
1703.00	0.285240
1704.00	0.285254
1705.00	0.285186
1706.00	0.285208
1707.00	0.285138
1708.00	0.285079
1709.00	0.284997
1710.00	0.285008
1711.00	0.284928
1712.00	0.284891
1713.00	0.284865
1714.00	0.284796
1715.00	0.284761
1716.00	0.284649
1717.00	0.284639
1718.00	0.284684
1719.00	0.284689
1720.00	0.284588
1721.00	0.284635
1722.00	0.284731
1723.00	0.284705
1724.00	0.284722
1725.00	0.284730
1726.00	0.284784
1727.00	0.284660
1728.00	0.284669
1729.00	0.284711
1730.00	0.284758
1731.00	0.284752
1732.00	0.284781
1733.00	0.284846
1734.00	0.284927
1735.00	0.284929
1736.00	0.285040
1737.00	0.285255
1738.00	0.285325
1739.00	0.285335
1740.00	0.285480
1741.00	0.285616
1742.00	0.285723
1743.00	0.285885
1744.00	0.286054
1745.00	0.286254
1746.00	0.286336
1747.00	0.286478
1748.00	0.286679
1749.00	0.286891
1750.00	0.286991
1751.00	0.287190
1752.00	0.287366
1753.00	0.287454
1754.00	0.287622
1755.00	0.287822
1756.00	0.287975
1757.00	0.288062
1758.00	0.288174
1759.00	0.288400
1760.00	0.288520
1761.00	0.288595
1762.00	0.288750
1763.00	0.288912
1764.00	0.289087
1765.00	0.289151
1766.00	0.289244
1767.00	0.289403
1768.00	0.289449
1769.00	0.289439
1770.00	0.289486
1771.00	0.289511
1772.00	0.289551
1773.00	0.289677
1774.00	0.289689
1775.00	0.289703
1776.00	0.289594
1777.00	0.289519
1778.00	0.289565
1779.00	0.289434
1780.00	0.289422
1781.00	0.289362
1782.00	0.289354
1783.00	0.289247
1784.00	0.289247
1785.00	0.289073
1786.00	0.289028
1787.00	0.288893
1788.00	0.288803
1789.00	0.288631
1790.00	0.288468
1791.00	0.288343
1792.00	0.288238
1793.00	0.288119
1794.00	0.288084
1795.00	0.287918
1796.00	0.287834
1797.00	0.287712
1798.00	0.287464
1799.00	0.287219
1800.00	0.287102
1801.00	0.286968
1802.00	0.286814
1803.00	0.286816
1804.00	0.286802
1805.00	0.286688
1806.00	0.286508
1807.00	0.286334
1808.00	0.286313
1809.00	0.286105
1810.00	0.285960
1811.00	0.285862
1812.00	0.285850
1813.00	0.285765
1814.00	0.285696
1815.00	0.285571
1816.00	0.285538
1817.00	0.285374
1818.00	0.285173
1819.00	0.285159
1820.00	0.285045
1821.00	0.284877
1822.00	0.284754
1823.00	0.284775
1824.00	0.284786
1825.00	0.284652
1826.00	0.284577
1827.00	0.284546
1828.00	0.284500
1829.00	0.284421
1830.00	0.284424
1831.00	0.284448
1832.00	0.284629
1833.00	0.284794
1834.00	0.284954
1835.00	0.285140
1836.00	0.285350
1837.00	0.285553
1838.00	0.285887
1839.00	0.286235
1840.00	0.286503
1841.00	0.286991
1842.00	0.287602
1843.00	0.288340
1844.00	0.289072
1845.00	0.289829
1846.00	0.290576
1847.00	0.291474
1848.00	0.292369
1849.00	0.293275
1850.00	0.294389
1851.00	0.295620
1852.00	0.296996
1853.00	0.298420
1854.00	0.299982
1855.00	0.301626
1856.00	0.303432
1857.00	0.305446
1858.00	0.307407
1859.00	0.309424
1860.00	0.311697
1861.00	0.314102
1862.00	0.316562
1863.00	0.319412
1864.00	0.322244
1865.00	0.325375
1866.00	0.328590
1867.00	0.332005
1868.00	0.335596
1869.00	0.339404
1870.00	0.343286
1871.00	0.347312
1872.00	0.351698
1873.00	0.356165
1874.00	0.360864
1875.00	0.365574
1876.00	0.370629
1877.00	0.375649
1878.00	0.381000
1879.00	0.386466
1880.00	0.392176
1881.00	0.397871
1882.00	0.403733
1883.00	0.409832
1884.00	0.415982
1885.00	0.422108
1886.00	0.428228
1887.00	0.434654
1888.00	0.441036
1889.00	0.447277
1890.00	0.453540
1891.00	0.460050
1892.00	0.466569
1893.00	0.472916
1894.00	0.479645
1895.00	0.486067
1896.00	0.492599
1897.00	0.498860
1898.00	0.505420
1899.00	0.511808
1900.00	0.517956
1901.00	0.524011
1902.00	0.530354
1903.00	0.536308
1904.00	0.542324
1905.00	0.548135
1906.00	0.553951
1907.00	0.559662
1908.00	0.565055
1909.00	0.570159
1910.00	0.575370
1911.00	0.579649
1912.00	0.584141
1913.00	0.588690
1914.00	0.592481
1915.00	0.596480
1916.00	0.600111
1917.00	0.603856
1918.00	0.606864
1919.00	0.609959
1920.00	0.612740
1921.00	0.615297
1922.00	0.617078
1923.00	0.619240
1924.00	0.620860
1925.00	0.622238
1926.00	0.624020
1927.00	0.625317
1928.00	0.627060
1929.00	0.628078
1930.00	0.628622
1931.00	0.629988
1932.00	0.630303
1933.00	0.630156
1934.00	0.630491
1935.00	0.630881
1936.00	0.630840
1937.00	0.630628
1938.00	0.630188
1939.00	0.630330
1940.00	0.629527
1941.00	0.629740
1942.00	0.629398
1943.00	0.628764
1944.00	0.627795
1945.00	0.626838
1946.00	0.625793
1947.00	0.625072
1948.00	0.623814
1949.00	0.622931
1950.00	0.622411
1951.00	0.620984
1952.00	0.619681
1953.00	0.617876
1954.00	0.616755
1955.00	0.614998
1956.00	0.613765
1957.00	0.612736
1958.00	0.611034
1959.00	0.609499
1960.00	0.607767
1961.00	0.606670
1962.00	0.604601
1963.00	0.602962
1964.00	0.601035
1965.00	0.599295
1966.00	0.597055
1967.00	0.595183
1968.00	0.593450
1969.00	0.591380
1970.00	0.589887
1971.00	0.587884
1972.00	0.586289
1973.00	0.584382
1974.00	0.582376
1975.00	0.580256
1976.00	0.578594
1977.00	0.576489
1978.00	0.574512
1979.00	0.573105
1980.00	0.571294
1981.00	0.569649
1982.00	0.567826
1983.00	0.566312
1984.00	0.564372
1985.00	0.562590
1986.00	0.560976
1987.00	0.558970
1988.00	0.556823
1989.00	0.555112
1990.00	0.553167
1991.00	0.551089
1992.00	0.549461
1993.00	0.547446
1994.00	0.545547
1995.00	0.543414
1996.00	0.541557
1997.00	0.539838
1998.00	0.537812
1999.00	0.535630
2000.00	0.533650
2001.00	0.531814
2002.00	0.529643
2003.00	0.528132
2004.00	0.526466
2005.00	0.525323
2006.00	0.523233
2007.00	0.521448
2008.00	0.519939
2009.00	0.517831
2010.00	0.516093
2011.00	0.514549
2012.00	0.512932
2013.00	0.510906
2014.00	0.509493
2015.00	0.507915
2016.00	0.506785
2017.00	0.504971
2018.00	0.503300
2019.00	0.501810
2020.00	0.499812
2021.00	0.498143
2022.00	0.496306
2023.00	0.494804
2024.00	0.493250
2025.00	0.491731
2026.00	0.490412
2027.00	0.488780
2028.00	0.487046
2029.00	0.485671
2030.00	0.484351
2031.00	0.482413
2032.00	0.480626
2033.00	0.478766
2034.00	0.477447
2035.00	0.475708
2036.00	0.474177
2037.00	0.472783
2038.00	0.471385
2039.00	0.469783
2040.00	0.468541
2041.00	0.466895
2042.00	0.464862
2043.00	0.463599
2044.00	0.462061
2045.00	0.460774
2046.00	0.458953
2047.00	0.457469
2048.00	0.456013
2049.00	0.454631
2050.00	0.453336
2051.00	0.451921
2052.00	0.450765
2053.00	0.449507
2054.00	0.448090
2055.00	0.446296
2056.00	0.445082
2057.00	0.443601
2058.00	0.442661
2059.00	0.441484
2060.00	0.440002
2061.00	0.438365
2062.00	0.437013
2063.00	0.436037
2064.00	0.434441
2065.00	0.433260
2066.00	0.431868
2067.00	0.430456
2068.00	0.428781
2069.00	0.427481
2070.00	0.425762
2071.00	0.424407
2072.00	0.423434
2073.00	0.421993
2074.00	0.420595
2075.00	0.419115
2076.00	0.417939
2077.00	0.416141
2078.00	0.414885
2079.00	0.413664
2080.00	0.412337
2081.00	0.411029
2082.00	0.409592
2083.00	0.408539
2084.00	0.406776
2085.00	0.405853
2086.00	0.404089
2087.00	0.403181
2088.00	0.401720
2089.00	0.400341
2090.00	0.399122
2091.00	0.397732
2092.00	0.396255
2093.00	0.394917
2094.00	0.393965
2095.00	0.392871
2096.00	0.391429
2097.00	0.389762
2098.00	0.388476
2099.00	0.387060
2100.00	0.385424
2101.00	0.384447
2102.00	0.383074
2103.00	0.382302
2104.00	0.380682
2105.00	0.379738
2106.00	0.378218
2107.00	0.376737
2108.00	0.375491
2109.00	0.374320
2110.00	0.373261
2111.00	0.371980
2112.00	0.370861
2113.00	0.369335
2114.00	0.368281
2115.00	0.367243
2116.00	0.366327
2117.00	0.365203
2118.00	0.364223
2119.00	0.363203
2120.00	0.361811
2121.00	0.361131
2122.00	0.360030
2123.00	0.359142
2124.00	0.358218
2125.00	0.357309
2126.00	0.356483
2127.00	0.355273
2128.00	0.354228
2129.00	0.352923
2130.00	0.352347
2131.00	0.351217
2132.00	0.350217
2133.00	0.349135
2134.00	0.348242
2135.00	0.347431
2136.00	0.346299
2137.00	0.345493
2138.00	0.344449
2139.00	0.343357
2140.00	0.342235
2141.00	0.341499
2142.00	0.340301
2143.00	0.339149
2144.00	0.338449
2145.00	0.337441
2146.00	0.337058
2147.00	0.336178
2148.00	0.335598
2149.00	0.334757
2150.00	0.334126
2151.00	0.333479
2152.00	0.332371
2153.00	0.331735
2154.00	0.330940
2155.00	0.330078
2156.00	0.329432
2157.00	0.328814
2158.00	0.328106
2159.00	0.327595
2160.00	0.327498
2161.00	0.326778
2162.00	0.326495
2163.00	0.325574
2164.00	0.324944
2165.00	0.324468
2166.00	0.323746
2167.00	0.323075
2168.00	0.322621
2169.00	0.322291
2170.00	0.321563
2171.00	0.321341
2172.00	0.321049
2173.00	0.320099
2174.00	0.319949
2175.00	0.319421
2176.00	0.319015
2177.00	0.317970
2178.00	0.317572
2179.00	0.317135
2180.00	0.316415
2181.00	0.316353
2182.00	0.315754
2183.00	0.315772
2184.00	0.315248
2185.00	0.315174
2186.00	0.314760
2187.00	0.314553
2188.00	0.314063
2189.00	0.313535
2190.00	0.313831
2191.00	0.313212
2192.00	0.313005
2193.00	0.312733
2194.00	0.312691
2195.00	0.312345
2196.00	0.311990
2197.00	0.312029
[truncated: 303 more rows]
