# Supplementary material for: Ultrafast charge-transfer-induced spin transition in cobalt-tungstate molecular photomagnets
Source: Nat Commun. 2025 Jun 6;16:5012. doi: 10.1038/s41467-025-60401-4 (PMC12144094; doi:10.1038/s41467-025-60401-4)
Supplement: Supplementary file 5 — Source Data [file 41467_2025_60401_MOESM5_ESM.zip › Source_Data_files/Photoinduced_UV_vis_NIR_spectra_CsCoW/photo2nd_anealing/File_220713_160534_20K.txt]

File_220713_160534_20K.spc - RawData
�g�� (nm)	Abs.
200.00	2.994999
201.00	2.505172
202.00	2.618490
203.00	2.292003
204.00	2.197387
205.00	2.169505
206.00	2.310936
207.00	2.185221
208.00	2.363838
209.00	2.434051
210.00	2.463816
211.00	2.533594
212.00	2.493970
213.00	2.440585
214.00	2.371763
215.00	2.317427
216.00	2.265373
217.00	2.293182
218.00	2.291134
219.00	2.298147
220.00	2.304114
221.00	2.280638
222.00	2.301347
223.00	2.350155
224.00	2.329691
225.00	2.316769
226.00	2.372267
227.00	2.414001
228.00	2.419492
229.00	2.466418
230.00	2.476802
231.00	2.466126
232.00	2.451532
233.00	2.453647
234.00	2.443983
235.00	2.472306
236.00	2.462799
237.00	2.471358
238.00	2.483562
239.00	2.435208
240.00	2.433706
241.00	2.430274
242.00	2.431814
243.00	2.407427
244.00	2.472300
245.00	2.470735
246.00	2.453584
247.00	2.447966
248.00	2.472140
249.00	2.439198
250.00	2.409786
251.00	2.422977
252.00	2.432006
253.00	2.438481
254.00	2.436498
255.00	2.468876
256.00	2.448309
257.00	2.448308
258.00	2.431487
259.00	2.437423
260.00	2.441787
261.00	2.445045
262.00	2.446556
263.00	2.453795
264.00	2.460070
265.00	2.445789
266.00	2.453663
267.00	2.422011
268.00	2.428671
269.00	2.403760
270.00	2.403735
271.00	2.377234
272.00	2.379700
273.00	2.353225
274.00	2.352427
275.00	2.340496
276.00	2.353694
277.00	2.356102
278.00	2.346683
279.00	2.344282
280.00	2.324980
281.00	2.314538
282.00	2.293278
283.00	2.283919
284.00	2.267026
285.00	2.262616
286.00	2.247806
287.00	2.238832
288.00	2.231459
289.00	2.228333
290.00	2.214145
291.00	2.199731
292.00	2.193358
293.00	2.183309
294.00	2.169643
295.00	2.159277
296.00	2.145826
297.00	2.130772
298.00	2.110362
299.00	2.089597
300.00	2.080326
301.00	2.071455
302.00	2.058602
303.00	2.050537
304.00	2.038977
305.00	2.017953
306.00	1.998954
307.00	1.985727
308.00	1.964941
309.00	1.943844
310.00	1.932984
311.00	1.909982
312.00	1.890676
313.00	1.871171
314.00	1.850152
315.00	1.823269
316.00	1.808797
317.00	1.784881
318.00	1.764311
319.00	1.746234
320.00	1.728530
321.00	1.704989
322.00	1.694008
323.00	1.680866
324.00	1.665354
325.00	1.651465
326.00	1.643140
327.00	1.624666
328.00	1.610641
329.00	1.601235
330.00	1.592988
331.00	1.583582
332.00	1.575718
333.00	1.568872
334.00	1.565317
335.00	1.559928
336.00	1.555543
337.00	1.552198
338.00	1.550840
339.00	1.544570
340.00	1.540013
341.00	1.535889
342.00	1.531422
343.00	1.526473
344.00	1.522636
345.00	1.518410
346.00	1.515257
347.00	1.512695
348.00	1.511025
349.00	1.507532
350.00	1.506599
351.00	1.504365
352.00	1.502588
353.00	1.498422
354.00	1.497120
355.00	1.493067
356.00	1.487882
357.00	1.484762
358.00	1.481194
359.00	1.476885
360.00	1.470939
361.00	1.466228
362.00	1.458591
363.00	1.453081
364.00	1.445734
365.00	1.437483
366.00	1.429626
367.00	1.421567
368.00	1.409908
369.00	1.400160
370.00	1.390831
371.00	1.380703
372.00	1.369210
373.00	1.357094
374.00	1.344864
375.00	1.332893
376.00	1.319096
377.00	1.306853
378.00	1.295849
379.00	1.282881
380.00	1.271563
381.00	1.259941
382.00	1.248043
383.00	1.236091
384.00	1.226102
385.00	1.215503
386.00	1.205047
387.00	1.194934
388.00	1.185436
389.00	1.175461
390.00	1.165189
391.00	1.156384
392.00	1.147396
393.00	1.138009
394.00	1.129416
395.00	1.121158
396.00	1.113271
397.00	1.105862
398.00	1.099140
399.00	1.093352
400.00	1.087392
401.00	1.081736
402.00	1.077097
403.00	1.072888
404.00	1.067621
405.00	1.063974
406.00	1.060476
407.00	1.057030
408.00	1.053922
409.00	1.051004
410.00	1.047517
411.00	1.043833
412.00	1.039263
413.00	1.035237
414.00	1.031567
415.00	1.027503
416.00	1.023852
417.00	1.020488
418.00	1.017016
419.00	1.013168
420.00	1.009401
421.00	1.005539
422.00	1.001955
423.00	0.998237
424.00	0.994679
425.00	0.990981
426.00	0.987852
427.00	0.984317
428.00	0.981091
429.00	0.977810
430.00	0.975241
431.00	0.971961
432.00	0.968986
433.00	0.966214
434.00	0.963856
435.00	0.961076
436.00	0.959031
437.00	0.956880
438.00	0.954152
439.00	0.951901
440.00	0.949926
441.00	0.948013
442.00	0.946332
443.00	0.944840
444.00	0.943422
445.00	0.941858
446.00	0.940386
447.00	0.939945
448.00	0.939587
449.00	0.938875
450.00	0.938450
451.00	0.937990
452.00	0.937070
453.00	0.936151
454.00	0.935196
455.00	0.934994
456.00	0.934451
457.00	0.933975
458.00	0.934052
459.00	0.934280
460.00	0.934245
461.00	0.935202
462.00	0.935641
463.00	0.935203
464.00	0.934935
465.00	0.934614
466.00	0.933266
467.00	0.932765
468.00	0.932146
469.00	0.931286
470.00	0.930325
471.00	0.929168
472.00	0.927745
473.00	0.926538
474.00	0.925232
475.00	0.924116
476.00	0.922968
477.00	0.921826
478.00	0.921101
479.00	0.919902
480.00	0.918071
481.00	0.916829
482.00	0.915242
483.00	0.913660
484.00	0.912373
485.00	0.911288
486.00	0.910005
487.00	0.908620
488.00	0.907215
489.00	0.906295
490.00	0.905478
491.00	0.904549
492.00	0.903716
493.00	0.902890
494.00	0.902313
495.00	0.901391
496.00	0.900364
497.00	0.900008
498.00	0.899478
499.00	0.899189
500.00	0.898834
501.00	0.898254
502.00	0.897360
503.00	0.896324
504.00	0.894864
505.00	0.893750
506.00	0.893102
507.00	0.892843
508.00	0.892328
509.00	0.891684
510.00	0.891003
511.00	0.890516
512.00	0.889350
513.00	0.888630
514.00	0.887389
515.00	0.886770
516.00	0.885775
517.00	0.885428
518.00	0.884971
519.00	0.885301
520.00	0.884870
521.00	0.884180
522.00	0.883524
523.00	0.882778
524.00	0.882082
525.00	0.881333
526.00	0.881531
527.00	0.880949
528.00	0.880204
529.00	0.880008
530.00	0.879996
531.00	0.878923
532.00	0.878017
533.00	0.877464
534.00	0.875859
535.00	0.874237
536.00	0.872433
537.00	0.870664
538.00	0.868164
539.00	0.865516
540.00	0.862945
541.00	0.859824
542.00	0.856507
543.00	0.853734
544.00	0.850329
545.00	0.846337
546.00	0.843395
547.00	0.840348
548.00	0.837358
549.00	0.834874
550.00	0.833286
551.00	0.831422
552.00	0.829541
553.00	0.827986
554.00	0.826775
555.00	0.825499
556.00	0.824426
557.00	0.824117
558.00	0.823519
559.00	0.822724
560.00	0.822252
561.00	0.822336
562.00	0.821695
563.00	0.821203
564.00	0.821200
565.00	0.820552
566.00	0.819782
567.00	0.819519
568.00	0.819018
569.00	0.818493
570.00	0.818057
571.00	0.817117
572.00	0.816085
573.00	0.815289
574.00	0.813843
575.00	0.812666
576.00	0.811621
577.00	0.810501
578.00	0.809550
579.00	0.809129
580.00	0.808761
581.00	0.808933
582.00	0.809158
583.00	0.809346
584.00	0.810103
585.00	0.810655
586.00	0.811187
587.00	0.811965
588.00	0.812817
589.00	0.813061
590.00	0.813578
591.00	0.813751
592.00	0.814424
593.00	0.815035
594.00	0.816134
595.00	0.817204
596.00	0.818296
597.00	0.818830
598.00	0.820180
599.00	0.820671
600.00	0.821241
601.00	0.822522
602.00	0.823487
603.00	0.823831
604.00	0.825294
605.00	0.826596
606.00	0.827274
607.00	0.828569
608.00	0.829560
609.00	0.830803
610.00	0.831803
611.00	0.833349
612.00	0.834294
613.00	0.836185
614.00	0.837672
615.00	0.839414
616.00	0.840968
617.00	0.842470
618.00	0.843807
619.00	0.844930
620.00	0.846423
621.00	0.847897
622.00	0.849623
623.00	0.851016
624.00	0.853101
625.00	0.854565
626.00	0.855893
627.00	0.857487
628.00	0.858685
629.00	0.859751
630.00	0.861409
631.00	0.862627
632.00	0.864044
633.00	0.865608
634.00	0.867002
635.00	0.868166
636.00	0.869741
637.00	0.871883
638.00	0.873487
639.00	0.875603
640.00	0.876999
641.00	0.879090
642.00	0.879945
643.00	0.881960
644.00	0.883073
645.00	0.884901
646.00	0.886207
647.00	0.888119
648.00	0.889897
649.00	0.891855
650.00	0.893657
651.00	0.895713
652.00	0.897448
653.00	0.899203
654.00	0.900290
655.00	0.902393
656.00	0.903981
657.00	0.906224
658.00	0.908291
659.00	0.911267
660.00	0.913043
661.00	0.915466
662.00	0.917633
663.00	0.919060
664.00	0.920248
665.00	0.921407
666.00	0.921935
667.00	0.921989
668.00	0.922240
669.00	0.922115
670.00	0.922596
671.00	0.923085
672.00	0.923120
673.00	0.924173
674.00	0.924869
675.00	0.925717
676.00	0.926065
677.00	0.927488
678.00	0.928010
679.00	0.928934
680.00	0.929707
681.00	0.931804
682.00	0.933516
683.00	0.935166
684.00	0.935613
685.00	0.936717
686.00	0.937403
687.00	0.937516
688.00	0.938162
689.00	0.939471
690.00	0.939765
691.00	0.940379
692.00	0.941952
693.00	0.942797
694.00	0.944358
695.00	0.945461
696.00	0.945357
697.00	0.944744
698.00	0.945445
699.00	0.945690
700.00	0.945479
701.00	0.947196
702.00	0.948348
703.00	0.948056
704.00	0.949079
705.00	0.949862
706.00	0.950128
707.00	0.949998
708.00	0.950873
709.00	0.949818
710.00	0.950340
711.00	0.949858
712.00	0.950136
713.00	0.949281
714.00	0.949428
715.00	0.948174
716.00	0.948409
717.00	0.947901
718.00	0.946842
719.00	0.935681
720.00	0.925856
721.00	0.918865
722.00	0.915487
723.00	0.912174
724.00	0.909023
725.00	0.905808
726.00	0.902887
727.00	0.899501
728.00	0.896375
729.00	0.893466
730.00	0.893118
731.00	0.892719
732.00	0.892343
733.00	0.891962
734.00	0.891507
735.00	0.891117
736.00	0.890640
737.00	0.890112
738.00	0.889576
739.00	0.889029
740.00	0.888399
741.00	0.887857
742.00	0.887155
743.00	0.886351
744.00	0.885571
745.00	0.884682
746.00	0.883886
747.00	0.883059
748.00	0.882119
749.00	0.881192
750.00	0.880221
751.00	0.879161
752.00	0.878078
753.00	0.876997
754.00	0.875912
755.00	0.874651
756.00	0.873430
757.00	0.872163
758.00	0.870778
759.00	0.869502
760.00	0.868144
761.00	0.866783
762.00	0.865373
763.00	0.863975
764.00	0.862529
765.00	0.861064
766.00	0.859533
767.00	0.858071
768.00	0.856470
769.00	0.854914
770.00	0.853213
771.00	0.851557
772.00	0.849967
773.00	0.848316
774.00	0.846657
775.00	0.844957
776.00	0.843195
777.00	0.841533
778.00	0.839737
779.00	0.838017
780.00	0.836185
781.00	0.834285
782.00	0.832455
783.00	0.830447
784.00	0.828316
785.00	0.826434
786.00	0.824432
787.00	0.822449
788.00	0.820387
789.00	0.818310
790.00	0.816235
791.00	0.814185
792.00	0.812076
793.00	0.809835
794.00	0.807519
795.00	0.805218
796.00	0.802887
797.00	0.800566
798.00	0.798295
799.00	0.795932
800.00	0.793650
801.00	0.791430
802.00	0.789041
803.00	0.786672
804.00	0.784324
805.00	0.781957
806.00	0.779584
807.00	0.777149
808.00	0.774582
809.00	0.772043
810.00	0.769638
811.00	0.767222
812.00	0.764839
813.00	0.762404
814.00	0.759913
815.00	0.757353
816.00	0.754898
817.00	0.752498
818.00	0.750035
819.00	0.747595
820.00	0.745161
821.00	0.742774
822.00	0.740262
823.00	0.737823
824.00	0.735376
825.00	0.733075
826.00	0.730673
827.00	0.728234
828.00	0.725689
829.00	0.723293
830.00	0.720952
831.00	0.718572
832.00	0.716191
833.00	0.713795
834.00	0.711381
835.00	0.708956
836.00	0.706484
837.00	0.704068
838.00	0.701663
839.00	0.699248
840.00	0.696813
841.00	0.694374
842.00	0.691892
843.00	0.689543
844.00	0.687313
845.00	0.685140
846.00	0.682795
847.00	0.680284
848.00	0.678033
849.00	0.675721
850.00	0.673369
851.00	0.671010
852.00	0.668678
853.00	0.666337
854.00	0.663909
855.00	0.661534
856.00	0.659348
857.00	0.657052
858.00	0.654754
859.00	0.652481
860.00	0.650075
861.00	0.647567
862.00	0.645128
863.00	0.640296
864.00	0.635579
865.00	0.630639
866.00	0.625827
867.00	0.621031
868.00	0.616220
869.00	0.611452
870.00	0.606782
871.00	0.602075
872.00	0.597480
873.00	0.592791
874.00	0.588131
875.00	0.583458
876.00	0.578857
877.00	0.574341
878.00	0.569880
879.00	0.565317
880.00	0.562892
881.00	0.560544
882.00	0.558237
883.00	0.555904
884.00	0.553581
885.00	0.551375
886.00	0.549137
887.00	0.546855
888.00	0.544701
889.00	0.542360
890.00	0.540134
891.00	0.537925
892.00	0.535797
893.00	0.533594
894.00	0.531446
895.00	0.529301
896.00	0.527291
897.00	0.525239
898.00	0.523153
899.00	0.521126
900.00	0.519094
901.00	0.517123
902.00	0.515026
903.00	0.513024
904.00	0.511064
905.00	0.509090
906.00	0.507172
907.00	0.505250
908.00	0.503418
909.00	0.501478
910.00	0.499708
911.00	0.497919
912.00	0.496121
913.00	0.494347
914.00	0.492555
915.00	0.490801
916.00	0.489022
917.00	0.487322
918.00	0.485607
919.00	0.483985
920.00	0.482332
921.00	0.480713
922.00	0.479127
923.00	0.477573
924.00	0.476053
925.00	0.474476
926.00	0.473030
927.00	0.471476
928.00	0.469937
929.00	0.468445
930.00	0.466940
931.00	0.465459
932.00	0.463987
933.00	0.462556
934.00	0.461130
935.00	0.459758
936.00	0.458385
937.00	0.457010
938.00	0.455633
939.00	0.454250
940.00	0.452901
941.00	0.451536
942.00	0.450245
943.00	0.448918
944.00	0.447618
945.00	0.446321
946.00	0.445035
947.00	0.443788
948.00	0.442589
949.00	0.441429
950.00	0.440242
951.00	0.439029
952.00	0.437820
953.00	0.436615
954.00	0.435446
955.00	0.434288
956.00	0.433107
957.00	0.431937
958.00	0.430766
959.00	0.429629
960.00	0.428574
961.00	0.427508
962.00	0.426434
963.00	0.425377
964.00	0.424328
965.00	0.423258
966.00	0.422150
967.00	0.421100
968.00	0.420062
969.00	0.419011
970.00	0.417965
971.00	0.416962
972.00	0.415985
973.00	0.415003
974.00	0.414021
975.00	0.413054
976.00	0.412090
977.00	0.411079
978.00	0.410108
979.00	0.409185
980.00	0.408280
981.00	0.407338
982.00	0.406416
983.00	0.405565
984.00	0.404687
985.00	0.403852
986.00	0.402991
987.00	0.402120
988.00	0.401253
989.00	0.400404
990.00	0.399581
991.00	0.398745
992.00	0.397942
993.00	0.397149
994.00	0.396371
995.00	0.395569
996.00	0.394763
997.00	0.393957
998.00	0.393171
999.00	0.392406
1000.00	0.391592
1001.00	0.390804
1002.00	0.390019
1003.00	0.389268
1004.00	0.388534
1005.00	0.387757
1006.00	0.387039
1007.00	0.386336
1008.00	0.385652
1009.00	0.384927
1010.00	0.384180
1011.00	0.383460
1012.00	0.382757
1013.00	0.382070
1014.00	0.381356
1015.00	0.380672
1016.00	0.379939
1017.00	0.379242
1018.00	0.378559
1019.00	0.377870
1020.00	0.377217
1021.00	0.376568
1022.00	0.375956
1023.00	0.375277
1024.00	0.374621
1025.00	0.373963
1026.00	0.373304
1027.00	0.372659
1028.00	0.371988
1029.00	0.371363
1030.00	0.370719
1031.00	0.370117
1032.00	0.369497
1033.00	0.368890
1034.00	0.368266
1035.00	0.367635
1036.00	0.367025
1037.00	0.366397
1038.00	0.365792
1039.00	0.365170
1040.00	0.364555
1041.00	0.363937
1042.00	0.363305
1043.00	0.362717
1044.00	0.362113
1045.00	0.361540
1046.00	0.360945
1047.00	0.360371
1048.00	0.359801
1049.00	0.359248
1050.00	0.358684
1051.00	0.358124
1052.00	0.357611
1053.00	0.357073
1054.00	0.356537
1055.00	0.356023
1056.00	0.355499
1057.00	0.354967
1058.00	0.354421
1059.00	0.353941
1060.00	0.353439
1061.00	0.352935
1062.00	0.352421
1063.00	0.351929
1064.00	0.351406
1065.00	0.350890
1066.00	0.350362
1067.00	0.349873
1068.00	0.349398
1069.00	0.348878
1070.00	0.348413
1071.00	0.347952
1072.00	0.347462
1073.00	0.346980
1074.00	0.346500
1075.00	0.346069
1076.00	0.345588
1077.00	0.345114
1078.00	0.344670
1079.00	0.344251
1080.00	0.343817
1081.00	0.343338
1082.00	0.342897
1083.00	0.342497
1084.00	0.342094
1085.00	0.341684
1086.00	0.341285
1087.00	0.340866
1088.00	0.340408
1089.00	0.339992
1090.00	0.339596
1091.00	0.339237
1092.00	0.338836
1093.00	0.338436
1094.00	0.338060
1095.00	0.337688
1096.00	0.337311
1097.00	0.336925
1098.00	0.336603
1099.00	0.336220
1100.00	0.335790
1101.00	0.335390
1102.00	0.335026
1103.00	0.334682
1104.00	0.334308
1105.00	0.333952
1106.00	0.333595
1107.00	0.333260
1108.00	0.332866
1109.00	0.332492
1110.00	0.332143
1111.00	0.331782
1112.00	0.331410
1113.00	0.331056
1114.00	0.330723
1115.00	0.330393
1116.00	0.330061
1117.00	0.329804
1118.00	0.329517
1119.00	0.329172
1120.00	0.328799
1121.00	0.328478
1122.00	0.328184
1123.00	0.327859
1124.00	0.327513
1125.00	0.327241
1126.00	0.326959
1127.00	0.326673
1128.00	0.326375
1129.00	0.326094
1130.00	0.325815
1131.00	0.325531
1132.00	0.325249
1133.00	0.324990
1134.00	0.324720
1135.00	0.324439
1136.00	0.324186
1137.00	0.323961
1138.00	0.323717
1139.00	0.323477
1140.00	0.323258
1141.00	0.323053
1142.00	0.322821
1143.00	0.322595
1144.00	0.322352
1145.00	0.322153
1146.00	0.321938
1147.00	0.321707
1148.00	0.321491
1149.00	0.321302
1150.00	0.321108
1151.00	0.320881
1152.00	0.320676
1153.00	0.320478
1154.00	0.320283
1155.00	0.320082
1156.00	0.319859
1157.00	0.319634
1158.00	0.319409
1159.00	0.319170
1160.00	0.318959
1161.00	0.318779
1162.00	0.318587
1163.00	0.318366
1164.00	0.318151
1165.00	0.317918
1166.00	0.317684
1167.00	0.317434
1168.00	0.317182
1169.00	0.316930
1170.00	0.316666
1171.00	0.316369
1172.00	0.316113
1173.00	0.315870
1174.00	0.315620
1175.00	0.315351
1176.00	0.315077
1177.00	0.314801
1178.00	0.314545
1179.00	0.314257
1180.00	0.313989
1181.00	0.313714
1182.00	0.313451
1183.00	0.313151
1184.00	0.312873
1185.00	0.312603
1186.00	0.312337
1187.00	0.312058
1188.00	0.311792
1189.00	0.311539
1190.00	0.311270
1191.00	0.311002
1192.00	0.310735
1193.00	0.310522
1194.00	0.310279
1195.00	0.310011
1196.00	0.309757
1197.00	0.309524
1198.00	0.309276
1199.00	0.309011
1200.00	0.308770
1201.00	0.308523
1202.00	0.308294
1203.00	0.308059
1204.00	0.307833
1205.00	0.307624
1206.00	0.307351
1207.00	0.307091
1208.00	0.306866
1209.00	0.306638
1210.00	0.306378
1211.00	0.306127
1212.00	0.305868
1213.00	0.305621
1214.00	0.305363
1215.00	0.305094
1216.00	0.304825
1217.00	0.304576
1218.00	0.304301
1219.00	0.304027
1220.00	0.303750
1221.00	0.303472
1222.00	0.303187
1223.00	0.302924
1224.00	0.302677
1225.00	0.302388
1226.00	0.302124
1227.00	0.301856
1228.00	0.301576
1229.00	0.301293
1230.00	0.300991
1231.00	0.300698
1232.00	0.300434
1233.00	0.300178
1234.00	0.299908
1235.00	0.299653
1236.00	0.299364
1237.00	0.299077
1238.00	0.298810
1239.00	0.298531
1240.00	0.298249
1241.00	0.297953
1242.00	0.297664
1243.00	0.297383
1244.00	0.297101
1245.00	0.296836
1246.00	0.296565
1247.00	0.296285
1248.00	0.295997
1249.00	0.295737
1250.00	0.295465
1251.00	0.295194
1252.00	0.294910
1253.00	0.294647
1254.00	0.294393
1255.00	0.294147
1256.00	0.293924
1257.00	0.293727
1258.00	0.293509
1259.00	0.293291
1260.00	0.293074
1261.00	0.292852
1262.00	0.292620
1263.00	0.292395
1264.00	0.292198
1265.00	0.291994
1266.00	0.291784
1267.00	0.291584
1268.00	0.291407
1269.00	0.291224
1270.00	0.291049
1271.00	0.290882
1272.00	0.290718
1273.00	0.290520
1274.00	0.290319
1275.00	0.290109
1276.00	0.289927
1277.00	0.289725
1278.00	0.289518
1279.00	0.289336
1280.00	0.289154
1281.00	0.288957
1282.00	0.288784
1283.00	0.288593
1284.00	0.288409
1285.00	0.288182
1286.00	0.287986
1287.00	0.287789
1288.00	0.287592
1289.00	0.287358
1290.00	0.287166
1291.00	0.286993
1292.00	0.286845
1293.00	0.286669
1294.00	0.286484
1295.00	0.286343
1296.00	0.286193
1297.00	0.286039
1298.00	0.285898
1299.00	0.285776
1300.00	0.285641
1301.00	0.285495
1302.00	0.285367
1303.00	0.285267
1304.00	0.285180
1305.00	0.285089
1306.00	0.285009
1307.00	0.284915
1308.00	0.284792
1309.00	0.284668
1310.00	0.284578
1311.00	0.284500
1312.00	0.284411
1313.00	0.284314
1314.00	0.284223
1315.00	0.284143
1316.00	0.284053
1317.00	0.283960
1318.00	0.283894
1319.00	0.283827
1320.00	0.283751
1321.00	0.283671
1322.00	0.283584
1323.00	0.283531
1324.00	0.283442
1325.00	0.283370
1326.00	0.283309
1327.00	0.283230
1328.00	0.283186
1329.00	0.283130
1330.00	0.283091
1331.00	0.283072
1332.00	0.283049
1333.00	0.283021
1334.00	0.283026
1335.00	0.283006
1336.00	0.282996
1337.00	0.283009
1338.00	0.283013
1339.00	0.283016
1340.00	0.283038
1341.00	0.283112
1342.00	0.283181
1343.00	0.283230
1344.00	0.283281
1345.00	0.283333
1346.00	0.283409
1347.00	0.283471
1348.00	0.283528
1349.00	0.283613
1350.00	0.283697
1351.00	0.283748
1352.00	0.283839
1353.00	0.283970
1354.00	0.284070
1355.00	0.284164
1356.00	0.284287
1357.00	0.284408
1358.00	0.284524
1359.00	0.284655
1360.00	0.284839
1361.00	0.285043
1362.00	0.285259
1363.00	0.285478
1364.00	0.285773
1365.00	0.286086
1366.00	0.286439
1367.00	0.286845
1368.00	0.287319
1369.00	0.287858
1370.00	0.288413
1371.00	0.289029
1372.00	0.289712
1373.00	0.290468
1374.00	0.291283
1375.00	0.292172
1376.00	0.293138
1377.00	0.294177
1378.00	0.295300
1379.00	0.296487
1380.00	0.297775
1381.00	0.299110
1382.00	0.300532
1383.00	0.301998
1384.00	0.303530
1385.00	0.305164
1386.00	0.306846
1387.00	0.308601
1388.00	0.310421
1389.00	0.312297
1390.00	0.314239
1391.00	0.316227
1392.00	0.318273
1393.00	0.320345
1394.00	0.322513
1395.00	0.324732
1396.00	0.326949
1397.00	0.329155
1398.00	0.331460
1399.00	0.333775
1400.00	0.336125
1401.00	0.338473
1402.00	0.340809
1403.00	0.343130
1404.00	0.345467
1405.00	0.347802
1406.00	0.350155
1407.00	0.352472
1408.00	0.354757
1409.00	0.357004
1410.00	0.359246
1411.00	0.361417
1412.00	0.363528
1413.00	0.365634
1414.00	0.367731
1415.00	0.369716
1416.00	0.371653
1417.00	0.373536
1418.00	0.375360
1419.00	0.377127
1420.00	0.378829
1421.00	0.380458
1422.00	0.382020
1423.00	0.383550
1424.00	0.384997
1425.00	0.386376
1426.00	0.387708
1427.00	0.388971
1428.00	0.390184
1429.00	0.391344
1430.00	0.392445
1431.00	0.393481
1432.00	0.394433
1433.00	0.395342
1434.00	0.396199
1435.00	0.397045
1436.00	0.397845
1437.00	0.398572
1438.00	0.399252
1439.00	0.399909
1440.00	0.400486
1441.00	0.401017
1442.00	0.401549
1443.00	0.402022
1444.00	0.402470
1445.00	0.402839
1446.00	0.403174
1447.00	0.403507
1448.00	0.403793
1449.00	0.404039
1450.00	0.404242
1451.00	0.404436
1452.00	0.404578
1453.00	0.404627
1454.00	0.404679
1455.00	0.404674
1456.00	0.404635
1457.00	0.404541
1458.00	0.404414
1459.00	0.404227
1460.00	0.404035
1461.00	0.403770
1462.00	0.403443
1463.00	0.403051
1464.00	0.402600
1465.00	0.402104
1466.00	0.401569
1467.00	0.400996
1468.00	0.400342
1469.00	0.399657
1470.00	0.398951
1471.00	0.398195
1472.00	0.397441
1473.00	0.396622
1474.00	0.395761
1475.00	0.394869
1476.00	0.393951
1477.00	0.393002
1478.00	0.392004
1479.00	0.390989
1480.00	0.389926
1481.00	0.388869
1482.00	0.387795
1483.00	0.386692
1484.00	0.385567
1485.00	0.384444
1486.00	0.383292
1487.00	0.382110
1488.00	0.380925
1489.00	0.379714
1490.00	0.378498
1491.00	0.377259
1492.00	0.376039
1493.00	0.374795
1494.00	0.373510
1495.00	0.372255
1496.00	0.370985
1497.00	0.369755
1498.00	0.368480
1499.00	0.367159
1500.00	0.365870
1501.00	0.364581
1502.00	0.363272
1503.00	0.361942
1504.00	0.360649
1505.00	0.359356
1506.00	0.358049
1507.00	0.356736
1508.00	0.355444
1509.00	0.354122
1510.00	0.352792
1511.00	0.351456
1512.00	0.350159
1513.00	0.348873
1514.00	0.347579
1515.00	0.346274
1516.00	0.345022
1517.00	0.343771
1518.00	0.342544
1519.00	0.341351
1520.00	0.340179
1521.00	0.339001
1522.00	0.337802
1523.00	0.336653
1524.00	0.335511
1525.00	0.334366
1526.00	0.333239
1527.00	0.332146
1528.00	0.331075
1529.00	0.329978
1530.00	0.328919
1531.00	0.327891
1532.00	0.326891
1533.00	0.325896
1534.00	0.324911
1535.00	0.323915
1536.00	0.322915
1537.00	0.321942
1538.00	0.320993
1539.00	0.320071
1540.00	0.319124
1541.00	0.318158
1542.00	0.317236
1543.00	0.316311
1544.00	0.315420
1545.00	0.314545
1546.00	0.313682
1547.00	0.312833
1548.00	0.311962
1549.00	0.311111
1550.00	0.310278
1551.00	0.309446
1552.00	0.308620
1553.00	0.307805
1554.00	0.306987
1555.00	0.306181
1556.00	0.305372
1557.00	0.304605
1558.00	0.303875
1559.00	0.303118
1560.00	0.302389
1561.00	0.301657
1562.00	0.300945
1563.00	0.300241
1564.00	0.299527
1565.00	0.298827
1566.00	0.298113
1567.00	0.297408
1568.00	0.296718
1569.00	0.296059
1570.00	0.295384
1571.00	0.294733
1572.00	0.294077
1573.00	0.293447
1574.00	0.292785
1575.00	0.292124
1576.00	0.291491
1577.00	0.290859
1578.00	0.290220
1579.00	0.289591
1580.00	0.288985
1581.00	0.288372
1582.00	0.287789
1583.00	0.287232
1584.00	0.286679
1585.00	0.286143
1586.00	0.285602
1587.00	0.285067
1588.00	0.284524
1589.00	0.283989
1590.00	0.283442
1591.00	0.282950
1592.00	0.282479
1593.00	0.282004
1594.00	0.281536
1595.00	0.281091
1596.00	0.280677
1597.00	0.280213
1598.00	0.279770
1599.00	0.279327
1600.00	0.278880
1601.00	0.278435
1602.00	0.277980
1603.00	0.277534
1604.00	0.277086
1605.00	0.276656
1606.00	0.276227
1607.00	0.275837
1608.00	0.275422
1609.00	0.275004
1610.00	0.274596
1611.00	0.274189
1612.00	0.273778
1613.00	0.273336
1614.00	0.272931
1615.00	0.272551
1616.00	0.272183
1617.00	0.271816
1618.00	0.271458
1619.00	0.271103
1620.00	0.270745
1621.00	0.270409
1622.00	0.270071
1623.00	0.269763
1624.00	0.269436
1625.00	0.269116
1626.00	0.268800
1627.00	0.268499
1628.00	0.268221
1629.00	0.267954
1630.00	0.267705
1631.00	0.267478
1632.00	0.267245
1633.00	0.267002
1634.00	0.266782
1635.00	0.266555
1636.00	0.266319
1637.00	0.266086
1638.00	0.265873
1639.00	0.265680
1640.00	0.265467
1641.00	0.265238
1642.00	0.265002
1643.00	0.266628
1644.00	0.268282
1645.00	0.269914
1646.00	0.271551
1647.00	0.273115
1648.00	0.274695
1649.00	0.276297
1650.00	0.277922
1651.00	0.279487
1652.00	0.281153
1653.00	0.282871
1654.00	0.284569
1655.00	0.286208
1656.00	0.287837
1657.00	0.289456
1658.00	0.291150
1659.00	0.292897
1660.00	0.292696
1661.00	0.292443
1662.00	0.292168
1663.00	0.291915
1664.00	0.291717
1665.00	0.291464
1666.00	0.291252
1667.00	0.290991
1668.00	0.290822
1669.00	0.290554
1670.00	0.290220
1671.00	0.289964
1672.00	0.289797
1673.00	0.289576
1674.00	0.289373
1675.00	0.289137
1676.00	0.288864
1677.00	0.288598
1678.00	0.288348
1679.00	0.288153
1680.00	0.287928
1681.00	0.287719
1682.00	0.287576
1683.00	0.287360
1684.00	0.287224
1685.00	0.287054
1686.00	0.286910
1687.00	0.286742
1688.00	0.286638
1689.00	0.286513
1690.00	0.286491
1691.00	0.286430
1692.00	0.286411
1693.00	0.286406
1694.00	0.286360
1695.00	0.286372
1696.00	0.286437
1697.00	0.286450
1698.00	0.286431
1699.00	0.286469
1700.00	0.286511
1701.00	0.286499
1702.00	0.286452
1703.00	0.286427
1704.00	0.286509
1705.00	0.286473
1706.00	0.286422
1707.00	0.286415
1708.00	0.286359
1709.00	0.286309
1710.00	0.286337
1711.00	0.286283
1712.00	0.286231
1713.00	0.286076
1714.00	0.286061
1715.00	0.286077
1716.00	0.286072
1717.00	0.285979
1718.00	0.286015
1719.00	0.286092
1720.00	0.286096
1721.00	0.286103
1722.00	0.286089
1723.00	0.286176
1724.00	0.286168
1725.00	0.286267
1726.00	0.286290
1727.00	0.286269
1728.00	0.286275
1729.00	0.286319
1730.00	0.286419
1731.00	0.286433
1732.00	0.286470
1733.00	0.286511
1734.00	0.286651
1735.00	0.286656
1736.00	0.286708
1737.00	0.286824
1738.00	0.286875
1739.00	0.287021
1740.00	0.287117
1741.00	0.287171
1742.00	0.287265
1743.00	0.287342
1744.00	0.287443
1745.00	0.287606
1746.00	0.287695
1747.00	0.287884
1748.00	0.288054
1749.00	0.288145
1750.00	0.288272
1751.00	0.288458
1752.00	0.288609
1753.00	0.288716
1754.00	0.288868
1755.00	0.289120
1756.00	0.289213
1757.00	0.289288
1758.00	0.289503
1759.00	0.289657
1760.00	0.289787
1761.00	0.289871
1762.00	0.290066
1763.00	0.290262
1764.00	0.290292
1765.00	0.290339
1766.00	0.290583
1767.00	0.290611
1768.00	0.290671
1769.00	0.290749
1770.00	0.290834
1771.00	0.290898
1772.00	0.290932
1773.00	0.291078
1774.00	0.291076
1775.00	0.291033
1776.00	0.291006
1777.00	0.291058
1778.00	0.291027
1779.00	0.291013
1780.00	0.291002
1781.00	0.291064
1782.00	0.291003
1783.00	0.290869
1784.00	0.290900
1785.00	0.290707
1786.00	0.290691
1787.00	0.290552
1788.00	0.290560
1789.00	0.290275
1790.00	0.290123
1791.00	0.290113
1792.00	0.290042
1793.00	0.289846
1794.00	0.289700
1795.00	0.289681
1796.00	0.289478
1797.00	0.289338
1798.00	0.289145
1799.00	0.289152
1800.00	0.288974
1801.00	0.288904
1802.00	0.288859
1803.00	0.288741
1804.00	0.288729
1805.00	0.288515
1806.00	0.288454
1807.00	0.288222
1808.00	0.288026
1809.00	0.287853
1810.00	0.287903
1811.00	0.287724
1812.00	0.287599
1813.00	0.287509
1814.00	0.287324
1815.00	0.287300
1816.00	0.287096
1817.00	0.287059
1818.00	0.286815
1819.00	0.286751
1820.00	0.286568
1821.00	0.286557
1822.00	0.286418
1823.00	0.286400
1824.00	0.286389
1825.00	0.286382
1826.00	0.286453
1827.00	0.286306
1828.00	0.286460
1829.00	0.286451
1830.00	0.286524
1831.00	0.286635
1832.00	0.286695
1833.00	0.286850
1834.00	0.286978
1835.00	0.287207
1836.00	0.287354
1837.00	0.287646
1838.00	0.287875
1839.00	0.288275
1840.00	0.288640
1841.00	0.289172
1842.00	0.289721
1843.00	0.290237
1844.00	0.291050
1845.00	0.291679
1846.00	0.292578
1847.00	0.293354
1848.00	0.294267
1849.00	0.295242
1850.00	0.296391
1851.00	0.297661
1852.00	0.299000
1853.00	0.300478
1854.00	0.302102
1855.00	0.303711
1856.00	0.305533
1857.00	0.307486
1858.00	0.309585
1859.00	0.311766
1860.00	0.314133
1861.00	0.316426
1862.00	0.319104
1863.00	0.321856
1864.00	0.324937
1865.00	0.328075
1866.00	0.331308
1867.00	0.334707
1868.00	0.338372
1869.00	0.342232
1870.00	0.346253
1871.00	0.350417
1872.00	0.354671
1873.00	0.359254
1874.00	0.363976
1875.00	0.368752
1876.00	0.373810
1877.00	0.379084
1878.00	0.384636
1879.00	0.390230
1880.00	0.395922
1881.00	0.401807
1882.00	0.407848
1883.00	0.413783
1884.00	0.419988
1885.00	0.426274
1886.00	0.432533
1887.00	0.438969
1888.00	0.445406
1889.00	0.452110
1890.00	0.458524
1891.00	0.465279
1892.00	0.472046
1893.00	0.478782
1894.00	0.485377
1895.00	0.491977
1896.00	0.498453
1897.00	0.504894
1898.00	0.511464
1899.00	0.517779
1900.00	0.524529
1901.00	0.530788
1902.00	0.537133
1903.00	0.543352
1904.00	0.549345
1905.00	0.555142
1906.00	0.561017
1907.00	0.566975
1908.00	0.572471
1909.00	0.577752
1910.00	0.582907
1911.00	0.587689
1912.00	0.592378
1913.00	0.597175
1914.00	0.601471
1915.00	0.605434
1916.00	0.609464
1917.00	0.613034
1918.00	0.616400
1919.00	0.619232
1920.00	0.622240
1921.00	0.624895
1922.00	0.627275
1923.00	0.629189
1924.00	0.630655
1925.00	0.632066
1926.00	0.633320
1927.00	0.633967
1928.00	0.634988
1929.00	0.635998
1930.00	0.636255
1931.00	0.637073
1932.00	0.637399
1933.00	0.637571
1934.00	0.637798
1935.00	0.638207
1936.00	0.638401
1937.00	0.638173
1938.00	0.638092
1939.00	0.637733
1940.00	0.637306
1941.00	0.636994
1942.00	0.637168
1943.00	0.636505
1944.00	0.636512
1945.00	0.635745
1946.00	0.634598
1947.00	0.633967
1948.00	0.632652
1949.00	0.631624
1950.00	0.630466
1951.00	0.629133
1952.00	0.627449
1953.00	0.626126
1954.00	0.625028
1955.00	0.623399
1956.00	0.622193
1957.00	0.621019
1958.00	0.619579
1959.00	0.617286
1960.00	0.615782
1961.00	0.613672
1962.00	0.612343
1963.00	0.610320
1964.00	0.608632
1965.00	0.607060
1966.00	0.605314
1967.00	0.603487
1968.00	0.601718
1969.00	0.599954
1970.00	0.597609
1971.00	0.595542
1972.00	0.594170
1973.00	0.592298
1974.00	0.590119
1975.00	0.588140
1976.00	0.586394
1977.00	0.584624
1978.00	0.583034
1979.00	0.580875
1980.00	0.579372
1981.00	0.577581
1982.00	0.575791
1983.00	0.573834
1984.00	0.572165
1985.00	0.569926
1986.00	0.568409
1987.00	0.566568
1988.00	0.564840
1989.00	0.562596
1990.00	0.560483
1991.00	0.558778
1992.00	0.556799
1993.00	0.555133
1994.00	0.553010
1995.00	0.551245
1996.00	0.549229
1997.00	0.547785
1998.00	0.545870
1999.00	0.543720
2000.00	0.542102
2001.00	0.540173
2002.00	0.538558
2003.00	0.536390
2004.00	0.535158
2005.00	0.532952
2006.00	0.531366
2007.00	0.529609
2008.00	0.527847
2009.00	0.526241
2010.00	0.524399
2011.00	0.522700
2012.00	0.520944
2013.00	0.519145
2014.00	0.516775
2015.00	0.515052
2016.00	0.513637
2017.00	0.511656
2018.00	0.509758
2019.00	0.507956
2020.00	0.506179
2021.00	0.504152
2022.00	0.502567
2023.00	0.500630
2024.00	0.499059
2025.00	0.496879
2026.00	0.494997
2027.00	0.493441
2028.00	0.492024
2029.00	0.490247
2030.00	0.488987
2031.00	0.487695
2032.00	0.486092
2033.00	0.484262
2034.00	0.482912
2035.00	0.481580
2036.00	0.480091
2037.00	0.478645
2038.00	0.477335
2039.00	0.475933
2040.00	0.474061
2041.00	0.472593
2042.00	0.471612
2043.00	0.470272
2044.00	0.468509
2045.00	0.467002
2046.00	0.465224
2047.00	0.463711
2048.00	0.462418
2049.00	0.460822
2050.00	0.459614
2051.00	0.457554
2052.00	0.456041
2053.00	0.454742
2054.00	0.453344
2055.00	0.451714
2056.00	0.450436
2057.00	0.449517
2058.00	0.448052
2059.00	0.446526
2060.00	0.444930
2061.00	0.443890
2062.00	0.442067
2063.00	0.441196
2064.00	0.439492
2065.00	0.437927
2066.00	0.436330
2067.00	0.434863
2068.00	0.433747
2069.00	0.432291
2070.00	0.430727
2071.00	0.429251
2072.00	0.428031
2073.00	0.426168
2074.00	0.424643
2075.00	0.423133
2076.00	0.421673
2077.00	0.420281
2078.00	0.418647
2079.00	0.417656
2080.00	0.416097
2081.00	0.414448
2082.00	0.412929
2083.00	0.411878
2084.00	0.410262
2085.00	0.409053
2086.00	0.407553
2087.00	0.406167
2088.00	0.404648
2089.00	0.403093
2090.00	0.402067
2091.00	0.400899
2092.00	0.399338
2093.00	0.398155
2094.00	0.397119
2095.00	0.395785
2096.00	0.394322
2097.00	0.392531
2098.00	0.391764
2099.00	0.390486
2100.00	0.388784
2101.00	0.387413
2102.00	0.386248
2103.00	0.385079
2104.00	0.383927
2105.00	0.382999
2106.00	0.381828
2107.00	0.380424
2108.00	0.378818
2109.00	0.377826
2110.00	0.376394
2111.00	0.375034
2112.00	0.373904
2113.00	0.372769
2114.00	0.371915
2115.00	0.370672
2116.00	0.369533
2117.00	0.368638
2118.00	0.367603
2119.00	0.366115
2120.00	0.365018
2121.00	0.364063
2122.00	0.362928
2123.00	0.361957
2124.00	0.360939
2125.00	0.360206
2126.00	0.359115
2127.00	0.358223
2128.00	0.357316
2129.00	0.355818
2130.00	0.354802
2131.00	0.354050
2132.00	0.352943
2133.00	0.351557
2134.00	0.350587
2135.00	0.349631
2136.00	0.348763
2137.00	0.347871
2138.00	0.346857
2139.00	0.346056
2140.00	0.344925
2141.00	0.344148
2142.00	0.343204
2143.00	0.342582
2144.00	0.341445
2145.00	0.340840
2146.00	0.340648
2147.00	0.339579
2148.00	0.338688
2149.00	0.337889
2150.00	0.337385
2151.00	0.336424
2152.00	0.335922
2153.00	0.335209
2154.00	0.334429
2155.00	0.333380
2156.00	0.332837
2157.00	0.332204
2158.00	0.331343
2159.00	0.330629
2160.00	0.330030
2161.00	0.329620
2162.00	0.328469
2163.00	0.327648
2164.00	0.327169
2165.00	0.326618
2166.00	0.325726
2167.00	0.325246
2168.00	0.324954
2169.00	0.324238
2170.00	0.323724
2171.00	0.323071
2172.00	0.322836
2173.00	0.322058
2174.00	0.321845
2175.00	0.321534
2176.00	0.321153
2177.00	0.320351
2178.00	0.319877
2179.00	0.319690
2180.00	0.319273
2181.00	0.319228
2182.00	0.318618
2183.00	0.318903
2184.00	0.318207
2185.00	0.317973
2186.00	0.317676
2187.00	0.317198
2188.00	0.316960
2189.00	0.316610
2190.00	0.316275
2191.00	0.315928
2192.00	0.315738
2193.00	0.315239
2194.00	0.315534
2195.00	0.315371
2196.00	0.315130
2197.00	0.314785
[truncated: 303 more rows]
