# Supplementary material for: Ultrafast charge-transfer-induced spin transition in cobalt-tungstate molecular photomagnets
Source: Nat Commun. 2025 Jun 6;16:5012. doi: 10.1038/s41467-025-60401-4 (PMC12144094; doi:10.1038/s41467-025-60401-4)
Supplement: Supplementary file 5 — Source Data [file 41467_2025_60401_MOESM5_ESM.zip › Source_Data_files/Photoinduced_UV_vis_NIR_spectra_CsCoW/photo2nd_anealing/File_220713_161032_30K.txt]

File_220713_161032_30K.spc - RawData
�g�� (nm)	Abs.
200.00	2.634310
201.00	3.139149
202.00	3.725643
203.00	3.986250
204.00	2.644878
205.00	6.000000
206.00	2.833005
207.00	2.469836
208.00	2.440451
209.00	2.531851
210.00	2.299725
211.00	2.423883
212.00	2.435936
213.00	2.300819
214.00	2.288791
215.00	2.352690
216.00	2.230388
217.00	2.246618
218.00	2.287779
219.00	2.312097
220.00	2.300567
221.00	2.348445
222.00	2.315828
223.00	2.330965
224.00	2.322366
225.00	2.341430
226.00	2.353443
227.00	2.399148
228.00	2.365516
229.00	2.383992
230.00	2.405188
231.00	2.414122
232.00	2.404583
233.00	2.392472
234.00	2.385331
235.00	2.369362
236.00	2.375965
237.00	2.390655
238.00	2.419923
239.00	2.454974
240.00	2.468418
241.00	2.466316
242.00	2.458108
243.00	2.459412
244.00	2.435286
245.00	2.433385
246.00	2.445123
247.00	2.464328
248.00	2.452160
249.00	2.455678
250.00	2.455674
251.00	2.439339
252.00	2.427054
253.00	2.442944
254.00	2.463370
255.00	2.463395
256.00	2.458748
257.00	2.467189
258.00	2.467816
259.00	2.461566
260.00	2.474197
261.00	2.485100
262.00	2.479512
263.00	2.487168
264.00	2.475569
265.00	2.469007
266.00	2.451321
267.00	2.434622
268.00	2.419399
269.00	2.421876
270.00	2.414499
271.00	2.407907
272.00	2.405004
273.00	2.387839
274.00	2.384066
275.00	2.358405
276.00	2.349173
277.00	2.338567
278.00	2.340786
279.00	2.320630
280.00	2.312543
281.00	2.294582
282.00	2.290744
283.00	2.277449
284.00	2.262175
285.00	2.260508
286.00	2.259296
287.00	2.243279
288.00	2.239726
289.00	2.233557
290.00	2.213527
291.00	2.191724
292.00	2.180572
293.00	2.166096
294.00	2.154967
295.00	2.151683
296.00	2.143339
297.00	2.136443
298.00	2.114199
299.00	2.094976
300.00	2.077703
301.00	2.065948
302.00	2.052219
303.00	2.041141
304.00	2.032739
305.00	2.021260
306.00	2.008204
307.00	1.990156
308.00	1.970827
309.00	1.952392
310.00	1.931324
311.00	1.907116
312.00	1.884172
313.00	1.870669
314.00	1.847148
315.00	1.821866
316.00	1.804047
317.00	1.791448
318.00	1.765532
319.00	1.744762
320.00	1.732405
321.00	1.711449
322.00	1.686973
323.00	1.673058
324.00	1.663576
325.00	1.645792
326.00	1.632522
327.00	1.618430
328.00	1.607535
329.00	1.593780
330.00	1.585074
331.00	1.578499
332.00	1.574828
333.00	1.569075
334.00	1.564301
335.00	1.558790
336.00	1.554315
337.00	1.549686
338.00	1.543138
339.00	1.540218
340.00	1.536116
341.00	1.529553
342.00	1.524287
343.00	1.521353
344.00	1.516234
345.00	1.512315
346.00	1.515034
347.00	1.512493
348.00	1.511661
349.00	1.509898
350.00	1.508305
351.00	1.502083
352.00	1.499669
353.00	1.496225
354.00	1.490952
355.00	1.487744
356.00	1.483888
357.00	1.480116
358.00	1.473958
359.00	1.470631
360.00	1.465165
361.00	1.460250
362.00	1.454206
363.00	1.447835
364.00	1.439700
365.00	1.432241
366.00	1.421576
367.00	1.411838
368.00	1.402512
369.00	1.392474
370.00	1.383574
371.00	1.375209
372.00	1.364824
373.00	1.354626
374.00	1.344329
375.00	1.331519
376.00	1.318024
377.00	1.305748
378.00	1.293001
379.00	1.280483
380.00	1.269503
381.00	1.258246
382.00	1.247426
383.00	1.236137
384.00	1.225933
385.00	1.214401
386.00	1.204796
387.00	1.193789
388.00	1.184546
389.00	1.173890
390.00	1.164209
391.00	1.154896
392.00	1.146107
393.00	1.136709
394.00	1.128779
395.00	1.120742
396.00	1.112186
397.00	1.104741
398.00	1.098576
399.00	1.091584
400.00	1.085105
401.00	1.080108
402.00	1.075569
403.00	1.071367
404.00	1.067579
405.00	1.063866
406.00	1.060551
407.00	1.056639
408.00	1.052143
409.00	1.048612
410.00	1.044987
411.00	1.040890
412.00	1.037768
413.00	1.033797
414.00	1.030095
415.00	1.026881
416.00	1.023096
417.00	1.018917
418.00	1.015553
419.00	1.012156
420.00	1.008650
421.00	1.005174
422.00	1.001353
423.00	0.997816
424.00	0.994037
425.00	0.990008
426.00	0.986005
427.00	0.983119
428.00	0.979145
429.00	0.975953
430.00	0.972943
431.00	0.970826
432.00	0.967996
433.00	0.965918
434.00	0.962754
435.00	0.960062
436.00	0.956910
437.00	0.954382
438.00	0.951969
439.00	0.950499
440.00	0.948991
441.00	0.947836
442.00	0.946155
443.00	0.945050
444.00	0.943329
445.00	0.941607
446.00	0.940083
447.00	0.938797
448.00	0.937972
449.00	0.937300
450.00	0.936834
451.00	0.935402
452.00	0.934669
453.00	0.933497
454.00	0.933401
455.00	0.933097
456.00	0.933393
457.00	0.933714
458.00	0.933432
459.00	0.933222
460.00	0.933042
461.00	0.933442
462.00	0.933307
463.00	0.933405
464.00	0.932963
465.00	0.932904
466.00	0.932063
467.00	0.931176
468.00	0.930216
469.00	0.929166
470.00	0.927938
471.00	0.926948
472.00	0.925643
473.00	0.924381
474.00	0.922798
475.00	0.921295
476.00	0.919459
477.00	0.918393
478.00	0.917444
479.00	0.916405
480.00	0.915311
481.00	0.914071
482.00	0.912259
483.00	0.910526
484.00	0.909032
485.00	0.907361
486.00	0.906216
487.00	0.905147
488.00	0.903697
489.00	0.902899
490.00	0.901886
491.00	0.900949
492.00	0.900189
493.00	0.899355
494.00	0.898125
495.00	0.897301
496.00	0.896484
497.00	0.895719
498.00	0.895157
499.00	0.894253
500.00	0.893623
501.00	0.892841
502.00	0.891845
503.00	0.891299
504.00	0.890506
505.00	0.889494
506.00	0.888993
507.00	0.888452
508.00	0.887154
509.00	0.886487
510.00	0.885782
511.00	0.884729
512.00	0.883660
513.00	0.883400
514.00	0.882867
515.00	0.881984
516.00	0.881429
517.00	0.880638
518.00	0.880104
519.00	0.879376
520.00	0.878921
521.00	0.878113
522.00	0.878042
523.00	0.877196
524.00	0.877162
525.00	0.876676
526.00	0.876634
527.00	0.875967
528.00	0.875437
529.00	0.874630
530.00	0.874293
531.00	0.873685
532.00	0.873007
533.00	0.872328
534.00	0.871457
535.00	0.870301
536.00	0.869278
537.00	0.867930
538.00	0.865784
539.00	0.862849
540.00	0.859982
541.00	0.855957
542.00	0.852363
543.00	0.849313
544.00	0.846223
545.00	0.843021
546.00	0.840474
547.00	0.837517
548.00	0.834571
549.00	0.832034
550.00	0.829487
551.00	0.827519
552.00	0.825897
553.00	0.824437
554.00	0.823465
555.00	0.822637
556.00	0.821498
557.00	0.820800
558.00	0.820437
559.00	0.820002
560.00	0.819916
561.00	0.819539
562.00	0.819114
563.00	0.818774
564.00	0.818622
565.00	0.818310
566.00	0.818411
567.00	0.818116
568.00	0.817640
569.00	0.816888
570.00	0.815803
571.00	0.814519
572.00	0.813792
573.00	0.812389
574.00	0.811532
575.00	0.810596
576.00	0.809942
577.00	0.808852
578.00	0.808655
579.00	0.807894
580.00	0.807922
581.00	0.807429
582.00	0.807497
583.00	0.807900
584.00	0.808148
585.00	0.808536
586.00	0.809443
587.00	0.810263
588.00	0.810576
589.00	0.811369
590.00	0.812258
591.00	0.813225
592.00	0.814372
593.00	0.815432
594.00	0.816183
595.00	0.816812
596.00	0.817677
597.00	0.817753
598.00	0.818656
599.00	0.819821
600.00	0.821629
601.00	0.821942
602.00	0.823086
603.00	0.823830
604.00	0.824623
605.00	0.824747
606.00	0.825952
607.00	0.827335
608.00	0.828423
609.00	0.829758
610.00	0.831063
611.00	0.832267
612.00	0.833490
613.00	0.835193
614.00	0.836835
615.00	0.837803
616.00	0.839457
617.00	0.841133
618.00	0.842689
619.00	0.843771
620.00	0.845268
621.00	0.846889
622.00	0.848125
623.00	0.849558
624.00	0.851909
625.00	0.853670
626.00	0.855193
627.00	0.857000
628.00	0.858599
629.00	0.859265
630.00	0.860955
631.00	0.862754
632.00	0.864742
633.00	0.866141
634.00	0.868074
635.00	0.869728
636.00	0.871617
637.00	0.872606
638.00	0.874833
639.00	0.876328
640.00	0.878111
641.00	0.879873
642.00	0.881984
643.00	0.882671
644.00	0.884289
645.00	0.885436
646.00	0.886394
647.00	0.887287
648.00	0.889071
649.00	0.890877
650.00	0.892112
651.00	0.893489
652.00	0.895385
653.00	0.897433
654.00	0.899234
655.00	0.901899
656.00	0.904548
657.00	0.906800
658.00	0.909426
659.00	0.911856
660.00	0.915199
661.00	0.917153
662.00	0.919414
663.00	0.920759
664.00	0.921751
665.00	0.922177
666.00	0.922659
667.00	0.923105
668.00	0.922824
669.00	0.923268
670.00	0.923099
671.00	0.923581
672.00	0.923391
673.00	0.924392
674.00	0.924873
675.00	0.925764
676.00	0.926720
677.00	0.926499
678.00	0.927850
679.00	0.929228
680.00	0.929721
681.00	0.930972
682.00	0.934440
683.00	0.934768
684.00	0.936095
685.00	0.938015
686.00	0.939718
687.00	0.939787
688.00	0.940920
689.00	0.941200
690.00	0.941570
691.00	0.941680
692.00	0.943026
693.00	0.944406
694.00	0.945467
695.00	0.946592
696.00	0.946698
697.00	0.946600
698.00	0.946721
699.00	0.946645
700.00	0.947299
701.00	0.948038
702.00	0.949377
703.00	0.949410
704.00	0.949960
705.00	0.949679
706.00	0.950360
707.00	0.949921
708.00	0.950315
709.00	0.950471
710.00	0.950896
711.00	0.950889
712.00	0.950798
713.00	0.951443
714.00	0.951222
715.00	0.950771
716.00	0.950625
717.00	0.951189
718.00	0.949348
719.00	0.938635
720.00	0.927778
721.00	0.920481
722.00	0.917111
723.00	0.913846
724.00	0.910564
725.00	0.907436
726.00	0.904247
727.00	0.900964
728.00	0.897559
729.00	0.894694
730.00	0.894364
731.00	0.893985
732.00	0.893669
733.00	0.893264
734.00	0.892928
735.00	0.892447
736.00	0.892102
737.00	0.891724
738.00	0.891299
739.00	0.890761
740.00	0.890178
741.00	0.889458
742.00	0.888784
743.00	0.888000
744.00	0.887249
745.00	0.886416
746.00	0.885477
747.00	0.884530
748.00	0.883663
749.00	0.882708
750.00	0.881709
751.00	0.880640
752.00	0.879724
753.00	0.878611
754.00	0.877437
755.00	0.876093
756.00	0.874845
757.00	0.873678
758.00	0.872401
759.00	0.871022
760.00	0.869726
761.00	0.868371
762.00	0.867113
763.00	0.865807
764.00	0.864364
765.00	0.862899
766.00	0.861406
767.00	0.859927
768.00	0.858348
769.00	0.856674
770.00	0.855035
771.00	0.853342
772.00	0.851789
773.00	0.850129
774.00	0.848281
775.00	0.846526
776.00	0.844836
777.00	0.843021
778.00	0.841133
779.00	0.839267
780.00	0.837365
781.00	0.835529
782.00	0.833637
783.00	0.831630
784.00	0.829638
785.00	0.827643
786.00	0.825599
787.00	0.823552
788.00	0.821505
789.00	0.819355
790.00	0.817254
791.00	0.815151
792.00	0.813096
793.00	0.810847
794.00	0.808699
795.00	0.806540
796.00	0.804323
797.00	0.802121
798.00	0.799893
799.00	0.797573
800.00	0.795214
801.00	0.792933
802.00	0.790646
803.00	0.788323
804.00	0.785883
805.00	0.783444
806.00	0.781041
807.00	0.778662
808.00	0.776314
809.00	0.773817
810.00	0.771385
811.00	0.768962
812.00	0.766425
813.00	0.763879
814.00	0.761351
815.00	0.758814
816.00	0.756360
817.00	0.753995
818.00	0.751509
819.00	0.748970
820.00	0.746526
821.00	0.744148
822.00	0.741744
823.00	0.739333
824.00	0.736854
825.00	0.734442
826.00	0.731996
827.00	0.729595
828.00	0.727116
829.00	0.724845
830.00	0.722443
831.00	0.720024
832.00	0.717623
833.00	0.715150
834.00	0.712700
835.00	0.710298
836.00	0.707858
837.00	0.705514
838.00	0.703226
839.00	0.700887
840.00	0.698487
841.00	0.696066
842.00	0.693604
843.00	0.691173
844.00	0.688899
845.00	0.686468
846.00	0.684028
847.00	0.681666
848.00	0.679416
849.00	0.677136
850.00	0.674837
851.00	0.672590
852.00	0.670336
853.00	0.667931
854.00	0.665507
855.00	0.663115
856.00	0.660807
857.00	0.658554
858.00	0.656352
859.00	0.654057
860.00	0.651652
861.00	0.649177
862.00	0.646821
863.00	0.641874
864.00	0.636971
865.00	0.631996
866.00	0.627032
867.00	0.622145
868.00	0.617169
869.00	0.612248
870.00	0.607527
871.00	0.602742
872.00	0.597927
873.00	0.593164
874.00	0.588356
875.00	0.583580
876.00	0.578909
877.00	0.574376
878.00	0.569789
879.00	0.565267
880.00	0.562907
881.00	0.560560
882.00	0.558150
883.00	0.555827
884.00	0.553549
885.00	0.551388
886.00	0.549133
887.00	0.546910
888.00	0.544681
889.00	0.542434
890.00	0.540212
891.00	0.538032
892.00	0.535905
893.00	0.533718
894.00	0.531539
895.00	0.529459
896.00	0.527355
897.00	0.525273
898.00	0.523163
899.00	0.521154
900.00	0.519107
901.00	0.517074
902.00	0.514928
903.00	0.512924
904.00	0.510944
905.00	0.508954
906.00	0.506993
907.00	0.505043
908.00	0.503159
909.00	0.501236
910.00	0.499373
911.00	0.497591
912.00	0.495742
913.00	0.493972
914.00	0.492122
915.00	0.490366
916.00	0.488560
917.00	0.486818
918.00	0.485121
919.00	0.483500
920.00	0.481880
921.00	0.480229
922.00	0.478597
923.00	0.477051
924.00	0.475484
925.00	0.473920
926.00	0.472404
927.00	0.470907
928.00	0.469371
929.00	0.467856
930.00	0.466301
931.00	0.464836
932.00	0.463350
933.00	0.461953
934.00	0.460524
935.00	0.459086
936.00	0.457682
937.00	0.456247
938.00	0.454869
939.00	0.453572
940.00	0.452228
941.00	0.450937
942.00	0.449618
943.00	0.448292
944.00	0.446981
945.00	0.445665
946.00	0.444414
947.00	0.443190
948.00	0.442023
949.00	0.440855
950.00	0.439651
951.00	0.438454
952.00	0.437267
953.00	0.436074
954.00	0.434897
955.00	0.433707
956.00	0.432496
957.00	0.431280
958.00	0.430081
959.00	0.428955
960.00	0.427868
961.00	0.426803
962.00	0.425696
963.00	0.424612
964.00	0.423516
965.00	0.422410
966.00	0.421297
967.00	0.420231
968.00	0.419161
969.00	0.418117
970.00	0.417064
971.00	0.416080
972.00	0.415113
973.00	0.414109
974.00	0.413144
975.00	0.412177
976.00	0.411215
977.00	0.410219
978.00	0.409227
979.00	0.408304
980.00	0.407400
981.00	0.406512
982.00	0.405626
983.00	0.404788
984.00	0.403915
985.00	0.403073
986.00	0.402181
987.00	0.401311
988.00	0.400422
989.00	0.399578
990.00	0.398790
991.00	0.397955
992.00	0.397136
993.00	0.396276
994.00	0.395463
995.00	0.394640
996.00	0.393818
997.00	0.392987
998.00	0.392191
999.00	0.391386
1000.00	0.390558
1001.00	0.389772
1002.00	0.389004
1003.00	0.388277
1004.00	0.387544
1005.00	0.386795
1006.00	0.386053
1007.00	0.385304
1008.00	0.384617
1009.00	0.383897
1010.00	0.383213
1011.00	0.382515
1012.00	0.381836
1013.00	0.381181
1014.00	0.380495
1015.00	0.379810
1016.00	0.379106
1017.00	0.378428
1018.00	0.377738
1019.00	0.377051
1020.00	0.376370
1021.00	0.375720
1022.00	0.375066
1023.00	0.374375
1024.00	0.373711
1025.00	0.373062
1026.00	0.372417
1027.00	0.371763
1028.00	0.371075
1029.00	0.370436
1030.00	0.369780
1031.00	0.369162
1032.00	0.368529
1033.00	0.367906
1034.00	0.367290
1035.00	0.366678
1036.00	0.366067
1037.00	0.365463
1038.00	0.364846
1039.00	0.364222
1040.00	0.363614
1041.00	0.363002
1042.00	0.362360
1043.00	0.361770
1044.00	0.361178
1045.00	0.360629
1046.00	0.360036
1047.00	0.359481
1048.00	0.358922
1049.00	0.358371
1050.00	0.357796
1051.00	0.357228
1052.00	0.356696
1053.00	0.356154
1054.00	0.355615
1055.00	0.355096
1056.00	0.354585
1057.00	0.354085
1058.00	0.353564
1059.00	0.353095
1060.00	0.352592
1061.00	0.352065
1062.00	0.351574
1063.00	0.351085
1064.00	0.350582
1065.00	0.350092
1066.00	0.349571
1067.00	0.349104
1068.00	0.348639
1069.00	0.348161
1070.00	0.347702
1071.00	0.347237
1072.00	0.346766
1073.00	0.346288
1074.00	0.345807
1075.00	0.345371
1076.00	0.344907
1077.00	0.344422
1078.00	0.343990
1079.00	0.343564
1080.00	0.343147
1081.00	0.342719
1082.00	0.342264
1083.00	0.341858
1084.00	0.341446
1085.00	0.341021
1086.00	0.340596
1087.00	0.340186
1088.00	0.339740
1089.00	0.339322
1090.00	0.338952
1091.00	0.338586
1092.00	0.338188
1093.00	0.337797
1094.00	0.337435
1095.00	0.337084
1096.00	0.336702
1097.00	0.336285
1098.00	0.335884
1099.00	0.335488
1100.00	0.335071
1101.00	0.334678
1102.00	0.334315
1103.00	0.333952
1104.00	0.333566
1105.00	0.333225
1106.00	0.332859
1107.00	0.332505
1108.00	0.332133
1109.00	0.331780
1110.00	0.331435
1111.00	0.331071
1112.00	0.330695
1113.00	0.330319
1114.00	0.329997
1115.00	0.329684
1116.00	0.329367
1117.00	0.329100
1118.00	0.328809
1119.00	0.328487
1120.00	0.328145
1121.00	0.327795
1122.00	0.327490
1123.00	0.327188
1124.00	0.326864
1125.00	0.326588
1126.00	0.326310
1127.00	0.326021
1128.00	0.325727
1129.00	0.325439
1130.00	0.325158
1131.00	0.324883
1132.00	0.324585
1133.00	0.324303
1134.00	0.324021
1135.00	0.323734
1136.00	0.323482
1137.00	0.323248
1138.00	0.323049
1139.00	0.322798
1140.00	0.322558
1141.00	0.322342
1142.00	0.322097
1143.00	0.321847
1144.00	0.321589
1145.00	0.321385
1146.00	0.321163
1147.00	0.320932
1148.00	0.320713
1149.00	0.320521
1150.00	0.320308
1151.00	0.320086
1152.00	0.319875
1153.00	0.319647
1154.00	0.319446
1155.00	0.319230
1156.00	0.319004
1157.00	0.318792
1158.00	0.318567
1159.00	0.318335
1160.00	0.318116
1161.00	0.317911
1162.00	0.317700
1163.00	0.317485
1164.00	0.317272
1165.00	0.317026
1166.00	0.316779
1167.00	0.316558
1168.00	0.316318
1169.00	0.316080
1170.00	0.315840
1171.00	0.315547
1172.00	0.315301
1173.00	0.315074
1174.00	0.314831
1175.00	0.314576
1176.00	0.314329
1177.00	0.314076
1178.00	0.313838
1179.00	0.313577
1180.00	0.313303
1181.00	0.313028
1182.00	0.312767
1183.00	0.312491
1184.00	0.312221
1185.00	0.311959
1186.00	0.311711
1187.00	0.311450
1188.00	0.311211
1189.00	0.310952
1190.00	0.310685
1191.00	0.310400
1192.00	0.310126
1193.00	0.309853
1194.00	0.309581
1195.00	0.309312
1196.00	0.309029
1197.00	0.308802
1198.00	0.308542
1199.00	0.308296
1200.00	0.308054
1201.00	0.307799
1202.00	0.307565
1203.00	0.307313
1204.00	0.307055
1205.00	0.306812
1206.00	0.306540
1207.00	0.306261
1208.00	0.306027
1209.00	0.305782
1210.00	0.305541
1211.00	0.305279
1212.00	0.305016
1213.00	0.304779
1214.00	0.304511
1215.00	0.304265
1216.00	0.303994
1217.00	0.303741
1218.00	0.303473
1219.00	0.303205
1220.00	0.302931
1221.00	0.302669
1222.00	0.302402
1223.00	0.302136
1224.00	0.301887
1225.00	0.301605
1226.00	0.301340
1227.00	0.301081
1228.00	0.300815
1229.00	0.300529
1230.00	0.300233
1231.00	0.299957
1232.00	0.299678
1233.00	0.299417
1234.00	0.299155
1235.00	0.298901
1236.00	0.298625
1237.00	0.298336
1238.00	0.298066
1239.00	0.297778
1240.00	0.297505
1241.00	0.297233
1242.00	0.296954
1243.00	0.296673
1244.00	0.296384
1245.00	0.296130
1246.00	0.295871
1247.00	0.295609
1248.00	0.295332
1249.00	0.295098
1250.00	0.294850
1251.00	0.294574
1252.00	0.294281
1253.00	0.294010
1254.00	0.293756
1255.00	0.293504
1256.00	0.293279
1257.00	0.293072
1258.00	0.292834
1259.00	0.292617
1260.00	0.292409
1261.00	0.292206
1262.00	0.291984
1263.00	0.291778
1264.00	0.291587
1265.00	0.291374
1266.00	0.291163
1267.00	0.290960
1268.00	0.290785
1269.00	0.290621
1270.00	0.290433
1271.00	0.290266
1272.00	0.290079
1273.00	0.289871
1274.00	0.289663
1275.00	0.289450
1276.00	0.289252
1277.00	0.289032
1278.00	0.288829
1279.00	0.288646
1280.00	0.288464
1281.00	0.288267
1282.00	0.288105
1283.00	0.287911
1284.00	0.287722
1285.00	0.287518
1286.00	0.287329
1287.00	0.287148
1288.00	0.286954
1289.00	0.286747
1290.00	0.286546
1291.00	0.286362
1292.00	0.286208
1293.00	0.286046
1294.00	0.285891
1295.00	0.285734
1296.00	0.285571
1297.00	0.285424
1298.00	0.285298
1299.00	0.285161
1300.00	0.285016
1301.00	0.284876
1302.00	0.284737
1303.00	0.284601
1304.00	0.284490
1305.00	0.284389
1306.00	0.284277
1307.00	0.284193
1308.00	0.284086
1309.00	0.283977
1310.00	0.283890
1311.00	0.283813
1312.00	0.283727
1313.00	0.283630
1314.00	0.283516
1315.00	0.283401
1316.00	0.283297
1317.00	0.283204
1318.00	0.283117
1319.00	0.283051
1320.00	0.283014
1321.00	0.282938
1322.00	0.282850
1323.00	0.282818
1324.00	0.282772
1325.00	0.282729
1326.00	0.282693
1327.00	0.282627
1328.00	0.282567
1329.00	0.282515
1330.00	0.282491
1331.00	0.282468
1332.00	0.282461
1333.00	0.282454
1334.00	0.282448
1335.00	0.282426
1336.00	0.282450
1337.00	0.282441
1338.00	0.282449
1339.00	0.282461
1340.00	0.282506
1341.00	0.282570
1342.00	0.282618
1343.00	0.282663
1344.00	0.282735
1345.00	0.282820
1346.00	0.282911
1347.00	0.282972
1348.00	0.283058
1349.00	0.283128
1350.00	0.283196
1351.00	0.283282
1352.00	0.283394
1353.00	0.283485
1354.00	0.283599
1355.00	0.283721
1356.00	0.283866
1357.00	0.283996
1358.00	0.284125
1359.00	0.284282
1360.00	0.284487
1361.00	0.284692
1362.00	0.284909
1363.00	0.285115
1364.00	0.285410
1365.00	0.285728
1366.00	0.286103
1367.00	0.286525
1368.00	0.287020
1369.00	0.287552
1370.00	0.288111
1371.00	0.288731
1372.00	0.289418
1373.00	0.290180
1374.00	0.291003
1375.00	0.291899
1376.00	0.292855
1377.00	0.293868
1378.00	0.294967
1379.00	0.296139
1380.00	0.297422
1381.00	0.298760
1382.00	0.300171
1383.00	0.301641
1384.00	0.303171
1385.00	0.304766
1386.00	0.306465
1387.00	0.308230
1388.00	0.310043
1389.00	0.311924
1390.00	0.313877
1391.00	0.315896
1392.00	0.317957
1393.00	0.320041
1394.00	0.322237
1395.00	0.324455
1396.00	0.326700
1397.00	0.328972
1398.00	0.331295
1399.00	0.333606
1400.00	0.335929
1401.00	0.338291
1402.00	0.340666
1403.00	0.343005
1404.00	0.345354
1405.00	0.347712
1406.00	0.350051
1407.00	0.352352
1408.00	0.354607
1409.00	0.356820
1410.00	0.359066
1411.00	0.361205
1412.00	0.363325
1413.00	0.365421
1414.00	0.367461
1415.00	0.369441
1416.00	0.371373
1417.00	0.373280
1418.00	0.375104
1419.00	0.376854
1420.00	0.378548
1421.00	0.380192
1422.00	0.381779
1423.00	0.383337
1424.00	0.384833
1425.00	0.386241
1426.00	0.387615
1427.00	0.388900
1428.00	0.390130
1429.00	0.391286
1430.00	0.392389
1431.00	0.393442
1432.00	0.394428
1433.00	0.395381
1434.00	0.396307
1435.00	0.397194
1436.00	0.398031
1437.00	0.398773
1438.00	0.399472
1439.00	0.400119
1440.00	0.400700
1441.00	0.401228
1442.00	0.401735
1443.00	0.402196
1444.00	0.402641
1445.00	0.403024
1446.00	0.403401
1447.00	0.403725
1448.00	0.404010
1449.00	0.404218
1450.00	0.404399
1451.00	0.404548
1452.00	0.404659
1453.00	0.404698
1454.00	0.404756
1455.00	0.404739
1456.00	0.404682
1457.00	0.404580
1458.00	0.404413
1459.00	0.404233
1460.00	0.404015
1461.00	0.403732
1462.00	0.403399
1463.00	0.402954
1464.00	0.402529
1465.00	0.402057
1466.00	0.401556
1467.00	0.401045
1468.00	0.400410
1469.00	0.399743
1470.00	0.399056
1471.00	0.398319
1472.00	0.397559
1473.00	0.396787
1474.00	0.395947
1475.00	0.395093
1476.00	0.394157
1477.00	0.393212
1478.00	0.392258
1479.00	0.391245
1480.00	0.390236
1481.00	0.389184
1482.00	0.388114
1483.00	0.387023
1484.00	0.385869
1485.00	0.384738
1486.00	0.383562
1487.00	0.382355
1488.00	0.381132
1489.00	0.379908
1490.00	0.378638
1491.00	0.377363
1492.00	0.376102
1493.00	0.374848
1494.00	0.373559
1495.00	0.372255
1496.00	0.370990
1497.00	0.369752
1498.00	0.368452
1499.00	0.367104
1500.00	0.365792
1501.00	0.364485
1502.00	0.363153
1503.00	0.361837
1504.00	0.360524
1505.00	0.359217
1506.00	0.357885
1507.00	0.356577
1508.00	0.355300
1509.00	0.353978
1510.00	0.352674
1511.00	0.351376
1512.00	0.350112
1513.00	0.348839
1514.00	0.347544
1515.00	0.346276
1516.00	0.345056
1517.00	0.343808
1518.00	0.342600
1519.00	0.341441
1520.00	0.340276
1521.00	0.339115
1522.00	0.337934
1523.00	0.336807
1524.00	0.335657
1525.00	0.334500
1526.00	0.333387
1527.00	0.332288
1528.00	0.331190
1529.00	0.330063
1530.00	0.328982
1531.00	0.327914
1532.00	0.326860
1533.00	0.325818
1534.00	0.324792
1535.00	0.323738
1536.00	0.322678
1537.00	0.321660
1538.00	0.320662
1539.00	0.319705
1540.00	0.318739
1541.00	0.317784
1542.00	0.316875
1543.00	0.315963
1544.00	0.315073
1545.00	0.314193
1546.00	0.313332
1547.00	0.312470
1548.00	0.311598
1549.00	0.310758
1550.00	0.309926
1551.00	0.309109
1552.00	0.308312
1553.00	0.307526
1554.00	0.306717
1555.00	0.305925
1556.00	0.305128
1557.00	0.304359
1558.00	0.303624
1559.00	0.302865
1560.00	0.302124
1561.00	0.301379
1562.00	0.300645
1563.00	0.299922
1564.00	0.299193
1565.00	0.298510
1566.00	0.297804
1567.00	0.297110
1568.00	0.296439
1569.00	0.295759
1570.00	0.295069
1571.00	0.294412
1572.00	0.293779
1573.00	0.293170
1574.00	0.292534
1575.00	0.291882
1576.00	0.291230
1577.00	0.290603
1578.00	0.289981
1579.00	0.289353
1580.00	0.288731
1581.00	0.288146
1582.00	0.287560
1583.00	0.286974
1584.00	0.286402
1585.00	0.285849
1586.00	0.285309
1587.00	0.284770
1588.00	0.284232
1589.00	0.283684
1590.00	0.283131
1591.00	0.282612
1592.00	0.282121
1593.00	0.281627
1594.00	0.281133
1595.00	0.280620
1596.00	0.280171
1597.00	0.279717
1598.00	0.279247
1599.00	0.278787
1600.00	0.278334
1601.00	0.277879
1602.00	0.277430
1603.00	0.276984
1604.00	0.276552
1605.00	0.276131
1606.00	0.275711
1607.00	0.275314
1608.00	0.274907
1609.00	0.274475
1610.00	0.274074
1611.00	0.273657
1612.00	0.273283
1613.00	0.272889
1614.00	0.272495
1615.00	0.272123
1616.00	0.271755
1617.00	0.271414
1618.00	0.271060
1619.00	0.270684
1620.00	0.270341
1621.00	0.269996
1622.00	0.269651
1623.00	0.269309
1624.00	0.268991
1625.00	0.268666
1626.00	0.268385
1627.00	0.268114
1628.00	0.267865
1629.00	0.267602
1630.00	0.267335
1631.00	0.267095
1632.00	0.266836
1633.00	0.266562
1634.00	0.266297
1635.00	0.266052
1636.00	0.265820
1637.00	0.265558
1638.00	0.265351
1639.00	0.265149
1640.00	0.264941
1641.00	0.264687
1642.00	0.264444
1643.00	0.266079
1644.00	0.267717
1645.00	0.269277
1646.00	0.270903
1647.00	0.272539
1648.00	0.274096
1649.00	0.275723
1650.00	0.277432
1651.00	0.279116
1652.00	0.280736
1653.00	0.282426
1654.00	0.284154
1655.00	0.285836
1656.00	0.287427
1657.00	0.289095
1658.00	0.290832
1659.00	0.292528
1660.00	0.292249
1661.00	0.291988
1662.00	0.291830
1663.00	0.291584
1664.00	0.291332
1665.00	0.291126
1666.00	0.290864
1667.00	0.290541
1668.00	0.290288
1669.00	0.290147
1670.00	0.289901
1671.00	0.289669
1672.00	0.289510
1673.00	0.289374
1674.00	0.289124
1675.00	0.288889
1676.00	0.288722
1677.00	0.288479
1678.00	0.288247
1679.00	0.288016
1680.00	0.287876
1681.00	0.287709
1682.00	0.287574
1683.00	0.287443
1684.00	0.287356
1685.00	0.287227
1686.00	0.287042
1687.00	0.286852
1688.00	0.286741
1689.00	0.286562
1690.00	0.286494
1691.00	0.286516
1692.00	0.286435
1693.00	0.286387
1694.00	0.286402
1695.00	0.286374
1696.00	0.286345
1697.00	0.286249
1698.00	0.286266
1699.00	0.286272
1700.00	0.286276
1701.00	0.286260
1702.00	0.286198
1703.00	0.286217
1704.00	0.286196
1705.00	0.286163
1706.00	0.286151
1707.00	0.286144
1708.00	0.286063
1709.00	0.286032
1710.00	0.286077
1711.00	0.286012
1712.00	0.286060
1713.00	0.286069
1714.00	0.286099
1715.00	0.286031
1716.00	0.285980
1717.00	0.285965
1718.00	0.286010
1719.00	0.286015
1720.00	0.285993
1721.00	0.286067
1722.00	0.286040
1723.00	0.286108
1724.00	0.286084
1725.00	0.286236
1726.00	0.286297
1727.00	0.286267
1728.00	0.286325
1729.00	0.286288
1730.00	0.286303
1731.00	0.286341
1732.00	0.286402
1733.00	0.286415
1734.00	0.286483
1735.00	0.286545
1736.00	0.286666
1737.00	0.286749
1738.00	0.286791
1739.00	0.286899
1740.00	0.286924
1741.00	0.287067
1742.00	0.287106
1743.00	0.287217
1744.00	0.287309
1745.00	0.287469
1746.00	0.287605
1747.00	0.287778
1748.00	0.287936
1749.00	0.288159
1750.00	0.288318
1751.00	0.288409
1752.00	0.288484
1753.00	0.288638
1754.00	0.288803
1755.00	0.289034
1756.00	0.289232
1757.00	0.289394
1758.00	0.289526
1759.00	0.289770
1760.00	0.289989
1761.00	0.290188
1762.00	0.290315
1763.00	0.290478
1764.00	0.290631
1765.00	0.290752
1766.00	0.290792
1767.00	0.290947
1768.00	0.291104
1769.00	0.291203
1770.00	0.291332
1771.00	0.291424
1772.00	0.291493
1773.00	0.291535
1774.00	0.291591
1775.00	0.291665
1776.00	0.291493
1777.00	0.291469
1778.00	0.291426
1779.00	0.291379
1780.00	0.291317
1781.00	0.291227
1782.00	0.291176
1783.00	0.291041
1784.00	0.291030
1785.00	0.290967
1786.00	0.290902
1787.00	0.290615
1788.00	0.290540
1789.00	0.290305
1790.00	0.290212
1791.00	0.290032
1792.00	0.289919
1793.00	0.289816
1794.00	0.289523
1795.00	0.289470
1796.00	0.289298
1797.00	0.289201
1798.00	0.288952
1799.00	0.288779
1800.00	0.288653
1801.00	0.288466
1802.00	0.288280
1803.00	0.288255
1804.00	0.288283
1805.00	0.288010
1806.00	0.287998
1807.00	0.287812
1808.00	0.287783
1809.00	0.287559
1810.00	0.287494
1811.00	0.287525
1812.00	0.287342
1813.00	0.287306
1814.00	0.287148
1815.00	0.287150
1816.00	0.286942
1817.00	0.286861
1818.00	0.286730
1819.00	0.286546
1820.00	0.286350
1821.00	0.286331
1822.00	0.286348
1823.00	0.286287
1824.00	0.286254
1825.00	0.286184
1826.00	0.286136
1827.00	0.286030
1828.00	0.286067
1829.00	0.286075
1830.00	0.286012
1831.00	0.286142
1832.00	0.286291
1833.00	0.286567
1834.00	0.286764
1835.00	0.287011
1836.00	0.287437
1837.00	0.287656
1838.00	0.287973
1839.00	0.288308
1840.00	0.288737
1841.00	0.289140
1842.00	0.289645
1843.00	0.290358
1844.00	0.291105
1845.00	0.291727
1846.00	0.292484
1847.00	0.293443
1848.00	0.294287
1849.00	0.295249
1850.00	0.296315
1851.00	0.297624
1852.00	0.298914
1853.00	0.300253
1854.00	0.301972
1855.00	0.303542
1856.00	0.305405
1857.00	0.307365
1858.00	0.309481
1859.00	0.311674
1860.00	0.314012
1861.00	0.316534
1862.00	0.319219
1863.00	0.322114
1864.00	0.325102
1865.00	0.328376
1866.00	0.331728
1867.00	0.335302
1868.00	0.338856
1869.00	0.342787
1870.00	0.346782
1871.00	0.350874
1872.00	0.355160
1873.00	0.359535
1874.00	0.364258
1875.00	0.369128
1876.00	0.374239
1877.00	0.379279
1878.00	0.384602
1879.00	0.390186
1880.00	0.395874
1881.00	0.401773
1882.00	0.407679
1883.00	0.413637
1884.00	0.419778
1885.00	0.426213
1886.00	0.432541
1887.00	0.439080
1888.00	0.445554
1889.00	0.452300
1890.00	0.459246
1891.00	0.465820
1892.00	0.472734
1893.00	0.479196
1894.00	0.486318
1895.00	0.493056
1896.00	0.499608
1897.00	0.506024
1898.00	0.512548
1899.00	0.519098
1900.00	0.525749
1901.00	0.532090
1902.00	0.538160
1903.00	0.544618
1904.00	0.550756
1905.00	0.556929
1906.00	0.562618
1907.00	0.567943
1908.00	0.573435
1909.00	0.578410
1910.00	0.583721
1911.00	0.588240
1912.00	0.592792
1913.00	0.597455
1914.00	0.601821
1915.00	0.605630
1916.00	0.609452
1917.00	0.612428
1918.00	0.615817
1919.00	0.619024
1920.00	0.621706
1921.00	0.624044
1922.00	0.626220
1923.00	0.628203
1924.00	0.630067
1925.00	0.631735
1926.00	0.633515
1927.00	0.634357
1928.00	0.636062
1929.00	0.636689
1930.00	0.637581
1931.00	0.638004
1932.00	0.638587
1933.00	0.638765
1934.00	0.639618
1935.00	0.639742
1936.00	0.639941
1937.00	0.639924
1938.00	0.639693
1939.00	0.639349
1940.00	0.639081
1941.00	0.638980
1942.00	0.638650
1943.00	0.638024
1944.00	0.637903
1945.00	0.636505
1946.00	0.636377
1947.00	0.635193
1948.00	0.634363
1949.00	0.633051
1950.00	0.632031
1951.00	0.630696
1952.00	0.629014
1953.00	0.627479
1954.00	0.625762
1955.00	0.624734
1956.00	0.622961
1957.00	0.621560
1958.00	0.620179
1959.00	0.618345
1960.00	0.616586
1961.00	0.614654
1962.00	0.613396
1963.00	0.611313
1964.00	0.609727
1965.00	0.608386
1966.00	0.606932
1967.00	0.605234
1968.00	0.603667
1969.00	0.602094
1970.00	0.600041
1971.00	0.598347
1972.00	0.596505
1973.00	0.594933
1974.00	0.592845
1975.00	0.590766
1976.00	0.589314
1977.00	0.587222
1978.00	0.585453
1979.00	0.583161
1980.00	0.581374
1981.00	0.579333
1982.00	0.577453
1983.00	0.575500
1984.00	0.573709
1985.00	0.571331
1986.00	0.569546
1987.00	0.567721
1988.00	0.565611
1989.00	0.563584
1990.00	0.561495
1991.00	0.559902
1992.00	0.557883
1993.00	0.555710
1994.00	0.554036
1995.00	0.552164
1996.00	0.550504
1997.00	0.549169
1998.00	0.547391
1999.00	0.545020
2000.00	0.543341
2001.00	0.541354
2002.00	0.539455
2003.00	0.537722
2004.00	0.536037
2005.00	0.534460
2006.00	0.532571
2007.00	0.530653
2008.00	0.528617
2009.00	0.526777
2010.00	0.524922
2011.00	0.523277
2012.00	0.521766
2013.00	0.519716
2014.00	0.517491
2015.00	0.515918
2016.00	0.514380
2017.00	0.512665
2018.00	0.510927
2019.00	0.509806
2020.00	0.507523
2021.00	0.505712
2022.00	0.503772
2023.00	0.502080
2024.00	0.500915
2025.00	0.499371
2026.00	0.497860
2027.00	0.496237
2028.00	0.494518
2029.00	0.492844
2030.00	0.491397
2031.00	0.489679
2032.00	0.488047
2033.00	0.486526
2034.00	0.484676
2035.00	0.483151
2036.00	0.481441
2037.00	0.480179
2038.00	0.478671
2039.00	0.477246
2040.00	0.475902
2041.00	0.473968
2042.00	0.472534
2043.00	0.471209
2044.00	0.469894
2045.00	0.468693
2046.00	0.467269
2047.00	0.465981
2048.00	0.464507
2049.00	0.463039
2050.00	0.461340
2051.00	0.460131
2052.00	0.458777
2053.00	0.457288
2054.00	0.456234
2055.00	0.454500
2056.00	0.453284
2057.00	0.451797
2058.00	0.450678
2059.00	0.449132
2060.00	0.447705
2061.00	0.446226
2062.00	0.444262
2063.00	0.442735
2064.00	0.441244
2065.00	0.439936
2066.00	0.438012
2067.00	0.437006
2068.00	0.435462
2069.00	0.433776
2070.00	0.432484
2071.00	0.431014
2072.00	0.430139
2073.00	0.428418
2074.00	0.427093
2075.00	0.425641
2076.00	0.424384
2077.00	0.422538
2078.00	0.421067
2079.00	0.419848
2080.00	0.418231
2081.00	0.416859
2082.00	0.415359
2083.00	0.414656
2084.00	0.412997
2085.00	0.411396
2086.00	0.410058
2087.00	0.408516
2088.00	0.406826
2089.00	0.405190
2090.00	0.404134
2091.00	0.402700
2092.00	0.401353
2093.00	0.400053
2094.00	0.398833
2095.00	0.397638
2096.00	0.396561
2097.00	0.395189
2098.00	0.393780
2099.00	0.392772
2100.00	0.391191
2101.00	0.389979
2102.00	0.389152
2103.00	0.388200
2104.00	0.386813
2105.00	0.385865
2106.00	0.384601
2107.00	0.383105
2108.00	0.381442
2109.00	0.380328
2110.00	0.379216
2111.00	0.378143
2112.00	0.376717
2113.00	0.375349
2114.00	0.374426
2115.00	0.373247
2116.00	0.372046
2117.00	0.370803
2118.00	0.369621
2119.00	0.368198
2120.00	0.366917
2121.00	0.366049
2122.00	0.364464
2123.00	0.363642
2124.00	0.362576
2125.00	0.361839
2126.00	0.360510
2127.00	0.359359
2128.00	0.358287
2129.00	0.357023
2130.00	0.355861
2131.00	0.354799
2132.00	0.353941
2133.00	0.352397
2134.00	0.351525
2135.00	0.350402
2136.00	0.349470
2137.00	0.348810
2138.00	0.347899
2139.00	0.347129
2140.00	0.345721
2141.00	0.345117
2142.00	0.344277
2143.00	0.343337
2144.00	0.342225
2145.00	0.341513
2146.00	0.341022
2147.00	0.340187
2148.00	0.339457
2149.00	0.338607
2150.00	0.338418
2151.00	0.337706
2152.00	0.337327
2153.00	0.336551
2154.00	0.335562
2155.00	0.334686
2156.00	0.334261
2157.00	0.334163
2158.00	0.332950
2159.00	0.332385
2160.00	0.332301
2161.00	0.331648
2162.00	0.331174
2163.00	0.330618
2164.00	0.330215
2165.00	0.329299
2166.00	0.328872
2167.00	0.328070
2168.00	0.327574
2169.00	0.326785
2170.00	0.326407
2171.00	0.325964
2172.00	0.325280
2173.00	0.324574
2174.00	0.323949
2175.00	0.323804
2176.00	0.323143
2177.00	0.322260
2178.00	0.322233
2179.00	0.321498
2180.00	0.320951
2181.00	0.320964
2182.00	0.320962
2183.00	0.320167
2184.00	0.319704
2185.00	0.319433
2186.00	0.318972
2187.00	0.318713
2188.00	0.318130
2189.00	0.317906
2190.00	0.317782
2191.00	0.317497
2192.00	0.317126
2193.00	0.316799
2194.00	0.316761
2195.00	0.316392
2196.00	0.316282
2197.00	0.315909
[truncated: 303 more rows]
