# Supplementary material for: Ultrafast charge-transfer-induced spin transition in cobalt-tungstate molecular photomagnets
Source: Nat Commun. 2025 Jun 6;16:5012. doi: 10.1038/s41467-025-60401-4 (PMC12144094; doi:10.1038/s41467-025-60401-4)
Supplement: Supplementary file 5 — Source Data [file 41467_2025_60401_MOESM5_ESM.zip › Source_Data_files/Photoinduced_UV_vis_NIR_spectra_CsCoW/photo2nd_anealing/File_220713_161410_40K.txt]

File_220713_161410_40K.spc - RawData
�g�� (nm)	Abs.
200.00	5.717729
201.00	2.921612
202.00	2.670376
203.00	2.714687
204.00	2.284797
205.00	2.118645
206.00	2.181420
207.00	2.293010
208.00	2.178109
209.00	2.418979
210.00	2.412851
211.00	2.340925
212.00	2.278223
213.00	2.339006
214.00	2.266400
215.00	2.304474
216.00	2.330670
217.00	2.363901
218.00	2.366304
219.00	2.441769
220.00	2.462734
221.00	2.480213
222.00	2.356696
223.00	2.352190
224.00	2.306925
225.00	2.311255
226.00	2.311860
227.00	2.340810
228.00	2.351241
229.00	2.396499
230.00	2.381244
231.00	2.362172
232.00	2.393638
233.00	2.446421
234.00	2.388325
235.00	2.395498
236.00	2.420849
237.00	2.412716
238.00	2.396865
239.00	2.432263
240.00	2.464494
241.00	2.455670
242.00	2.462247
243.00	2.438419
244.00	2.433043
245.00	2.420573
246.00	2.440207
247.00	2.428928
248.00	2.442313
249.00	2.428950
250.00	2.430055
251.00	2.420518
252.00	2.435506
253.00	2.436729
254.00	2.453149
255.00	2.450314
256.00	2.459336
257.00	2.454030
258.00	2.454652
259.00	2.440781
260.00	2.447630
261.00	2.438839
262.00	2.426865
263.00	2.424536
264.00	2.424206
265.00	2.430141
266.00	2.419066
267.00	2.427351
268.00	2.416372
269.00	2.411627
270.00	2.399330
271.00	2.407574
272.00	2.382978
273.00	2.372516
274.00	2.365563
275.00	2.353561
276.00	2.338760
277.00	2.338156
278.00	2.322127
279.00	2.323517
280.00	2.314768
281.00	2.308449
282.00	2.288747
283.00	2.283972
284.00	2.278862
285.00	2.262472
286.00	2.247784
287.00	2.241451
288.00	2.234586
289.00	2.212219
290.00	2.207497
291.00	2.203307
292.00	2.196932
293.00	2.186605
294.00	2.173697
295.00	2.160279
296.00	2.141732
297.00	2.130954
298.00	2.116590
299.00	2.102271
300.00	2.086472
301.00	2.070795
302.00	2.045923
303.00	2.035220
304.00	2.018656
305.00	1.999653
306.00	1.991105
307.00	1.975572
308.00	1.950339
309.00	1.932836
310.00	1.920693
311.00	1.896923
312.00	1.881815
313.00	1.862617
314.00	1.846607
315.00	1.822629
316.00	1.801111
317.00	1.780740
318.00	1.759888
319.00	1.741051
320.00	1.721607
321.00	1.707431
322.00	1.691851
323.00	1.679180
324.00	1.662116
325.00	1.649997
326.00	1.633921
327.00	1.622838
328.00	1.610261
329.00	1.598427
330.00	1.587991
331.00	1.580664
332.00	1.571741
333.00	1.562690
334.00	1.557085
335.00	1.549537
336.00	1.543828
337.00	1.538897
338.00	1.539621
339.00	1.533419
340.00	1.532343
341.00	1.527762
342.00	1.522469
343.00	1.517420
344.00	1.517209
345.00	1.514046
346.00	1.513610
347.00	1.511173
348.00	1.507506
349.00	1.503180
350.00	1.499882
351.00	1.495537
352.00	1.491665
353.00	1.488413
354.00	1.486635
355.00	1.483873
356.00	1.479842
357.00	1.476314
358.00	1.471477
359.00	1.465551
360.00	1.459410
361.00	1.452893
362.00	1.448466
363.00	1.441442
364.00	1.434769
365.00	1.427207
366.00	1.419279
367.00	1.409716
368.00	1.400900
369.00	1.391486
370.00	1.381790
371.00	1.371340
372.00	1.360608
373.00	1.349275
374.00	1.337717
375.00	1.327162
376.00	1.315926
377.00	1.303331
378.00	1.291355
379.00	1.279379
380.00	1.267597
381.00	1.256731
382.00	1.246178
383.00	1.235710
384.00	1.224593
385.00	1.212440
386.00	1.200419
387.00	1.190093
388.00	1.180082
389.00	1.170311
390.00	1.161317
391.00	1.152398
392.00	1.143115
393.00	1.133191
394.00	1.124945
395.00	1.116302
396.00	1.109130
397.00	1.102133
398.00	1.097059
399.00	1.091197
400.00	1.086020
401.00	1.080404
402.00	1.075861
403.00	1.070799
404.00	1.066180
405.00	1.062322
406.00	1.058921
407.00	1.055202
408.00	1.051797
409.00	1.048155
410.00	1.044495
411.00	1.041052
412.00	1.037371
413.00	1.033189
414.00	1.029863
415.00	1.025476
416.00	1.021323
417.00	1.017232
418.00	1.013697
419.00	1.009792
420.00	1.006626
421.00	1.002943
422.00	0.999663
423.00	0.996041
424.00	0.992499
425.00	0.989500
426.00	0.986778
427.00	0.983358
428.00	0.980202
429.00	0.977107
430.00	0.973957
431.00	0.970504
432.00	0.967611
433.00	0.964835
434.00	0.962251
435.00	0.959519
436.00	0.957018
437.00	0.954616
438.00	0.952167
439.00	0.949838
440.00	0.947230
441.00	0.945234
442.00	0.943923
443.00	0.942213
444.00	0.940764
445.00	0.939945
446.00	0.938600
447.00	0.937208
448.00	0.937102
449.00	0.936338
450.00	0.934973
451.00	0.934063
452.00	0.932864
453.00	0.931481
454.00	0.931016
455.00	0.931061
456.00	0.931282
457.00	0.931486
458.00	0.931508
459.00	0.931654
460.00	0.931428
461.00	0.931368
462.00	0.931306
463.00	0.931046
464.00	0.930459
465.00	0.930115
466.00	0.929607
467.00	0.928813
468.00	0.927933
469.00	0.926621
470.00	0.925682
471.00	0.924163
472.00	0.922657
473.00	0.920863
474.00	0.919595
475.00	0.917801
476.00	0.916156
477.00	0.914767
478.00	0.913440
479.00	0.912022
480.00	0.910557
481.00	0.909562
482.00	0.908452
483.00	0.907760
484.00	0.906459
485.00	0.905182
486.00	0.903532
487.00	0.901753
488.00	0.899857
489.00	0.898759
490.00	0.897617
491.00	0.896465
492.00	0.895845
493.00	0.895103
494.00	0.894276
495.00	0.893246
496.00	0.892677
497.00	0.891876
498.00	0.891255
499.00	0.890567
500.00	0.890004
501.00	0.889073
502.00	0.887780
503.00	0.886838
504.00	0.885849
505.00	0.885151
506.00	0.884471
507.00	0.884031
508.00	0.882874
509.00	0.881717
510.00	0.880323
511.00	0.879289
512.00	0.878422
513.00	0.878034
514.00	0.877370
515.00	0.876900
516.00	0.876403
517.00	0.875825
518.00	0.875417
519.00	0.874952
520.00	0.874604
521.00	0.873923
522.00	0.873492
523.00	0.872777
524.00	0.872208
525.00	0.871852
526.00	0.871084
527.00	0.870383
528.00	0.869789
529.00	0.869803
530.00	0.869938
531.00	0.869921
532.00	0.869308
533.00	0.868869
534.00	0.867241
535.00	0.865331
536.00	0.863426
537.00	0.862246
538.00	0.860114
539.00	0.857713
540.00	0.855374
541.00	0.852310
542.00	0.848777
543.00	0.845365
544.00	0.842234
545.00	0.838772
546.00	0.835947
547.00	0.833014
548.00	0.830261
549.00	0.827848
550.00	0.825714
551.00	0.824022
552.00	0.822529
553.00	0.821581
554.00	0.820366
555.00	0.819416
556.00	0.818252
557.00	0.817770
558.00	0.816972
559.00	0.816429
560.00	0.816090
561.00	0.816240
562.00	0.815652
563.00	0.815311
564.00	0.815075
565.00	0.814914
566.00	0.814452
567.00	0.814002
568.00	0.813491
569.00	0.813323
570.00	0.812546
571.00	0.811886
572.00	0.810715
573.00	0.810241
574.00	0.809209
575.00	0.808377
576.00	0.807217
577.00	0.806985
578.00	0.806401
579.00	0.806119
580.00	0.805590
581.00	0.805632
582.00	0.805428
583.00	0.805514
584.00	0.805568
585.00	0.805815
586.00	0.806478
587.00	0.807655
588.00	0.808546
589.00	0.809287
590.00	0.810684
591.00	0.811518
592.00	0.812597
593.00	0.812986
594.00	0.814081
595.00	0.814882
596.00	0.815431
597.00	0.815812
598.00	0.817187
599.00	0.817991
600.00	0.818979
601.00	0.820789
602.00	0.821962
603.00	0.822850
604.00	0.824047
605.00	0.825315
606.00	0.826482
607.00	0.827252
608.00	0.828453
609.00	0.830455
610.00	0.831644
611.00	0.832371
612.00	0.833863
613.00	0.835277
614.00	0.836162
615.00	0.837634
616.00	0.839613
617.00	0.841372
618.00	0.841914
619.00	0.843023
620.00	0.844753
621.00	0.845778
622.00	0.847201
623.00	0.849949
624.00	0.852206
625.00	0.853725
626.00	0.855711
627.00	0.857087
628.00	0.858401
629.00	0.859879
630.00	0.861394
631.00	0.862872
632.00	0.865164
633.00	0.867001
634.00	0.868356
635.00	0.870203
636.00	0.872393
637.00	0.874094
638.00	0.875397
639.00	0.877529
640.00	0.879220
641.00	0.880274
642.00	0.881524
643.00	0.883804
644.00	0.884619
645.00	0.886362
646.00	0.888149
647.00	0.889685
648.00	0.891397
649.00	0.893293
650.00	0.894354
651.00	0.895659
652.00	0.897398
653.00	0.898761
654.00	0.900633
655.00	0.903378
656.00	0.905133
657.00	0.907295
658.00	0.909653
659.00	0.912471
660.00	0.913951
661.00	0.917238
662.00	0.919554
663.00	0.921569
664.00	0.922594
665.00	0.923667
666.00	0.924085
667.00	0.925056
668.00	0.924988
669.00	0.925379
670.00	0.926290
671.00	0.926383
672.00	0.926092
673.00	0.927081
674.00	0.927309
675.00	0.927815
676.00	0.928725
677.00	0.929969
678.00	0.930366
679.00	0.932272
680.00	0.933048
681.00	0.934534
682.00	0.935629
683.00	0.936844
684.00	0.937555
685.00	0.938491
686.00	0.939954
687.00	0.940953
688.00	0.941780
689.00	0.942460
690.00	0.943846
691.00	0.943549
692.00	0.944584
693.00	0.945915
694.00	0.947549
695.00	0.948077
696.00	0.947624
697.00	0.947946
698.00	0.948381
699.00	0.948393
700.00	0.948858
701.00	0.950251
702.00	0.951447
703.00	0.951280
704.00	0.951570
705.00	0.952729
706.00	0.954965
707.00	0.953672
708.00	0.954832
709.00	0.954859
710.00	0.954489
711.00	0.954147
712.00	0.954188
713.00	0.953496
714.00	0.953118
715.00	0.953192
716.00	0.953002
717.00	0.954150
718.00	0.953823
719.00	0.942932
720.00	0.931762
721.00	0.923707
722.00	0.920229
723.00	0.917261
724.00	0.914104
725.00	0.911029
726.00	0.907652
727.00	0.904263
728.00	0.900924
729.00	0.897743
730.00	0.897525
731.00	0.897077
732.00	0.896777
733.00	0.896483
734.00	0.896061
735.00	0.895691
736.00	0.895382
737.00	0.894990
738.00	0.894499
739.00	0.893998
740.00	0.893416
741.00	0.892735
742.00	0.891974
743.00	0.891284
744.00	0.890570
745.00	0.889827
746.00	0.889087
747.00	0.888152
748.00	0.887277
749.00	0.886294
750.00	0.885347
751.00	0.884389
752.00	0.883283
753.00	0.882064
754.00	0.880841
755.00	0.879684
756.00	0.878469
757.00	0.877118
758.00	0.875891
759.00	0.874596
760.00	0.873254
761.00	0.871832
762.00	0.870460
763.00	0.869090
764.00	0.867630
765.00	0.866188
766.00	0.864719
767.00	0.863241
768.00	0.861641
769.00	0.860057
770.00	0.858476
771.00	0.856853
772.00	0.855157
773.00	0.853426
774.00	0.851800
775.00	0.850048
776.00	0.848286
777.00	0.846571
778.00	0.844859
779.00	0.842995
780.00	0.841086
781.00	0.839195
782.00	0.837287
783.00	0.835293
784.00	0.833212
785.00	0.831191
786.00	0.829151
787.00	0.827111
788.00	0.825061
789.00	0.823027
790.00	0.821003
791.00	0.818902
792.00	0.816761
793.00	0.814591
794.00	0.812300
795.00	0.810039
796.00	0.807689
797.00	0.805456
798.00	0.803213
799.00	0.800881
800.00	0.798508
801.00	0.796265
802.00	0.793897
803.00	0.791526
804.00	0.789148
805.00	0.786758
806.00	0.784245
807.00	0.781729
808.00	0.779170
809.00	0.776672
810.00	0.774139
811.00	0.771693
812.00	0.769177
813.00	0.766748
814.00	0.764199
815.00	0.761681
816.00	0.759238
817.00	0.756850
818.00	0.754368
819.00	0.751898
820.00	0.749478
821.00	0.747040
822.00	0.744519
823.00	0.742124
824.00	0.739655
825.00	0.737258
826.00	0.734790
827.00	0.732488
828.00	0.729949
829.00	0.727582
830.00	0.725123
831.00	0.722733
832.00	0.720315
833.00	0.717833
834.00	0.715335
835.00	0.712847
836.00	0.710430
837.00	0.707946
838.00	0.705516
839.00	0.703087
840.00	0.700654
841.00	0.698156
842.00	0.695675
843.00	0.693220
844.00	0.690816
845.00	0.688384
846.00	0.685946
847.00	0.683647
848.00	0.681234
849.00	0.678817
850.00	0.676437
851.00	0.674052
852.00	0.671706
853.00	0.669232
854.00	0.666910
855.00	0.664476
856.00	0.662179
857.00	0.659794
858.00	0.657526
859.00	0.655310
860.00	0.652861
861.00	0.650402
862.00	0.647984
863.00	0.642933
864.00	0.637851
865.00	0.632841
866.00	0.627905
867.00	0.622980
868.00	0.618083
869.00	0.613166
870.00	0.608372
871.00	0.603519
872.00	0.598771
873.00	0.593987
874.00	0.589276
875.00	0.584555
876.00	0.579780
877.00	0.575228
878.00	0.570624
879.00	0.566173
880.00	0.563838
881.00	0.561515
882.00	0.559154
883.00	0.556791
884.00	0.554504
885.00	0.552288
886.00	0.550023
887.00	0.547782
888.00	0.545545
889.00	0.543262
890.00	0.541042
891.00	0.538755
892.00	0.536570
893.00	0.534309
894.00	0.532129
895.00	0.530001
896.00	0.527839
897.00	0.525691
898.00	0.523578
899.00	0.521537
900.00	0.519500
901.00	0.517429
902.00	0.515280
903.00	0.513227
904.00	0.511228
905.00	0.509193
906.00	0.507252
907.00	0.505257
908.00	0.503389
909.00	0.501437
910.00	0.499584
911.00	0.497767
912.00	0.495866
913.00	0.494046
914.00	0.492197
915.00	0.490415
916.00	0.488622
917.00	0.486875
918.00	0.485137
919.00	0.483472
920.00	0.481833
921.00	0.480169
922.00	0.478575
923.00	0.476957
924.00	0.475390
925.00	0.473788
926.00	0.472293
927.00	0.470781
928.00	0.469220
929.00	0.467743
930.00	0.466213
931.00	0.464749
932.00	0.463261
933.00	0.461821
934.00	0.460382
935.00	0.458974
936.00	0.457600
937.00	0.456216
938.00	0.454854
939.00	0.453478
940.00	0.452143
941.00	0.450818
942.00	0.449520
943.00	0.448154
944.00	0.446860
945.00	0.445568
946.00	0.444285
947.00	0.443041
948.00	0.441843
949.00	0.440640
950.00	0.439427
951.00	0.438196
952.00	0.437010
953.00	0.435790
954.00	0.434565
955.00	0.433352
956.00	0.432143
957.00	0.430942
958.00	0.429758
959.00	0.428582
960.00	0.427503
961.00	0.426397
962.00	0.425278
963.00	0.424168
964.00	0.423077
965.00	0.421973
966.00	0.420879
967.00	0.419816
968.00	0.418747
969.00	0.417699
970.00	0.416628
971.00	0.415647
972.00	0.414660
973.00	0.413656
974.00	0.412666
975.00	0.411694
976.00	0.410765
977.00	0.409772
978.00	0.408779
979.00	0.407851
980.00	0.406956
981.00	0.406060
982.00	0.405156
983.00	0.404289
984.00	0.403394
985.00	0.402545
986.00	0.401640
987.00	0.400764
988.00	0.399872
989.00	0.399017
990.00	0.398193
991.00	0.397338
992.00	0.396494
993.00	0.395628
994.00	0.394815
995.00	0.394022
996.00	0.393218
997.00	0.392393
998.00	0.391593
999.00	0.390810
1000.00	0.389977
1001.00	0.389206
1002.00	0.388436
1003.00	0.387683
1004.00	0.386939
1005.00	0.386170
1006.00	0.385447
1007.00	0.384731
1008.00	0.384028
1009.00	0.383299
1010.00	0.382580
1011.00	0.381863
1012.00	0.381183
1013.00	0.380503
1014.00	0.379806
1015.00	0.379114
1016.00	0.378415
1017.00	0.377757
1018.00	0.377066
1019.00	0.376375
1020.00	0.375695
1021.00	0.375048
1022.00	0.374399
1023.00	0.373684
1024.00	0.373017
1025.00	0.372368
1026.00	0.371748
1027.00	0.371110
1028.00	0.370450
1029.00	0.369799
1030.00	0.369146
1031.00	0.368541
1032.00	0.367936
1033.00	0.367293
1034.00	0.366659
1035.00	0.366020
1036.00	0.365407
1037.00	0.364816
1038.00	0.364202
1039.00	0.363579
1040.00	0.362986
1041.00	0.362363
1042.00	0.361741
1043.00	0.361147
1044.00	0.360572
1045.00	0.359998
1046.00	0.359392
1047.00	0.358823
1048.00	0.358236
1049.00	0.357614
1050.00	0.357043
1051.00	0.356477
1052.00	0.355975
1053.00	0.355417
1054.00	0.354873
1055.00	0.354358
1056.00	0.353853
1057.00	0.353321
1058.00	0.352792
1059.00	0.352306
1060.00	0.351797
1061.00	0.351271
1062.00	0.350753
1063.00	0.350258
1064.00	0.349758
1065.00	0.349264
1066.00	0.348780
1067.00	0.348332
1068.00	0.347877
1069.00	0.347360
1070.00	0.346916
1071.00	0.346451
1072.00	0.345984
1073.00	0.345503
1074.00	0.345030
1075.00	0.344607
1076.00	0.344132
1077.00	0.343632
1078.00	0.343196
1079.00	0.342789
1080.00	0.342356
1081.00	0.341909
1082.00	0.341465
1083.00	0.341070
1084.00	0.340642
1085.00	0.340202
1086.00	0.339788
1087.00	0.339381
1088.00	0.338934
1089.00	0.338514
1090.00	0.338129
1091.00	0.337773
1092.00	0.337383
1093.00	0.336970
1094.00	0.336631
1095.00	0.336276
1096.00	0.335889
1097.00	0.335500
1098.00	0.335123
1099.00	0.334735
1100.00	0.334318
1101.00	0.333920
1102.00	0.333561
1103.00	0.333208
1104.00	0.332813
1105.00	0.332458
1106.00	0.332099
1107.00	0.331754
1108.00	0.331392
1109.00	0.331025
1110.00	0.330717
1111.00	0.330348
1112.00	0.329966
1113.00	0.329615
1114.00	0.329310
1115.00	0.329010
1116.00	0.328715
1117.00	0.328459
1118.00	0.328169
1119.00	0.327848
1120.00	0.327514
1121.00	0.327231
1122.00	0.326942
1123.00	0.326624
1124.00	0.326310
1125.00	0.326038
1126.00	0.325757
1127.00	0.325468
1128.00	0.325180
1129.00	0.324899
1130.00	0.324626
1131.00	0.324329
1132.00	0.324021
1133.00	0.323722
1134.00	0.323440
1135.00	0.323174
1136.00	0.322936
1137.00	0.322703
1138.00	0.322462
1139.00	0.322250
1140.00	0.322034
1141.00	0.321829
1142.00	0.321601
1143.00	0.321368
1144.00	0.321131
1145.00	0.320933
1146.00	0.320724
1147.00	0.320497
1148.00	0.320297
1149.00	0.320110
1150.00	0.319928
1151.00	0.319697
1152.00	0.319484
1153.00	0.319250
1154.00	0.319065
1155.00	0.318866
1156.00	0.318644
1157.00	0.318432
1158.00	0.318202
1159.00	0.317948
1160.00	0.317743
1161.00	0.317547
1162.00	0.317334
1163.00	0.317117
1164.00	0.316898
1165.00	0.316650
1166.00	0.316418
1167.00	0.316180
1168.00	0.315943
1169.00	0.315702
1170.00	0.315447
1171.00	0.315142
1172.00	0.314842
1173.00	0.314564
1174.00	0.314294
1175.00	0.314024
1176.00	0.313754
1177.00	0.313479
1178.00	0.313211
1179.00	0.312919
1180.00	0.312609
1181.00	0.312326
1182.00	0.312060
1183.00	0.311769
1184.00	0.311486
1185.00	0.311223
1186.00	0.310963
1187.00	0.310717
1188.00	0.310462
1189.00	0.310223
1190.00	0.309968
1191.00	0.309723
1192.00	0.309453
1193.00	0.309212
1194.00	0.308935
1195.00	0.308682
1196.00	0.308421
1197.00	0.308228
1198.00	0.307982
1199.00	0.307735
1200.00	0.307491
1201.00	0.307255
1202.00	0.307012
1203.00	0.306756
1204.00	0.306509
1205.00	0.306286
1206.00	0.306016
1207.00	0.305769
1208.00	0.305530
1209.00	0.305301
1210.00	0.305048
1211.00	0.304813
1212.00	0.304557
1213.00	0.304335
1214.00	0.304063
1215.00	0.303818
1216.00	0.303557
1217.00	0.303316
1218.00	0.303050
1219.00	0.302797
1220.00	0.302533
1221.00	0.302276
1222.00	0.302017
1223.00	0.301760
1224.00	0.301497
1225.00	0.301209
1226.00	0.300939
1227.00	0.300682
1228.00	0.300402
1229.00	0.300109
1230.00	0.299804
1231.00	0.299528
1232.00	0.299272
1233.00	0.299031
1234.00	0.298762
1235.00	0.298501
1236.00	0.298213
1237.00	0.297928
1238.00	0.297646
1239.00	0.297363
1240.00	0.297103
1241.00	0.296831
1242.00	0.296539
1243.00	0.296275
1244.00	0.296012
1245.00	0.295768
1246.00	0.295530
1247.00	0.295268
1248.00	0.295009
1249.00	0.294756
1250.00	0.294484
1251.00	0.294223
1252.00	0.293949
1253.00	0.293686
1254.00	0.293439
1255.00	0.293213
1256.00	0.293005
1257.00	0.292796
1258.00	0.292557
1259.00	0.292365
1260.00	0.292138
1261.00	0.291901
1262.00	0.291662
1263.00	0.291433
1264.00	0.291242
1265.00	0.291013
1266.00	0.290771
1267.00	0.290540
1268.00	0.290332
1269.00	0.290124
1270.00	0.289924
1271.00	0.289738
1272.00	0.289519
1273.00	0.289275
1274.00	0.289043
1275.00	0.288826
1276.00	0.288635
1277.00	0.288432
1278.00	0.288230
1279.00	0.288053
1280.00	0.287873
1281.00	0.287682
1282.00	0.287515
1283.00	0.287333
1284.00	0.287161
1285.00	0.286966
1286.00	0.286792
1287.00	0.286628
1288.00	0.286457
1289.00	0.286243
1290.00	0.286062
1291.00	0.285887
1292.00	0.285746
1293.00	0.285576
1294.00	0.285414
1295.00	0.285277
1296.00	0.285114
1297.00	0.284939
1298.00	0.284789
1299.00	0.284654
1300.00	0.284523
1301.00	0.284378
1302.00	0.284247
1303.00	0.284136
1304.00	0.284027
1305.00	0.283912
1306.00	0.283834
1307.00	0.283741
1308.00	0.283637
1309.00	0.283510
1310.00	0.283413
1311.00	0.283332
1312.00	0.283236
1313.00	0.283137
1314.00	0.283037
1315.00	0.282933
1316.00	0.282846
1317.00	0.282767
1318.00	0.282705
1319.00	0.282648
1320.00	0.282593
1321.00	0.282525
1322.00	0.282461
1323.00	0.282446
1324.00	0.282407
1325.00	0.282361
1326.00	0.282346
1327.00	0.282274
1328.00	0.282224
1329.00	0.282205
1330.00	0.282200
1331.00	0.282201
1332.00	0.282196
1333.00	0.282185
1334.00	0.282198
1335.00	0.282181
1336.00	0.282163
1337.00	0.282167
1338.00	0.282177
1339.00	0.282195
1340.00	0.282228
1341.00	0.282291
1342.00	0.282374
1343.00	0.282421
1344.00	0.282488
1345.00	0.282554
1346.00	0.282602
1347.00	0.282660
1348.00	0.282723
1349.00	0.282804
1350.00	0.282874
1351.00	0.282917
1352.00	0.283025
1353.00	0.283152
1354.00	0.283230
1355.00	0.283325
1356.00	0.283447
1357.00	0.283551
1358.00	0.283672
1359.00	0.283801
1360.00	0.283973
1361.00	0.284178
1362.00	0.284404
1363.00	0.284654
1364.00	0.284964
1365.00	0.285280
1366.00	0.285636
1367.00	0.286054
1368.00	0.286568
1369.00	0.287095
1370.00	0.287656
1371.00	0.288310
1372.00	0.289043
1373.00	0.289814
1374.00	0.290646
1375.00	0.291548
1376.00	0.292515
1377.00	0.293564
1378.00	0.294713
1379.00	0.295907
1380.00	0.297188
1381.00	0.298533
1382.00	0.299982
1383.00	0.301482
1384.00	0.303024
1385.00	0.304609
1386.00	0.306315
1387.00	0.308090
1388.00	0.309923
1389.00	0.311792
1390.00	0.313755
1391.00	0.315750
1392.00	0.317798
1393.00	0.319900
1394.00	0.322077
1395.00	0.324233
1396.00	0.326452
1397.00	0.328701
1398.00	0.331003
1399.00	0.333317
1400.00	0.335671
1401.00	0.338020
1402.00	0.340412
1403.00	0.342758
1404.00	0.345119
1405.00	0.347475
1406.00	0.349811
1407.00	0.352111
1408.00	0.354421
1409.00	0.356682
1410.00	0.358926
1411.00	0.361111
1412.00	0.363302
1413.00	0.365424
1414.00	0.367490
1415.00	0.369479
1416.00	0.371424
1417.00	0.373318
1418.00	0.375156
1419.00	0.376933
1420.00	0.378604
1421.00	0.380237
1422.00	0.381803
1423.00	0.383328
1424.00	0.384774
1425.00	0.386138
1426.00	0.387481
1427.00	0.388747
1428.00	0.389941
1429.00	0.391077
1430.00	0.392175
1431.00	0.393207
1432.00	0.394191
1433.00	0.395127
1434.00	0.396022
1435.00	0.396897
1436.00	0.397688
1437.00	0.398437
1438.00	0.399113
1439.00	0.399745
1440.00	0.400354
1441.00	0.400937
1442.00	0.401484
1443.00	0.401963
1444.00	0.402416
1445.00	0.402800
1446.00	0.403163
1447.00	0.403493
1448.00	0.403814
1449.00	0.404037
1450.00	0.404229
1451.00	0.404382
1452.00	0.404499
1453.00	0.404557
1454.00	0.404609
1455.00	0.404602
1456.00	0.404567
1457.00	0.404474
1458.00	0.404299
1459.00	0.404113
1460.00	0.403892
1461.00	0.403604
1462.00	0.403292
1463.00	0.402896
1464.00	0.402448
1465.00	0.401959
1466.00	0.401419
1467.00	0.400866
1468.00	0.400227
1469.00	0.399561
1470.00	0.398853
1471.00	0.398115
1472.00	0.397348
1473.00	0.396550
1474.00	0.395701
1475.00	0.394843
1476.00	0.393903
1477.00	0.392962
1478.00	0.391985
1479.00	0.390959
1480.00	0.389896
1481.00	0.388828
1482.00	0.387729
1483.00	0.386630
1484.00	0.385501
1485.00	0.384382
1486.00	0.383218
1487.00	0.382028
1488.00	0.380801
1489.00	0.379609
1490.00	0.378372
1491.00	0.377091
1492.00	0.375833
1493.00	0.374575
1494.00	0.373259
1495.00	0.371962
1496.00	0.370704
1497.00	0.369462
1498.00	0.368181
1499.00	0.366871
1500.00	0.365576
1501.00	0.364263
1502.00	0.362932
1503.00	0.361586
1504.00	0.360265
1505.00	0.358982
1506.00	0.357644
1507.00	0.356305
1508.00	0.355044
1509.00	0.353739
1510.00	0.352414
1511.00	0.351105
1512.00	0.349808
1513.00	0.348488
1514.00	0.347174
1515.00	0.345885
1516.00	0.344620
1517.00	0.343343
1518.00	0.342097
1519.00	0.340897
1520.00	0.339735
1521.00	0.338557
1522.00	0.337356
1523.00	0.336198
1524.00	0.335066
1525.00	0.333897
1526.00	0.332751
1527.00	0.331659
1528.00	0.330582
1529.00	0.329491
1530.00	0.328424
1531.00	0.327382
1532.00	0.326345
1533.00	0.325322
1534.00	0.324321
1535.00	0.323294
1536.00	0.322279
1537.00	0.321254
1538.00	0.320278
1539.00	0.319323
1540.00	0.318376
1541.00	0.317408
1542.00	0.316485
1543.00	0.315549
1544.00	0.314653
1545.00	0.313777
1546.00	0.312918
1547.00	0.312077
1548.00	0.311187
1549.00	0.310341
1550.00	0.309517
1551.00	0.308689
1552.00	0.307884
1553.00	0.307064
1554.00	0.306270
1555.00	0.305475
1556.00	0.304686
1557.00	0.303891
1558.00	0.303137
1559.00	0.302351
1560.00	0.301606
1561.00	0.300849
1562.00	0.300125
1563.00	0.299393
1564.00	0.298653
1565.00	0.297965
1566.00	0.297262
1567.00	0.296555
1568.00	0.295867
1569.00	0.295194
1570.00	0.294519
1571.00	0.293851
1572.00	0.293184
1573.00	0.292551
1574.00	0.291920
1575.00	0.291279
1576.00	0.290633
1577.00	0.290011
1578.00	0.289384
1579.00	0.288734
1580.00	0.288105
1581.00	0.287500
1582.00	0.286921
1583.00	0.286341
1584.00	0.285777
1585.00	0.285240
1586.00	0.284695
1587.00	0.284153
1588.00	0.283613
1589.00	0.283093
1590.00	0.282540
1591.00	0.282000
1592.00	0.281504
1593.00	0.281050
1594.00	0.280573
1595.00	0.280105
1596.00	0.279663
1597.00	0.279196
1598.00	0.278738
1599.00	0.278278
1600.00	0.277820
1601.00	0.277373
1602.00	0.276935
1603.00	0.276484
1604.00	0.276042
1605.00	0.275605
1606.00	0.275158
1607.00	0.274760
1608.00	0.274370
1609.00	0.273945
1610.00	0.273528
1611.00	0.273115
1612.00	0.272699
1613.00	0.272285
1614.00	0.271886
1615.00	0.271517
1616.00	0.271161
1617.00	0.270801
1618.00	0.270433
1619.00	0.270077
1620.00	0.269733
1621.00	0.269393
1622.00	0.269065
1623.00	0.268761
1624.00	0.268460
1625.00	0.268138
1626.00	0.267841
1627.00	0.267558
1628.00	0.267281
1629.00	0.267006
1630.00	0.266746
1631.00	0.266514
1632.00	0.266265
1633.00	0.265996
1634.00	0.265745
1635.00	0.265502
1636.00	0.265221
1637.00	0.264968
1638.00	0.264753
1639.00	0.264546
1640.00	0.264324
1641.00	0.264066
1642.00	0.263820
1643.00	0.265465
1644.00	0.267138
1645.00	0.268792
1646.00	0.270428
1647.00	0.272051
1648.00	0.273720
1649.00	0.275366
1650.00	0.277071
1651.00	0.278756
1652.00	0.280474
1653.00	0.282163
1654.00	0.283929
1655.00	0.285629
1656.00	0.287346
1657.00	0.289057
1658.00	0.290790
1659.00	0.292559
1660.00	0.292292
1661.00	0.292079
1662.00	0.291799
1663.00	0.291582
1664.00	0.291331
1665.00	0.291090
1666.00	0.290863
1667.00	0.290570
1668.00	0.290339
1669.00	0.290111
1670.00	0.289855
1671.00	0.289540
1672.00	0.289339
1673.00	0.289086
1674.00	0.288830
1675.00	0.288595
1676.00	0.288389
1677.00	0.288176
1678.00	0.287899
1679.00	0.287673
1680.00	0.287467
1681.00	0.287365
1682.00	0.287153
1683.00	0.287005
1684.00	0.286828
1685.00	0.286693
1686.00	0.286422
1687.00	0.286287
1688.00	0.286225
1689.00	0.286068
1690.00	0.286009
1691.00	0.285953
1692.00	0.285930
1693.00	0.285870
1694.00	0.285861
1695.00	0.285847
1696.00	0.285973
1697.00	0.285969
1698.00	0.285959
1699.00	0.286034
1700.00	0.286003
1701.00	0.286081
1702.00	0.286041
1703.00	0.286125
1704.00	0.286170
1705.00	0.286116
1706.00	0.286114
1707.00	0.286088
1708.00	0.286101
1709.00	0.286047
1710.00	0.286103
1711.00	0.286073
1712.00	0.286067
1713.00	0.285948
1714.00	0.285958
1715.00	0.285900
1716.00	0.285797
1717.00	0.285768
1718.00	0.285763
1719.00	0.285751
1720.00	0.285712
1721.00	0.285757
1722.00	0.285792
1723.00	0.285828
1724.00	0.285853
1725.00	0.285905
1726.00	0.285959
1727.00	0.285924
1728.00	0.285936
1729.00	0.285959
1730.00	0.286004
1731.00	0.286051
1732.00	0.286135
1733.00	0.286229
1734.00	0.286317
1735.00	0.286393
1736.00	0.286551
1737.00	0.286717
1738.00	0.286753
1739.00	0.286752
1740.00	0.286865
1741.00	0.287033
1742.00	0.287048
1743.00	0.287190
1744.00	0.287400
1745.00	0.287580
1746.00	0.287646
1747.00	0.287859
1748.00	0.288024
1749.00	0.288228
1750.00	0.288384
1751.00	0.288522
1752.00	0.288654
1753.00	0.288761
1754.00	0.288959
1755.00	0.289172
1756.00	0.289440
1757.00	0.289532
1758.00	0.289663
1759.00	0.289936
1760.00	0.290057
1761.00	0.290032
1762.00	0.290158
1763.00	0.290371
1764.00	0.290452
1765.00	0.290590
1766.00	0.290604
1767.00	0.290718
1768.00	0.290782
1769.00	0.290855
1770.00	0.290929
1771.00	0.290966
1772.00	0.290951
1773.00	0.291026
1774.00	0.291098
1775.00	0.291027
1776.00	0.291046
1777.00	0.291051
1778.00	0.291106
1779.00	0.291003
1780.00	0.291007
1781.00	0.290986
1782.00	0.290947
1783.00	0.290863
1784.00	0.290748
1785.00	0.290700
1786.00	0.290664
1787.00	0.290545
1788.00	0.290448
1789.00	0.290356
1790.00	0.290113
1791.00	0.290054
1792.00	0.290034
1793.00	0.289827
1794.00	0.289622
1795.00	0.289510
1796.00	0.289471
1797.00	0.289323
1798.00	0.289108
1799.00	0.288900
1800.00	0.288799
1801.00	0.288661
1802.00	0.288530
1803.00	0.288417
1804.00	0.288307
1805.00	0.288039
1806.00	0.287934
1807.00	0.287912
1808.00	0.287741
1809.00	0.287544
1810.00	0.287428
1811.00	0.287403
1812.00	0.287228
1813.00	0.287182
1814.00	0.287041
1815.00	0.287001
1816.00	0.286835
1817.00	0.286812
1818.00	0.286718
1819.00	0.286683
1820.00	0.286448
1821.00	0.286418
1822.00	0.286464
1823.00	0.286358
1824.00	0.286308
1825.00	0.286303
1826.00	0.286240
1827.00	0.286145
1828.00	0.286269
1829.00	0.286315
1830.00	0.286360
1831.00	0.286466
1832.00	0.286658
1833.00	0.286836
1834.00	0.286920
1835.00	0.287080
1836.00	0.287312
1837.00	0.287654
1838.00	0.287868
1839.00	0.288258
1840.00	0.288796
1841.00	0.289254
1842.00	0.289669
1843.00	0.290347
1844.00	0.291119
1845.00	0.291712
1846.00	0.292535
1847.00	0.293414
1848.00	0.294350
1849.00	0.295282
1850.00	0.296494
1851.00	0.297759
1852.00	0.299300
1853.00	0.300682
1854.00	0.302325
1855.00	0.304115
1856.00	0.305913
1857.00	0.307770
1858.00	0.309891
1859.00	0.312297
1860.00	0.314575
1861.00	0.317068
1862.00	0.319758
1863.00	0.322601
1864.00	0.325465
1865.00	0.328635
1866.00	0.331919
1867.00	0.335408
1868.00	0.338946
1869.00	0.342688
1870.00	0.346789
1871.00	0.350919
1872.00	0.355339
1873.00	0.359834
1874.00	0.364701
1875.00	0.369449
1876.00	0.374542
1877.00	0.379887
1878.00	0.385368
1879.00	0.390827
1880.00	0.396617
1881.00	0.402650
1882.00	0.408522
1883.00	0.414697
1884.00	0.420816
1885.00	0.427354
1886.00	0.433617
1887.00	0.440109
1888.00	0.446582
1889.00	0.453140
1890.00	0.459652
1891.00	0.466293
1892.00	0.473372
1893.00	0.479993
1894.00	0.486731
1895.00	0.493367
1896.00	0.500211
1897.00	0.506756
1898.00	0.513229
1899.00	0.519854
1900.00	0.526369
1901.00	0.532864
1902.00	0.539264
1903.00	0.545655
1904.00	0.551631
1905.00	0.557529
1906.00	0.563309
1907.00	0.569166
1908.00	0.574439
1909.00	0.579675
1910.00	0.584390
1911.00	0.589211
1912.00	0.593613
1913.00	0.598226
1914.00	0.602308
1915.00	0.606365
1916.00	0.609965
1917.00	0.613413
1918.00	0.616255
1919.00	0.618963
1920.00	0.621812
1921.00	0.624090
1922.00	0.626797
1923.00	0.628492
1924.00	0.630807
1925.00	0.632373
1926.00	0.633718
1927.00	0.635186
1928.00	0.636072
1929.00	0.637252
1930.00	0.637659
1931.00	0.638428
1932.00	0.638830
1933.00	0.639695
1934.00	0.639640
1935.00	0.640416
1936.00	0.640318
1937.00	0.640077
1938.00	0.640228
1939.00	0.639830
1940.00	0.640020
1941.00	0.639474
1942.00	0.638809
1943.00	0.638132
1944.00	0.637648
1945.00	0.637182
1946.00	0.636689
1947.00	0.635766
1948.00	0.635000
1949.00	0.634273
1950.00	0.632970
1951.00	0.632270
1952.00	0.630700
1953.00	0.629222
1954.00	0.627618
1955.00	0.626127
1956.00	0.624396
1957.00	0.622765
1958.00	0.620836
1959.00	0.619816
1960.00	0.618191
1961.00	0.616403
1962.00	0.614568
1963.00	0.612714
1964.00	0.610991
1965.00	0.608950
1966.00	0.606830
1967.00	0.604853
1968.00	0.603164
1969.00	0.601492
1970.00	0.599852
1971.00	0.598308
1972.00	0.596773
1973.00	0.595279
1974.00	0.593341
1975.00	0.591389
1976.00	0.589276
1977.00	0.587461
1978.00	0.585898
1979.00	0.584029
1980.00	0.581697
1981.00	0.579891
1982.00	0.578124
1983.00	0.576440
1984.00	0.574394
1985.00	0.572396
1986.00	0.570099
1987.00	0.568612
1988.00	0.566745
1989.00	0.564367
1990.00	0.562185
1991.00	0.560396
1992.00	0.558923
1993.00	0.557116
1994.00	0.554921
1995.00	0.552790
1996.00	0.551221
1997.00	0.549578
1998.00	0.547990
1999.00	0.546015
2000.00	0.544014
2001.00	0.542569
2002.00	0.540573
2003.00	0.538843
2004.00	0.536628
2005.00	0.534808
2006.00	0.533496
2007.00	0.532095
2008.00	0.530179
2009.00	0.528287
2010.00	0.526560
2011.00	0.525293
2012.00	0.523534
2013.00	0.521613
2014.00	0.520036
2015.00	0.517741
2016.00	0.516182
2017.00	0.514312
2018.00	0.512417
2019.00	0.510331
2020.00	0.508734
2021.00	0.507091
2022.00	0.505730
2023.00	0.503689
2024.00	0.501785
2025.00	0.500333
2026.00	0.498465
2027.00	0.496750
2028.00	0.494827
2029.00	0.493350
2030.00	0.491540
2031.00	0.489786
2032.00	0.488549
2033.00	0.487058
2034.00	0.485431
2035.00	0.483814
2036.00	0.482694
2037.00	0.481205
2038.00	0.479698
2039.00	0.477825
2040.00	0.476358
2041.00	0.474229
2042.00	0.472834
2043.00	0.471662
2044.00	0.470058
2045.00	0.469008
2046.00	0.467315
2047.00	0.466010
2048.00	0.464693
2049.00	0.463089
2050.00	0.461310
2051.00	0.459905
2052.00	0.458227
2053.00	0.456790
2054.00	0.455430
2055.00	0.453662
2056.00	0.452538
2057.00	0.451228
2058.00	0.450441
2059.00	0.448431
2060.00	0.446802
2061.00	0.445336
2062.00	0.443819
2063.00	0.442279
2064.00	0.440653
2065.00	0.439523
2066.00	0.437993
2067.00	0.436626
2068.00	0.435039
2069.00	0.434065
2070.00	0.432710
2071.00	0.431401
2072.00	0.430460
2073.00	0.428823
2074.00	0.427009
2075.00	0.425373
2076.00	0.424283
2077.00	0.422617
2078.00	0.421189
2079.00	0.419519
2080.00	0.418225
2081.00	0.417042
2082.00	0.415415
2083.00	0.414373
2084.00	0.413121
2085.00	0.411720
2086.00	0.410067
2087.00	0.408344
2088.00	0.406897
2089.00	0.405360
2090.00	0.404076
2091.00	0.403179
2092.00	0.402026
2093.00	0.400339
2094.00	0.399447
2095.00	0.398239
2096.00	0.396547
2097.00	0.395292
2098.00	0.393812
2099.00	0.392403
2100.00	0.390678
2101.00	0.389334
2102.00	0.388661
2103.00	0.387207
2104.00	0.385825
2105.00	0.384545
2106.00	0.383464
2107.00	0.381815
2108.00	0.380505
2109.00	0.379291
2110.00	0.378479
2111.00	0.377030
2112.00	0.376167
2113.00	0.375109
2114.00	0.374293
2115.00	0.372846
2116.00	0.371714
2117.00	0.370885
2118.00	0.369785
2119.00	0.368528
2120.00	0.367596
2121.00	0.366853
2122.00	0.365560
2123.00	0.364213
2124.00	0.363625
2125.00	0.362469
2126.00	0.361330
2127.00	0.360297
2128.00	0.359217
2129.00	0.357842
2130.00	0.357180
2131.00	0.356131
2132.00	0.355664
2133.00	0.354488
2134.00	0.353411
2135.00	0.352327
2136.00	0.351017
2137.00	0.349891
2138.00	0.349064
2139.00	0.348402
2140.00	0.347480
2141.00	0.346491
2142.00	0.345819
2143.00	0.345012
2144.00	0.343844
2145.00	0.343075
2146.00	0.342397
2147.00	0.341248
2148.00	0.339979
2149.00	0.339118
2150.00	0.338675
2151.00	0.338099
2152.00	0.337466
2153.00	0.336655
2154.00	0.336233
2155.00	0.335301
2156.00	0.334625
2157.00	0.333988
2158.00	0.333138
2159.00	0.332292
2160.00	0.331976
2161.00	0.331494
2162.00	0.330964
2163.00	0.330243
2164.00	0.329582
2165.00	0.329104
2166.00	0.328429
2167.00	0.327645
2168.00	0.326930
2169.00	0.326339
2170.00	0.325869
2171.00	0.325417
2172.00	0.324890
2173.00	0.324342
2174.00	0.323983
2175.00	0.323664
2176.00	0.323307
2177.00	0.322465
2178.00	0.321969
2179.00	0.321641
2180.00	0.321329
2181.00	0.321228
2182.00	0.321023
2183.00	0.320652
2184.00	0.320268
2185.00	0.320005
2186.00	0.319851
2187.00	0.319724
2188.00	0.319389
2189.00	0.318788
2190.00	0.318397
2191.00	0.318081
2192.00	0.317701
2193.00	0.317310
2194.00	0.316943
2195.00	0.317032
2196.00	0.316533
2197.00	0.316199
[truncated: 303 more rows]
