# Supplementary material for: Ultrafast charge-transfer-induced spin transition in cobalt-tungstate molecular photomagnets
Source: Nat Commun. 2025 Jun 6;16:5012. doi: 10.1038/s41467-025-60401-4 (PMC12144094; doi:10.1038/s41467-025-60401-4)
Supplement: Supplementary file 5 — Source Data [file 41467_2025_60401_MOESM5_ESM.zip › Source_Data_files/Photoinduced_UV_vis_NIR_spectra_CsCoW/photo2nd_anealing/File_220713_161816_50K.txt]

File_220713_161816_50K.spc - RawData
�g�� (nm)	Abs.
200.00	6.000000
201.00	3.074314
202.00	2.513831
203.00	2.402035
204.00	2.576463
205.00	2.215358
206.00	2.355293
207.00	2.495947
208.00	3.025219
209.00	2.531169
210.00	2.568059
211.00	2.829345
212.00	3.198876
213.00	2.677325
214.00	2.694007
215.00	2.831944
216.00	2.660630
217.00	2.566130
218.00	2.539222
219.00	2.600709
220.00	2.530106
221.00	2.485946
222.00	2.480632
223.00	2.463560
224.00	2.381458
225.00	2.330013
226.00	2.334944
227.00	2.334949
228.00	2.320722
229.00	2.341223
230.00	2.344278
231.00	2.335980
232.00	2.335065
233.00	2.342297
234.00	2.348935
235.00	2.407403
236.00	2.432772
237.00	2.441740
238.00	2.431998
239.00	2.451260
240.00	2.431986
241.00	2.408708
242.00	2.407974
243.00	2.424506
244.00	2.422599
245.00	2.410118
246.00	2.422481
247.00	2.438526
248.00	2.431493
249.00	2.434735
250.00	2.435719
251.00	2.464695
252.00	2.467030
253.00	2.468106
254.00	2.457129
255.00	2.471545
256.00	2.450586
257.00	2.459712
258.00	2.460445
259.00	2.457737
260.00	2.456017
261.00	2.446009
262.00	2.439694
263.00	2.429070
264.00	2.432680
265.00	2.423598
266.00	2.425845
267.00	2.400241
268.00	2.406828
269.00	2.401676
270.00	2.402166
271.00	2.385656
272.00	2.386790
273.00	2.375003
274.00	2.361513
275.00	2.357995
276.00	2.356273
277.00	2.353855
278.00	2.347169
279.00	2.333988
280.00	2.316956
281.00	2.299314
282.00	2.293812
283.00	2.278716
284.00	2.274042
285.00	2.256371
286.00	2.258927
287.00	2.238250
288.00	2.232440
289.00	2.230704
290.00	2.220624
291.00	2.206231
292.00	2.196715
293.00	2.178880
294.00	2.160043
295.00	2.149777
296.00	2.135462
297.00	2.123905
298.00	2.111643
299.00	2.095625
300.00	2.090219
301.00	2.083819
302.00	2.068489
303.00	2.055018
304.00	2.044905
305.00	2.016268
306.00	1.990476
307.00	1.978647
308.00	1.968719
309.00	1.947886
310.00	1.936599
311.00	1.919142
312.00	1.899474
313.00	1.868995
314.00	1.841719
315.00	1.819659
316.00	1.800340
317.00	1.781510
318.00	1.757309
319.00	1.738888
320.00	1.717274
321.00	1.695703
322.00	1.673095
323.00	1.659769
324.00	1.650584
325.00	1.633561
326.00	1.622873
327.00	1.613901
328.00	1.606418
329.00	1.595341
330.00	1.588746
331.00	1.578953
332.00	1.569125
333.00	1.559964
334.00	1.552671
335.00	1.546452
336.00	1.540764
337.00	1.535792
338.00	1.532690
339.00	1.529001
340.00	1.527002
341.00	1.522364
342.00	1.520001
343.00	1.516158
344.00	1.511037
345.00	1.505255
346.00	1.504985
347.00	1.501811
348.00	1.497546
349.00	1.496322
350.00	1.496775
351.00	1.494291
352.00	1.492260
353.00	1.491172
354.00	1.486038
355.00	1.481864
356.00	1.476230
357.00	1.470831
358.00	1.465212
359.00	1.460413
360.00	1.456270
361.00	1.451590
362.00	1.446079
363.00	1.439758
364.00	1.434263
365.00	1.424358
366.00	1.414658
367.00	1.405527
368.00	1.394843
369.00	1.384657
370.00	1.375898
371.00	1.365663
372.00	1.354854
373.00	1.343975
374.00	1.331992
375.00	1.320285
376.00	1.309114
377.00	1.297253
378.00	1.286440
379.00	1.275345
380.00	1.263945
381.00	1.253528
382.00	1.243077
383.00	1.232738
384.00	1.222132
385.00	1.211235
386.00	1.199975
387.00	1.189113
388.00	1.179169
389.00	1.169156
390.00	1.159440
391.00	1.151120
392.00	1.143040
393.00	1.133901
394.00	1.126224
395.00	1.118188
396.00	1.110854
397.00	1.103475
398.00	1.096666
399.00	1.089769
400.00	1.084698
401.00	1.079445
402.00	1.074176
403.00	1.070331
404.00	1.066448
405.00	1.062435
406.00	1.058469
407.00	1.055506
408.00	1.051451
409.00	1.047819
410.00	1.044133
411.00	1.040585
412.00	1.036649
413.00	1.033426
414.00	1.030316
415.00	1.026815
416.00	1.022896
417.00	1.019511
418.00	1.014963
419.00	1.010598
420.00	1.006955
421.00	1.003428
422.00	0.999493
423.00	0.996834
424.00	0.993658
425.00	0.990252
426.00	0.986963
427.00	0.983364
428.00	0.979347
429.00	0.975809
430.00	0.972495
431.00	0.969092
432.00	0.966310
433.00	0.963138
434.00	0.961125
435.00	0.958486
436.00	0.955696
437.00	0.952939
438.00	0.951008
439.00	0.947933
440.00	0.945898
441.00	0.944257
442.00	0.942957
443.00	0.941265
444.00	0.939927
445.00	0.938638
446.00	0.937066
447.00	0.935750
448.00	0.934737
449.00	0.933314
450.00	0.931628
451.00	0.930779
452.00	0.929426
453.00	0.928649
454.00	0.928438
455.00	0.928324
456.00	0.927814
457.00	0.927858
458.00	0.927771
459.00	0.927435
460.00	0.927234
461.00	0.927562
462.00	0.927440
463.00	0.927237
464.00	0.927093
465.00	0.926498
466.00	0.925248
467.00	0.924031
468.00	0.922751
469.00	0.920975
470.00	0.919681
471.00	0.918431
472.00	0.917162
473.00	0.915492
474.00	0.914578
475.00	0.913162
476.00	0.911066
477.00	0.909343
478.00	0.908113
479.00	0.906235
480.00	0.904411
481.00	0.903453
482.00	0.902186
483.00	0.900524
484.00	0.899034
485.00	0.897625
486.00	0.895958
487.00	0.894266
488.00	0.892508
489.00	0.891199
490.00	0.890107
491.00	0.889065
492.00	0.887649
493.00	0.886861
494.00	0.885629
495.00	0.884237
496.00	0.882955
497.00	0.882573
498.00	0.881796
499.00	0.880730
500.00	0.880217
501.00	0.879688
502.00	0.878829
503.00	0.877708
504.00	0.876972
505.00	0.875688
506.00	0.874875
507.00	0.873723
508.00	0.872695
509.00	0.872176
510.00	0.871297
511.00	0.870549
512.00	0.869684
513.00	0.869232
514.00	0.868511
515.00	0.868126
516.00	0.866895
517.00	0.866273
518.00	0.866105
519.00	0.865479
520.00	0.864688
521.00	0.864480
522.00	0.864189
523.00	0.863034
524.00	0.862453
525.00	0.861756
526.00	0.861174
527.00	0.860395
528.00	0.860002
529.00	0.860032
530.00	0.860634
531.00	0.860370
532.00	0.859927
533.00	0.859179
534.00	0.858102
535.00	0.856645
536.00	0.855547
537.00	0.853982
538.00	0.851758
539.00	0.848731
540.00	0.846081
541.00	0.842743
542.00	0.839567
543.00	0.836851
544.00	0.834275
545.00	0.831245
546.00	0.828823
547.00	0.826219
548.00	0.823792
549.00	0.821486
550.00	0.819460
551.00	0.817333
552.00	0.815603
553.00	0.814454
554.00	0.813222
555.00	0.812669
556.00	0.812252
557.00	0.812211
558.00	0.811373
559.00	0.811321
560.00	0.810307
561.00	0.809928
562.00	0.809350
563.00	0.809247
564.00	0.808844
565.00	0.809399
566.00	0.809168
567.00	0.809357
568.00	0.809407
569.00	0.809347
570.00	0.808521
571.00	0.808370
572.00	0.807548
573.00	0.806986
574.00	0.806337
575.00	0.805680
576.00	0.804922
577.00	0.804393
578.00	0.803402
579.00	0.803191
580.00	0.803297
581.00	0.802641
582.00	0.802884
583.00	0.803917
584.00	0.804231
585.00	0.804822
586.00	0.806346
587.00	0.807315
588.00	0.808089
589.00	0.809466
590.00	0.810687
591.00	0.811763
592.00	0.813343
593.00	0.814503
594.00	0.815457
595.00	0.816238
596.00	0.816986
597.00	0.817525
598.00	0.818971
599.00	0.820261
600.00	0.821647
601.00	0.823621
602.00	0.824522
603.00	0.825292
604.00	0.826135
605.00	0.827454
606.00	0.828219
607.00	0.829888
608.00	0.831447
609.00	0.833167
610.00	0.834377
611.00	0.836071
612.00	0.837726
613.00	0.839184
614.00	0.840794
615.00	0.842393
616.00	0.843979
617.00	0.845639
618.00	0.847519
619.00	0.848862
620.00	0.850367
621.00	0.851782
622.00	0.853359
623.00	0.855353
624.00	0.857409
625.00	0.859905
626.00	0.862018
627.00	0.864465
628.00	0.865676
629.00	0.867178
630.00	0.868321
631.00	0.869912
632.00	0.871537
633.00	0.873968
634.00	0.876381
635.00	0.878718
636.00	0.881355
637.00	0.882647
638.00	0.884035
639.00	0.885131
640.00	0.886668
641.00	0.887980
642.00	0.890073
643.00	0.891721
644.00	0.893666
645.00	0.895170
646.00	0.896488
647.00	0.898049
648.00	0.900478
649.00	0.902287
650.00	0.904838
651.00	0.906865
652.00	0.908352
653.00	0.909461
654.00	0.911389
655.00	0.913236
656.00	0.915331
657.00	0.918398
658.00	0.921388
659.00	0.924388
660.00	0.926563
661.00	0.929090
662.00	0.931050
663.00	0.932455
664.00	0.933845
665.00	0.935145
666.00	0.935783
667.00	0.936553
668.00	0.937360
669.00	0.937642
670.00	0.938195
671.00	0.938188
672.00	0.938089
673.00	0.938416
674.00	0.938458
675.00	0.939075
676.00	0.941008
677.00	0.942577
678.00	0.943666
679.00	0.945305
680.00	0.945571
681.00	0.945990
682.00	0.947913
683.00	0.949046
684.00	0.950816
685.00	0.952890
686.00	0.954563
687.00	0.954862
688.00	0.955439
689.00	0.956106
690.00	0.957743
691.00	0.958042
692.00	0.959716
693.00	0.961948
694.00	0.962147
695.00	0.962887
696.00	0.963408
697.00	0.962742
698.00	0.962467
699.00	0.963289
700.00	0.962751
701.00	0.964594
702.00	0.965503
703.00	0.965667
704.00	0.966478
705.00	0.966999
706.00	0.966025
707.00	0.965834
708.00	0.966339
709.00	0.965946
710.00	0.966430
711.00	0.967139
712.00	0.967426
713.00	0.968481
714.00	0.968397
715.00	0.968152
716.00	0.968163
717.00	0.969406
718.00	0.968282
719.00	0.957516
720.00	0.946906
721.00	0.938657
722.00	0.935365
723.00	0.932232
724.00	0.928875
725.00	0.925866
726.00	0.922694
727.00	0.919544
728.00	0.916038
729.00	0.912872
730.00	0.912643
731.00	0.912264
732.00	0.912010
733.00	0.911742
734.00	0.911394
735.00	0.911007
736.00	0.910720
737.00	0.910250
738.00	0.909822
739.00	0.909264
740.00	0.908614
741.00	0.907903
742.00	0.907164
743.00	0.906474
744.00	0.905643
745.00	0.904874
746.00	0.904082
747.00	0.903128
748.00	0.902255
749.00	0.901358
750.00	0.900415
751.00	0.899354
752.00	0.898410
753.00	0.897210
754.00	0.895983
755.00	0.894724
756.00	0.893548
757.00	0.892383
758.00	0.891143
759.00	0.889860
760.00	0.888462
761.00	0.887026
762.00	0.885623
763.00	0.884222
764.00	0.882806
765.00	0.881276
766.00	0.879733
767.00	0.878173
768.00	0.876570
769.00	0.874808
770.00	0.873039
771.00	0.871356
772.00	0.869802
773.00	0.868069
774.00	0.866206
775.00	0.864396
776.00	0.862607
777.00	0.860881
778.00	0.859107
779.00	0.857201
780.00	0.855317
781.00	0.853396
782.00	0.851420
783.00	0.849292
784.00	0.847244
785.00	0.845128
786.00	0.843079
787.00	0.841127
788.00	0.839046
789.00	0.836913
790.00	0.834838
791.00	0.832662
792.00	0.830471
793.00	0.828183
794.00	0.825863
795.00	0.823493
796.00	0.821262
797.00	0.818833
798.00	0.816424
799.00	0.814023
800.00	0.811639
801.00	0.809187
802.00	0.806848
803.00	0.804450
804.00	0.801958
805.00	0.799485
806.00	0.796913
807.00	0.794366
808.00	0.791909
809.00	0.789393
810.00	0.786867
811.00	0.784359
812.00	0.781884
813.00	0.779253
814.00	0.776716
815.00	0.774230
816.00	0.771777
817.00	0.769321
818.00	0.766828
819.00	0.764225
820.00	0.761641
821.00	0.759154
822.00	0.756628
823.00	0.754125
824.00	0.751621
825.00	0.749123
826.00	0.746595
827.00	0.744165
828.00	0.741686
829.00	0.739179
830.00	0.736659
831.00	0.734072
832.00	0.731586
833.00	0.729102
834.00	0.726652
835.00	0.724149
836.00	0.721648
837.00	0.719254
838.00	0.716703
839.00	0.714284
840.00	0.711828
841.00	0.709258
842.00	0.706691
843.00	0.704163
844.00	0.701659
845.00	0.699120
846.00	0.696727
847.00	0.694273
848.00	0.691957
849.00	0.689456
850.00	0.687083
851.00	0.684661
852.00	0.682202
853.00	0.679764
854.00	0.677279
855.00	0.674882
856.00	0.672449
857.00	0.670024
858.00	0.667640
859.00	0.665222
860.00	0.662715
861.00	0.660238
862.00	0.657793
863.00	0.652529
864.00	0.647370
865.00	0.642184
866.00	0.637134
867.00	0.631924
868.00	0.626781
869.00	0.621693
870.00	0.616783
871.00	0.611799
872.00	0.606855
873.00	0.601946
874.00	0.596944
875.00	0.592106
876.00	0.587317
877.00	0.582671
878.00	0.577911
879.00	0.573153
880.00	0.570687
881.00	0.568288
882.00	0.565805
883.00	0.563240
884.00	0.560868
885.00	0.558586
886.00	0.556274
887.00	0.553945
888.00	0.551577
889.00	0.549231
890.00	0.546936
891.00	0.544697
892.00	0.542433
893.00	0.540177
894.00	0.537873
895.00	0.535669
896.00	0.533548
897.00	0.531356
898.00	0.529209
899.00	0.527139
900.00	0.525113
901.00	0.523006
902.00	0.520803
903.00	0.518712
904.00	0.516601
905.00	0.514574
906.00	0.512555
907.00	0.510462
908.00	0.508483
909.00	0.506496
910.00	0.504538
911.00	0.502635
912.00	0.500704
913.00	0.498803
914.00	0.496919
915.00	0.495079
916.00	0.493242
917.00	0.491457
918.00	0.489681
919.00	0.487978
920.00	0.486253
921.00	0.484563
922.00	0.482868
923.00	0.481247
924.00	0.479656
925.00	0.477997
926.00	0.476441
927.00	0.474879
928.00	0.473305
929.00	0.471789
930.00	0.470227
931.00	0.468748
932.00	0.467236
933.00	0.465791
934.00	0.464307
935.00	0.462872
936.00	0.461442
937.00	0.460039
938.00	0.458620
939.00	0.457244
940.00	0.455854
941.00	0.454490
942.00	0.453207
943.00	0.451825
944.00	0.450501
945.00	0.449163
946.00	0.447830
947.00	0.446547
948.00	0.445323
949.00	0.444072
950.00	0.442800
951.00	0.441542
952.00	0.440298
953.00	0.439024
954.00	0.437778
955.00	0.436541
956.00	0.435318
957.00	0.434070
958.00	0.432844
959.00	0.431654
960.00	0.430550
961.00	0.429411
962.00	0.428266
963.00	0.427138
964.00	0.426007
965.00	0.424820
966.00	0.423706
967.00	0.422616
968.00	0.421535
969.00	0.420446
970.00	0.419392
971.00	0.418400
972.00	0.417419
973.00	0.416403
974.00	0.415424
975.00	0.414442
976.00	0.413445
977.00	0.412418
978.00	0.411424
979.00	0.410493
980.00	0.409575
981.00	0.408661
982.00	0.407781
983.00	0.406889
984.00	0.406009
985.00	0.405128
986.00	0.404229
987.00	0.403354
988.00	0.402449
989.00	0.401559
990.00	0.400725
991.00	0.399856
992.00	0.399020
993.00	0.398145
994.00	0.397280
995.00	0.396443
996.00	0.395615
997.00	0.394787
998.00	0.393988
999.00	0.393202
1000.00	0.392367
1001.00	0.391540
1002.00	0.390763
1003.00	0.390012
1004.00	0.389272
1005.00	0.388499
1006.00	0.387772
1007.00	0.387032
1008.00	0.386326
1009.00	0.385597
1010.00	0.384912
1011.00	0.384238
1012.00	0.383543
1013.00	0.382839
1014.00	0.382121
1015.00	0.381409
1016.00	0.380664
1017.00	0.379978
1018.00	0.379290
1019.00	0.378608
1020.00	0.377933
1021.00	0.377258
1022.00	0.376612
1023.00	0.375906
1024.00	0.375239
1025.00	0.374582
1026.00	0.373913
1027.00	0.373243
1028.00	0.372566
1029.00	0.371940
1030.00	0.371295
1031.00	0.370688
1032.00	0.370058
1033.00	0.369458
1034.00	0.368844
1035.00	0.368229
1036.00	0.367616
1037.00	0.367015
1038.00	0.366419
1039.00	0.365794
1040.00	0.365192
1041.00	0.364572
1042.00	0.363953
1043.00	0.363376
1044.00	0.362804
1045.00	0.362221
1046.00	0.361607
1047.00	0.361033
1048.00	0.360451
1049.00	0.359885
1050.00	0.359315
1051.00	0.358758
1052.00	0.358233
1053.00	0.357684
1054.00	0.357137
1055.00	0.356596
1056.00	0.356071
1057.00	0.355558
1058.00	0.355031
1059.00	0.354547
1060.00	0.354052
1061.00	0.353540
1062.00	0.353031
1063.00	0.352553
1064.00	0.352061
1065.00	0.351581
1066.00	0.351114
1067.00	0.350636
1068.00	0.350158
1069.00	0.349675
1070.00	0.349227
1071.00	0.348766
1072.00	0.348302
1073.00	0.347833
1074.00	0.347351
1075.00	0.346924
1076.00	0.346460
1077.00	0.345972
1078.00	0.345532
1079.00	0.345131
1080.00	0.344708
1081.00	0.344300
1082.00	0.343874
1083.00	0.343447
1084.00	0.343051
1085.00	0.342646
1086.00	0.342230
1087.00	0.341820
1088.00	0.341362
1089.00	0.340930
1090.00	0.340527
1091.00	0.340169
1092.00	0.339768
1093.00	0.339373
1094.00	0.339004
1095.00	0.338616
1096.00	0.338217
1097.00	0.337786
1098.00	0.337376
1099.00	0.336965
1100.00	0.336545
1101.00	0.336153
1102.00	0.335796
1103.00	0.335426
1104.00	0.335046
1105.00	0.334709
1106.00	0.334374
1107.00	0.334043
1108.00	0.333677
1109.00	0.333320
1110.00	0.332965
1111.00	0.332598
1112.00	0.332250
1113.00	0.331914
1114.00	0.331638
1115.00	0.331335
1116.00	0.331043
1117.00	0.330773
1118.00	0.330478
1119.00	0.330139
1120.00	0.329798
1121.00	0.329486
1122.00	0.329194
1123.00	0.328874
1124.00	0.328564
1125.00	0.328292
1126.00	0.328006
1127.00	0.327721
1128.00	0.327446
1129.00	0.327183
1130.00	0.326918
1131.00	0.326643
1132.00	0.326381
1133.00	0.326111
1134.00	0.325848
1135.00	0.325574
1136.00	0.325333
1137.00	0.325121
1138.00	0.324889
1139.00	0.324670
1140.00	0.324446
1141.00	0.324237
1142.00	0.324015
1143.00	0.323808
1144.00	0.323596
1145.00	0.323428
1146.00	0.323232
1147.00	0.323014
1148.00	0.322798
1149.00	0.322586
1150.00	0.322383
1151.00	0.322149
1152.00	0.321938
1153.00	0.321716
1154.00	0.321501
1155.00	0.321284
1156.00	0.321042
1157.00	0.320818
1158.00	0.320574
1159.00	0.320321
1160.00	0.320094
1161.00	0.319870
1162.00	0.319631
1163.00	0.319387
1164.00	0.319146
1165.00	0.318881
1166.00	0.318617
1167.00	0.318361
1168.00	0.318125
1169.00	0.317897
1170.00	0.317638
1171.00	0.317351
1172.00	0.317077
1173.00	0.316828
1174.00	0.316588
1175.00	0.316348
1176.00	0.316095
1177.00	0.315831
1178.00	0.315584
1179.00	0.315313
1180.00	0.315048
1181.00	0.314791
1182.00	0.314534
1183.00	0.314265
1184.00	0.313995
1185.00	0.313738
1186.00	0.313464
1187.00	0.313216
1188.00	0.312975
1189.00	0.312734
1190.00	0.312491
1191.00	0.312233
1192.00	0.311966
1193.00	0.311686
1194.00	0.311423
1195.00	0.311164
1196.00	0.310906
1197.00	0.310679
1198.00	0.310430
1199.00	0.310185
1200.00	0.309944
1201.00	0.309712
1202.00	0.309472
1203.00	0.309229
1204.00	0.308984
1205.00	0.308744
1206.00	0.308476
1207.00	0.308204
1208.00	0.307960
1209.00	0.307710
1210.00	0.307495
1211.00	0.307239
1212.00	0.306974
1213.00	0.306721
1214.00	0.306442
1215.00	0.306171
1216.00	0.305909
1217.00	0.305650
1218.00	0.305369
1219.00	0.305086
1220.00	0.304805
1221.00	0.304524
1222.00	0.304232
1223.00	0.303960
1224.00	0.303688
1225.00	0.303388
1226.00	0.303118
1227.00	0.302839
1228.00	0.302534
1229.00	0.302231
1230.00	0.301928
1231.00	0.301644
1232.00	0.301374
1233.00	0.301091
1234.00	0.300821
1235.00	0.300551
1236.00	0.300265
1237.00	0.299992
1238.00	0.299717
1239.00	0.299458
1240.00	0.299189
1241.00	0.298919
1242.00	0.298636
1243.00	0.298351
1244.00	0.298068
1245.00	0.297826
1246.00	0.297577
1247.00	0.297315
1248.00	0.297047
1249.00	0.296789
1250.00	0.296538
1251.00	0.296285
1252.00	0.296018
1253.00	0.295757
1254.00	0.295497
1255.00	0.295262
1256.00	0.295040
1257.00	0.294827
1258.00	0.294594
1259.00	0.294391
1260.00	0.294181
1261.00	0.293953
1262.00	0.293739
1263.00	0.293521
1264.00	0.293311
1265.00	0.293068
1266.00	0.292837
1267.00	0.292617
1268.00	0.292405
1269.00	0.292201
1270.00	0.292011
1271.00	0.291829
1272.00	0.291615
1273.00	0.291397
1274.00	0.291186
1275.00	0.290970
1276.00	0.290765
1277.00	0.290542
1278.00	0.290343
1279.00	0.290149
1280.00	0.289958
1281.00	0.289758
1282.00	0.289586
1283.00	0.289413
1284.00	0.289246
1285.00	0.289057
1286.00	0.288897
1287.00	0.288732
1288.00	0.288545
1289.00	0.288365
1290.00	0.288191
1291.00	0.288001
1292.00	0.287847
1293.00	0.287686
1294.00	0.287520
1295.00	0.287371
1296.00	0.287210
1297.00	0.287040
1298.00	0.286883
1299.00	0.286734
1300.00	0.286591
1301.00	0.286418
1302.00	0.286271
1303.00	0.286135
1304.00	0.286025
1305.00	0.285918
1306.00	0.285817
1307.00	0.285703
1308.00	0.285592
1309.00	0.285474
1310.00	0.285359
1311.00	0.285284
1312.00	0.285189
1313.00	0.285089
1314.00	0.285013
1315.00	0.284960
1316.00	0.284896
1317.00	0.284813
1318.00	0.284747
1319.00	0.284683
1320.00	0.284623
1321.00	0.284534
1322.00	0.284450
1323.00	0.284398
1324.00	0.284321
1325.00	0.284247
1326.00	0.284193
1327.00	0.284129
1328.00	0.284082
1329.00	0.284042
1330.00	0.284018
1331.00	0.284003
1332.00	0.283987
1333.00	0.283988
1334.00	0.283996
1335.00	0.283991
1336.00	0.284007
1337.00	0.284003
1338.00	0.284006
1339.00	0.284034
1340.00	0.284083
1341.00	0.284174
1342.00	0.284268
1343.00	0.284333
1344.00	0.284413
1345.00	0.284465
1346.00	0.284525
1347.00	0.284580
1348.00	0.284641
1349.00	0.284696
1350.00	0.284764
1351.00	0.284832
1352.00	0.284937
1353.00	0.285036
1354.00	0.285124
1355.00	0.285234
1356.00	0.285345
1357.00	0.285445
1358.00	0.285554
1359.00	0.285702
1360.00	0.285887
1361.00	0.286079
1362.00	0.286308
1363.00	0.286576
1364.00	0.286890
1365.00	0.287214
1366.00	0.287586
1367.00	0.288005
1368.00	0.288479
1369.00	0.289005
1370.00	0.289564
1371.00	0.290191
1372.00	0.290889
1373.00	0.291660
1374.00	0.292496
1375.00	0.293405
1376.00	0.294354
1377.00	0.295381
1378.00	0.296525
1379.00	0.297744
1380.00	0.299023
1381.00	0.300391
1382.00	0.301851
1383.00	0.303344
1384.00	0.304857
1385.00	0.306493
1386.00	0.308212
1387.00	0.309998
1388.00	0.311855
1389.00	0.313770
1390.00	0.315748
1391.00	0.317763
1392.00	0.319827
1393.00	0.321961
1394.00	0.324172
1395.00	0.326391
1396.00	0.328621
1397.00	0.330884
1398.00	0.333196
1399.00	0.335487
1400.00	0.337834
1401.00	0.340212
1402.00	0.342575
1403.00	0.344920
1404.00	0.347274
1405.00	0.349634
1406.00	0.351963
1407.00	0.354273
1408.00	0.356566
1409.00	0.358819
1410.00	0.361063
1411.00	0.363262
1412.00	0.365401
1413.00	0.367520
1414.00	0.369584
1415.00	0.371568
1416.00	0.373525
1417.00	0.375440
1418.00	0.377284
1419.00	0.379077
1420.00	0.380791
1421.00	0.382446
1422.00	0.384034
1423.00	0.385596
1424.00	0.387082
1425.00	0.388490
1426.00	0.389850
1427.00	0.391149
1428.00	0.392362
1429.00	0.393529
1430.00	0.394624
1431.00	0.395674
1432.00	0.396655
1433.00	0.397589
1434.00	0.398478
1435.00	0.399364
1436.00	0.400154
1437.00	0.400894
1438.00	0.401573
1439.00	0.402208
1440.00	0.402792
1441.00	0.403330
1442.00	0.403848
1443.00	0.404317
1444.00	0.404745
1445.00	0.405113
1446.00	0.405463
1447.00	0.405807
1448.00	0.406099
1449.00	0.406324
1450.00	0.406507
1451.00	0.406686
1452.00	0.406802
1453.00	0.406875
1454.00	0.406917
1455.00	0.406925
1456.00	0.406899
1457.00	0.406807
1458.00	0.406647
1459.00	0.406468
1460.00	0.406244
1461.00	0.405964
1462.00	0.405629
1463.00	0.405223
1464.00	0.404765
1465.00	0.404265
1466.00	0.403722
1467.00	0.403187
1468.00	0.402541
1469.00	0.401870
1470.00	0.401174
1471.00	0.400442
1472.00	0.399668
1473.00	0.398866
1474.00	0.397995
1475.00	0.397114
1476.00	0.396168
1477.00	0.395223
1478.00	0.394227
1479.00	0.393184
1480.00	0.392130
1481.00	0.391041
1482.00	0.389938
1483.00	0.388776
1484.00	0.387600
1485.00	0.386440
1486.00	0.385235
1487.00	0.383991
1488.00	0.382735
1489.00	0.381490
1490.00	0.380226
1491.00	0.378945
1492.00	0.377672
1493.00	0.376389
1494.00	0.375062
1495.00	0.373738
1496.00	0.372450
1497.00	0.371173
1498.00	0.369874
1499.00	0.368538
1500.00	0.367280
1501.00	0.365982
1502.00	0.364658
1503.00	0.363330
1504.00	0.362012
1505.00	0.360710
1506.00	0.359360
1507.00	0.358002
1508.00	0.356706
1509.00	0.355399
1510.00	0.354073
1511.00	0.352751
1512.00	0.351474
1513.00	0.350167
1514.00	0.348852
1515.00	0.347577
1516.00	0.346341
1517.00	0.345095
1518.00	0.343849
1519.00	0.342652
1520.00	0.341481
1521.00	0.340295
1522.00	0.339073
1523.00	0.337927
1524.00	0.336774
1525.00	0.335607
1526.00	0.334445
1527.00	0.333335
1528.00	0.332256
1529.00	0.331121
1530.00	0.330050
1531.00	0.329016
1532.00	0.327980
1533.00	0.326953
1534.00	0.325915
1535.00	0.324879
1536.00	0.323849
1537.00	0.322816
1538.00	0.321829
1539.00	0.320892
1540.00	0.319930
1541.00	0.318967
1542.00	0.318050
1543.00	0.317131
1544.00	0.316234
1545.00	0.315339
1546.00	0.314481
1547.00	0.313639
1548.00	0.312735
1549.00	0.311874
1550.00	0.311010
1551.00	0.310175
1552.00	0.309346
1553.00	0.308500
1554.00	0.307678
1555.00	0.306847
1556.00	0.306058
1557.00	0.305274
1558.00	0.304518
1559.00	0.303738
1560.00	0.302986
1561.00	0.302215
1562.00	0.301465
1563.00	0.300720
1564.00	0.299972
1565.00	0.299273
1566.00	0.298535
1567.00	0.297820
1568.00	0.297108
1569.00	0.296426
1570.00	0.295760
1571.00	0.295101
1572.00	0.294460
1573.00	0.293796
1574.00	0.293133
1575.00	0.292477
1576.00	0.291824
1577.00	0.291182
1578.00	0.290546
1579.00	0.289933
1580.00	0.289334
1581.00	0.288730
1582.00	0.288144
1583.00	0.287562
1584.00	0.286992
1585.00	0.286429
1586.00	0.285881
1587.00	0.285332
1588.00	0.284792
1589.00	0.284238
1590.00	0.283694
1591.00	0.283193
1592.00	0.282707
1593.00	0.282218
1594.00	0.281740
1595.00	0.281281
1596.00	0.280807
1597.00	0.280335
1598.00	0.279860
1599.00	0.279404
1600.00	0.278955
1601.00	0.278503
1602.00	0.278066
1603.00	0.277610
1604.00	0.277156
1605.00	0.276709
1606.00	0.276278
1607.00	0.275878
1608.00	0.275463
1609.00	0.275032
1610.00	0.274641
1611.00	0.274244
1612.00	0.273852
1613.00	0.273462
1614.00	0.273060
1615.00	0.272697
1616.00	0.272315
1617.00	0.271963
1618.00	0.271601
1619.00	0.271238
1620.00	0.270904
1621.00	0.270553
1622.00	0.270212
1623.00	0.269906
1624.00	0.269568
1625.00	0.269252
1626.00	0.268966
1627.00	0.268688
1628.00	0.268417
1629.00	0.268142
1630.00	0.267880
1631.00	0.267637
1632.00	0.267376
1633.00	0.267119
1634.00	0.266850
1635.00	0.266613
1636.00	0.266373
1637.00	0.266094
1638.00	0.265880
1639.00	0.265684
1640.00	0.265459
1641.00	0.265230
1642.00	0.264981
1643.00	0.266672
1644.00	0.268302
1645.00	0.269974
1646.00	0.271643
1647.00	0.273313
1648.00	0.274976
1649.00	0.276685
1650.00	0.278399
1651.00	0.280065
1652.00	0.281794
1653.00	0.283528
1654.00	0.285337
1655.00	0.287006
1656.00	0.288697
1657.00	0.290417
1658.00	0.292143
1659.00	0.293909
1660.00	0.293653
1661.00	0.293431
1662.00	0.293136
1663.00	0.292872
1664.00	0.292609
1665.00	0.292350
1666.00	0.292141
1667.00	0.291824
1668.00	0.291614
1669.00	0.291318
1670.00	0.291048
1671.00	0.290749
1672.00	0.290569
1673.00	0.290378
1674.00	0.290191
1675.00	0.290053
1676.00	0.289833
1677.00	0.289518
1678.00	0.289300
1679.00	0.289091
1680.00	0.288931
1681.00	0.288737
1682.00	0.288595
1683.00	0.288330
1684.00	0.288258
1685.00	0.288107
1686.00	0.287990
1687.00	0.287863
1688.00	0.287805
1689.00	0.287741
1690.00	0.287711
1691.00	0.287636
1692.00	0.287577
1693.00	0.287604
1694.00	0.287651
1695.00	0.287662
1696.00	0.287724
1697.00	0.287684
1698.00	0.287674
1699.00	0.287699
1700.00	0.287759
1701.00	0.287713
1702.00	0.287668
1703.00	0.287674
1704.00	0.287660
1705.00	0.287611
1706.00	0.287590
1707.00	0.287585
1708.00	0.287606
1709.00	0.287531
1710.00	0.287535
1711.00	0.287489
1712.00	0.287410
1713.00	0.287383
1714.00	0.287406
1715.00	0.287474
1716.00	0.287430
1717.00	0.287400
1718.00	0.287456
1719.00	0.287467
1720.00	0.287493
1721.00	0.287484
1722.00	0.287518
1723.00	0.287461
1724.00	0.287437
1725.00	0.287403
1726.00	0.287416
1727.00	0.287338
1728.00	0.287334
1729.00	0.287393
1730.00	0.287344
1731.00	0.287325
1732.00	0.287321
1733.00	0.287299
1734.00	0.287325
1735.00	0.287301
1736.00	0.287470
1737.00	0.287445
1738.00	0.287547
1739.00	0.287651
1740.00	0.287826
1741.00	0.287902
1742.00	0.288029
1743.00	0.288211
1744.00	0.288378
1745.00	0.288559
1746.00	0.288639
1747.00	0.288880
1748.00	0.289030
1749.00	0.289240
1750.00	0.289458
1751.00	0.289635
1752.00	0.289826
1753.00	0.289947
1754.00	0.290217
1755.00	0.290419
1756.00	0.290532
1757.00	0.290696
1758.00	0.290879
1759.00	0.291164
1760.00	0.291234
1761.00	0.291359
1762.00	0.291506
1763.00	0.291696
1764.00	0.291803
1765.00	0.291916
1766.00	0.291971
1767.00	0.291992
1768.00	0.292138
1769.00	0.292194
1770.00	0.292275
1771.00	0.292339
1772.00	0.292419
1773.00	0.292496
1774.00	0.292431
1775.00	0.292442
1776.00	0.292257
1777.00	0.292314
1778.00	0.292244
1779.00	0.292229
1780.00	0.292129
1781.00	0.292125
1782.00	0.292134
1783.00	0.291958
1784.00	0.291993
1785.00	0.291846
1786.00	0.291826
1787.00	0.291611
1788.00	0.291526
1789.00	0.291367
1790.00	0.291160
1791.00	0.291124
1792.00	0.291006
1793.00	0.290848
1794.00	0.290610
1795.00	0.290551
1796.00	0.290340
1797.00	0.290172
1798.00	0.289897
1799.00	0.289751
1800.00	0.289685
1801.00	0.289561
1802.00	0.289434
1803.00	0.289285
1804.00	0.289228
1805.00	0.289017
1806.00	0.288897
1807.00	0.288861
1808.00	0.288648
1809.00	0.288529
1810.00	0.288546
1811.00	0.288451
1812.00	0.288374
1813.00	0.288311
1814.00	0.288321
1815.00	0.288203
1816.00	0.288056
1817.00	0.287957
1818.00	0.287799
1819.00	0.287686
1820.00	0.287589
1821.00	0.287589
1822.00	0.287540
1823.00	0.287514
1824.00	0.287376
1825.00	0.287390
1826.00	0.287272
1827.00	0.287198
1828.00	0.287307
1829.00	0.287354
1830.00	0.287408
1831.00	0.287460
1832.00	0.287706
1833.00	0.287883
1834.00	0.288030
1835.00	0.288194
1836.00	0.288532
1837.00	0.288784
1838.00	0.289005
1839.00	0.289389
1840.00	0.289750
1841.00	0.290343
1842.00	0.290885
1843.00	0.291626
1844.00	0.292215
1845.00	0.292886
1846.00	0.293673
1847.00	0.294593
1848.00	0.295551
1849.00	0.296462
1850.00	0.297608
1851.00	0.298868
1852.00	0.300332
1853.00	0.301658
1854.00	0.303226
1855.00	0.304877
1856.00	0.306793
1857.00	0.308795
1858.00	0.310875
1859.00	0.313135
1860.00	0.315473
1861.00	0.318068
1862.00	0.320645
1863.00	0.323399
1864.00	0.326399
1865.00	0.329557
1866.00	0.332975
1867.00	0.336419
1868.00	0.340018
1869.00	0.343857
1870.00	0.348031
1871.00	0.352325
1872.00	0.356786
1873.00	0.361304
1874.00	0.366111
1875.00	0.371025
1876.00	0.376144
1877.00	0.381369
1878.00	0.387011
1879.00	0.392872
1880.00	0.398645
1881.00	0.404575
1882.00	0.410651
1883.00	0.416644
1884.00	0.423018
1885.00	0.429585
1886.00	0.435973
1887.00	0.442487
1888.00	0.449050
1889.00	0.455705
1890.00	0.462293
1891.00	0.469099
1892.00	0.475905
1893.00	0.482723
1894.00	0.489362
1895.00	0.495947
1896.00	0.502491
1897.00	0.509104
1898.00	0.515726
1899.00	0.522074
1900.00	0.528877
1901.00	0.535127
1902.00	0.541424
1903.00	0.547678
1904.00	0.553994
1905.00	0.559978
1906.00	0.566117
1907.00	0.571784
1908.00	0.577161
1909.00	0.582653
1910.00	0.587634
1911.00	0.592784
1912.00	0.597390
1913.00	0.601857
1914.00	0.606085
1915.00	0.609620
1916.00	0.614059
1917.00	0.617411
1918.00	0.620508
1919.00	0.623146
1920.00	0.625731
1921.00	0.628029
1922.00	0.630159
1923.00	0.632360
1924.00	0.634137
1925.00	0.635847
1926.00	0.636594
1927.00	0.637580
1928.00	0.638599
1929.00	0.639762
1930.00	0.640256
1931.00	0.641139
1932.00	0.642165
1933.00	0.641609
1934.00	0.642309
1935.00	0.642975
1936.00	0.643567
1937.00	0.643611
1938.00	0.643322
1939.00	0.643189
1940.00	0.642337
1941.00	0.642142
1942.00	0.641613
1943.00	0.641366
1944.00	0.640862
1945.00	0.640106
1946.00	0.639099
1947.00	0.638442
1948.00	0.637491
1949.00	0.636412
1950.00	0.635606
1951.00	0.633966
1952.00	0.632448
1953.00	0.630947
1954.00	0.629499
1955.00	0.627597
1956.00	0.626231
1957.00	0.625180
1958.00	0.623691
1959.00	0.621993
1960.00	0.620720
1961.00	0.619101
1962.00	0.617160
1963.00	0.615373
1964.00	0.613839
1965.00	0.611956
1966.00	0.610353
1967.00	0.608927
1968.00	0.607243
1969.00	0.605329
1970.00	0.603478
1971.00	0.602045
1972.00	0.600763
1973.00	0.599104
1974.00	0.596987
1975.00	0.595333
1976.00	0.593290
1977.00	0.591165
1978.00	0.589564
1979.00	0.588192
1980.00	0.586039
1981.00	0.584214
1982.00	0.582700
1983.00	0.580563
1984.00	0.578804
1985.00	0.576887
1986.00	0.575446
1987.00	0.573559
1988.00	0.571813
1989.00	0.570047
1990.00	0.567852
1991.00	0.566008
1992.00	0.563779
1993.00	0.562139
1994.00	0.560133
1995.00	0.557956
1996.00	0.556038
1997.00	0.554252
1998.00	0.552200
1999.00	0.550148
2000.00	0.548350
2001.00	0.546291
2002.00	0.544529
2003.00	0.542288
2004.00	0.540537
2005.00	0.538277
2006.00	0.536376
2007.00	0.534541
2008.00	0.532177
2009.00	0.530693
2010.00	0.528959
2011.00	0.527459
2012.00	0.525748
2013.00	0.523741
2014.00	0.522235
2015.00	0.520494
2016.00	0.518958
2017.00	0.517143
2018.00	0.515260
2019.00	0.513239
2020.00	0.511677
2021.00	0.509680
2022.00	0.508292
2023.00	0.506586
2024.00	0.505165
2025.00	0.503947
2026.00	0.501968
2027.00	0.500111
2028.00	0.498255
2029.00	0.496958
2030.00	0.495163
2031.00	0.493422
2032.00	0.491777
2033.00	0.489624
2034.00	0.488047
2035.00	0.486306
2036.00	0.484923
2037.00	0.483186
2038.00	0.481831
2039.00	0.480036
2040.00	0.478350
2041.00	0.476489
2042.00	0.474826
2043.00	0.473511
2044.00	0.472140
2045.00	0.470672
2046.00	0.468737
2047.00	0.467753
2048.00	0.466412
2049.00	0.465065
2050.00	0.463422
2051.00	0.461839
2052.00	0.460852
2053.00	0.459049
2054.00	0.457709
2055.00	0.456200
2056.00	0.454909
2057.00	0.453182
2058.00	0.452120
2059.00	0.450669
2060.00	0.449048
2061.00	0.447420
2062.00	0.445759
2063.00	0.444479
2064.00	0.442578
2065.00	0.441266
2066.00	0.439996
2067.00	0.439050
2068.00	0.437618
2069.00	0.436005
2070.00	0.434924
2071.00	0.433240
2072.00	0.431982
2073.00	0.430592
2074.00	0.429474
2075.00	0.427599
2076.00	0.426388
2077.00	0.425007
2078.00	0.423490
2079.00	0.422218
2080.00	0.420793
2081.00	0.419438
2082.00	0.417620
2083.00	0.416206
2084.00	0.414429
2085.00	0.413295
2086.00	0.411468
2087.00	0.410248
2088.00	0.409160
2089.00	0.407727
2090.00	0.406479
2091.00	0.405209
2092.00	0.404080
2093.00	0.402405
2094.00	0.401218
2095.00	0.400026
2096.00	0.398558
2097.00	0.396833
2098.00	0.395548
2099.00	0.394368
2100.00	0.392851
2101.00	0.391778
2102.00	0.390639
2103.00	0.389392
2104.00	0.387590
2105.00	0.386496
2106.00	0.385241
2107.00	0.383687
2108.00	0.382044
2109.00	0.380825
2110.00	0.379900
2111.00	0.378430
2112.00	0.377607
2113.00	0.376728
2114.00	0.376243
2115.00	0.374877
2116.00	0.373796
2117.00	0.372746
2118.00	0.371629
2119.00	0.370032
2120.00	0.369222
2121.00	0.368643
2122.00	0.367077
2123.00	0.365990
2124.00	0.364910
2125.00	0.364250
2126.00	0.363061
2127.00	0.362168
2128.00	0.361144
2129.00	0.359741
2130.00	0.358510
2131.00	0.357178
2132.00	0.356469
2133.00	0.355253
2134.00	0.354353
2135.00	0.353237
2136.00	0.352478
2137.00	0.351073
2138.00	0.350074
2139.00	0.349388
2140.00	0.348246
2141.00	0.347507
2142.00	0.346265
2143.00	0.345387
2144.00	0.344127
2145.00	0.343531
2146.00	0.342932
2147.00	0.342028
2148.00	0.341209
2149.00	0.340266
2150.00	0.339615
2151.00	0.338783
2152.00	0.338035
2153.00	0.337284
2154.00	0.336955
2155.00	0.335896
2156.00	0.335227
2157.00	0.334683
2158.00	0.333897
2159.00	0.333528
2160.00	0.333326
2161.00	0.332804
2162.00	0.332228
2163.00	0.331230
2164.00	0.330683
2165.00	0.329998
2166.00	0.329386
2167.00	0.329016
2168.00	0.328362
2169.00	0.327797
2170.00	0.327195
2171.00	0.326705
2172.00	0.326300
2173.00	0.325811
2174.00	0.325258
2175.00	0.324562
2176.00	0.323952
2177.00	0.323030
2178.00	0.322722
2179.00	0.322105
2180.00	0.321929
2181.00	0.321949
2182.00	0.321689
2183.00	0.321397
2184.00	0.320833
2185.00	0.320218
2186.00	0.319875
2187.00	0.319535
2188.00	0.319042
2189.00	0.318894
2190.00	0.318635
2191.00	0.318531
2192.00	0.318468
2193.00	0.318385
2194.00	0.318188
2195.00	0.318002
2196.00	0.317425
2197.00	0.317175
[truncated: 303 more rows]
