# Supplementary material for: Ultrafast charge-transfer-induced spin transition in cobalt-tungstate molecular photomagnets
Source: Nat Commun. 2025 Jun 6;16:5012. doi: 10.1038/s41467-025-60401-4 (PMC12144094; doi:10.1038/s41467-025-60401-4)
Supplement: Supplementary file 5 — Source Data [file 41467_2025_60401_MOESM5_ESM.zip › Source_Data_files/Photoinduced_UV_vis_NIR_spectra_CsCoW/photo2nd_anealing/File_220713_162245_55K.txt]

File_220713_162245_55K.spc - RawData
�g�� (nm)	Abs.
200.00	6.000000
201.00	6.000000
202.00	6.000000
203.00	6.000000
204.00	6.000000
205.00	6.000000
206.00	3.887283
207.00	6.000000
208.00	2.950423
209.00	2.852504
210.00	2.540173
211.00	2.363497
212.00	2.282396
213.00	2.279766
214.00	2.189780
215.00	2.238034
216.00	2.293146
217.00	2.268819
218.00	2.322849
219.00	2.338691
220.00	2.309585
221.00	2.284460
222.00	2.322176
223.00	2.287767
224.00	2.287450
225.00	2.278646
226.00	2.338771
227.00	2.356667
228.00	2.367201
229.00	2.394569
230.00	2.438246
231.00	2.421751
232.00	2.412917
233.00	2.412848
234.00	2.395543
235.00	2.385043
236.00	2.387550
237.00	2.378749
238.00	2.390017
239.00	2.414517
240.00	2.419097
241.00	2.429091
242.00	2.419828
243.00	2.423526
244.00	2.416813
245.00	2.415811
246.00	2.410855
247.00	2.413373
248.00	2.397805
249.00	2.396517
250.00	2.410121
251.00	2.413978
252.00	2.433224
253.00	2.465813
254.00	2.470331
255.00	2.465186
256.00	2.459710
257.00	2.455142
258.00	2.435127
259.00	2.434731
260.00	2.426382
261.00	2.415371
262.00	2.409462
263.00	2.423686
264.00	2.399825
265.00	2.404373
266.00	2.411855
267.00	2.414433
268.00	2.392140
269.00	2.410047
270.00	2.413743
271.00	2.398634
272.00	2.392602
273.00	2.387439
274.00	2.368559
275.00	2.342323
276.00	2.333494
277.00	2.334903
278.00	2.326203
279.00	2.319031
280.00	2.316485
281.00	2.316735
282.00	2.292968
283.00	2.272269
284.00	2.262072
285.00	2.256444
286.00	2.250627
287.00	2.241611
288.00	2.244591
289.00	2.227176
290.00	2.204655
291.00	2.183560
292.00	2.173289
293.00	2.156898
294.00	2.154440
295.00	2.143536
296.00	2.130913
297.00	2.122268
298.00	2.113846
299.00	2.101601
300.00	2.086079
301.00	2.080868
302.00	2.061374
303.00	2.046163
304.00	2.031967
305.00	2.016056
306.00	1.992374
307.00	1.975912
308.00	1.954805
309.00	1.926780
310.00	1.914023
311.00	1.905345
312.00	1.879147
313.00	1.864843
314.00	1.853785
315.00	1.824328
316.00	1.792901
317.00	1.773543
318.00	1.748151
319.00	1.727055
320.00	1.711797
321.00	1.697832
322.00	1.679441
323.00	1.663938
324.00	1.649785
325.00	1.636564
326.00	1.624237
327.00	1.617476
328.00	1.609333
329.00	1.596412
330.00	1.586708
331.00	1.577681
332.00	1.569977
333.00	1.559134
334.00	1.549978
335.00	1.541130
336.00	1.535183
337.00	1.527504
338.00	1.524966
339.00	1.521251
340.00	1.519656
341.00	1.514200
342.00	1.511688
343.00	1.506336
344.00	1.503682
345.00	1.502187
346.00	1.500656
347.00	1.496111
348.00	1.495485
349.00	1.494336
350.00	1.489897
351.00	1.486835
352.00	1.486374
353.00	1.481968
354.00	1.478333
355.00	1.475852
356.00	1.472331
357.00	1.466958
358.00	1.462929
359.00	1.457923
360.00	1.452807
361.00	1.446490
362.00	1.440178
363.00	1.433761
364.00	1.426817
365.00	1.418606
366.00	1.410352
367.00	1.400713
368.00	1.391335
369.00	1.382522
370.00	1.372983
371.00	1.362222
372.00	1.352807
373.00	1.342612
374.00	1.332055
375.00	1.320924
376.00	1.309475
377.00	1.297449
378.00	1.286037
379.00	1.274269
380.00	1.263304
381.00	1.252691
382.00	1.243080
383.00	1.231944
384.00	1.221278
385.00	1.210358
386.00	1.200067
387.00	1.189256
388.00	1.180161
389.00	1.170000
390.00	1.161043
391.00	1.151457
392.00	1.142266
393.00	1.132653
394.00	1.124857
395.00	1.116883
396.00	1.110278
397.00	1.104152
398.00	1.098706
399.00	1.092543
400.00	1.086581
401.00	1.081166
402.00	1.075482
403.00	1.070331
404.00	1.066107
405.00	1.061846
406.00	1.058340
407.00	1.055644
408.00	1.052256
409.00	1.048787
410.00	1.045844
411.00	1.041785
412.00	1.038128
413.00	1.034395
414.00	1.031348
415.00	1.027531
416.00	1.024382
417.00	1.020224
418.00	1.016349
419.00	1.012099
420.00	1.008325
421.00	1.003885
422.00	1.000453
423.00	0.997815
424.00	0.993671
425.00	0.990466
426.00	0.986932
427.00	0.982881
428.00	0.979330
429.00	0.976496
430.00	0.972762
431.00	0.969686
432.00	0.967127
433.00	0.963243
434.00	0.960201
435.00	0.957448
436.00	0.955179
437.00	0.952467
438.00	0.949964
439.00	0.947410
440.00	0.945550
441.00	0.943431
442.00	0.941517
443.00	0.939714
444.00	0.938230
445.00	0.936037
446.00	0.934496
447.00	0.933232
448.00	0.931882
449.00	0.930691
450.00	0.929279
451.00	0.927847
452.00	0.926331
453.00	0.925751
454.00	0.925633
455.00	0.925533
456.00	0.925063
457.00	0.925094
458.00	0.924437
459.00	0.923330
460.00	0.922700
461.00	0.923150
462.00	0.922695
463.00	0.922616
464.00	0.922104
465.00	0.921814
466.00	0.920840
467.00	0.920215
468.00	0.918972
469.00	0.918072
470.00	0.916672
471.00	0.915038
472.00	0.913376
473.00	0.911665
474.00	0.910116
475.00	0.908669
476.00	0.906803
477.00	0.905356
478.00	0.904203
479.00	0.902590
480.00	0.900953
481.00	0.899620
482.00	0.897873
483.00	0.896332
484.00	0.894554
485.00	0.893177
486.00	0.891603
487.00	0.890064
488.00	0.888031
489.00	0.886422
490.00	0.884811
491.00	0.883353
492.00	0.882180
493.00	0.881353
494.00	0.880528
495.00	0.879379
496.00	0.878420
497.00	0.877376
498.00	0.876387
499.00	0.875109
500.00	0.874490
501.00	0.873735
502.00	0.872808
503.00	0.871860
504.00	0.871118
505.00	0.870385
506.00	0.869572
507.00	0.868679
508.00	0.867547
509.00	0.866998
510.00	0.865896
511.00	0.865076
512.00	0.864208
513.00	0.863743
514.00	0.863131
515.00	0.862264
516.00	0.861607
517.00	0.860861
518.00	0.860331
519.00	0.859108
520.00	0.858775
521.00	0.858103
522.00	0.857878
523.00	0.856889
524.00	0.857099
525.00	0.856545
526.00	0.856418
527.00	0.855957
528.00	0.856073
529.00	0.855466
530.00	0.855730
531.00	0.855200
532.00	0.854433
533.00	0.853443
534.00	0.852636
535.00	0.850880
536.00	0.848982
537.00	0.847534
538.00	0.845985
539.00	0.843355
540.00	0.840260
541.00	0.837804
542.00	0.835042
543.00	0.831998
544.00	0.829141
545.00	0.826598
546.00	0.824289
547.00	0.821211
548.00	0.818765
549.00	0.816771
550.00	0.815185
551.00	0.812851
552.00	0.811648
553.00	0.810562
554.00	0.809159
555.00	0.808234
556.00	0.807474
557.00	0.807160
558.00	0.806774
559.00	0.806903
560.00	0.806594
561.00	0.807123
562.00	0.807100
563.00	0.807264
564.00	0.807474
565.00	0.807526
566.00	0.807524
567.00	0.807295
568.00	0.806846
569.00	0.806360
570.00	0.806362
571.00	0.806096
572.00	0.805874
573.00	0.805462
574.00	0.805154
575.00	0.804275
576.00	0.803601
577.00	0.803129
578.00	0.802872
579.00	0.802655
580.00	0.803227
581.00	0.802893
582.00	0.803032
583.00	0.803929
584.00	0.804783
585.00	0.805650
586.00	0.806715
587.00	0.808410
588.00	0.809373
589.00	0.810524
590.00	0.811735
591.00	0.813541
592.00	0.814367
593.00	0.815462
594.00	0.817267
595.00	0.818186
596.00	0.819335
597.00	0.820712
598.00	0.822380
599.00	0.822772
600.00	0.823881
601.00	0.825609
602.00	0.826809
603.00	0.827838
604.00	0.829686
605.00	0.831895
606.00	0.833170
607.00	0.834800
608.00	0.836384
609.00	0.837612
610.00	0.838624
611.00	0.840181
612.00	0.841944
613.00	0.843644
614.00	0.845638
615.00	0.847646
616.00	0.849285
617.00	0.850537
618.00	0.852421
619.00	0.853942
620.00	0.855460
621.00	0.857349
622.00	0.859454
623.00	0.860533
624.00	0.863291
625.00	0.865374
626.00	0.867181
627.00	0.869004
628.00	0.871478
629.00	0.873144
630.00	0.875158
631.00	0.877130
632.00	0.879265
633.00	0.881321
634.00	0.882272
635.00	0.884126
636.00	0.886875
637.00	0.888799
638.00	0.890302
639.00	0.892777
640.00	0.894629
641.00	0.895193
642.00	0.897296
643.00	0.899543
644.00	0.901449
645.00	0.903336
646.00	0.905717
647.00	0.906425
648.00	0.908866
649.00	0.910925
650.00	0.912843
651.00	0.914829
652.00	0.917540
653.00	0.918797
654.00	0.920425
655.00	0.922461
656.00	0.924053
657.00	0.926404
658.00	0.929730
659.00	0.933098
660.00	0.935741
661.00	0.938837
662.00	0.941099
663.00	0.942332
664.00	0.943202
665.00	0.944578
666.00	0.945057
667.00	0.945954
668.00	0.946404
669.00	0.946877
670.00	0.947494
671.00	0.947486
672.00	0.947269
673.00	0.948058
674.00	0.948432
675.00	0.948961
676.00	0.950992
677.00	0.953008
678.00	0.953990
679.00	0.955805
680.00	0.956777
681.00	0.957973
682.00	0.959180
683.00	0.960236
684.00	0.961846
685.00	0.963113
686.00	0.964799
687.00	0.966044
688.00	0.967445
689.00	0.967825
690.00	0.969269
691.00	0.969216
692.00	0.970494
693.00	0.971896
694.00	0.972987
695.00	0.973651
696.00	0.973956
697.00	0.973691
698.00	0.973789
699.00	0.974168
700.00	0.975699
701.00	0.976827
702.00	0.976375
703.00	0.977142
704.00	0.977383
705.00	0.976284
706.00	0.976885
707.00	0.978392
708.00	0.978500
709.00	0.979274
710.00	0.980450
711.00	0.980573
712.00	0.980966
713.00	0.981460
714.00	0.981735
715.00	0.980136
716.00	0.980699
717.00	0.980934
718.00	0.980043
719.00	0.968733
720.00	0.959211
721.00	0.951551
722.00	0.948403
723.00	0.945243
724.00	0.942000
725.00	0.938758
726.00	0.935968
727.00	0.932652
728.00	0.929426
729.00	0.926352
730.00	0.926091
731.00	0.925742
732.00	0.925487
733.00	0.925171
734.00	0.924760
735.00	0.924350
736.00	0.923907
737.00	0.923536
738.00	0.923057
739.00	0.922545
740.00	0.921907
741.00	0.921299
742.00	0.920586
743.00	0.919766
744.00	0.919076
745.00	0.918206
746.00	0.917357
747.00	0.916421
748.00	0.915538
749.00	0.914522
750.00	0.913568
751.00	0.912470
752.00	0.911274
753.00	0.910116
754.00	0.908853
755.00	0.907648
756.00	0.906303
757.00	0.905103
758.00	0.903777
759.00	0.902497
760.00	0.901055
761.00	0.899646
762.00	0.898215
763.00	0.896814
764.00	0.895329
765.00	0.893809
766.00	0.892352
767.00	0.890702
768.00	0.889124
769.00	0.887589
770.00	0.885949
771.00	0.884274
772.00	0.882494
773.00	0.880737
774.00	0.878923
775.00	0.877172
776.00	0.875300
777.00	0.873611
778.00	0.871676
779.00	0.869854
780.00	0.867944
781.00	0.865948
782.00	0.863914
783.00	0.861767
784.00	0.859752
785.00	0.857639
786.00	0.855478
787.00	0.853270
788.00	0.851155
789.00	0.848945
790.00	0.846832
791.00	0.844611
792.00	0.842381
793.00	0.840141
794.00	0.837716
795.00	0.835409
796.00	0.832988
797.00	0.830546
798.00	0.828097
799.00	0.825677
800.00	0.823196
801.00	0.820753
802.00	0.818298
803.00	0.815887
804.00	0.813392
805.00	0.810852
806.00	0.808348
807.00	0.805756
808.00	0.803171
809.00	0.800470
810.00	0.797813
811.00	0.795363
812.00	0.792728
813.00	0.790147
814.00	0.787637
815.00	0.785064
816.00	0.782443
817.00	0.779831
818.00	0.777209
819.00	0.774709
820.00	0.772031
821.00	0.769482
822.00	0.766851
823.00	0.764264
824.00	0.761665
825.00	0.759136
826.00	0.756628
827.00	0.754120
828.00	0.751464
829.00	0.748974
830.00	0.746473
831.00	0.743909
832.00	0.741397
833.00	0.738830
834.00	0.736366
835.00	0.733846
836.00	0.731201
837.00	0.728763
838.00	0.726188
839.00	0.723701
840.00	0.721238
841.00	0.718648
842.00	0.716088
843.00	0.713520
844.00	0.711150
845.00	0.708641
846.00	0.706126
847.00	0.703589
848.00	0.701068
849.00	0.698605
850.00	0.696079
851.00	0.693613
852.00	0.691093
853.00	0.688584
854.00	0.685982
855.00	0.683672
856.00	0.681219
857.00	0.678778
858.00	0.676329
859.00	0.673910
860.00	0.671342
861.00	0.668725
862.00	0.666218
863.00	0.660860
864.00	0.655537
865.00	0.650205
866.00	0.644976
867.00	0.639740
868.00	0.634481
869.00	0.629346
870.00	0.624215
871.00	0.619140
872.00	0.613889
873.00	0.608756
874.00	0.603680
875.00	0.598707
876.00	0.593682
877.00	0.588854
878.00	0.583977
879.00	0.579122
880.00	0.576544
881.00	0.574053
882.00	0.571522
883.00	0.568994
884.00	0.566577
885.00	0.564254
886.00	0.561768
887.00	0.559371
888.00	0.556942
889.00	0.554597
890.00	0.552261
891.00	0.549919
892.00	0.547610
893.00	0.545274
894.00	0.542941
895.00	0.540626
896.00	0.538364
897.00	0.536177
898.00	0.533961
899.00	0.531828
900.00	0.529664
901.00	0.527531
902.00	0.525268
903.00	0.523161
904.00	0.521064
905.00	0.519003
906.00	0.516897
907.00	0.514850
908.00	0.512813
909.00	0.510791
910.00	0.508868
911.00	0.506988
912.00	0.505068
913.00	0.503223
914.00	0.501346
915.00	0.499513
916.00	0.497661
917.00	0.495789
918.00	0.493974
919.00	0.492216
920.00	0.490453
921.00	0.488717
922.00	0.487011
923.00	0.485355
924.00	0.483681
925.00	0.482039
926.00	0.480430
927.00	0.478803
928.00	0.477172
929.00	0.475571
930.00	0.473945
931.00	0.472377
932.00	0.470803
933.00	0.469305
934.00	0.467819
935.00	0.466360
936.00	0.464922
937.00	0.463485
938.00	0.462055
939.00	0.460655
940.00	0.459266
941.00	0.457940
942.00	0.456562
943.00	0.455203
944.00	0.453819
945.00	0.452425
946.00	0.451074
947.00	0.449767
948.00	0.448498
949.00	0.447243
950.00	0.445960
951.00	0.444706
952.00	0.443441
953.00	0.442167
954.00	0.440928
955.00	0.439700
956.00	0.438482
957.00	0.437228
958.00	0.435949
959.00	0.434739
960.00	0.433578
961.00	0.432458
962.00	0.431326
963.00	0.430221
964.00	0.429071
965.00	0.427947
966.00	0.426822
967.00	0.425716
968.00	0.424610
969.00	0.423499
970.00	0.422426
971.00	0.421403
972.00	0.420381
973.00	0.419324
974.00	0.418312
975.00	0.417314
976.00	0.416330
977.00	0.415302
978.00	0.414303
979.00	0.413352
980.00	0.412415
981.00	0.411498
982.00	0.410568
983.00	0.409681
984.00	0.408791
985.00	0.407933
986.00	0.407084
987.00	0.406208
988.00	0.405302
989.00	0.404422
990.00	0.403548
991.00	0.402689
992.00	0.401857
993.00	0.401000
994.00	0.400200
995.00	0.399358
996.00	0.398526
997.00	0.397696
998.00	0.396883
999.00	0.396076
1000.00	0.395239
1001.00	0.394439
1002.00	0.393640
1003.00	0.392858
1004.00	0.392079
1005.00	0.391299
1006.00	0.390576
1007.00	0.389869
1008.00	0.389170
1009.00	0.388444
1010.00	0.387727
1011.00	0.386986
1012.00	0.386302
1013.00	0.385613
1014.00	0.384898
1015.00	0.384198
1016.00	0.383473
1017.00	0.382796
1018.00	0.382114
1019.00	0.381448
1020.00	0.380778
1021.00	0.380132
1022.00	0.379483
1023.00	0.378785
1024.00	0.378123
1025.00	0.377481
1026.00	0.376829
1027.00	0.376175
1028.00	0.375533
1029.00	0.374898
1030.00	0.374245
1031.00	0.373629
1032.00	0.373002
1033.00	0.372392
1034.00	0.371738
1035.00	0.371094
1036.00	0.370444
1037.00	0.369823
1038.00	0.369186
1039.00	0.368563
1040.00	0.367929
1041.00	0.367303
1042.00	0.366639
1043.00	0.366038
1044.00	0.365440
1045.00	0.364836
1046.00	0.364226
1047.00	0.363658
1048.00	0.363099
1049.00	0.362539
1050.00	0.361982
1051.00	0.361440
1052.00	0.360922
1053.00	0.360382
1054.00	0.359839
1055.00	0.359332
1056.00	0.358804
1057.00	0.358278
1058.00	0.357756
1059.00	0.357292
1060.00	0.356803
1061.00	0.356310
1062.00	0.355814
1063.00	0.355330
1064.00	0.354848
1065.00	0.354387
1066.00	0.353901
1067.00	0.353427
1068.00	0.352943
1069.00	0.352458
1070.00	0.351997
1071.00	0.351525
1072.00	0.351051
1073.00	0.350583
1074.00	0.350141
1075.00	0.349715
1076.00	0.349230
1077.00	0.348752
1078.00	0.348300
1079.00	0.347888
1080.00	0.347453
1081.00	0.347005
1082.00	0.346525
1083.00	0.346087
1084.00	0.345647
1085.00	0.345232
1086.00	0.344814
1087.00	0.344396
1088.00	0.343963
1089.00	0.343539
1090.00	0.343158
1091.00	0.342777
1092.00	0.342373
1093.00	0.342009
1094.00	0.341658
1095.00	0.341310
1096.00	0.340959
1097.00	0.340584
1098.00	0.340210
1099.00	0.339830
1100.00	0.339437
1101.00	0.339063
1102.00	0.338710
1103.00	0.338338
1104.00	0.337986
1105.00	0.337639
1106.00	0.337299
1107.00	0.336955
1108.00	0.336590
1109.00	0.336242
1110.00	0.335899
1111.00	0.335531
1112.00	0.335151
1113.00	0.334756
1114.00	0.334418
1115.00	0.334081
1116.00	0.333747
1117.00	0.333469
1118.00	0.333174
1119.00	0.332856
1120.00	0.332534
1121.00	0.332231
1122.00	0.331933
1123.00	0.331615
1124.00	0.331299
1125.00	0.331032
1126.00	0.330750
1127.00	0.330476
1128.00	0.330188
1129.00	0.329929
1130.00	0.329665
1131.00	0.329400
1132.00	0.329139
1133.00	0.328853
1134.00	0.328578
1135.00	0.328312
1136.00	0.328071
1137.00	0.327855
1138.00	0.327619
1139.00	0.327410
1140.00	0.327211
1141.00	0.327025
1142.00	0.326807
1143.00	0.326596
1144.00	0.326341
1145.00	0.326142
1146.00	0.325921
1147.00	0.325705
1148.00	0.325502
1149.00	0.325315
1150.00	0.325170
1151.00	0.324976
1152.00	0.324780
1153.00	0.324550
1154.00	0.324362
1155.00	0.324155
1156.00	0.323907
1157.00	0.323682
1158.00	0.323460
1159.00	0.323237
1160.00	0.323014
1161.00	0.322815
1162.00	0.322593
1163.00	0.322373
1164.00	0.322142
1165.00	0.321881
1166.00	0.321620
1167.00	0.321363
1168.00	0.321103
1169.00	0.320841
1170.00	0.320596
1171.00	0.320304
1172.00	0.320031
1173.00	0.319789
1174.00	0.319530
1175.00	0.319239
1176.00	0.318937
1177.00	0.318652
1178.00	0.318399
1179.00	0.318146
1180.00	0.317876
1181.00	0.317618
1182.00	0.317356
1183.00	0.317075
1184.00	0.316801
1185.00	0.316539
1186.00	0.316288
1187.00	0.316025
1188.00	0.315751
1189.00	0.315504
1190.00	0.315245
1191.00	0.314984
1192.00	0.314716
1193.00	0.314474
1194.00	0.314206
1195.00	0.313937
1196.00	0.313648
1197.00	0.313393
1198.00	0.313117
1199.00	0.312854
1200.00	0.312609
1201.00	0.312353
1202.00	0.312110
1203.00	0.311860
1204.00	0.311610
1205.00	0.311378
1206.00	0.311106
1207.00	0.310834
1208.00	0.310579
1209.00	0.310345
1210.00	0.310111
1211.00	0.309875
1212.00	0.309612
1213.00	0.309376
1214.00	0.309123
1215.00	0.308872
1216.00	0.308628
1217.00	0.308387
1218.00	0.308131
1219.00	0.307868
1220.00	0.307614
1221.00	0.307349
1222.00	0.307073
1223.00	0.306804
1224.00	0.306545
1225.00	0.306272
1226.00	0.305983
1227.00	0.305689
1228.00	0.305382
1229.00	0.305079
1230.00	0.304781
1231.00	0.304504
1232.00	0.304242
1233.00	0.303973
1234.00	0.303705
1235.00	0.303424
1236.00	0.303124
1237.00	0.302811
1238.00	0.302522
1239.00	0.302239
1240.00	0.301957
1241.00	0.301664
1242.00	0.301359
1243.00	0.301076
1244.00	0.300801
1245.00	0.300554
1246.00	0.300304
1247.00	0.300031
1248.00	0.299736
1249.00	0.299472
1250.00	0.299214
1251.00	0.298949
1252.00	0.298683
1253.00	0.298419
1254.00	0.298176
1255.00	0.297938
1256.00	0.297718
1257.00	0.297490
1258.00	0.297266
1259.00	0.297053
1260.00	0.296853
1261.00	0.296645
1262.00	0.296435
1263.00	0.296214
1264.00	0.296013
1265.00	0.295804
1266.00	0.295605
1267.00	0.295391
1268.00	0.295181
1269.00	0.294975
1270.00	0.294781
1271.00	0.294582
1272.00	0.294379
1273.00	0.294150
1274.00	0.293946
1275.00	0.293724
1276.00	0.293517
1277.00	0.293282
1278.00	0.293055
1279.00	0.292835
1280.00	0.292649
1281.00	0.292429
1282.00	0.292245
1283.00	0.292030
1284.00	0.291817
1285.00	0.291592
1286.00	0.291398
1287.00	0.291216
1288.00	0.291027
1289.00	0.290830
1290.00	0.290645
1291.00	0.290473
1292.00	0.290326
1293.00	0.290167
1294.00	0.290034
1295.00	0.289882
1296.00	0.289735
1297.00	0.289585
1298.00	0.289460
1299.00	0.289318
1300.00	0.289181
1301.00	0.289044
1302.00	0.288931
1303.00	0.288798
1304.00	0.288673
1305.00	0.288561
1306.00	0.288447
1307.00	0.288343
1308.00	0.288219
1309.00	0.288100
1310.00	0.288010
1311.00	0.287904
1312.00	0.287826
1313.00	0.287726
1314.00	0.287615
1315.00	0.287519
1316.00	0.287434
1317.00	0.287327
1318.00	0.287245
1319.00	0.287156
1320.00	0.287097
1321.00	0.287011
1322.00	0.286924
1323.00	0.286860
1324.00	0.286779
1325.00	0.286714
1326.00	0.286662
1327.00	0.286582
1328.00	0.286531
1329.00	0.286470
1330.00	0.286436
1331.00	0.286420
1332.00	0.286394
1333.00	0.286397
1334.00	0.286405
1335.00	0.286401
1336.00	0.286410
1337.00	0.286414
1338.00	0.286451
1339.00	0.286498
1340.00	0.286576
1341.00	0.286665
1342.00	0.286756
1343.00	0.286809
1344.00	0.286880
1345.00	0.286954
1346.00	0.287022
1347.00	0.287044
1348.00	0.287108
1349.00	0.287198
1350.00	0.287244
1351.00	0.287314
1352.00	0.287404
1353.00	0.287516
1354.00	0.287622
1355.00	0.287722
1356.00	0.287824
1357.00	0.287916
1358.00	0.288028
1359.00	0.288162
1360.00	0.288337
1361.00	0.288512
1362.00	0.288696
1363.00	0.288937
1364.00	0.289275
1365.00	0.289581
1366.00	0.289920
1367.00	0.290335
1368.00	0.290816
1369.00	0.291354
1370.00	0.291894
1371.00	0.292528
1372.00	0.293225
1373.00	0.293999
1374.00	0.294850
1375.00	0.295780
1376.00	0.296751
1377.00	0.297804
1378.00	0.298951
1379.00	0.300164
1380.00	0.301444
1381.00	0.302792
1382.00	0.304242
1383.00	0.305744
1384.00	0.307281
1385.00	0.308900
1386.00	0.310600
1387.00	0.312391
1388.00	0.314225
1389.00	0.316106
1390.00	0.318058
1391.00	0.320042
1392.00	0.322063
1393.00	0.324161
1394.00	0.326352
1395.00	0.328575
1396.00	0.330845
1397.00	0.333127
1398.00	0.335448
1399.00	0.337762
1400.00	0.340119
1401.00	0.342499
1402.00	0.344911
1403.00	0.347288
1404.00	0.349667
1405.00	0.352053
1406.00	0.354453
1407.00	0.356806
1408.00	0.359117
1409.00	0.361404
1410.00	0.363671
1411.00	0.365876
1412.00	0.368043
1413.00	0.370165
1414.00	0.372233
1415.00	0.374264
1416.00	0.376241
1417.00	0.378175
1418.00	0.380035
1419.00	0.381793
1420.00	0.383492
1421.00	0.385152
1422.00	0.386701
1423.00	0.388208
1424.00	0.389650
1425.00	0.391051
1426.00	0.392409
1427.00	0.393682
1428.00	0.394892
1429.00	0.396037
1430.00	0.397107
1431.00	0.398159
1432.00	0.399128
1433.00	0.400060
1434.00	0.400945
1435.00	0.401831
1436.00	0.402653
1437.00	0.403419
1438.00	0.404107
1439.00	0.404774
1440.00	0.405383
1441.00	0.405969
1442.00	0.406492
1443.00	0.406970
1444.00	0.407409
1445.00	0.407775
1446.00	0.408120
1447.00	0.408468
1448.00	0.408761
1449.00	0.408963
1450.00	0.409159
1451.00	0.409341
1452.00	0.409452
1453.00	0.409475
1454.00	0.409497
1455.00	0.409472
1456.00	0.409417
1457.00	0.409304
1458.00	0.409128
1459.00	0.408953
1460.00	0.408720
1461.00	0.408442
1462.00	0.408118
1463.00	0.407740
1464.00	0.407295
1465.00	0.406786
1466.00	0.406255
1467.00	0.405683
1468.00	0.405005
1469.00	0.404300
1470.00	0.403598
1471.00	0.402828
1472.00	0.402033
1473.00	0.401209
1474.00	0.400356
1475.00	0.399448
1476.00	0.398483
1477.00	0.397525
1478.00	0.396528
1479.00	0.395494
1480.00	0.394397
1481.00	0.393297
1482.00	0.392209
1483.00	0.391094
1484.00	0.389935
1485.00	0.388781
1486.00	0.387601
1487.00	0.386372
1488.00	0.385130
1489.00	0.383899
1490.00	0.382645
1491.00	0.381353
1492.00	0.380080
1493.00	0.378811
1494.00	0.377506
1495.00	0.376198
1496.00	0.374909
1497.00	0.373644
1498.00	0.372336
1499.00	0.370991
1500.00	0.369678
1501.00	0.368372
1502.00	0.367028
1503.00	0.365669
1504.00	0.364342
1505.00	0.363032
1506.00	0.361693
1507.00	0.360351
1508.00	0.359037
1509.00	0.357720
1510.00	0.356378
1511.00	0.355029
1512.00	0.353706
1513.00	0.352379
1514.00	0.351064
1515.00	0.349774
1516.00	0.348515
1517.00	0.347246
1518.00	0.345980
1519.00	0.344776
1520.00	0.343595
1521.00	0.342424
1522.00	0.341232
1523.00	0.340088
1524.00	0.338949
1525.00	0.337812
1526.00	0.336675
1527.00	0.335576
1528.00	0.334461
1529.00	0.333338
1530.00	0.332270
1531.00	0.331214
1532.00	0.330174
1533.00	0.329135
1534.00	0.328127
1535.00	0.327112
1536.00	0.326085
1537.00	0.325065
1538.00	0.324056
1539.00	0.323088
1540.00	0.322097
1541.00	0.321119
1542.00	0.320175
1543.00	0.319236
1544.00	0.318317
1545.00	0.317450
1546.00	0.316581
1547.00	0.315704
1548.00	0.314810
1549.00	0.313930
1550.00	0.313074
1551.00	0.312200
1552.00	0.311358
1553.00	0.310515
1554.00	0.309694
1555.00	0.308889
1556.00	0.308077
1557.00	0.307292
1558.00	0.306524
1559.00	0.305736
1560.00	0.304988
1561.00	0.304216
1562.00	0.303467
1563.00	0.302734
1564.00	0.301991
1565.00	0.301290
1566.00	0.300552
1567.00	0.299831
1568.00	0.299133
1569.00	0.298445
1570.00	0.297764
1571.00	0.297099
1572.00	0.296436
1573.00	0.295792
1574.00	0.295137
1575.00	0.294465
1576.00	0.293808
1577.00	0.293148
1578.00	0.292503
1579.00	0.291857
1580.00	0.291230
1581.00	0.290598
1582.00	0.289983
1583.00	0.289421
1584.00	0.288858
1585.00	0.288316
1586.00	0.287754
1587.00	0.287210
1588.00	0.286650
1589.00	0.286096
1590.00	0.285552
1591.00	0.285028
1592.00	0.284557
1593.00	0.284070
1594.00	0.283604
1595.00	0.283143
1596.00	0.282700
1597.00	0.282244
1598.00	0.281810
1599.00	0.281381
1600.00	0.280935
1601.00	0.280500
1602.00	0.280052
1603.00	0.279614
1604.00	0.279193
1605.00	0.278776
1606.00	0.278348
1607.00	0.277946
1608.00	0.277535
1609.00	0.277112
1610.00	0.276717
1611.00	0.276301
1612.00	0.275905
1613.00	0.275500
1614.00	0.275094
1615.00	0.274737
1616.00	0.274366
1617.00	0.274003
1618.00	0.273630
1619.00	0.273259
1620.00	0.272921
1621.00	0.272528
1622.00	0.272174
1623.00	0.271864
1624.00	0.271543
1625.00	0.271225
1626.00	0.270918
1627.00	0.270633
1628.00	0.270355
1629.00	0.270071
1630.00	0.269788
1631.00	0.269560
1632.00	0.269287
1633.00	0.269003
1634.00	0.268739
1635.00	0.268482
1636.00	0.268243
1637.00	0.267986
1638.00	0.267781
1639.00	0.267568
1640.00	0.267345
1641.00	0.267094
1642.00	0.266855
1643.00	0.268543
1644.00	0.270191
1645.00	0.271882
1646.00	0.273592
1647.00	0.275266
1648.00	0.276966
1649.00	0.278685
1650.00	0.280472
1651.00	0.282186
1652.00	0.283924
1653.00	0.285683
1654.00	0.287476
1655.00	0.289246
1656.00	0.290987
1657.00	0.292755
1658.00	0.294553
1659.00	0.296383
1660.00	0.296118
1661.00	0.295921
1662.00	0.295632
1663.00	0.295392
1664.00	0.295204
1665.00	0.294905
1666.00	0.294646
1667.00	0.294295
1668.00	0.294095
1669.00	0.293834
1670.00	0.293587
1671.00	0.293310
1672.00	0.293087
1673.00	0.292866
1674.00	0.292622
1675.00	0.292354
1676.00	0.292063
1677.00	0.291872
1678.00	0.291615
1679.00	0.291474
1680.00	0.291258
1681.00	0.291061
1682.00	0.290921
1683.00	0.290766
1684.00	0.290648
1685.00	0.290481
1686.00	0.290360
1687.00	0.290127
1688.00	0.290052
1689.00	0.289961
1690.00	0.289924
1691.00	0.289859
1692.00	0.289819
1693.00	0.289834
1694.00	0.289789
1695.00	0.289800
1696.00	0.289776
1697.00	0.289776
1698.00	0.289723
1699.00	0.289739
1700.00	0.289732
1701.00	0.289755
1702.00	0.289721
1703.00	0.289685
1704.00	0.289752
1705.00	0.289684
1706.00	0.289560
1707.00	0.289569
1708.00	0.289545
1709.00	0.289568
1710.00	0.289537
1711.00	0.289487
1712.00	0.289441
1713.00	0.289389
1714.00	0.289314
1715.00	0.289314
1716.00	0.289306
1717.00	0.289225
1718.00	0.289258
1719.00	0.289283
1720.00	0.289322
1721.00	0.289404
1722.00	0.289463
1723.00	0.289585
1724.00	0.289538
1725.00	0.289603
1726.00	0.289603
1727.00	0.289644
1728.00	0.289657
1729.00	0.289689
1730.00	0.289705
1731.00	0.289789
1732.00	0.289819
1733.00	0.289828
1734.00	0.289939
1735.00	0.289917
1736.00	0.290053
1737.00	0.290146
1738.00	0.290168
1739.00	0.290186
1740.00	0.290281
1741.00	0.290410
1742.00	0.290575
1743.00	0.290702
1744.00	0.290798
1745.00	0.290972
1746.00	0.291042
1747.00	0.291187
1748.00	0.291334
1749.00	0.291642
1750.00	0.291737
1751.00	0.291927
1752.00	0.292105
1753.00	0.292164
1754.00	0.292338
1755.00	0.292526
1756.00	0.292785
1757.00	0.292919
1758.00	0.293158
1759.00	0.293322
1760.00	0.293441
1761.00	0.293617
1762.00	0.293811
1763.00	0.294055
1764.00	0.294230
1765.00	0.294401
1766.00	0.294396
1767.00	0.294600
1768.00	0.294738
1769.00	0.294823
1770.00	0.294955
1771.00	0.294936
1772.00	0.295051
1773.00	0.295050
1774.00	0.295126
1775.00	0.294997
1776.00	0.294914
1777.00	0.294891
1778.00	0.294912
1779.00	0.294773
1780.00	0.294658
1781.00	0.294693
1782.00	0.294580
1783.00	0.294524
1784.00	0.294494
1785.00	0.294419
1786.00	0.294237
1787.00	0.294111
1788.00	0.294143
1789.00	0.293905
1790.00	0.293823
1791.00	0.293705
1792.00	0.293731
1793.00	0.293493
1794.00	0.293408
1795.00	0.293272
1796.00	0.293211
1797.00	0.293135
1798.00	0.292926
1799.00	0.292813
1800.00	0.292634
1801.00	0.292523
1802.00	0.292304
1803.00	0.292339
1804.00	0.292182
1805.00	0.292011
1806.00	0.291962
1807.00	0.291736
1808.00	0.291554
1809.00	0.291288
1810.00	0.291299
1811.00	0.291133
1812.00	0.290966
1813.00	0.290875
1814.00	0.290794
1815.00	0.290586
1816.00	0.290498
1817.00	0.290445
1818.00	0.290193
1819.00	0.290133
1820.00	0.290011
1821.00	0.290065
1822.00	0.289834
1823.00	0.289810
1824.00	0.289839
1825.00	0.289789
1826.00	0.289754
1827.00	0.289672
1828.00	0.289824
1829.00	0.289862
1830.00	0.289889
1831.00	0.289900
1832.00	0.290151
1833.00	0.290184
1834.00	0.290290
1835.00	0.290483
1836.00	0.290576
1837.00	0.290880
1838.00	0.291123
1839.00	0.291624
1840.00	0.291932
1841.00	0.292422
1842.00	0.293007
1843.00	0.293630
1844.00	0.294368
1845.00	0.295041
1846.00	0.295910
1847.00	0.296786
1848.00	0.297819
1849.00	0.298847
1850.00	0.300044
1851.00	0.301349
1852.00	0.302879
1853.00	0.304461
1854.00	0.305952
1855.00	0.307689
1856.00	0.309581
1857.00	0.311645
1858.00	0.313707
1859.00	0.315942
1860.00	0.318383
1861.00	0.320837
1862.00	0.323496
1863.00	0.326247
1864.00	0.329269
1865.00	0.332486
1866.00	0.335877
1867.00	0.339471
1868.00	0.343227
1869.00	0.347004
1870.00	0.351100
1871.00	0.355470
1872.00	0.359869
1873.00	0.364525
1874.00	0.369300
1875.00	0.374254
1876.00	0.379318
1877.00	0.384612
1878.00	0.390157
1879.00	0.395872
1880.00	0.401820
1881.00	0.407696
1882.00	0.413599
1883.00	0.419596
1884.00	0.425830
1885.00	0.432228
1886.00	0.438818
1887.00	0.445368
1888.00	0.452039
1889.00	0.458750
1890.00	0.465187
1891.00	0.472094
1892.00	0.478786
1893.00	0.485675
1894.00	0.492265
1895.00	0.499152
1896.00	0.505643
1897.00	0.512134
1898.00	0.518737
1899.00	0.525564
1900.00	0.532282
1901.00	0.538800
1902.00	0.545422
1903.00	0.551541
1904.00	0.558183
1905.00	0.563966
1906.00	0.570081
1907.00	0.576255
1908.00	0.581828
1909.00	0.587331
1910.00	0.592457
1911.00	0.597331
1912.00	0.601537
1913.00	0.606351
1914.00	0.610499
1915.00	0.614596
1916.00	0.618249
1917.00	0.621664
1918.00	0.625219
1919.00	0.627927
1920.00	0.631071
1921.00	0.633164
1922.00	0.635585
1923.00	0.637009
1924.00	0.638680
1925.00	0.640105
1926.00	0.641867
1927.00	0.642796
1928.00	0.644252
1929.00	0.645453
1930.00	0.645727
1931.00	0.646949
1932.00	0.647335
1933.00	0.647918
1934.00	0.648107
1935.00	0.648226
1936.00	0.648166
1937.00	0.648136
1938.00	0.647819
1939.00	0.647570
1940.00	0.647511
1941.00	0.646886
1942.00	0.646944
1943.00	0.645639
1944.00	0.645721
1945.00	0.644723
1946.00	0.644173
1947.00	0.643632
1948.00	0.642209
1949.00	0.641636
1950.00	0.640434
1951.00	0.639486
1952.00	0.637729
1953.00	0.636831
1954.00	0.635120
1955.00	0.633390
1956.00	0.631923
1957.00	0.630213
1958.00	0.628787
1959.00	0.626292
1960.00	0.625625
1961.00	0.623521
1962.00	0.622197
1963.00	0.620049
1964.00	0.618494
1965.00	0.616684
1966.00	0.614805
1967.00	0.613161
1968.00	0.611629
1969.00	0.610047
1970.00	0.607662
1971.00	0.605777
1972.00	0.604527
1973.00	0.602738
1974.00	0.601075
1975.00	0.599482
1976.00	0.598166
1977.00	0.595917
1978.00	0.594399
1979.00	0.592309
1980.00	0.590894
1981.00	0.588782
1982.00	0.587322
1983.00	0.584990
1984.00	0.583062
1985.00	0.580407
1986.00	0.578808
1987.00	0.577192
1988.00	0.575204
1989.00	0.573335
1990.00	0.571330
1991.00	0.569514
1992.00	0.567168
1993.00	0.565078
1994.00	0.563166
1995.00	0.561236
1996.00	0.559235
1997.00	0.557275
1998.00	0.555508
1999.00	0.553353
2000.00	0.551992
2001.00	0.549758
2002.00	0.548425
2003.00	0.546054
2004.00	0.544080
2005.00	0.542199
2006.00	0.540282
2007.00	0.538195
2008.00	0.536401
2009.00	0.534742
2010.00	0.532642
2011.00	0.530928
2012.00	0.528890
2013.00	0.527381
2014.00	0.525225
2015.00	0.523582
2016.00	0.521757
2017.00	0.519892
2018.00	0.518229
2019.00	0.516408
2020.00	0.514849
2021.00	0.512916
2022.00	0.511310
2023.00	0.509246
2024.00	0.508050
2025.00	0.506248
2026.00	0.504710
2027.00	0.503285
2028.00	0.501591
2029.00	0.500219
2030.00	0.498325
2031.00	0.497120
2032.00	0.495154
2033.00	0.493724
2034.00	0.492018
2035.00	0.490478
2036.00	0.488876
2037.00	0.487396
2038.00	0.485937
2039.00	0.484549
2040.00	0.483318
2041.00	0.481283
2042.00	0.479471
2043.00	0.477892
2044.00	0.476099
2045.00	0.474881
2046.00	0.473038
2047.00	0.471311
2048.00	0.469630
2049.00	0.468253
2050.00	0.466699
2051.00	0.464985
2052.00	0.463458
2053.00	0.461702
2054.00	0.460013
2055.00	0.458490
2056.00	0.456994
2057.00	0.455287
2058.00	0.453736
2059.00	0.452533
2060.00	0.450797
2061.00	0.449710
2062.00	0.447536
2063.00	0.445936
2064.00	0.444582
2065.00	0.443283
2066.00	0.441711
2067.00	0.440258
2068.00	0.439014
2069.00	0.437524
2070.00	0.436133
2071.00	0.434802
2072.00	0.433707
2073.00	0.431912
2074.00	0.430557
2075.00	0.429500
2076.00	0.428203
2077.00	0.426862
2078.00	0.425391
2079.00	0.424451
2080.00	0.423117
2081.00	0.421757
2082.00	0.420310
2083.00	0.419035
2084.00	0.417347
2085.00	0.415991
2086.00	0.414356
2087.00	0.412773
2088.00	0.411274
2089.00	0.409543
2090.00	0.408430
2091.00	0.407135
2092.00	0.405850
2093.00	0.404486
2094.00	0.402941
2095.00	0.401538
2096.00	0.400060
2097.00	0.398835
2098.00	0.397590
2099.00	0.396223
2100.00	0.394823
2101.00	0.393661
2102.00	0.392312
2103.00	0.391459
2104.00	0.390420
2105.00	0.389083
2106.00	0.387897
2107.00	0.386340
2108.00	0.385120
2109.00	0.383617
2110.00	0.382252
2111.00	0.381445
2112.00	0.380274
2113.00	0.379125
2114.00	0.377628
2115.00	0.376594
2116.00	0.375447
2117.00	0.374210
2118.00	0.373086
2119.00	0.372168
2120.00	0.370654
2121.00	0.369511
2122.00	0.368570
2123.00	0.367427
2124.00	0.366855
2125.00	0.365761
2126.00	0.364811
2127.00	0.363778
2128.00	0.362658
2129.00	0.361147
2130.00	0.359950
2131.00	0.359213
2132.00	0.358216
2133.00	0.356993
2134.00	0.356105
2135.00	0.354985
2136.00	0.353742
2137.00	0.352999
2138.00	0.352156
2139.00	0.351253
2140.00	0.350290
2141.00	0.349324
2142.00	0.348019
2143.00	0.347268
2144.00	0.346326
2145.00	0.345484
2146.00	0.345206
2147.00	0.344525
2148.00	0.343701
2149.00	0.342758
2150.00	0.342150
2151.00	0.341370
2152.00	0.340828
2153.00	0.339856
2154.00	0.339169
2155.00	0.338309
2156.00	0.337407
2157.00	0.336950
2158.00	0.336106
2159.00	0.335771
2160.00	0.335149
2161.00	0.334555
2162.00	0.334121
2163.00	0.333234
2164.00	0.332443
2165.00	0.331905
2166.00	0.331487
2167.00	0.330854
2168.00	0.330292
2169.00	0.329649
2170.00	0.328997
2171.00	0.328615
2172.00	0.328063
2173.00	0.327784
2174.00	0.327180
2175.00	0.326697
2176.00	0.325973
2177.00	0.325562
2178.00	0.325097
2179.00	0.324478
2180.00	0.324168
2181.00	0.323918
2182.00	0.323631
2183.00	0.323188
2184.00	0.322846
2185.00	0.322375
2186.00	0.322091
2187.00	0.322092
2188.00	0.321487
2189.00	0.321013
2190.00	0.320743
2191.00	0.320466
2192.00	0.320010
2193.00	0.320032
2194.00	0.319560
2195.00	0.319401
2196.00	0.319094
2197.00	0.318853
[truncated: 303 more rows]
