# Supplementary material for: Ultrafast charge-transfer-induced spin transition in cobalt-tungstate molecular photomagnets
Source: Nat Commun. 2025 Jun 6;16:5012. doi: 10.1038/s41467-025-60401-4 (PMC12144094; doi:10.1038/s41467-025-60401-4)
Supplement: Supplementary file 5 — Source Data [file 41467_2025_60401_MOESM5_ESM.zip › Source_Data_files/Photoinduced_UV_vis_NIR_spectra_CsCoW/photo2nd_anealing/File_220713_162844_60K.txt]

File_220713_162844_60K.spc - RawData
�g�� (nm)	Abs.
200.00	6.000000
201.00	6.000000
202.00	6.000000
203.00	3.293791
204.00	2.456511
205.00	2.659605
206.00	2.611786
207.00	2.363403
208.00	2.218852
209.00	2.209650
210.00	2.308803
211.00	2.390098
212.00	2.436157
213.00	2.397053
214.00	2.587689
215.00	2.505674
216.00	2.446328
217.00	2.407701
218.00	2.381557
219.00	2.408284
220.00	2.392565
221.00	2.440719
222.00	2.402378
223.00	2.404657
224.00	2.342608
225.00	2.299695
226.00	2.265367
227.00	2.268002
228.00	2.258971
229.00	2.285684
230.00	2.303795
231.00	2.338624
232.00	2.374291
233.00	2.377726
234.00	2.364956
235.00	2.356731
236.00	2.362657
237.00	2.362771
238.00	2.335904
239.00	2.348554
240.00	2.349820
241.00	2.362483
242.00	2.367599
243.00	2.401943
244.00	2.393156
245.00	2.402478
246.00	2.404346
247.00	2.393358
248.00	2.398745
249.00	2.398864
250.00	2.408901
251.00	2.400806
252.00	2.409934
253.00	2.379330
254.00	2.378854
255.00	2.372699
256.00	2.384718
257.00	2.386378
258.00	2.418799
259.00	2.434715
260.00	2.432988
261.00	2.449964
262.00	2.456790
263.00	2.437066
264.00	2.427429
265.00	2.409636
266.00	2.389368
267.00	2.384150
268.00	2.383852
269.00	2.368272
270.00	2.386294
271.00	2.379351
272.00	2.360532
273.00	2.355475
274.00	2.358986
275.00	2.353839
276.00	2.335351
277.00	2.322118
278.00	2.311146
279.00	2.303204
280.00	2.288535
281.00	2.283229
282.00	2.272558
283.00	2.265824
284.00	2.257945
285.00	2.246583
286.00	2.235356
287.00	2.228369
288.00	2.211465
289.00	2.201164
290.00	2.185958
291.00	2.178406
292.00	2.169990
293.00	2.161764
294.00	2.144541
295.00	2.135121
296.00	2.122004
297.00	2.113031
298.00	2.096260
299.00	2.083919
300.00	2.066005
301.00	2.051402
302.00	2.031188
303.00	2.017452
304.00	2.002650
305.00	1.995492
306.00	1.971081
307.00	1.954504
308.00	1.939305
309.00	1.915541
310.00	1.896169
311.00	1.885479
312.00	1.863908
313.00	1.844454
314.00	1.831302
315.00	1.812947
316.00	1.788995
317.00	1.768864
318.00	1.754204
319.00	1.726908
320.00	1.703160
321.00	1.681239
322.00	1.664167
323.00	1.644397
324.00	1.632937
325.00	1.623688
326.00	1.617116
327.00	1.603112
328.00	1.593065
329.00	1.580538
330.00	1.567033
331.00	1.557464
332.00	1.551099
333.00	1.539352
334.00	1.535245
335.00	1.526647
336.00	1.520478
337.00	1.517393
338.00	1.514706
339.00	1.509733
340.00	1.506775
341.00	1.501268
342.00	1.494470
343.00	1.492267
344.00	1.490678
345.00	1.489912
346.00	1.488906
347.00	1.488595
348.00	1.483705
349.00	1.481364
350.00	1.477169
351.00	1.473933
352.00	1.470197
353.00	1.466142
354.00	1.459971
355.00	1.457762
356.00	1.452848
357.00	1.448628
358.00	1.445545
359.00	1.440926
360.00	1.434401
361.00	1.430032
362.00	1.423751
363.00	1.416563
364.00	1.409978
365.00	1.401434
366.00	1.392918
367.00	1.384261
368.00	1.376224
369.00	1.368309
370.00	1.359927
371.00	1.350215
372.00	1.341522
373.00	1.330461
374.00	1.319413
375.00	1.308451
376.00	1.298663
377.00	1.288299
378.00	1.279243
379.00	1.268689
380.00	1.259221
381.00	1.247726
382.00	1.236153
383.00	1.225289
384.00	1.215110
385.00	1.204616
386.00	1.195797
387.00	1.186744
388.00	1.177502
389.00	1.167458
390.00	1.158400
391.00	1.149097
392.00	1.140055
393.00	1.131662
394.00	1.124277
395.00	1.116710
396.00	1.109258
397.00	1.102393
398.00	1.095923
399.00	1.089406
400.00	1.083464
401.00	1.078160
402.00	1.073336
403.00	1.068399
404.00	1.064739
405.00	1.060504
406.00	1.057372
407.00	1.053481
408.00	1.050571
409.00	1.046547
410.00	1.043707
411.00	1.039850
412.00	1.036030
413.00	1.031520
414.00	1.027914
415.00	1.023538
416.00	1.020038
417.00	1.016518
418.00	1.013121
419.00	1.009389
420.00	1.005018
421.00	0.999801
422.00	0.996411
423.00	0.992859
424.00	0.989312
425.00	0.986188
426.00	0.983185
427.00	0.978961
428.00	0.974423
429.00	0.970170
430.00	0.965956
431.00	0.962607
432.00	0.959198
433.00	0.956116
434.00	0.953228
435.00	0.950271
436.00	0.946864
437.00	0.943817
438.00	0.941231
439.00	0.938286
440.00	0.936514
441.00	0.934298
442.00	0.932559
443.00	0.930325
444.00	0.928524
445.00	0.926088
446.00	0.924346
447.00	0.922352
448.00	0.921444
449.00	0.919986
450.00	0.919168
451.00	0.917820
452.00	0.916609
453.00	0.915528
454.00	0.914697
455.00	0.913773
456.00	0.912946
457.00	0.912697
458.00	0.911673
459.00	0.910694
460.00	0.909824
461.00	0.909710
462.00	0.908946
463.00	0.908593
464.00	0.907897
465.00	0.906901
466.00	0.905965
467.00	0.904746
468.00	0.903356
469.00	0.902050
470.00	0.900895
471.00	0.898678
472.00	0.896594
473.00	0.894496
474.00	0.892590
475.00	0.890777
476.00	0.888874
477.00	0.887012
478.00	0.884982
479.00	0.883521
480.00	0.881482
481.00	0.879878
482.00	0.878459
483.00	0.876623
484.00	0.874479
485.00	0.872650
486.00	0.870719
487.00	0.868438
488.00	0.866598
489.00	0.865100
490.00	0.863226
491.00	0.861718
492.00	0.860695
493.00	0.859352
494.00	0.857567
495.00	0.856335
496.00	0.855206
497.00	0.853863
498.00	0.852673
499.00	0.851765
500.00	0.850485
501.00	0.849231
502.00	0.848136
503.00	0.847116
504.00	0.845670
505.00	0.844799
506.00	0.843666
507.00	0.842669
508.00	0.841780
509.00	0.841307
510.00	0.839988
511.00	0.839473
512.00	0.838433
513.00	0.837969
514.00	0.837585
515.00	0.837161
516.00	0.836240
517.00	0.835552
518.00	0.834891
519.00	0.833820
520.00	0.833652
521.00	0.833105
522.00	0.833082
523.00	0.831909
524.00	0.831942
525.00	0.831548
526.00	0.831491
527.00	0.831021
528.00	0.831154
529.00	0.830956
530.00	0.831035
531.00	0.830679
532.00	0.830266
533.00	0.830224
534.00	0.829190
535.00	0.827951
536.00	0.826743
537.00	0.825277
538.00	0.823172
539.00	0.821333
540.00	0.819537
541.00	0.816867
542.00	0.814432
543.00	0.812054
544.00	0.809410
545.00	0.806090
546.00	0.803842
547.00	0.801774
548.00	0.799564
549.00	0.797670
550.00	0.796169
551.00	0.794788
552.00	0.793490
553.00	0.792558
554.00	0.791835
555.00	0.791914
556.00	0.791663
557.00	0.791849
558.00	0.791854
559.00	0.792177
560.00	0.792174
561.00	0.792889
562.00	0.793266
563.00	0.793906
564.00	0.794598
565.00	0.795043
566.00	0.795656
567.00	0.796225
568.00	0.796785
569.00	0.796954
570.00	0.797292
571.00	0.797176
572.00	0.796936
573.00	0.797017
574.00	0.797045
575.00	0.796962
576.00	0.797202
577.00	0.797674
578.00	0.797767
579.00	0.798389
580.00	0.799110
581.00	0.799704
582.00	0.800320
583.00	0.801435
584.00	0.802305
585.00	0.803774
586.00	0.805701
587.00	0.807694
588.00	0.809836
589.00	0.811730
590.00	0.814037
591.00	0.815425
592.00	0.816980
593.00	0.818300
594.00	0.820054
595.00	0.820657
596.00	0.822250
597.00	0.824147
598.00	0.825864
599.00	0.827962
600.00	0.830464
601.00	0.832969
602.00	0.834534
603.00	0.836379
604.00	0.837820
605.00	0.839627
606.00	0.841252
607.00	0.843375
608.00	0.845279
609.00	0.847469
610.00	0.849374
611.00	0.851012
612.00	0.852680
613.00	0.854987
614.00	0.857163
615.00	0.859674
616.00	0.862103
617.00	0.864386
618.00	0.866915
619.00	0.868964
620.00	0.870868
621.00	0.872819
622.00	0.875059
623.00	0.876882
624.00	0.878949
625.00	0.881085
626.00	0.883757
627.00	0.886132
628.00	0.888075
629.00	0.890392
630.00	0.892671
631.00	0.894466
632.00	0.896973
633.00	0.899347
634.00	0.901951
635.00	0.904341
636.00	0.907064
637.00	0.909038
638.00	0.911270
639.00	0.913237
640.00	0.915666
641.00	0.917125
642.00	0.919150
643.00	0.921886
644.00	0.924116
645.00	0.926410
646.00	0.928920
647.00	0.930523
648.00	0.932320
649.00	0.933979
650.00	0.935356
651.00	0.937307
652.00	0.940111
653.00	0.941630
654.00	0.944095
655.00	0.947083
656.00	0.949571
657.00	0.952186
658.00	0.955474
659.00	0.958777
660.00	0.961214
661.00	0.964014
662.00	0.966209
663.00	0.968973
664.00	0.970416
665.00	0.972111
666.00	0.972773
667.00	0.973985
668.00	0.973697
669.00	0.974510
670.00	0.975011
671.00	0.976240
672.00	0.976802
673.00	0.978521
674.00	0.978886
675.00	0.980043
676.00	0.981341
677.00	0.982913
678.00	0.984284
679.00	0.986201
680.00	0.987040
681.00	0.987849
682.00	0.989166
683.00	0.990428
684.00	0.991387
685.00	0.993636
686.00	0.995671
687.00	0.996446
688.00	0.997393
689.00	0.999143
690.00	1.000024
691.00	1.000211
692.00	1.002958
693.00	1.004586
694.00	1.006137
695.00	1.006963
696.00	1.008693
697.00	1.008689
698.00	1.008888
699.00	1.008337
700.00	1.008481
701.00	1.008922
702.00	1.009060
703.00	1.009256
704.00	1.011343
705.00	1.012444
706.00	1.013747
707.00	1.014712
708.00	1.015279
709.00	1.015113
710.00	1.015352
711.00	1.015222
712.00	1.015097
713.00	1.015365
714.00	1.013746
715.00	1.012754
716.00	1.013235
717.00	1.014398
718.00	1.013834
719.00	1.003894
720.00	0.993886
721.00	0.984805
722.00	0.981480
723.00	0.978303
724.00	0.975226
725.00	0.972318
726.00	0.969347
727.00	0.965957
728.00	0.962415
729.00	0.959394
730.00	0.959096
731.00	0.958803
732.00	0.958580
733.00	0.958340
734.00	0.958119
735.00	0.957766
736.00	0.957400
737.00	0.956955
738.00	0.956544
739.00	0.956068
740.00	0.955463
741.00	0.954819
742.00	0.954135
743.00	0.953477
744.00	0.952655
745.00	0.951993
746.00	0.951221
747.00	0.950410
748.00	0.949499
749.00	0.948546
750.00	0.947590
751.00	0.946427
752.00	0.945380
753.00	0.944204
754.00	0.943027
755.00	0.941750
756.00	0.940426
757.00	0.939233
758.00	0.937861
759.00	0.936568
760.00	0.935150
761.00	0.933788
762.00	0.932233
763.00	0.930762
764.00	0.929197
765.00	0.927632
766.00	0.926170
767.00	0.924473
768.00	0.922855
769.00	0.921135
770.00	0.919447
771.00	0.917610
772.00	0.915888
773.00	0.914116
774.00	0.912206
775.00	0.910409
776.00	0.908598
777.00	0.906690
778.00	0.904841
779.00	0.902932
780.00	0.900892
781.00	0.898855
782.00	0.896775
783.00	0.894558
784.00	0.892378
785.00	0.890162
786.00	0.888054
787.00	0.885841
788.00	0.883729
789.00	0.881424
790.00	0.879171
791.00	0.876824
792.00	0.874361
793.00	0.871855
794.00	0.869442
795.00	0.866868
796.00	0.864372
797.00	0.861864
798.00	0.859418
799.00	0.856832
800.00	0.854232
801.00	0.851724
802.00	0.849235
803.00	0.846671
804.00	0.844040
805.00	0.841270
806.00	0.838593
807.00	0.835891
808.00	0.833197
809.00	0.830631
810.00	0.827955
811.00	0.825272
812.00	0.822623
813.00	0.819897
814.00	0.817181
815.00	0.814386
816.00	0.811762
817.00	0.809052
818.00	0.806306
819.00	0.803591
820.00	0.800689
821.00	0.797968
822.00	0.795437
823.00	0.792728
824.00	0.789987
825.00	0.787337
826.00	0.784609
827.00	0.781994
828.00	0.779314
829.00	0.776676
830.00	0.774030
831.00	0.771385
832.00	0.768791
833.00	0.766059
834.00	0.763403
835.00	0.760758
836.00	0.758038
837.00	0.755550
838.00	0.753080
839.00	0.750379
840.00	0.747769
841.00	0.745122
842.00	0.742441
843.00	0.739734
844.00	0.737102
845.00	0.734456
846.00	0.731847
847.00	0.729267
848.00	0.726670
849.00	0.724152
850.00	0.721572
851.00	0.719013
852.00	0.716417
853.00	0.713902
854.00	0.711301
855.00	0.708646
856.00	0.706094
857.00	0.703542
858.00	0.701032
859.00	0.698458
860.00	0.695832
861.00	0.693147
862.00	0.690454
863.00	0.684666
864.00	0.679054
865.00	0.673430
866.00	0.667769
867.00	0.662233
868.00	0.656644
869.00	0.651140
870.00	0.645578
871.00	0.640118
872.00	0.634668
873.00	0.629232
874.00	0.623846
875.00	0.618462
876.00	0.613181
877.00	0.608045
878.00	0.602870
879.00	0.597784
880.00	0.595175
881.00	0.592514
882.00	0.589877
883.00	0.587231
884.00	0.584671
885.00	0.582192
886.00	0.579669
887.00	0.577188
888.00	0.574630
889.00	0.572145
890.00	0.569671
891.00	0.567205
892.00	0.564784
893.00	0.562295
894.00	0.559806
895.00	0.557423
896.00	0.555029
897.00	0.552681
898.00	0.550314
899.00	0.548002
900.00	0.545749
901.00	0.543478
902.00	0.541121
903.00	0.538814
904.00	0.536564
905.00	0.534354
906.00	0.532120
907.00	0.529958
908.00	0.527828
909.00	0.525742
910.00	0.523730
911.00	0.521747
912.00	0.519697
913.00	0.517733
914.00	0.515728
915.00	0.513780
916.00	0.511829
917.00	0.509880
918.00	0.507964
919.00	0.506132
920.00	0.504305
921.00	0.502480
922.00	0.500651
923.00	0.498891
924.00	0.497100
925.00	0.495353
926.00	0.493630
927.00	0.491939
928.00	0.490227
929.00	0.488629
930.00	0.486952
931.00	0.485365
932.00	0.483701
933.00	0.482077
934.00	0.480441
935.00	0.478849
936.00	0.477320
937.00	0.475788
938.00	0.474273
939.00	0.472802
940.00	0.471321
941.00	0.469887
942.00	0.468439
943.00	0.466970
944.00	0.465551
945.00	0.464111
946.00	0.462654
947.00	0.461272
948.00	0.459915
949.00	0.458606
950.00	0.457303
951.00	0.456010
952.00	0.454732
953.00	0.453392
954.00	0.452102
955.00	0.450804
956.00	0.449512
957.00	0.448240
958.00	0.446944
959.00	0.445695
960.00	0.444514
961.00	0.443312
962.00	0.442106
963.00	0.440912
964.00	0.439713
965.00	0.438535
966.00	0.437364
967.00	0.436215
968.00	0.435042
969.00	0.433880
970.00	0.432766
971.00	0.431641
972.00	0.430566
973.00	0.429501
974.00	0.428427
975.00	0.427417
976.00	0.426401
977.00	0.425342
978.00	0.424288
979.00	0.423287
980.00	0.422315
981.00	0.421344
982.00	0.420349
983.00	0.419410
984.00	0.418473
985.00	0.417570
986.00	0.416649
987.00	0.415736
988.00	0.414854
989.00	0.413954
990.00	0.413073
991.00	0.412184
992.00	0.411296
993.00	0.410400
994.00	0.409554
995.00	0.408685
996.00	0.407819
997.00	0.406962
998.00	0.406119
999.00	0.405290
1000.00	0.404427
1001.00	0.403568
1002.00	0.402740
1003.00	0.401940
1004.00	0.401149
1005.00	0.400353
1006.00	0.399602
1007.00	0.398855
1008.00	0.398131
1009.00	0.397391
1010.00	0.396651
1011.00	0.395910
1012.00	0.395193
1013.00	0.394500
1014.00	0.393791
1015.00	0.393073
1016.00	0.392326
1017.00	0.391615
1018.00	0.390922
1019.00	0.390262
1020.00	0.389574
1021.00	0.388909
1022.00	0.388253
1023.00	0.387534
1024.00	0.386838
1025.00	0.386152
1026.00	0.385469
1027.00	0.384801
1028.00	0.384111
1029.00	0.383443
1030.00	0.382789
1031.00	0.382147
1032.00	0.381508
1033.00	0.380881
1034.00	0.380244
1035.00	0.379628
1036.00	0.378976
1037.00	0.378369
1038.00	0.377748
1039.00	0.377115
1040.00	0.376510
1041.00	0.375894
1042.00	0.375253
1043.00	0.374669
1044.00	0.374059
1045.00	0.373460
1046.00	0.372860
1047.00	0.372256
1048.00	0.371658
1049.00	0.371066
1050.00	0.370487
1051.00	0.369932
1052.00	0.369374
1053.00	0.368800
1054.00	0.368242
1055.00	0.367700
1056.00	0.367159
1057.00	0.366626
1058.00	0.366098
1059.00	0.365600
1060.00	0.365069
1061.00	0.364548
1062.00	0.364040
1063.00	0.363558
1064.00	0.363049
1065.00	0.362567
1066.00	0.362089
1067.00	0.361643
1068.00	0.361166
1069.00	0.360680
1070.00	0.360234
1071.00	0.359759
1072.00	0.359269
1073.00	0.358771
1074.00	0.358285
1075.00	0.357817
1076.00	0.357350
1077.00	0.356858
1078.00	0.356412
1079.00	0.355992
1080.00	0.355551
1081.00	0.355130
1082.00	0.354680
1083.00	0.354267
1084.00	0.353831
1085.00	0.353413
1086.00	0.352997
1087.00	0.352576
1088.00	0.352131
1089.00	0.351699
1090.00	0.351319
1091.00	0.350948
1092.00	0.350548
1093.00	0.350160
1094.00	0.349795
1095.00	0.349443
1096.00	0.349057
1097.00	0.348666
1098.00	0.348283
1099.00	0.347888
1100.00	0.347461
1101.00	0.347059
1102.00	0.346683
1103.00	0.346324
1104.00	0.345940
1105.00	0.345580
1106.00	0.345232
1107.00	0.344875
1108.00	0.344498
1109.00	0.344144
1110.00	0.343788
1111.00	0.343423
1112.00	0.343033
1113.00	0.342685
1114.00	0.342355
1115.00	0.342016
1116.00	0.341703
1117.00	0.341416
1118.00	0.341131
1119.00	0.340796
1120.00	0.340433
1121.00	0.340130
1122.00	0.339835
1123.00	0.339515
1124.00	0.339190
1125.00	0.338907
1126.00	0.338618
1127.00	0.338319
1128.00	0.338022
1129.00	0.337757
1130.00	0.337482
1131.00	0.337219
1132.00	0.336941
1133.00	0.336666
1134.00	0.336402
1135.00	0.336119
1136.00	0.335867
1137.00	0.335643
1138.00	0.335396
1139.00	0.335141
1140.00	0.334907
1141.00	0.334695
1142.00	0.334467
1143.00	0.334234
1144.00	0.334005
1145.00	0.333828
1146.00	0.333593
1147.00	0.333348
1148.00	0.333124
1149.00	0.332928
1150.00	0.332720
1151.00	0.332483
1152.00	0.332251
1153.00	0.332033
1154.00	0.331843
1155.00	0.331621
1156.00	0.331394
1157.00	0.331177
1158.00	0.330939
1159.00	0.330689
1160.00	0.330470
1161.00	0.330254
1162.00	0.330008
1163.00	0.329774
1164.00	0.329550
1165.00	0.329284
1166.00	0.329025
1167.00	0.328781
1168.00	0.328540
1169.00	0.328294
1170.00	0.328020
1171.00	0.327696
1172.00	0.327433
1173.00	0.327181
1174.00	0.326921
1175.00	0.326667
1176.00	0.326396
1177.00	0.326126
1178.00	0.325890
1179.00	0.325630
1180.00	0.325372
1181.00	0.325101
1182.00	0.324828
1183.00	0.324529
1184.00	0.324242
1185.00	0.323969
1186.00	0.323694
1187.00	0.323424
1188.00	0.323163
1189.00	0.322897
1190.00	0.322645
1191.00	0.322378
1192.00	0.322105
1193.00	0.321867
1194.00	0.321601
1195.00	0.321336
1196.00	0.321065
1197.00	0.320828
1198.00	0.320565
1199.00	0.320320
1200.00	0.320103
1201.00	0.319870
1202.00	0.319630
1203.00	0.319379
1204.00	0.319147
1205.00	0.318899
1206.00	0.318645
1207.00	0.318366
1208.00	0.318134
1209.00	0.317905
1210.00	0.317665
1211.00	0.317416
1212.00	0.317144
1213.00	0.316906
1214.00	0.316633
1215.00	0.316359
1216.00	0.316086
1217.00	0.315799
1218.00	0.315499
1219.00	0.315226
1220.00	0.314960
1221.00	0.314677
1222.00	0.314410
1223.00	0.314128
1224.00	0.313859
1225.00	0.313556
1226.00	0.313253
1227.00	0.312962
1228.00	0.312648
1229.00	0.312332
1230.00	0.311994
1231.00	0.311686
1232.00	0.311409
1233.00	0.311122
1234.00	0.310852
1235.00	0.310573
1236.00	0.310264
1237.00	0.309960
1238.00	0.309665
1239.00	0.309390
1240.00	0.309101
1241.00	0.308807
1242.00	0.308508
1243.00	0.308229
1244.00	0.307928
1245.00	0.307661
1246.00	0.307400
1247.00	0.307137
1248.00	0.306861
1249.00	0.306607
1250.00	0.306362
1251.00	0.306086
1252.00	0.305819
1253.00	0.305552
1254.00	0.305304
1255.00	0.305074
1256.00	0.304832
1257.00	0.304618
1258.00	0.304384
1259.00	0.304159
1260.00	0.303925
1261.00	0.303691
1262.00	0.303457
1263.00	0.303223
1264.00	0.303011
1265.00	0.302771
1266.00	0.302535
1267.00	0.302307
1268.00	0.302097
1269.00	0.301885
1270.00	0.301684
1271.00	0.301487
1272.00	0.301260
1273.00	0.301023
1274.00	0.300785
1275.00	0.300578
1276.00	0.300368
1277.00	0.300142
1278.00	0.299935
1279.00	0.299724
1280.00	0.299524
1281.00	0.299302
1282.00	0.299126
1283.00	0.298923
1284.00	0.298723
1285.00	0.298505
1286.00	0.298315
1287.00	0.298128
1288.00	0.297928
1289.00	0.297713
1290.00	0.297522
1291.00	0.297331
1292.00	0.297133
1293.00	0.296963
1294.00	0.296795
1295.00	0.296635
1296.00	0.296477
1297.00	0.296316
1298.00	0.296162
1299.00	0.296015
1300.00	0.295871
1301.00	0.295710
1302.00	0.295569
1303.00	0.295435
1304.00	0.295312
1305.00	0.295212
1306.00	0.295113
1307.00	0.295005
1308.00	0.294884
1309.00	0.294776
1310.00	0.294681
1311.00	0.294582
1312.00	0.294463
1313.00	0.294355
1314.00	0.294243
1315.00	0.294143
1316.00	0.294041
1317.00	0.293944
1318.00	0.293870
1319.00	0.293802
1320.00	0.293730
1321.00	0.293624
1322.00	0.293504
1323.00	0.293426
1324.00	0.293336
1325.00	0.293260
1326.00	0.293188
1327.00	0.293103
1328.00	0.293030
1329.00	0.292981
1330.00	0.292942
1331.00	0.292909
1332.00	0.292896
1333.00	0.292877
1334.00	0.292869
1335.00	0.292843
1336.00	0.292835
1337.00	0.292829
1338.00	0.292833
1339.00	0.292858
1340.00	0.292909
1341.00	0.292985
1342.00	0.293058
1343.00	0.293112
1344.00	0.293154
1345.00	0.293215
1346.00	0.293283
1347.00	0.293346
1348.00	0.293397
1349.00	0.293462
1350.00	0.293527
1351.00	0.293579
1352.00	0.293658
1353.00	0.293752
1354.00	0.293834
1355.00	0.293927
1356.00	0.294029
1357.00	0.294127
1358.00	0.294240
1359.00	0.294365
1360.00	0.294528
1361.00	0.294718
1362.00	0.294926
1363.00	0.295162
1364.00	0.295444
1365.00	0.295776
1366.00	0.296133
1367.00	0.296555
1368.00	0.297054
1369.00	0.297589
1370.00	0.298131
1371.00	0.298765
1372.00	0.299485
1373.00	0.300268
1374.00	0.301108
1375.00	0.301997
1376.00	0.302981
1377.00	0.304027
1378.00	0.305164
1379.00	0.306387
1380.00	0.307672
1381.00	0.309042
1382.00	0.310490
1383.00	0.312001
1384.00	0.313539
1385.00	0.315131
1386.00	0.316831
1387.00	0.318629
1388.00	0.320459
1389.00	0.322336
1390.00	0.324298
1391.00	0.326312
1392.00	0.328395
1393.00	0.330518
1394.00	0.332741
1395.00	0.334980
1396.00	0.337233
1397.00	0.339526
1398.00	0.341874
1399.00	0.344207
1400.00	0.346560
1401.00	0.348944
1402.00	0.351387
1403.00	0.353781
1404.00	0.356164
1405.00	0.358566
1406.00	0.360965
1407.00	0.363315
1408.00	0.365652
1409.00	0.367939
1410.00	0.370215
1411.00	0.372431
1412.00	0.374621
1413.00	0.376782
1414.00	0.378881
1415.00	0.380884
1416.00	0.382841
1417.00	0.384757
1418.00	0.386602
1419.00	0.388363
1420.00	0.390065
1421.00	0.391727
1422.00	0.393303
1423.00	0.394850
1424.00	0.396326
1425.00	0.397724
1426.00	0.399088
1427.00	0.400359
1428.00	0.401561
1429.00	0.402702
1430.00	0.403772
1431.00	0.404792
1432.00	0.405769
1433.00	0.406693
1434.00	0.407599
1435.00	0.408498
1436.00	0.409308
1437.00	0.410064
1438.00	0.410751
1439.00	0.411424
1440.00	0.412021
1441.00	0.412591
1442.00	0.413137
1443.00	0.413611
1444.00	0.414075
1445.00	0.414481
1446.00	0.414868
1447.00	0.415219
1448.00	0.415523
1449.00	0.415754
1450.00	0.415969
1451.00	0.416124
1452.00	0.416209
1453.00	0.416253
1454.00	0.416278
1455.00	0.416279
1456.00	0.416216
1457.00	0.416101
1458.00	0.415911
1459.00	0.415669
1460.00	0.415405
1461.00	0.415081
1462.00	0.414711
1463.00	0.414263
1464.00	0.413786
1465.00	0.413256
1466.00	0.412684
1467.00	0.412085
1468.00	0.411413
1469.00	0.410728
1470.00	0.410008
1471.00	0.409247
1472.00	0.408448
1473.00	0.407619
1474.00	0.406741
1475.00	0.405848
1476.00	0.404897
1477.00	0.403923
1478.00	0.402899
1479.00	0.401841
1480.00	0.400746
1481.00	0.399631
1482.00	0.398506
1483.00	0.397361
1484.00	0.396206
1485.00	0.395035
1486.00	0.393844
1487.00	0.392592
1488.00	0.391311
1489.00	0.389999
1490.00	0.388715
1491.00	0.387396
1492.00	0.386073
1493.00	0.384777
1494.00	0.383457
1495.00	0.382136
1496.00	0.380820
1497.00	0.379539
1498.00	0.378221
1499.00	0.376879
1500.00	0.375546
1501.00	0.374192
1502.00	0.372832
1503.00	0.371430
1504.00	0.370089
1505.00	0.368765
1506.00	0.367425
1507.00	0.366047
1508.00	0.364722
1509.00	0.363386
1510.00	0.362021
1511.00	0.360669
1512.00	0.359339
1513.00	0.357994
1514.00	0.356652
1515.00	0.355351
1516.00	0.354063
1517.00	0.352787
1518.00	0.351536
1519.00	0.350327
1520.00	0.349148
1521.00	0.347938
1522.00	0.346714
1523.00	0.345545
1524.00	0.344378
1525.00	0.343200
1526.00	0.342045
1527.00	0.340927
1528.00	0.339817
1529.00	0.338673
1530.00	0.337606
1531.00	0.336541
1532.00	0.335480
1533.00	0.334440
1534.00	0.333397
1535.00	0.332326
1536.00	0.331256
1537.00	0.330189
1538.00	0.329166
1539.00	0.328193
1540.00	0.327223
1541.00	0.326253
1542.00	0.325301
1543.00	0.324362
1544.00	0.323441
1545.00	0.322531
1546.00	0.321667
1547.00	0.320779
1548.00	0.319875
1549.00	0.318974
1550.00	0.318100
1551.00	0.317265
1552.00	0.316443
1553.00	0.315622
1554.00	0.314813
1555.00	0.314016
1556.00	0.313193
1557.00	0.312383
1558.00	0.311593
1559.00	0.310807
1560.00	0.310013
1561.00	0.309228
1562.00	0.308460
1563.00	0.307705
1564.00	0.306949
1565.00	0.306223
1566.00	0.305491
1567.00	0.304755
1568.00	0.303998
1569.00	0.303256
1570.00	0.302509
1571.00	0.301806
1572.00	0.301104
1573.00	0.300437
1574.00	0.299753
1575.00	0.299064
1576.00	0.298383
1577.00	0.297712
1578.00	0.297053
1579.00	0.296407
1580.00	0.295762
1581.00	0.295120
1582.00	0.294511
1583.00	0.293926
1584.00	0.293344
1585.00	0.292783
1586.00	0.292229
1587.00	0.291687
1588.00	0.291114
1589.00	0.290552
1590.00	0.289989
1591.00	0.289448
1592.00	0.288937
1593.00	0.288449
1594.00	0.287972
1595.00	0.287503
1596.00	0.287023
1597.00	0.286533
1598.00	0.286066
1599.00	0.285573
1600.00	0.285069
1601.00	0.284583
1602.00	0.284108
1603.00	0.283652
1604.00	0.283203
1605.00	0.282774
1606.00	0.282330
1607.00	0.281915
1608.00	0.281495
1609.00	0.281059
1610.00	0.280616
1611.00	0.280178
1612.00	0.279741
1613.00	0.279326
1614.00	0.278923
1615.00	0.278529
1616.00	0.278149
1617.00	0.277791
1618.00	0.277425
1619.00	0.277050
1620.00	0.276680
1621.00	0.276321
1622.00	0.275965
1623.00	0.275640
1624.00	0.275301
1625.00	0.274972
1626.00	0.274673
1627.00	0.274396
1628.00	0.274143
1629.00	0.273890
1630.00	0.273624
1631.00	0.273380
1632.00	0.273123
1633.00	0.272835
1634.00	0.272572
1635.00	0.272309
1636.00	0.272058
1637.00	0.271803
1638.00	0.271559
1639.00	0.271337
1640.00	0.271102
1641.00	0.270849
1642.00	0.270608
1643.00	0.272344
1644.00	0.274045
1645.00	0.275729
1646.00	0.277437
1647.00	0.279105
1648.00	0.280839
1649.00	0.282560
1650.00	0.284369
1651.00	0.286070
1652.00	0.287834
1653.00	0.289619
1654.00	0.291469
1655.00	0.293240
1656.00	0.295037
1657.00	0.296817
1658.00	0.298601
1659.00	0.300437
1660.00	0.300151
1661.00	0.299924
1662.00	0.299661
1663.00	0.299399
1664.00	0.299200
1665.00	0.298938
1666.00	0.298689
1667.00	0.298393
1668.00	0.298215
1669.00	0.297991
1670.00	0.297731
1671.00	0.297416
1672.00	0.297229
1673.00	0.296899
1674.00	0.296705
1675.00	0.296466
1676.00	0.296259
1677.00	0.295951
1678.00	0.295683
1679.00	0.295491
1680.00	0.295280
1681.00	0.295082
1682.00	0.294877
1683.00	0.294668
1684.00	0.294487
1685.00	0.294371
1686.00	0.294172
1687.00	0.293992
1688.00	0.293919
1689.00	0.293799
1690.00	0.293855
1691.00	0.293691
1692.00	0.293728
1693.00	0.293636
1694.00	0.293701
1695.00	0.293657
1696.00	0.293735
1697.00	0.293713
1698.00	0.293729
1699.00	0.293683
1700.00	0.293755
1701.00	0.293745
1702.00	0.293645
1703.00	0.293674
1704.00	0.293649
1705.00	0.293567
1706.00	0.293512
1707.00	0.293481
1708.00	0.293503
1709.00	0.293376
1710.00	0.293434
1711.00	0.293329
1712.00	0.293363
1713.00	0.293274
1714.00	0.293263
1715.00	0.293147
1716.00	0.293176
1717.00	0.293127
1718.00	0.293181
1719.00	0.293182
1720.00	0.293172
1721.00	0.293264
1722.00	0.293291
1723.00	0.293318
1724.00	0.293238
1725.00	0.293325
1726.00	0.293380
1727.00	0.293342
1728.00	0.293397
1729.00	0.293425
1730.00	0.293393
1731.00	0.293385
1732.00	0.293494
1733.00	0.293503
1734.00	0.293517
1735.00	0.293513
1736.00	0.293651
1737.00	0.293738
1738.00	0.293852
1739.00	0.293936
1740.00	0.294110
1741.00	0.294259
1742.00	0.294278
1743.00	0.294439
1744.00	0.294547
1745.00	0.294603
1746.00	0.294717
1747.00	0.294923
1748.00	0.295070
1749.00	0.295327
1750.00	0.295498
1751.00	0.295719
1752.00	0.295821
1753.00	0.295879
1754.00	0.296054
1755.00	0.296129
1756.00	0.296297
1757.00	0.296313
1758.00	0.296498
1759.00	0.296738
1760.00	0.296919
1761.00	0.297079
1762.00	0.297359
1763.00	0.297457
1764.00	0.297579
1765.00	0.297745
1766.00	0.297724
1767.00	0.297729
1768.00	0.297796
1769.00	0.297923
1770.00	0.297990
1771.00	0.298049
1772.00	0.298167
1773.00	0.298254
1774.00	0.298291
1775.00	0.298283
1776.00	0.298253
1777.00	0.298128
1778.00	0.298027
1779.00	0.297902
1780.00	0.297872
1781.00	0.297782
1782.00	0.297713
1783.00	0.297595
1784.00	0.297694
1785.00	0.297454
1786.00	0.297327
1787.00	0.297232
1788.00	0.297166
1789.00	0.296885
1790.00	0.296691
1791.00	0.296622
1792.00	0.296432
1793.00	0.296335
1794.00	0.296271
1795.00	0.296264
1796.00	0.296096
1797.00	0.295990
1798.00	0.295757
1799.00	0.295571
1800.00	0.295407
1801.00	0.295173
1802.00	0.295199
1803.00	0.295129
1804.00	0.294999
1805.00	0.294743
1806.00	0.294751
1807.00	0.294589
1808.00	0.294425
1809.00	0.294310
1810.00	0.294223
1811.00	0.294029
1812.00	0.293916
1813.00	0.293877
1814.00	0.293693
1815.00	0.293644
1816.00	0.293553
1817.00	0.293601
1818.00	0.293408
1819.00	0.293225
1820.00	0.293027
1821.00	0.293054
1822.00	0.292954
1823.00	0.292928
1824.00	0.292882
1825.00	0.292852
1826.00	0.292864
1827.00	0.292711
1828.00	0.292771
1829.00	0.292671
1830.00	0.292755
1831.00	0.292927
1832.00	0.293125
1833.00	0.293140
1834.00	0.293277
1835.00	0.293514
1836.00	0.293828
1837.00	0.294262
1838.00	0.294490
1839.00	0.294867
1840.00	0.295203
1841.00	0.295796
1842.00	0.296257
1843.00	0.296956
1844.00	0.297534
1845.00	0.298284
1846.00	0.299228
1847.00	0.300023
1848.00	0.300956
1849.00	0.301959
1850.00	0.303304
1851.00	0.304574
1852.00	0.306077
1853.00	0.307554
1854.00	0.309123
1855.00	0.310818
1856.00	0.312801
1857.00	0.314773
1858.00	0.316723
1859.00	0.319136
1860.00	0.321507
1861.00	0.324259
1862.00	0.326895
1863.00	0.329807
1864.00	0.332994
1865.00	0.336247
1866.00	0.339497
1867.00	0.343079
1868.00	0.346651
1869.00	0.350591
1870.00	0.354718
1871.00	0.358953
1872.00	0.363498
1873.00	0.368019
1874.00	0.372959
1875.00	0.378032
1876.00	0.383351
1877.00	0.388542
1878.00	0.394040
1879.00	0.399773
1880.00	0.405708
1881.00	0.411564
1882.00	0.417576
1883.00	0.423876
1884.00	0.430198
1885.00	0.436893
1886.00	0.443445
1887.00	0.450213
1888.00	0.456934
1889.00	0.463662
1890.00	0.470464
1891.00	0.477275
1892.00	0.484275
1893.00	0.490734
1894.00	0.497791
1895.00	0.504448
1896.00	0.511378
1897.00	0.517900
1898.00	0.524649
1899.00	0.531295
1900.00	0.537990
1901.00	0.544235
1902.00	0.550709
1903.00	0.556876
1904.00	0.562923
1905.00	0.568958
1906.00	0.574874
1907.00	0.580755
1908.00	0.586205
1909.00	0.591582
1910.00	0.596668
1911.00	0.601651
1912.00	0.606570
1913.00	0.611393
1914.00	0.615618
1915.00	0.619757
1916.00	0.623749
1917.00	0.627088
1918.00	0.630883
1919.00	0.633783
1920.00	0.636708
1921.00	0.639213
1922.00	0.641082
1923.00	0.643270
1924.00	0.645230
1925.00	0.646853
1926.00	0.648006
1927.00	0.649690
1928.00	0.650764
1929.00	0.651489
1930.00	0.651868
1931.00	0.652876
1932.00	0.652767
1933.00	0.652917
1934.00	0.653295
1935.00	0.653313
1936.00	0.653649
1937.00	0.653483
1938.00	0.653158
1939.00	0.653412
1940.00	0.653153
1941.00	0.652746
1942.00	0.652542
1943.00	0.651692
1944.00	0.650929
1945.00	0.650057
1946.00	0.649435
1947.00	0.648238
1948.00	0.646701
1949.00	0.646292
1950.00	0.644967
1951.00	0.644074
1952.00	0.642856
1953.00	0.641325
1954.00	0.639530
1955.00	0.637939
1956.00	0.636415
1957.00	0.634824
1958.00	0.633231
1959.00	0.631642
1960.00	0.630613
1961.00	0.628698
1962.00	0.626751
1963.00	0.625064
1964.00	0.623516
1965.00	0.621792
1966.00	0.619887
1967.00	0.618488
1968.00	0.616324
1969.00	0.614484
1970.00	0.612351
1971.00	0.610986
1972.00	0.609161
1973.00	0.607471
1974.00	0.605508
1975.00	0.603730
1976.00	0.601372
1977.00	0.599372
1978.00	0.597868
1979.00	0.595987
1980.00	0.594236
1981.00	0.592372
1982.00	0.590854
1983.00	0.588753
1984.00	0.586717
1985.00	0.585053
1986.00	0.583109
1987.00	0.580959
1988.00	0.579060
1989.00	0.577159
1990.00	0.574824
1991.00	0.573322
1992.00	0.571147
1993.00	0.569940
1994.00	0.567870
1995.00	0.565882
1996.00	0.564400
1997.00	0.562544
1998.00	0.560315
1999.00	0.558357
2000.00	0.556634
2001.00	0.554579
2002.00	0.552713
2003.00	0.550865
2004.00	0.549747
2005.00	0.547524
2006.00	0.546193
2007.00	0.544566
2008.00	0.542217
2009.00	0.540570
2010.00	0.538515
2011.00	0.537024
2012.00	0.535200
2013.00	0.532930
2014.00	0.530917
2015.00	0.529235
2016.00	0.527189
2017.00	0.524937
2018.00	0.523326
2019.00	0.521276
2020.00	0.519462
2021.00	0.517218
2022.00	0.515783
2023.00	0.513593
2024.00	0.512093
2025.00	0.510404
2026.00	0.508814
2027.00	0.506981
2028.00	0.505166
2029.00	0.503535
2030.00	0.501982
2031.00	0.500669
2032.00	0.499315
2033.00	0.497742
2034.00	0.496263
2035.00	0.494672
2036.00	0.493237
2037.00	0.491450
2038.00	0.490121
2039.00	0.488551
2040.00	0.487485
2041.00	0.485543
2042.00	0.484215
2043.00	0.482438
2044.00	0.480993
2045.00	0.479568
2046.00	0.477990
2047.00	0.476612
2048.00	0.475037
2049.00	0.473282
2050.00	0.471826
2051.00	0.470937
2052.00	0.469525
2053.00	0.467693
2054.00	0.466570
2055.00	0.464956
2056.00	0.463395
2057.00	0.461593
2058.00	0.460456
2059.00	0.458989
2060.00	0.457421
2061.00	0.455872
2062.00	0.454076
2063.00	0.452632
2064.00	0.451130
2065.00	0.449483
2066.00	0.447988
2067.00	0.446304
2068.00	0.444240
2069.00	0.442762
2070.00	0.441740
2071.00	0.439635
2072.00	0.438153
2073.00	0.436628
2074.00	0.435239
2075.00	0.433692
2076.00	0.432086
2077.00	0.430736
2078.00	0.428917
2079.00	0.427596
2080.00	0.426413
2081.00	0.425145
2082.00	0.423457
2083.00	0.422357
2084.00	0.420972
2085.00	0.419673
2086.00	0.418226
2087.00	0.416889
2088.00	0.416012
2089.00	0.414504
2090.00	0.413264
2091.00	0.412175
2092.00	0.410775
2093.00	0.409402
2094.00	0.408303
2095.00	0.407436
2096.00	0.405831
2097.00	0.404093
2098.00	0.402388
2099.00	0.401376
2100.00	0.399951
2101.00	0.398644
2102.00	0.397516
2103.00	0.396151
2104.00	0.394686
2105.00	0.393259
2106.00	0.392262
2107.00	0.390785
2108.00	0.389314
2109.00	0.388033
2110.00	0.386939
2111.00	0.385333
2112.00	0.384220
2113.00	0.383157
2114.00	0.382000
2115.00	0.380902
2116.00	0.379771
2117.00	0.378806
2118.00	0.377385
2119.00	0.376197
2120.00	0.374993
2121.00	0.373893
2122.00	0.372839
2123.00	0.371717
2124.00	0.370787
2125.00	0.369347
2126.00	0.368453
2127.00	0.367237
2128.00	0.366309
2129.00	0.364690
2130.00	0.363976
2131.00	0.362940
2132.00	0.361982
2133.00	0.360769
2134.00	0.359576
2135.00	0.358954
2136.00	0.358075
2137.00	0.357218
2138.00	0.356420
2139.00	0.355515
2140.00	0.354263
2141.00	0.353518
2142.00	0.352804
2143.00	0.351691
2144.00	0.351083
2145.00	0.350391
2146.00	0.349852
2147.00	0.348708
2148.00	0.347804
2149.00	0.346965
2150.00	0.346313
2151.00	0.345373
2152.00	0.344795
2153.00	0.344143
2154.00	0.343242
2155.00	0.342344
2156.00	0.341562
2157.00	0.340975
2158.00	0.339870
2159.00	0.339193
2160.00	0.338727
2161.00	0.337947
2162.00	0.337226
2163.00	0.336720
2164.00	0.336276
2165.00	0.335497
2166.00	0.334883
2167.00	0.334246
2168.00	0.333917
2169.00	0.332976
2170.00	0.332153
2171.00	0.331906
2172.00	0.331289
2173.00	0.330865
2174.00	0.330501
2175.00	0.330062
2176.00	0.329324
2177.00	0.328721
2178.00	0.328139
2179.00	0.327813
2180.00	0.327055
2181.00	0.326994
2182.00	0.326812
2183.00	0.326633
2184.00	0.326299
2185.00	0.325950
2186.00	0.325862
2187.00	0.325319
2188.00	0.324956
2189.00	0.324676
2190.00	0.324427
2191.00	0.323968
2192.00	0.323886
2193.00	0.323782
2194.00	0.323574
2195.00	0.323446
2196.00	0.323204
2197.00	0.323190
[truncated: 303 more rows]
