# Supplementary material for: Ultrafast charge-transfer-induced spin transition in cobalt-tungstate molecular photomagnets
Source: Nat Commun. 2025 Jun 6;16:5012. doi: 10.1038/s41467-025-60401-4 (PMC12144094; doi:10.1038/s41467-025-60401-4)
Supplement: Supplementary file 5 — Source Data [file 41467_2025_60401_MOESM5_ESM.zip › Source_Data_files/Photoinduced_UV_vis_NIR_spectra_CsCoW/photo2nd_anealing/File_220713_163355_65K.txt]

File_220713_163355_65K.spc - RawData
�g�� (nm)	Abs.
200.00	2.451681
201.00	2.752677
202.00	2.687544
203.00	2.341810
204.00	3.008062
205.00	2.661275
206.00	2.360760
207.00	2.285484
208.00	2.463403
209.00	2.616496
210.00	2.685604
211.00	2.531263
212.00	2.535225
213.00	2.366675
214.00	2.333543
215.00	2.311405
216.00	2.338278
217.00	2.304738
218.00	2.356254
219.00	2.327109
220.00	2.368460
221.00	2.308875
222.00	2.306625
223.00	2.331877
224.00	2.399735
225.00	2.431817
226.00	2.453243
227.00	2.416863
228.00	2.360361
229.00	2.359463
230.00	2.354343
231.00	2.312473
232.00	2.326502
233.00	2.340790
234.00	2.347837
235.00	2.331394
236.00	2.349715
237.00	2.356894
238.00	2.359125
239.00	2.374288
240.00	2.390410
241.00	2.383466
242.00	2.392257
243.00	2.399475
244.00	2.383585
245.00	2.380139
246.00	2.404545
247.00	2.377982
248.00	2.374789
249.00	2.382641
250.00	2.382007
251.00	2.377922
252.00	2.386752
253.00	2.385715
254.00	2.400522
255.00	2.395681
256.00	2.398231
257.00	2.391973
258.00	2.389300
259.00	2.379974
260.00	2.402092
261.00	2.402519
262.00	2.409049
263.00	2.416002
264.00	2.412260
265.00	2.389932
266.00	2.389523
267.00	2.378303
268.00	2.356627
269.00	2.355967
270.00	2.351162
271.00	2.339133
272.00	2.335851
273.00	2.338718
274.00	2.326136
275.00	2.315101
276.00	2.307872
277.00	2.300702
278.00	2.296686
279.00	2.284760
280.00	2.275803
281.00	2.259789
282.00	2.249401
283.00	2.238743
284.00	2.233529
285.00	2.230662
286.00	2.223023
287.00	2.213603
288.00	2.202479
289.00	2.182811
290.00	2.173837
291.00	2.162474
292.00	2.151567
293.00	2.138642
294.00	2.132390
295.00	2.117702
296.00	2.113696
297.00	2.097087
298.00	2.089700
299.00	2.077052
300.00	2.074918
301.00	2.056800
302.00	2.037828
303.00	2.026188
304.00	2.014027
305.00	1.982053
306.00	1.962554
307.00	1.951573
308.00	1.926861
309.00	1.902004
310.00	1.883651
311.00	1.849389
312.00	1.830961
313.00	1.814093
314.00	1.792670
315.00	1.777720
316.00	1.765194
317.00	1.739575
318.00	1.715919
319.00	1.697388
320.00	1.675090
321.00	1.655781
322.00	1.639156
323.00	1.626495
324.00	1.612621
325.00	1.597757
326.00	1.588869
327.00	1.577571
328.00	1.563010
329.00	1.549850
330.00	1.538433
331.00	1.527631
332.00	1.519913
333.00	1.514108
334.00	1.507465
335.00	1.503925
336.00	1.498998
337.00	1.493926
338.00	1.486385
339.00	1.482369
340.00	1.478062
341.00	1.473470
342.00	1.468820
343.00	1.468986
344.00	1.468511
345.00	1.464408
346.00	1.462178
347.00	1.459716
348.00	1.454675
349.00	1.452383
350.00	1.450809
351.00	1.449260
352.00	1.447730
353.00	1.444852
354.00	1.438617
355.00	1.434630
356.00	1.429427
357.00	1.425049
358.00	1.421116
359.00	1.417609
360.00	1.412206
361.00	1.407567
362.00	1.401585
363.00	1.394138
364.00	1.387861
365.00	1.380681
366.00	1.372253
367.00	1.363991
368.00	1.355828
369.00	1.345807
370.00	1.337842
371.00	1.328020
372.00	1.318824
373.00	1.308708
374.00	1.299291
375.00	1.288724
376.00	1.279900
377.00	1.269914
378.00	1.260926
379.00	1.251377
380.00	1.241715
381.00	1.231540
382.00	1.221338
383.00	1.211370
384.00	1.201381
385.00	1.192274
386.00	1.183085
387.00	1.173573
388.00	1.164554
389.00	1.155394
390.00	1.145546
391.00	1.135880
392.00	1.128009
393.00	1.119744
394.00	1.112852
395.00	1.104815
396.00	1.097952
397.00	1.090400
398.00	1.083978
399.00	1.076711
400.00	1.071135
401.00	1.065802
402.00	1.061416
403.00	1.056584
404.00	1.052412
405.00	1.048636
406.00	1.044734
407.00	1.040796
408.00	1.037917
409.00	1.034787
410.00	1.031042
411.00	1.027891
412.00	1.024282
413.00	1.019700
414.00	1.015909
415.00	1.012583
416.00	1.008247
417.00	1.004248
418.00	1.000653
419.00	0.996017
420.00	0.991689
421.00	0.987790
422.00	0.983978
423.00	0.979815
424.00	0.976234
425.00	0.972352
426.00	0.968022
427.00	0.963688
428.00	0.959593
429.00	0.955834
430.00	0.951447
431.00	0.947741
432.00	0.944124
433.00	0.940664
434.00	0.937593
435.00	0.934709
436.00	0.931544
437.00	0.928220
438.00	0.925227
439.00	0.921044
440.00	0.918302
441.00	0.916231
442.00	0.914239
443.00	0.911603
444.00	0.909476
445.00	0.906781
446.00	0.904391
447.00	0.902850
448.00	0.901651
449.00	0.900922
450.00	0.899993
451.00	0.898211
452.00	0.896314
453.00	0.894522
454.00	0.893183
455.00	0.892286
456.00	0.891762
457.00	0.891080
458.00	0.890498
459.00	0.889478
460.00	0.888165
461.00	0.887575
462.00	0.886653
463.00	0.885300
464.00	0.884484
465.00	0.883651
466.00	0.881740
467.00	0.879981
468.00	0.878505
469.00	0.876695
470.00	0.874810
471.00	0.873136
472.00	0.871240
473.00	0.869293
474.00	0.867278
475.00	0.865425
476.00	0.863190
477.00	0.861499
478.00	0.859400
479.00	0.857043
480.00	0.854767
481.00	0.852942
482.00	0.850716
483.00	0.848898
484.00	0.846770
485.00	0.844791
486.00	0.842467
487.00	0.840030
488.00	0.837537
489.00	0.835668
490.00	0.833499
491.00	0.831640
492.00	0.829793
493.00	0.828467
494.00	0.827282
495.00	0.825908
496.00	0.824318
497.00	0.823030
498.00	0.821588
499.00	0.820137
500.00	0.818527
501.00	0.817522
502.00	0.816878
503.00	0.815512
504.00	0.814660
505.00	0.814027
506.00	0.812748
507.00	0.811148
508.00	0.810311
509.00	0.809274
510.00	0.807903
511.00	0.807482
512.00	0.806854
513.00	0.806480
514.00	0.805384
515.00	0.804792
516.00	0.804168
517.00	0.803591
518.00	0.803197
519.00	0.802636
520.00	0.802245
521.00	0.801476
522.00	0.800779
523.00	0.799877
524.00	0.799659
525.00	0.799436
526.00	0.799583
527.00	0.799579
528.00	0.799220
529.00	0.799552
530.00	0.800024
531.00	0.800080
532.00	0.799855
533.00	0.800359
534.00	0.799197
535.00	0.797901
536.00	0.796745
537.00	0.795749
538.00	0.794027
539.00	0.792424
540.00	0.790525
541.00	0.788280
542.00	0.786518
543.00	0.784355
544.00	0.782570
545.00	0.780586
546.00	0.778603
547.00	0.776246
548.00	0.774760
549.00	0.772982
550.00	0.771550
551.00	0.770855
552.00	0.770359
553.00	0.769573
554.00	0.769063
555.00	0.769144
556.00	0.768849
557.00	0.769052
558.00	0.769326
559.00	0.770374
560.00	0.770961
561.00	0.771871
562.00	0.772894
563.00	0.773996
564.00	0.775059
565.00	0.776390
566.00	0.777596
567.00	0.778516
568.00	0.779608
569.00	0.780498
570.00	0.781343
571.00	0.782222
572.00	0.783214
573.00	0.783725
574.00	0.784327
575.00	0.784694
576.00	0.785250
577.00	0.785711
578.00	0.786644
579.00	0.787278
580.00	0.788753
581.00	0.789839
582.00	0.791290
583.00	0.793021
584.00	0.795046
585.00	0.796836
586.00	0.798743
587.00	0.801099
588.00	0.802934
589.00	0.805038
590.00	0.807331
591.00	0.810143
592.00	0.812230
593.00	0.814305
594.00	0.816317
595.00	0.818272
596.00	0.819878
597.00	0.821732
598.00	0.824544
599.00	0.826853
600.00	0.829370
601.00	0.832222
602.00	0.834491
603.00	0.836243
604.00	0.838577
605.00	0.840635
606.00	0.842636
607.00	0.845241
608.00	0.847790
609.00	0.850635
610.00	0.853282
611.00	0.855687
612.00	0.857657
613.00	0.859863
614.00	0.862064
615.00	0.864360
616.00	0.866549
617.00	0.868923
618.00	0.871862
619.00	0.874538
620.00	0.876756
621.00	0.879614
622.00	0.882401
623.00	0.884165
624.00	0.886177
625.00	0.888827
626.00	0.891063
627.00	0.893743
628.00	0.896577
629.00	0.898883
630.00	0.900693
631.00	0.903128
632.00	0.905485
633.00	0.907633
634.00	0.910406
635.00	0.913552
636.00	0.916409
637.00	0.919122
638.00	0.921359
639.00	0.923855
640.00	0.925584
641.00	0.927482
642.00	0.929643
643.00	0.933784
644.00	0.936685
645.00	0.939411
646.00	0.942024
647.00	0.944078
648.00	0.945137
649.00	0.947262
650.00	0.949554
651.00	0.951772
652.00	0.953560
653.00	0.955869
654.00	0.957331
655.00	0.960420
656.00	0.963457
657.00	0.967233
658.00	0.970325
659.00	0.974321
660.00	0.977194
661.00	0.980273
662.00	0.982998
663.00	0.985212
664.00	0.987078
665.00	0.988890
666.00	0.990166
667.00	0.990797
668.00	0.991871
669.00	0.992230
670.00	0.992912
671.00	0.992622
672.00	0.993343
673.00	0.994526
674.00	0.995777
675.00	0.996981
676.00	0.998521
677.00	1.000585
678.00	1.002064
679.00	1.003574
680.00	1.004873
681.00	1.006960
682.00	1.008693
683.00	1.010054
684.00	1.011355
685.00	1.013394
686.00	1.015962
687.00	1.016973
688.00	1.017717
689.00	1.018552
690.00	1.018313
691.00	1.018105
692.00	1.019164
693.00	1.021780
694.00	1.023662
695.00	1.025486
696.00	1.026052
697.00	1.026590
698.00	1.026250
699.00	1.027819
700.00	1.029674
701.00	1.031793
702.00	1.033568
703.00	1.033557
704.00	1.034044
705.00	1.033923
706.00	1.033611
707.00	1.033904
708.00	1.036106
709.00	1.035817
710.00	1.036192
711.00	1.036899
712.00	1.035887
713.00	1.035952
714.00	1.036265
715.00	1.035603
716.00	1.036057
717.00	1.037899
718.00	1.037195
719.00	1.025317
720.00	1.014699
721.00	1.006134
722.00	1.002848
723.00	0.999832
724.00	0.996459
725.00	0.993227
726.00	0.990202
727.00	0.986867
728.00	0.983295
729.00	0.980181
730.00	0.980069
731.00	0.979825
732.00	0.979708
733.00	0.979411
734.00	0.979074
735.00	0.978886
736.00	0.978601
737.00	0.978269
738.00	0.977808
739.00	0.977274
740.00	0.976776
741.00	0.976267
742.00	0.975613
743.00	0.974917
744.00	0.974109
745.00	0.973444
746.00	0.972618
747.00	0.971706
748.00	0.970763
749.00	0.969721
750.00	0.968799
751.00	0.967827
752.00	0.966659
753.00	0.965499
754.00	0.964268
755.00	0.963052
756.00	0.961797
757.00	0.960462
758.00	0.959012
759.00	0.957635
760.00	0.956213
761.00	0.954801
762.00	0.953410
763.00	0.952004
764.00	0.950435
765.00	0.949055
766.00	0.947547
767.00	0.945867
768.00	0.944143
769.00	0.942394
770.00	0.940670
771.00	0.938884
772.00	0.937027
773.00	0.935212
774.00	0.933345
775.00	0.931481
776.00	0.929552
777.00	0.927629
778.00	0.925665
779.00	0.923588
780.00	0.921428
781.00	0.919401
782.00	0.917107
783.00	0.914845
784.00	0.912681
785.00	0.910440
786.00	0.908158
787.00	0.905821
788.00	0.903550
789.00	0.901280
790.00	0.898965
791.00	0.896630
792.00	0.894232
793.00	0.891836
794.00	0.889338
795.00	0.886802
796.00	0.884303
797.00	0.881736
798.00	0.879142
799.00	0.876666
800.00	0.874093
801.00	0.871461
802.00	0.868908
803.00	0.866268
804.00	0.863539
805.00	0.860814
806.00	0.858070
807.00	0.855250
808.00	0.852510
809.00	0.849763
810.00	0.846858
811.00	0.844166
812.00	0.841412
813.00	0.838598
814.00	0.835699
815.00	0.832875
816.00	0.830049
817.00	0.827262
818.00	0.824434
819.00	0.821531
820.00	0.818730
821.00	0.815968
822.00	0.813198
823.00	0.810456
824.00	0.807630
825.00	0.804803
826.00	0.802037
827.00	0.799337
828.00	0.796477
829.00	0.793703
830.00	0.790942
831.00	0.788218
832.00	0.785501
833.00	0.782718
834.00	0.779908
835.00	0.777098
836.00	0.774253
837.00	0.771550
838.00	0.768900
839.00	0.766183
840.00	0.763454
841.00	0.760754
842.00	0.758065
843.00	0.755292
844.00	0.752619
845.00	0.749843
846.00	0.747059
847.00	0.744273
848.00	0.741597
849.00	0.738806
850.00	0.736069
851.00	0.733375
852.00	0.730719
853.00	0.728092
854.00	0.725336
855.00	0.722752
856.00	0.720102
857.00	0.717302
858.00	0.714708
859.00	0.711967
860.00	0.709186
861.00	0.706438
862.00	0.703853
863.00	0.698621
864.00	0.693390
865.00	0.687968
866.00	0.682699
867.00	0.677441
868.00	0.672098
869.00	0.666801
870.00	0.661573
871.00	0.656400
872.00	0.651036
873.00	0.645815
874.00	0.640721
875.00	0.635585
876.00	0.630494
877.00	0.625578
878.00	0.620569
879.00	0.615544
880.00	0.612677
881.00	0.609857
882.00	0.607170
883.00	0.604423
884.00	0.601684
885.00	0.599162
886.00	0.596519
887.00	0.593857
888.00	0.591232
889.00	0.588628
890.00	0.586008
891.00	0.583429
892.00	0.580854
893.00	0.578311
894.00	0.575701
895.00	0.573192
896.00	0.570718
897.00	0.568252
898.00	0.565853
899.00	0.563445
900.00	0.561107
901.00	0.558759
902.00	0.556296
903.00	0.553963
904.00	0.551647
905.00	0.549335
906.00	0.547041
907.00	0.544807
908.00	0.542604
909.00	0.540391
910.00	0.538222
911.00	0.536139
912.00	0.533971
913.00	0.531855
914.00	0.529734
915.00	0.527655
916.00	0.525574
917.00	0.523515
918.00	0.521482
919.00	0.519515
920.00	0.517564
921.00	0.515663
922.00	0.513754
923.00	0.511919
924.00	0.510066
925.00	0.508251
926.00	0.506420
927.00	0.504684
928.00	0.502866
929.00	0.501155
930.00	0.499387
931.00	0.497691
932.00	0.495951
933.00	0.494293
934.00	0.492614
935.00	0.491019
936.00	0.489417
937.00	0.487828
938.00	0.486208
939.00	0.484669
940.00	0.483105
941.00	0.481602
942.00	0.480049
943.00	0.478546
944.00	0.476983
945.00	0.475480
946.00	0.473978
947.00	0.472545
948.00	0.471153
949.00	0.469781
950.00	0.468415
951.00	0.467033
952.00	0.465637
953.00	0.464240
954.00	0.462883
955.00	0.461568
956.00	0.460196
957.00	0.458859
958.00	0.457507
959.00	0.456228
960.00	0.455003
961.00	0.453789
962.00	0.452506
963.00	0.451308
964.00	0.450102
965.00	0.448887
966.00	0.447663
967.00	0.446385
968.00	0.445184
969.00	0.444004
970.00	0.442830
971.00	0.441703
972.00	0.440610
973.00	0.439498
974.00	0.438393
975.00	0.437291
976.00	0.436210
977.00	0.435086
978.00	0.433997
979.00	0.432994
980.00	0.431978
981.00	0.430950
982.00	0.429926
983.00	0.428945
984.00	0.428050
985.00	0.427102
986.00	0.426131
987.00	0.425187
988.00	0.424216
989.00	0.423251
990.00	0.422327
991.00	0.421375
992.00	0.420457
993.00	0.419505
994.00	0.418603
995.00	0.417690
996.00	0.416832
997.00	0.415924
998.00	0.415046
999.00	0.414186
1000.00	0.413297
1001.00	0.412406
1002.00	0.411559
1003.00	0.410751
1004.00	0.409929
1005.00	0.409112
1006.00	0.408314
1007.00	0.407550
1008.00	0.406824
1009.00	0.406074
1010.00	0.405341
1011.00	0.404602
1012.00	0.403881
1013.00	0.403133
1014.00	0.402392
1015.00	0.401671
1016.00	0.400922
1017.00	0.400206
1018.00	0.399494
1019.00	0.398777
1020.00	0.398050
1021.00	0.397372
1022.00	0.396671
1023.00	0.395954
1024.00	0.395233
1025.00	0.394529
1026.00	0.393818
1027.00	0.393130
1028.00	0.392422
1029.00	0.391763
1030.00	0.391087
1031.00	0.390431
1032.00	0.389762
1033.00	0.389099
1034.00	0.388428
1035.00	0.387768
1036.00	0.387111
1037.00	0.386490
1038.00	0.385834
1039.00	0.385190
1040.00	0.384551
1041.00	0.383928
1042.00	0.383266
1043.00	0.382663
1044.00	0.382030
1045.00	0.381442
1046.00	0.380811
1047.00	0.380204
1048.00	0.379595
1049.00	0.378987
1050.00	0.378400
1051.00	0.377837
1052.00	0.377291
1053.00	0.376735
1054.00	0.376171
1055.00	0.375635
1056.00	0.375107
1057.00	0.374585
1058.00	0.374051
1059.00	0.373585
1060.00	0.373070
1061.00	0.372581
1062.00	0.372058
1063.00	0.371569
1064.00	0.371061
1065.00	0.370588
1066.00	0.370108
1067.00	0.369653
1068.00	0.369186
1069.00	0.368704
1070.00	0.368243
1071.00	0.367762
1072.00	0.367292
1073.00	0.366827
1074.00	0.366355
1075.00	0.365902
1076.00	0.365411
1077.00	0.364932
1078.00	0.364471
1079.00	0.364024
1080.00	0.363558
1081.00	0.363129
1082.00	0.362698
1083.00	0.362262
1084.00	0.361809
1085.00	0.361369
1086.00	0.360920
1087.00	0.360484
1088.00	0.360033
1089.00	0.359610
1090.00	0.359207
1091.00	0.358807
1092.00	0.358407
1093.00	0.358020
1094.00	0.357648
1095.00	0.357282
1096.00	0.356917
1097.00	0.356526
1098.00	0.356115
1099.00	0.355691
1100.00	0.355296
1101.00	0.354913
1102.00	0.354548
1103.00	0.354188
1104.00	0.353816
1105.00	0.353469
1106.00	0.353111
1107.00	0.352752
1108.00	0.352389
1109.00	0.352017
1110.00	0.351654
1111.00	0.351257
1112.00	0.350871
1113.00	0.350478
1114.00	0.350149
1115.00	0.349829
1116.00	0.349511
1117.00	0.349219
1118.00	0.348908
1119.00	0.348568
1120.00	0.348237
1121.00	0.347931
1122.00	0.347638
1123.00	0.347312
1124.00	0.346988
1125.00	0.346707
1126.00	0.346405
1127.00	0.346094
1128.00	0.345812
1129.00	0.345527
1130.00	0.345254
1131.00	0.344966
1132.00	0.344664
1133.00	0.344373
1134.00	0.344090
1135.00	0.343816
1136.00	0.343572
1137.00	0.343320
1138.00	0.343067
1139.00	0.342820
1140.00	0.342580
1141.00	0.342355
1142.00	0.342108
1143.00	0.341874
1144.00	0.341653
1145.00	0.341459
1146.00	0.341243
1147.00	0.341027
1148.00	0.340824
1149.00	0.340643
1150.00	0.340452
1151.00	0.340229
1152.00	0.340028
1153.00	0.339789
1154.00	0.339603
1155.00	0.339393
1156.00	0.339160
1157.00	0.338925
1158.00	0.338681
1159.00	0.338433
1160.00	0.338207
1161.00	0.337968
1162.00	0.337728
1163.00	0.337480
1164.00	0.337231
1165.00	0.336951
1166.00	0.336669
1167.00	0.336398
1168.00	0.336132
1169.00	0.335858
1170.00	0.335588
1171.00	0.335260
1172.00	0.334962
1173.00	0.334692
1174.00	0.334435
1175.00	0.334168
1176.00	0.333886
1177.00	0.333587
1178.00	0.333315
1179.00	0.333007
1180.00	0.332707
1181.00	0.332412
1182.00	0.332131
1183.00	0.331853
1184.00	0.331563
1185.00	0.331283
1186.00	0.331011
1187.00	0.330749
1188.00	0.330495
1189.00	0.330231
1190.00	0.329959
1191.00	0.329692
1192.00	0.329420
1193.00	0.329161
1194.00	0.328911
1195.00	0.328652
1196.00	0.328393
1197.00	0.328172
1198.00	0.327938
1199.00	0.327683
1200.00	0.327430
1201.00	0.327168
1202.00	0.326918
1203.00	0.326663
1204.00	0.326397
1205.00	0.326150
1206.00	0.325889
1207.00	0.325608
1208.00	0.325342
1209.00	0.325077
1210.00	0.324823
1211.00	0.324560
1212.00	0.324288
1213.00	0.324044
1214.00	0.323756
1215.00	0.323479
1216.00	0.323202
1217.00	0.322934
1218.00	0.322665
1219.00	0.322385
1220.00	0.322082
1221.00	0.321782
1222.00	0.321486
1223.00	0.321193
1224.00	0.320914
1225.00	0.320602
1226.00	0.320296
1227.00	0.320000
1228.00	0.319685
1229.00	0.319351
1230.00	0.319033
1231.00	0.318725
1232.00	0.318423
1233.00	0.318135
1234.00	0.317840
1235.00	0.317545
1236.00	0.317236
1237.00	0.316934
1238.00	0.316649
1239.00	0.316342
1240.00	0.316044
1241.00	0.315728
1242.00	0.315421
1243.00	0.315132
1244.00	0.314832
1245.00	0.314542
1246.00	0.314293
1247.00	0.314004
1248.00	0.313723
1249.00	0.313451
1250.00	0.313186
1251.00	0.312905
1252.00	0.312618
1253.00	0.312335
1254.00	0.312073
1255.00	0.311810
1256.00	0.311569
1257.00	0.311331
1258.00	0.311094
1259.00	0.310855
1260.00	0.310625
1261.00	0.310389
1262.00	0.310162
1263.00	0.309915
1264.00	0.309692
1265.00	0.309442
1266.00	0.309189
1267.00	0.308931
1268.00	0.308709
1269.00	0.308485
1270.00	0.308252
1271.00	0.308026
1272.00	0.307798
1273.00	0.307555
1274.00	0.307319
1275.00	0.307083
1276.00	0.306874
1277.00	0.306635
1278.00	0.306411
1279.00	0.306211
1280.00	0.306005
1281.00	0.305782
1282.00	0.305586
1283.00	0.305376
1284.00	0.305179
1285.00	0.304947
1286.00	0.304735
1287.00	0.304537
1288.00	0.304337
1289.00	0.304111
1290.00	0.303892
1291.00	0.303679
1292.00	0.303486
1293.00	0.303297
1294.00	0.303109
1295.00	0.302925
1296.00	0.302733
1297.00	0.302557
1298.00	0.302395
1299.00	0.302245
1300.00	0.302087
1301.00	0.301923
1302.00	0.301782
1303.00	0.301647
1304.00	0.301530
1305.00	0.301410
1306.00	0.301315
1307.00	0.301223
1308.00	0.301117
1309.00	0.301015
1310.00	0.300913
1311.00	0.300821
1312.00	0.300733
1313.00	0.300615
1314.00	0.300505
1315.00	0.300389
1316.00	0.300289
1317.00	0.300173
1318.00	0.300086
1319.00	0.300003
1320.00	0.299919
1321.00	0.299819
1322.00	0.299705
1323.00	0.299623
1324.00	0.299533
1325.00	0.299458
1326.00	0.299392
1327.00	0.299298
1328.00	0.299237
1329.00	0.299178
1330.00	0.299155
1331.00	0.299126
1332.00	0.299114
1333.00	0.299069
1334.00	0.299076
1335.00	0.299042
1336.00	0.299013
1337.00	0.299015
1338.00	0.299015
1339.00	0.299039
1340.00	0.299060
1341.00	0.299099
1342.00	0.299134
1343.00	0.299158
1344.00	0.299201
1345.00	0.299229
1346.00	0.299258
1347.00	0.299266
1348.00	0.299273
1349.00	0.299301
1350.00	0.299338
1351.00	0.299364
1352.00	0.299423
1353.00	0.299502
1354.00	0.299560
1355.00	0.299638
1356.00	0.299729
1357.00	0.299846
1358.00	0.299959
1359.00	0.300110
1360.00	0.300285
1361.00	0.300470
1362.00	0.300687
1363.00	0.300912
1364.00	0.301211
1365.00	0.301540
1366.00	0.301900
1367.00	0.302333
1368.00	0.302832
1369.00	0.303383
1370.00	0.303949
1371.00	0.304562
1372.00	0.305282
1373.00	0.306063
1374.00	0.306896
1375.00	0.307824
1376.00	0.308785
1377.00	0.309827
1378.00	0.310955
1379.00	0.312153
1380.00	0.313464
1381.00	0.314830
1382.00	0.316273
1383.00	0.317785
1384.00	0.319335
1385.00	0.320978
1386.00	0.322692
1387.00	0.324493
1388.00	0.326369
1389.00	0.328277
1390.00	0.330264
1391.00	0.332299
1392.00	0.334373
1393.00	0.336518
1394.00	0.338743
1395.00	0.340998
1396.00	0.343258
1397.00	0.345524
1398.00	0.347847
1399.00	0.350180
1400.00	0.352535
1401.00	0.354889
1402.00	0.357266
1403.00	0.359633
1404.00	0.362010
1405.00	0.364375
1406.00	0.366723
1407.00	0.369019
1408.00	0.371306
1409.00	0.373534
1410.00	0.375711
1411.00	0.377858
1412.00	0.379985
1413.00	0.382088
1414.00	0.384142
1415.00	0.386118
1416.00	0.388052
1417.00	0.389944
1418.00	0.391799
1419.00	0.393560
1420.00	0.395237
1421.00	0.396867
1422.00	0.398444
1423.00	0.399966
1424.00	0.401418
1425.00	0.402795
1426.00	0.404151
1427.00	0.405484
1428.00	0.406712
1429.00	0.407881
1430.00	0.408982
1431.00	0.410053
1432.00	0.411055
1433.00	0.411999
1434.00	0.412911
1435.00	0.413798
1436.00	0.414630
1437.00	0.415402
1438.00	0.416111
1439.00	0.416774
1440.00	0.417365
1441.00	0.417948
1442.00	0.418477
1443.00	0.418970
1444.00	0.419397
1445.00	0.419779
1446.00	0.420123
1447.00	0.420462
1448.00	0.420742
1449.00	0.420962
1450.00	0.421173
1451.00	0.421324
1452.00	0.421426
1453.00	0.421456
1454.00	0.421465
1455.00	0.421415
1456.00	0.421337
1457.00	0.421237
1458.00	0.421057
1459.00	0.420836
1460.00	0.420578
1461.00	0.420284
1462.00	0.419926
1463.00	0.419502
1464.00	0.419032
1465.00	0.418504
1466.00	0.417929
1467.00	0.417321
1468.00	0.416640
1469.00	0.415927
1470.00	0.415186
1471.00	0.414403
1472.00	0.413595
1473.00	0.412766
1474.00	0.411870
1475.00	0.410951
1476.00	0.409981
1477.00	0.408994
1478.00	0.407979
1479.00	0.406923
1480.00	0.405839
1481.00	0.404748
1482.00	0.403618
1483.00	0.402487
1484.00	0.401313
1485.00	0.400106
1486.00	0.398875
1487.00	0.397612
1488.00	0.396360
1489.00	0.395115
1490.00	0.393827
1491.00	0.392525
1492.00	0.391211
1493.00	0.389914
1494.00	0.388584
1495.00	0.387245
1496.00	0.385929
1497.00	0.384609
1498.00	0.383244
1499.00	0.381864
1500.00	0.380505
1501.00	0.379146
1502.00	0.377798
1503.00	0.376430
1504.00	0.375086
1505.00	0.373742
1506.00	0.372362
1507.00	0.370983
1508.00	0.369649
1509.00	0.368310
1510.00	0.366946
1511.00	0.365580
1512.00	0.364245
1513.00	0.362908
1514.00	0.361623
1515.00	0.360326
1516.00	0.359067
1517.00	0.357807
1518.00	0.356561
1519.00	0.355371
1520.00	0.354165
1521.00	0.352963
1522.00	0.351742
1523.00	0.350578
1524.00	0.349407
1525.00	0.348221
1526.00	0.347045
1527.00	0.345926
1528.00	0.344823
1529.00	0.343684
1530.00	0.342567
1531.00	0.341433
1532.00	0.340366
1533.00	0.339292
1534.00	0.338229
1535.00	0.337175
1536.00	0.336093
1537.00	0.335050
1538.00	0.334012
1539.00	0.333024
1540.00	0.331999
1541.00	0.331010
1542.00	0.330055
1543.00	0.329094
1544.00	0.328150
1545.00	0.327214
1546.00	0.326302
1547.00	0.325423
1548.00	0.324531
1549.00	0.323623
1550.00	0.322748
1551.00	0.321884
1552.00	0.321003
1553.00	0.320148
1554.00	0.319294
1555.00	0.318468
1556.00	0.317626
1557.00	0.316833
1558.00	0.316041
1559.00	0.315232
1560.00	0.314443
1561.00	0.313644
1562.00	0.312864
1563.00	0.312091
1564.00	0.311310
1565.00	0.310563
1566.00	0.309803
1567.00	0.309050
1568.00	0.308312
1569.00	0.307604
1570.00	0.306888
1571.00	0.306201
1572.00	0.305497
1573.00	0.304817
1574.00	0.304117
1575.00	0.303403
1576.00	0.302695
1577.00	0.302024
1578.00	0.301366
1579.00	0.300711
1580.00	0.300072
1581.00	0.299417
1582.00	0.298772
1583.00	0.298164
1584.00	0.297559
1585.00	0.296976
1586.00	0.296394
1587.00	0.295800
1588.00	0.295216
1589.00	0.294662
1590.00	0.294101
1591.00	0.293559
1592.00	0.293069
1593.00	0.292575
1594.00	0.292071
1595.00	0.291566
1596.00	0.291071
1597.00	0.290593
1598.00	0.290115
1599.00	0.289647
1600.00	0.289173
1601.00	0.288707
1602.00	0.288235
1603.00	0.287756
1604.00	0.287300
1605.00	0.286847
1606.00	0.286386
1607.00	0.285964
1608.00	0.285534
1609.00	0.285089
1610.00	0.284660
1611.00	0.284247
1612.00	0.283832
1613.00	0.283407
1614.00	0.282975
1615.00	0.282600
1616.00	0.282218
1617.00	0.281847
1618.00	0.281478
1619.00	0.281120
1620.00	0.280783
1621.00	0.280447
1622.00	0.280104
1623.00	0.279780
1624.00	0.279437
1625.00	0.279106
1626.00	0.278786
1627.00	0.278502
1628.00	0.278223
1629.00	0.277937
1630.00	0.277678
1631.00	0.277430
1632.00	0.277175
1633.00	0.276909
1634.00	0.276664
1635.00	0.276407
1636.00	0.276141
1637.00	0.275877
1638.00	0.275651
1639.00	0.275430
1640.00	0.275184
1641.00	0.274937
1642.00	0.274692
1643.00	0.276452
1644.00	0.278172
1645.00	0.279928
1646.00	0.281719
1647.00	0.283506
1648.00	0.285246
1649.00	0.287037
1650.00	0.288866
1651.00	0.290634
1652.00	0.292483
1653.00	0.294345
1654.00	0.296207
1655.00	0.298036
1656.00	0.299861
1657.00	0.301705
1658.00	0.303583
1659.00	0.305418
1660.00	0.305133
1661.00	0.304913
1662.00	0.304634
1663.00	0.304341
1664.00	0.304079
1665.00	0.303833
1666.00	0.303539
1667.00	0.303202
1668.00	0.302937
1669.00	0.302590
1670.00	0.302272
1671.00	0.301935
1672.00	0.301694
1673.00	0.301427
1674.00	0.301139
1675.00	0.300840
1676.00	0.300558
1677.00	0.300325
1678.00	0.300077
1679.00	0.299888
1680.00	0.299637
1681.00	0.299457
1682.00	0.299295
1683.00	0.299119
1684.00	0.298995
1685.00	0.298874
1686.00	0.298825
1687.00	0.298651
1688.00	0.298652
1689.00	0.298533
1690.00	0.298445
1691.00	0.298436
1692.00	0.298455
1693.00	0.298472
1694.00	0.298413
1695.00	0.298368
1696.00	0.298334
1697.00	0.298331
1698.00	0.298277
1699.00	0.298305
1700.00	0.298254
1701.00	0.298292
1702.00	0.298201
1703.00	0.298125
1704.00	0.298110
1705.00	0.297996
1706.00	0.297960
1707.00	0.297972
1708.00	0.297926
1709.00	0.297831
1710.00	0.297861
1711.00	0.297830
1712.00	0.297853
1713.00	0.297769
1714.00	0.297760
1715.00	0.297777
1716.00	0.297694
1717.00	0.297761
1718.00	0.297743
1719.00	0.297783
1720.00	0.297813
1721.00	0.297928
1722.00	0.297967
1723.00	0.297970
1724.00	0.297971
1725.00	0.298006
1726.00	0.298053
1727.00	0.297937
1728.00	0.297922
1729.00	0.297939
1730.00	0.297956
1731.00	0.298089
1732.00	0.298032
1733.00	0.298075
1734.00	0.298005
1735.00	0.298012
1736.00	0.298058
1737.00	0.298107
1738.00	0.298093
1739.00	0.298112
1740.00	0.298242
1741.00	0.298254
1742.00	0.298342
1743.00	0.298473
1744.00	0.298705
1745.00	0.298859
1746.00	0.298928
1747.00	0.299152
1748.00	0.299163
1749.00	0.299398
1750.00	0.299554
1751.00	0.299835
1752.00	0.299879
1753.00	0.300112
1754.00	0.300338
1755.00	0.300459
1756.00	0.300737
1757.00	0.300839
1758.00	0.301106
1759.00	0.301302
1760.00	0.301416
1761.00	0.301518
1762.00	0.301712
1763.00	0.301899
1764.00	0.302044
1765.00	0.302189
1766.00	0.302213
1767.00	0.302292
1768.00	0.302300
1769.00	0.302490
1770.00	0.302557
1771.00	0.302554
1772.00	0.302676
1773.00	0.302614
1774.00	0.302550
1775.00	0.302467
1776.00	0.302374
1777.00	0.302325
1778.00	0.302325
1779.00	0.302227
1780.00	0.302047
1781.00	0.302006
1782.00	0.301976
1783.00	0.301911
1784.00	0.301887
1785.00	0.301754
1786.00	0.301596
1787.00	0.301285
1788.00	0.301199
1789.00	0.301040
1790.00	0.300985
1791.00	0.300978
1792.00	0.300936
1793.00	0.300861
1794.00	0.300713
1795.00	0.300610
1796.00	0.300432
1797.00	0.300423
1798.00	0.300093
1799.00	0.299912
1800.00	0.299789
1801.00	0.299575
1802.00	0.299461
1803.00	0.299364
1804.00	0.299336
1805.00	0.299096
1806.00	0.298906
1807.00	0.298630
1808.00	0.298353
1809.00	0.298095
1810.00	0.297915
1811.00	0.297848
1812.00	0.297668
1813.00	0.297641
1814.00	0.297524
1815.00	0.297443
1816.00	0.297344
1817.00	0.297280
1818.00	0.297188
1819.00	0.297112
1820.00	0.297073
1821.00	0.297097
1822.00	0.297030
1823.00	0.297053
1824.00	0.297055
1825.00	0.297055
1826.00	0.297072
1827.00	0.297044
1828.00	0.297011
1829.00	0.296957
1830.00	0.297040
1831.00	0.297030
1832.00	0.297350
1833.00	0.297320
1834.00	0.297422
1835.00	0.297564
1836.00	0.297866
1837.00	0.298102
1838.00	0.298344
1839.00	0.298813
1840.00	0.299213
1841.00	0.299658
1842.00	0.300243
1843.00	0.300893
1844.00	0.301576
1845.00	0.302302
1846.00	0.303283
1847.00	0.304080
1848.00	0.305115
1849.00	0.306002
1850.00	0.307186
1851.00	0.308561
1852.00	0.310027
1853.00	0.311450
1854.00	0.313078
1855.00	0.314835
1856.00	0.316696
1857.00	0.318670
1858.00	0.320912
1859.00	0.323127
1860.00	0.325538
1861.00	0.328058
1862.00	0.330781
1863.00	0.333513
1864.00	0.336645
1865.00	0.339950
1866.00	0.343295
1867.00	0.347036
1868.00	0.350658
1869.00	0.354680
1870.00	0.358805
1871.00	0.363067
1872.00	0.367429
1873.00	0.372095
1874.00	0.377002
1875.00	0.381853
1876.00	0.387166
1877.00	0.392563
1878.00	0.398281
1879.00	0.404000
1880.00	0.409830
1881.00	0.415829
1882.00	0.421758
1883.00	0.428217
1884.00	0.434596
1885.00	0.441101
1886.00	0.447246
1887.00	0.453886
1888.00	0.460386
1889.00	0.467135
1890.00	0.473827
1891.00	0.480505
1892.00	0.487524
1893.00	0.494256
1894.00	0.500953
1895.00	0.507696
1896.00	0.514352
1897.00	0.521252
1898.00	0.527867
1899.00	0.534675
1900.00	0.541022
1901.00	0.547456
1902.00	0.554059
1903.00	0.560687
1904.00	0.567005
1905.00	0.573522
1906.00	0.579903
1907.00	0.585495
1908.00	0.591205
1909.00	0.596619
1910.00	0.601601
1911.00	0.606520
1912.00	0.610955
1913.00	0.615947
1914.00	0.619486
1915.00	0.623262
1916.00	0.626977
1917.00	0.630325
1918.00	0.633721
1919.00	0.636452
1920.00	0.639356
1921.00	0.641343
1922.00	0.643136
1923.00	0.644729
1924.00	0.646564
1925.00	0.648299
1926.00	0.649749
1927.00	0.651663
1928.00	0.652718
1929.00	0.653819
1930.00	0.654283
1931.00	0.655833
1932.00	0.656874
1933.00	0.657173
1934.00	0.658125
1935.00	0.658096
1936.00	0.658164
1937.00	0.657859
1938.00	0.658226
1939.00	0.657822
1940.00	0.657344
1941.00	0.657281
1942.00	0.656249
1943.00	0.656110
1944.00	0.655154
1945.00	0.654645
1946.00	0.654016
1947.00	0.653213
1948.00	0.652135
1949.00	0.651178
1950.00	0.650058
1951.00	0.648441
1952.00	0.647157
1953.00	0.645672
1954.00	0.644542
1955.00	0.642859
1956.00	0.641408
1957.00	0.640313
1958.00	0.638751
1959.00	0.637771
1960.00	0.635856
1961.00	0.634208
1962.00	0.632249
1963.00	0.630472
1964.00	0.628673
1965.00	0.626972
1966.00	0.624793
1967.00	0.623205
1968.00	0.621625
1969.00	0.620018
1970.00	0.618242
1971.00	0.616248
1972.00	0.614532
1973.00	0.613103
1974.00	0.611010
1975.00	0.609075
1976.00	0.606857
1977.00	0.604888
1978.00	0.602861
1979.00	0.601220
1980.00	0.599199
1981.00	0.597075
1982.00	0.595309
1983.00	0.593354
1984.00	0.591340
1985.00	0.589249
1986.00	0.587266
1987.00	0.585295
1988.00	0.583142
1989.00	0.581331
1990.00	0.579394
1991.00	0.577689
1992.00	0.575476
1993.00	0.573801
1994.00	0.571855
1995.00	0.569938
1996.00	0.568093
1997.00	0.566306
1998.00	0.564645
1999.00	0.562393
2000.00	0.560922
2001.00	0.559024
2002.00	0.557165
2003.00	0.555362
2004.00	0.553808
2005.00	0.552177
2006.00	0.550240
2007.00	0.548317
2008.00	0.546248
2009.00	0.544711
2010.00	0.543076
2011.00	0.541044
2012.00	0.539309
2013.00	0.537513
2014.00	0.535779
2015.00	0.534020
2016.00	0.532345
2017.00	0.530155
2018.00	0.528622
2019.00	0.526960
2020.00	0.524629
2021.00	0.522795
2022.00	0.521294
2023.00	0.519635
2024.00	0.517744
2025.00	0.516064
2026.00	0.514632
2027.00	0.512567
2028.00	0.510989
2029.00	0.509448
2030.00	0.507640
2031.00	0.505881
2032.00	0.504074
2033.00	0.502532
2034.00	0.500720
2035.00	0.499182
2036.00	0.497621
2037.00	0.496445
2038.00	0.494454
2039.00	0.493079
2040.00	0.491456
2041.00	0.489808
2042.00	0.488056
2043.00	0.486267
2044.00	0.484734
2045.00	0.483124
2046.00	0.481240
2047.00	0.479932
2048.00	0.478453
2049.00	0.476901
2050.00	0.475205
2051.00	0.473913
2052.00	0.472450
2053.00	0.471008
2054.00	0.469595
2055.00	0.468348
2056.00	0.466654
2057.00	0.464809
2058.00	0.463724
2059.00	0.462480
2060.00	0.461036
2061.00	0.459709
2062.00	0.458407
2063.00	0.457241
2064.00	0.455594
2065.00	0.454530
2066.00	0.453268
2067.00	0.451872
2068.00	0.450488
2069.00	0.448881
2070.00	0.447367
2071.00	0.445368
2072.00	0.444224
2073.00	0.442616
2074.00	0.441295
2075.00	0.439668
2076.00	0.438020
2077.00	0.436589
2078.00	0.435086
2079.00	0.433531
2080.00	0.432082
2081.00	0.430785
2082.00	0.428760
2083.00	0.427245
2084.00	0.425600
2085.00	0.424198
2086.00	0.422780
2087.00	0.421507
2088.00	0.420585
2089.00	0.419043
2090.00	0.417719
2091.00	0.416510
2092.00	0.415154
2093.00	0.414128
2094.00	0.412703
2095.00	0.411211
2096.00	0.409704
2097.00	0.408095
2098.00	0.406663
2099.00	0.405366
2100.00	0.403848
2101.00	0.402582
2102.00	0.401445
2103.00	0.399932
2104.00	0.398312
2105.00	0.397148
2106.00	0.396104
2107.00	0.394589
2108.00	0.393252
2109.00	0.391965
2110.00	0.390332
2111.00	0.389181
2112.00	0.388250
2113.00	0.387275
2114.00	0.386057
2115.00	0.384789
2116.00	0.383980
2117.00	0.383016
2118.00	0.381936
2119.00	0.380578
2120.00	0.379667
2121.00	0.378515
2122.00	0.377313
2123.00	0.376081
2124.00	0.375223
2125.00	0.374175
2126.00	0.373147
2127.00	0.372423
2128.00	0.371012
2129.00	0.369703
2130.00	0.368573
2131.00	0.367616
2132.00	0.366563
2133.00	0.365104
2134.00	0.364145
2135.00	0.362833
2136.00	0.361685
2137.00	0.360685
2138.00	0.359987
2139.00	0.358883
2140.00	0.357669
2141.00	0.356743
2142.00	0.355661
2143.00	0.354698
2144.00	0.353774
2145.00	0.353130
2146.00	0.352249
2147.00	0.351632
2148.00	0.350839
2149.00	0.350201
2150.00	0.349405
2151.00	0.348568
2152.00	0.348406
2153.00	0.347567
2154.00	0.346796
2155.00	0.345630
2156.00	0.345139
2157.00	0.344342
2158.00	0.343523
2159.00	0.343053
2160.00	0.342507
2161.00	0.341732
2162.00	0.341135
2163.00	0.340828
2164.00	0.340033
2165.00	0.339500
2166.00	0.339044
2167.00	0.338624
2168.00	0.337826
2169.00	0.337011
2170.00	0.336973
2171.00	0.336277
2172.00	0.336046
2173.00	0.335444
2174.00	0.335226
2175.00	0.334728
2176.00	0.334037
2177.00	0.333624
2178.00	0.333157
2179.00	0.332764
2180.00	0.332057
2181.00	0.331664
2182.00	0.331262
2183.00	0.330711
2184.00	0.330411
2185.00	0.330164
2186.00	0.329833
2187.00	0.329303
2188.00	0.329078
2189.00	0.328291
2190.00	0.327881
2191.00	0.327173
2192.00	0.326878
2193.00	0.326819
2194.00	0.326765
2195.00	0.326334
2196.00	0.325776
2197.00	0.325647
[truncated: 303 more rows]
