# Supplementary material for: Ultrafast charge-transfer-induced spin transition in cobalt-tungstate molecular photomagnets
Source: Nat Commun. 2025 Jun 6;16:5012. doi: 10.1038/s41467-025-60401-4 (PMC12144094; doi:10.1038/s41467-025-60401-4)
Supplement: Supplementary file 5 — Source Data [file 41467_2025_60401_MOESM5_ESM.zip › Source_Data_files/Photoinduced_UV_vis_NIR_spectra_CsCoW/photo2nd_anealing/File_220713_163732_70K.txt]

File_220713_163732_70K.spc - RawData
�g�� (nm)	Abs.
200.00	6.000000
201.00	3.435259
202.00	2.579616
203.00	2.482507
204.00	2.187853
205.00	2.423002
206.00	2.780020
207.00	2.882757
208.00	2.518632
209.00	2.405941
210.00	2.459132
211.00	2.297632
212.00	2.338794
213.00	2.306320
214.00	2.502057
215.00	2.439395
216.00	2.423372
217.00	2.391973
218.00	2.362491
219.00	2.231574
220.00	2.256004
221.00	2.227137
222.00	2.209556
223.00	2.264891
224.00	2.316027
225.00	2.308477
226.00	2.350869
227.00	2.319831
228.00	2.331364
229.00	2.344093
230.00	2.339725
231.00	2.318663
232.00	2.318612
233.00	2.330811
234.00	2.302497
235.00	2.301160
236.00	2.347490
237.00	2.364411
238.00	2.326411
239.00	2.333448
240.00	2.355442
241.00	2.307419
242.00	2.296932
243.00	2.314309
244.00	2.330988
245.00	2.331374
246.00	2.364189
247.00	2.394626
248.00	2.395747
249.00	2.397660
250.00	2.401167
251.00	2.404973
252.00	2.388891
253.00	2.390099
254.00	2.383854
255.00	2.392045
256.00	2.387839
257.00	2.385106
258.00	2.391714
259.00	2.393770
260.00	2.378390
261.00	2.379983
262.00	2.383433
263.00	2.374853
264.00	2.366823
265.00	2.361341
266.00	2.348448
267.00	2.346788
268.00	2.351807
269.00	2.342790
270.00	2.349081
271.00	2.341648
272.00	2.341355
273.00	2.333415
274.00	2.344639
275.00	2.339585
276.00	2.325288
277.00	2.317956
278.00	2.302930
279.00	2.281992
280.00	2.273605
281.00	2.268394
282.00	2.242340
283.00	2.240438
284.00	2.235699
285.00	2.215357
286.00	2.205886
287.00	2.199368
288.00	2.184019
289.00	2.170422
290.00	2.162384
291.00	2.151518
292.00	2.148627
293.00	2.136657
294.00	2.126508
295.00	2.115236
296.00	2.098829
297.00	2.084850
298.00	2.074881
299.00	2.063622
300.00	2.057577
301.00	2.054370
302.00	2.036554
303.00	2.029301
304.00	2.012254
305.00	1.986921
306.00	1.973635
307.00	1.959710
308.00	1.937129
309.00	1.917417
310.00	1.899390
311.00	1.872827
312.00	1.849967
313.00	1.825024
314.00	1.802060
315.00	1.785082
316.00	1.760115
317.00	1.740287
318.00	1.726200
319.00	1.703827
320.00	1.683487
321.00	1.669445
322.00	1.651587
323.00	1.629200
324.00	1.614401
325.00	1.600929
326.00	1.584082
327.00	1.572165
328.00	1.561689
329.00	1.551781
330.00	1.540235
331.00	1.531902
332.00	1.520036
333.00	1.510080
334.00	1.504042
335.00	1.498831
336.00	1.494031
337.00	1.489752
338.00	1.486462
339.00	1.481863
340.00	1.475074
341.00	1.468983
342.00	1.465982
343.00	1.464054
344.00	1.460340
345.00	1.460009
346.00	1.460654
347.00	1.457905
348.00	1.453399
349.00	1.452438
350.00	1.448744
351.00	1.446215
352.00	1.444012
353.00	1.442341
354.00	1.437014
355.00	1.432517
356.00	1.427813
357.00	1.421396
358.00	1.416013
359.00	1.412880
360.00	1.409405
361.00	1.402486
362.00	1.396248
363.00	1.389952
364.00	1.381458
365.00	1.372827
366.00	1.365042
367.00	1.358169
368.00	1.349698
369.00	1.342315
370.00	1.333653
371.00	1.325136
372.00	1.315984
373.00	1.306703
374.00	1.297286
375.00	1.287610
376.00	1.278806
377.00	1.269805
378.00	1.259622
379.00	1.248511
380.00	1.238717
381.00	1.228255
382.00	1.218265
383.00	1.208480
384.00	1.199285
385.00	1.189664
386.00	1.180436
387.00	1.170756
388.00	1.161882
389.00	1.152840
390.00	1.144141
391.00	1.135481
392.00	1.127134
393.00	1.118652
394.00	1.110959
395.00	1.102793
396.00	1.094801
397.00	1.087560
398.00	1.081755
399.00	1.075188
400.00	1.069760
401.00	1.064398
402.00	1.059604
403.00	1.054783
404.00	1.051073
405.00	1.046854
406.00	1.044214
407.00	1.040720
408.00	1.037572
409.00	1.033915
410.00	1.031041
411.00	1.026604
412.00	1.022910
413.00	1.018661
414.00	1.014696
415.00	1.010889
416.00	1.006980
417.00	1.003015
418.00	0.999699
419.00	0.995604
420.00	0.991142
421.00	0.987039
422.00	0.982931
423.00	0.979038
424.00	0.974954
425.00	0.970761
426.00	0.966849
427.00	0.962325
428.00	0.957420
429.00	0.953675
430.00	0.950045
431.00	0.946430
432.00	0.943101
433.00	0.939473
434.00	0.935998
435.00	0.932243
436.00	0.928905
437.00	0.925840
438.00	0.923127
439.00	0.919908
440.00	0.917562
441.00	0.914863
442.00	0.912291
443.00	0.909823
444.00	0.907744
445.00	0.905413
446.00	0.903183
447.00	0.901574
448.00	0.900180
449.00	0.898630
450.00	0.897265
451.00	0.895965
452.00	0.894189
453.00	0.892429
454.00	0.891111
455.00	0.889746
456.00	0.888529
457.00	0.887738
458.00	0.886845
459.00	0.886165
460.00	0.885301
461.00	0.884909
462.00	0.884160
463.00	0.883216
464.00	0.882163
465.00	0.881206
466.00	0.879656
467.00	0.878348
468.00	0.876486
469.00	0.874493
470.00	0.872839
471.00	0.870746
472.00	0.868338
473.00	0.866299
474.00	0.864495
475.00	0.862076
476.00	0.860011
477.00	0.857830
478.00	0.855935
479.00	0.853506
480.00	0.851417
481.00	0.849360
482.00	0.847810
483.00	0.845959
484.00	0.844019
485.00	0.841780
486.00	0.839310
487.00	0.836607
488.00	0.834028
489.00	0.832457
490.00	0.830679
491.00	0.829390
492.00	0.827959
493.00	0.826434
494.00	0.824246
495.00	0.822712
496.00	0.820670
497.00	0.819571
498.00	0.818394
499.00	0.817216
500.00	0.815835
501.00	0.815202
502.00	0.813472
503.00	0.812192
504.00	0.810597
505.00	0.809735
506.00	0.808418
507.00	0.807511
508.00	0.806448
509.00	0.806089
510.00	0.804541
511.00	0.804066
512.00	0.803282
513.00	0.802692
514.00	0.802059
515.00	0.801756
516.00	0.801195
517.00	0.800556
518.00	0.799684
519.00	0.799251
520.00	0.799064
521.00	0.798136
522.00	0.798252
523.00	0.798231
524.00	0.797612
525.00	0.797177
526.00	0.796947
527.00	0.796438
528.00	0.796030
529.00	0.796178
530.00	0.796410
531.00	0.796890
532.00	0.796477
533.00	0.796751
534.00	0.796267
535.00	0.795120
536.00	0.793707
537.00	0.792720
538.00	0.791166
539.00	0.789635
540.00	0.787962
541.00	0.785795
542.00	0.783867
543.00	0.781575
544.00	0.779146
545.00	0.776972
546.00	0.775475
547.00	0.773501
548.00	0.772170
549.00	0.771022
550.00	0.770072
551.00	0.768671
552.00	0.768583
553.00	0.767844
554.00	0.767426
555.00	0.767397
556.00	0.767652
557.00	0.767938
558.00	0.768899
559.00	0.769919
560.00	0.770725
561.00	0.772297
562.00	0.773086
563.00	0.773918
564.00	0.774917
565.00	0.776305
566.00	0.777349
567.00	0.778330
568.00	0.779563
569.00	0.780474
570.00	0.781280
571.00	0.781748
572.00	0.782537
573.00	0.782992
574.00	0.784073
575.00	0.784547
576.00	0.785131
577.00	0.786000
578.00	0.786876
579.00	0.787516
580.00	0.789062
581.00	0.790895
582.00	0.793004
583.00	0.794809
584.00	0.796757
585.00	0.798492
586.00	0.800450
587.00	0.802090
588.00	0.804010
589.00	0.806082
590.00	0.808588
591.00	0.810777
592.00	0.813198
593.00	0.815978
594.00	0.818454
595.00	0.820036
596.00	0.822244
597.00	0.823972
598.00	0.826551
599.00	0.828571
600.00	0.830747
601.00	0.833540
602.00	0.835959
603.00	0.838194
604.00	0.840482
605.00	0.843965
606.00	0.846251
607.00	0.848977
608.00	0.851050
609.00	0.853930
610.00	0.855898
611.00	0.857586
612.00	0.859254
613.00	0.861681
614.00	0.863726
615.00	0.866266
616.00	0.868586
617.00	0.872036
618.00	0.874760
619.00	0.876663
620.00	0.878707
621.00	0.881890
622.00	0.883999
623.00	0.885891
624.00	0.889014
625.00	0.892172
626.00	0.894993
627.00	0.897281
628.00	0.899799
629.00	0.902348
630.00	0.904211
631.00	0.906066
632.00	0.908129
633.00	0.911481
634.00	0.913782
635.00	0.916166
636.00	0.919220
637.00	0.922486
638.00	0.924028
639.00	0.927206
640.00	0.929718
641.00	0.931642
642.00	0.934413
643.00	0.937568
644.00	0.939584
645.00	0.942105
646.00	0.944834
647.00	0.946840
648.00	0.948923
649.00	0.951356
650.00	0.953895
651.00	0.955862
652.00	0.957782
653.00	0.960099
654.00	0.961541
655.00	0.964438
656.00	0.967190
657.00	0.970318
658.00	0.973499
659.00	0.978025
660.00	0.981268
661.00	0.984238
662.00	0.986947
663.00	0.988785
664.00	0.990426
665.00	0.991896
666.00	0.993167
667.00	0.994545
668.00	0.995612
669.00	0.995942
670.00	0.996010
671.00	0.996815
672.00	0.996418
673.00	0.997180
674.00	0.998619
675.00	1.000165
676.00	1.001423
677.00	1.004254
678.00	1.006415
679.00	1.008439
680.00	1.009856
681.00	1.011814
682.00	1.013444
683.00	1.015084
684.00	1.016129
685.00	1.017989
686.00	1.019429
687.00	1.020176
688.00	1.021523
689.00	1.021771
690.00	1.022574
691.00	1.023633
692.00	1.025759
693.00	1.026865
694.00	1.028741
695.00	1.029814
696.00	1.030836
697.00	1.031005
698.00	1.032459
699.00	1.033228
700.00	1.034143
701.00	1.035589
702.00	1.035877
703.00	1.035858
704.00	1.036771
705.00	1.038752
706.00	1.038931
707.00	1.039933
708.00	1.040413
709.00	1.041286
710.00	1.041599
711.00	1.041379
712.00	1.040943
713.00	1.041711
714.00	1.041900
715.00	1.040569
716.00	1.040143
717.00	1.042049
718.00	1.041688
719.00	1.029607
720.00	1.018945
721.00	1.010715
722.00	1.007477
723.00	1.004430
724.00	1.001015
725.00	0.997720
726.00	0.994612
727.00	0.991595
728.00	0.988096
729.00	0.984820
730.00	0.984724
731.00	0.984439
732.00	0.984310
733.00	0.984098
734.00	0.983755
735.00	0.983480
736.00	0.983252
737.00	0.982898
738.00	0.982450
739.00	0.982061
740.00	0.981529
741.00	0.980969
742.00	0.980276
743.00	0.979550
744.00	0.978845
745.00	0.978059
746.00	0.977244
747.00	0.976278
748.00	0.975341
749.00	0.974316
750.00	0.973433
751.00	0.972487
752.00	0.971425
753.00	0.970126
754.00	0.968910
755.00	0.967682
756.00	0.966400
757.00	0.965131
758.00	0.963809
759.00	0.962494
760.00	0.961085
761.00	0.959614
762.00	0.958166
763.00	0.956646
764.00	0.955099
765.00	0.953575
766.00	0.951980
767.00	0.950163
768.00	0.948420
769.00	0.946607
770.00	0.945019
771.00	0.943199
772.00	0.941366
773.00	0.939524
774.00	0.937648
775.00	0.935664
776.00	0.933695
777.00	0.931810
778.00	0.929835
779.00	0.927854
780.00	0.925801
781.00	0.923808
782.00	0.921654
783.00	0.919446
784.00	0.917332
785.00	0.915078
786.00	0.912849
787.00	0.910514
788.00	0.908238
789.00	0.905932
790.00	0.903571
791.00	0.901139
792.00	0.898775
793.00	0.896381
794.00	0.893861
795.00	0.891364
796.00	0.888762
797.00	0.886192
798.00	0.883563
799.00	0.881011
800.00	0.878358
801.00	0.875804
802.00	0.873200
803.00	0.870499
804.00	0.867793
805.00	0.865017
806.00	0.862346
807.00	0.859640
808.00	0.856898
809.00	0.854059
810.00	0.851158
811.00	0.848304
812.00	0.845514
813.00	0.842720
814.00	0.839920
815.00	0.837097
816.00	0.834331
817.00	0.831551
818.00	0.828700
819.00	0.825869
820.00	0.823012
821.00	0.820173
822.00	0.817394
823.00	0.814515
824.00	0.811552
825.00	0.808760
826.00	0.805963
827.00	0.803245
828.00	0.800501
829.00	0.797700
830.00	0.794857
831.00	0.792028
832.00	0.789213
833.00	0.786307
834.00	0.783566
835.00	0.780806
836.00	0.777961
837.00	0.775216
838.00	0.772572
839.00	0.769816
840.00	0.767041
841.00	0.764298
842.00	0.761556
843.00	0.758816
844.00	0.756151
845.00	0.753309
846.00	0.750649
847.00	0.747904
848.00	0.745279
849.00	0.742621
850.00	0.739926
851.00	0.737227
852.00	0.734370
853.00	0.731708
854.00	0.728942
855.00	0.726245
856.00	0.723450
857.00	0.720720
858.00	0.718130
859.00	0.715378
860.00	0.712558
861.00	0.709566
862.00	0.706803
863.00	0.700908
864.00	0.695130
865.00	0.689173
866.00	0.683233
867.00	0.677358
868.00	0.671504
869.00	0.665898
870.00	0.660172
871.00	0.654561
872.00	0.648753
873.00	0.643258
874.00	0.637750
875.00	0.632188
876.00	0.626756
877.00	0.621347
878.00	0.616152
879.00	0.610853
880.00	0.607973
881.00	0.605114
882.00	0.602352
883.00	0.599692
884.00	0.597073
885.00	0.594532
886.00	0.591829
887.00	0.589198
888.00	0.586559
889.00	0.583980
890.00	0.581343
891.00	0.578738
892.00	0.576210
893.00	0.573548
894.00	0.571055
895.00	0.568455
896.00	0.565976
897.00	0.563512
898.00	0.561049
899.00	0.558656
900.00	0.556230
901.00	0.553816
902.00	0.551265
903.00	0.548873
904.00	0.546493
905.00	0.544158
906.00	0.541832
907.00	0.539521
908.00	0.537258
909.00	0.534957
910.00	0.532803
911.00	0.530645
912.00	0.528475
913.00	0.526355
914.00	0.524217
915.00	0.522158
916.00	0.520032
917.00	0.517994
918.00	0.515968
919.00	0.514034
920.00	0.512066
921.00	0.510161
922.00	0.508257
923.00	0.506416
924.00	0.504554
925.00	0.502717
926.00	0.500939
927.00	0.499159
928.00	0.497336
929.00	0.495568
930.00	0.493800
931.00	0.492091
932.00	0.490380
933.00	0.488714
934.00	0.487031
935.00	0.485398
936.00	0.483791
937.00	0.482207
938.00	0.480574
939.00	0.479004
940.00	0.477436
941.00	0.475919
942.00	0.474387
943.00	0.472846
944.00	0.471324
945.00	0.469810
946.00	0.468338
947.00	0.466882
948.00	0.465480
949.00	0.464098
950.00	0.462724
951.00	0.461345
952.00	0.459981
953.00	0.458608
954.00	0.457227
955.00	0.455869
956.00	0.454509
957.00	0.453160
958.00	0.451798
959.00	0.450488
960.00	0.449282
961.00	0.448047
962.00	0.446824
963.00	0.445483
964.00	0.444237
965.00	0.443015
966.00	0.441786
967.00	0.440569
968.00	0.439355
969.00	0.438122
970.00	0.436917
971.00	0.435791
972.00	0.434706
973.00	0.433574
974.00	0.432461
975.00	0.431395
976.00	0.430340
977.00	0.429191
978.00	0.428114
979.00	0.427091
980.00	0.426215
981.00	0.425225
982.00	0.424204
983.00	0.423237
984.00	0.422279
985.00	0.421335
986.00	0.420380
987.00	0.419437
988.00	0.418485
989.00	0.417547
990.00	0.416659
991.00	0.415754
992.00	0.414846
993.00	0.413897
994.00	0.413019
995.00	0.412130
996.00	0.411219
997.00	0.410319
998.00	0.409463
999.00	0.408603
1000.00	0.407717
1001.00	0.406851
1002.00	0.406010
1003.00	0.405219
1004.00	0.404414
1005.00	0.403600
1006.00	0.402827
1007.00	0.402034
1008.00	0.401272
1009.00	0.400478
1010.00	0.399730
1011.00	0.398976
1012.00	0.398228
1013.00	0.397521
1014.00	0.396779
1015.00	0.396041
1016.00	0.395289
1017.00	0.394576
1018.00	0.393863
1019.00	0.393150
1020.00	0.392427
1021.00	0.391724
1022.00	0.391037
1023.00	0.390303
1024.00	0.389617
1025.00	0.388923
1026.00	0.388272
1027.00	0.387598
1028.00	0.386907
1029.00	0.386257
1030.00	0.385567
1031.00	0.384926
1032.00	0.384270
1033.00	0.383619
1034.00	0.382968
1035.00	0.382317
1036.00	0.381695
1037.00	0.381059
1038.00	0.380427
1039.00	0.379776
1040.00	0.379134
1041.00	0.378477
1042.00	0.377829
1043.00	0.377217
1044.00	0.376602
1045.00	0.375990
1046.00	0.375354
1047.00	0.374748
1048.00	0.374130
1049.00	0.373524
1050.00	0.372936
1051.00	0.372344
1052.00	0.371778
1053.00	0.371190
1054.00	0.370644
1055.00	0.370109
1056.00	0.369571
1057.00	0.369058
1058.00	0.368542
1059.00	0.368067
1060.00	0.367567
1061.00	0.367075
1062.00	0.366596
1063.00	0.366100
1064.00	0.365604
1065.00	0.365082
1066.00	0.364616
1067.00	0.364166
1068.00	0.363711
1069.00	0.363245
1070.00	0.362792
1071.00	0.362327
1072.00	0.361857
1073.00	0.361404
1074.00	0.360918
1075.00	0.360475
1076.00	0.359997
1077.00	0.359503
1078.00	0.359024
1079.00	0.358563
1080.00	0.358121
1081.00	0.357685
1082.00	0.357278
1083.00	0.356845
1084.00	0.356412
1085.00	0.355979
1086.00	0.355524
1087.00	0.355086
1088.00	0.354615
1089.00	0.354190
1090.00	0.353769
1091.00	0.353393
1092.00	0.352982
1093.00	0.352602
1094.00	0.352216
1095.00	0.351841
1096.00	0.351470
1097.00	0.351078
1098.00	0.350685
1099.00	0.350291
1100.00	0.349874
1101.00	0.349464
1102.00	0.349104
1103.00	0.348780
1104.00	0.348428
1105.00	0.348093
1106.00	0.347731
1107.00	0.347404
1108.00	0.347045
1109.00	0.346697
1110.00	0.346334
1111.00	0.345977
1112.00	0.345619
1113.00	0.345261
1114.00	0.344946
1115.00	0.344622
1116.00	0.344307
1117.00	0.344035
1118.00	0.343730
1119.00	0.343370
1120.00	0.343013
1121.00	0.342679
1122.00	0.342391
1123.00	0.342080
1124.00	0.341738
1125.00	0.341443
1126.00	0.341156
1127.00	0.340869
1128.00	0.340582
1129.00	0.340301
1130.00	0.340004
1131.00	0.339712
1132.00	0.339421
1133.00	0.339150
1134.00	0.338888
1135.00	0.338646
1136.00	0.338443
1137.00	0.338247
1138.00	0.338038
1139.00	0.337818
1140.00	0.337602
1141.00	0.337405
1142.00	0.337187
1143.00	0.336958
1144.00	0.336725
1145.00	0.336531
1146.00	0.336324
1147.00	0.336098
1148.00	0.335891
1149.00	0.335723
1150.00	0.335521
1151.00	0.335287
1152.00	0.335056
1153.00	0.334817
1154.00	0.334593
1155.00	0.334355
1156.00	0.334096
1157.00	0.333857
1158.00	0.333617
1159.00	0.333374
1160.00	0.333150
1161.00	0.332917
1162.00	0.332686
1163.00	0.332437
1164.00	0.332216
1165.00	0.331969
1166.00	0.331708
1167.00	0.331470
1168.00	0.331216
1169.00	0.330978
1170.00	0.330712
1171.00	0.330396
1172.00	0.330127
1173.00	0.329881
1174.00	0.329628
1175.00	0.329368
1176.00	0.329090
1177.00	0.328793
1178.00	0.328530
1179.00	0.328236
1180.00	0.327966
1181.00	0.327674
1182.00	0.327394
1183.00	0.327102
1184.00	0.326812
1185.00	0.326525
1186.00	0.326235
1187.00	0.325955
1188.00	0.325685
1189.00	0.325415
1190.00	0.325144
1191.00	0.324856
1192.00	0.324570
1193.00	0.324312
1194.00	0.324055
1195.00	0.323794
1196.00	0.323544
1197.00	0.323303
1198.00	0.323048
1199.00	0.322802
1200.00	0.322560
1201.00	0.322307
1202.00	0.322069
1203.00	0.321821
1204.00	0.321574
1205.00	0.321331
1206.00	0.321061
1207.00	0.320790
1208.00	0.320563
1209.00	0.320317
1210.00	0.320073
1211.00	0.319819
1212.00	0.319550
1213.00	0.319292
1214.00	0.319033
1215.00	0.318794
1216.00	0.318526
1217.00	0.318255
1218.00	0.317963
1219.00	0.317681
1220.00	0.317394
1221.00	0.317116
1222.00	0.316838
1223.00	0.316544
1224.00	0.316260
1225.00	0.315933
1226.00	0.315638
1227.00	0.315333
1228.00	0.315016
1229.00	0.314692
1230.00	0.314365
1231.00	0.314056
1232.00	0.313734
1233.00	0.313420
1234.00	0.313112
1235.00	0.312815
1236.00	0.312497
1237.00	0.312194
1238.00	0.311897
1239.00	0.311591
1240.00	0.311300
1241.00	0.310998
1242.00	0.310703
1243.00	0.310410
1244.00	0.310108
1245.00	0.309844
1246.00	0.309600
1247.00	0.309345
1248.00	0.309070
1249.00	0.308832
1250.00	0.308585
1251.00	0.308323
1252.00	0.308047
1253.00	0.307780
1254.00	0.307522
1255.00	0.307268
1256.00	0.307040
1257.00	0.306825
1258.00	0.306583
1259.00	0.306371
1260.00	0.306154
1261.00	0.305939
1262.00	0.305700
1263.00	0.305443
1264.00	0.305192
1265.00	0.304919
1266.00	0.304650
1267.00	0.304412
1268.00	0.304174
1269.00	0.303938
1270.00	0.303726
1271.00	0.303509
1272.00	0.303283
1273.00	0.303027
1274.00	0.302778
1275.00	0.302548
1276.00	0.302323
1277.00	0.302071
1278.00	0.301826
1279.00	0.301609
1280.00	0.301401
1281.00	0.301174
1282.00	0.300980
1283.00	0.300764
1284.00	0.300529
1285.00	0.300298
1286.00	0.300104
1287.00	0.299889
1288.00	0.299669
1289.00	0.299431
1290.00	0.299233
1291.00	0.299041
1292.00	0.298870
1293.00	0.298683
1294.00	0.298513
1295.00	0.298345
1296.00	0.298160
1297.00	0.297989
1298.00	0.297843
1299.00	0.297693
1300.00	0.297548
1301.00	0.297405
1302.00	0.297276
1303.00	0.297150
1304.00	0.297033
1305.00	0.296927
1306.00	0.296829
1307.00	0.296737
1308.00	0.296620
1309.00	0.296497
1310.00	0.296394
1311.00	0.296306
1312.00	0.296203
1313.00	0.296094
1314.00	0.295979
1315.00	0.295877
1316.00	0.295791
1317.00	0.295691
1318.00	0.295607
1319.00	0.295529
1320.00	0.295450
1321.00	0.295362
1322.00	0.295267
1323.00	0.295204
1324.00	0.295103
1325.00	0.295020
1326.00	0.294933
1327.00	0.294838
1328.00	0.294740
1329.00	0.294689
1330.00	0.294663
1331.00	0.294626
1332.00	0.294579
1333.00	0.294540
1334.00	0.294524
1335.00	0.294479
1336.00	0.294448
1337.00	0.294432
1338.00	0.294418
1339.00	0.294440
1340.00	0.294484
1341.00	0.294555
1342.00	0.294614
1343.00	0.294647
1344.00	0.294698
1345.00	0.294760
1346.00	0.294805
1347.00	0.294827
1348.00	0.294860
1349.00	0.294914
1350.00	0.294957
1351.00	0.294984
1352.00	0.295033
1353.00	0.295122
1354.00	0.295181
1355.00	0.295246
1356.00	0.295308
1357.00	0.295378
1358.00	0.295452
1359.00	0.295556
1360.00	0.295724
1361.00	0.295892
1362.00	0.296079
1363.00	0.296285
1364.00	0.296582
1365.00	0.296925
1366.00	0.297297
1367.00	0.297720
1368.00	0.298233
1369.00	0.298805
1370.00	0.299381
1371.00	0.300054
1372.00	0.300791
1373.00	0.301588
1374.00	0.302449
1375.00	0.303403
1376.00	0.304415
1377.00	0.305499
1378.00	0.306668
1379.00	0.307899
1380.00	0.309215
1381.00	0.310586
1382.00	0.312038
1383.00	0.313558
1384.00	0.315120
1385.00	0.316766
1386.00	0.318500
1387.00	0.320312
1388.00	0.322178
1389.00	0.324084
1390.00	0.326068
1391.00	0.328095
1392.00	0.330158
1393.00	0.332295
1394.00	0.334498
1395.00	0.336716
1396.00	0.338960
1397.00	0.341243
1398.00	0.343580
1399.00	0.345929
1400.00	0.348296
1401.00	0.350688
1402.00	0.353079
1403.00	0.355441
1404.00	0.357809
1405.00	0.360167
1406.00	0.362553
1407.00	0.364899
1408.00	0.367211
1409.00	0.369480
1410.00	0.371718
1411.00	0.373904
1412.00	0.376077
1413.00	0.378220
1414.00	0.380316
1415.00	0.382334
1416.00	0.384277
1417.00	0.386182
1418.00	0.388022
1419.00	0.389786
1420.00	0.391480
1421.00	0.393123
1422.00	0.394709
1423.00	0.396244
1424.00	0.397691
1425.00	0.399083
1426.00	0.400443
1427.00	0.401741
1428.00	0.402951
1429.00	0.404096
1430.00	0.405206
1431.00	0.406249
1432.00	0.407211
1433.00	0.408146
1434.00	0.409018
1435.00	0.409878
1436.00	0.410683
1437.00	0.411438
1438.00	0.412114
1439.00	0.412739
1440.00	0.413327
1441.00	0.413902
1442.00	0.414421
1443.00	0.414875
1444.00	0.415290
1445.00	0.415672
1446.00	0.416025
1447.00	0.416334
1448.00	0.416591
1449.00	0.416805
1450.00	0.416987
1451.00	0.417149
1452.00	0.417255
1453.00	0.417271
1454.00	0.417290
1455.00	0.417259
1456.00	0.417202
1457.00	0.417070
1458.00	0.416883
1459.00	0.416671
1460.00	0.416439
1461.00	0.416133
1462.00	0.415773
1463.00	0.415343
1464.00	0.414871
1465.00	0.414370
1466.00	0.413820
1467.00	0.413238
1468.00	0.412574
1469.00	0.411871
1470.00	0.411156
1471.00	0.410374
1472.00	0.409576
1473.00	0.408731
1474.00	0.407847
1475.00	0.406927
1476.00	0.405951
1477.00	0.404965
1478.00	0.403947
1479.00	0.402861
1480.00	0.401742
1481.00	0.400583
1482.00	0.399436
1483.00	0.398273
1484.00	0.397068
1485.00	0.395884
1486.00	0.394647
1487.00	0.393395
1488.00	0.392124
1489.00	0.390878
1490.00	0.389603
1491.00	0.388307
1492.00	0.386987
1493.00	0.385680
1494.00	0.384323
1495.00	0.382986
1496.00	0.381702
1497.00	0.380427
1498.00	0.379145
1499.00	0.377802
1500.00	0.376477
1501.00	0.375123
1502.00	0.373770
1503.00	0.372414
1504.00	0.371066
1505.00	0.369751
1506.00	0.368356
1507.00	0.366987
1508.00	0.365641
1509.00	0.364310
1510.00	0.362946
1511.00	0.361586
1512.00	0.360241
1513.00	0.358868
1514.00	0.357517
1515.00	0.356194
1516.00	0.354898
1517.00	0.353597
1518.00	0.352337
1519.00	0.351112
1520.00	0.349917
1521.00	0.348727
1522.00	0.347497
1523.00	0.346336
1524.00	0.345165
1525.00	0.343991
1526.00	0.342814
1527.00	0.341698
1528.00	0.340601
1529.00	0.339487
1530.00	0.338411
1531.00	0.337345
1532.00	0.336283
1533.00	0.335232
1534.00	0.334192
1535.00	0.333129
1536.00	0.332042
1537.00	0.330987
1538.00	0.329948
1539.00	0.328943
1540.00	0.327922
1541.00	0.326920
1542.00	0.325966
1543.00	0.325022
1544.00	0.324078
1545.00	0.323148
1546.00	0.322234
1547.00	0.321344
1548.00	0.320430
1549.00	0.319535
1550.00	0.318664
1551.00	0.317815
1552.00	0.316983
1553.00	0.316161
1554.00	0.315332
1555.00	0.314530
1556.00	0.313713
1557.00	0.312904
1558.00	0.312102
1559.00	0.311279
1560.00	0.310493
1561.00	0.309698
1562.00	0.308920
1563.00	0.308149
1564.00	0.307375
1565.00	0.306636
1566.00	0.305902
1567.00	0.305145
1568.00	0.304374
1569.00	0.303640
1570.00	0.302897
1571.00	0.302168
1572.00	0.301414
1573.00	0.300718
1574.00	0.300033
1575.00	0.299315
1576.00	0.298617
1577.00	0.297930
1578.00	0.297237
1579.00	0.296568
1580.00	0.295914
1581.00	0.295255
1582.00	0.294622
1583.00	0.293987
1584.00	0.293394
1585.00	0.292834
1586.00	0.292255
1587.00	0.291679
1588.00	0.291095
1589.00	0.290536
1590.00	0.289961
1591.00	0.289402
1592.00	0.288908
1593.00	0.288396
1594.00	0.287887
1595.00	0.287406
1596.00	0.286930
1597.00	0.286453
1598.00	0.285975
1599.00	0.285506
1600.00	0.285037
1601.00	0.284562
1602.00	0.284076
1603.00	0.283589
1604.00	0.283140
1605.00	0.282701
1606.00	0.282242
1607.00	0.281830
1608.00	0.281432
1609.00	0.281008
1610.00	0.280598
1611.00	0.280160
1612.00	0.279729
1613.00	0.279282
1614.00	0.278859
1615.00	0.278497
1616.00	0.278128
1617.00	0.277753
1618.00	0.277373
1619.00	0.277000
1620.00	0.276665
1621.00	0.276307
1622.00	0.275953
1623.00	0.275648
1624.00	0.275310
1625.00	0.274969
1626.00	0.274651
1627.00	0.274354
1628.00	0.274094
1629.00	0.273826
1630.00	0.273572
1631.00	0.273339
1632.00	0.273070
1633.00	0.272779
1634.00	0.272518
1635.00	0.272263
1636.00	0.272006
1637.00	0.271733
1638.00	0.271500
1639.00	0.271297
1640.00	0.271053
1641.00	0.270782
1642.00	0.270523
1643.00	0.272254
1644.00	0.274003
1645.00	0.275675
1646.00	0.277409
1647.00	0.279150
1648.00	0.280870
1649.00	0.282617
1650.00	0.284404
1651.00	0.286178
1652.00	0.287896
1653.00	0.289686
1654.00	0.291474
1655.00	0.293205
1656.00	0.294942
1657.00	0.296730
1658.00	0.298608
1659.00	0.300436
1660.00	0.300136
1661.00	0.299846
1662.00	0.299630
1663.00	0.299321
1664.00	0.299068
1665.00	0.298800
1666.00	0.298472
1667.00	0.298161
1668.00	0.297885
1669.00	0.297696
1670.00	0.297353
1671.00	0.297110
1672.00	0.296923
1673.00	0.296680
1674.00	0.296389
1675.00	0.296093
1676.00	0.295906
1677.00	0.295648
1678.00	0.295393
1679.00	0.295142
1680.00	0.294987
1681.00	0.294771
1682.00	0.294560
1683.00	0.294480
1684.00	0.294283
1685.00	0.294085
1686.00	0.293906
1687.00	0.293782
1688.00	0.293682
1689.00	0.293533
1690.00	0.293517
1691.00	0.293441
1692.00	0.293450
1693.00	0.293355
1694.00	0.293412
1695.00	0.293406
1696.00	0.293438
1697.00	0.293443
1698.00	0.293433
1699.00	0.293502
1700.00	0.293454
1701.00	0.293488
1702.00	0.293476
1703.00	0.293399
1704.00	0.293414
1705.00	0.293400
1706.00	0.293440
1707.00	0.293334
1708.00	0.293313
1709.00	0.293230
1710.00	0.293222
1711.00	0.293113
1712.00	0.293076
1713.00	0.293032
1714.00	0.292973
1715.00	0.292957
1716.00	0.292887
1717.00	0.292799
1718.00	0.292819
1719.00	0.292810
1720.00	0.292890
1721.00	0.292868
1722.00	0.292841
1723.00	0.292856
1724.00	0.292865
1725.00	0.292983
1726.00	0.292943
1727.00	0.292995
1728.00	0.292993
1729.00	0.293030
1730.00	0.292997
1731.00	0.293037
1732.00	0.293085
1733.00	0.293095
1734.00	0.293203
1735.00	0.293207
1736.00	0.293352
1737.00	0.293376
1738.00	0.293510
1739.00	0.293549
1740.00	0.293653
1741.00	0.293829
1742.00	0.293871
1743.00	0.294092
1744.00	0.294199
1745.00	0.294367
1746.00	0.294459
1747.00	0.294683
1748.00	0.294869
1749.00	0.294965
1750.00	0.295146
1751.00	0.295310
1752.00	0.295449
1753.00	0.295592
1754.00	0.295885
1755.00	0.296088
1756.00	0.296329
1757.00	0.296418
1758.00	0.296544
1759.00	0.296844
1760.00	0.296942
1761.00	0.297121
1762.00	0.297389
1763.00	0.297546
1764.00	0.297724
1765.00	0.297819
1766.00	0.297986
1767.00	0.298040
1768.00	0.298161
1769.00	0.298248
1770.00	0.298309
1771.00	0.298201
1772.00	0.298299
1773.00	0.298342
1774.00	0.298339
1775.00	0.298359
1776.00	0.298171
1777.00	0.298124
1778.00	0.297974
1779.00	0.297772
1780.00	0.297710
1781.00	0.297582
1782.00	0.297398
1783.00	0.297243
1784.00	0.297167
1785.00	0.296906
1786.00	0.296751
1787.00	0.296593
1788.00	0.296615
1789.00	0.296354
1790.00	0.296166
1791.00	0.296028
1792.00	0.295862
1793.00	0.295745
1794.00	0.295556
1795.00	0.295542
1796.00	0.295337
1797.00	0.295204
1798.00	0.295142
1799.00	0.295103
1800.00	0.294996
1801.00	0.294901
1802.00	0.294880
1803.00	0.294849
1804.00	0.294671
1805.00	0.294535
1806.00	0.294542
1807.00	0.294333
1808.00	0.294186
1809.00	0.294092
1810.00	0.293891
1811.00	0.293836
1812.00	0.293674
1813.00	0.293775
1814.00	0.293616
1815.00	0.293424
1816.00	0.293217
1817.00	0.293091
1818.00	0.292958
1819.00	0.292791
1820.00	0.292707
1821.00	0.292632
1822.00	0.292536
1823.00	0.292353
1824.00	0.292398
1825.00	0.292439
1826.00	0.292386
1827.00	0.292375
1828.00	0.292329
1829.00	0.292401
1830.00	0.292331
1831.00	0.292471
1832.00	0.292701
1833.00	0.292918
1834.00	0.293086
1835.00	0.293323
1836.00	0.293674
1837.00	0.293908
1838.00	0.294317
1839.00	0.294607
1840.00	0.295091
1841.00	0.295536
1842.00	0.296017
1843.00	0.296626
1844.00	0.297391
1845.00	0.298255
1846.00	0.298989
1847.00	0.299949
1848.00	0.300916
1849.00	0.301779
1850.00	0.303004
1851.00	0.304368
1852.00	0.305752
1853.00	0.307240
1854.00	0.308872
1855.00	0.310591
1856.00	0.312526
1857.00	0.314514
1858.00	0.316820
1859.00	0.319109
1860.00	0.321558
1861.00	0.324206
1862.00	0.326972
1863.00	0.329956
1864.00	0.332913
1865.00	0.336165
1866.00	0.339662
1867.00	0.343348
1868.00	0.347053
1869.00	0.351054
1870.00	0.355276
1871.00	0.359600
1872.00	0.364140
1873.00	0.368820
1874.00	0.373765
1875.00	0.378522
1876.00	0.383938
1877.00	0.389311
1878.00	0.394887
1879.00	0.400353
1880.00	0.406103
1881.00	0.412218
1882.00	0.418260
1883.00	0.424446
1884.00	0.430598
1885.00	0.437153
1886.00	0.443550
1887.00	0.450067
1888.00	0.456644
1889.00	0.463432
1890.00	0.470086
1891.00	0.476778
1892.00	0.483709
1893.00	0.490065
1894.00	0.496905
1895.00	0.503492
1896.00	0.510332
1897.00	0.516839
1898.00	0.523330
1899.00	0.530064
1900.00	0.536610
1901.00	0.542984
1902.00	0.549396
1903.00	0.555749
1904.00	0.561654
1905.00	0.567805
1906.00	0.573462
1907.00	0.579260
1908.00	0.584561
1909.00	0.589853
1910.00	0.594798
1911.00	0.599505
1912.00	0.604251
1913.00	0.609308
1914.00	0.613822
1915.00	0.617449
1916.00	0.621188
1917.00	0.624636
1918.00	0.627787
1919.00	0.630640
1920.00	0.633156
1921.00	0.635636
1922.00	0.637658
1923.00	0.639824
1924.00	0.641589
1925.00	0.643333
1926.00	0.644661
1927.00	0.646420
1928.00	0.647787
1929.00	0.648763
1930.00	0.649138
1931.00	0.649620
1932.00	0.650554
1933.00	0.650872
1934.00	0.651087
1935.00	0.651405
1936.00	0.651438
1937.00	0.651226
1938.00	0.651179
1939.00	0.650787
1940.00	0.650028
1941.00	0.649982
1942.00	0.649481
1943.00	0.649166
1944.00	0.648511
1945.00	0.647549
1946.00	0.646672
1947.00	0.645402
1948.00	0.644370
1949.00	0.643524
1950.00	0.642684
1951.00	0.641404
1952.00	0.640684
1953.00	0.639283
1954.00	0.638010
1955.00	0.636297
1956.00	0.635426
1957.00	0.634675
1958.00	0.632749
1959.00	0.631121
1960.00	0.629459
1961.00	0.627941
1962.00	0.626124
1963.00	0.624600
1964.00	0.623366
1965.00	0.622025
1966.00	0.619916
1967.00	0.617901
1968.00	0.616220
1969.00	0.613962
1970.00	0.612157
1971.00	0.611101
1972.00	0.609661
1973.00	0.607275
1974.00	0.605287
1975.00	0.603663
1976.00	0.602046
1977.00	0.600374
1978.00	0.598772
1979.00	0.597177
1980.00	0.594973
1981.00	0.592817
1982.00	0.590933
1983.00	0.588986
1984.00	0.586556
1985.00	0.584551
1986.00	0.582879
1987.00	0.580721
1988.00	0.578462
1989.00	0.576529
1990.00	0.574859
1991.00	0.572341
1992.00	0.570382
1993.00	0.568447
1994.00	0.566205
1995.00	0.563870
1996.00	0.561857
1997.00	0.560113
1998.00	0.558125
1999.00	0.555904
2000.00	0.554259
2001.00	0.552949
2002.00	0.551005
2003.00	0.549200
2004.00	0.547728
2005.00	0.545800
2006.00	0.543940
2007.00	0.541973
2008.00	0.540526
2009.00	0.538328
2010.00	0.536732
2011.00	0.535138
2012.00	0.533494
2013.00	0.531819
2014.00	0.530128
2015.00	0.528608
2016.00	0.526932
2017.00	0.525108
2018.00	0.523242
2019.00	0.521842
2020.00	0.519785
2021.00	0.518138
2022.00	0.516302
2023.00	0.514783
2024.00	0.513341
2025.00	0.511461
2026.00	0.510215
2027.00	0.508164
2028.00	0.506444
2029.00	0.504804
2030.00	0.503025
2031.00	0.500946
2032.00	0.499304
2033.00	0.497999
2034.00	0.496377
2035.00	0.495009
2036.00	0.493353
2037.00	0.491637
2038.00	0.489636
2039.00	0.488242
2040.00	0.486434
2041.00	0.484849
2042.00	0.483125
2043.00	0.481631
2044.00	0.480418
2045.00	0.478603
2046.00	0.476951
2047.00	0.475487
2048.00	0.474195
2049.00	0.472380
2050.00	0.470488
2051.00	0.469230
2052.00	0.467597
2053.00	0.466122
2054.00	0.465131
2055.00	0.463756
2056.00	0.462134
2057.00	0.460587
2058.00	0.459237
2059.00	0.458150
2060.00	0.456848
2061.00	0.455180
2062.00	0.454192
2063.00	0.452640
2064.00	0.451009
2065.00	0.449894
2066.00	0.448456
2067.00	0.447354
2068.00	0.445806
2069.00	0.444647
2070.00	0.443011
2071.00	0.441295
2072.00	0.439938
2073.00	0.438722
2074.00	0.437392
2075.00	0.435897
2076.00	0.434707
2077.00	0.432676
2078.00	0.431317
2079.00	0.429928
2080.00	0.428869
2081.00	0.427390
2082.00	0.425768
2083.00	0.424730
2084.00	0.422764
2085.00	0.421488
2086.00	0.419714
2087.00	0.418647
2088.00	0.417027
2089.00	0.415532
2090.00	0.414150
2091.00	0.413067
2092.00	0.411311
2093.00	0.409574
2094.00	0.408681
2095.00	0.407085
2096.00	0.405525
2097.00	0.404002
2098.00	0.402891
2099.00	0.401405
2100.00	0.399776
2101.00	0.398767
2102.00	0.397222
2103.00	0.395930
2104.00	0.394445
2105.00	0.393557
2106.00	0.392428
2107.00	0.391095
2108.00	0.389673
2109.00	0.388835
2110.00	0.387567
2111.00	0.386052
2112.00	0.385233
2113.00	0.383674
2114.00	0.382622
2115.00	0.381638
2116.00	0.381000
2117.00	0.379576
2118.00	0.378456
2119.00	0.377679
2120.00	0.376669
2121.00	0.375540
2122.00	0.374245
2123.00	0.373144
2124.00	0.371838
2125.00	0.370851
2126.00	0.369581
2127.00	0.368772
2128.00	0.367657
2129.00	0.366335
2130.00	0.365697
2131.00	0.364318
2132.00	0.363103
2133.00	0.361782
2134.00	0.361176
2135.00	0.359957
2136.00	0.358589
2137.00	0.357636
2138.00	0.356855
2139.00	0.355758
2140.00	0.354804
2141.00	0.354066
2142.00	0.352826
2143.00	0.351979
2144.00	0.350875
2145.00	0.350184
2146.00	0.349370
2147.00	0.348551
2148.00	0.347835
2149.00	0.347068
2150.00	0.346026
2151.00	0.345304
2152.00	0.345235
2153.00	0.344358
2154.00	0.343668
2155.00	0.342763
2156.00	0.342524
2157.00	0.341725
2158.00	0.341031
2159.00	0.340519
2160.00	0.339936
2161.00	0.339097
2162.00	0.338208
2163.00	0.337440
2164.00	0.336350
2165.00	0.335685
2166.00	0.335122
2167.00	0.334899
2168.00	0.334168
2169.00	0.332998
2170.00	0.332530
2171.00	0.331824
2172.00	0.331164
2173.00	0.330189
2174.00	0.329976
2175.00	0.329190
2176.00	0.328806
2177.00	0.328295
2178.00	0.328157
2179.00	0.327923
2180.00	0.327606
2181.00	0.327903
2182.00	0.327686
2183.00	0.327187
2184.00	0.326577
2185.00	0.326415
2186.00	0.326052
2187.00	0.325718
2188.00	0.325361
2189.00	0.325159
2190.00	0.324747
2191.00	0.324166
2192.00	0.324324
2193.00	0.323736
2194.00	0.323644
2195.00	0.323414
2196.00	0.323458
2197.00	0.322897
[truncated: 303 more rows]
