# Supplementary material for: Ultrafast charge-transfer-induced spin transition in cobalt-tungstate molecular photomagnets
Source: Nat Commun. 2025 Jun 6;16:5012. doi: 10.1038/s41467-025-60401-4 (PMC12144094; doi:10.1038/s41467-025-60401-4)
Supplement: Supplementary file 5 — Source Data [file 41467_2025_60401_MOESM5_ESM.zip › Source_Data_files/Photoinduced_UV_vis_NIR_spectra_CsCoW/photo2nd_anealing/File_220713_164341_80K.txt]

File_220713_164341_80K.spc - RawData
�g�� (nm)	Abs.
200.00	2.012094
201.00	2.212685
202.00	2.276387
203.00	2.864025
204.00	2.749906
205.00	2.762237
206.00	2.681058
207.00	2.949485
208.00	2.509636
209.00	2.355194
210.00	2.215858
211.00	2.138715
212.00	2.185026
213.00	2.221686
214.00	2.264905
215.00	2.339722
216.00	2.315985
217.00	2.297307
218.00	2.316177
219.00	2.287791
220.00	2.297685
221.00	2.365840
222.00	2.379312
223.00	2.341068
224.00	2.327866
225.00	2.296151
226.00	2.259122
227.00	2.246776
228.00	2.229277
229.00	2.234699
230.00	2.239827
231.00	2.276865
232.00	2.301988
233.00	2.353473
234.00	2.328342
235.00	2.341286
236.00	2.334612
237.00	2.327209
238.00	2.351288
239.00	2.347644
240.00	2.337014
241.00	2.340018
242.00	2.354312
243.00	2.326139
244.00	2.327425
245.00	2.354171
246.00	2.381624
247.00	2.372898
248.00	2.368215
249.00	2.388200
250.00	2.371594
251.00	2.358702
252.00	2.349742
253.00	2.364421
254.00	2.372015
255.00	2.386208
256.00	2.374652
257.00	2.384255
258.00	2.384966
259.00	2.386365
260.00	2.373861
261.00	2.378907
262.00	2.381892
263.00	2.364236
264.00	2.359886
265.00	2.359594
266.00	2.359199
267.00	2.356484
268.00	2.366120
269.00	2.354498
270.00	2.337184
271.00	2.340376
272.00	2.337967
273.00	2.321004
274.00	2.312207
275.00	2.315667
276.00	2.292516
277.00	2.287114
278.00	2.285376
279.00	2.281285
280.00	2.276823
281.00	2.269168
282.00	2.254285
283.00	2.241228
284.00	2.220631
285.00	2.205548
286.00	2.193515
287.00	2.176193
288.00	2.164896
289.00	2.164723
290.00	2.151686
291.00	2.149945
292.00	2.145219
293.00	2.131144
294.00	2.122822
295.00	2.115768
296.00	2.102422
297.00	2.086113
298.00	2.080977
299.00	2.068184
300.00	2.044041
301.00	2.028142
302.00	2.017997
303.00	1.999400
304.00	1.985023
305.00	1.978006
306.00	1.963660
307.00	1.944377
308.00	1.926489
309.00	1.911070
310.00	1.888531
311.00	1.867328
312.00	1.844428
313.00	1.823131
314.00	1.799783
315.00	1.778495
316.00	1.748695
317.00	1.729813
318.00	1.709631
319.00	1.687543
320.00	1.669602
321.00	1.657106
322.00	1.642880
323.00	1.624795
324.00	1.613718
325.00	1.598690
326.00	1.586394
327.00	1.570315
328.00	1.559496
329.00	1.545019
330.00	1.534630
331.00	1.523504
332.00	1.514988
333.00	1.507085
334.00	1.500202
335.00	1.494840
336.00	1.490809
337.00	1.486957
338.00	1.481189
339.00	1.477152
340.00	1.473798
341.00	1.468233
342.00	1.462985
343.00	1.460096
344.00	1.457100
345.00	1.453610
346.00	1.451917
347.00	1.449306
348.00	1.447722
349.00	1.444294
350.00	1.441827
351.00	1.439397
352.00	1.437880
353.00	1.433984
354.00	1.431245
355.00	1.427302
356.00	1.422884
357.00	1.418317
358.00	1.414449
359.00	1.409072
360.00	1.403995
361.00	1.397413
362.00	1.390995
363.00	1.384741
364.00	1.376965
365.00	1.368530
366.00	1.360741
367.00	1.353560
368.00	1.344303
369.00	1.336110
370.00	1.328425
371.00	1.320689
372.00	1.311162
373.00	1.302044
374.00	1.292387
375.00	1.282714
376.00	1.272956
377.00	1.263293
378.00	1.253026
379.00	1.243518
380.00	1.233441
381.00	1.224219
382.00	1.214512
383.00	1.206273
384.00	1.197511
385.00	1.188572
386.00	1.178977
387.00	1.168856
388.00	1.159655
389.00	1.149587
390.00	1.140428
391.00	1.130266
392.00	1.122289
393.00	1.113363
394.00	1.106164
395.00	1.097975
396.00	1.091758
397.00	1.085270
398.00	1.079421
399.00	1.072416
400.00	1.067342
401.00	1.062149
402.00	1.057361
403.00	1.053276
404.00	1.049637
405.00	1.045319
406.00	1.042404
407.00	1.038700
408.00	1.035005
409.00	1.031792
410.00	1.028992
411.00	1.025210
412.00	1.021093
413.00	1.017232
414.00	1.014281
415.00	1.010305
416.00	1.006296
417.00	1.002760
418.00	0.998809
419.00	0.994102
420.00	0.989438
421.00	0.985261
422.00	0.981511
423.00	0.977569
424.00	0.973707
425.00	0.970192
426.00	0.966322
427.00	0.962122
428.00	0.957569
429.00	0.953329
430.00	0.949119
431.00	0.945222
432.00	0.941498
433.00	0.937850
434.00	0.934398
435.00	0.930982
436.00	0.927489
437.00	0.924180
438.00	0.921576
439.00	0.918756
440.00	0.915684
441.00	0.913175
442.00	0.910672
443.00	0.907884
444.00	0.905227
445.00	0.903472
446.00	0.901174
447.00	0.899595
448.00	0.897799
449.00	0.896517
450.00	0.895110
451.00	0.893587
452.00	0.891816
453.00	0.890615
454.00	0.889500
455.00	0.888337
456.00	0.887076
457.00	0.886063
458.00	0.885042
459.00	0.883612
460.00	0.882510
461.00	0.881899
462.00	0.881094
463.00	0.880115
464.00	0.879355
465.00	0.878313
466.00	0.876665
467.00	0.875155
468.00	0.873411
469.00	0.871568
470.00	0.869703
471.00	0.867990
472.00	0.865899
473.00	0.863752
474.00	0.861648
475.00	0.859589
476.00	0.857446
477.00	0.855430
478.00	0.853293
479.00	0.851165
480.00	0.848867
481.00	0.846659
482.00	0.844805
483.00	0.843046
484.00	0.840748
485.00	0.838653
486.00	0.836347
487.00	0.833869
488.00	0.831732
489.00	0.830165
490.00	0.828397
491.00	0.826825
492.00	0.824993
493.00	0.823057
494.00	0.821152
495.00	0.819853
496.00	0.818076
497.00	0.816419
498.00	0.815355
499.00	0.814027
500.00	0.812273
501.00	0.811268
502.00	0.810337
503.00	0.808840
504.00	0.807610
505.00	0.806499
506.00	0.805643
507.00	0.805170
508.00	0.804193
509.00	0.803360
510.00	0.802396
511.00	0.801145
512.00	0.799651
513.00	0.799027
514.00	0.798317
515.00	0.797692
516.00	0.797207
517.00	0.796796
518.00	0.796392
519.00	0.795784
520.00	0.795492
521.00	0.795469
522.00	0.795107
523.00	0.794406
524.00	0.794143
525.00	0.793988
526.00	0.793497
527.00	0.793190
528.00	0.793499
529.00	0.793488
530.00	0.793371
531.00	0.793619
532.00	0.793802
533.00	0.793722
534.00	0.793899
535.00	0.793223
536.00	0.792078
537.00	0.790912
538.00	0.789129
539.00	0.787321
540.00	0.785670
541.00	0.784045
542.00	0.782159
543.00	0.780686
544.00	0.778568
545.00	0.776640
546.00	0.775385
547.00	0.773757
548.00	0.772023
549.00	0.770531
550.00	0.769166
551.00	0.767572
552.00	0.766790
553.00	0.765998
554.00	0.765912
555.00	0.766201
556.00	0.766251
557.00	0.766592
558.00	0.767464
559.00	0.767700
560.00	0.768467
561.00	0.769922
562.00	0.771384
563.00	0.772599
564.00	0.774539
565.00	0.775631
566.00	0.776378
567.00	0.777204
568.00	0.778288
569.00	0.779303
570.00	0.780311
571.00	0.781205
572.00	0.782010
573.00	0.782783
574.00	0.783208
575.00	0.783729
576.00	0.784067
577.00	0.785095
578.00	0.785624
579.00	0.786742
580.00	0.788386
581.00	0.790294
582.00	0.791794
583.00	0.793829
584.00	0.795492
585.00	0.797271
586.00	0.799301
587.00	0.801061
588.00	0.803340
589.00	0.805939
590.00	0.808484
591.00	0.810737
592.00	0.813614
593.00	0.815965
594.00	0.818222
595.00	0.819872
596.00	0.822360
597.00	0.824512
598.00	0.827389
599.00	0.829837
600.00	0.832000
601.00	0.834200
602.00	0.836134
603.00	0.837813
604.00	0.839601
605.00	0.842485
606.00	0.844880
607.00	0.847039
608.00	0.849299
609.00	0.851976
610.00	0.854456
611.00	0.856987
612.00	0.859700
613.00	0.862231
614.00	0.864705
615.00	0.866976
616.00	0.869423
617.00	0.871952
618.00	0.874455
619.00	0.877170
620.00	0.879482
621.00	0.881884
622.00	0.884719
623.00	0.887816
624.00	0.889820
625.00	0.892854
626.00	0.895167
627.00	0.896959
628.00	0.898685
629.00	0.900997
630.00	0.903632
631.00	0.905915
632.00	0.908888
633.00	0.911972
634.00	0.915391
635.00	0.917758
636.00	0.920549
637.00	0.923324
638.00	0.925508
639.00	0.926733
640.00	0.928649
641.00	0.931378
642.00	0.933201
643.00	0.935410
644.00	0.938741
645.00	0.942073
646.00	0.944103
647.00	0.946689
648.00	0.949844
649.00	0.951994
650.00	0.953841
651.00	0.956584
652.00	0.958487
653.00	0.960277
654.00	0.962475
655.00	0.965627
656.00	0.968126
657.00	0.971849
658.00	0.974901
659.00	0.978370
660.00	0.980974
661.00	0.983925
662.00	0.986599
663.00	0.988613
664.00	0.990714
665.00	0.991988
666.00	0.993090
667.00	0.993905
668.00	0.994989
669.00	0.995750
670.00	0.996719
671.00	0.998117
672.00	0.999086
673.00	1.000449
674.00	1.001368
675.00	1.002510
676.00	1.003344
677.00	1.005134
678.00	1.006028
679.00	1.007309
680.00	1.008723
681.00	1.010273
682.00	1.011595
683.00	1.013488
684.00	1.015314
685.00	1.017216
686.00	1.019624
687.00	1.021028
688.00	1.022102
689.00	1.023262
690.00	1.024665
691.00	1.025208
692.00	1.026920
693.00	1.028646
694.00	1.030360
695.00	1.031569
696.00	1.032672
697.00	1.033220
698.00	1.034065
699.00	1.035464
700.00	1.036229
701.00	1.036973
702.00	1.037434
703.00	1.038175
704.00	1.038705
705.00	1.038951
706.00	1.040867
707.00	1.042105
708.00	1.041547
709.00	1.041901
710.00	1.043135
711.00	1.041986
712.00	1.042609
713.00	1.043573
714.00	1.043491
715.00	1.043394
716.00	1.044896
717.00	1.045343
718.00	1.045880
719.00	1.034227
720.00	1.022686
721.00	1.013631
722.00	1.010499
723.00	1.007087
724.00	1.004030
725.00	1.000724
726.00	0.997437
727.00	0.993924
728.00	0.990458
729.00	0.987185
730.00	0.986976
731.00	0.986747
732.00	0.986599
733.00	0.986336
734.00	0.986039
735.00	0.985827
736.00	0.985445
737.00	0.985161
738.00	0.984831
739.00	0.984368
740.00	0.983881
741.00	0.983262
742.00	0.982728
743.00	0.982097
744.00	0.981492
745.00	0.980732
746.00	0.979911
747.00	0.979139
748.00	0.978309
749.00	0.977421
750.00	0.976521
751.00	0.975526
752.00	0.974397
753.00	0.973252
754.00	0.972178
755.00	0.970930
756.00	0.969673
757.00	0.968372
758.00	0.967090
759.00	0.965733
760.00	0.964280
761.00	0.962774
762.00	0.961348
763.00	0.959951
764.00	0.958357
765.00	0.956789
766.00	0.955207
767.00	0.953639
768.00	0.951921
769.00	0.950217
770.00	0.948446
771.00	0.946552
772.00	0.944802
773.00	0.942949
774.00	0.941055
775.00	0.939187
776.00	0.937313
777.00	0.935390
778.00	0.933428
779.00	0.931451
780.00	0.929433
781.00	0.927397
782.00	0.925245
783.00	0.922976
784.00	0.920718
785.00	0.918471
786.00	0.916249
787.00	0.913986
788.00	0.911792
789.00	0.909580
790.00	0.907369
791.00	0.905080
792.00	0.902649
793.00	0.900171
794.00	0.897779
795.00	0.895341
796.00	0.892852
797.00	0.890343
798.00	0.887746
799.00	0.885216
800.00	0.882586
801.00	0.880048
802.00	0.877503
803.00	0.874902
804.00	0.872200
805.00	0.869373
806.00	0.866566
807.00	0.863780
808.00	0.860994
809.00	0.858220
810.00	0.855424
811.00	0.852654
812.00	0.849889
813.00	0.847010
814.00	0.844130
815.00	0.841356
816.00	0.838541
817.00	0.835816
818.00	0.832936
819.00	0.830102
820.00	0.827266
821.00	0.824518
822.00	0.821689
823.00	0.818890
824.00	0.816019
825.00	0.813249
826.00	0.810478
827.00	0.807796
828.00	0.804920
829.00	0.802117
830.00	0.799259
831.00	0.796588
832.00	0.793812
833.00	0.791015
834.00	0.788360
835.00	0.785607
836.00	0.782796
837.00	0.780104
838.00	0.777445
839.00	0.774839
840.00	0.772113
841.00	0.769368
842.00	0.766564
843.00	0.763845
844.00	0.761132
845.00	0.758363
846.00	0.755714
847.00	0.753015
848.00	0.750301
849.00	0.747590
850.00	0.744921
851.00	0.742159
852.00	0.739518
853.00	0.736832
854.00	0.734052
855.00	0.731397
856.00	0.728666
857.00	0.725993
858.00	0.723273
859.00	0.720640
860.00	0.717891
861.00	0.715121
862.00	0.712281
863.00	0.706273
864.00	0.700380
865.00	0.694504
866.00	0.688649
867.00	0.682780
868.00	0.676856
869.00	0.671045
870.00	0.665237
871.00	0.659617
872.00	0.653773
873.00	0.648134
874.00	0.642467
875.00	0.636965
876.00	0.631376
877.00	0.625845
878.00	0.620332
879.00	0.615061
880.00	0.612198
881.00	0.609382
882.00	0.606496
883.00	0.603670
884.00	0.600935
885.00	0.598324
886.00	0.595590
887.00	0.592992
888.00	0.590257
889.00	0.587586
890.00	0.584922
891.00	0.582315
892.00	0.579685
893.00	0.577064
894.00	0.574468
895.00	0.571944
896.00	0.569406
897.00	0.566876
898.00	0.564399
899.00	0.561969
900.00	0.559570
901.00	0.557150
902.00	0.554655
903.00	0.552232
904.00	0.549776
905.00	0.547371
906.00	0.545046
907.00	0.542708
908.00	0.540427
909.00	0.538148
910.00	0.535970
911.00	0.533842
912.00	0.531665
913.00	0.529539
914.00	0.527404
915.00	0.525308
916.00	0.523179
917.00	0.521084
918.00	0.519033
919.00	0.517038
920.00	0.515062
921.00	0.513140
922.00	0.511219
923.00	0.509340
924.00	0.507447
925.00	0.505562
926.00	0.503740
927.00	0.501923
928.00	0.500090
929.00	0.498312
930.00	0.496499
931.00	0.494783
932.00	0.493042
933.00	0.491367
934.00	0.489691
935.00	0.488042
936.00	0.486427
937.00	0.484813
938.00	0.483165
939.00	0.481628
940.00	0.480113
941.00	0.478605
942.00	0.477045
943.00	0.475505
944.00	0.473936
945.00	0.472393
946.00	0.470849
947.00	0.469370
948.00	0.467936
949.00	0.466520
950.00	0.465121
951.00	0.463710
952.00	0.462293
953.00	0.460856
954.00	0.459455
955.00	0.458093
956.00	0.456677
957.00	0.455228
958.00	0.453827
959.00	0.452489
960.00	0.451217
961.00	0.449975
962.00	0.448679
963.00	0.447452
964.00	0.446190
965.00	0.444946
966.00	0.443681
967.00	0.442431
968.00	0.441178
969.00	0.439946
970.00	0.438764
971.00	0.437590
972.00	0.436463
973.00	0.435318
974.00	0.434186
975.00	0.433077
976.00	0.431976
977.00	0.430840
978.00	0.429736
979.00	0.428710
980.00	0.427662
981.00	0.426624
982.00	0.425578
983.00	0.424597
984.00	0.423596
985.00	0.422648
986.00	0.421683
987.00	0.420696
988.00	0.419748
989.00	0.418788
990.00	0.417869
991.00	0.416942
992.00	0.416031
993.00	0.415097
994.00	0.414195
995.00	0.413275
996.00	0.412355
997.00	0.411449
998.00	0.410606
999.00	0.409731
1000.00	0.408844
1001.00	0.407982
1002.00	0.407118
1003.00	0.406291
1004.00	0.405468
1005.00	0.404624
1006.00	0.403834
1007.00	0.403032
1008.00	0.402272
1009.00	0.401468
1010.00	0.400717
1011.00	0.399949
1012.00	0.399189
1013.00	0.398450
1014.00	0.397693
1015.00	0.396929
1016.00	0.396168
1017.00	0.395450
1018.00	0.394723
1019.00	0.394041
1020.00	0.393336
1021.00	0.392654
1022.00	0.391968
1023.00	0.391236
1024.00	0.390538
1025.00	0.389849
1026.00	0.389171
1027.00	0.388489
1028.00	0.387781
1029.00	0.387119
1030.00	0.386441
1031.00	0.385791
1032.00	0.385122
1033.00	0.384454
1034.00	0.383766
1035.00	0.383096
1036.00	0.382408
1037.00	0.381758
1038.00	0.381117
1039.00	0.380473
1040.00	0.379829
1041.00	0.379177
1042.00	0.378511
1043.00	0.377908
1044.00	0.377270
1045.00	0.376664
1046.00	0.376057
1047.00	0.375458
1048.00	0.374861
1049.00	0.374294
1050.00	0.373732
1051.00	0.373183
1052.00	0.372618
1053.00	0.372038
1054.00	0.371481
1055.00	0.370939
1056.00	0.370406
1057.00	0.369876
1058.00	0.369335
1059.00	0.368843
1060.00	0.368334
1061.00	0.367830
1062.00	0.367316
1063.00	0.366827
1064.00	0.366336
1065.00	0.365866
1066.00	0.365358
1067.00	0.364860
1068.00	0.364353
1069.00	0.363881
1070.00	0.363429
1071.00	0.362951
1072.00	0.362479
1073.00	0.361960
1074.00	0.361497
1075.00	0.361043
1076.00	0.360557
1077.00	0.360061
1078.00	0.359605
1079.00	0.359185
1080.00	0.358737
1081.00	0.358310
1082.00	0.357832
1083.00	0.357404
1084.00	0.356977
1085.00	0.356546
1086.00	0.356104
1087.00	0.355675
1088.00	0.355214
1089.00	0.354767
1090.00	0.354385
1091.00	0.353989
1092.00	0.353601
1093.00	0.353212
1094.00	0.352843
1095.00	0.352479
1096.00	0.352109
1097.00	0.351707
1098.00	0.351300
1099.00	0.350915
1100.00	0.350500
1101.00	0.350127
1102.00	0.349780
1103.00	0.349435
1104.00	0.349069
1105.00	0.348727
1106.00	0.348366
1107.00	0.348017
1108.00	0.347637
1109.00	0.347270
1110.00	0.346924
1111.00	0.346558
1112.00	0.346198
1113.00	0.345821
1114.00	0.345472
1115.00	0.345138
1116.00	0.344800
1117.00	0.344511
1118.00	0.344176
1119.00	0.343823
1120.00	0.343479
1121.00	0.343173
1122.00	0.342874
1123.00	0.342555
1124.00	0.342244
1125.00	0.341974
1126.00	0.341686
1127.00	0.341385
1128.00	0.341092
1129.00	0.340792
1130.00	0.340497
1131.00	0.340221
1132.00	0.339931
1133.00	0.339663
1134.00	0.339404
1135.00	0.339146
1136.00	0.338913
1137.00	0.338671
1138.00	0.338421
1139.00	0.338178
1140.00	0.337973
1141.00	0.337766
1142.00	0.337532
1143.00	0.337318
1144.00	0.337105
1145.00	0.336904
1146.00	0.336687
1147.00	0.336462
1148.00	0.336259
1149.00	0.336083
1150.00	0.335888
1151.00	0.335656
1152.00	0.335434
1153.00	0.335214
1154.00	0.335031
1155.00	0.334814
1156.00	0.334596
1157.00	0.334362
1158.00	0.334116
1159.00	0.333869
1160.00	0.333635
1161.00	0.333395
1162.00	0.333153
1163.00	0.332921
1164.00	0.332700
1165.00	0.332446
1166.00	0.332187
1167.00	0.331939
1168.00	0.331692
1169.00	0.331447
1170.00	0.331169
1171.00	0.330848
1172.00	0.330569
1173.00	0.330297
1174.00	0.330034
1175.00	0.329778
1176.00	0.329501
1177.00	0.329202
1178.00	0.328930
1179.00	0.328642
1180.00	0.328352
1181.00	0.328057
1182.00	0.327771
1183.00	0.327462
1184.00	0.327162
1185.00	0.326870
1186.00	0.326590
1187.00	0.326330
1188.00	0.326076
1189.00	0.325820
1190.00	0.325555
1191.00	0.325289
1192.00	0.325020
1193.00	0.324766
1194.00	0.324508
1195.00	0.324260
1196.00	0.324016
1197.00	0.323805
1198.00	0.323557
1199.00	0.323299
1200.00	0.323059
1201.00	0.322811
1202.00	0.322576
1203.00	0.322334
1204.00	0.322081
1205.00	0.321815
1206.00	0.321547
1207.00	0.321279
1208.00	0.321026
1209.00	0.320749
1210.00	0.320493
1211.00	0.320236
1212.00	0.319950
1213.00	0.319681
1214.00	0.319370
1215.00	0.319094
1216.00	0.318804
1217.00	0.318516
1218.00	0.318219
1219.00	0.317915
1220.00	0.317617
1221.00	0.317334
1222.00	0.317055
1223.00	0.316762
1224.00	0.316487
1225.00	0.316180
1226.00	0.315888
1227.00	0.315589
1228.00	0.315279
1229.00	0.314953
1230.00	0.314614
1231.00	0.314317
1232.00	0.314030
1233.00	0.313755
1234.00	0.313487
1235.00	0.313225
1236.00	0.312947
1237.00	0.312649
1238.00	0.312360
1239.00	0.312074
1240.00	0.311777
1241.00	0.311459
1242.00	0.311147
1243.00	0.310854
1244.00	0.310574
1245.00	0.310315
1246.00	0.310057
1247.00	0.309788
1248.00	0.309517
1249.00	0.309245
1250.00	0.308969
1251.00	0.308679
1252.00	0.308397
1253.00	0.308116
1254.00	0.307837
1255.00	0.307576
1256.00	0.307335
1257.00	0.307105
1258.00	0.306859
1259.00	0.306637
1260.00	0.306411
1261.00	0.306153
1262.00	0.305877
1263.00	0.305641
1264.00	0.305411
1265.00	0.305150
1266.00	0.304904
1267.00	0.304684
1268.00	0.304473
1269.00	0.304222
1270.00	0.303981
1271.00	0.303770
1272.00	0.303534
1273.00	0.303263
1274.00	0.303015
1275.00	0.302775
1276.00	0.302545
1277.00	0.302292
1278.00	0.302050
1279.00	0.301840
1280.00	0.301633
1281.00	0.301421
1282.00	0.301238
1283.00	0.301027
1284.00	0.300799
1285.00	0.300564
1286.00	0.300368
1287.00	0.300179
1288.00	0.299967
1289.00	0.299738
1290.00	0.299540
1291.00	0.299353
1292.00	0.299185
1293.00	0.298999
1294.00	0.298829
1295.00	0.298686
1296.00	0.298528
1297.00	0.298359
1298.00	0.298196
1299.00	0.298031
1300.00	0.297873
1301.00	0.297713
1302.00	0.297561
1303.00	0.297422
1304.00	0.297291
1305.00	0.297184
1306.00	0.297087
1307.00	0.296997
1308.00	0.296875
1309.00	0.296754
1310.00	0.296659
1311.00	0.296570
1312.00	0.296463
1313.00	0.296359
1314.00	0.296261
1315.00	0.296189
1316.00	0.296112
1317.00	0.296001
1318.00	0.295936
1319.00	0.295878
1320.00	0.295800
1321.00	0.295723
1322.00	0.295630
1323.00	0.295551
1324.00	0.295437
1325.00	0.295338
1326.00	0.295257
1327.00	0.295157
1328.00	0.295076
1329.00	0.295010
1330.00	0.294958
1331.00	0.294901
1332.00	0.294847
1333.00	0.294797
1334.00	0.294796
1335.00	0.294737
1336.00	0.294694
1337.00	0.294684
1338.00	0.294676
1339.00	0.294670
1340.00	0.294707
1341.00	0.294772
1342.00	0.294839
1343.00	0.294881
1344.00	0.294937
1345.00	0.294985
1346.00	0.295018
1347.00	0.295049
1348.00	0.295080
1349.00	0.295106
1350.00	0.295145
1351.00	0.295180
1352.00	0.295268
1353.00	0.295371
1354.00	0.295447
1355.00	0.295520
1356.00	0.295636
1357.00	0.295743
1358.00	0.295851
1359.00	0.295982
1360.00	0.296174
1361.00	0.296384
1362.00	0.296620
1363.00	0.296881
1364.00	0.297202
1365.00	0.297542
1366.00	0.297931
1367.00	0.298366
1368.00	0.298879
1369.00	0.299426
1370.00	0.299978
1371.00	0.300640
1372.00	0.301381
1373.00	0.302183
1374.00	0.303046
1375.00	0.303981
1376.00	0.305009
1377.00	0.306078
1378.00	0.307232
1379.00	0.308458
1380.00	0.309781
1381.00	0.311166
1382.00	0.312648
1383.00	0.314195
1384.00	0.315795
1385.00	0.317461
1386.00	0.319218
1387.00	0.321078
1388.00	0.322967
1389.00	0.324899
1390.00	0.326913
1391.00	0.328967
1392.00	0.331093
1393.00	0.333243
1394.00	0.335494
1395.00	0.337762
1396.00	0.340046
1397.00	0.342344
1398.00	0.344705
1399.00	0.347088
1400.00	0.349487
1401.00	0.351893
1402.00	0.354334
1403.00	0.356738
1404.00	0.359132
1405.00	0.361524
1406.00	0.363936
1407.00	0.366282
1408.00	0.368607
1409.00	0.370901
1410.00	0.373189
1411.00	0.375380
1412.00	0.377528
1413.00	0.379668
1414.00	0.381768
1415.00	0.383784
1416.00	0.385753
1417.00	0.387659
1418.00	0.389494
1419.00	0.391252
1420.00	0.392949
1421.00	0.394599
1422.00	0.396183
1423.00	0.397713
1424.00	0.399188
1425.00	0.400618
1426.00	0.401969
1427.00	0.403217
1428.00	0.404434
1429.00	0.405611
1430.00	0.406701
1431.00	0.407756
1432.00	0.408757
1433.00	0.409673
1434.00	0.410562
1435.00	0.411436
1436.00	0.412258
1437.00	0.413028
1438.00	0.413730
1439.00	0.414406
1440.00	0.415003
1441.00	0.415555
1442.00	0.416061
1443.00	0.416540
1444.00	0.416992
1445.00	0.417378
1446.00	0.417726
1447.00	0.418070
1448.00	0.418340
1449.00	0.418522
1450.00	0.418701
1451.00	0.418853
1452.00	0.418964
1453.00	0.418980
1454.00	0.418977
1455.00	0.418943
1456.00	0.418853
1457.00	0.418725
1458.00	0.418541
1459.00	0.418307
1460.00	0.418035
1461.00	0.417719
1462.00	0.417344
1463.00	0.416910
1464.00	0.416429
1465.00	0.415922
1466.00	0.415363
1467.00	0.414779
1468.00	0.414113
1469.00	0.413401
1470.00	0.412668
1471.00	0.411873
1472.00	0.411048
1473.00	0.410182
1474.00	0.409270
1475.00	0.408340
1476.00	0.407351
1477.00	0.406366
1478.00	0.405321
1479.00	0.404241
1480.00	0.403112
1481.00	0.401992
1482.00	0.400852
1483.00	0.399690
1484.00	0.398499
1485.00	0.397303
1486.00	0.396083
1487.00	0.394818
1488.00	0.393560
1489.00	0.392319
1490.00	0.391042
1491.00	0.389735
1492.00	0.388409
1493.00	0.387099
1494.00	0.385745
1495.00	0.384416
1496.00	0.383093
1497.00	0.381793
1498.00	0.380437
1499.00	0.379044
1500.00	0.377696
1501.00	0.376323
1502.00	0.374922
1503.00	0.373475
1504.00	0.372092
1505.00	0.370737
1506.00	0.369321
1507.00	0.367921
1508.00	0.366574
1509.00	0.365216
1510.00	0.363837
1511.00	0.362459
1512.00	0.361102
1513.00	0.359758
1514.00	0.358428
1515.00	0.357111
1516.00	0.355828
1517.00	0.354519
1518.00	0.353240
1519.00	0.352018
1520.00	0.350819
1521.00	0.349620
1522.00	0.348377
1523.00	0.347192
1524.00	0.345994
1525.00	0.344793
1526.00	0.343619
1527.00	0.342491
1528.00	0.341363
1529.00	0.340229
1530.00	0.339125
1531.00	0.338037
1532.00	0.336960
1533.00	0.335883
1534.00	0.334832
1535.00	0.333768
1536.00	0.332719
1537.00	0.331701
1538.00	0.330682
1539.00	0.329695
1540.00	0.328687
1541.00	0.327702
1542.00	0.326731
1543.00	0.325758
1544.00	0.324812
1545.00	0.323892
1546.00	0.322976
1547.00	0.322071
1548.00	0.321145
1549.00	0.320232
1550.00	0.319328
1551.00	0.318460
1552.00	0.317599
1553.00	0.316721
1554.00	0.315851
1555.00	0.314994
1556.00	0.314118
1557.00	0.313282
1558.00	0.312465
1559.00	0.311638
1560.00	0.310835
1561.00	0.310027
1562.00	0.309230
1563.00	0.308433
1564.00	0.307624
1565.00	0.306847
1566.00	0.306067
1567.00	0.305313
1568.00	0.304538
1569.00	0.303766
1570.00	0.303006
1571.00	0.302285
1572.00	0.301558
1573.00	0.300873
1574.00	0.300162
1575.00	0.299449
1576.00	0.298758
1577.00	0.298072
1578.00	0.297380
1579.00	0.296703
1580.00	0.296052
1581.00	0.295399
1582.00	0.294764
1583.00	0.294146
1584.00	0.293531
1585.00	0.292948
1586.00	0.292377
1587.00	0.291801
1588.00	0.291217
1589.00	0.290644
1590.00	0.290066
1591.00	0.289513
1592.00	0.289014
1593.00	0.288496
1594.00	0.287986
1595.00	0.287494
1596.00	0.287001
1597.00	0.286496
1598.00	0.286017
1599.00	0.285551
1600.00	0.285058
1601.00	0.284592
1602.00	0.284111
1603.00	0.283632
1604.00	0.283170
1605.00	0.282720
1606.00	0.282277
1607.00	0.281864
1608.00	0.281452
1609.00	0.281010
1610.00	0.280612
1611.00	0.280201
1612.00	0.279782
1613.00	0.279363
1614.00	0.278961
1615.00	0.278598
1616.00	0.278212
1617.00	0.277851
1618.00	0.277467
1619.00	0.277098
1620.00	0.276760
1621.00	0.276409
1622.00	0.276078
1623.00	0.275761
1624.00	0.275418
1625.00	0.275094
1626.00	0.274784
1627.00	0.274469
1628.00	0.274164
1629.00	0.273884
1630.00	0.273618
1631.00	0.273362
1632.00	0.273094
1633.00	0.272814
1634.00	0.272546
1635.00	0.272289
1636.00	0.272033
1637.00	0.271771
1638.00	0.271548
1639.00	0.271321
1640.00	0.271073
1641.00	0.270838
1642.00	0.270595
1643.00	0.272344
1644.00	0.274112
1645.00	0.275798
1646.00	0.277562
1647.00	0.279349
1648.00	0.281103
1649.00	0.282836
1650.00	0.284644
1651.00	0.286426
1652.00	0.288169
1653.00	0.289986
1654.00	0.291878
1655.00	0.293692
1656.00	0.295419
1657.00	0.297236
1658.00	0.299109
1659.00	0.300947
1660.00	0.300634
1661.00	0.300363
1662.00	0.300156
1663.00	0.299806
1664.00	0.299487
1665.00	0.299212
1666.00	0.298963
1667.00	0.298647
1668.00	0.298427
1669.00	0.298232
1670.00	0.297908
1671.00	0.297624
1672.00	0.297382
1673.00	0.297177
1674.00	0.296876
1675.00	0.296595
1676.00	0.296354
1677.00	0.296154
1678.00	0.295808
1679.00	0.295618
1680.00	0.295495
1681.00	0.295261
1682.00	0.295078
1683.00	0.294920
1684.00	0.294761
1685.00	0.294546
1686.00	0.294440
1687.00	0.294315
1688.00	0.294213
1689.00	0.294118
1690.00	0.294066
1691.00	0.294079
1692.00	0.294025
1693.00	0.294007
1694.00	0.293954
1695.00	0.294037
1696.00	0.293961
1697.00	0.293932
1698.00	0.293985
1699.00	0.293972
1700.00	0.293932
1701.00	0.293976
1702.00	0.293924
1703.00	0.293882
1704.00	0.293881
1705.00	0.293816
1706.00	0.293838
1707.00	0.293861
1708.00	0.293748
1709.00	0.293682
1710.00	0.293719
1711.00	0.293635
1712.00	0.293579
1713.00	0.293620
1714.00	0.293573
1715.00	0.293432
1716.00	0.293471
1717.00	0.293418
1718.00	0.293417
1719.00	0.293450
1720.00	0.293449
1721.00	0.293490
1722.00	0.293405
1723.00	0.293390
1724.00	0.293389
1725.00	0.293521
1726.00	0.293544
1727.00	0.293508
1728.00	0.293609
1729.00	0.293630
1730.00	0.293571
1731.00	0.293650
1732.00	0.293797
1733.00	0.293831
1734.00	0.293936
1735.00	0.293966
1736.00	0.294100
1737.00	0.294148
1738.00	0.294218
1739.00	0.294344
1740.00	0.294412
1741.00	0.294517
1742.00	0.294614
1743.00	0.294744
1744.00	0.294789
1745.00	0.294885
1746.00	0.295013
1747.00	0.295249
1748.00	0.295419
1749.00	0.295611
1750.00	0.295720
1751.00	0.295831
1752.00	0.295998
1753.00	0.296134
1754.00	0.296318
1755.00	0.296469
1756.00	0.296664
1757.00	0.296793
1758.00	0.296930
1759.00	0.297071
1760.00	0.297261
1761.00	0.297489
1762.00	0.297643
1763.00	0.297811
1764.00	0.297921
1765.00	0.297931
1766.00	0.297926
1767.00	0.298022
1768.00	0.298119
1769.00	0.298116
1770.00	0.298230
1771.00	0.298300
1772.00	0.298405
1773.00	0.298449
1774.00	0.298457
1775.00	0.298426
1776.00	0.298410
1777.00	0.298308
1778.00	0.298204
1779.00	0.298116
1780.00	0.298058
1781.00	0.298152
1782.00	0.298092
1783.00	0.298101
1784.00	0.298086
1785.00	0.297983
1786.00	0.297862
1787.00	0.297660
1788.00	0.297537
1789.00	0.297348
1790.00	0.297289
1791.00	0.297152
1792.00	0.297103
1793.00	0.296911
1794.00	0.296806
1795.00	0.296750
1796.00	0.296543
1797.00	0.296449
1798.00	0.296084
1799.00	0.296007
1800.00	0.295811
1801.00	0.295620
1802.00	0.295483
1803.00	0.295488
1804.00	0.295387
1805.00	0.295249
1806.00	0.295078
1807.00	0.294861
1808.00	0.294761
1809.00	0.294472
1810.00	0.294437
1811.00	0.294414
1812.00	0.294338
1813.00	0.294283
1814.00	0.294141
1815.00	0.293995
1816.00	0.293840
1817.00	0.293886
1818.00	0.293726
1819.00	0.293643
1820.00	0.293432
1821.00	0.293430
1822.00	0.293295
1823.00	0.293290
1824.00	0.293151
1825.00	0.293101
1826.00	0.293180
1827.00	0.293029
1828.00	0.293050
1829.00	0.293056
1830.00	0.293212
1831.00	0.293212
1832.00	0.293460
1833.00	0.293635
1834.00	0.293693
1835.00	0.293939
1836.00	0.294273
1837.00	0.294650
1838.00	0.294873
1839.00	0.295371
1840.00	0.295765
1841.00	0.296354
1842.00	0.296900
1843.00	0.297546
1844.00	0.298339
1845.00	0.298942
1846.00	0.299748
1847.00	0.300712
1848.00	0.301794
1849.00	0.302782
1850.00	0.304098
1851.00	0.305417
1852.00	0.306914
1853.00	0.308451
1854.00	0.310169
1855.00	0.312031
1856.00	0.313875
1857.00	0.316020
1858.00	0.318244
1859.00	0.320697
1860.00	0.323080
1861.00	0.325732
1862.00	0.328576
1863.00	0.331514
1864.00	0.334601
1865.00	0.337962
1866.00	0.341537
1867.00	0.344989
1868.00	0.348909
1869.00	0.352971
1870.00	0.357120
1871.00	0.361260
1872.00	0.365751
1873.00	0.370479
1874.00	0.375222
1875.00	0.380319
1876.00	0.385645
1877.00	0.391283
1878.00	0.396808
1879.00	0.402668
1880.00	0.408599
1881.00	0.414596
1882.00	0.420643
1883.00	0.426898
1884.00	0.433521
1885.00	0.439786
1886.00	0.446337
1887.00	0.452991
1888.00	0.459888
1889.00	0.466743
1890.00	0.473720
1891.00	0.480645
1892.00	0.487475
1893.00	0.493969
1894.00	0.500547
1895.00	0.507594
1896.00	0.514237
1897.00	0.521016
1898.00	0.527963
1899.00	0.534642
1900.00	0.541351
1901.00	0.547534
1902.00	0.554054
1903.00	0.559963
1904.00	0.565976
1905.00	0.571963
1906.00	0.577740
1907.00	0.583056
1908.00	0.588947
1909.00	0.594418
1910.00	0.599685
1911.00	0.604482
1912.00	0.608782
1913.00	0.613642
1914.00	0.617764
1915.00	0.621539
1916.00	0.625374
1917.00	0.628699
1918.00	0.631714
1919.00	0.634926
1920.00	0.638435
1921.00	0.641198
1922.00	0.643540
1923.00	0.646037
1924.00	0.648176
1925.00	0.649609
1926.00	0.650969
1927.00	0.652483
1928.00	0.653914
1929.00	0.654556
1930.00	0.654960
1931.00	0.655839
1932.00	0.655858
1933.00	0.656226
1934.00	0.656352
1935.00	0.656964
1936.00	0.656867
1937.00	0.656216
1938.00	0.655958
1939.00	0.655839
1940.00	0.654914
1941.00	0.654503
1942.00	0.654135
1943.00	0.653527
1944.00	0.653030
1945.00	0.652410
1946.00	0.652342
1947.00	0.651516
1948.00	0.650235
1949.00	0.650051
1950.00	0.648974
1951.00	0.647920
1952.00	0.646669
1953.00	0.645323
1954.00	0.643999
1955.00	0.642729
1956.00	0.641549
1957.00	0.640004
1958.00	0.638538
1959.00	0.637035
1960.00	0.635642
1961.00	0.633677
1962.00	0.631869
1963.00	0.629451
1964.00	0.627936
1965.00	0.625938
1966.00	0.624126
1967.00	0.622464
1968.00	0.620602
1969.00	0.618460
1970.00	0.616561
1971.00	0.614782
1972.00	0.612813
1973.00	0.610836
1974.00	0.609207
1975.00	0.607478
1976.00	0.605229
1977.00	0.603369
1978.00	0.601658
1979.00	0.600082
1980.00	0.598694
1981.00	0.596773
1982.00	0.595591
1983.00	0.593112
1984.00	0.591144
1985.00	0.589477
1986.00	0.587855
1987.00	0.585682
1988.00	0.583925
1989.00	0.582245
1990.00	0.580225
1991.00	0.578311
1992.00	0.576265
1993.00	0.574557
1994.00	0.572341
1995.00	0.570463
1996.00	0.568321
1997.00	0.566678
1998.00	0.564341
1999.00	0.562013
2000.00	0.560404
2001.00	0.558514
2002.00	0.556636
2003.00	0.554866
2004.00	0.553306
2005.00	0.551117
2006.00	0.549139
2007.00	0.547229
2008.00	0.545472
2009.00	0.543423
2010.00	0.541435
2011.00	0.539811
2012.00	0.537847
2013.00	0.536158
2014.00	0.534204
2015.00	0.532550
2016.00	0.530835
2017.00	0.529299
2018.00	0.527473
2019.00	0.525632
2020.00	0.523277
2021.00	0.521556
2022.00	0.519939
2023.00	0.517894
2024.00	0.516399
2025.00	0.514643
2026.00	0.513127
2027.00	0.511302
2028.00	0.509545
2029.00	0.507903
2030.00	0.505898
2031.00	0.503816
2032.00	0.502323
2033.00	0.500793
2034.00	0.498623
2035.00	0.497479
2036.00	0.495766
2037.00	0.494758
2038.00	0.492846
2039.00	0.491370
2040.00	0.490098
2041.00	0.488015
2042.00	0.486009
2043.00	0.484113
2044.00	0.482758
2045.00	0.480999
2046.00	0.479033
2047.00	0.477925
2048.00	0.476797
2049.00	0.475377
2050.00	0.473472
2051.00	0.472331
2052.00	0.470396
2053.00	0.468928
2054.00	0.467139
2055.00	0.465878
2056.00	0.464077
2057.00	0.462312
2058.00	0.461050
2059.00	0.460232
2060.00	0.459317
2061.00	0.457767
2062.00	0.456301
2063.00	0.455225
2064.00	0.453230
2065.00	0.451902
2066.00	0.450252
2067.00	0.449162
2068.00	0.447501
2069.00	0.446334
2070.00	0.445099
2071.00	0.443891
2072.00	0.442457
2073.00	0.441238
2074.00	0.439828
2075.00	0.438250
2076.00	0.436709
2077.00	0.434997
2078.00	0.433727
2079.00	0.431982
2080.00	0.430411
2081.00	0.429343
2082.00	0.427628
2083.00	0.426166
2084.00	0.424366
2085.00	0.422915
2086.00	0.420868
2087.00	0.419375
2088.00	0.417881
2089.00	0.416465
2090.00	0.415042
2091.00	0.413937
2092.00	0.412785
2093.00	0.411080
2094.00	0.409817
2095.00	0.408296
2096.00	0.407367
2097.00	0.405802
2098.00	0.404308
2099.00	0.402980
2100.00	0.401378
2101.00	0.399976
2102.00	0.398862
2103.00	0.397920
2104.00	0.396021
2105.00	0.394824
2106.00	0.393653
2107.00	0.392344
2108.00	0.390757
2109.00	0.389116
2110.00	0.388046
2111.00	0.386463
2112.00	0.385473
2113.00	0.384013
2114.00	0.383062
2115.00	0.381609
2116.00	0.380791
2117.00	0.380109
2118.00	0.379180
2119.00	0.378047
2120.00	0.376689
2121.00	0.376108
2122.00	0.374938
2123.00	0.373896
2124.00	0.372926
2125.00	0.371899
2126.00	0.371058
2127.00	0.370167
2128.00	0.369219
2129.00	0.367521
2130.00	0.366706
2131.00	0.365967
2132.00	0.365109
2133.00	0.363583
2134.00	0.362727
2135.00	0.361702
2136.00	0.360411
2137.00	0.359685
2138.00	0.358686
2139.00	0.357711
2140.00	0.356384
2141.00	0.355826
2142.00	0.354941
2143.00	0.353731
2144.00	0.352576
2145.00	0.351920
2146.00	0.351788
2147.00	0.350881
2148.00	0.349840
2149.00	0.349493
2150.00	0.348830
2151.00	0.347673
2152.00	0.347228
2153.00	0.346573
2154.00	0.345499
2155.00	0.344594
2156.00	0.343776
2157.00	0.343167
2158.00	0.341976
2159.00	0.341309
2160.00	0.341255
2161.00	0.340413
2162.00	0.339543
2163.00	0.338470
2164.00	0.337899
2165.00	0.336981
2166.00	0.336120
2167.00	0.335702
2168.00	0.334987
2169.00	0.334101
2170.00	0.333666
2171.00	0.333326
2172.00	0.332663
2173.00	0.332329
2174.00	0.332219
2175.00	0.331587
2176.00	0.331106
2177.00	0.330326
2178.00	0.330278
2179.00	0.329770
2180.00	0.329678
2181.00	0.329468
2182.00	0.329094
2183.00	0.328776
2184.00	0.328440
2185.00	0.328408
2186.00	0.328084
2187.00	0.327677
2188.00	0.327183
2189.00	0.327102
2190.00	0.326470
2191.00	0.326036
2192.00	0.326029
2193.00	0.325660
2194.00	0.325706
2195.00	0.325067
2196.00	0.325180
2197.00	0.324602
[truncated: 303 more rows]
