# Supplementary material for: Ultrafast charge-transfer-induced spin transition in cobalt-tungstate molecular photomagnets
Source: Nat Commun. 2025 Jun 6;16:5012. doi: 10.1038/s41467-025-60401-4 (PMC12144094; doi:10.1038/s41467-025-60401-4)
Supplement: Supplementary file 5 — Source Data [file 41467_2025_60401_MOESM5_ESM.zip › Source_Data_files/Photoinduced_UV_vis_NIR_spectra_CsCoW/photo2nd_anealing/File_220713_164804_90K.txt]

File_220713_164804_90K.spc - RawData
�g�� (nm)	Abs.
200.00	2.684108
201.00	3.083887
202.00	2.776351
203.00	2.827147
204.00	2.869857
205.00	2.828225
206.00	2.579756
207.00	2.475817
208.00	2.388867
209.00	2.261864
210.00	2.241485
211.00	2.157729
212.00	2.226308
213.00	2.245633
214.00	2.273276
215.00	2.243596
216.00	2.280434
217.00	2.267670
218.00	2.254327
219.00	2.237424
220.00	2.252678
221.00	2.248516
222.00	2.235174
223.00	2.231592
224.00	2.250078
225.00	2.255730
226.00	2.268095
227.00	2.303139
228.00	2.298112
229.00	2.273668
230.00	2.289761
231.00	2.301270
232.00	2.295574
233.00	2.306016
234.00	2.292342
235.00	2.307898
236.00	2.321584
237.00	2.321392
238.00	2.319080
239.00	2.342650
240.00	2.320589
241.00	2.306739
242.00	2.322799
243.00	2.334271
244.00	2.363855
245.00	2.362633
246.00	2.364561
247.00	2.355789
248.00	2.348689
249.00	2.334970
250.00	2.351448
251.00	2.353681
252.00	2.369679
253.00	2.375453
254.00	2.374093
255.00	2.358593
256.00	2.366803
257.00	2.368925
258.00	2.372147
259.00	2.369467
260.00	2.378183
261.00	2.376695
262.00	2.360090
263.00	2.358053
264.00	2.371982
265.00	2.387328
266.00	2.380573
267.00	2.381037
268.00	2.381783
269.00	2.366492
270.00	2.333733
271.00	2.320843
272.00	2.303616
273.00	2.290426
274.00	2.285012
275.00	2.278147
276.00	2.266692
277.00	2.263694
278.00	2.252500
279.00	2.237238
280.00	2.228368
281.00	2.229641
282.00	2.230906
283.00	2.229467
284.00	2.220967
285.00	2.222610
286.00	2.209081
287.00	2.194583
288.00	2.192613
289.00	2.186411
290.00	2.170588
291.00	2.161153
292.00	2.148958
293.00	2.125715
294.00	2.110091
295.00	2.098244
296.00	2.081593
297.00	2.070541
298.00	2.059686
299.00	2.047940
300.00	2.039227
301.00	2.029669
302.00	2.020785
303.00	2.006331
304.00	1.990688
305.00	1.971589
306.00	1.954616
307.00	1.928669
308.00	1.914930
309.00	1.898434
310.00	1.877252
311.00	1.853801
312.00	1.834584
313.00	1.811956
314.00	1.783542
315.00	1.763672
316.00	1.749743
317.00	1.731750
318.00	1.706930
319.00	1.688587
320.00	1.667340
321.00	1.648296
322.00	1.628962
323.00	1.617498
324.00	1.602901
325.00	1.588974
326.00	1.572870
327.00	1.562133
328.00	1.548138
329.00	1.539200
330.00	1.532999
331.00	1.524555
332.00	1.515244
333.00	1.506632
334.00	1.500692
335.00	1.489931
336.00	1.482622
337.00	1.477191
338.00	1.474996
339.00	1.468569
340.00	1.468051
341.00	1.465516
342.00	1.462166
343.00	1.457788
344.00	1.456232
345.00	1.451882
346.00	1.449665
347.00	1.446661
348.00	1.442716
349.00	1.438663
350.00	1.434846
351.00	1.433468
352.00	1.431069
353.00	1.428895
354.00	1.426752
355.00	1.422806
356.00	1.417325
357.00	1.412522
358.00	1.407046
359.00	1.402389
360.00	1.397799
361.00	1.390062
362.00	1.383757
363.00	1.377282
364.00	1.368574
365.00	1.360797
366.00	1.354347
367.00	1.346631
368.00	1.337277
369.00	1.329732
370.00	1.322351
371.00	1.314042
372.00	1.304357
373.00	1.296355
374.00	1.287533
375.00	1.277672
376.00	1.267920
377.00	1.258544
378.00	1.248903
379.00	1.239245
380.00	1.229032
381.00	1.218872
382.00	1.209434
383.00	1.199831
384.00	1.189695
385.00	1.180366
386.00	1.172580
387.00	1.161911
388.00	1.153252
389.00	1.144363
390.00	1.135214
391.00	1.125199
392.00	1.118233
393.00	1.109901
394.00	1.102203
395.00	1.095737
396.00	1.088078
397.00	1.080972
398.00	1.074813
399.00	1.068576
400.00	1.062624
401.00	1.058394
402.00	1.054344
403.00	1.050408
404.00	1.046740
405.00	1.042708
406.00	1.038821
407.00	1.034931
408.00	1.030751
409.00	1.027491
410.00	1.023981
411.00	1.021078
412.00	1.017506
413.00	1.013602
414.00	1.009748
415.00	1.006187
416.00	1.002029
417.00	0.997925
418.00	0.994028
419.00	0.989791
420.00	0.985718
421.00	0.981705
422.00	0.978000
423.00	0.974545
424.00	0.970602
425.00	0.966640
426.00	0.962525
427.00	0.958397
428.00	0.953923
429.00	0.949776
430.00	0.946066
431.00	0.942098
432.00	0.939549
433.00	0.935883
434.00	0.932813
435.00	0.929196
436.00	0.925974
437.00	0.921389
438.00	0.918497
439.00	0.915351
440.00	0.912269
441.00	0.909810
442.00	0.907512
443.00	0.905086
444.00	0.902856
445.00	0.900856
446.00	0.898605
447.00	0.896950
448.00	0.895464
449.00	0.893251
450.00	0.892062
451.00	0.890305
452.00	0.888037
453.00	0.886486
454.00	0.885749
455.00	0.884391
456.00	0.883497
457.00	0.882705
458.00	0.881646
459.00	0.880479
460.00	0.879722
461.00	0.879085
462.00	0.878419
463.00	0.877353
464.00	0.876519
465.00	0.875206
466.00	0.874058
467.00	0.872622
468.00	0.871045
469.00	0.869082
470.00	0.867500
471.00	0.865181
472.00	0.863014
473.00	0.860892
474.00	0.858732
475.00	0.855999
476.00	0.853746
477.00	0.851660
478.00	0.849650
479.00	0.847434
480.00	0.845550
481.00	0.843555
482.00	0.841658
483.00	0.839123
484.00	0.837233
485.00	0.835084
486.00	0.832906
487.00	0.830526
488.00	0.828479
489.00	0.826558
490.00	0.824871
491.00	0.823109
492.00	0.821669
493.00	0.820334
494.00	0.818842
495.00	0.817168
496.00	0.815551
497.00	0.813819
498.00	0.812353
499.00	0.810835
500.00	0.809336
501.00	0.808151
502.00	0.806644
503.00	0.805709
504.00	0.804226
505.00	0.803361
506.00	0.801837
507.00	0.801204
508.00	0.799845
509.00	0.799424
510.00	0.798095
511.00	0.797467
512.00	0.796544
513.00	0.795914
514.00	0.795116
515.00	0.794678
516.00	0.794081
517.00	0.793753
518.00	0.793459
519.00	0.792612
520.00	0.791979
521.00	0.791750
522.00	0.791065
523.00	0.790025
524.00	0.789957
525.00	0.789573
526.00	0.789305
527.00	0.789217
528.00	0.789488
529.00	0.789832
530.00	0.790368
531.00	0.790592
532.00	0.790635
533.00	0.790722
534.00	0.789800
535.00	0.788964
536.00	0.787764
537.00	0.787119
538.00	0.786191
539.00	0.784800
540.00	0.783758
541.00	0.782665
542.00	0.780877
543.00	0.778740
544.00	0.777463
545.00	0.775060
546.00	0.773243
547.00	0.771326
548.00	0.769895
549.00	0.767970
550.00	0.767130
551.00	0.765823
552.00	0.764936
553.00	0.764379
554.00	0.764104
555.00	0.763579
556.00	0.763769
557.00	0.764372
558.00	0.765151
559.00	0.765960
560.00	0.767098
561.00	0.768064
562.00	0.769106
563.00	0.769798
564.00	0.771259
565.00	0.772379
566.00	0.773880
567.00	0.775064
568.00	0.776224
569.00	0.777181
570.00	0.778302
571.00	0.778724
572.00	0.779749
573.00	0.780629
574.00	0.781291
575.00	0.781911
576.00	0.782988
577.00	0.783554
578.00	0.784418
579.00	0.785519
580.00	0.786922
581.00	0.788061
582.00	0.789589
583.00	0.791588
584.00	0.793468
585.00	0.795410
586.00	0.797844
587.00	0.800252
588.00	0.802692
589.00	0.804594
590.00	0.807111
591.00	0.809321
592.00	0.812152
593.00	0.814231
594.00	0.817443
595.00	0.819561
596.00	0.821536
597.00	0.822665
598.00	0.825196
599.00	0.826615
600.00	0.828753
601.00	0.831882
602.00	0.834402
603.00	0.836193
604.00	0.838704
605.00	0.841367
606.00	0.843305
607.00	0.846135
608.00	0.848917
609.00	0.851823
610.00	0.854014
611.00	0.856132
612.00	0.858684
613.00	0.860675
614.00	0.862896
615.00	0.865283
616.00	0.867743
617.00	0.870177
618.00	0.873398
619.00	0.875958
620.00	0.878224
621.00	0.880952
622.00	0.883145
623.00	0.884658
624.00	0.886833
625.00	0.890078
626.00	0.892829
627.00	0.895430
628.00	0.898628
629.00	0.901454
630.00	0.904386
631.00	0.906335
632.00	0.909399
633.00	0.911804
634.00	0.913829
635.00	0.915887
636.00	0.919281
637.00	0.921027
638.00	0.923255
639.00	0.926920
640.00	0.929284
641.00	0.930961
642.00	0.933739
643.00	0.936602
644.00	0.938470
645.00	0.940820
646.00	0.943346
647.00	0.946004
648.00	0.948156
649.00	0.950349
650.00	0.952260
651.00	0.955301
652.00	0.957759
653.00	0.959589
654.00	0.961880
655.00	0.964690
656.00	0.965965
657.00	0.968254
658.00	0.971807
659.00	0.975620
660.00	0.978657
661.00	0.982224
662.00	0.985381
663.00	0.987872
664.00	0.989199
665.00	0.990580
666.00	0.992316
667.00	0.993071
668.00	0.993828
669.00	0.994811
670.00	0.995903
671.00	0.996268
672.00	0.996664
673.00	0.998273
674.00	0.999308
675.00	1.000539
676.00	1.002164
677.00	1.004040
678.00	1.004914
679.00	1.006416
680.00	1.008247
681.00	1.010087
682.00	1.011762
683.00	1.013719
684.00	1.015591
685.00	1.017032
686.00	1.018876
687.00	1.021060
688.00	1.022509
689.00	1.024215
690.00	1.025043
691.00	1.025663
692.00	1.026426
693.00	1.027115
694.00	1.027057
695.00	1.028984
696.00	1.029846
697.00	1.030506
698.00	1.032824
699.00	1.034448
700.00	1.035008
701.00	1.036609
702.00	1.037970
703.00	1.037592
704.00	1.038637
705.00	1.040082
706.00	1.040271
707.00	1.041365
708.00	1.041471
709.00	1.041845
710.00	1.041799
711.00	1.042940
712.00	1.042729
713.00	1.041930
714.00	1.041500
715.00	1.040929
716.00	1.041913
717.00	1.041945
718.00	1.042811
719.00	1.032008
720.00	1.021516
721.00	1.013115
722.00	1.009810
723.00	1.006498
724.00	1.003812
725.00	1.000781
726.00	0.997777
727.00	0.994270
728.00	0.990939
729.00	0.988043
730.00	0.987927
731.00	0.987725
732.00	0.987493
733.00	0.987235
734.00	0.987036
735.00	0.986836
736.00	0.986396
737.00	0.986033
738.00	0.985649
739.00	0.985129
740.00	0.984689
741.00	0.984159
742.00	0.983598
743.00	0.982902
744.00	0.982228
745.00	0.981635
746.00	0.980883
747.00	0.980018
748.00	0.979164
749.00	0.978280
750.00	0.977473
751.00	0.976468
752.00	0.975518
753.00	0.974403
754.00	0.973261
755.00	0.972107
756.00	0.970951
757.00	0.969746
758.00	0.968476
759.00	0.967161
760.00	0.965806
761.00	0.964420
762.00	0.963034
763.00	0.961518
764.00	0.960063
765.00	0.958573
766.00	0.957017
767.00	0.955397
768.00	0.953783
769.00	0.952059
770.00	0.950416
771.00	0.948769
772.00	0.947031
773.00	0.945210
774.00	0.943462
775.00	0.941608
776.00	0.939676
777.00	0.937889
778.00	0.935990
779.00	0.934047
780.00	0.932072
781.00	0.930030
782.00	0.927958
783.00	0.925871
784.00	0.923701
785.00	0.921476
786.00	0.919301
787.00	0.917102
788.00	0.914912
789.00	0.912616
790.00	0.910379
791.00	0.908051
792.00	0.905762
793.00	0.903454
794.00	0.901038
795.00	0.898577
796.00	0.896025
797.00	0.893550
798.00	0.891003
799.00	0.888467
800.00	0.885826
801.00	0.883225
802.00	0.880649
803.00	0.878030
804.00	0.875381
805.00	0.872641
806.00	0.869998
807.00	0.867359
808.00	0.864571
809.00	0.861770
810.00	0.858972
811.00	0.856125
812.00	0.853350
813.00	0.850671
814.00	0.847913
815.00	0.845127
816.00	0.842326
817.00	0.839577
818.00	0.836897
819.00	0.834139
820.00	0.831293
821.00	0.828478
822.00	0.825701
823.00	0.822918
824.00	0.820025
825.00	0.817380
826.00	0.814703
827.00	0.811965
828.00	0.809261
829.00	0.806577
830.00	0.803791
831.00	0.801068
832.00	0.798391
833.00	0.795696
834.00	0.793024
835.00	0.790168
836.00	0.787390
837.00	0.784657
838.00	0.782004
839.00	0.779217
840.00	0.776528
841.00	0.773904
842.00	0.771075
843.00	0.768254
844.00	0.765683
845.00	0.763058
846.00	0.760374
847.00	0.757607
848.00	0.754937
849.00	0.752279
850.00	0.749517
851.00	0.746896
852.00	0.744240
853.00	0.741557
854.00	0.738924
855.00	0.736364
856.00	0.733702
857.00	0.731098
858.00	0.728378
859.00	0.725742
860.00	0.723042
861.00	0.720195
862.00	0.717301
863.00	0.711282
864.00	0.705410
865.00	0.699432
866.00	0.693463
867.00	0.687644
868.00	0.681654
869.00	0.675872
870.00	0.670093
871.00	0.664337
872.00	0.658547
873.00	0.652994
874.00	0.647245
875.00	0.641558
876.00	0.635958
877.00	0.630482
878.00	0.625027
879.00	0.619630
880.00	0.616804
881.00	0.613995
882.00	0.611193
883.00	0.608408
884.00	0.605627
885.00	0.603025
886.00	0.600261
887.00	0.597578
888.00	0.594878
889.00	0.592146
890.00	0.589487
891.00	0.586867
892.00	0.584338
893.00	0.581707
894.00	0.579036
895.00	0.576409
896.00	0.573868
897.00	0.571354
898.00	0.568820
899.00	0.566370
900.00	0.563957
901.00	0.561535
902.00	0.558934
903.00	0.556533
904.00	0.554115
905.00	0.551744
906.00	0.549421
907.00	0.547015
908.00	0.544707
909.00	0.542377
910.00	0.540106
911.00	0.537928
912.00	0.535736
913.00	0.533594
914.00	0.531357
915.00	0.529217
916.00	0.527057
917.00	0.524924
918.00	0.522828
919.00	0.520838
920.00	0.518836
921.00	0.516865
922.00	0.514882
923.00	0.512920
924.00	0.511001
925.00	0.509078
926.00	0.507236
927.00	0.505404
928.00	0.503560
929.00	0.501746
930.00	0.499877
931.00	0.498099
932.00	0.496321
933.00	0.494559
934.00	0.492790
935.00	0.491088
936.00	0.489451
937.00	0.487774
938.00	0.486106
939.00	0.484498
940.00	0.482871
941.00	0.481280
942.00	0.479732
943.00	0.478141
944.00	0.476592
945.00	0.475018
946.00	0.473471
947.00	0.471978
948.00	0.470567
949.00	0.469141
950.00	0.467724
951.00	0.466291
952.00	0.464854
953.00	0.463386
954.00	0.461939
955.00	0.460503
956.00	0.459095
957.00	0.457694
958.00	0.456275
959.00	0.454906
960.00	0.453618
961.00	0.452315
962.00	0.451003
963.00	0.449727
964.00	0.448438
965.00	0.447124
966.00	0.445825
967.00	0.444546
968.00	0.443288
969.00	0.442030
970.00	0.440793
971.00	0.439634
972.00	0.438493
973.00	0.437301
974.00	0.436117
975.00	0.434974
976.00	0.433814
977.00	0.432642
978.00	0.431489
979.00	0.430411
980.00	0.429346
981.00	0.428283
982.00	0.427227
983.00	0.426188
984.00	0.425168
985.00	0.424174
986.00	0.423152
987.00	0.422134
988.00	0.421105
989.00	0.420113
990.00	0.419139
991.00	0.418168
992.00	0.417216
993.00	0.416264
994.00	0.415326
995.00	0.414394
996.00	0.413480
997.00	0.412556
998.00	0.411648
999.00	0.410747
1000.00	0.409859
1001.00	0.408962
1002.00	0.408071
1003.00	0.407247
1004.00	0.406425
1005.00	0.405597
1006.00	0.404765
1007.00	0.403983
1008.00	0.403132
1009.00	0.402338
1010.00	0.401547
1011.00	0.400766
1012.00	0.400013
1013.00	0.399232
1014.00	0.398452
1015.00	0.397675
1016.00	0.396896
1017.00	0.396139
1018.00	0.395370
1019.00	0.394645
1020.00	0.393898
1021.00	0.393180
1022.00	0.392454
1023.00	0.391691
1024.00	0.390956
1025.00	0.390319
1026.00	0.389611
1027.00	0.388922
1028.00	0.388218
1029.00	0.387524
1030.00	0.386829
1031.00	0.386164
1032.00	0.385505
1033.00	0.384822
1034.00	0.384121
1035.00	0.383475
1036.00	0.382804
1037.00	0.382159
1038.00	0.381508
1039.00	0.380852
1040.00	0.380225
1041.00	0.379565
1042.00	0.378903
1043.00	0.378293
1044.00	0.377662
1045.00	0.377029
1046.00	0.376385
1047.00	0.375777
1048.00	0.375174
1049.00	0.374580
1050.00	0.374005
1051.00	0.373457
1052.00	0.372905
1053.00	0.372333
1054.00	0.371782
1055.00	0.371239
1056.00	0.370709
1057.00	0.370183
1058.00	0.369658
1059.00	0.369175
1060.00	0.368640
1061.00	0.368107
1062.00	0.367582
1063.00	0.367073
1064.00	0.366534
1065.00	0.366043
1066.00	0.365525
1067.00	0.365030
1068.00	0.364532
1069.00	0.364021
1070.00	0.363556
1071.00	0.363052
1072.00	0.362556
1073.00	0.362049
1074.00	0.361545
1075.00	0.361080
1076.00	0.360569
1077.00	0.360071
1078.00	0.359611
1079.00	0.359162
1080.00	0.358703
1081.00	0.358281
1082.00	0.357806
1083.00	0.357378
1084.00	0.356929
1085.00	0.356486
1086.00	0.356065
1087.00	0.355639
1088.00	0.355194
1089.00	0.354771
1090.00	0.354382
1091.00	0.354004
1092.00	0.353584
1093.00	0.353181
1094.00	0.352804
1095.00	0.352429
1096.00	0.352065
1097.00	0.351704
1098.00	0.351322
1099.00	0.350930
1100.00	0.350512
1101.00	0.350127
1102.00	0.349750
1103.00	0.349383
1104.00	0.349003
1105.00	0.348649
1106.00	0.348290
1107.00	0.347925
1108.00	0.347549
1109.00	0.347181
1110.00	0.346827
1111.00	0.346465
1112.00	0.346100
1113.00	0.345726
1114.00	0.345371
1115.00	0.345032
1116.00	0.344698
1117.00	0.344414
1118.00	0.344123
1119.00	0.343790
1120.00	0.343434
1121.00	0.343125
1122.00	0.342824
1123.00	0.342475
1124.00	0.342140
1125.00	0.341820
1126.00	0.341534
1127.00	0.341257
1128.00	0.340959
1129.00	0.340652
1130.00	0.340366
1131.00	0.340067
1132.00	0.339765
1133.00	0.339486
1134.00	0.339216
1135.00	0.338941
1136.00	0.338719
1137.00	0.338514
1138.00	0.338291
1139.00	0.338065
1140.00	0.337866
1141.00	0.337686
1142.00	0.337508
1143.00	0.337296
1144.00	0.337077
1145.00	0.336891
1146.00	0.336708
1147.00	0.336497
1148.00	0.336314
1149.00	0.336153
1150.00	0.335980
1151.00	0.335763
1152.00	0.335547
1153.00	0.335318
1154.00	0.335093
1155.00	0.334847
1156.00	0.334587
1157.00	0.334335
1158.00	0.334078
1159.00	0.333803
1160.00	0.333561
1161.00	0.333316
1162.00	0.333068
1163.00	0.332810
1164.00	0.332564
1165.00	0.332292
1166.00	0.332008
1167.00	0.331729
1168.00	0.331460
1169.00	0.331198
1170.00	0.330907
1171.00	0.330580
1172.00	0.330297
1173.00	0.330047
1174.00	0.329792
1175.00	0.329525
1176.00	0.329250
1177.00	0.328954
1178.00	0.328674
1179.00	0.328378
1180.00	0.328094
1181.00	0.327811
1182.00	0.327531
1183.00	0.327248
1184.00	0.326961
1185.00	0.326683
1186.00	0.326392
1187.00	0.326122
1188.00	0.325871
1189.00	0.325605
1190.00	0.325337
1191.00	0.325074
1192.00	0.324802
1193.00	0.324553
1194.00	0.324301
1195.00	0.324058
1196.00	0.323816
1197.00	0.323604
1198.00	0.323349
1199.00	0.323108
1200.00	0.322863
1201.00	0.322629
1202.00	0.322373
1203.00	0.322140
1204.00	0.321903
1205.00	0.321682
1206.00	0.321404
1207.00	0.321134
1208.00	0.320888
1209.00	0.320632
1210.00	0.320374
1211.00	0.320113
1212.00	0.319825
1213.00	0.319562
1214.00	0.319256
1215.00	0.318977
1216.00	0.318683
1217.00	0.318382
1218.00	0.318059
1219.00	0.317770
1220.00	0.317466
1221.00	0.317167
1222.00	0.316851
1223.00	0.316569
1224.00	0.316280
1225.00	0.315954
1226.00	0.315641
1227.00	0.315333
1228.00	0.315014
1229.00	0.314696
1230.00	0.314363
1231.00	0.314052
1232.00	0.313758
1233.00	0.313437
1234.00	0.313132
1235.00	0.312853
1236.00	0.312538
1237.00	0.312229
1238.00	0.311918
1239.00	0.311609
1240.00	0.311320
1241.00	0.311019
1242.00	0.310723
1243.00	0.310443
1244.00	0.310156
1245.00	0.309882
1246.00	0.309623
1247.00	0.309337
1248.00	0.309047
1249.00	0.308767
1250.00	0.308514
1251.00	0.308256
1252.00	0.307971
1253.00	0.307716
1254.00	0.307446
1255.00	0.307183
1256.00	0.306947
1257.00	0.306711
1258.00	0.306458
1259.00	0.306221
1260.00	0.305974
1261.00	0.305719
1262.00	0.305466
1263.00	0.305208
1264.00	0.304982
1265.00	0.304721
1266.00	0.304467
1267.00	0.304226
1268.00	0.304001
1269.00	0.303778
1270.00	0.303535
1271.00	0.303337
1272.00	0.303110
1273.00	0.302861
1274.00	0.302610
1275.00	0.302368
1276.00	0.302131
1277.00	0.301884
1278.00	0.301665
1279.00	0.301460
1280.00	0.301243
1281.00	0.301009
1282.00	0.300819
1283.00	0.300607
1284.00	0.300403
1285.00	0.300173
1286.00	0.299952
1287.00	0.299751
1288.00	0.299525
1289.00	0.299306
1290.00	0.299101
1291.00	0.298894
1292.00	0.298718
1293.00	0.298533
1294.00	0.298356
1295.00	0.298183
1296.00	0.298001
1297.00	0.297823
1298.00	0.297683
1299.00	0.297531
1300.00	0.297374
1301.00	0.297202
1302.00	0.297055
1303.00	0.296920
1304.00	0.296797
1305.00	0.296673
1306.00	0.296559
1307.00	0.296457
1308.00	0.296353
1309.00	0.296228
1310.00	0.296118
1311.00	0.296025
1312.00	0.295916
1313.00	0.295783
1314.00	0.295675
1315.00	0.295584
1316.00	0.295480
1317.00	0.295375
1318.00	0.295276
1319.00	0.295195
1320.00	0.295122
1321.00	0.295012
1322.00	0.294930
1323.00	0.294877
1324.00	0.294784
1325.00	0.294693
1326.00	0.294613
1327.00	0.294528
1328.00	0.294454
1329.00	0.294405
1330.00	0.294385
1331.00	0.294349
1332.00	0.294296
1333.00	0.294261
1334.00	0.294252
1335.00	0.294234
1336.00	0.294203
1337.00	0.294180
1338.00	0.294190
1339.00	0.294191
1340.00	0.294200
1341.00	0.294234
1342.00	0.294267
1343.00	0.294289
1344.00	0.294323
1345.00	0.294351
1346.00	0.294379
1347.00	0.294407
1348.00	0.294434
1349.00	0.294460
1350.00	0.294509
1351.00	0.294548
1352.00	0.294600
1353.00	0.294686
1354.00	0.294754
1355.00	0.294821
1356.00	0.294897
1357.00	0.294989
1358.00	0.295094
1359.00	0.295230
1360.00	0.295402
1361.00	0.295587
1362.00	0.295806
1363.00	0.296045
1364.00	0.296349
1365.00	0.296692
1366.00	0.297071
1367.00	0.297509
1368.00	0.298008
1369.00	0.298579
1370.00	0.299171
1371.00	0.299848
1372.00	0.300600
1373.00	0.301406
1374.00	0.302279
1375.00	0.303251
1376.00	0.304268
1377.00	0.305378
1378.00	0.306562
1379.00	0.307817
1380.00	0.309149
1381.00	0.310568
1382.00	0.312056
1383.00	0.313600
1384.00	0.315189
1385.00	0.316865
1386.00	0.318646
1387.00	0.320479
1388.00	0.322372
1389.00	0.324314
1390.00	0.326343
1391.00	0.328408
1392.00	0.330515
1393.00	0.332686
1394.00	0.334943
1395.00	0.337230
1396.00	0.339517
1397.00	0.341829
1398.00	0.344182
1399.00	0.346563
1400.00	0.349011
1401.00	0.351451
1402.00	0.353909
1403.00	0.356306
1404.00	0.358718
1405.00	0.361128
1406.00	0.363548
1407.00	0.365921
1408.00	0.368259
1409.00	0.370560
1410.00	0.372862
1411.00	0.375067
1412.00	0.377214
1413.00	0.379367
1414.00	0.381483
1415.00	0.383517
1416.00	0.385513
1417.00	0.387430
1418.00	0.389289
1419.00	0.391071
1420.00	0.392771
1421.00	0.394440
1422.00	0.396027
1423.00	0.397572
1424.00	0.399064
1425.00	0.400500
1426.00	0.401866
1427.00	0.403144
1428.00	0.404372
1429.00	0.405584
1430.00	0.406706
1431.00	0.407786
1432.00	0.408790
1433.00	0.409738
1434.00	0.410657
1435.00	0.411541
1436.00	0.412343
1437.00	0.413113
1438.00	0.413810
1439.00	0.414490
1440.00	0.415095
1441.00	0.415651
1442.00	0.416174
1443.00	0.416665
1444.00	0.417111
1445.00	0.417493
1446.00	0.417817
1447.00	0.418152
1448.00	0.418426
1449.00	0.418636
1450.00	0.418794
1451.00	0.418906
1452.00	0.418994
1453.00	0.419052
1454.00	0.419055
1455.00	0.419013
1456.00	0.418936
1457.00	0.418788
1458.00	0.418596
1459.00	0.418376
1460.00	0.418120
1461.00	0.417798
1462.00	0.417434
1463.00	0.417001
1464.00	0.416508
1465.00	0.415968
1466.00	0.415376
1467.00	0.414777
1468.00	0.414104
1469.00	0.413379
1470.00	0.412617
1471.00	0.411835
1472.00	0.411036
1473.00	0.410188
1474.00	0.409297
1475.00	0.408367
1476.00	0.407370
1477.00	0.406350
1478.00	0.405280
1479.00	0.404187
1480.00	0.403073
1481.00	0.401945
1482.00	0.400794
1483.00	0.399629
1484.00	0.398412
1485.00	0.397211
1486.00	0.395975
1487.00	0.394696
1488.00	0.393406
1489.00	0.392101
1490.00	0.390772
1491.00	0.389442
1492.00	0.388117
1493.00	0.386794
1494.00	0.385437
1495.00	0.384091
1496.00	0.382768
1497.00	0.381480
1498.00	0.380117
1499.00	0.378737
1500.00	0.377390
1501.00	0.376027
1502.00	0.374640
1503.00	0.373254
1504.00	0.371890
1505.00	0.370548
1506.00	0.369173
1507.00	0.367797
1508.00	0.366459
1509.00	0.365084
1510.00	0.363697
1511.00	0.362303
1512.00	0.360951
1513.00	0.359559
1514.00	0.358159
1515.00	0.356819
1516.00	0.355510
1517.00	0.354177
1518.00	0.352885
1519.00	0.351630
1520.00	0.350395
1521.00	0.349165
1522.00	0.347906
1523.00	0.346704
1524.00	0.345506
1525.00	0.344280
1526.00	0.343101
1527.00	0.341954
1528.00	0.340839
1529.00	0.339700
1530.00	0.338621
1531.00	0.337561
1532.00	0.336496
1533.00	0.335436
1534.00	0.334390
1535.00	0.333323
1536.00	0.332260
1537.00	0.331202
1538.00	0.330169
1539.00	0.329170
1540.00	0.328153
1541.00	0.327135
1542.00	0.326155
1543.00	0.325155
1544.00	0.324189
1545.00	0.323235
1546.00	0.322303
1547.00	0.321387
1548.00	0.320464
1549.00	0.319539
1550.00	0.318634
1551.00	0.317748
1552.00	0.316864
1553.00	0.315986
1554.00	0.315128
1555.00	0.314257
1556.00	0.313396
1557.00	0.312545
1558.00	0.311720
1559.00	0.310891
1560.00	0.310079
1561.00	0.309274
1562.00	0.308484
1563.00	0.307695
1564.00	0.306884
1565.00	0.306088
1566.00	0.305295
1567.00	0.304515
1568.00	0.303742
1569.00	0.303004
1570.00	0.302244
1571.00	0.301507
1572.00	0.300801
1573.00	0.300099
1574.00	0.299393
1575.00	0.298678
1576.00	0.297962
1577.00	0.297278
1578.00	0.296589
1579.00	0.295901
1580.00	0.295225
1581.00	0.294564
1582.00	0.293926
1583.00	0.293312
1584.00	0.292698
1585.00	0.292107
1586.00	0.291513
1587.00	0.290923
1588.00	0.290321
1589.00	0.289725
1590.00	0.289126
1591.00	0.288559
1592.00	0.288044
1593.00	0.287542
1594.00	0.287012
1595.00	0.286506
1596.00	0.286018
1597.00	0.285541
1598.00	0.285072
1599.00	0.284597
1600.00	0.284108
1601.00	0.283624
1602.00	0.283152
1603.00	0.282674
1604.00	0.282228
1605.00	0.281779
1606.00	0.281309
1607.00	0.280895
1608.00	0.280478
1609.00	0.280032
1610.00	0.279607
1611.00	0.279192
1612.00	0.278774
1613.00	0.278337
1614.00	0.277926
1615.00	0.277537
1616.00	0.277153
1617.00	0.276786
1618.00	0.276415
1619.00	0.276020
1620.00	0.275658
1621.00	0.275301
1622.00	0.274957
1623.00	0.274643
1624.00	0.274329
1625.00	0.274005
1626.00	0.273705
1627.00	0.273393
1628.00	0.273108
1629.00	0.272819
1630.00	0.272550
1631.00	0.272273
1632.00	0.271992
1633.00	0.271710
1634.00	0.271442
1635.00	0.271185
1636.00	0.270927
1637.00	0.270669
1638.00	0.270429
1639.00	0.270209
1640.00	0.269978
1641.00	0.269717
1642.00	0.269457
1643.00	0.271178
1644.00	0.272916
1645.00	0.274657
1646.00	0.276452
1647.00	0.278216
1648.00	0.279971
1649.00	0.281742
1650.00	0.283501
1651.00	0.285231
1652.00	0.287032
1653.00	0.288829
1654.00	0.290675
1655.00	0.292383
1656.00	0.294185
1657.00	0.295956
1658.00	0.297783
1659.00	0.299625
1660.00	0.299310
1661.00	0.299011
1662.00	0.298658
1663.00	0.298323
1664.00	0.298068
1665.00	0.297856
1666.00	0.297530
1667.00	0.297280
1668.00	0.297040
1669.00	0.296754
1670.00	0.296477
1671.00	0.296229
1672.00	0.296122
1673.00	0.295786
1674.00	0.295562
1675.00	0.295303
1676.00	0.295085
1677.00	0.294835
1678.00	0.294589
1679.00	0.294437
1680.00	0.294213
1681.00	0.293984
1682.00	0.293706
1683.00	0.293557
1684.00	0.293313
1685.00	0.293139
1686.00	0.292986
1687.00	0.292788
1688.00	0.292666
1689.00	0.292485
1690.00	0.292503
1691.00	0.292370
1692.00	0.292355
1693.00	0.292283
1694.00	0.292286
1695.00	0.292297
1696.00	0.292340
1697.00	0.292380
1698.00	0.292404
1699.00	0.292502
1700.00	0.292543
1701.00	0.292685
1702.00	0.292699
1703.00	0.292650
1704.00	0.292722
1705.00	0.292706
1706.00	0.292739
1707.00	0.292636
1708.00	0.292695
1709.00	0.292668
1710.00	0.292684
1711.00	0.292721
1712.00	0.292715
1713.00	0.292661
1714.00	0.292553
1715.00	0.292490
1716.00	0.292379
1717.00	0.292358
1718.00	0.292284
1719.00	0.292292
1720.00	0.292345
1721.00	0.292343
1722.00	0.292367
1723.00	0.292389
1724.00	0.292454
1725.00	0.292501
1726.00	0.292490
1727.00	0.292489
1728.00	0.292475
1729.00	0.292492
1730.00	0.292493
1731.00	0.292628
1732.00	0.292669
1733.00	0.292735
1734.00	0.292771
1735.00	0.292885
1736.00	0.292979
1737.00	0.293087
1738.00	0.293212
1739.00	0.293249
1740.00	0.293388
1741.00	0.293553
1742.00	0.293687
1743.00	0.293805
1744.00	0.293982
1745.00	0.294124
1746.00	0.294234
1747.00	0.294455
1748.00	0.294619
1749.00	0.294884
1750.00	0.295043
1751.00	0.295204
1752.00	0.295282
1753.00	0.295413
1754.00	0.295498
1755.00	0.295688
1756.00	0.295888
1757.00	0.295899
1758.00	0.296049
1759.00	0.296173
1760.00	0.296376
1761.00	0.296384
1762.00	0.296579
1763.00	0.296767
1764.00	0.296937
1765.00	0.296978
1766.00	0.296981
1767.00	0.297068
1768.00	0.297153
1769.00	0.297227
1770.00	0.297308
1771.00	0.297432
1772.00	0.297442
1773.00	0.297464
1774.00	0.297517
1775.00	0.297423
1776.00	0.297400
1777.00	0.297320
1778.00	0.297377
1779.00	0.297259
1780.00	0.297259
1781.00	0.297149
1782.00	0.297137
1783.00	0.297055
1784.00	0.297028
1785.00	0.296911
1786.00	0.296786
1787.00	0.296639
1788.00	0.296593
1789.00	0.296456
1790.00	0.296215
1791.00	0.296145
1792.00	0.296113
1793.00	0.295968
1794.00	0.295875
1795.00	0.295757
1796.00	0.295597
1797.00	0.295374
1798.00	0.295188
1799.00	0.295013
1800.00	0.294861
1801.00	0.294683
1802.00	0.294609
1803.00	0.294611
1804.00	0.294500
1805.00	0.294353
1806.00	0.294227
1807.00	0.294085
1808.00	0.293863
1809.00	0.293608
1810.00	0.293498
1811.00	0.293303
1812.00	0.293061
1813.00	0.292934
1814.00	0.292826
1815.00	0.292650
1816.00	0.292528
1817.00	0.292460
1818.00	0.292385
1819.00	0.292146
1820.00	0.291936
1821.00	0.291907
1822.00	0.291720
1823.00	0.291607
1824.00	0.291633
1825.00	0.291724
1826.00	0.291671
1827.00	0.291711
1828.00	0.291717
1829.00	0.291861
1830.00	0.291947
1831.00	0.292047
1832.00	0.292328
1833.00	0.292477
1834.00	0.292513
1835.00	0.292659
1836.00	0.293091
1837.00	0.293312
1838.00	0.293715
1839.00	0.294098
1840.00	0.294580
1841.00	0.295071
1842.00	0.295504
1843.00	0.296355
1844.00	0.297029
1845.00	0.297873
1846.00	0.298795
1847.00	0.299795
1848.00	0.300739
1849.00	0.301706
1850.00	0.302918
1851.00	0.304452
1852.00	0.305919
1853.00	0.307349
1854.00	0.309170
1855.00	0.310789
1856.00	0.312805
1857.00	0.314842
1858.00	0.317172
1859.00	0.319491
1860.00	0.321873
1861.00	0.324495
1862.00	0.327242
1863.00	0.330182
1864.00	0.333375
1865.00	0.336753
1866.00	0.340288
1867.00	0.344031
1868.00	0.347748
1869.00	0.351914
1870.00	0.355987
1871.00	0.360313
1872.00	0.364883
1873.00	0.369674
1874.00	0.374643
1875.00	0.379638
1876.00	0.385164
1877.00	0.390563
1878.00	0.396235
1879.00	0.402214
1880.00	0.408146
1881.00	0.413949
1882.00	0.420081
1883.00	0.426488
1884.00	0.432780
1885.00	0.439288
1886.00	0.445540
1887.00	0.452406
1888.00	0.459029
1889.00	0.465845
1890.00	0.472500
1891.00	0.479306
1892.00	0.485871
1893.00	0.492465
1894.00	0.499347
1895.00	0.506025
1896.00	0.512748
1897.00	0.519436
1898.00	0.526320
1899.00	0.532734
1900.00	0.539133
1901.00	0.545419
1902.00	0.551929
1903.00	0.558359
1904.00	0.564661
1905.00	0.570721
1906.00	0.576687
1907.00	0.582526
1908.00	0.587926
1909.00	0.593744
1910.00	0.599143
1911.00	0.604023
1912.00	0.608944
1913.00	0.613254
1914.00	0.617615
1915.00	0.621540
1916.00	0.625823
1917.00	0.628960
1918.00	0.632858
1919.00	0.635840
1920.00	0.638949
1921.00	0.641053
1922.00	0.643675
1923.00	0.646112
1924.00	0.647974
1925.00	0.650308
1926.00	0.651805
1927.00	0.652995
1928.00	0.654020
1929.00	0.654900
1930.00	0.655843
1931.00	0.656304
1932.00	0.657239
1933.00	0.657397
1934.00	0.658620
1935.00	0.658177
1936.00	0.658166
1937.00	0.658199
1938.00	0.658329
1939.00	0.657913
1940.00	0.657384
1941.00	0.656935
1942.00	0.655515
1943.00	0.655449
1944.00	0.654586
1945.00	0.654119
1946.00	0.653249
1947.00	0.652545
1948.00	0.651718
1949.00	0.650805
1950.00	0.649665
1951.00	0.648230
1952.00	0.646865
1953.00	0.645287
1954.00	0.643997
1955.00	0.642771
1956.00	0.641469
1957.00	0.639556
1958.00	0.638079
1959.00	0.637192
1960.00	0.635150
1961.00	0.633703
1962.00	0.632006
1963.00	0.630292
1964.00	0.627951
1965.00	0.626288
1966.00	0.624090
1967.00	0.622663
1968.00	0.621062
1969.00	0.619816
1970.00	0.618462
1971.00	0.616140
1972.00	0.614358
1973.00	0.612440
1974.00	0.610960
1975.00	0.608760
1976.00	0.607177
1977.00	0.605261
1978.00	0.603075
1979.00	0.601209
1980.00	0.599182
1981.00	0.597729
1982.00	0.595583
1983.00	0.593668
1984.00	0.591436
1985.00	0.589209
1986.00	0.587020
1987.00	0.584889
1988.00	0.583341
1989.00	0.580956
1990.00	0.579028
1991.00	0.576991
1992.00	0.575610
1993.00	0.573102
1994.00	0.571091
1995.00	0.569551
1996.00	0.567407
1997.00	0.565824
1998.00	0.563756
1999.00	0.561978
2000.00	0.559906
2001.00	0.558137
2002.00	0.556570
2003.00	0.554961
2004.00	0.553122
2005.00	0.550719
2006.00	0.549185
2007.00	0.547470
2008.00	0.545937
2009.00	0.543662
2010.00	0.542071
2011.00	0.540087
2012.00	0.538250
2013.00	0.536683
2014.00	0.534564
2015.00	0.533015
2016.00	0.531208
2017.00	0.529602
2018.00	0.527772
2019.00	0.525528
2020.00	0.523717
2021.00	0.521776
2022.00	0.520528
2023.00	0.518618
2024.00	0.516711
2025.00	0.514549
2026.00	0.513208
2027.00	0.511269
2028.00	0.509763
2029.00	0.508100
2030.00	0.506371
2031.00	0.504985
2032.00	0.503035
2033.00	0.501376
2034.00	0.499780
2035.00	0.498209
2036.00	0.496604
2037.00	0.494539
2038.00	0.493158
2039.00	0.491237
2040.00	0.489948
2041.00	0.488148
2042.00	0.486556
2043.00	0.484689
2044.00	0.483130
2045.00	0.481571
2046.00	0.479776
2047.00	0.477948
2048.00	0.476573
2049.00	0.475349
2050.00	0.473592
2051.00	0.472252
2052.00	0.470439
2053.00	0.469129
2054.00	0.467842
2055.00	0.466303
2056.00	0.465066
2057.00	0.463732
2058.00	0.462363
2059.00	0.461115
2060.00	0.459497
2061.00	0.457947
2062.00	0.456520
2063.00	0.454975
2064.00	0.453813
2065.00	0.452268
2066.00	0.450582
2067.00	0.449588
2068.00	0.447713
2069.00	0.446742
2070.00	0.444982
2071.00	0.443423
2072.00	0.441696
2073.00	0.440077
2074.00	0.438244
2075.00	0.437089
2076.00	0.435804
2077.00	0.434309
2078.00	0.432976
2079.00	0.431132
2080.00	0.429823
2081.00	0.428523
2082.00	0.427074
2083.00	0.425525
2084.00	0.423703
2085.00	0.422840
2086.00	0.421002
2087.00	0.419714
2088.00	0.418355
2089.00	0.417364
2090.00	0.416029
2091.00	0.414835
2092.00	0.413451
2093.00	0.411835
2094.00	0.410624
2095.00	0.409392
2096.00	0.408269
2097.00	0.406823
2098.00	0.405316
2099.00	0.403785
2100.00	0.402311
2101.00	0.401145
2102.00	0.399452
2103.00	0.398309
2104.00	0.397043
2105.00	0.396003
2106.00	0.394561
2107.00	0.393405
2108.00	0.391887
2109.00	0.390498
2110.00	0.389302
2111.00	0.388088
2112.00	0.386792
2113.00	0.385639
2114.00	0.384674
2115.00	0.383193
2116.00	0.382218
2117.00	0.381253
2118.00	0.379997
2119.00	0.378996
2120.00	0.377905
2121.00	0.376768
2122.00	0.375347
2123.00	0.374201
2124.00	0.372892
2125.00	0.372003
2126.00	0.370869
2127.00	0.369575
2128.00	0.368811
2129.00	0.367593
2130.00	0.366449
2131.00	0.365174
2132.00	0.364670
2133.00	0.363164
2134.00	0.362497
2135.00	0.361562
2136.00	0.360276
2137.00	0.359372
2138.00	0.358401
2139.00	0.357692
2140.00	0.356715
2141.00	0.355999
2142.00	0.355006
2143.00	0.354005
2144.00	0.353466
2145.00	0.352354
2146.00	0.351799
2147.00	0.350493
2148.00	0.349808
2149.00	0.348842
2150.00	0.348655
2151.00	0.347606
2152.00	0.347064
2153.00	0.346422
2154.00	0.345228
2155.00	0.344487
2156.00	0.343673
2157.00	0.343149
2158.00	0.341962
2159.00	0.341149
2160.00	0.340845
2161.00	0.339678
2162.00	0.339018
2163.00	0.338319
2164.00	0.338051
2165.00	0.337356
2166.00	0.336592
2167.00	0.335803
2168.00	0.334992
2169.00	0.334225
2170.00	0.333678
2171.00	0.333706
2172.00	0.332773
2173.00	0.332222
2174.00	0.331568
2175.00	0.331214
2176.00	0.330825
2177.00	0.330220
2178.00	0.330243
2179.00	0.329814
2180.00	0.329180
2181.00	0.329139
2182.00	0.328788
2183.00	0.328266
2184.00	0.327475
2185.00	0.327316
2186.00	0.326871
2187.00	0.326667
2188.00	0.326248
2189.00	0.326162
2190.00	0.325867
2191.00	0.325789
2192.00	0.325773
2193.00	0.325231
2194.00	0.324987
2195.00	0.324349
2196.00	0.324188
2197.00	0.323792
[truncated: 303 more rows]
