# Supplementary material for: Ultrafast charge-transfer-induced spin transition in cobalt-tungstate molecular photomagnets
Source: Nat Commun. 2025 Jun 6;16:5012. doi: 10.1038/s41467-025-60401-4 (PMC12144094; doi:10.1038/s41467-025-60401-4)
Supplement: Supplementary file 5 — Source Data [file 41467_2025_60401_MOESM5_ESM.zip › Source_Data_files/Photoinduced_UV_vis_NIR_spectra_CsCoW/photo2nd_anealing/File_220713_165402_100K.txt]

File_220713_165402_100K.spc - RawData
�g�� (nm)	Abs.
200.00	2.808150
201.00	3.044287
202.00	6.000000
203.00	6.000000
204.00	2.676883
205.00	2.714920
206.00	2.556512
207.00	2.374199
208.00	2.337523
209.00	2.374938
210.00	2.344625
211.00	2.401170
212.00	2.392860
213.00	2.365723
214.00	2.376286
215.00	2.359510
216.00	2.293133
217.00	2.311813
218.00	2.257655
219.00	2.202169
220.00	2.217486
221.00	2.206722
222.00	2.193797
223.00	2.213837
224.00	2.250416
225.00	2.248939
226.00	2.302757
227.00	2.278478
228.00	2.296864
229.00	2.270144
230.00	2.269976
231.00	2.254940
232.00	2.275110
233.00	2.278419
234.00	2.320559
235.00	2.346461
236.00	2.322061
237.00	2.338960
238.00	2.345127
239.00	2.350206
240.00	2.355316
241.00	2.376881
242.00	2.376042
243.00	2.358496
244.00	2.351681
245.00	2.340441
246.00	2.334641
247.00	2.332364
248.00	2.332049
249.00	2.323783
250.00	2.350381
251.00	2.342438
252.00	2.345633
253.00	2.351534
254.00	2.361316
255.00	2.346884
256.00	2.349194
257.00	2.347167
258.00	2.338694
259.00	2.322906
260.00	2.311717
261.00	2.315215
262.00	2.321721
263.00	2.326753
264.00	2.340268
265.00	2.346106
266.00	2.346933
267.00	2.339531
268.00	2.338714
269.00	2.334398
270.00	2.324761
271.00	2.314597
272.00	2.306454
273.00	2.301139
274.00	2.288590
275.00	2.286354
276.00	2.290991
277.00	2.294974
278.00	2.281864
279.00	2.274397
280.00	2.257825
281.00	2.242834
282.00	2.224769
283.00	2.212694
284.00	2.210652
285.00	2.206990
286.00	2.188258
287.00	2.174562
288.00	2.170447
289.00	2.152598
290.00	2.140034
291.00	2.136783
292.00	2.127988
293.00	2.113456
294.00	2.102751
295.00	2.094384
296.00	2.072142
297.00	2.055264
298.00	2.044839
299.00	2.036862
300.00	2.025448
301.00	2.026169
302.00	2.021022
303.00	2.004566
304.00	1.994214
305.00	1.977272
306.00	1.957699
307.00	1.941959
308.00	1.923874
309.00	1.899221
310.00	1.876374
311.00	1.851004
312.00	1.822041
313.00	1.801354
314.00	1.778860
315.00	1.758050
316.00	1.738382
317.00	1.717825
318.00	1.699350
319.00	1.682135
320.00	1.663722
321.00	1.647687
322.00	1.632320
323.00	1.616007
324.00	1.599602
325.00	1.584971
326.00	1.572515
327.00	1.560788
328.00	1.545664
329.00	1.533460
330.00	1.521798
331.00	1.511226
332.00	1.503828
333.00	1.499269
334.00	1.494078
335.00	1.491750
336.00	1.486040
337.00	1.479044
338.00	1.473446
339.00	1.467280
340.00	1.459203
341.00	1.454774
342.00	1.450085
343.00	1.445966
344.00	1.443662
345.00	1.442276
346.00	1.440702
347.00	1.440392
348.00	1.437593
349.00	1.434759
350.00	1.432613
351.00	1.429599
352.00	1.427224
353.00	1.423607
354.00	1.419493
355.00	1.415357
356.00	1.410339
357.00	1.404892
358.00	1.402450
359.00	1.396841
360.00	1.391012
361.00	1.384713
362.00	1.377361
363.00	1.369580
364.00	1.362927
365.00	1.356282
366.00	1.348985
367.00	1.342050
368.00	1.334007
369.00	1.325547
370.00	1.316460
371.00	1.307970
372.00	1.300282
373.00	1.290574
374.00	1.281485
375.00	1.272544
376.00	1.262498
377.00	1.250616
378.00	1.241420
379.00	1.232366
380.00	1.221907
381.00	1.212652
382.00	1.203906
383.00	1.194053
384.00	1.184046
385.00	1.174816
386.00	1.165758
387.00	1.157022
388.00	1.148403
389.00	1.139654
390.00	1.130876
391.00	1.121711
392.00	1.112875
393.00	1.104041
394.00	1.095821
395.00	1.088759
396.00	1.082438
397.00	1.075793
398.00	1.069981
399.00	1.064376
400.00	1.059827
401.00	1.054688
402.00	1.050481
403.00	1.046384
404.00	1.042544
405.00	1.037673
406.00	1.034018
407.00	1.030572
408.00	1.027617
409.00	1.024772
410.00	1.022009
411.00	1.018066
412.00	1.014007
413.00	1.010077
414.00	1.006228
415.00	1.002329
416.00	0.999089
417.00	0.995409
418.00	0.991663
419.00	0.987682
420.00	0.983313
421.00	0.979021
422.00	0.975299
423.00	0.971419
424.00	0.967343
425.00	0.963487
426.00	0.959739
427.00	0.955490
428.00	0.951225
429.00	0.947170
430.00	0.943437
431.00	0.939363
432.00	0.935833
433.00	0.932145
434.00	0.928901
435.00	0.925948
436.00	0.922728
437.00	0.919315
438.00	0.916452
439.00	0.913661
440.00	0.910671
441.00	0.907874
442.00	0.905640
443.00	0.902891
444.00	0.900029
445.00	0.897384
446.00	0.895081
447.00	0.893379
448.00	0.891791
449.00	0.890438
450.00	0.889430
451.00	0.888174
452.00	0.885931
453.00	0.884195
454.00	0.882807
455.00	0.881388
456.00	0.880198
457.00	0.879797
458.00	0.879016
459.00	0.878335
460.00	0.876955
461.00	0.876141
462.00	0.875040
463.00	0.874512
464.00	0.873309
465.00	0.872481
466.00	0.871223
467.00	0.869661
468.00	0.867729
469.00	0.865794
470.00	0.863948
471.00	0.862087
472.00	0.859982
473.00	0.857819
474.00	0.855878
475.00	0.853611
476.00	0.851335
477.00	0.849343
478.00	0.847318
479.00	0.844948
480.00	0.843130
481.00	0.841288
482.00	0.839214
483.00	0.837011
484.00	0.835109
485.00	0.832834
486.00	0.830330
487.00	0.828048
488.00	0.825695
489.00	0.823690
490.00	0.821976
491.00	0.820517
492.00	0.818959
493.00	0.817339
494.00	0.815934
495.00	0.814034
496.00	0.812217
497.00	0.810741
498.00	0.809640
499.00	0.808307
500.00	0.806785
501.00	0.805668
502.00	0.804334
503.00	0.802975
504.00	0.801738
505.00	0.800771
506.00	0.799996
507.00	0.798964
508.00	0.798089
509.00	0.797247
510.00	0.796211
511.00	0.795082
512.00	0.794037
513.00	0.793487
514.00	0.792810
515.00	0.792121
516.00	0.791152
517.00	0.790492
518.00	0.790016
519.00	0.789511
520.00	0.788939
521.00	0.788889
522.00	0.788695
523.00	0.788140
524.00	0.787730
525.00	0.788093
526.00	0.787639
527.00	0.787555
528.00	0.787414
529.00	0.787179
530.00	0.786934
531.00	0.787059
532.00	0.786727
533.00	0.786425
534.00	0.785901
535.00	0.785830
536.00	0.784806
537.00	0.784160
538.00	0.783470
539.00	0.782405
540.00	0.780418
541.00	0.779367
542.00	0.777892
543.00	0.776040
544.00	0.774354
545.00	0.772914
546.00	0.771116
547.00	0.769502
548.00	0.767870
549.00	0.766517
550.00	0.765289
551.00	0.764103
552.00	0.763078
553.00	0.762784
554.00	0.762410
555.00	0.762503
556.00	0.762919
557.00	0.763451
558.00	0.763456
559.00	0.763975
560.00	0.764645
561.00	0.765564
562.00	0.766383
563.00	0.767894
564.00	0.769708
565.00	0.770923
566.00	0.771980
567.00	0.773052
568.00	0.773808
569.00	0.774846
570.00	0.775543
571.00	0.776544
572.00	0.777752
573.00	0.779057
574.00	0.779360
575.00	0.780312
576.00	0.781155
577.00	0.781710
578.00	0.782248
579.00	0.783182
580.00	0.784307
581.00	0.785789
582.00	0.787678
583.00	0.789685
584.00	0.791460
585.00	0.793739
586.00	0.795787
587.00	0.797957
588.00	0.800214
589.00	0.802853
590.00	0.805018
591.00	0.807126
592.00	0.809629
593.00	0.811645
594.00	0.813962
595.00	0.815980
596.00	0.818280
597.00	0.820277
598.00	0.822803
599.00	0.824992
600.00	0.827320
601.00	0.829984
602.00	0.831778
603.00	0.833783
604.00	0.835909
605.00	0.838427
606.00	0.840861
607.00	0.843744
608.00	0.846500
609.00	0.848915
610.00	0.851357
611.00	0.853333
612.00	0.855878
613.00	0.858144
614.00	0.860670
615.00	0.862828
616.00	0.865454
617.00	0.868049
618.00	0.870623
619.00	0.873023
620.00	0.875805
621.00	0.878180
622.00	0.880092
623.00	0.882503
624.00	0.885377
625.00	0.887715
626.00	0.891005
627.00	0.893888
628.00	0.897022
629.00	0.899106
630.00	0.901356
631.00	0.903518
632.00	0.906646
633.00	0.908799
634.00	0.911720
635.00	0.915240
636.00	0.917599
637.00	0.920050
638.00	0.922378
639.00	0.924692
640.00	0.926714
641.00	0.929212
642.00	0.931434
643.00	0.934040
644.00	0.936708
645.00	0.939105
646.00	0.940840
647.00	0.942837
648.00	0.944482
649.00	0.946808
650.00	0.949839
651.00	0.952333
652.00	0.955005
653.00	0.957643
654.00	0.960101
655.00	0.962064
656.00	0.964406
657.00	0.966990
658.00	0.971196
659.00	0.974700
660.00	0.977301
661.00	0.981373
662.00	0.984769
663.00	0.986335
664.00	0.987823
665.00	0.989839
666.00	0.990802
667.00	0.991395
668.00	0.992191
669.00	0.992936
670.00	0.993903
671.00	0.994345
672.00	0.994542
673.00	0.995896
674.00	0.996899
675.00	0.997969
676.00	0.999876
677.00	1.002622
678.00	1.003965
679.00	1.005784
680.00	1.007605
681.00	1.009090
682.00	1.010439
683.00	1.011400
684.00	1.013626
685.00	1.015879
686.00	1.017206
687.00	1.019179
688.00	1.020970
689.00	1.021724
690.00	1.022387
691.00	1.023568
692.00	1.024328
693.00	1.026570
694.00	1.027761
695.00	1.029207
696.00	1.030400
697.00	1.030839
698.00	1.030947
699.00	1.031469
700.00	1.032299
701.00	1.033949
702.00	1.035830
703.00	1.035777
704.00	1.037372
705.00	1.036838
706.00	1.036714
707.00	1.036792
708.00	1.038245
709.00	1.038511
710.00	1.038901
711.00	1.039778
712.00	1.039590
713.00	1.040462
714.00	1.040753
715.00	1.042319
716.00	1.042444
717.00	1.044605
718.00	1.043712
719.00	1.032283
720.00	1.021038
721.00	1.012994
722.00	1.009866
723.00	1.006916
724.00	1.003711
725.00	1.000581
726.00	0.997379
727.00	0.994195
728.00	0.990698
729.00	0.987785
730.00	0.987685
731.00	0.987573
732.00	0.987501
733.00	0.987338
734.00	0.987099
735.00	0.986966
736.00	0.986703
737.00	0.986563
738.00	0.986284
739.00	0.985898
740.00	0.985431
741.00	0.984932
742.00	0.984378
743.00	0.983777
744.00	0.983260
745.00	0.982615
746.00	0.982012
747.00	0.981284
748.00	0.980414
749.00	0.979435
750.00	0.978636
751.00	0.977704
752.00	0.976746
753.00	0.975715
754.00	0.974552
755.00	0.973396
756.00	0.972215
757.00	0.971032
758.00	0.969834
759.00	0.968655
760.00	0.967329
761.00	0.965925
762.00	0.964532
763.00	0.963078
764.00	0.961575
765.00	0.960165
766.00	0.958721
767.00	0.957121
768.00	0.955574
769.00	0.953928
770.00	0.952338
771.00	0.950677
772.00	0.949112
773.00	0.947391
774.00	0.945578
775.00	0.943781
776.00	0.941836
777.00	0.940111
778.00	0.938303
779.00	0.936445
780.00	0.934496
781.00	0.932631
782.00	0.930550
783.00	0.928456
784.00	0.926326
785.00	0.924276
786.00	0.922143
787.00	0.920048
788.00	0.917880
789.00	0.915618
790.00	0.913454
791.00	0.911192
792.00	0.909032
793.00	0.906749
794.00	0.904370
795.00	0.901916
796.00	0.899492
797.00	0.897037
798.00	0.894484
799.00	0.892025
800.00	0.889531
801.00	0.887074
802.00	0.884521
803.00	0.881979
804.00	0.879305
805.00	0.876645
806.00	0.874008
807.00	0.871337
808.00	0.868736
809.00	0.865979
810.00	0.863288
811.00	0.860637
812.00	0.857956
813.00	0.855203
814.00	0.852487
815.00	0.849745
816.00	0.847010
817.00	0.844329
818.00	0.841699
819.00	0.838941
820.00	0.836149
821.00	0.833379
822.00	0.830634
823.00	0.827900
824.00	0.825126
825.00	0.822457
826.00	0.819800
827.00	0.817206
828.00	0.814463
829.00	0.811848
830.00	0.809258
831.00	0.806621
832.00	0.803968
833.00	0.801246
834.00	0.798568
835.00	0.795809
836.00	0.793048
837.00	0.790450
838.00	0.787834
839.00	0.785213
840.00	0.782607
841.00	0.780034
842.00	0.777272
843.00	0.774502
844.00	0.771699
845.00	0.769026
846.00	0.766240
847.00	0.763402
848.00	0.760683
849.00	0.758070
850.00	0.755456
851.00	0.752846
852.00	0.750172
853.00	0.747487
854.00	0.744844
855.00	0.742355
856.00	0.739694
857.00	0.737000
858.00	0.734275
859.00	0.731740
860.00	0.728952
861.00	0.726398
862.00	0.723673
863.00	0.717825
864.00	0.711998
865.00	0.706029
866.00	0.700104
867.00	0.694208
868.00	0.688336
869.00	0.682555
870.00	0.676785
871.00	0.670920
872.00	0.665067
873.00	0.659435
874.00	0.653761
875.00	0.648111
876.00	0.642454
877.00	0.636987
878.00	0.631375
879.00	0.625812
880.00	0.622942
881.00	0.620125
882.00	0.617337
883.00	0.614522
884.00	0.611766
885.00	0.609136
886.00	0.606385
887.00	0.603696
888.00	0.601029
889.00	0.598309
890.00	0.595616
891.00	0.592968
892.00	0.590370
893.00	0.587730
894.00	0.585075
895.00	0.582487
896.00	0.579992
897.00	0.577432
898.00	0.574848
899.00	0.572382
900.00	0.569877
901.00	0.567396
902.00	0.564795
903.00	0.562338
904.00	0.559980
905.00	0.557541
906.00	0.555118
907.00	0.552699
908.00	0.550330
909.00	0.547948
910.00	0.545621
911.00	0.543409
912.00	0.541163
913.00	0.538962
914.00	0.536699
915.00	0.534512
916.00	0.532295
917.00	0.530175
918.00	0.528081
919.00	0.526025
920.00	0.523967
921.00	0.521902
922.00	0.519926
923.00	0.518002
924.00	0.516061
925.00	0.514146
926.00	0.512281
927.00	0.510389
928.00	0.508519
929.00	0.506677
930.00	0.504797
931.00	0.503000
932.00	0.501206
933.00	0.499453
934.00	0.497672
935.00	0.495932
936.00	0.494187
937.00	0.492472
938.00	0.490746
939.00	0.489052
940.00	0.487363
941.00	0.485733
942.00	0.484122
943.00	0.482480
944.00	0.480864
945.00	0.479237
946.00	0.477636
947.00	0.476088
948.00	0.474573
949.00	0.473061
950.00	0.471553
951.00	0.470044
952.00	0.468542
953.00	0.467030
954.00	0.465558
955.00	0.464083
956.00	0.462650
957.00	0.461207
958.00	0.459742
959.00	0.458318
960.00	0.456996
961.00	0.455692
962.00	0.454330
963.00	0.452993
964.00	0.451666
965.00	0.450349
966.00	0.449046
967.00	0.447730
968.00	0.446435
969.00	0.445137
970.00	0.443861
971.00	0.442644
972.00	0.441415
973.00	0.440215
974.00	0.439010
975.00	0.437823
976.00	0.436636
977.00	0.435411
978.00	0.434213
979.00	0.433097
980.00	0.432020
981.00	0.430911
982.00	0.429817
983.00	0.428746
984.00	0.427690
985.00	0.426666
986.00	0.425639
987.00	0.424627
988.00	0.423569
989.00	0.422594
990.00	0.421574
991.00	0.420586
992.00	0.419623
993.00	0.418651
994.00	0.417699
995.00	0.416732
996.00	0.415773
997.00	0.414817
998.00	0.413898
999.00	0.412959
1000.00	0.412007
1001.00	0.411094
1002.00	0.410204
1003.00	0.409331
1004.00	0.408462
1005.00	0.407601
1006.00	0.406763
1007.00	0.405934
1008.00	0.405099
1009.00	0.404255
1010.00	0.403417
1011.00	0.402587
1012.00	0.401794
1013.00	0.401007
1014.00	0.400184
1015.00	0.399377
1016.00	0.398554
1017.00	0.397781
1018.00	0.396995
1019.00	0.396222
1020.00	0.395448
1021.00	0.394697
1022.00	0.393952
1023.00	0.393163
1024.00	0.392424
1025.00	0.391697
1026.00	0.390969
1027.00	0.390241
1028.00	0.389513
1029.00	0.388822
1030.00	0.388131
1031.00	0.387448
1032.00	0.386765
1033.00	0.386109
1034.00	0.385429
1035.00	0.384771
1036.00	0.384113
1037.00	0.383477
1038.00	0.382837
1039.00	0.382161
1040.00	0.381504
1041.00	0.380810
1042.00	0.380129
1043.00	0.379492
1044.00	0.378842
1045.00	0.378199
1046.00	0.377533
1047.00	0.376879
1048.00	0.376274
1049.00	0.375653
1050.00	0.375046
1051.00	0.374452
1052.00	0.373886
1053.00	0.373287
1054.00	0.372701
1055.00	0.372118
1056.00	0.371570
1057.00	0.370995
1058.00	0.370455
1059.00	0.369945
1060.00	0.369419
1061.00	0.368895
1062.00	0.368367
1063.00	0.367853
1064.00	0.367320
1065.00	0.366806
1066.00	0.366295
1067.00	0.365799
1068.00	0.365307
1069.00	0.364777
1070.00	0.364297
1071.00	0.363784
1072.00	0.363283
1073.00	0.362777
1074.00	0.362284
1075.00	0.361808
1076.00	0.361290
1077.00	0.360760
1078.00	0.360263
1079.00	0.359803
1080.00	0.359324
1081.00	0.358881
1082.00	0.358395
1083.00	0.357948
1084.00	0.357479
1085.00	0.357025
1086.00	0.356565
1087.00	0.356093
1088.00	0.355603
1089.00	0.355162
1090.00	0.354733
1091.00	0.354355
1092.00	0.353928
1093.00	0.353523
1094.00	0.353139
1095.00	0.352785
1096.00	0.352412
1097.00	0.352043
1098.00	0.351648
1099.00	0.351261
1100.00	0.350854
1101.00	0.350476
1102.00	0.350090
1103.00	0.349730
1104.00	0.349355
1105.00	0.349016
1106.00	0.348659
1107.00	0.348314
1108.00	0.347920
1109.00	0.347552
1110.00	0.347190
1111.00	0.346836
1112.00	0.346468
1113.00	0.346084
1114.00	0.345718
1115.00	0.345371
1116.00	0.345025
1117.00	0.344717
1118.00	0.344378
1119.00	0.344000
1120.00	0.343629
1121.00	0.343306
1122.00	0.342994
1123.00	0.342660
1124.00	0.342314
1125.00	0.342008
1126.00	0.341703
1127.00	0.341409
1128.00	0.341095
1129.00	0.340780
1130.00	0.340502
1131.00	0.340234
1132.00	0.339960
1133.00	0.339689
1134.00	0.339393
1135.00	0.339132
1136.00	0.338919
1137.00	0.338683
1138.00	0.338439
1139.00	0.338219
1140.00	0.337985
1141.00	0.337777
1142.00	0.337559
1143.00	0.337338
1144.00	0.337108
1145.00	0.336908
1146.00	0.336700
1147.00	0.336463
1148.00	0.336224
1149.00	0.336009
1150.00	0.335793
1151.00	0.335583
1152.00	0.335362
1153.00	0.335119
1154.00	0.334914
1155.00	0.334690
1156.00	0.334433
1157.00	0.334204
1158.00	0.333959
1159.00	0.333708
1160.00	0.333468
1161.00	0.333250
1162.00	0.333021
1163.00	0.332796
1164.00	0.332566
1165.00	0.332312
1166.00	0.332063
1167.00	0.331810
1168.00	0.331542
1169.00	0.331282
1170.00	0.331025
1171.00	0.330715
1172.00	0.330427
1173.00	0.330171
1174.00	0.329912
1175.00	0.329652
1176.00	0.329379
1177.00	0.329112
1178.00	0.328836
1179.00	0.328545
1180.00	0.328237
1181.00	0.327934
1182.00	0.327662
1183.00	0.327362
1184.00	0.327077
1185.00	0.326815
1186.00	0.326539
1187.00	0.326258
1188.00	0.325999
1189.00	0.325755
1190.00	0.325485
1191.00	0.325207
1192.00	0.324929
1193.00	0.324690
1194.00	0.324423
1195.00	0.324154
1196.00	0.323883
1197.00	0.323657
1198.00	0.323403
1199.00	0.323133
1200.00	0.322879
1201.00	0.322622
1202.00	0.322348
1203.00	0.322079
1204.00	0.321819
1205.00	0.321576
1206.00	0.321281
1207.00	0.321001
1208.00	0.320743
1209.00	0.320481
1210.00	0.320203
1211.00	0.319932
1212.00	0.319637
1213.00	0.319359
1214.00	0.319043
1215.00	0.318748
1216.00	0.318449
1217.00	0.318142
1218.00	0.317817
1219.00	0.317514
1220.00	0.317218
1221.00	0.316921
1222.00	0.316611
1223.00	0.316308
1224.00	0.316019
1225.00	0.315692
1226.00	0.315379
1227.00	0.315064
1228.00	0.314731
1229.00	0.314413
1230.00	0.314091
1231.00	0.313784
1232.00	0.313488
1233.00	0.313194
1234.00	0.312889
1235.00	0.312608
1236.00	0.312298
1237.00	0.311976
1238.00	0.311679
1239.00	0.311371
1240.00	0.311092
1241.00	0.310782
1242.00	0.310476
1243.00	0.310176
1244.00	0.309864
1245.00	0.309590
1246.00	0.309302
1247.00	0.309012
1248.00	0.308708
1249.00	0.308443
1250.00	0.308169
1251.00	0.307915
1252.00	0.307627
1253.00	0.307368
1254.00	0.307123
1255.00	0.306856
1256.00	0.306632
1257.00	0.306404
1258.00	0.306147
1259.00	0.305899
1260.00	0.305659
1261.00	0.305416
1262.00	0.305163
1263.00	0.304924
1264.00	0.304684
1265.00	0.304429
1266.00	0.304165
1267.00	0.303910
1268.00	0.303666
1269.00	0.303434
1270.00	0.303191
1271.00	0.302957
1272.00	0.302719
1273.00	0.302449
1274.00	0.302190
1275.00	0.301944
1276.00	0.301731
1277.00	0.301498
1278.00	0.301271
1279.00	0.301064
1280.00	0.300872
1281.00	0.300655
1282.00	0.300466
1283.00	0.300257
1284.00	0.300075
1285.00	0.299857
1286.00	0.299659
1287.00	0.299470
1288.00	0.299272
1289.00	0.299048
1290.00	0.298829
1291.00	0.298615
1292.00	0.298432
1293.00	0.298237
1294.00	0.298048
1295.00	0.297887
1296.00	0.297697
1297.00	0.297499
1298.00	0.297346
1299.00	0.297199
1300.00	0.297045
1301.00	0.296872
1302.00	0.296728
1303.00	0.296595
1304.00	0.296475
1305.00	0.296341
1306.00	0.296232
1307.00	0.296135
1308.00	0.296018
1309.00	0.295897
1310.00	0.295799
1311.00	0.295713
1312.00	0.295606
1313.00	0.295494
1314.00	0.295384
1315.00	0.295286
1316.00	0.295186
1317.00	0.295091
1318.00	0.294998
1319.00	0.294909
1320.00	0.294815
1321.00	0.294692
1322.00	0.294593
1323.00	0.294529
1324.00	0.294437
1325.00	0.294356
1326.00	0.294281
1327.00	0.294180
1328.00	0.294088
1329.00	0.294020
1330.00	0.293970
1331.00	0.293931
1332.00	0.293896
1333.00	0.293863
1334.00	0.293835
1335.00	0.293801
1336.00	0.293777
1337.00	0.293747
1338.00	0.293734
1339.00	0.293749
1340.00	0.293779
1341.00	0.293832
1342.00	0.293875
1343.00	0.293891
1344.00	0.293922
1345.00	0.293958
1346.00	0.293982
1347.00	0.294001
1348.00	0.294035
1349.00	0.294064
1350.00	0.294093
1351.00	0.294120
1352.00	0.294162
1353.00	0.294229
1354.00	0.294305
1355.00	0.294390
1356.00	0.294461
1357.00	0.294530
1358.00	0.294620
1359.00	0.294735
1360.00	0.294907
1361.00	0.295110
1362.00	0.295342
1363.00	0.295595
1364.00	0.295914
1365.00	0.296255
1366.00	0.296641
1367.00	0.297086
1368.00	0.297599
1369.00	0.298190
1370.00	0.298796
1371.00	0.299470
1372.00	0.300212
1373.00	0.301038
1374.00	0.301927
1375.00	0.302890
1376.00	0.303920
1377.00	0.305008
1378.00	0.306192
1379.00	0.307448
1380.00	0.308804
1381.00	0.310237
1382.00	0.311731
1383.00	0.313298
1384.00	0.314898
1385.00	0.316570
1386.00	0.318327
1387.00	0.320155
1388.00	0.322039
1389.00	0.323996
1390.00	0.326022
1391.00	0.328102
1392.00	0.330223
1393.00	0.332398
1394.00	0.334680
1395.00	0.336955
1396.00	0.339228
1397.00	0.341545
1398.00	0.343905
1399.00	0.346265
1400.00	0.348646
1401.00	0.351047
1402.00	0.353485
1403.00	0.355876
1404.00	0.358312
1405.00	0.360739
1406.00	0.363125
1407.00	0.365465
1408.00	0.367791
1409.00	0.370081
1410.00	0.372378
1411.00	0.374600
1412.00	0.376794
1413.00	0.378965
1414.00	0.381042
1415.00	0.383044
1416.00	0.385023
1417.00	0.386953
1418.00	0.388840
1419.00	0.390644
1420.00	0.392356
1421.00	0.393991
1422.00	0.395579
1423.00	0.397152
1424.00	0.398657
1425.00	0.400093
1426.00	0.401477
1427.00	0.402768
1428.00	0.403992
1429.00	0.405142
1430.00	0.406219
1431.00	0.407283
1432.00	0.408280
1433.00	0.409217
1434.00	0.410113
1435.00	0.410977
1436.00	0.411793
1437.00	0.412579
1438.00	0.413287
1439.00	0.413959
1440.00	0.414563
1441.00	0.415138
1442.00	0.415653
1443.00	0.416139
1444.00	0.416597
1445.00	0.416989
1446.00	0.417339
1447.00	0.417697
1448.00	0.417972
1449.00	0.418193
1450.00	0.418378
1451.00	0.418519
1452.00	0.418638
1453.00	0.418666
1454.00	0.418692
1455.00	0.418674
1456.00	0.418607
1457.00	0.418480
1458.00	0.418261
1459.00	0.418021
1460.00	0.417731
1461.00	0.417385
1462.00	0.416996
1463.00	0.416576
1464.00	0.416085
1465.00	0.415560
1466.00	0.414977
1467.00	0.414397
1468.00	0.413727
1469.00	0.412986
1470.00	0.412244
1471.00	0.411443
1472.00	0.410621
1473.00	0.409761
1474.00	0.408847
1475.00	0.407916
1476.00	0.406893
1477.00	0.405885
1478.00	0.404830
1479.00	0.403739
1480.00	0.402581
1481.00	0.401438
1482.00	0.400275
1483.00	0.399095
1484.00	0.397867
1485.00	0.396670
1486.00	0.395432
1487.00	0.394166
1488.00	0.392864
1489.00	0.391563
1490.00	0.390220
1491.00	0.388871
1492.00	0.387535
1493.00	0.386222
1494.00	0.384848
1495.00	0.383482
1496.00	0.382135
1497.00	0.380821
1498.00	0.379454
1499.00	0.378072
1500.00	0.376714
1501.00	0.375349
1502.00	0.373947
1503.00	0.372553
1504.00	0.371167
1505.00	0.369808
1506.00	0.368404
1507.00	0.367000
1508.00	0.365642
1509.00	0.364275
1510.00	0.362895
1511.00	0.361515
1512.00	0.360152
1513.00	0.358762
1514.00	0.357392
1515.00	0.356061
1516.00	0.354762
1517.00	0.353442
1518.00	0.352160
1519.00	0.350920
1520.00	0.349711
1521.00	0.348464
1522.00	0.347209
1523.00	0.346014
1524.00	0.344826
1525.00	0.343621
1526.00	0.342428
1527.00	0.341286
1528.00	0.340172
1529.00	0.339033
1530.00	0.337951
1531.00	0.336874
1532.00	0.335793
1533.00	0.334717
1534.00	0.333662
1535.00	0.332587
1536.00	0.331493
1537.00	0.330402
1538.00	0.329365
1539.00	0.328363
1540.00	0.327345
1541.00	0.326332
1542.00	0.325370
1543.00	0.324383
1544.00	0.323409
1545.00	0.322448
1546.00	0.321528
1547.00	0.320599
1548.00	0.319666
1549.00	0.318746
1550.00	0.317840
1551.00	0.316968
1552.00	0.316092
1553.00	0.315236
1554.00	0.314377
1555.00	0.313534
1556.00	0.312671
1557.00	0.311833
1558.00	0.311024
1559.00	0.310162
1560.00	0.309351
1561.00	0.308554
1562.00	0.307783
1563.00	0.307003
1564.00	0.306215
1565.00	0.305457
1566.00	0.304682
1567.00	0.303895
1568.00	0.303096
1569.00	0.302345
1570.00	0.301590
1571.00	0.300856
1572.00	0.300121
1573.00	0.299433
1574.00	0.298734
1575.00	0.298019
1576.00	0.297344
1577.00	0.296668
1578.00	0.295986
1579.00	0.295303
1580.00	0.294641
1581.00	0.294005
1582.00	0.293370
1583.00	0.292755
1584.00	0.292148
1585.00	0.291577
1586.00	0.290972
1587.00	0.290374
1588.00	0.289775
1589.00	0.289197
1590.00	0.288598
1591.00	0.288007
1592.00	0.287466
1593.00	0.286940
1594.00	0.286407
1595.00	0.285882
1596.00	0.285386
1597.00	0.284889
1598.00	0.284378
1599.00	0.283867
1600.00	0.283359
1601.00	0.282880
1602.00	0.282373
1603.00	0.281889
1604.00	0.281420
1605.00	0.280969
1606.00	0.280515
1607.00	0.280062
1608.00	0.279635
1609.00	0.279200
1610.00	0.278779
1611.00	0.278365
1612.00	0.277956
1613.00	0.277526
1614.00	0.277091
1615.00	0.276690
1616.00	0.276315
1617.00	0.275955
1618.00	0.275583
1619.00	0.275219
1620.00	0.274859
1621.00	0.274499
1622.00	0.274139
1623.00	0.273814
1624.00	0.273521
1625.00	0.273207
1626.00	0.272904
1627.00	0.272609
1628.00	0.272337
1629.00	0.272063
1630.00	0.271784
1631.00	0.271514
1632.00	0.271253
1633.00	0.270963
1634.00	0.270677
1635.00	0.270400
1636.00	0.270121
1637.00	0.269867
1638.00	0.269647
1639.00	0.269435
1640.00	0.269189
1641.00	0.268928
1642.00	0.268662
1643.00	0.270345
1644.00	0.272016
1645.00	0.273733
1646.00	0.275443
1647.00	0.277170
1648.00	0.278886
1649.00	0.280606
1650.00	0.282427
1651.00	0.284138
1652.00	0.285955
1653.00	0.287757
1654.00	0.289642
1655.00	0.291374
1656.00	0.293112
1657.00	0.294866
1658.00	0.296648
1659.00	0.298488
1660.00	0.298235
1661.00	0.298016
1662.00	0.297656
1663.00	0.297361
1664.00	0.297094
1665.00	0.296851
1666.00	0.296588
1667.00	0.296222
1668.00	0.296014
1669.00	0.295712
1670.00	0.295435
1671.00	0.295058
1672.00	0.294878
1673.00	0.294671
1674.00	0.294418
1675.00	0.294180
1676.00	0.293917
1677.00	0.293676
1678.00	0.293405
1679.00	0.293253
1680.00	0.293034
1681.00	0.292788
1682.00	0.292543
1683.00	0.292369
1684.00	0.292235
1685.00	0.292033
1686.00	0.291860
1687.00	0.291646
1688.00	0.291596
1689.00	0.291455
1690.00	0.291306
1691.00	0.291307
1692.00	0.291270
1693.00	0.291213
1694.00	0.291140
1695.00	0.291143
1696.00	0.291132
1697.00	0.291158
1698.00	0.291154
1699.00	0.291243
1700.00	0.291236
1701.00	0.291191
1702.00	0.291265
1703.00	0.291257
1704.00	0.291344
1705.00	0.291307
1706.00	0.291239
1707.00	0.291314
1708.00	0.291213
1709.00	0.291184
1710.00	0.291228
1711.00	0.291205
1712.00	0.291178
1713.00	0.291116
1714.00	0.291082
1715.00	0.291104
1716.00	0.291066
1717.00	0.290964
1718.00	0.291022
1719.00	0.290974
1720.00	0.290924
1721.00	0.290958
1722.00	0.290920
1723.00	0.291023
1724.00	0.291023
1725.00	0.291146
1726.00	0.291156
1727.00	0.291105
1728.00	0.291126
1729.00	0.291136
1730.00	0.291184
1731.00	0.291187
1732.00	0.291179
1733.00	0.291234
1734.00	0.291328
1735.00	0.291382
1736.00	0.291478
1737.00	0.291671
1738.00	0.291666
1739.00	0.291771
1740.00	0.291846
1741.00	0.291928
1742.00	0.292001
1743.00	0.292147
1744.00	0.292314
1745.00	0.292454
1746.00	0.292606
1747.00	0.292822
1748.00	0.293065
1749.00	0.293311
1750.00	0.293429
1751.00	0.293684
1752.00	0.293819
1753.00	0.293964
1754.00	0.294113
1755.00	0.294328
1756.00	0.294403
1757.00	0.294566
1758.00	0.294757
1759.00	0.294940
1760.00	0.295085
1761.00	0.295190
1762.00	0.295449
1763.00	0.295519
1764.00	0.295665
1765.00	0.295665
1766.00	0.295727
1767.00	0.295800
1768.00	0.295911
1769.00	0.296017
1770.00	0.296026
1771.00	0.296083
1772.00	0.296147
1773.00	0.296308
1774.00	0.296209
1775.00	0.296177
1776.00	0.296160
1777.00	0.296043
1778.00	0.296003
1779.00	0.295811
1780.00	0.295886
1781.00	0.295664
1782.00	0.295684
1783.00	0.295555
1784.00	0.295458
1785.00	0.295233
1786.00	0.295044
1787.00	0.294845
1788.00	0.294711
1789.00	0.294517
1790.00	0.294359
1791.00	0.294316
1792.00	0.294254
1793.00	0.294025
1794.00	0.293997
1795.00	0.293833
1796.00	0.293739
1797.00	0.293436
1798.00	0.293335
1799.00	0.293136
1800.00	0.293033
1801.00	0.292876
1802.00	0.292740
1803.00	0.292686
1804.00	0.292604
1805.00	0.292548
1806.00	0.292388
1807.00	0.292218
1808.00	0.292131
1809.00	0.291910
1810.00	0.291883
1811.00	0.291692
1812.00	0.291678
1813.00	0.291464
1814.00	0.291430
1815.00	0.291419
1816.00	0.291384
1817.00	0.291282
1818.00	0.291175
1819.00	0.291119
1820.00	0.290931
1821.00	0.291016
1822.00	0.290832
1823.00	0.290911
1824.00	0.290846
1825.00	0.290856
1826.00	0.290801
1827.00	0.290705
1828.00	0.290801
1829.00	0.290763
1830.00	0.290931
1831.00	0.290969
1832.00	0.291139
1833.00	0.291306
1834.00	0.291540
1835.00	0.291825
1836.00	0.292147
1837.00	0.292505
1838.00	0.292756
1839.00	0.293207
1840.00	0.293693
1841.00	0.294278
1842.00	0.294713
1843.00	0.295462
1844.00	0.296228
1845.00	0.296933
1846.00	0.297807
1847.00	0.298803
1848.00	0.299929
1849.00	0.300891
1850.00	0.302078
1851.00	0.303490
1852.00	0.304927
1853.00	0.306343
1854.00	0.308083
1855.00	0.309998
1856.00	0.311823
1857.00	0.313773
1858.00	0.316161
1859.00	0.318567
1860.00	0.321035
1861.00	0.323629
1862.00	0.326465
1863.00	0.329420
1864.00	0.332568
1865.00	0.335881
1866.00	0.339449
1867.00	0.343032
1868.00	0.346794
1869.00	0.351019
1870.00	0.355416
1871.00	0.359751
1872.00	0.364268
1873.00	0.369037
1874.00	0.373963
1875.00	0.378826
1876.00	0.384272
1877.00	0.389747
1878.00	0.395342
1879.00	0.401167
1880.00	0.407122
1881.00	0.413105
1882.00	0.419265
1883.00	0.425488
1884.00	0.431944
1885.00	0.438511
1886.00	0.444746
1887.00	0.451235
1888.00	0.458011
1889.00	0.464725
1890.00	0.471670
1891.00	0.478502
1892.00	0.485201
1893.00	0.491793
1894.00	0.498646
1895.00	0.505660
1896.00	0.512594
1897.00	0.519298
1898.00	0.526115
1899.00	0.532813
1900.00	0.539646
1901.00	0.546230
1902.00	0.552740
1903.00	0.559021
1904.00	0.565335
1905.00	0.571289
1906.00	0.577204
1907.00	0.582895
1908.00	0.588645
1909.00	0.594439
1910.00	0.599681
1911.00	0.604524
1912.00	0.609320
1913.00	0.613881
1914.00	0.617839
1915.00	0.621947
1916.00	0.626013
1917.00	0.629163
1918.00	0.632515
1919.00	0.635313
1920.00	0.638675
1921.00	0.641062
1922.00	0.643577
1923.00	0.645751
1924.00	0.647525
1925.00	0.649033
1926.00	0.650257
1927.00	0.651710
1928.00	0.652678
1929.00	0.653345
1930.00	0.653950
1931.00	0.655142
1932.00	0.655610
1933.00	0.656007
1934.00	0.656830
1935.00	0.656856
1936.00	0.657243
1937.00	0.656623
1938.00	0.656693
1939.00	0.655893
1940.00	0.655471
1941.00	0.655022
1942.00	0.654397
1943.00	0.654105
1944.00	0.653247
1945.00	0.652771
1946.00	0.651861
1947.00	0.650893
1948.00	0.649631
1949.00	0.648891
1950.00	0.647312
1951.00	0.645822
1952.00	0.644516
1953.00	0.642570
1954.00	0.641738
1955.00	0.640360
1956.00	0.639363
1957.00	0.637971
1958.00	0.636599
1959.00	0.635176
1960.00	0.633166
1961.00	0.631541
1962.00	0.629480
1963.00	0.628101
1964.00	0.626138
1965.00	0.625239
1966.00	0.623022
1967.00	0.621526
1968.00	0.620151
1969.00	0.618357
1970.00	0.616648
1971.00	0.614534
1972.00	0.612510
1973.00	0.610539
1974.00	0.608975
1975.00	0.606822
1976.00	0.605270
1977.00	0.603733
1978.00	0.601768
1979.00	0.600509
1980.00	0.598481
1981.00	0.597036
1982.00	0.594659
1983.00	0.593096
1984.00	0.591021
1985.00	0.588768
1986.00	0.586671
1987.00	0.584992
1988.00	0.583220
1989.00	0.581073
1990.00	0.579508
1991.00	0.577258
1992.00	0.575753
1993.00	0.573541
1994.00	0.571413
1995.00	0.569751
1996.00	0.567459
1997.00	0.565955
1998.00	0.564099
1999.00	0.562239
2000.00	0.559756
2001.00	0.557971
2002.00	0.555934
2003.00	0.554165
2004.00	0.551982
2005.00	0.550107
2006.00	0.548495
2007.00	0.546256
2008.00	0.544656
2009.00	0.542304
2010.00	0.540589
2011.00	0.538675
2012.00	0.536563
2013.00	0.534848
2014.00	0.532251
2015.00	0.530331
2016.00	0.528630
2017.00	0.527090
2018.00	0.525053
2019.00	0.523351
2020.00	0.521492
2021.00	0.519918
2022.00	0.518087
2023.00	0.516309
2024.00	0.514789
2025.00	0.512645
2026.00	0.511376
2027.00	0.509497
2028.00	0.507920
2029.00	0.506436
2030.00	0.504709
2031.00	0.503475
2032.00	0.501717
2033.00	0.500129
2034.00	0.498343
2035.00	0.496906
2036.00	0.495047
2037.00	0.493760
2038.00	0.492245
2039.00	0.490695
2040.00	0.489173
2041.00	0.487350
2042.00	0.485794
2043.00	0.484248
2044.00	0.482728
2045.00	0.481250
2046.00	0.479706
2047.00	0.478210
2048.00	0.476614
2049.00	0.474857
2050.00	0.473118
2051.00	0.471708
2052.00	0.470257
2053.00	0.468592
2054.00	0.466830
2055.00	0.465401
2056.00	0.463706
2057.00	0.462058
2058.00	0.460684
2059.00	0.459383
2060.00	0.457681
2061.00	0.456106
2062.00	0.454422
2063.00	0.452957
2064.00	0.450917
2065.00	0.449736
2066.00	0.448305
2067.00	0.446829
2068.00	0.445644
2069.00	0.444260
2070.00	0.443202
2071.00	0.441419
2072.00	0.439621
2073.00	0.438298
2074.00	0.436759
2075.00	0.435627
2076.00	0.434008
2077.00	0.432623
2078.00	0.431277
2079.00	0.430093
2080.00	0.428752
2081.00	0.428096
2082.00	0.426344
2083.00	0.425309
2084.00	0.423656
2085.00	0.421935
2086.00	0.420357
2087.00	0.418896
2088.00	0.417593
2089.00	0.416105
2090.00	0.414756
2091.00	0.413616
2092.00	0.411863
2093.00	0.410539
2094.00	0.409284
2095.00	0.407973
2096.00	0.406323
2097.00	0.404935
2098.00	0.403270
2099.00	0.401938
2100.00	0.399888
2101.00	0.398654
2102.00	0.397635
2103.00	0.395908
2104.00	0.394599
2105.00	0.393900
2106.00	0.393096
2107.00	0.391846
2108.00	0.390765
2109.00	0.389700
2110.00	0.388472
2111.00	0.386949
2112.00	0.385768
2113.00	0.384664
2114.00	0.383200
2115.00	0.382070
2116.00	0.381036
2117.00	0.380535
2118.00	0.379185
2119.00	0.377729
2120.00	0.376908
2121.00	0.375630
2122.00	0.374172
2123.00	0.372710
2124.00	0.371475
2125.00	0.370021
2126.00	0.368838
2127.00	0.368083
2128.00	0.367027
2129.00	0.365850
2130.00	0.364842
2131.00	0.364181
2132.00	0.362925
2133.00	0.361967
2134.00	0.360732
2135.00	0.359990
2136.00	0.358967
2137.00	0.358114
2138.00	0.357317
2139.00	0.356474
2140.00	0.355720
2141.00	0.354913
2142.00	0.354116
2143.00	0.353021
2144.00	0.351778
2145.00	0.351123
2146.00	0.350311
2147.00	0.349141
2148.00	0.348092
2149.00	0.347611
2150.00	0.346568
2151.00	0.345794
2152.00	0.345216
2153.00	0.344605
2154.00	0.343633
2155.00	0.342888
2156.00	0.342266
2157.00	0.341424
2158.00	0.340554
2159.00	0.339821
2160.00	0.339688
2161.00	0.338891
2162.00	0.338031
2163.00	0.337559
2164.00	0.337287
2165.00	0.336477
2166.00	0.335645
2167.00	0.335254
2168.00	0.334477
2169.00	0.333483
2170.00	0.333060
2171.00	0.332501
2172.00	0.331441
2173.00	0.330558
2174.00	0.330324
2175.00	0.329890
2176.00	0.329458
2177.00	0.328546
2178.00	0.328319
2179.00	0.327906
2180.00	0.327043
2181.00	0.326879
2182.00	0.326601
2183.00	0.326236
2184.00	0.325376
2185.00	0.325215
2186.00	0.324831
2187.00	0.324534
2188.00	0.324097
2189.00	0.324286
2190.00	0.324224
2191.00	0.323536
2192.00	0.323094
2193.00	0.322632
2194.00	0.322591
2195.00	0.322121
2196.00	0.322259
2197.00	0.322226
[truncated: 303 more rows]
