# Supplementary material for: Ultrafast charge-transfer-induced spin transition in cobalt-tungstate molecular photomagnets
Source: Nat Commun. 2025 Jun 6;16:5012. doi: 10.1038/s41467-025-60401-4 (PMC12144094; doi:10.1038/s41467-025-60401-4)
Supplement: Supplementary file 5 — Source Data [file 41467_2025_60401_MOESM5_ESM.zip › Source_Data_files/Photoinduced_UV_vis_NIR_spectra_CsCoW/photo2nd_anealing/File_220713_165859_110K.txt]

File_220713_165859_110K.spc - RawData
�g�� (nm)	Abs.
200.00	6.000000
201.00	6.000000
202.00	2.387969
203.00	2.122680
204.00	2.396541
205.00	2.145451
206.00	2.234985
207.00	2.456439
208.00	2.492418
209.00	2.450038
210.00	2.479733
211.00	2.314568
212.00	2.358892
213.00	2.266112
214.00	2.155691
215.00	2.231728
216.00	2.351557
217.00	2.321773
218.00	2.404621
219.00	2.488089
220.00	2.376156
221.00	2.331208
222.00	2.360556
223.00	2.320522
224.00	2.294107
225.00	2.348350
226.00	2.367819
227.00	2.338359
228.00	2.354043
229.00	2.367810
230.00	2.336998
231.00	2.341288
232.00	2.348352
233.00	2.335979
234.00	2.371862
235.00	2.384490
236.00	2.406953
237.00	2.417099
238.00	2.428406
239.00	2.403848
240.00	2.403744
241.00	2.383245
242.00	2.393104
243.00	2.407693
244.00	2.419913
245.00	2.406013
246.00	2.417803
247.00	2.412262
248.00	2.399426
249.00	2.404627
250.00	2.424948
251.00	2.405904
252.00	2.403617
253.00	2.407492
254.00	2.417454
255.00	2.405013
256.00	2.406820
257.00	2.415140
258.00	2.411090
259.00	2.427294
260.00	2.436641
261.00	2.436596
262.00	2.427006
263.00	2.441253
264.00	2.417148
265.00	2.410348
266.00	2.394403
267.00	2.394969
268.00	2.379343
269.00	2.389326
270.00	2.383569
271.00	2.384717
272.00	2.388849
273.00	2.382267
274.00	2.364458
275.00	2.351184
276.00	2.354597
277.00	2.339849
278.00	2.335902
279.00	2.322664
280.00	2.321560
281.00	2.299541
282.00	2.285236
283.00	2.276498
284.00	2.266794
285.00	2.246732
286.00	2.250565
287.00	2.247973
288.00	2.232195
289.00	2.220232
290.00	2.221390
291.00	2.205535
292.00	2.190031
293.00	2.186150
294.00	2.176721
295.00	2.159563
296.00	2.143220
297.00	2.133943
298.00	2.110781
299.00	2.095901
300.00	2.084162
301.00	2.068742
302.00	2.066005
303.00	2.052021
304.00	2.040271
305.00	2.024911
306.00	2.009928
307.00	1.984948
308.00	1.966362
309.00	1.940459
310.00	1.914703
311.00	1.895465
312.00	1.864991
313.00	1.846844
314.00	1.826397
315.00	1.808741
316.00	1.790339
317.00	1.775182
318.00	1.755455
319.00	1.736113
320.00	1.718180
321.00	1.701066
322.00	1.683710
323.00	1.663595
324.00	1.649815
325.00	1.634942
326.00	1.620893
327.00	1.611444
328.00	1.601762
329.00	1.590065
330.00	1.580713
331.00	1.572615
332.00	1.560004
333.00	1.552059
334.00	1.546144
335.00	1.539121
336.00	1.528807
337.00	1.523054
338.00	1.516863
339.00	1.512467
340.00	1.506948
341.00	1.504091
342.00	1.501178
343.00	1.499020
344.00	1.497017
345.00	1.494814
346.00	1.490659
347.00	1.487799
348.00	1.482421
349.00	1.479125
350.00	1.477183
351.00	1.475708
352.00	1.474111
353.00	1.475146
354.00	1.471142
355.00	1.466069
356.00	1.462092
357.00	1.456833
358.00	1.450717
359.00	1.445859
360.00	1.440031
361.00	1.432573
362.00	1.426272
363.00	1.419006
364.00	1.411765
365.00	1.405617
366.00	1.399434
367.00	1.391171
368.00	1.381397
369.00	1.372116
370.00	1.363386
371.00	1.353677
372.00	1.344780
373.00	1.337965
374.00	1.328420
375.00	1.318059
376.00	1.308784
377.00	1.299031
378.00	1.287871
379.00	1.278020
380.00	1.268198
381.00	1.258564
382.00	1.247430
383.00	1.239035
384.00	1.229388
385.00	1.220002
386.00	1.210651
387.00	1.202394
388.00	1.193812
389.00	1.185501
390.00	1.176768
391.00	1.167768
392.00	1.159946
393.00	1.151049
394.00	1.143294
395.00	1.135427
396.00	1.128562
397.00	1.121401
398.00	1.115627
399.00	1.108938
400.00	1.104123
401.00	1.099651
402.00	1.095219
403.00	1.090188
404.00	1.086771
405.00	1.083301
406.00	1.079482
407.00	1.076148
408.00	1.072710
409.00	1.069306
410.00	1.065815
411.00	1.062230
412.00	1.058543
413.00	1.055463
414.00	1.052334
415.00	1.049031
416.00	1.045876
417.00	1.042144
418.00	1.037945
419.00	1.033099
420.00	1.028564
421.00	1.024160
422.00	1.020014
423.00	1.015781
424.00	1.012658
425.00	1.008748
426.00	1.004742
427.00	1.000878
428.00	0.996764
429.00	0.992596
430.00	0.988701
431.00	0.985172
432.00	0.982011
433.00	0.978985
434.00	0.975602
435.00	0.972571
436.00	0.968771
437.00	0.965016
438.00	0.961824
439.00	0.958609
440.00	0.955316
441.00	0.953117
442.00	0.950484
443.00	0.947925
444.00	0.945576
445.00	0.943307
446.00	0.940783
447.00	0.939141
448.00	0.937991
449.00	0.936424
450.00	0.934652
451.00	0.932867
452.00	0.930848
453.00	0.928582
454.00	0.927292
455.00	0.926191
456.00	0.924754
457.00	0.924051
458.00	0.923337
459.00	0.922149
460.00	0.921437
461.00	0.921678
462.00	0.920809
463.00	0.919491
464.00	0.918194
465.00	0.916428
466.00	0.914127
467.00	0.912503
468.00	0.910625
469.00	0.908827
470.00	0.907013
471.00	0.905653
472.00	0.903661
473.00	0.901868
474.00	0.900014
475.00	0.898379
476.00	0.896045
477.00	0.893786
478.00	0.891723
479.00	0.889399
480.00	0.887233
481.00	0.885181
482.00	0.883830
483.00	0.882013
484.00	0.880354
485.00	0.878041
486.00	0.875674
487.00	0.873041
488.00	0.870818
489.00	0.868768
490.00	0.867259
491.00	0.865449
492.00	0.863379
493.00	0.861707
494.00	0.860232
495.00	0.858558
496.00	0.857096
497.00	0.855816
498.00	0.854553
499.00	0.853223
500.00	0.851884
501.00	0.850671
502.00	0.849571
503.00	0.848162
504.00	0.846598
505.00	0.845378
506.00	0.844199
507.00	0.842999
508.00	0.841939
509.00	0.841536
510.00	0.840584
511.00	0.840019
512.00	0.839650
513.00	0.838845
514.00	0.837918
515.00	0.837318
516.00	0.836501
517.00	0.835736
518.00	0.835484
519.00	0.834810
520.00	0.834622
521.00	0.834111
522.00	0.833462
523.00	0.833024
524.00	0.832769
525.00	0.832002
526.00	0.831596
527.00	0.831357
528.00	0.830646
529.00	0.830523
530.00	0.830204
531.00	0.830201
532.00	0.829707
533.00	0.829916
534.00	0.829388
535.00	0.828791
536.00	0.828020
537.00	0.827489
538.00	0.826088
539.00	0.824810
540.00	0.824109
541.00	0.822849
542.00	0.821610
543.00	0.820449
544.00	0.819012
545.00	0.816978
546.00	0.815233
547.00	0.813606
548.00	0.812079
549.00	0.810547
550.00	0.809647
551.00	0.808872
552.00	0.807939
553.00	0.807413
554.00	0.807008
555.00	0.806982
556.00	0.806948
557.00	0.807240
558.00	0.807683
559.00	0.808246
560.00	0.808902
561.00	0.810054
562.00	0.811069
563.00	0.812123
564.00	0.813447
565.00	0.814514
566.00	0.815408
567.00	0.816565
568.00	0.817004
569.00	0.818024
570.00	0.819180
571.00	0.820054
572.00	0.820656
573.00	0.822022
574.00	0.822817
575.00	0.823464
576.00	0.824343
577.00	0.825667
578.00	0.826804
579.00	0.827769
580.00	0.828912
581.00	0.830570
582.00	0.832038
583.00	0.833751
584.00	0.835937
585.00	0.837466
586.00	0.839206
587.00	0.841462
588.00	0.843868
589.00	0.846120
590.00	0.848739
591.00	0.850881
592.00	0.853224
593.00	0.855202
594.00	0.857480
595.00	0.859903
596.00	0.862213
597.00	0.864254
598.00	0.866708
599.00	0.868900
600.00	0.871281
601.00	0.874248
602.00	0.876236
603.00	0.877955
604.00	0.880373
605.00	0.882558
606.00	0.884502
607.00	0.887138
608.00	0.889571
609.00	0.891939
610.00	0.894113
611.00	0.896081
612.00	0.898727
613.00	0.901690
614.00	0.903849
615.00	0.906577
616.00	0.909262
617.00	0.911854
618.00	0.914482
619.00	0.917140
620.00	0.919314
621.00	0.922160
622.00	0.924151
623.00	0.925939
624.00	0.928013
625.00	0.930936
626.00	0.933028
627.00	0.935804
628.00	0.938657
629.00	0.940871
630.00	0.942715
631.00	0.945696
632.00	0.948144
633.00	0.950682
634.00	0.953162
635.00	0.956506
636.00	0.959092
637.00	0.961086
638.00	0.963088
639.00	0.966306
640.00	0.968565
641.00	0.970425
642.00	0.973407
643.00	0.976549
644.00	0.978923
645.00	0.981136
646.00	0.983680
647.00	0.985272
648.00	0.986987
649.00	0.989203
650.00	0.991202
651.00	0.993788
652.00	0.996877
653.00	0.999533
654.00	1.001923
655.00	1.004943
656.00	1.007054
657.00	1.009236
658.00	1.012212
659.00	1.015269
660.00	1.017786
661.00	1.021156
662.00	1.024536
663.00	1.026643
664.00	1.028515
665.00	1.030860
666.00	1.031754
667.00	1.032418
668.00	1.033498
669.00	1.034265
670.00	1.034572
671.00	1.035671
672.00	1.036548
673.00	1.037408
674.00	1.038625
675.00	1.040796
676.00	1.042143
677.00	1.043587
678.00	1.044740
679.00	1.046545
680.00	1.047863
681.00	1.049926
682.00	1.051975
683.00	1.054040
684.00	1.055272
685.00	1.056592
686.00	1.058140
687.00	1.059392
688.00	1.060159
689.00	1.060959
690.00	1.061700
691.00	1.062140
692.00	1.064258
693.00	1.066443
694.00	1.068818
695.00	1.070051
696.00	1.071026
697.00	1.070698
698.00	1.071055
699.00	1.071458
700.00	1.073551
701.00	1.075032
702.00	1.077082
703.00	1.078036
704.00	1.078947
705.00	1.079446
706.00	1.079732
707.00	1.079040
708.00	1.079417
709.00	1.080183
710.00	1.079201
711.00	1.080117
712.00	1.081764
713.00	1.082429
714.00	1.082410
715.00	1.082336
716.00	1.082158
717.00	1.082660
718.00	1.082256
719.00	1.069469
720.00	1.058176
721.00	1.049912
722.00	1.046325
723.00	1.042638
724.00	1.039247
725.00	1.035834
726.00	1.032656
727.00	1.029234
728.00	1.025471
729.00	1.022248
730.00	1.022241
731.00	1.022117
732.00	1.021901
733.00	1.021691
734.00	1.021394
735.00	1.021131
736.00	1.020864
737.00	1.020600
738.00	1.020278
739.00	1.019897
740.00	1.019521
741.00	1.018972
742.00	1.018319
743.00	1.017715
744.00	1.017133
745.00	1.016439
746.00	1.015732
747.00	1.014921
748.00	1.014048
749.00	1.013314
750.00	1.012575
751.00	1.011766
752.00	1.010782
753.00	1.009668
754.00	1.008619
755.00	1.007464
756.00	1.006376
757.00	1.005162
758.00	1.004018
759.00	1.002769
760.00	1.001453
761.00	1.000101
762.00	0.998846
763.00	0.997455
764.00	0.996014
765.00	0.994612
766.00	0.993125
767.00	0.991476
768.00	0.989863
769.00	0.988208
770.00	0.986676
771.00	0.985010
772.00	0.983412
773.00	0.981681
774.00	0.979889
775.00	0.978148
776.00	0.976429
777.00	0.974692
778.00	0.972803
779.00	0.970917
780.00	0.968986
781.00	0.967104
782.00	0.965025
783.00	0.962917
784.00	0.960866
785.00	0.958827
786.00	0.956748
787.00	0.954617
788.00	0.952550
789.00	0.950344
790.00	0.948135
791.00	0.945953
792.00	0.943709
793.00	0.941438
794.00	0.939062
795.00	0.936723
796.00	0.934258
797.00	0.931775
798.00	0.929294
799.00	0.926908
800.00	0.924438
801.00	0.921920
802.00	0.919320
803.00	0.916749
804.00	0.914132
805.00	0.911449
806.00	0.908820
807.00	0.906129
808.00	0.903370
809.00	0.900633
810.00	0.897889
811.00	0.895259
812.00	0.892592
813.00	0.889909
814.00	0.887322
815.00	0.884517
816.00	0.881777
817.00	0.879126
818.00	0.876464
819.00	0.873721
820.00	0.871077
821.00	0.868400
822.00	0.865641
823.00	0.863004
824.00	0.860328
825.00	0.857763
826.00	0.855082
827.00	0.852457
828.00	0.849744
829.00	0.847152
830.00	0.844588
831.00	0.841916
832.00	0.839396
833.00	0.836691
834.00	0.834066
835.00	0.831275
836.00	0.828640
837.00	0.825903
838.00	0.823247
839.00	0.820571
840.00	0.817842
841.00	0.815115
842.00	0.812419
843.00	0.809763
844.00	0.807212
845.00	0.804488
846.00	0.801721
847.00	0.798907
848.00	0.796294
849.00	0.793585
850.00	0.791032
851.00	0.788274
852.00	0.785716
853.00	0.782942
854.00	0.780345
855.00	0.777828
856.00	0.775234
857.00	0.772620
858.00	0.769999
859.00	0.767307
860.00	0.764538
861.00	0.761602
862.00	0.758850
863.00	0.752614
864.00	0.746370
865.00	0.739969
866.00	0.733724
867.00	0.727385
868.00	0.721209
869.00	0.715072
870.00	0.709025
871.00	0.702949
872.00	0.696781
873.00	0.690716
874.00	0.684615
875.00	0.678627
876.00	0.672745
877.00	0.666992
878.00	0.661283
879.00	0.655585
880.00	0.652683
881.00	0.649842
882.00	0.647027
883.00	0.644124
884.00	0.641329
885.00	0.638595
886.00	0.635763
887.00	0.632999
888.00	0.630155
889.00	0.627385
890.00	0.624688
891.00	0.622065
892.00	0.619416
893.00	0.616611
894.00	0.613773
895.00	0.611042
896.00	0.608288
897.00	0.605557
898.00	0.602856
899.00	0.600221
900.00	0.597656
901.00	0.595076
902.00	0.592366
903.00	0.589783
904.00	0.587218
905.00	0.584718
906.00	0.582210
907.00	0.579698
908.00	0.577250
909.00	0.574788
910.00	0.572472
911.00	0.570234
912.00	0.567885
913.00	0.565674
914.00	0.563344
915.00	0.561103
916.00	0.558826
917.00	0.556624
918.00	0.554428
919.00	0.552323
920.00	0.550197
921.00	0.548112
922.00	0.546031
923.00	0.543994
924.00	0.541952
925.00	0.539911
926.00	0.537945
927.00	0.535965
928.00	0.533966
929.00	0.532075
930.00	0.530090
931.00	0.528249
932.00	0.526350
933.00	0.524509
934.00	0.522627
935.00	0.520833
936.00	0.519090
937.00	0.517345
938.00	0.515570
939.00	0.513851
940.00	0.512105
941.00	0.510421
942.00	0.508719
943.00	0.507005
944.00	0.505331
945.00	0.503637
946.00	0.501961
947.00	0.500347
948.00	0.498771
949.00	0.497214
950.00	0.495636
951.00	0.494074
952.00	0.492519
953.00	0.490907
954.00	0.489333
955.00	0.487780
956.00	0.486234
957.00	0.484702
958.00	0.483180
959.00	0.481705
960.00	0.480312
961.00	0.478903
962.00	0.477470
963.00	0.476047
964.00	0.474633
965.00	0.473230
966.00	0.471838
967.00	0.470476
968.00	0.469107
969.00	0.467726
970.00	0.466375
971.00	0.465105
972.00	0.463860
973.00	0.462621
974.00	0.461342
975.00	0.460079
976.00	0.458821
977.00	0.457501
978.00	0.456220
979.00	0.455044
980.00	0.453891
981.00	0.452717
982.00	0.451543
983.00	0.450428
984.00	0.449317
985.00	0.448220
986.00	0.447117
987.00	0.446016
988.00	0.444881
989.00	0.443780
990.00	0.442676
991.00	0.441616
992.00	0.440581
993.00	0.439539
994.00	0.438529
995.00	0.437504
996.00	0.436467
997.00	0.435448
998.00	0.434469
999.00	0.433463
1000.00	0.432455
1001.00	0.431457
1002.00	0.430487
1003.00	0.429537
1004.00	0.428616
1005.00	0.427702
1006.00	0.426799
1007.00	0.425907
1008.00	0.425038
1009.00	0.424139
1010.00	0.423283
1011.00	0.422440
1012.00	0.421593
1013.00	0.420767
1014.00	0.419924
1015.00	0.419096
1016.00	0.418258
1017.00	0.417421
1018.00	0.416598
1019.00	0.415797
1020.00	0.415003
1021.00	0.414218
1022.00	0.413424
1023.00	0.412614
1024.00	0.411812
1025.00	0.411023
1026.00	0.410256
1027.00	0.409462
1028.00	0.408670
1029.00	0.407937
1030.00	0.407177
1031.00	0.406439
1032.00	0.405684
1033.00	0.404932
1034.00	0.404187
1035.00	0.403455
1036.00	0.402727
1037.00	0.402008
1038.00	0.401278
1039.00	0.400545
1040.00	0.399820
1041.00	0.399111
1042.00	0.398409
1043.00	0.397717
1044.00	0.397035
1045.00	0.396365
1046.00	0.395667
1047.00	0.394998
1048.00	0.394336
1049.00	0.393671
1050.00	0.393014
1051.00	0.392371
1052.00	0.391740
1053.00	0.391099
1054.00	0.390484
1055.00	0.389873
1056.00	0.389282
1057.00	0.388675
1058.00	0.388069
1059.00	0.387503
1060.00	0.386919
1061.00	0.386325
1062.00	0.385727
1063.00	0.385164
1064.00	0.384574
1065.00	0.384004
1066.00	0.383432
1067.00	0.382897
1068.00	0.382349
1069.00	0.381791
1070.00	0.381255
1071.00	0.380697
1072.00	0.380155
1073.00	0.379589
1074.00	0.379023
1075.00	0.378476
1076.00	0.377918
1077.00	0.377368
1078.00	0.376855
1079.00	0.376352
1080.00	0.375832
1081.00	0.375341
1082.00	0.374830
1083.00	0.374360
1084.00	0.373871
1085.00	0.373381
1086.00	0.372891
1087.00	0.372412
1088.00	0.371907
1089.00	0.371428
1090.00	0.370980
1091.00	0.370586
1092.00	0.370166
1093.00	0.369745
1094.00	0.369330
1095.00	0.368914
1096.00	0.368512
1097.00	0.368086
1098.00	0.367653
1099.00	0.367202
1100.00	0.366727
1101.00	0.366291
1102.00	0.365877
1103.00	0.365490
1104.00	0.365064
1105.00	0.364673
1106.00	0.364287
1107.00	0.363910
1108.00	0.363490
1109.00	0.363076
1110.00	0.362653
1111.00	0.362222
1112.00	0.361785
1113.00	0.361351
1114.00	0.360968
1115.00	0.360578
1116.00	0.360206
1117.00	0.359872
1118.00	0.359511
1119.00	0.359127
1120.00	0.358717
1121.00	0.358346
1122.00	0.357987
1123.00	0.357617
1124.00	0.357248
1125.00	0.356925
1126.00	0.356611
1127.00	0.356289
1128.00	0.355966
1129.00	0.355664
1130.00	0.355361
1131.00	0.355047
1132.00	0.354755
1133.00	0.354463
1134.00	0.354159
1135.00	0.353874
1136.00	0.353616
1137.00	0.353365
1138.00	0.353119
1139.00	0.352863
1140.00	0.352599
1141.00	0.352348
1142.00	0.352075
1143.00	0.351798
1144.00	0.351521
1145.00	0.351293
1146.00	0.351040
1147.00	0.350781
1148.00	0.350524
1149.00	0.350271
1150.00	0.350019
1151.00	0.349757
1152.00	0.349498
1153.00	0.349213
1154.00	0.348971
1155.00	0.348693
1156.00	0.348425
1157.00	0.348162
1158.00	0.347894
1159.00	0.347611
1160.00	0.347350
1161.00	0.347095
1162.00	0.346824
1163.00	0.346561
1164.00	0.346282
1165.00	0.345986
1166.00	0.345703
1167.00	0.345428
1168.00	0.345165
1169.00	0.344883
1170.00	0.344596
1171.00	0.344257
1172.00	0.343955
1173.00	0.343671
1174.00	0.343373
1175.00	0.343069
1176.00	0.342758
1177.00	0.342446
1178.00	0.342143
1179.00	0.341827
1180.00	0.341502
1181.00	0.341184
1182.00	0.340880
1183.00	0.340550
1184.00	0.340239
1185.00	0.339920
1186.00	0.339615
1187.00	0.339320
1188.00	0.339022
1189.00	0.338729
1190.00	0.338419
1191.00	0.338115
1192.00	0.337803
1193.00	0.337526
1194.00	0.337229
1195.00	0.336943
1196.00	0.336649
1197.00	0.336390
1198.00	0.336117
1199.00	0.335835
1200.00	0.335560
1201.00	0.335264
1202.00	0.334978
1203.00	0.334678
1204.00	0.334369
1205.00	0.334099
1206.00	0.333786
1207.00	0.333482
1208.00	0.333191
1209.00	0.332901
1210.00	0.332599
1211.00	0.332293
1212.00	0.331978
1213.00	0.331696
1214.00	0.331372
1215.00	0.331065
1216.00	0.330734
1217.00	0.330415
1218.00	0.330089
1219.00	0.329773
1220.00	0.329454
1221.00	0.329131
1222.00	0.328801
1223.00	0.328493
1224.00	0.328188
1225.00	0.327862
1226.00	0.327552
1227.00	0.327229
1228.00	0.326907
1229.00	0.326575
1230.00	0.326220
1231.00	0.325898
1232.00	0.325579
1233.00	0.325285
1234.00	0.324987
1235.00	0.324701
1236.00	0.324377
1237.00	0.324057
1238.00	0.323743
1239.00	0.323421
1240.00	0.323106
1241.00	0.322782
1242.00	0.322452
1243.00	0.322124
1244.00	0.321799
1245.00	0.321490
1246.00	0.321188
1247.00	0.320880
1248.00	0.320558
1249.00	0.320252
1250.00	0.319957
1251.00	0.319635
1252.00	0.319290
1253.00	0.318981
1254.00	0.318692
1255.00	0.318426
1256.00	0.318167
1257.00	0.317910
1258.00	0.317632
1259.00	0.317381
1260.00	0.317129
1261.00	0.316874
1262.00	0.316602
1263.00	0.316321
1264.00	0.316066
1265.00	0.315805
1266.00	0.315537
1267.00	0.315252
1268.00	0.315014
1269.00	0.314772
1270.00	0.314511
1271.00	0.314246
1272.00	0.313976
1273.00	0.313690
1274.00	0.313410
1275.00	0.313119
1276.00	0.312856
1277.00	0.312567
1278.00	0.312303
1279.00	0.312058
1280.00	0.311834
1281.00	0.311565
1282.00	0.311330
1283.00	0.311079
1284.00	0.310847
1285.00	0.310580
1286.00	0.310343
1287.00	0.310130
1288.00	0.309894
1289.00	0.309638
1290.00	0.309412
1291.00	0.309184
1292.00	0.308989
1293.00	0.308776
1294.00	0.308569
1295.00	0.308365
1296.00	0.308168
1297.00	0.307968
1298.00	0.307795
1299.00	0.307597
1300.00	0.307406
1301.00	0.307217
1302.00	0.307042
1303.00	0.306891
1304.00	0.306743
1305.00	0.306618
1306.00	0.306498
1307.00	0.306365
1308.00	0.306233
1309.00	0.306097
1310.00	0.305984
1311.00	0.305894
1312.00	0.305789
1313.00	0.305635
1314.00	0.305473
1315.00	0.305332
1316.00	0.305203
1317.00	0.305063
1318.00	0.304933
1319.00	0.304808
1320.00	0.304670
1321.00	0.304505
1322.00	0.304344
1323.00	0.304215
1324.00	0.304063
1325.00	0.303926
1326.00	0.303803
1327.00	0.303653
1328.00	0.303514
1329.00	0.303402
1330.00	0.303329
1331.00	0.303252
1332.00	0.303181
1333.00	0.303113
1334.00	0.303073
1335.00	0.303000
1336.00	0.302936
1337.00	0.302892
1338.00	0.302850
1339.00	0.302833
1340.00	0.302821
1341.00	0.302856
1342.00	0.302871
1343.00	0.302868
1344.00	0.302894
1345.00	0.302917
1346.00	0.302913
1347.00	0.302907
1348.00	0.302910
1349.00	0.302920
1350.00	0.302929
1351.00	0.302929
1352.00	0.302982
1353.00	0.303061
1354.00	0.303121
1355.00	0.303197
1356.00	0.303277
1357.00	0.303399
1358.00	0.303499
1359.00	0.303631
1360.00	0.303810
1361.00	0.303974
1362.00	0.304164
1363.00	0.304398
1364.00	0.304702
1365.00	0.305041
1366.00	0.305419
1367.00	0.305862
1368.00	0.306374
1369.00	0.306919
1370.00	0.307500
1371.00	0.308152
1372.00	0.308883
1373.00	0.309684
1374.00	0.310509
1375.00	0.311448
1376.00	0.312448
1377.00	0.313495
1378.00	0.314645
1379.00	0.315875
1380.00	0.317209
1381.00	0.318622
1382.00	0.320110
1383.00	0.321669
1384.00	0.323261
1385.00	0.324944
1386.00	0.326713
1387.00	0.328550
1388.00	0.330460
1389.00	0.332421
1390.00	0.334453
1391.00	0.336546
1392.00	0.338669
1393.00	0.340852
1394.00	0.343136
1395.00	0.345427
1396.00	0.347734
1397.00	0.350038
1398.00	0.352392
1399.00	0.354776
1400.00	0.357166
1401.00	0.359566
1402.00	0.361989
1403.00	0.364392
1404.00	0.366809
1405.00	0.369199
1406.00	0.371564
1407.00	0.373906
1408.00	0.376219
1409.00	0.378476
1410.00	0.380722
1411.00	0.382925
1412.00	0.385107
1413.00	0.387267
1414.00	0.389374
1415.00	0.391421
1416.00	0.393391
1417.00	0.395331
1418.00	0.397230
1419.00	0.399047
1420.00	0.400788
1421.00	0.402436
1422.00	0.404047
1423.00	0.405628
1424.00	0.407133
1425.00	0.408559
1426.00	0.409971
1427.00	0.411278
1428.00	0.412495
1429.00	0.413667
1430.00	0.414776
1431.00	0.415851
1432.00	0.416811
1433.00	0.417737
1434.00	0.418631
1435.00	0.419493
1436.00	0.420290
1437.00	0.421042
1438.00	0.421751
1439.00	0.422399
1440.00	0.422982
1441.00	0.423510
1442.00	0.424016
1443.00	0.424445
1444.00	0.424883
1445.00	0.425249
1446.00	0.425568
1447.00	0.425876
1448.00	0.426108
1449.00	0.426315
1450.00	0.426484
1451.00	0.426585
1452.00	0.426661
1453.00	0.426675
1454.00	0.426674
1455.00	0.426611
1456.00	0.426516
1457.00	0.426375
1458.00	0.426173
1459.00	0.425928
1460.00	0.425657
1461.00	0.425316
1462.00	0.424928
1463.00	0.424486
1464.00	0.423983
1465.00	0.423458
1466.00	0.422859
1467.00	0.422224
1468.00	0.421528
1469.00	0.420783
1470.00	0.419982
1471.00	0.419118
1472.00	0.418250
1473.00	0.417340
1474.00	0.416397
1475.00	0.415430
1476.00	0.414382
1477.00	0.413350
1478.00	0.412268
1479.00	0.411162
1480.00	0.410005
1481.00	0.408836
1482.00	0.407630
1483.00	0.406415
1484.00	0.405181
1485.00	0.403946
1486.00	0.402660
1487.00	0.401360
1488.00	0.400046
1489.00	0.398721
1490.00	0.397375
1491.00	0.396006
1492.00	0.394635
1493.00	0.393301
1494.00	0.391914
1495.00	0.390539
1496.00	0.389168
1497.00	0.387833
1498.00	0.386439
1499.00	0.385030
1500.00	0.383641
1501.00	0.382253
1502.00	0.380855
1503.00	0.379446
1504.00	0.378059
1505.00	0.376703
1506.00	0.375321
1507.00	0.373923
1508.00	0.372563
1509.00	0.371190
1510.00	0.369805
1511.00	0.368414
1512.00	0.367043
1513.00	0.365677
1514.00	0.364298
1515.00	0.362940
1516.00	0.361623
1517.00	0.360299
1518.00	0.358986
1519.00	0.357702
1520.00	0.356445
1521.00	0.355183
1522.00	0.353879
1523.00	0.352634
1524.00	0.351407
1525.00	0.350169
1526.00	0.348962
1527.00	0.347802
1528.00	0.346646
1529.00	0.345465
1530.00	0.344322
1531.00	0.343198
1532.00	0.342105
1533.00	0.341008
1534.00	0.339918
1535.00	0.338823
1536.00	0.337723
1537.00	0.336644
1538.00	0.335586
1539.00	0.334581
1540.00	0.333551
1541.00	0.332547
1542.00	0.331560
1543.00	0.330557
1544.00	0.329558
1545.00	0.328591
1546.00	0.327636
1547.00	0.326702
1548.00	0.325770
1549.00	0.324832
1550.00	0.323914
1551.00	0.323007
1552.00	0.322102
1553.00	0.321200
1554.00	0.320301
1555.00	0.319433
1556.00	0.318559
1557.00	0.317715
1558.00	0.316869
1559.00	0.316027
1560.00	0.315217
1561.00	0.314387
1562.00	0.313574
1563.00	0.312777
1564.00	0.311951
1565.00	0.311147
1566.00	0.310334
1567.00	0.309529
1568.00	0.308736
1569.00	0.307991
1570.00	0.307227
1571.00	0.306502
1572.00	0.305754
1573.00	0.305034
1574.00	0.304314
1575.00	0.303585
1576.00	0.302862
1577.00	0.302125
1578.00	0.301416
1579.00	0.300714
1580.00	0.300022
1581.00	0.299343
1582.00	0.298672
1583.00	0.298034
1584.00	0.297402
1585.00	0.296796
1586.00	0.296177
1587.00	0.295585
1588.00	0.294962
1589.00	0.294352
1590.00	0.293746
1591.00	0.293142
1592.00	0.292572
1593.00	0.291988
1594.00	0.291448
1595.00	0.290929
1596.00	0.290433
1597.00	0.289921
1598.00	0.289412
1599.00	0.288915
1600.00	0.288401
1601.00	0.287909
1602.00	0.287425
1603.00	0.286933
1604.00	0.286461
1605.00	0.285998
1606.00	0.285548
1607.00	0.285092
1608.00	0.284645
1609.00	0.284209
1610.00	0.283804
1611.00	0.283376
1612.00	0.282942
1613.00	0.282488
1614.00	0.282061
1615.00	0.281672
1616.00	0.281282
1617.00	0.280913
1618.00	0.280533
1619.00	0.280160
1620.00	0.279819
1621.00	0.279453
1622.00	0.279112
1623.00	0.278773
1624.00	0.278445
1625.00	0.278116
1626.00	0.277795
1627.00	0.277491
1628.00	0.277196
1629.00	0.276891
1630.00	0.276595
1631.00	0.276336
1632.00	0.276048
1633.00	0.275741
1634.00	0.275456
1635.00	0.275175
1636.00	0.274872
1637.00	0.274561
1638.00	0.274309
1639.00	0.274050
1640.00	0.273793
1641.00	0.273515
1642.00	0.273243
1643.00	0.274948
1644.00	0.276674
1645.00	0.278365
1646.00	0.280071
1647.00	0.281789
1648.00	0.283479
1649.00	0.285143
1650.00	0.286884
1651.00	0.288540
1652.00	0.290293
1653.00	0.292054
1654.00	0.293873
1655.00	0.295620
1656.00	0.297344
1657.00	0.299076
1658.00	0.300863
1659.00	0.302715
1660.00	0.302337
1661.00	0.302002
1662.00	0.301664
1663.00	0.301302
1664.00	0.301004
1665.00	0.300692
1666.00	0.300417
1667.00	0.300095
1668.00	0.299894
1669.00	0.299563
1670.00	0.299222
1671.00	0.298873
1672.00	0.298639
1673.00	0.298370
1674.00	0.298080
1675.00	0.297798
1676.00	0.297509
1677.00	0.297282
1678.00	0.297012
1679.00	0.296848
1680.00	0.296685
1681.00	0.296401
1682.00	0.296205
1683.00	0.296042
1684.00	0.295850
1685.00	0.295637
1686.00	0.295485
1687.00	0.295377
1688.00	0.295263
1689.00	0.295121
1690.00	0.295069
1691.00	0.295014
1692.00	0.295007
1693.00	0.294875
1694.00	0.294849
1695.00	0.294732
1696.00	0.294718
1697.00	0.294664
1698.00	0.294714
1699.00	0.294659
1700.00	0.294669
1701.00	0.294670
1702.00	0.294719
1703.00	0.294676
1704.00	0.294647
1705.00	0.294600
1706.00	0.294579
1707.00	0.294432
1708.00	0.294382
1709.00	0.294293
1710.00	0.294314
1711.00	0.294282
1712.00	0.294371
1713.00	0.294344
1714.00	0.294284
1715.00	0.294200
1716.00	0.294226
1717.00	0.294137
1718.00	0.294188
1719.00	0.294122
1720.00	0.294192
1721.00	0.294159
1722.00	0.294175
1723.00	0.294130
1724.00	0.294181
1725.00	0.294304
1726.00	0.294326
1727.00	0.294343
1728.00	0.294295
1729.00	0.294328
1730.00	0.294302
1731.00	0.294382
1732.00	0.294496
1733.00	0.294496
1734.00	0.294574
1735.00	0.294579
1736.00	0.294678
1737.00	0.294736
1738.00	0.294863
1739.00	0.294917
1740.00	0.295060
1741.00	0.295226
1742.00	0.295261
1743.00	0.295382
1744.00	0.295491
1745.00	0.295744
1746.00	0.295765
1747.00	0.295947
1748.00	0.296070
1749.00	0.296232
1750.00	0.296455
1751.00	0.296636
1752.00	0.296756
1753.00	0.296871
1754.00	0.297034
1755.00	0.297217
1756.00	0.297398
1757.00	0.297566
1758.00	0.297811
1759.00	0.297958
1760.00	0.298026
1761.00	0.298139
1762.00	0.298307
1763.00	0.298478
1764.00	0.298608
1765.00	0.298750
1766.00	0.298866
1767.00	0.298845
1768.00	0.298874
1769.00	0.298977
1770.00	0.299020
1771.00	0.299094
1772.00	0.299227
1773.00	0.299251
1774.00	0.299104
1775.00	0.298982
1776.00	0.298964
1777.00	0.298862
1778.00	0.298873
1779.00	0.298654
1780.00	0.298594
1781.00	0.298467
1782.00	0.298351
1783.00	0.298202
1784.00	0.298185
1785.00	0.298091
1786.00	0.297959
1787.00	0.297816
1788.00	0.297625
1789.00	0.297360
1790.00	0.297205
1791.00	0.297198
1792.00	0.297140
1793.00	0.296952
1794.00	0.296919
1795.00	0.296794
1796.00	0.296749
1797.00	0.296599
1798.00	0.296417
1799.00	0.296251
1800.00	0.296015
1801.00	0.295923
1802.00	0.295736
1803.00	0.295646
1804.00	0.295586
1805.00	0.295421
1806.00	0.295197
1807.00	0.295009
1808.00	0.294888
1809.00	0.294528
1810.00	0.294438
1811.00	0.294313
1812.00	0.294232
1813.00	0.294040
1814.00	0.293928
1815.00	0.293825
1816.00	0.293649
1817.00	0.293615
1818.00	0.293423
1819.00	0.293382
1820.00	0.293250
1821.00	0.293182
1822.00	0.293094
1823.00	0.293001
1824.00	0.293018
1825.00	0.292967
1826.00	0.293057
1827.00	0.292877
1828.00	0.292932
1829.00	0.292809
1830.00	0.292816
1831.00	0.292885
1832.00	0.293073
1833.00	0.293296
1834.00	0.293472
1835.00	0.293744
1836.00	0.294062
1837.00	0.294265
1838.00	0.294594
1839.00	0.294965
1840.00	0.295537
1841.00	0.296057
1842.00	0.296563
1843.00	0.297436
1844.00	0.298282
1845.00	0.299021
1846.00	0.299975
1847.00	0.301103
1848.00	0.302146
1849.00	0.303231
1850.00	0.304467
1851.00	0.305871
1852.00	0.307271
1853.00	0.308798
1854.00	0.310617
1855.00	0.312412
1856.00	0.314493
1857.00	0.316656
1858.00	0.318912
1859.00	0.321330
1860.00	0.323650
1861.00	0.326357
1862.00	0.329166
1863.00	0.332125
1864.00	0.335204
1865.00	0.338651
1866.00	0.342097
1867.00	0.345889
1868.00	0.349764
1869.00	0.353800
1870.00	0.358166
1871.00	0.362692
1872.00	0.367381
1873.00	0.372135
1874.00	0.377029
1875.00	0.382234
1876.00	0.387673
1877.00	0.393199
1878.00	0.398987
1879.00	0.404994
1880.00	0.411165
1881.00	0.417362
1882.00	0.423589
1883.00	0.430131
1884.00	0.436627
1885.00	0.443038
1886.00	0.449784
1887.00	0.456343
1888.00	0.463107
1889.00	0.469925
1890.00	0.476860
1891.00	0.483662
1892.00	0.490511
1893.00	0.497396
1894.00	0.504216
1895.00	0.511122
1896.00	0.517923
1897.00	0.524661
1898.00	0.531437
1899.00	0.538256
1900.00	0.544726
1901.00	0.551190
1902.00	0.558127
1903.00	0.564559
1904.00	0.570840
1905.00	0.576503
1906.00	0.582287
1907.00	0.587899
1908.00	0.593374
1909.00	0.598807
1910.00	0.603728
1911.00	0.608948
1912.00	0.613704
1913.00	0.618638
1914.00	0.622777
1915.00	0.627005
1916.00	0.630830
1917.00	0.634626
1918.00	0.638106
1919.00	0.640568
1920.00	0.643390
1921.00	0.645996
1922.00	0.649120
1923.00	0.651646
1924.00	0.654123
1925.00	0.656142
1926.00	0.657410
1927.00	0.659215
1928.00	0.660409
1929.00	0.661467
1930.00	0.661375
1931.00	0.662251
1932.00	0.662123
1933.00	0.662037
1934.00	0.662405
1935.00	0.662478
1936.00	0.663002
1937.00	0.663051
1938.00	0.662916
1939.00	0.661961
1940.00	0.661316
1941.00	0.660354
1942.00	0.660113
1943.00	0.659749
1944.00	0.658567
1945.00	0.658119
1946.00	0.657266
1947.00	0.656824
1948.00	0.655543
1949.00	0.654832
1950.00	0.654151
1951.00	0.652844
1952.00	0.651525
1953.00	0.650208
1954.00	0.648986
1955.00	0.647280
1956.00	0.646282
1957.00	0.644650
1958.00	0.643239
1959.00	0.641901
1960.00	0.640442
1961.00	0.639281
1962.00	0.637137
1963.00	0.635716
1964.00	0.634087
1965.00	0.632408
1966.00	0.630726
1967.00	0.628985
1968.00	0.627510
1969.00	0.625382
1970.00	0.623379
1971.00	0.621135
1972.00	0.619387
1973.00	0.617599
1974.00	0.615923
1975.00	0.614105
1976.00	0.611738
1977.00	0.609710
1978.00	0.607693
1979.00	0.605773
1980.00	0.603409
1981.00	0.601565
1982.00	0.599973
1983.00	0.597916
1984.00	0.595617
1985.00	0.593414
1986.00	0.591835
1987.00	0.590066
1988.00	0.588071
1989.00	0.586408
1990.00	0.583976
1991.00	0.582178
1992.00	0.579983
1993.00	0.578171
1994.00	0.575911
1995.00	0.573920
1996.00	0.572205
1997.00	0.570105
1998.00	0.568050
1999.00	0.566204
2000.00	0.564640
2001.00	0.562839
2002.00	0.560981
2003.00	0.559130
2004.00	0.557239
2005.00	0.555239
2006.00	0.553071
2007.00	0.551616
2008.00	0.549460
2009.00	0.547788
2010.00	0.546013
2011.00	0.544663
2012.00	0.542783
2013.00	0.540836
2014.00	0.539048
2015.00	0.537028
2016.00	0.535222
2017.00	0.533227
2018.00	0.531654
2019.00	0.529448
2020.00	0.527542
2021.00	0.525586
2022.00	0.523906
2023.00	0.522430
2024.00	0.520420
2025.00	0.518941
2026.00	0.517337
2027.00	0.515489
2028.00	0.513822
2029.00	0.512101
2030.00	0.510075
2031.00	0.508747
2032.00	0.507092
2033.00	0.505128
2034.00	0.503418
2035.00	0.501494
2036.00	0.500081
2037.00	0.498667
2038.00	0.497018
2039.00	0.495578
2040.00	0.493509
2041.00	0.491949
2042.00	0.490405
2043.00	0.488402
2044.00	0.486895
2045.00	0.485275
2046.00	0.483497
2047.00	0.482421
2048.00	0.480534
2049.00	0.479115
2050.00	0.477221
2051.00	0.475677
2052.00	0.474340
2053.00	0.472786
2054.00	0.470811
2055.00	0.469129
2056.00	0.467748
2057.00	0.466265
2058.00	0.465239
2059.00	0.463494
2060.00	0.462492
2061.00	0.460606
2062.00	0.459062
2063.00	0.457941
2064.00	0.456001
2065.00	0.454447
2066.00	0.452927
2067.00	0.451881
2068.00	0.450328
2069.00	0.448984
2070.00	0.447264
2071.00	0.445891
2072.00	0.444722
2073.00	0.442856
2074.00	0.441898
2075.00	0.439734
2076.00	0.438305
2077.00	0.436599
2078.00	0.435414
2079.00	0.433859
2080.00	0.432293
2081.00	0.431020
2082.00	0.429569
2083.00	0.428203
2084.00	0.426543
2085.00	0.425319
2086.00	0.423388
2087.00	0.422342
2088.00	0.421105
2089.00	0.419578
2090.00	0.418358
2091.00	0.416756
2092.00	0.415730
2093.00	0.414029
2094.00	0.412770
2095.00	0.411589
2096.00	0.410263
2097.00	0.408580
2098.00	0.407175
2099.00	0.405820
2100.00	0.404059
2101.00	0.402823
2102.00	0.401586
2103.00	0.400707
2104.00	0.398868
2105.00	0.397658
2106.00	0.396363
2107.00	0.394665
2108.00	0.393213
2109.00	0.392050
2110.00	0.391014
2111.00	0.389192
2112.00	0.387850
2113.00	0.386250
2114.00	0.385308
2115.00	0.384192
2116.00	0.383344
2117.00	0.382264
2118.00	0.380867
2119.00	0.379684
2120.00	0.378156
2121.00	0.377320
2122.00	0.375874
2123.00	0.374741
2124.00	0.374140
2125.00	0.373141
2126.00	0.371961
2127.00	0.370940
2128.00	0.370327
2129.00	0.368668
2130.00	0.367965
2131.00	0.366731
2132.00	0.365617
2133.00	0.364359
2134.00	0.363638
2135.00	0.363077
2136.00	0.361543
2137.00	0.360803
2138.00	0.360147
2139.00	0.359414
2140.00	0.358153
2141.00	0.357183
2142.00	0.356155
2143.00	0.354825
2144.00	0.353900
2145.00	0.352903
2146.00	0.352578
2147.00	0.351491
2148.00	0.350799
2149.00	0.350147
2150.00	0.349216
2151.00	0.348348
2152.00	0.347443
2153.00	0.347077
2154.00	0.346117
2155.00	0.344917
2156.00	0.344146
2157.00	0.343729
2158.00	0.342906
2159.00	0.342343
2160.00	0.342151
2161.00	0.341453
2162.00	0.341019
2163.00	0.340316
2164.00	0.339714
2165.00	0.338993
2166.00	0.338194
2167.00	0.337799
2168.00	0.336775
2169.00	0.336060
2170.00	0.335191
2171.00	0.334839
2172.00	0.334263
2173.00	0.333760
2174.00	0.333251
2175.00	0.332841
2176.00	0.331849
2177.00	0.331260
2178.00	0.330864
2179.00	0.329982
2180.00	0.329651
2181.00	0.329480
2182.00	0.329289
2183.00	0.328822
2184.00	0.328429
2185.00	0.328711
2186.00	0.328173
2187.00	0.328007
2188.00	0.327365
2189.00	0.327187
2190.00	0.326373
2191.00	0.326099
2192.00	0.325947
2193.00	0.325799
2194.00	0.325659
2195.00	0.325200
2196.00	0.325221
2197.00	0.324725
[truncated: 303 more rows]
