# Supplementary material for: Ultrafast charge-transfer-induced spin transition in cobalt-tungstate molecular photomagnets
Source: Nat Commun. 2025 Jun 6;16:5012. doi: 10.1038/s41467-025-60401-4 (PMC12144094; doi:10.1038/s41467-025-60401-4)
Supplement: Supplementary file 5 — Source Data [file 41467_2025_60401_MOESM5_ESM.zip › Source_Data_files/Photoinduced_UV_vis_NIR_spectra_CsCoW/photo2nd_anealing/File_220713_170406_120K.txt]

File_220713_170406_120K.spc - RawData
�g�� (nm)	Abs.
200.00	6.000000
201.00	6.000000
202.00	3.291496
203.00	2.578445
204.00	2.484297
205.00	2.648325
206.00	2.650580
207.00	3.052828
208.00	2.732622
209.00	2.446851
210.00	2.478625
211.00	2.531327
212.00	2.306095
213.00	2.373188
214.00	2.451907
215.00	2.387642
216.00	2.352055
217.00	2.382022
218.00	2.334932
219.00	2.226252
220.00	2.222045
221.00	2.236094
222.00	2.242978
223.00	2.256405
224.00	2.250812
225.00	2.274865
226.00	2.297157
227.00	2.311969
228.00	2.288746
229.00	2.335631
230.00	2.332373
231.00	2.318741
232.00	2.314587
233.00	2.356596
234.00	2.364060
235.00	2.342013
236.00	2.351785
237.00	2.346794
238.00	2.332355
239.00	2.333714
240.00	2.363772
241.00	2.377842
242.00	2.427595
243.00	2.453504
244.00	2.443064
245.00	2.423444
246.00	2.434087
247.00	2.424927
248.00	2.414048
249.00	2.423150
250.00	2.443068
251.00	2.443311
252.00	2.446198
253.00	2.450310
254.00	2.435410
255.00	2.437099
256.00	2.433258
257.00	2.422509
258.00	2.405343
259.00	2.426686
260.00	2.416618
261.00	2.429799
262.00	2.435363
263.00	2.435032
264.00	2.426677
265.00	2.443092
266.00	2.438243
267.00	2.423399
268.00	2.413590
269.00	2.414455
270.00	2.408039
271.00	2.392493
272.00	2.398629
273.00	2.396314
274.00	2.379352
275.00	2.362610
276.00	2.354683
277.00	2.349606
278.00	2.346781
279.00	2.344127
280.00	2.328098
281.00	2.320606
282.00	2.301844
283.00	2.283666
284.00	2.272228
285.00	2.265503
286.00	2.249321
287.00	2.237518
288.00	2.238398
289.00	2.228837
290.00	2.222060
291.00	2.216715
292.00	2.214259
293.00	2.197755
294.00	2.188496
295.00	2.172953
296.00	2.160040
297.00	2.145797
298.00	2.132816
299.00	2.125431
300.00	2.120638
301.00	2.121876
302.00	2.108193
303.00	2.095075
304.00	2.071679
305.00	2.055399
306.00	2.019035
307.00	1.999899
308.00	1.979528
309.00	1.959768
310.00	1.924455
311.00	1.915726
312.00	1.895247
313.00	1.870803
314.00	1.851198
315.00	1.833546
316.00	1.799031
317.00	1.777899
318.00	1.763341
319.00	1.742933
320.00	1.729522
321.00	1.713603
322.00	1.698142
323.00	1.675742
324.00	1.665102
325.00	1.650139
326.00	1.638305
327.00	1.623561
328.00	1.618046
329.00	1.605071
330.00	1.594179
331.00	1.584346
332.00	1.577749
333.00	1.569389
334.00	1.560954
335.00	1.554098
336.00	1.548071
337.00	1.540356
338.00	1.532167
339.00	1.527538
340.00	1.523752
341.00	1.521633
342.00	1.519042
343.00	1.515991
344.00	1.511788
345.00	1.507709
346.00	1.503795
347.00	1.501412
348.00	1.499342
349.00	1.497065
350.00	1.493238
351.00	1.491127
352.00	1.487266
353.00	1.485613
354.00	1.481550
355.00	1.479061
356.00	1.474690
357.00	1.469400
358.00	1.463185
359.00	1.458352
360.00	1.451200
361.00	1.445238
362.00	1.440064
363.00	1.432555
364.00	1.425170
365.00	1.418889
366.00	1.410283
367.00	1.401947
368.00	1.394478
369.00	1.385621
370.00	1.377025
371.00	1.368927
372.00	1.360032
373.00	1.349812
374.00	1.340867
375.00	1.332053
376.00	1.322547
377.00	1.313020
378.00	1.303255
379.00	1.292832
380.00	1.283259
381.00	1.273143
382.00	1.263322
383.00	1.254472
384.00	1.245274
385.00	1.236421
386.00	1.227481
387.00	1.217900
388.00	1.209064
389.00	1.200527
390.00	1.191594
391.00	1.183253
392.00	1.175015
393.00	1.166837
394.00	1.159255
395.00	1.150823
396.00	1.143540
397.00	1.137078
398.00	1.130863
399.00	1.124130
400.00	1.119129
401.00	1.114182
402.00	1.109473
403.00	1.105408
404.00	1.101873
405.00	1.097732
406.00	1.094244
407.00	1.090828
408.00	1.087138
409.00	1.084004
410.00	1.081567
411.00	1.078079
412.00	1.074421
413.00	1.071115
414.00	1.068317
415.00	1.064626
416.00	1.061518
417.00	1.057821
418.00	1.054154
419.00	1.049691
420.00	1.045110
421.00	1.040807
422.00	1.037827
423.00	1.034041
424.00	1.030753
425.00	1.027534
426.00	1.023819
427.00	1.019871
428.00	1.016140
429.00	1.011998
430.00	1.007994
431.00	1.004597
432.00	1.001119
433.00	0.997575
434.00	0.994395
435.00	0.991221
436.00	0.987575
437.00	0.984132
438.00	0.981412
439.00	0.977821
440.00	0.974615
441.00	0.971868
442.00	0.969122
443.00	0.965728
444.00	0.963602
445.00	0.961630
446.00	0.959749
447.00	0.957950
448.00	0.956325
449.00	0.954511
450.00	0.952886
451.00	0.951130
452.00	0.949144
453.00	0.948196
454.00	0.947116
455.00	0.945553
456.00	0.944363
457.00	0.943901
458.00	0.942594
459.00	0.941873
460.00	0.940987
461.00	0.940585
462.00	0.939391
463.00	0.938257
464.00	0.936523
465.00	0.935866
466.00	0.934268
467.00	0.932794
468.00	0.931287
469.00	0.929976
470.00	0.927918
471.00	0.925964
472.00	0.923759
473.00	0.921858
474.00	0.919730
475.00	0.917847
476.00	0.915786
477.00	0.913850
478.00	0.911749
479.00	0.909695
480.00	0.907727
481.00	0.905915
482.00	0.904256
483.00	0.902353
484.00	0.900592
485.00	0.898449
486.00	0.896139
487.00	0.894031
488.00	0.892149
489.00	0.889932
490.00	0.887940
491.00	0.886075
492.00	0.884382
493.00	0.882537
494.00	0.881415
495.00	0.879893
496.00	0.878123
497.00	0.876616
498.00	0.875252
499.00	0.873680
500.00	0.872407
501.00	0.871495
502.00	0.870127
503.00	0.869179
504.00	0.867828
505.00	0.866995
506.00	0.865711
507.00	0.864807
508.00	0.863549
509.00	0.862731
510.00	0.861692
511.00	0.861171
512.00	0.860160
513.00	0.859479
514.00	0.858870
515.00	0.857868
516.00	0.856866
517.00	0.856376
518.00	0.855868
519.00	0.855144
520.00	0.854790
521.00	0.854810
522.00	0.854262
523.00	0.853282
524.00	0.853491
525.00	0.853520
526.00	0.853287
527.00	0.853643
528.00	0.853831
529.00	0.853463
530.00	0.853351
531.00	0.853703
532.00	0.853489
533.00	0.853457
534.00	0.852774
535.00	0.852250
536.00	0.851464
537.00	0.850772
538.00	0.850228
539.00	0.849404
540.00	0.848692
541.00	0.847399
542.00	0.846163
543.00	0.844926
544.00	0.843727
545.00	0.842177
546.00	0.840992
547.00	0.839679
548.00	0.838086
549.00	0.836726
550.00	0.835348
551.00	0.833820
552.00	0.832757
553.00	0.832026
554.00	0.831834
555.00	0.832028
556.00	0.832251
557.00	0.832907
558.00	0.833735
559.00	0.834130
560.00	0.834633
561.00	0.835837
562.00	0.836359
563.00	0.837309
564.00	0.838530
565.00	0.839830
566.00	0.840741
567.00	0.842326
568.00	0.843264
569.00	0.844464
570.00	0.845122
571.00	0.846015
572.00	0.846487
573.00	0.847545
574.00	0.848326
575.00	0.849304
576.00	0.850366
577.00	0.851422
578.00	0.852282
579.00	0.853243
580.00	0.854567
581.00	0.855794
582.00	0.857767
583.00	0.860015
584.00	0.862153
585.00	0.864010
586.00	0.866193
587.00	0.868279
588.00	0.870539
589.00	0.873126
590.00	0.876025
591.00	0.878325
592.00	0.880759
593.00	0.882634
594.00	0.884993
595.00	0.886514
596.00	0.889127
597.00	0.890974
598.00	0.893063
599.00	0.894739
600.00	0.897341
601.00	0.899654
602.00	0.901690
603.00	0.904589
604.00	0.907259
605.00	0.909999
606.00	0.912497
607.00	0.915577
608.00	0.917621
609.00	0.920536
610.00	0.922909
611.00	0.924733
612.00	0.927055
613.00	0.930060
614.00	0.931914
615.00	0.934421
616.00	0.937303
617.00	0.940295
618.00	0.942816
619.00	0.945413
620.00	0.947975
621.00	0.950652
622.00	0.952276
623.00	0.954426
624.00	0.956790
625.00	0.959561
626.00	0.962257
627.00	0.964837
628.00	0.966853
629.00	0.969646
630.00	0.971996
631.00	0.973817
632.00	0.976418
633.00	0.979956
634.00	0.982135
635.00	0.983983
636.00	0.986786
637.00	0.989883
638.00	0.991464
639.00	0.994237
640.00	0.997314
641.00	1.000043
642.00	1.002164
643.00	1.005411
644.00	1.007931
645.00	1.010027
646.00	1.011917
647.00	1.014073
648.00	1.015404
649.00	1.017781
650.00	1.020406
651.00	1.023555
652.00	1.026103
653.00	1.029066
654.00	1.031695
655.00	1.033966
656.00	1.035735
657.00	1.038313
658.00	1.041460
659.00	1.044784
660.00	1.048165
661.00	1.051709
662.00	1.054617
663.00	1.056697
664.00	1.058395
665.00	1.059972
666.00	1.060735
667.00	1.062049
668.00	1.062533
669.00	1.062819
670.00	1.063622
671.00	1.064704
672.00	1.065459
673.00	1.067314
674.00	1.068803
675.00	1.070179
676.00	1.071404
677.00	1.073563
678.00	1.074571
679.00	1.076008
680.00	1.078152
681.00	1.080557
682.00	1.082913
683.00	1.085249
684.00	1.087701
685.00	1.089375
686.00	1.090499
687.00	1.091355
688.00	1.092650
689.00	1.093640
690.00	1.094383
691.00	1.095903
692.00	1.096306
693.00	1.098302
694.00	1.098514
695.00	1.099699
696.00	1.100705
697.00	1.102106
698.00	1.102894
699.00	1.104822
700.00	1.105250
701.00	1.106111
702.00	1.106308
703.00	1.106663
704.00	1.107235
705.00	1.109678
706.00	1.111257
707.00	1.112447
708.00	1.111888
709.00	1.111531
710.00	1.112442
711.00	1.112502
712.00	1.113133
713.00	1.114688
714.00	1.115576
715.00	1.114354
716.00	1.113554
717.00	1.113040
718.00	1.113426
719.00	1.103938
720.00	1.094211
721.00	1.088233
722.00	1.085392
723.00	1.082628
724.00	1.079859
725.00	1.077387
726.00	1.074688
727.00	1.072155
728.00	1.069552
729.00	1.066738
730.00	1.066663
731.00	1.066518
732.00	1.066467
733.00	1.066304
734.00	1.066196
735.00	1.066193
736.00	1.066046
737.00	1.065828
738.00	1.065680
739.00	1.065368
740.00	1.064991
741.00	1.064641
742.00	1.063952
743.00	1.063382
744.00	1.062814
745.00	1.062188
746.00	1.061516
747.00	1.060815
748.00	1.060136
749.00	1.059398
750.00	1.058631
751.00	1.057677
752.00	1.056720
753.00	1.055631
754.00	1.054581
755.00	1.053421
756.00	1.052373
757.00	1.051295
758.00	1.050148
759.00	1.049068
760.00	1.047817
761.00	1.046546
762.00	1.045349
763.00	1.044147
764.00	1.042874
765.00	1.041476
766.00	1.039999
767.00	1.038667
768.00	1.037155
769.00	1.035649
770.00	1.034177
771.00	1.032624
772.00	1.031057
773.00	1.029359
774.00	1.027673
775.00	1.025986
776.00	1.024327
777.00	1.022634
778.00	1.020967
779.00	1.019189
780.00	1.017313
781.00	1.015460
782.00	1.013605
783.00	1.011657
784.00	1.009576
785.00	1.007664
786.00	1.005510
787.00	1.003439
788.00	1.001480
789.00	0.999388
790.00	0.997326
791.00	0.995231
792.00	0.993054
793.00	0.990798
794.00	0.988499
795.00	0.986122
796.00	0.983647
797.00	0.981274
798.00	0.978851
799.00	0.976528
800.00	0.974134
801.00	0.971735
802.00	0.969298
803.00	0.966943
804.00	0.964531
805.00	0.961930
806.00	0.959435
807.00	0.956864
808.00	0.954198
809.00	0.951610
810.00	0.949039
811.00	0.946554
812.00	0.943939
813.00	0.941470
814.00	0.938833
815.00	0.936237
816.00	0.933606
817.00	0.931005
818.00	0.928306
819.00	0.925766
820.00	0.923136
821.00	0.920454
822.00	0.917947
823.00	0.915408
824.00	0.912678
825.00	0.910191
826.00	0.907494
827.00	0.904884
828.00	0.902283
829.00	0.899772
830.00	0.897066
831.00	0.894407
832.00	0.891733
833.00	0.889026
834.00	0.886501
835.00	0.883886
836.00	0.881127
837.00	0.878454
838.00	0.875878
839.00	0.873229
840.00	0.870488
841.00	0.868033
842.00	0.865381
843.00	0.862831
844.00	0.860223
845.00	0.857495
846.00	0.854961
847.00	0.852425
848.00	0.850023
849.00	0.847413
850.00	0.844835
851.00	0.842160
852.00	0.839739
853.00	0.837141
854.00	0.834695
855.00	0.832075
856.00	0.829435
857.00	0.826822
858.00	0.824162
859.00	0.821362
860.00	0.818589
861.00	0.815856
862.00	0.813027
863.00	0.807060
864.00	0.801172
865.00	0.795139
866.00	0.789327
867.00	0.783521
868.00	0.777769
869.00	0.771941
870.00	0.766198
871.00	0.760387
872.00	0.754718
873.00	0.749003
874.00	0.743358
875.00	0.737677
876.00	0.732201
877.00	0.726663
878.00	0.721164
879.00	0.715845
880.00	0.712993
881.00	0.710097
882.00	0.707231
883.00	0.704431
884.00	0.701583
885.00	0.698787
886.00	0.695955
887.00	0.693139
888.00	0.690318
889.00	0.687498
890.00	0.684813
891.00	0.682080
892.00	0.679468
893.00	0.676741
894.00	0.674111
895.00	0.671511
896.00	0.668890
897.00	0.666234
898.00	0.663638
899.00	0.661134
900.00	0.658575
901.00	0.656071
902.00	0.653439
903.00	0.650916
904.00	0.648439
905.00	0.645951
906.00	0.643480
907.00	0.640996
908.00	0.638597
909.00	0.636179
910.00	0.633853
911.00	0.631554
912.00	0.629158
913.00	0.626846
914.00	0.624457
915.00	0.622218
916.00	0.619916
917.00	0.617666
918.00	0.615435
919.00	0.613287
920.00	0.611099
921.00	0.608960
922.00	0.606876
923.00	0.604826
924.00	0.602772
925.00	0.600733
926.00	0.598717
927.00	0.596706
928.00	0.594693
929.00	0.592741
930.00	0.590747
931.00	0.588873
932.00	0.586940
933.00	0.585052
934.00	0.583143
935.00	0.581274
936.00	0.579465
937.00	0.577682
938.00	0.575931
939.00	0.574140
940.00	0.572384
941.00	0.570629
942.00	0.568868
943.00	0.567090
944.00	0.565361
945.00	0.563647
946.00	0.561953
947.00	0.560313
948.00	0.558724
949.00	0.557113
950.00	0.555542
951.00	0.553956
952.00	0.552386
953.00	0.550772
954.00	0.549170
955.00	0.547529
956.00	0.545970
957.00	0.544381
958.00	0.542832
959.00	0.541322
960.00	0.539891
961.00	0.538438
962.00	0.536955
963.00	0.535513
964.00	0.534057
965.00	0.532579
966.00	0.531150
967.00	0.529713
968.00	0.528310
969.00	0.526917
970.00	0.525546
971.00	0.524256
972.00	0.522987
973.00	0.521646
974.00	0.520338
975.00	0.519019
976.00	0.517759
977.00	0.516429
978.00	0.515144
979.00	0.513936
980.00	0.512741
981.00	0.511557
982.00	0.510352
983.00	0.509204
984.00	0.508068
985.00	0.506935
986.00	0.505761
987.00	0.504591
988.00	0.503409
989.00	0.502263
990.00	0.501201
991.00	0.500079
992.00	0.499033
993.00	0.497944
994.00	0.496912
995.00	0.495884
996.00	0.494823
997.00	0.493782
998.00	0.492741
999.00	0.491749
1000.00	0.490692
1001.00	0.489676
1002.00	0.488659
1003.00	0.487706
1004.00	0.486772
1005.00	0.485809
1006.00	0.484896
1007.00	0.483983
1008.00	0.483126
1009.00	0.482194
1010.00	0.481288
1011.00	0.480379
1012.00	0.479480
1013.00	0.478609
1014.00	0.477709
1015.00	0.476847
1016.00	0.475951
1017.00	0.475120
1018.00	0.474241
1019.00	0.473407
1020.00	0.472569
1021.00	0.471731
1022.00	0.470922
1023.00	0.470096
1024.00	0.469276
1025.00	0.468455
1026.00	0.467658
1027.00	0.466863
1028.00	0.466062
1029.00	0.465290
1030.00	0.464510
1031.00	0.463756
1032.00	0.462986
1033.00	0.462216
1034.00	0.461431
1035.00	0.460678
1036.00	0.459937
1037.00	0.459188
1038.00	0.458467
1039.00	0.457724
1040.00	0.456971
1041.00	0.456205
1042.00	0.455455
1043.00	0.454759
1044.00	0.454035
1045.00	0.453335
1046.00	0.452622
1047.00	0.451936
1048.00	0.451262
1049.00	0.450583
1050.00	0.449925
1051.00	0.449270
1052.00	0.448632
1053.00	0.447981
1054.00	0.447353
1055.00	0.446722
1056.00	0.446115
1057.00	0.445505
1058.00	0.444913
1059.00	0.444365
1060.00	0.443798
1061.00	0.443224
1062.00	0.442638
1063.00	0.442057
1064.00	0.441463
1065.00	0.440884
1066.00	0.440298
1067.00	0.439744
1068.00	0.439198
1069.00	0.438644
1070.00	0.438093
1071.00	0.437545
1072.00	0.436990
1073.00	0.436417
1074.00	0.435849
1075.00	0.435313
1076.00	0.434750
1077.00	0.434155
1078.00	0.433627
1079.00	0.433133
1080.00	0.432631
1081.00	0.432151
1082.00	0.431624
1083.00	0.431155
1084.00	0.430663
1085.00	0.430178
1086.00	0.429692
1087.00	0.429218
1088.00	0.428713
1089.00	0.428243
1090.00	0.427811
1091.00	0.427404
1092.00	0.426956
1093.00	0.426521
1094.00	0.426122
1095.00	0.425723
1096.00	0.425301
1097.00	0.424854
1098.00	0.424398
1099.00	0.423974
1100.00	0.423508
1101.00	0.423068
1102.00	0.422654
1103.00	0.422242
1104.00	0.421810
1105.00	0.421417
1106.00	0.421014
1107.00	0.420613
1108.00	0.420185
1109.00	0.419792
1110.00	0.419390
1111.00	0.418972
1112.00	0.418527
1113.00	0.418098
1114.00	0.417711
1115.00	0.417327
1116.00	0.416943
1117.00	0.416608
1118.00	0.416250
1119.00	0.415845
1120.00	0.415445
1121.00	0.415091
1122.00	0.414739
1123.00	0.414363
1124.00	0.413966
1125.00	0.413638
1126.00	0.413283
1127.00	0.412932
1128.00	0.412574
1129.00	0.412233
1130.00	0.411901
1131.00	0.411574
1132.00	0.411243
1133.00	0.410920
1134.00	0.410587
1135.00	0.410253
1136.00	0.409961
1137.00	0.409681
1138.00	0.409379
1139.00	0.409064
1140.00	0.408802
1141.00	0.408540
1142.00	0.408250
1143.00	0.407970
1144.00	0.407668
1145.00	0.407423
1146.00	0.407179
1147.00	0.406906
1148.00	0.406651
1149.00	0.406413
1150.00	0.406168
1151.00	0.405899
1152.00	0.405650
1153.00	0.405381
1154.00	0.405126
1155.00	0.404870
1156.00	0.404600
1157.00	0.404321
1158.00	0.404079
1159.00	0.403796
1160.00	0.403524
1161.00	0.403275
1162.00	0.402985
1163.00	0.402678
1164.00	0.402395
1165.00	0.402083
1166.00	0.401779
1167.00	0.401478
1168.00	0.401207
1169.00	0.400927
1170.00	0.400619
1171.00	0.400281
1172.00	0.399981
1173.00	0.399713
1174.00	0.399416
1175.00	0.399095
1176.00	0.398784
1177.00	0.398471
1178.00	0.398178
1179.00	0.397867
1180.00	0.397552
1181.00	0.397235
1182.00	0.396924
1183.00	0.396591
1184.00	0.396267
1185.00	0.395924
1186.00	0.395600
1187.00	0.395294
1188.00	0.395005
1189.00	0.394705
1190.00	0.394397
1191.00	0.394092
1192.00	0.393763
1193.00	0.393462
1194.00	0.393139
1195.00	0.392830
1196.00	0.392544
1197.00	0.392298
1198.00	0.391999
1199.00	0.391704
1200.00	0.391430
1201.00	0.391157
1202.00	0.390888
1203.00	0.390611
1204.00	0.390327
1205.00	0.390039
1206.00	0.389704
1207.00	0.389362
1208.00	0.389050
1209.00	0.388757
1210.00	0.388464
1211.00	0.388171
1212.00	0.387842
1213.00	0.387533
1214.00	0.387169
1215.00	0.386852
1216.00	0.386538
1217.00	0.386223
1218.00	0.385877
1219.00	0.385559
1220.00	0.385223
1221.00	0.384900
1222.00	0.384580
1223.00	0.384271
1224.00	0.383965
1225.00	0.383628
1226.00	0.383303
1227.00	0.382973
1228.00	0.382639
1229.00	0.382318
1230.00	0.381983
1231.00	0.381675
1232.00	0.381373
1233.00	0.381067
1234.00	0.380752
1235.00	0.380452
1236.00	0.380116
1237.00	0.379772
1238.00	0.379441
1239.00	0.379109
1240.00	0.378787
1241.00	0.378470
1242.00	0.378141
1243.00	0.377812
1244.00	0.377479
1245.00	0.377181
1246.00	0.376873
1247.00	0.376536
1248.00	0.376216
1249.00	0.375910
1250.00	0.375603
1251.00	0.375298
1252.00	0.374991
1253.00	0.374694
1254.00	0.374401
1255.00	0.374106
1256.00	0.373835
1257.00	0.373579
1258.00	0.373311
1259.00	0.373065
1260.00	0.372809
1261.00	0.372542
1262.00	0.372268
1263.00	0.371989
1264.00	0.371749
1265.00	0.371471
1266.00	0.371205
1267.00	0.370940
1268.00	0.370684
1269.00	0.370421
1270.00	0.370131
1271.00	0.369881
1272.00	0.369623
1273.00	0.369335
1274.00	0.369067
1275.00	0.368793
1276.00	0.368533
1277.00	0.368267
1278.00	0.367998
1279.00	0.367752
1280.00	0.367528
1281.00	0.367264
1282.00	0.367044
1283.00	0.366789
1284.00	0.366529
1285.00	0.366257
1286.00	0.365998
1287.00	0.365786
1288.00	0.365562
1289.00	0.365305
1290.00	0.365076
1291.00	0.364843
1292.00	0.364617
1293.00	0.364399
1294.00	0.364198
1295.00	0.364015
1296.00	0.363821
1297.00	0.363599
1298.00	0.363413
1299.00	0.363227
1300.00	0.363048
1301.00	0.362854
1302.00	0.362680
1303.00	0.362522
1304.00	0.362376
1305.00	0.362210
1306.00	0.362079
1307.00	0.361936
1308.00	0.361792
1309.00	0.361635
1310.00	0.361498
1311.00	0.361377
1312.00	0.361243
1313.00	0.361083
1314.00	0.360941
1315.00	0.360797
1316.00	0.360654
1317.00	0.360489
1318.00	0.360356
1319.00	0.360235
1320.00	0.360114
1321.00	0.359970
1322.00	0.359835
1323.00	0.359710
1324.00	0.359558
1325.00	0.359403
1326.00	0.359281
1327.00	0.359129
1328.00	0.358974
1329.00	0.358845
1330.00	0.358756
1331.00	0.358660
1332.00	0.358566
1333.00	0.358471
1334.00	0.358412
1335.00	0.358327
1336.00	0.358248
1337.00	0.358178
1338.00	0.358102
1339.00	0.358024
1340.00	0.357999
1341.00	0.358008
1342.00	0.358014
1343.00	0.357997
1344.00	0.357975
1345.00	0.357965
1346.00	0.357958
1347.00	0.357930
1348.00	0.357907
1349.00	0.357897
1350.00	0.357885
1351.00	0.357862
1352.00	0.357878
1353.00	0.357912
1354.00	0.357934
1355.00	0.357968
1356.00	0.358041
1357.00	0.358104
1358.00	0.358169
1359.00	0.358243
1360.00	0.358370
1361.00	0.358510
1362.00	0.358669
1363.00	0.358838
1364.00	0.359057
1365.00	0.359319
1366.00	0.359632
1367.00	0.359988
1368.00	0.360407
1369.00	0.360862
1370.00	0.361319
1371.00	0.361843
1372.00	0.362448
1373.00	0.363114
1374.00	0.363823
1375.00	0.364607
1376.00	0.365471
1377.00	0.366393
1378.00	0.367401
1379.00	0.368468
1380.00	0.369621
1381.00	0.370839
1382.00	0.372125
1383.00	0.373447
1384.00	0.374820
1385.00	0.376285
1386.00	0.377831
1387.00	0.379451
1388.00	0.381111
1389.00	0.382834
1390.00	0.384620
1391.00	0.386462
1392.00	0.388325
1393.00	0.390244
1394.00	0.392234
1395.00	0.394248
1396.00	0.396267
1397.00	0.398303
1398.00	0.400398
1399.00	0.402509
1400.00	0.404660
1401.00	0.406814
1402.00	0.408962
1403.00	0.411070
1404.00	0.413201
1405.00	0.415338
1406.00	0.417423
1407.00	0.419489
1408.00	0.421510
1409.00	0.423531
1410.00	0.425518
1411.00	0.427433
1412.00	0.429327
1413.00	0.431197
1414.00	0.433028
1415.00	0.434790
1416.00	0.436479
1417.00	0.438114
1418.00	0.439700
1419.00	0.441221
1420.00	0.442679
1421.00	0.444090
1422.00	0.445433
1423.00	0.446779
1424.00	0.448024
1425.00	0.449217
1426.00	0.450356
1427.00	0.451416
1428.00	0.452435
1429.00	0.453408
1430.00	0.454325
1431.00	0.455195
1432.00	0.455992
1433.00	0.456758
1434.00	0.457496
1435.00	0.458202
1436.00	0.458860
1437.00	0.459488
1438.00	0.460046
1439.00	0.460570
1440.00	0.461017
1441.00	0.461458
1442.00	0.461847
1443.00	0.462194
1444.00	0.462511
1445.00	0.462767
1446.00	0.462980
1447.00	0.463197
1448.00	0.463361
1449.00	0.463492
1450.00	0.463591
1451.00	0.463660
1452.00	0.463687
1453.00	0.463651
1454.00	0.463601
1455.00	0.463489
1456.00	0.463361
1457.00	0.463194
1458.00	0.462957
1459.00	0.462694
1460.00	0.462407
1461.00	0.462078
1462.00	0.461698
1463.00	0.461268
1464.00	0.460800
1465.00	0.460287
1466.00	0.459715
1467.00	0.459129
1468.00	0.458469
1469.00	0.457782
1470.00	0.457043
1471.00	0.456255
1472.00	0.455481
1473.00	0.454682
1474.00	0.453816
1475.00	0.452930
1476.00	0.452001
1477.00	0.451064
1478.00	0.450089
1479.00	0.449086
1480.00	0.448058
1481.00	0.446987
1482.00	0.445889
1483.00	0.444774
1484.00	0.443642
1485.00	0.442503
1486.00	0.441337
1487.00	0.440164
1488.00	0.438997
1489.00	0.437813
1490.00	0.436577
1491.00	0.435346
1492.00	0.434109
1493.00	0.432878
1494.00	0.431611
1495.00	0.430377
1496.00	0.429167
1497.00	0.427966
1498.00	0.426742
1499.00	0.425512
1500.00	0.424315
1501.00	0.423060
1502.00	0.421786
1503.00	0.420499
1504.00	0.419233
1505.00	0.417968
1506.00	0.416672
1507.00	0.415389
1508.00	0.414135
1509.00	0.412873
1510.00	0.411604
1511.00	0.410295
1512.00	0.409011
1513.00	0.407704
1514.00	0.406420
1515.00	0.405161
1516.00	0.403917
1517.00	0.402655
1518.00	0.401463
1519.00	0.400325
1520.00	0.399196
1521.00	0.398059
1522.00	0.396910
1523.00	0.395790
1524.00	0.394684
1525.00	0.393569
1526.00	0.392471
1527.00	0.391401
1528.00	0.390382
1529.00	0.389322
1530.00	0.388302
1531.00	0.387265
1532.00	0.386257
1533.00	0.385256
1534.00	0.384273
1535.00	0.383272
1536.00	0.382268
1537.00	0.381284
1538.00	0.380313
1539.00	0.379376
1540.00	0.378441
1541.00	0.377500
1542.00	0.376570
1543.00	0.375648
1544.00	0.374761
1545.00	0.373877
1546.00	0.373007
1547.00	0.372150
1548.00	0.371279
1549.00	0.370413
1550.00	0.369562
1551.00	0.368723
1552.00	0.367891
1553.00	0.367074
1554.00	0.366252
1555.00	0.365455
1556.00	0.364634
1557.00	0.363863
1558.00	0.363101
1559.00	0.362359
1560.00	0.361627
1561.00	0.360865
1562.00	0.360132
1563.00	0.359403
1564.00	0.358658
1565.00	0.357953
1566.00	0.357225
1567.00	0.356498
1568.00	0.355780
1569.00	0.355075
1570.00	0.354347
1571.00	0.353629
1572.00	0.352947
1573.00	0.352301
1574.00	0.351622
1575.00	0.350926
1576.00	0.350235
1577.00	0.349566
1578.00	0.348912
1579.00	0.348239
1580.00	0.347569
1581.00	0.346919
1582.00	0.346287
1583.00	0.345678
1584.00	0.345083
1585.00	0.344519
1586.00	0.343947
1587.00	0.343384
1588.00	0.342829
1589.00	0.342263
1590.00	0.341692
1591.00	0.341137
1592.00	0.340647
1593.00	0.340136
1594.00	0.339612
1595.00	0.339114
1596.00	0.338633
1597.00	0.338166
1598.00	0.337709
1599.00	0.337249
1600.00	0.336771
1601.00	0.336312
1602.00	0.335842
1603.00	0.335379
1604.00	0.334927
1605.00	0.334506
1606.00	0.334068
1607.00	0.333638
1608.00	0.333219
1609.00	0.332756
1610.00	0.332331
1611.00	0.331889
1612.00	0.331446
1613.00	0.331008
1614.00	0.330581
1615.00	0.330169
1616.00	0.329778
1617.00	0.329397
1618.00	0.329006
1619.00	0.328606
1620.00	0.328230
1621.00	0.327846
1622.00	0.327471
1623.00	0.327112
1624.00	0.326768
1625.00	0.326405
1626.00	0.326081
1627.00	0.325759
1628.00	0.325480
1629.00	0.325194
1630.00	0.324913
1631.00	0.324656
1632.00	0.324391
1633.00	0.324083
1634.00	0.323808
1635.00	0.323548
1636.00	0.323282
1637.00	0.323013
1638.00	0.322778
1639.00	0.322554
1640.00	0.322334
1641.00	0.322066
1642.00	0.321807
1643.00	0.323790
1644.00	0.325761
1645.00	0.327762
1646.00	0.329778
1647.00	0.331764
1648.00	0.333813
1649.00	0.335829
1650.00	0.337889
1651.00	0.339913
1652.00	0.341985
1653.00	0.344060
1654.00	0.346140
1655.00	0.348221
1656.00	0.350261
1657.00	0.352326
1658.00	0.354431
1659.00	0.356615
1660.00	0.356344
1661.00	0.356081
1662.00	0.355832
1663.00	0.355537
1664.00	0.355328
1665.00	0.354974
1666.00	0.354684
1667.00	0.354360
1668.00	0.354109
1669.00	0.353813
1670.00	0.353572
1671.00	0.353319
1672.00	0.353097
1673.00	0.352880
1674.00	0.352605
1675.00	0.352385
1676.00	0.352133
1677.00	0.351887
1678.00	0.351675
1679.00	0.351421
1680.00	0.351244
1681.00	0.350966
1682.00	0.350799
1683.00	0.350589
1684.00	0.350536
1685.00	0.350400
1686.00	0.350306
1687.00	0.350163
1688.00	0.350127
1689.00	0.349988
1690.00	0.349907
1691.00	0.349847
1692.00	0.349796
1693.00	0.349731
1694.00	0.349689
1695.00	0.349623
1696.00	0.349655
1697.00	0.349553
1698.00	0.349528
1699.00	0.349555
1700.00	0.349515
1701.00	0.349431
1702.00	0.349436
1703.00	0.349369
1704.00	0.349318
1705.00	0.349170
1706.00	0.349137
1707.00	0.349089
1708.00	0.349046
1709.00	0.348944
1710.00	0.348868
1711.00	0.348758
1712.00	0.348743
1713.00	0.348647
1714.00	0.348612
1715.00	0.348625
1716.00	0.348499
1717.00	0.348528
1718.00	0.348538
1719.00	0.348474
1720.00	0.348453
1721.00	0.348430
1722.00	0.348418
1723.00	0.348301
1724.00	0.348325
1725.00	0.348350
1726.00	0.348364
1727.00	0.348344
1728.00	0.348347
1729.00	0.348341
1730.00	0.348179
1731.00	0.348237
1732.00	0.348104
1733.00	0.348126
1734.00	0.348057
1735.00	0.347985
1736.00	0.348003
1737.00	0.347946
1738.00	0.347924
1739.00	0.347954
1740.00	0.348116
1741.00	0.348057
1742.00	0.348031
1743.00	0.348097
1744.00	0.348136
1745.00	0.348294
1746.00	0.348269
1747.00	0.348504
1748.00	0.348524
1749.00	0.348786
1750.00	0.348847
1751.00	0.349073
1752.00	0.349187
1753.00	0.349260
1754.00	0.349447
1755.00	0.349535
1756.00	0.349662
1757.00	0.349741
1758.00	0.349908
1759.00	0.350112
1760.00	0.350227
1761.00	0.350359
1762.00	0.350400
1763.00	0.350503
1764.00	0.350560
1765.00	0.350599
1766.00	0.350492
1767.00	0.350541
1768.00	0.350477
1769.00	0.350469
1770.00	0.350520
1771.00	0.350486
1772.00	0.350634
1773.00	0.350571
1774.00	0.350420
1775.00	0.350290
1776.00	0.350163
1777.00	0.350018
1778.00	0.349937
1779.00	0.349873
1780.00	0.349756
1781.00	0.349686
1782.00	0.349640
1783.00	0.349531
1784.00	0.349525
1785.00	0.349438
1786.00	0.349290
1787.00	0.348989
1788.00	0.348865
1789.00	0.348531
1790.00	0.348428
1791.00	0.348404
1792.00	0.348357
1793.00	0.348199
1794.00	0.347978
1795.00	0.347911
1796.00	0.347677
1797.00	0.347694
1798.00	0.347450
1799.00	0.347207
1800.00	0.347063
1801.00	0.346762
1802.00	0.346542
1803.00	0.346515
1804.00	0.346459
1805.00	0.346217
1806.00	0.346100
1807.00	0.345920
1808.00	0.345636
1809.00	0.345407
1810.00	0.345257
1811.00	0.345247
1812.00	0.344976
1813.00	0.344905
1814.00	0.344631
1815.00	0.344466
1816.00	0.344320
1817.00	0.344271
1818.00	0.344148
1819.00	0.343977
1820.00	0.343716
1821.00	0.343546
1822.00	0.343450
1823.00	0.343346
1824.00	0.343193
1825.00	0.343170
1826.00	0.343005
1827.00	0.342899
1828.00	0.342777
1829.00	0.342740
1830.00	0.342599
1831.00	0.342571
1832.00	0.342734
1833.00	0.342786
1834.00	0.342869
1835.00	0.343022
1836.00	0.343206
1837.00	0.343326
1838.00	0.343674
1839.00	0.343996
1840.00	0.344371
1841.00	0.344778
1842.00	0.345224
1843.00	0.345833
1844.00	0.346365
1845.00	0.347010
1846.00	0.347696
1847.00	0.348677
1848.00	0.349522
1849.00	0.350375
1850.00	0.351524
1851.00	0.352672
1852.00	0.353952
1853.00	0.355273
1854.00	0.356822
1855.00	0.358206
1856.00	0.359863
1857.00	0.361606
1858.00	0.363528
1859.00	0.365575
1860.00	0.367685
1861.00	0.370075
1862.00	0.372541
1863.00	0.375226
1864.00	0.377862
1865.00	0.380910
1866.00	0.384046
1867.00	0.387317
1868.00	0.390626
1869.00	0.394153
1870.00	0.398070
1871.00	0.402022
1872.00	0.406375
1873.00	0.410669
1874.00	0.415199
1875.00	0.419719
1876.00	0.424425
1877.00	0.429425
1878.00	0.434375
1879.00	0.439594
1880.00	0.444761
1881.00	0.450121
1882.00	0.455508
1883.00	0.460825
1884.00	0.466383
1885.00	0.472120
1886.00	0.478027
1887.00	0.483699
1888.00	0.489427
1889.00	0.495225
1890.00	0.501109
1891.00	0.506880
1892.00	0.512903
1893.00	0.518925
1894.00	0.524769
1895.00	0.530946
1896.00	0.536780
1897.00	0.542852
1898.00	0.548642
1899.00	0.554534
1900.00	0.560365
1901.00	0.565914
1902.00	0.571835
1903.00	0.577150
1904.00	0.582599
1905.00	0.587925
1906.00	0.592720
1907.00	0.597766
1908.00	0.602637
1909.00	0.607453
1910.00	0.611795
1911.00	0.616339
1912.00	0.620011
1913.00	0.623590
1914.00	0.627166
1915.00	0.630342
1916.00	0.633517
1917.00	0.636683
1918.00	0.639552
1919.00	0.641780
1920.00	0.644451
1921.00	0.646567
1922.00	0.648508
1923.00	0.650389
1924.00	0.652088
1925.00	0.653418
1926.00	0.654409
1927.00	0.655695
1928.00	0.656345
1929.00	0.657298
1930.00	0.657422
1931.00	0.657799
1932.00	0.658764
1933.00	0.658702
1934.00	0.659420
1935.00	0.659829
1936.00	0.660015
1937.00	0.659434
1938.00	0.659484
1939.00	0.659501
1940.00	0.659154
1941.00	0.658653
1942.00	0.658217
1943.00	0.657627
1944.00	0.656932
1945.00	0.656417
1946.00	0.655715
1947.00	0.655884
1948.00	0.655024
1949.00	0.654071
1950.00	0.653067
1951.00	0.651413
1952.00	0.650292
1953.00	0.649140
1954.00	0.648143
1955.00	0.645995
1956.00	0.644522
1957.00	0.643625
1958.00	0.641925
1959.00	0.640411
1960.00	0.639189
1961.00	0.637943
1962.00	0.636399
1963.00	0.634986
1964.00	0.633349
1965.00	0.631839
1966.00	0.630170
1967.00	0.628970
1968.00	0.627626
1969.00	0.625820
1970.00	0.624128
1971.00	0.622782
1972.00	0.621602
1973.00	0.620125
1974.00	0.618252
1975.00	0.616953
1976.00	0.615340
1977.00	0.613548
1978.00	0.612267
1979.00	0.610327
1980.00	0.608186
1981.00	0.606596
1982.00	0.604899
1983.00	0.602914
1984.00	0.601059
1985.00	0.599178
1986.00	0.597658
1987.00	0.595940
1988.00	0.593858
1989.00	0.592408
1990.00	0.590490
1991.00	0.589016
1992.00	0.587140
1993.00	0.585787
1994.00	0.583818
1995.00	0.581965
1996.00	0.580505
1997.00	0.578906
1998.00	0.577315
1999.00	0.575559
2000.00	0.574393
2001.00	0.572875
2002.00	0.571222
2003.00	0.569325
2004.00	0.567430
2005.00	0.565927
2006.00	0.564147
2007.00	0.562455
2008.00	0.560514
2009.00	0.558866
2010.00	0.557251
2011.00	0.555837
2012.00	0.553798
2013.00	0.552162
2014.00	0.550881
2015.00	0.549149
2016.00	0.547783
2017.00	0.545922
2018.00	0.544179
2019.00	0.542751
2020.00	0.541405
2021.00	0.540224
2022.00	0.538752
2023.00	0.537434
2024.00	0.536042
2025.00	0.534702
2026.00	0.533690
2027.00	0.532186
2028.00	0.530878
2029.00	0.529213
2030.00	0.527749
2031.00	0.526403
2032.00	0.525016
2033.00	0.523432
2034.00	0.522147
2035.00	0.520949
2036.00	0.519280
2037.00	0.517861
2038.00	0.516656
2039.00	0.515405
2040.00	0.513834
2041.00	0.512401
2042.00	0.511000
2043.00	0.509505
2044.00	0.508014
2045.00	0.506790
2046.00	0.505719
2047.00	0.504440
2048.00	0.502836
2049.00	0.501733
2050.00	0.500493
2051.00	0.499002
2052.00	0.497714
2053.00	0.496689
2054.00	0.495022
2055.00	0.493152
2056.00	0.491816
2057.00	0.490688
2058.00	0.489628
2059.00	0.488387
2060.00	0.487066
2061.00	0.485753
2062.00	0.484251
2063.00	0.482985
2064.00	0.481460
2065.00	0.480427
2066.00	0.479121
2067.00	0.478020
2068.00	0.476792
2069.00	0.475193
2070.00	0.474034
2071.00	0.472986
2072.00	0.472255
2073.00	0.470562
2074.00	0.469312
2075.00	0.467928
2076.00	0.466641
2077.00	0.465561
2078.00	0.464346
2079.00	0.463654
2080.00	0.462532
2081.00	0.461408
2082.00	0.460200
2083.00	0.458670
2084.00	0.457300
2085.00	0.456427
2086.00	0.455563
2087.00	0.453883
2088.00	0.452630
2089.00	0.450927
2090.00	0.450066
2091.00	0.449071
2092.00	0.447836
2093.00	0.446917
2094.00	0.445208
2095.00	0.443936
2096.00	0.442349
2097.00	0.441002
2098.00	0.439942
2099.00	0.438446
2100.00	0.437159
2101.00	0.435733
2102.00	0.434670
2103.00	0.433353
2104.00	0.432536
2105.00	0.431457
2106.00	0.430351
2107.00	0.429099
2108.00	0.427513
2109.00	0.426549
2110.00	0.424960
2111.00	0.423951
2112.00	0.422723
2113.00	0.421427
2114.00	0.420213
2115.00	0.418819
2116.00	0.418102
2117.00	0.417202
2118.00	0.416208
2119.00	0.414609
2120.00	0.413596
2121.00	0.412266
2122.00	0.411104
2123.00	0.409944
2124.00	0.408871
2125.00	0.407812
2126.00	0.406320
2127.00	0.405493
2128.00	0.404498
2129.00	0.403404
2130.00	0.402442
2131.00	0.401577
2132.00	0.400639
2133.00	0.399240
2134.00	0.398294
2135.00	0.397463
2136.00	0.396801
2137.00	0.395551
2138.00	0.394919
2139.00	0.393891
2140.00	0.393052
2141.00	0.392479
2142.00	0.391552
2143.00	0.390952
2144.00	0.389736
2145.00	0.388799
2146.00	0.388420
2147.00	0.387566
2148.00	0.386604
2149.00	0.386160
2150.00	0.385777
2151.00	0.384773
2152.00	0.384194
2153.00	0.383103
2154.00	0.382711
2155.00	0.381820
2156.00	0.381464
2157.00	0.381107
2158.00	0.379935
2159.00	0.379478
2160.00	0.378788
2161.00	0.378569
2162.00	0.377912
2163.00	0.377133
2164.00	0.376471
2165.00	0.375749
2166.00	0.374930
2167.00	0.374151
2168.00	0.373932
2169.00	0.372711
2170.00	0.372422
2171.00	0.371787
2172.00	0.371219
2173.00	0.370477
2174.00	0.369682
2175.00	0.369417
2176.00	0.368377
2177.00	0.367889
2178.00	0.367108
2179.00	0.366839
2180.00	0.366177
2181.00	0.365997
2182.00	0.365849
2183.00	0.365522
2184.00	0.365001
2185.00	0.364444
2186.00	0.364436
2187.00	0.363672
2188.00	0.363351
2189.00	0.363075
2190.00	0.362644
2191.00	0.362244
2192.00	0.361900
2193.00	0.362149
2194.00	0.361872
2195.00	0.361792
2196.00	0.361215
2197.00	0.361114
[truncated: 303 more rows]
