# Supplementary material for: Ultrafast charge-transfer-induced spin transition in cobalt-tungstate molecular photomagnets
Source: Nat Commun. 2025 Jun 6;16:5012. doi: 10.1038/s41467-025-60401-4 (PMC12144094; doi:10.1038/s41467-025-60401-4)
Supplement: Supplementary file 5 — Source Data [file 41467_2025_60401_MOESM5_ESM.zip › Source_Data_files/Photoinduced_UV_vis_NIR_spectra_CsCoW/photo2nd_anealing/File_220713_170802_130K.txt]

File_220713_170802_130K.spc - RawData
�g�� (nm)	Abs.
200.00	2.030784
201.00	2.108333
202.00	2.341223
203.00	2.559219
204.00	2.567486
205.00	2.474237
206.00	2.358978
207.00	2.233651
208.00	2.241237
209.00	2.337323
210.00	2.271319
211.00	2.374950
212.00	2.401631
213.00	2.359659
214.00	2.373429
215.00	2.605673
216.00	2.411214
217.00	2.386273
218.00	2.276856
219.00	2.262138
220.00	2.219948
221.00	2.299013
222.00	2.298123
223.00	2.379897
224.00	2.354107
225.00	2.341342
226.00	2.390815
227.00	2.324274
228.00	2.332536
229.00	2.365247
230.00	2.380893
231.00	2.384575
232.00	2.371090
233.00	2.407381
234.00	2.412874
235.00	2.391183
236.00	2.359480
237.00	2.397816
238.00	2.377380
239.00	2.356525
240.00	2.365224
241.00	2.361549
242.00	2.355947
243.00	2.364674
244.00	2.373073
245.00	2.380191
246.00	2.387178
247.00	2.406866
248.00	2.390324
249.00	2.386416
250.00	2.389882
251.00	2.379137
252.00	2.384478
253.00	2.398958
254.00	2.419748
255.00	2.410541
256.00	2.428677
257.00	2.421756
258.00	2.415612
259.00	2.418862
260.00	2.416679
261.00	2.421507
262.00	2.419954
263.00	2.418588
264.00	2.411413
265.00	2.415273
266.00	2.403304
267.00	2.393539
268.00	2.399940
269.00	2.398603
270.00	2.387933
271.00	2.388757
272.00	2.398644
273.00	2.390406
274.00	2.385041
275.00	2.386887
276.00	2.367172
277.00	2.354076
278.00	2.346657
279.00	2.328944
280.00	2.312771
281.00	2.320567
282.00	2.309738
283.00	2.297391
284.00	2.294288
285.00	2.286636
286.00	2.258986
287.00	2.245946
288.00	2.235125
289.00	2.219647
290.00	2.201173
291.00	2.194000
292.00	2.184146
293.00	2.174138
294.00	2.164933
295.00	2.163518
296.00	2.146144
297.00	2.136164
298.00	2.126787
299.00	2.112084
300.00	2.102320
301.00	2.104031
302.00	2.099927
303.00	2.078070
304.00	2.060391
305.00	2.039294
306.00	2.010669
307.00	1.982871
308.00	1.972214
309.00	1.968907
310.00	1.947123
311.00	1.926994
312.00	1.898575
313.00	1.878643
314.00	1.849707
315.00	1.829526
316.00	1.809390
317.00	1.800246
318.00	1.778647
319.00	1.759239
320.00	1.745860
321.00	1.730422
322.00	1.709471
323.00	1.691679
324.00	1.677524
325.00	1.658848
326.00	1.642438
327.00	1.630782
328.00	1.619503
329.00	1.605305
330.00	1.594045
331.00	1.588227
332.00	1.579466
333.00	1.568727
334.00	1.561643
335.00	1.554692
336.00	1.545517
337.00	1.539620
338.00	1.535380
339.00	1.531049
340.00	1.527782
341.00	1.525286
342.00	1.521463
343.00	1.519464
344.00	1.514373
345.00	1.510603
346.00	1.507571
347.00	1.502320
348.00	1.497882
349.00	1.497215
350.00	1.494469
351.00	1.490634
352.00	1.490404
353.00	1.488437
354.00	1.483403
355.00	1.478250
356.00	1.475510
357.00	1.470067
358.00	1.463772
359.00	1.459515
360.00	1.454665
361.00	1.448465
362.00	1.442441
363.00	1.435966
364.00	1.429150
365.00	1.421419
366.00	1.413110
367.00	1.404734
368.00	1.397441
369.00	1.388188
370.00	1.380641
371.00	1.371339
372.00	1.361313
373.00	1.351979
374.00	1.342397
375.00	1.333468
376.00	1.323020
377.00	1.314193
378.00	1.304330
379.00	1.295001
380.00	1.283856
381.00	1.275408
382.00	1.267365
383.00	1.258309
384.00	1.248730
385.00	1.238637
386.00	1.229481
387.00	1.219998
388.00	1.210352
389.00	1.202556
390.00	1.194836
391.00	1.186112
392.00	1.177016
393.00	1.168703
394.00	1.160318
395.00	1.153413
396.00	1.146978
397.00	1.140549
398.00	1.134577
399.00	1.128478
400.00	1.122967
401.00	1.117970
402.00	1.113365
403.00	1.109748
404.00	1.106084
405.00	1.102715
406.00	1.098911
407.00	1.095622
408.00	1.092321
409.00	1.089627
410.00	1.086470
411.00	1.083532
412.00	1.080344
413.00	1.076877
414.00	1.073554
415.00	1.070016
416.00	1.066277
417.00	1.062475
418.00	1.059475
419.00	1.055329
420.00	1.051528
421.00	1.048397
422.00	1.045235
423.00	1.041018
424.00	1.037310
425.00	1.033450
426.00	1.029422
427.00	1.025400
428.00	1.021512
429.00	1.018029
430.00	1.014462
431.00	1.010095
432.00	1.006685
433.00	1.003031
434.00	0.999413
435.00	0.995773
436.00	0.992907
437.00	0.988763
438.00	0.985597
439.00	0.982609
440.00	0.980538
441.00	0.977820
442.00	0.975638
443.00	0.973050
444.00	0.970490
445.00	0.967054
446.00	0.965513
447.00	0.964344
448.00	0.962947
449.00	0.961058
450.00	0.959329
451.00	0.956542
452.00	0.954173
453.00	0.952452
454.00	0.951156
455.00	0.950437
456.00	0.949482
457.00	0.948471
458.00	0.947241
459.00	0.946579
460.00	0.945389
461.00	0.944775
462.00	0.944099
463.00	0.942787
464.00	0.941296
465.00	0.940274
466.00	0.938722
467.00	0.936962
468.00	0.935609
469.00	0.934320
470.00	0.932417
471.00	0.930953
472.00	0.929519
473.00	0.927283
474.00	0.925165
475.00	0.923491
476.00	0.920837
477.00	0.918400
478.00	0.916922
479.00	0.914535
480.00	0.912272
481.00	0.910813
482.00	0.908781
483.00	0.906766
484.00	0.905188
485.00	0.903110
486.00	0.901081
487.00	0.899121
488.00	0.896857
489.00	0.894758
490.00	0.893143
491.00	0.891375
492.00	0.889449
493.00	0.888085
494.00	0.886334
495.00	0.884400
496.00	0.882482
497.00	0.880923
498.00	0.879704
499.00	0.878742
500.00	0.877478
501.00	0.876321
502.00	0.875136
503.00	0.873659
504.00	0.871910
505.00	0.871084
506.00	0.870037
507.00	0.868984
508.00	0.867761
509.00	0.867374
510.00	0.865982
511.00	0.865268
512.00	0.864631
513.00	0.864293
514.00	0.863392
515.00	0.863170
516.00	0.862459
517.00	0.862131
518.00	0.861430
519.00	0.860671
520.00	0.859833
521.00	0.859352
522.00	0.858783
523.00	0.858153
524.00	0.857927
525.00	0.857824
526.00	0.857636
527.00	0.856927
528.00	0.857231
529.00	0.857369
530.00	0.857515
531.00	0.857279
532.00	0.857605
533.00	0.857187
534.00	0.856853
535.00	0.855889
536.00	0.855419
537.00	0.854569
538.00	0.853432
539.00	0.852423
540.00	0.851938
541.00	0.851155
542.00	0.850142
543.00	0.849031
544.00	0.847436
545.00	0.845733
546.00	0.844364
547.00	0.843294
548.00	0.842146
549.00	0.841293
550.00	0.840296
551.00	0.839437
552.00	0.838389
553.00	0.837644
554.00	0.837091
555.00	0.836826
556.00	0.836281
557.00	0.836424
558.00	0.836629
559.00	0.837289
560.00	0.837929
561.00	0.839152
562.00	0.839980
563.00	0.841251
564.00	0.842167
565.00	0.843446
566.00	0.844137
567.00	0.845152
568.00	0.846166
569.00	0.847040
570.00	0.847947
571.00	0.848923
572.00	0.849833
573.00	0.851009
574.00	0.852297
575.00	0.853364
576.00	0.854434
577.00	0.855445
578.00	0.856362
579.00	0.857294
580.00	0.858678
581.00	0.860163
582.00	0.862059
583.00	0.863680
584.00	0.866008
585.00	0.867754
586.00	0.869728
587.00	0.871730
588.00	0.873879
589.00	0.875762
590.00	0.878016
591.00	0.880415
592.00	0.882850
593.00	0.885271
594.00	0.887374
595.00	0.889428
596.00	0.891256
597.00	0.893197
598.00	0.895505
599.00	0.897894
600.00	0.900153
601.00	0.903115
602.00	0.905507
603.00	0.907382
604.00	0.910138
605.00	0.912851
606.00	0.915215
607.00	0.917863
608.00	0.920613
609.00	0.922381
610.00	0.924633
611.00	0.926760
612.00	0.928599
613.00	0.931200
614.00	0.934182
615.00	0.936439
616.00	0.939320
617.00	0.942300
618.00	0.944206
619.00	0.946261
620.00	0.949214
621.00	0.951431
622.00	0.953912
623.00	0.957205
624.00	0.959912
625.00	0.962501
626.00	0.965148
627.00	0.967705
628.00	0.970107
629.00	0.972383
630.00	0.974913
631.00	0.977086
632.00	0.979421
633.00	0.982202
634.00	0.985000
635.00	0.987395
636.00	0.989983
637.00	0.992286
638.00	0.994059
639.00	0.996822
640.00	0.998990
641.00	1.001938
642.00	1.005120
643.00	1.007951
644.00	1.010415
645.00	1.012699
646.00	1.014619
647.00	1.016953
648.00	1.019378
649.00	1.021863
650.00	1.024256
651.00	1.026565
652.00	1.028691
653.00	1.029932
654.00	1.031618
655.00	1.034335
656.00	1.036127
657.00	1.038377
658.00	1.042594
659.00	1.045971
660.00	1.049001
661.00	1.052436
662.00	1.055522
663.00	1.057416
664.00	1.059051
665.00	1.061164
666.00	1.062539
667.00	1.063777
668.00	1.065067
669.00	1.066039
670.00	1.066408
671.00	1.067806
672.00	1.068893
673.00	1.070301
674.00	1.071694
675.00	1.073484
676.00	1.074290
677.00	1.075739
678.00	1.077802
679.00	1.079418
680.00	1.080816
681.00	1.082884
682.00	1.085159
683.00	1.085983
684.00	1.087609
685.00	1.089094
686.00	1.091363
687.00	1.092792
688.00	1.093913
689.00	1.095155
690.00	1.096336
691.00	1.096727
692.00	1.097647
693.00	1.099559
694.00	1.101655
695.00	1.103376
696.00	1.105080
697.00	1.104012
698.00	1.104750
699.00	1.103941
700.00	1.104808
701.00	1.106492
702.00	1.109768
703.00	1.111530
704.00	1.114536
705.00	1.116032
706.00	1.116151
707.00	1.116871
708.00	1.115859
709.00	1.116388
710.00	1.116209
711.00	1.115972
712.00	1.116053
713.00	1.116612
714.00	1.116059
715.00	1.115742
716.00	1.117173
717.00	1.119129
718.00	1.119691
719.00	1.110242
720.00	1.101506
721.00	1.093290
722.00	1.090803
723.00	1.088155
724.00	1.085828
725.00	1.083249
726.00	1.080786
727.00	1.078039
728.00	1.074897
729.00	1.072360
730.00	1.072309
731.00	1.072258
732.00	1.072293
733.00	1.072292
734.00	1.072183
735.00	1.072031
736.00	1.071959
737.00	1.071848
738.00	1.071604
739.00	1.071364
740.00	1.071152
741.00	1.070738
742.00	1.070312
743.00	1.069897
744.00	1.069419
745.00	1.069005
746.00	1.068429
747.00	1.067862
748.00	1.067259
749.00	1.066494
750.00	1.065707
751.00	1.064912
752.00	1.064099
753.00	1.063089
754.00	1.062187
755.00	1.061269
756.00	1.060282
757.00	1.059330
758.00	1.058293
759.00	1.057254
760.00	1.056069
761.00	1.054862
762.00	1.053638
763.00	1.052456
764.00	1.051182
765.00	1.049843
766.00	1.048463
767.00	1.047079
768.00	1.045661
769.00	1.044245
770.00	1.042859
771.00	1.041321
772.00	1.039742
773.00	1.038179
774.00	1.036522
775.00	1.034878
776.00	1.033179
777.00	1.031572
778.00	1.029937
779.00	1.028304
780.00	1.026572
781.00	1.024750
782.00	1.022790
783.00	1.020905
784.00	1.019097
785.00	1.017234
786.00	1.015247
787.00	1.013225
788.00	1.011281
789.00	1.009294
790.00	1.007297
791.00	1.005141
792.00	1.003078
793.00	1.000980
794.00	0.998841
795.00	0.996548
796.00	0.994225
797.00	0.991892
798.00	0.989619
799.00	0.987495
800.00	0.985124
801.00	0.982716
802.00	0.980371
803.00	0.978017
804.00	0.975667
805.00	0.973181
806.00	0.970734
807.00	0.968249
808.00	0.965872
809.00	0.963390
810.00	0.960833
811.00	0.958354
812.00	0.955888
813.00	0.953335
814.00	0.950792
815.00	0.948205
816.00	0.945647
817.00	0.943244
818.00	0.940815
819.00	0.938264
820.00	0.935720
821.00	0.933116
822.00	0.930622
823.00	0.928098
824.00	0.925670
825.00	0.923163
826.00	0.920620
827.00	0.918223
828.00	0.915611
829.00	0.913133
830.00	0.910655
831.00	0.908118
832.00	0.905688
833.00	0.903052
834.00	0.900503
835.00	0.897873
836.00	0.895304
837.00	0.892743
838.00	0.890306
839.00	0.887788
840.00	0.885286
841.00	0.882611
842.00	0.879913
843.00	0.877320
844.00	0.874857
845.00	0.872213
846.00	0.869753
847.00	0.867141
848.00	0.864656
849.00	0.862061
850.00	0.859593
851.00	0.857097
852.00	0.854485
853.00	0.851932
854.00	0.849429
855.00	0.846865
856.00	0.844221
857.00	0.841538
858.00	0.839042
859.00	0.836547
860.00	0.833975
861.00	0.831234
862.00	0.828677
863.00	0.822632
864.00	0.816808
865.00	0.810822
866.00	0.804820
867.00	0.798975
868.00	0.793137
869.00	0.787341
870.00	0.781635
871.00	0.775792
872.00	0.770196
873.00	0.764544
874.00	0.758892
875.00	0.753163
876.00	0.747602
877.00	0.741973
878.00	0.736424
879.00	0.730939
880.00	0.728067
881.00	0.725258
882.00	0.722500
883.00	0.719880
884.00	0.717072
885.00	0.714341
886.00	0.711656
887.00	0.708871
888.00	0.706197
889.00	0.703321
890.00	0.700605
891.00	0.697923
892.00	0.695325
893.00	0.692559
894.00	0.689916
895.00	0.687229
896.00	0.684634
897.00	0.682081
898.00	0.679407
899.00	0.676869
900.00	0.674237
901.00	0.671720
902.00	0.669028
903.00	0.666490
904.00	0.663997
905.00	0.661466
906.00	0.659032
907.00	0.656545
908.00	0.654132
909.00	0.651652
910.00	0.649303
911.00	0.646980
912.00	0.644670
913.00	0.642326
914.00	0.639935
915.00	0.637638
916.00	0.635315
917.00	0.633067
918.00	0.630774
919.00	0.628617
920.00	0.626388
921.00	0.624202
922.00	0.622059
923.00	0.619932
924.00	0.617854
925.00	0.615719
926.00	0.613687
927.00	0.611631
928.00	0.609571
929.00	0.607563
930.00	0.605544
931.00	0.603583
932.00	0.601660
933.00	0.599717
934.00	0.597741
935.00	0.595898
936.00	0.594038
937.00	0.592203
938.00	0.590382
939.00	0.588614
940.00	0.586823
941.00	0.585054
942.00	0.583319
943.00	0.581557
944.00	0.579823
945.00	0.578061
946.00	0.576321
947.00	0.574635
948.00	0.572997
949.00	0.571330
950.00	0.569712
951.00	0.568130
952.00	0.566481
953.00	0.564848
954.00	0.563230
955.00	0.561562
956.00	0.559912
957.00	0.558291
958.00	0.556690
959.00	0.555129
960.00	0.553588
961.00	0.552063
962.00	0.550522
963.00	0.549016
964.00	0.547514
965.00	0.545982
966.00	0.544489
967.00	0.543012
968.00	0.541512
969.00	0.540031
970.00	0.538575
971.00	0.537173
972.00	0.535826
973.00	0.534425
974.00	0.533048
975.00	0.531687
976.00	0.530358
977.00	0.529002
978.00	0.527680
979.00	0.526438
980.00	0.525213
981.00	0.523947
982.00	0.522722
983.00	0.521514
984.00	0.520308
985.00	0.519150
986.00	0.517973
987.00	0.516838
988.00	0.515693
989.00	0.514564
990.00	0.513480
991.00	0.512360
992.00	0.511258
993.00	0.510143
994.00	0.509067
995.00	0.508011
996.00	0.506923
997.00	0.505842
998.00	0.504796
999.00	0.503760
1000.00	0.502710
1001.00	0.501673
1002.00	0.500660
1003.00	0.499701
1004.00	0.498701
1005.00	0.497678
1006.00	0.496719
1007.00	0.495765
1008.00	0.494848
1009.00	0.493896
1010.00	0.492954
1011.00	0.492031
1012.00	0.491088
1013.00	0.490187
1014.00	0.489249
1015.00	0.488349
1016.00	0.487437
1017.00	0.486571
1018.00	0.485690
1019.00	0.484818
1020.00	0.483938
1021.00	0.483084
1022.00	0.482237
1023.00	0.481356
1024.00	0.480509
1025.00	0.479647
1026.00	0.478841
1027.00	0.478029
1028.00	0.477180
1029.00	0.476361
1030.00	0.475548
1031.00	0.474775
1032.00	0.473979
1033.00	0.473180
1034.00	0.472364
1035.00	0.471576
1036.00	0.470794
1037.00	0.470029
1038.00	0.469267
1039.00	0.468500
1040.00	0.467730
1041.00	0.466949
1042.00	0.466184
1043.00	0.465435
1044.00	0.464684
1045.00	0.463964
1046.00	0.463241
1047.00	0.462520
1048.00	0.461812
1049.00	0.461112
1050.00	0.460429
1051.00	0.459764
1052.00	0.459083
1053.00	0.458424
1054.00	0.457756
1055.00	0.457086
1056.00	0.456425
1057.00	0.455769
1058.00	0.455132
1059.00	0.454529
1060.00	0.453895
1061.00	0.453250
1062.00	0.452618
1063.00	0.451991
1064.00	0.451373
1065.00	0.450791
1066.00	0.450186
1067.00	0.449601
1068.00	0.449007
1069.00	0.448430
1070.00	0.447840
1071.00	0.447275
1072.00	0.446713
1073.00	0.446163
1074.00	0.445593
1075.00	0.445049
1076.00	0.444474
1077.00	0.443910
1078.00	0.443390
1079.00	0.442890
1080.00	0.442382
1081.00	0.441893
1082.00	0.441338
1083.00	0.440847
1084.00	0.440355
1085.00	0.439853
1086.00	0.439352
1087.00	0.438848
1088.00	0.438314
1089.00	0.437818
1090.00	0.437345
1091.00	0.436893
1092.00	0.436411
1093.00	0.435953
1094.00	0.435501
1095.00	0.435057
1096.00	0.434627
1097.00	0.434125
1098.00	0.433639
1099.00	0.433182
1100.00	0.432716
1101.00	0.432255
1102.00	0.431810
1103.00	0.431395
1104.00	0.430987
1105.00	0.430576
1106.00	0.430165
1107.00	0.429756
1108.00	0.429334
1109.00	0.428923
1110.00	0.428501
1111.00	0.428097
1112.00	0.427673
1113.00	0.427234
1114.00	0.426885
1115.00	0.426510
1116.00	0.426129
1117.00	0.425754
1118.00	0.425361
1119.00	0.424957
1120.00	0.424540
1121.00	0.424138
1122.00	0.423772
1123.00	0.423380
1124.00	0.422986
1125.00	0.422641
1126.00	0.422284
1127.00	0.421957
1128.00	0.421611
1129.00	0.421276
1130.00	0.420946
1131.00	0.420614
1132.00	0.420271
1133.00	0.419940
1134.00	0.419623
1135.00	0.419314
1136.00	0.419044
1137.00	0.418777
1138.00	0.418501
1139.00	0.418221
1140.00	0.417942
1141.00	0.417683
1142.00	0.417395
1143.00	0.417121
1144.00	0.416838
1145.00	0.416577
1146.00	0.416297
1147.00	0.416013
1148.00	0.415735
1149.00	0.415481
1150.00	0.415223
1151.00	0.414943
1152.00	0.414675
1153.00	0.414373
1154.00	0.414098
1155.00	0.413827
1156.00	0.413528
1157.00	0.413248
1158.00	0.412963
1159.00	0.412686
1160.00	0.412423
1161.00	0.412147
1162.00	0.411877
1163.00	0.411602
1164.00	0.411324
1165.00	0.411019
1166.00	0.410718
1167.00	0.410421
1168.00	0.410121
1169.00	0.409814
1170.00	0.409520
1171.00	0.409157
1172.00	0.408814
1173.00	0.408506
1174.00	0.408198
1175.00	0.407888
1176.00	0.407540
1177.00	0.407195
1178.00	0.406877
1179.00	0.406524
1180.00	0.406185
1181.00	0.405834
1182.00	0.405520
1183.00	0.405197
1184.00	0.404861
1185.00	0.404562
1186.00	0.404257
1187.00	0.403933
1188.00	0.403641
1189.00	0.403358
1190.00	0.403066
1191.00	0.402763
1192.00	0.402443
1193.00	0.402173
1194.00	0.401880
1195.00	0.401589
1196.00	0.401305
1197.00	0.401033
1198.00	0.400754
1199.00	0.400451
1200.00	0.400154
1201.00	0.399873
1202.00	0.399561
1203.00	0.399260
1204.00	0.398960
1205.00	0.398686
1206.00	0.398367
1207.00	0.398053
1208.00	0.397751
1209.00	0.397453
1210.00	0.397152
1211.00	0.396841
1212.00	0.396498
1213.00	0.396189
1214.00	0.395853
1215.00	0.395532
1216.00	0.395214
1217.00	0.394897
1218.00	0.394546
1219.00	0.394224
1220.00	0.393895
1221.00	0.393592
1222.00	0.393255
1223.00	0.392935
1224.00	0.392620
1225.00	0.392292
1226.00	0.391964
1227.00	0.391630
1228.00	0.391287
1229.00	0.390961
1230.00	0.390626
1231.00	0.390315
1232.00	0.390008
1233.00	0.389701
1234.00	0.389390
1235.00	0.389102
1236.00	0.388780
1237.00	0.388459
1238.00	0.388139
1239.00	0.387813
1240.00	0.387499
1241.00	0.387175
1242.00	0.386839
1243.00	0.386511
1244.00	0.386174
1245.00	0.385870
1246.00	0.385568
1247.00	0.385240
1248.00	0.384911
1249.00	0.384598
1250.00	0.384289
1251.00	0.383978
1252.00	0.383663
1253.00	0.383343
1254.00	0.383046
1255.00	0.382742
1256.00	0.382474
1257.00	0.382205
1258.00	0.381917
1259.00	0.381632
1260.00	0.381353
1261.00	0.381068
1262.00	0.380780
1263.00	0.380477
1264.00	0.380198
1265.00	0.379902
1266.00	0.379622
1267.00	0.379343
1268.00	0.379083
1269.00	0.378812
1270.00	0.378566
1271.00	0.378309
1272.00	0.378041
1273.00	0.377751
1274.00	0.377476
1275.00	0.377191
1276.00	0.376937
1277.00	0.376669
1278.00	0.376394
1279.00	0.376160
1280.00	0.375922
1281.00	0.375638
1282.00	0.375400
1283.00	0.375146
1284.00	0.374908
1285.00	0.374651
1286.00	0.374420
1287.00	0.374179
1288.00	0.373938
1289.00	0.373684
1290.00	0.373439
1291.00	0.373185
1292.00	0.372984
1293.00	0.372772
1294.00	0.372547
1295.00	0.372362
1296.00	0.372147
1297.00	0.371939
1298.00	0.371768
1299.00	0.371597
1300.00	0.371420
1301.00	0.371240
1302.00	0.371068
1303.00	0.370900
1304.00	0.370761
1305.00	0.370615
1306.00	0.370471
1307.00	0.370336
1308.00	0.370199
1309.00	0.370023
1310.00	0.369883
1311.00	0.369753
1312.00	0.369629
1313.00	0.369479
1314.00	0.369349
1315.00	0.369236
1316.00	0.369122
1317.00	0.368979
1318.00	0.368849
1319.00	0.368740
1320.00	0.368614
1321.00	0.368436
1322.00	0.368280
1323.00	0.368175
1324.00	0.368054
1325.00	0.367914
1326.00	0.367818
1327.00	0.367692
1328.00	0.367587
1329.00	0.367467
1330.00	0.367391
1331.00	0.367313
1332.00	0.367236
1333.00	0.367142
1334.00	0.367092
1335.00	0.367006
1336.00	0.366918
1337.00	0.366877
1338.00	0.366842
1339.00	0.366813
1340.00	0.366780
1341.00	0.366755
1342.00	0.366756
1343.00	0.366719
1344.00	0.366693
1345.00	0.366680
1346.00	0.366665
1347.00	0.366639
1348.00	0.366609
1349.00	0.366599
1350.00	0.366616
1351.00	0.366609
1352.00	0.366623
1353.00	0.366672
1354.00	0.366672
1355.00	0.366686
1356.00	0.366740
1357.00	0.366809
1358.00	0.366889
1359.00	0.366990
1360.00	0.367140
1361.00	0.367313
1362.00	0.367491
1363.00	0.367705
1364.00	0.367967
1365.00	0.368259
1366.00	0.368573
1367.00	0.368909
1368.00	0.369306
1369.00	0.369766
1370.00	0.370255
1371.00	0.370819
1372.00	0.371466
1373.00	0.372156
1374.00	0.372905
1375.00	0.373744
1376.00	0.374630
1377.00	0.375583
1378.00	0.376624
1379.00	0.377737
1380.00	0.378937
1381.00	0.380221
1382.00	0.381584
1383.00	0.382991
1384.00	0.384428
1385.00	0.385979
1386.00	0.387603
1387.00	0.389266
1388.00	0.391000
1389.00	0.392812
1390.00	0.394661
1391.00	0.396550
1392.00	0.398503
1393.00	0.400512
1394.00	0.402590
1395.00	0.404681
1396.00	0.406792
1397.00	0.408917
1398.00	0.411053
1399.00	0.413176
1400.00	0.415356
1401.00	0.417582
1402.00	0.419804
1403.00	0.421996
1404.00	0.424205
1405.00	0.426396
1406.00	0.428541
1407.00	0.430675
1408.00	0.432774
1409.00	0.434823
1410.00	0.436846
1411.00	0.438825
1412.00	0.440751
1413.00	0.442654
1414.00	0.444491
1415.00	0.446286
1416.00	0.448060
1417.00	0.449774
1418.00	0.451398
1419.00	0.452959
1420.00	0.454464
1421.00	0.455909
1422.00	0.457297
1423.00	0.458663
1424.00	0.459956
1425.00	0.461226
1426.00	0.462429
1427.00	0.463556
1428.00	0.464598
1429.00	0.465623
1430.00	0.466597
1431.00	0.467520
1432.00	0.468375
1433.00	0.469164
1434.00	0.469926
1435.00	0.470682
1436.00	0.471370
1437.00	0.472019
1438.00	0.472602
1439.00	0.473144
1440.00	0.473628
1441.00	0.474117
1442.00	0.474521
1443.00	0.474870
1444.00	0.475233
1445.00	0.475540
1446.00	0.475800
1447.00	0.476020
1448.00	0.476197
1449.00	0.476313
1450.00	0.476412
1451.00	0.476471
1452.00	0.476500
1453.00	0.476483
1454.00	0.476418
1455.00	0.476334
1456.00	0.476229
1457.00	0.476073
1458.00	0.475798
1459.00	0.475525
1460.00	0.475231
1461.00	0.474857
1462.00	0.474449
1463.00	0.473966
1464.00	0.473473
1465.00	0.472937
1466.00	0.472360
1467.00	0.471752
1468.00	0.471075
1469.00	0.470358
1470.00	0.469598
1471.00	0.468803
1472.00	0.467977
1473.00	0.467125
1474.00	0.466226
1475.00	0.465309
1476.00	0.464346
1477.00	0.463377
1478.00	0.462367
1479.00	0.461327
1480.00	0.460255
1481.00	0.459161
1482.00	0.458069
1483.00	0.456894
1484.00	0.455742
1485.00	0.454594
1486.00	0.453410
1487.00	0.452185
1488.00	0.450972
1489.00	0.449753
1490.00	0.448498
1491.00	0.447232
1492.00	0.445965
1493.00	0.444695
1494.00	0.443403
1495.00	0.442119
1496.00	0.440825
1497.00	0.439571
1498.00	0.438258
1499.00	0.436939
1500.00	0.435699
1501.00	0.434394
1502.00	0.433068
1503.00	0.431752
1504.00	0.430467
1505.00	0.429165
1506.00	0.427839
1507.00	0.426530
1508.00	0.425254
1509.00	0.423971
1510.00	0.422661
1511.00	0.421335
1512.00	0.420022
1513.00	0.418733
1514.00	0.417441
1515.00	0.416184
1516.00	0.414942
1517.00	0.413701
1518.00	0.412485
1519.00	0.411302
1520.00	0.410133
1521.00	0.408973
1522.00	0.407797
1523.00	0.406662
1524.00	0.405513
1525.00	0.404365
1526.00	0.403228
1527.00	0.402141
1528.00	0.401076
1529.00	0.399995
1530.00	0.398955
1531.00	0.397923
1532.00	0.396903
1533.00	0.395890
1534.00	0.394879
1535.00	0.393857
1536.00	0.392839
1537.00	0.391830
1538.00	0.390819
1539.00	0.389853
1540.00	0.388875
1541.00	0.387914
1542.00	0.386950
1543.00	0.386010
1544.00	0.385079
1545.00	0.384162
1546.00	0.383267
1547.00	0.382371
1548.00	0.381460
1549.00	0.380578
1550.00	0.379692
1551.00	0.378827
1552.00	0.377974
1553.00	0.377126
1554.00	0.376272
1555.00	0.375440
1556.00	0.374631
1557.00	0.373819
1558.00	0.373006
1559.00	0.372208
1560.00	0.371414
1561.00	0.370638
1562.00	0.369857
1563.00	0.369110
1564.00	0.368349
1565.00	0.367624
1566.00	0.366864
1567.00	0.366125
1568.00	0.365383
1569.00	0.364672
1570.00	0.363948
1571.00	0.363262
1572.00	0.362583
1573.00	0.361880
1574.00	0.361191
1575.00	0.360505
1576.00	0.359830
1577.00	0.359179
1578.00	0.358519
1579.00	0.357882
1580.00	0.357243
1581.00	0.356608
1582.00	0.355977
1583.00	0.355367
1584.00	0.354764
1585.00	0.354186
1586.00	0.353608
1587.00	0.353057
1588.00	0.352491
1589.00	0.351929
1590.00	0.351350
1591.00	0.350800
1592.00	0.350287
1593.00	0.349777
1594.00	0.349260
1595.00	0.348739
1596.00	0.348248
1597.00	0.347757
1598.00	0.347271
1599.00	0.346787
1600.00	0.346314
1601.00	0.345824
1602.00	0.345322
1603.00	0.344833
1604.00	0.344343
1605.00	0.343868
1606.00	0.343388
1607.00	0.342961
1608.00	0.342536
1609.00	0.342107
1610.00	0.341682
1611.00	0.341269
1612.00	0.340864
1613.00	0.340438
1614.00	0.339998
1615.00	0.339580
1616.00	0.339182
1617.00	0.338784
1618.00	0.338402
1619.00	0.338032
1620.00	0.337677
1621.00	0.337312
1622.00	0.336935
1623.00	0.336573
1624.00	0.336223
1625.00	0.335873
1626.00	0.335555
1627.00	0.335240
1628.00	0.334931
1629.00	0.334613
1630.00	0.334326
1631.00	0.334056
1632.00	0.333778
1633.00	0.333481
1634.00	0.333202
1635.00	0.332931
1636.00	0.332650
1637.00	0.332347
1638.00	0.332101
1639.00	0.331861
1640.00	0.331628
1641.00	0.331379
1642.00	0.331126
1643.00	0.333103
1644.00	0.335149
1645.00	0.337127
1646.00	0.339118
1647.00	0.341111
1648.00	0.343167
1649.00	0.345249
1650.00	0.347337
1651.00	0.349421
1652.00	0.351547
1653.00	0.353701
1654.00	0.355812
1655.00	0.357926
1656.00	0.360055
1657.00	0.362154
1658.00	0.364263
1659.00	0.366439
1660.00	0.366106
1661.00	0.365720
1662.00	0.365457
1663.00	0.365211
1664.00	0.364977
1665.00	0.364652
1666.00	0.364319
1667.00	0.364037
1668.00	0.363740
1669.00	0.363427
1670.00	0.363110
1671.00	0.362855
1672.00	0.362593
1673.00	0.362295
1674.00	0.362070
1675.00	0.361844
1676.00	0.361586
1677.00	0.361374
1678.00	0.361201
1679.00	0.360932
1680.00	0.360737
1681.00	0.360518
1682.00	0.360347
1683.00	0.360184
1684.00	0.360003
1685.00	0.359852
1686.00	0.359651
1687.00	0.359488
1688.00	0.359442
1689.00	0.359359
1690.00	0.359331
1691.00	0.359238
1692.00	0.359182
1693.00	0.359062
1694.00	0.359054
1695.00	0.358966
1696.00	0.359042
1697.00	0.358911
1698.00	0.358863
1699.00	0.358860
1700.00	0.358813
1701.00	0.358815
1702.00	0.358787
1703.00	0.358784
1704.00	0.358793
1705.00	0.358655
1706.00	0.358570
1707.00	0.358484
1708.00	0.358406
1709.00	0.358317
1710.00	0.358358
1711.00	0.358258
1712.00	0.358182
1713.00	0.358022
1714.00	0.358086
1715.00	0.358043
1716.00	0.357934
1717.00	0.357918
1718.00	0.357945
1719.00	0.357850
1720.00	0.357810
1721.00	0.357791
1722.00	0.357772
1723.00	0.357710
1724.00	0.357705
1725.00	0.357758
1726.00	0.357740
1727.00	0.357725
1728.00	0.357670
1729.00	0.357716
1730.00	0.357738
1731.00	0.357730
1732.00	0.357743
1733.00	0.357750
1734.00	0.357716
1735.00	0.357694
1736.00	0.357811
1737.00	0.357887
1738.00	0.357882
1739.00	0.357983
1740.00	0.358120
1741.00	0.358120
1742.00	0.358166
1743.00	0.358355
1744.00	0.358379
1745.00	0.358589
1746.00	0.358657
1747.00	0.358786
1748.00	0.358874
1749.00	0.358971
1750.00	0.359118
1751.00	0.359222
1752.00	0.359263
1753.00	0.359361
1754.00	0.359457
1755.00	0.359583
1756.00	0.359698
1757.00	0.359747
1758.00	0.359933
1759.00	0.360045
1760.00	0.360015
1761.00	0.360031
1762.00	0.360021
1763.00	0.360165
1764.00	0.360255
1765.00	0.360317
1766.00	0.360260
1767.00	0.360231
1768.00	0.360267
1769.00	0.360234
1770.00	0.360288
1771.00	0.360343
1772.00	0.360384
1773.00	0.360326
1774.00	0.360231
1775.00	0.360151
1776.00	0.360052
1777.00	0.359971
1778.00	0.359970
1779.00	0.359902
1780.00	0.359708
1781.00	0.359663
1782.00	0.359451
1783.00	0.359419
1784.00	0.359428
1785.00	0.359274
1786.00	0.359161
1787.00	0.358853
1788.00	0.358667
1789.00	0.358475
1790.00	0.358330
1791.00	0.358206
1792.00	0.358070
1793.00	0.357841
1794.00	0.357712
1795.00	0.357580
1796.00	0.357392
1797.00	0.357249
1798.00	0.356869
1799.00	0.356796
1800.00	0.356609
1801.00	0.356348
1802.00	0.356085
1803.00	0.355983
1804.00	0.355883
1805.00	0.355565
1806.00	0.355395
1807.00	0.355186
1808.00	0.355118
1809.00	0.354858
1810.00	0.354827
1811.00	0.354727
1812.00	0.354455
1813.00	0.354245
1814.00	0.354054
1815.00	0.353949
1816.00	0.353805
1817.00	0.353704
1818.00	0.353504
1819.00	0.353440
1820.00	0.353234
1821.00	0.353236
1822.00	0.353149
1823.00	0.353026
1824.00	0.352938
1825.00	0.352751
1826.00	0.352682
1827.00	0.352454
1828.00	0.352371
1829.00	0.352396
1830.00	0.352462
1831.00	0.352542
1832.00	0.352712
1833.00	0.352852
1834.00	0.352802
1835.00	0.352943
1836.00	0.353272
1837.00	0.353534
1838.00	0.353756
1839.00	0.354101
1840.00	0.354498
1841.00	0.354869
1842.00	0.355367
1843.00	0.356032
1844.00	0.356694
1845.00	0.357332
1846.00	0.358131
1847.00	0.358966
1848.00	0.359662
1849.00	0.360669
1850.00	0.361699
1851.00	0.363068
1852.00	0.364393
1853.00	0.365620
1854.00	0.367159
1855.00	0.368666
1856.00	0.370479
1857.00	0.372272
1858.00	0.374335
1859.00	0.376259
1860.00	0.378438
1861.00	0.380811
1862.00	0.383402
1863.00	0.385974
1864.00	0.388761
1865.00	0.391922
1866.00	0.394865
1867.00	0.398137
1868.00	0.401432
1869.00	0.405193
1870.00	0.408963
1871.00	0.412840
1872.00	0.417062
1873.00	0.421282
1874.00	0.425767
1875.00	0.430323
1876.00	0.435341
1877.00	0.440129
1878.00	0.445272
1879.00	0.450341
1880.00	0.455757
1881.00	0.461218
1882.00	0.466875
1883.00	0.472672
1884.00	0.478443
1885.00	0.484521
1886.00	0.490212
1887.00	0.496384
1888.00	0.502168
1889.00	0.508235
1890.00	0.514387
1891.00	0.520337
1892.00	0.526528
1893.00	0.532435
1894.00	0.538724
1895.00	0.544571
1896.00	0.550621
1897.00	0.556472
1898.00	0.562546
1899.00	0.568108
1900.00	0.573898
1901.00	0.579591
1902.00	0.585149
1903.00	0.590850
1904.00	0.596335
1905.00	0.601960
1906.00	0.606971
1907.00	0.612248
1908.00	0.617218
1909.00	0.621455
1910.00	0.626375
1911.00	0.630906
1912.00	0.635512
1913.00	0.639188
1914.00	0.643429
1915.00	0.646781
1916.00	0.650612
1917.00	0.653543
1918.00	0.656389
1919.00	0.659186
1920.00	0.661506
1921.00	0.663587
1922.00	0.665856
1923.00	0.668061
1924.00	0.669161
1925.00	0.670599
1926.00	0.672234
1927.00	0.672907
1928.00	0.673928
1929.00	0.674413
1930.00	0.675756
1931.00	0.675817
1932.00	0.676472
1933.00	0.676557
1934.00	0.676800
1935.00	0.677244
1936.00	0.677176
1937.00	0.677672
1938.00	0.677682
1939.00	0.677106
1940.00	0.676748
1941.00	0.676602
1942.00	0.676394
1943.00	0.675935
1944.00	0.675522
1945.00	0.674168
1946.00	0.673485
1947.00	0.672331
1948.00	0.671395
1949.00	0.670164
1950.00	0.668785
1951.00	0.668088
1952.00	0.666245
1953.00	0.665056
1954.00	0.663620
1955.00	0.661757
1956.00	0.660749
1957.00	0.659554
1958.00	0.658204
1959.00	0.656915
1960.00	0.655688
1961.00	0.654574
1962.00	0.653390
1963.00	0.651302
1964.00	0.650141
1965.00	0.648936
1966.00	0.647547
1967.00	0.646157
1968.00	0.644610
1969.00	0.643430
1970.00	0.641205
1971.00	0.639248
1972.00	0.637971
1973.00	0.636363
1974.00	0.634153
1975.00	0.632539
1976.00	0.630427
1977.00	0.628476
1978.00	0.626319
1979.00	0.624683
1980.00	0.623294
1981.00	0.620797
1982.00	0.619199
1983.00	0.617417
1984.00	0.615871
1985.00	0.613505
1986.00	0.611529
1987.00	0.610025
1988.00	0.608041
1989.00	0.606407
1990.00	0.604345
1991.00	0.602773
1992.00	0.600878
1993.00	0.599245
1994.00	0.597329
1995.00	0.595469
1996.00	0.593690
1997.00	0.592278
1998.00	0.590917
1999.00	0.588485
2000.00	0.586582
2001.00	0.584757
2002.00	0.583300
2003.00	0.581418
2004.00	0.579866
2005.00	0.578394
2006.00	0.576652
2007.00	0.575050
2008.00	0.573351
2009.00	0.571750
2010.00	0.569995
2011.00	0.568316
2012.00	0.566647
2013.00	0.564691
2014.00	0.563074
2015.00	0.561563
2016.00	0.560541
2017.00	0.558731
2018.00	0.557208
2019.00	0.555569
2020.00	0.554114
2021.00	0.552358
2022.00	0.550557
2023.00	0.549034
2024.00	0.547451
2025.00	0.545992
2026.00	0.544354
2027.00	0.542866
2028.00	0.541353
2029.00	0.539929
2030.00	0.538495
2031.00	0.536921
2032.00	0.535521
2033.00	0.534037
2034.00	0.532786
2035.00	0.530988
2036.00	0.529805
2037.00	0.528602
2038.00	0.527289
2039.00	0.526021
2040.00	0.524479
2041.00	0.523005
2042.00	0.521340
2043.00	0.520056
2044.00	0.518442
2045.00	0.517178
2046.00	0.516125
2047.00	0.514801
2048.00	0.513557
2049.00	0.511827
2050.00	0.510130
2051.00	0.508579
2052.00	0.507438
2053.00	0.506091
2054.00	0.504707
2055.00	0.503554
2056.00	0.502333
2057.00	0.500812
2058.00	0.499612
2059.00	0.498903
2060.00	0.497643
2061.00	0.496784
2062.00	0.495298
2063.00	0.493640
2064.00	0.492291
2065.00	0.490665
2066.00	0.489458
2067.00	0.488282
2068.00	0.487350
2069.00	0.486013
2070.00	0.484552
2071.00	0.483147
2072.00	0.481988
2073.00	0.480890
2074.00	0.479802
2075.00	0.478794
2076.00	0.476923
2077.00	0.475437
2078.00	0.474083
2079.00	0.472887
2080.00	0.471625
2081.00	0.470542
2082.00	0.469544
2083.00	0.468402
2084.00	0.467287
2085.00	0.466057
2086.00	0.464912
2087.00	0.463618
2088.00	0.462601
2089.00	0.461556
2090.00	0.459856
2091.00	0.459015
2092.00	0.457798
2093.00	0.456622
2094.00	0.455294
2095.00	0.453724
2096.00	0.452948
2097.00	0.451863
2098.00	0.450530
2099.00	0.449057
2100.00	0.447747
2101.00	0.446203
2102.00	0.445187
2103.00	0.444302
2104.00	0.442982
2105.00	0.441742
2106.00	0.440039
2107.00	0.439477
2108.00	0.437631
2109.00	0.436117
2110.00	0.434914
2111.00	0.433847
2112.00	0.433006
2113.00	0.431287
2114.00	0.430045
2115.00	0.428704
2116.00	0.428209
2117.00	0.427111
2118.00	0.426372
2119.00	0.424641
2120.00	0.423153
2121.00	0.422189
2122.00	0.420694
2123.00	0.419914
2124.00	0.418696
2125.00	0.417948
2126.00	0.416743
2127.00	0.416159
2128.00	0.415305
2129.00	0.413930
2130.00	0.413104
2131.00	0.412306
2132.00	0.411610
2133.00	0.409812
2134.00	0.409127
2135.00	0.407885
2136.00	0.407257
2137.00	0.406266
2138.00	0.405630
2139.00	0.404939
2140.00	0.403486
2141.00	0.402660
2142.00	0.401528
2143.00	0.400730
2144.00	0.399150
2145.00	0.398068
2146.00	0.397462
2147.00	0.396593
2148.00	0.395747
2149.00	0.394825
2150.00	0.394540
2151.00	0.393575
2152.00	0.393126
2153.00	0.392262
2154.00	0.391160
2155.00	0.390025
2156.00	0.389501
2157.00	0.389228
2158.00	0.388124
2159.00	0.387667
2160.00	0.387281
2161.00	0.387181
2162.00	0.386710
2163.00	0.386215
2164.00	0.385714
2165.00	0.384854
2166.00	0.384042
2167.00	0.383292
2168.00	0.382643
2169.00	0.381563
2170.00	0.381132
2171.00	0.380961
2172.00	0.380405
2173.00	0.379870
2174.00	0.379484
2175.00	0.379032
2176.00	0.378334
2177.00	0.377593
2178.00	0.376976
2179.00	0.376489
2180.00	0.375900
2181.00	0.375901
2182.00	0.375735
2183.00	0.375280
2184.00	0.374818
2185.00	0.374351
2186.00	0.374341
2187.00	0.373908
2188.00	0.373562
2189.00	0.373223
2190.00	0.372710
2191.00	0.372402
2192.00	0.372345
2193.00	0.372025
2194.00	0.371895
2195.00	0.371368
2196.00	0.370799
2197.00	0.370095
[truncated: 303 more rows]
