# Supplementary material for: Ultrafast charge-transfer-induced spin transition in cobalt-tungstate molecular photomagnets
Source: Nat Commun. 2025 Jun 6;16:5012. doi: 10.1038/s41467-025-60401-4 (PMC12144094; doi:10.1038/s41467-025-60401-4)
Supplement: Supplementary file 5 — Source Data [file 41467_2025_60401_MOESM5_ESM.zip › Source_Data_files/Photoinduced_UV_vis_NIR_spectra_CsCoW/photo2nd_anealing/File_220713_171342_140K.txt]

File_220713_171342_140K.spc - RawData
�g�� (nm)	Abs.
200.00	2.695537
201.00	2.421576
202.00	2.363194
203.00	2.234180
204.00	2.259089
205.00	2.381735
206.00	2.393049
207.00	2.368802
208.00	2.423985
209.00	2.657862
210.00	2.614931
211.00	2.574907
212.00	2.452936
213.00	2.392365
214.00	2.296548
215.00	2.212608
216.00	2.206388
217.00	2.201411
218.00	2.205804
219.00	2.166326
220.00	2.245487
221.00	2.221465
222.00	2.258065
223.00	2.215131
224.00	2.199828
225.00	2.140461
226.00	2.196209
227.00	2.189310
228.00	2.220800
229.00	2.252515
230.00	2.304415
231.00	2.264535
232.00	2.237067
233.00	2.246805
234.00	2.245502
235.00	2.214381
236.00	2.249822
237.00	2.260073
238.00	2.260453
239.00	2.259662
240.00	2.266899
241.00	2.267966
242.00	2.289708
243.00	2.284244
244.00	2.291545
245.00	2.302124
246.00	2.301592
247.00	2.299259
248.00	2.317860
249.00	2.311164
250.00	2.314322
251.00	2.321376
252.00	2.318813
253.00	2.306840
254.00	2.335319
255.00	2.327976
256.00	2.308091
257.00	2.308781
258.00	2.318305
259.00	2.306000
260.00	2.317406
261.00	2.337928
262.00	2.320654
263.00	2.314703
264.00	2.302635
265.00	2.283027
266.00	2.284228
267.00	2.295048
268.00	2.283885
269.00	2.286561
270.00	2.303063
271.00	2.280275
272.00	2.250213
273.00	2.255421
274.00	2.242356
275.00	2.228413
276.00	2.238114
277.00	2.264384
278.00	2.247974
279.00	2.238780
280.00	2.222281
281.00	2.202960
282.00	2.177353
283.00	2.166224
284.00	2.152199
285.00	2.152185
286.00	2.144625
287.00	2.138512
288.00	2.130055
289.00	2.125619
290.00	2.109958
291.00	2.094905
292.00	2.082749
293.00	2.069286
294.00	2.058237
295.00	2.048463
296.00	2.038680
297.00	2.027400
298.00	2.023529
299.00	2.009769
300.00	1.996149
301.00	1.989209
302.00	1.975558
303.00	1.958729
304.00	1.943705
305.00	1.928002
306.00	1.910237
307.00	1.904199
308.00	1.885631
309.00	1.871448
310.00	1.851629
311.00	1.838131
312.00	1.812358
313.00	1.792659
314.00	1.768259
315.00	1.752916
316.00	1.727264
317.00	1.705678
318.00	1.692782
319.00	1.672047
320.00	1.650240
321.00	1.635509
322.00	1.621279
323.00	1.600266
324.00	1.586928
325.00	1.574066
326.00	1.557212
327.00	1.544863
328.00	1.532013
329.00	1.520920
330.00	1.511886
331.00	1.503002
332.00	1.492076
333.00	1.482592
334.00	1.476091
335.00	1.470023
336.00	1.463553
337.00	1.456070
338.00	1.451938
339.00	1.446510
340.00	1.440301
341.00	1.436522
342.00	1.436215
343.00	1.434655
344.00	1.430819
345.00	1.426236
346.00	1.422777
347.00	1.416817
348.00	1.412294
349.00	1.412206
350.00	1.408842
351.00	1.405498
352.00	1.405366
353.00	1.403528
354.00	1.398640
355.00	1.396476
356.00	1.393830
357.00	1.386993
358.00	1.380071
359.00	1.374362
360.00	1.367670
361.00	1.362430
362.00	1.357939
363.00	1.352263
364.00	1.344636
365.00	1.338600
366.00	1.329901
367.00	1.320681
368.00	1.311960
369.00	1.303955
370.00	1.295125
371.00	1.286338
372.00	1.278921
373.00	1.270690
374.00	1.262371
375.00	1.253792
376.00	1.244886
377.00	1.234390
378.00	1.225333
379.00	1.215145
380.00	1.205855
381.00	1.198375
382.00	1.189953
383.00	1.180925
384.00	1.172666
385.00	1.163612
386.00	1.153058
387.00	1.143942
388.00	1.135751
389.00	1.126963
390.00	1.117940
391.00	1.109654
392.00	1.101197
393.00	1.092430
394.00	1.085134
395.00	1.077869
396.00	1.070865
397.00	1.064455
398.00	1.058890
399.00	1.053186
400.00	1.047933
401.00	1.042839
402.00	1.038668
403.00	1.034001
404.00	1.029971
405.00	1.026019
406.00	1.022694
407.00	1.019110
408.00	1.015925
409.00	1.012547
410.00	1.009934
411.00	1.007311
412.00	1.003670
413.00	0.999989
414.00	0.997025
415.00	0.993045
416.00	0.989427
417.00	0.986804
418.00	0.983945
419.00	0.979664
420.00	0.976503
421.00	0.972571
422.00	0.968615
423.00	0.965165
424.00	0.961610
425.00	0.957712
426.00	0.954126
427.00	0.950639
428.00	0.946069
429.00	0.942424
430.00	0.938605
431.00	0.934506
432.00	0.931059
433.00	0.928118
434.00	0.924333
435.00	0.921424
436.00	0.918076
437.00	0.913874
438.00	0.910864
439.00	0.908140
440.00	0.904939
441.00	0.902529
442.00	0.900563
443.00	0.897843
444.00	0.895716
445.00	0.893451
446.00	0.891223
447.00	0.889040
448.00	0.886937
449.00	0.884805
450.00	0.883615
451.00	0.881720
452.00	0.879316
453.00	0.877661
454.00	0.876486
455.00	0.874369
456.00	0.873186
457.00	0.872636
458.00	0.871336
459.00	0.869958
460.00	0.869026
461.00	0.868168
462.00	0.867075
463.00	0.866058
464.00	0.864939
465.00	0.864185
466.00	0.862470
467.00	0.861136
468.00	0.859881
469.00	0.858094
470.00	0.856112
471.00	0.854508
472.00	0.852208
473.00	0.849527
474.00	0.847602
475.00	0.845249
476.00	0.843035
477.00	0.841562
478.00	0.840169
479.00	0.837850
480.00	0.835705
481.00	0.834041
482.00	0.831743
483.00	0.829503
484.00	0.827724
485.00	0.825721
486.00	0.823066
487.00	0.820781
488.00	0.818569
489.00	0.817083
490.00	0.815425
491.00	0.813688
492.00	0.812186
493.00	0.810400
494.00	0.808084
495.00	0.806341
496.00	0.804869
497.00	0.803598
498.00	0.802430
499.00	0.801099
500.00	0.799325
501.00	0.798113
502.00	0.796437
503.00	0.795029
504.00	0.793763
505.00	0.792985
506.00	0.791928
507.00	0.790875
508.00	0.789755
509.00	0.788829
510.00	0.787436
511.00	0.786781
512.00	0.785740
513.00	0.785542
514.00	0.784685
515.00	0.783849
516.00	0.782823
517.00	0.782131
518.00	0.781058
519.00	0.780393
520.00	0.780093
521.00	0.779414
522.00	0.778871
523.00	0.778389
524.00	0.778112
525.00	0.777954
526.00	0.777662
527.00	0.777388
528.00	0.776676
529.00	0.776852
530.00	0.776543
531.00	0.776738
532.00	0.776651
533.00	0.777161
534.00	0.776756
535.00	0.776519
536.00	0.775832
537.00	0.775477
538.00	0.774423
539.00	0.773161
540.00	0.772160
541.00	0.770782
542.00	0.769707
543.00	0.768582
544.00	0.767512
545.00	0.766545
546.00	0.765632
547.00	0.764054
548.00	0.763071
549.00	0.761827
550.00	0.760459
551.00	0.759150
552.00	0.758421
553.00	0.757588
554.00	0.757207
555.00	0.756807
556.00	0.756785
557.00	0.756902
558.00	0.756861
559.00	0.757321
560.00	0.757861
561.00	0.758606
562.00	0.759705
563.00	0.760874
564.00	0.761449
565.00	0.762517
566.00	0.763532
567.00	0.764271
568.00	0.764780
569.00	0.766232
570.00	0.767463
571.00	0.768628
572.00	0.769440
573.00	0.770884
574.00	0.771422
575.00	0.771932
576.00	0.772352
577.00	0.773220
578.00	0.773729
579.00	0.775069
580.00	0.776217
581.00	0.777444
582.00	0.779178
583.00	0.781334
584.00	0.782667
585.00	0.784563
586.00	0.787177
587.00	0.788729
588.00	0.790747
589.00	0.793249
590.00	0.795720
591.00	0.797415
592.00	0.799997
593.00	0.802150
594.00	0.804947
595.00	0.807055
596.00	0.808986
597.00	0.810993
598.00	0.813351
599.00	0.814992
600.00	0.817256
601.00	0.820398
602.00	0.822432
603.00	0.824729
604.00	0.827117
605.00	0.829608
606.00	0.831528
607.00	0.834230
608.00	0.836565
609.00	0.839309
610.00	0.841416
611.00	0.843717
612.00	0.846106
613.00	0.848355
614.00	0.850145
615.00	0.852689
616.00	0.855514
617.00	0.858153
618.00	0.861224
619.00	0.863327
620.00	0.865625
621.00	0.868156
622.00	0.870677
623.00	0.872050
624.00	0.875283
625.00	0.878061
626.00	0.880089
627.00	0.882710
628.00	0.885863
629.00	0.887865
630.00	0.889887
631.00	0.892544
632.00	0.895279
633.00	0.898056
634.00	0.900724
635.00	0.903370
636.00	0.906109
637.00	0.907805
638.00	0.909790
639.00	0.911901
640.00	0.914706
641.00	0.917414
642.00	0.920258
643.00	0.923154
644.00	0.925943
645.00	0.927563
646.00	0.929303
647.00	0.932011
648.00	0.933910
649.00	0.936032
650.00	0.938595
651.00	0.940819
652.00	0.942206
653.00	0.944130
654.00	0.946644
655.00	0.949562
656.00	0.952134
657.00	0.955498
658.00	0.959435
659.00	0.962788
660.00	0.965798
661.00	0.969283
662.00	0.971819
663.00	0.973125
664.00	0.975195
665.00	0.977018
666.00	0.978545
667.00	0.979546
668.00	0.980807
669.00	0.981418
670.00	0.981771
671.00	0.982531
672.00	0.983157
673.00	0.984247
674.00	0.985142
675.00	0.986573
676.00	0.987557
677.00	0.989526
678.00	0.991645
679.00	0.993562
680.00	0.995353
681.00	0.997619
682.00	1.000215
683.00	1.002184
684.00	1.004445
685.00	1.005778
686.00	1.007377
687.00	1.008432
688.00	1.009892
689.00	1.010930
690.00	1.012603
691.00	1.014199
692.00	1.015357
693.00	1.016740
694.00	1.018219
695.00	1.020043
696.00	1.020338
697.00	1.020092
698.00	1.020714
699.00	1.021251
700.00	1.021668
701.00	1.023795
702.00	1.025651
703.00	1.026739
704.00	1.028428
705.00	1.030186
706.00	1.029901
707.00	1.030734
708.00	1.030668
709.00	1.030997
710.00	1.030687
711.00	1.031704
712.00	1.032204
713.00	1.033765
714.00	1.034843
715.00	1.035784
716.00	1.036158
717.00	1.036564
718.00	1.036423
719.00	1.025113
720.00	1.014710
721.00	1.008090
722.00	1.005236
723.00	1.002491
724.00	0.999515
725.00	0.996441
726.00	0.993557
727.00	0.990657
728.00	0.987904
729.00	0.985080
730.00	0.984996
731.00	0.984973
732.00	0.984896
733.00	0.984883
734.00	0.984875
735.00	0.984901
736.00	0.984836
737.00	0.984715
738.00	0.984575
739.00	0.984256
740.00	0.984031
741.00	0.983729
742.00	0.983452
743.00	0.983115
744.00	0.982771
745.00	0.982315
746.00	0.981877
747.00	0.981522
748.00	0.980927
749.00	0.980347
750.00	0.979842
751.00	0.979118
752.00	0.978378
753.00	0.977622
754.00	0.976848
755.00	0.975961
756.00	0.975195
757.00	0.974315
758.00	0.973420
759.00	0.972449
760.00	0.971375
761.00	0.970223
762.00	0.969118
763.00	0.968055
764.00	0.966857
765.00	0.965693
766.00	0.964477
767.00	0.963165
768.00	0.961964
769.00	0.960575
770.00	0.959203
771.00	0.957781
772.00	0.956414
773.00	0.954946
774.00	0.953516
775.00	0.952017
776.00	0.950462
777.00	0.948949
778.00	0.947465
779.00	0.945970
780.00	0.944274
781.00	0.942673
782.00	0.941000
783.00	0.939241
784.00	0.937550
785.00	0.935726
786.00	0.933958
787.00	0.932134
788.00	0.930274
789.00	0.928496
790.00	0.926659
791.00	0.924723
792.00	0.922814
793.00	0.920823
794.00	0.918851
795.00	0.916855
796.00	0.914721
797.00	0.912624
798.00	0.910532
799.00	0.908428
800.00	0.906206
801.00	0.903997
802.00	0.901816
803.00	0.899594
804.00	0.897363
805.00	0.895099
806.00	0.892712
807.00	0.890366
808.00	0.887974
809.00	0.885587
810.00	0.883272
811.00	0.880914
812.00	0.878438
813.00	0.875950
814.00	0.873543
815.00	0.871045
816.00	0.868643
817.00	0.866345
818.00	0.863993
819.00	0.861623
820.00	0.859245
821.00	0.856859
822.00	0.854409
823.00	0.852040
824.00	0.849604
825.00	0.847286
826.00	0.844854
827.00	0.842525
828.00	0.840039
829.00	0.837689
830.00	0.835357
831.00	0.832914
832.00	0.830532
833.00	0.828087
834.00	0.825664
835.00	0.823218
836.00	0.820648
837.00	0.818278
838.00	0.815844
839.00	0.813435
840.00	0.810993
841.00	0.808486
842.00	0.805903
843.00	0.803442
844.00	0.801126
845.00	0.798655
846.00	0.796229
847.00	0.793734
848.00	0.791312
849.00	0.788864
850.00	0.786446
851.00	0.784008
852.00	0.781619
853.00	0.779085
854.00	0.776661
855.00	0.774257
856.00	0.771974
857.00	0.769556
858.00	0.767149
859.00	0.764843
860.00	0.762422
861.00	0.759822
862.00	0.757291
863.00	0.751474
864.00	0.745699
865.00	0.739889
866.00	0.734085
867.00	0.728314
868.00	0.722632
869.00	0.716947
870.00	0.711343
871.00	0.705608
872.00	0.699877
873.00	0.694140
874.00	0.688555
875.00	0.683023
876.00	0.677412
877.00	0.671939
878.00	0.666365
879.00	0.660920
880.00	0.658114
881.00	0.655372
882.00	0.652583
883.00	0.649839
884.00	0.647100
885.00	0.644423
886.00	0.641611
887.00	0.638910
888.00	0.636131
889.00	0.633443
890.00	0.630772
891.00	0.628047
892.00	0.625331
893.00	0.622672
894.00	0.619987
895.00	0.617404
896.00	0.614886
897.00	0.612341
898.00	0.609752
899.00	0.607254
900.00	0.604731
901.00	0.602196
902.00	0.599578
903.00	0.597059
904.00	0.594578
905.00	0.592146
906.00	0.589692
907.00	0.587203
908.00	0.584756
909.00	0.582408
910.00	0.580044
911.00	0.577700
912.00	0.575331
913.00	0.572997
914.00	0.570587
915.00	0.568310
916.00	0.565961
917.00	0.563686
918.00	0.561410
919.00	0.559201
920.00	0.557013
921.00	0.554867
922.00	0.552702
923.00	0.550577
924.00	0.548482
925.00	0.546413
926.00	0.544327
927.00	0.542247
928.00	0.540206
929.00	0.538186
930.00	0.536122
931.00	0.534165
932.00	0.532177
933.00	0.530293
934.00	0.528359
935.00	0.526493
936.00	0.524622
937.00	0.522755
938.00	0.520885
939.00	0.519063
940.00	0.517264
941.00	0.515496
942.00	0.513701
943.00	0.511884
944.00	0.510120
945.00	0.508303
946.00	0.506563
947.00	0.504868
948.00	0.503195
949.00	0.501542
950.00	0.499878
951.00	0.498227
952.00	0.496577
953.00	0.494885
954.00	0.493258
955.00	0.491615
956.00	0.489989
957.00	0.488353
958.00	0.486695
959.00	0.485099
960.00	0.483589
961.00	0.482077
962.00	0.480533
963.00	0.479006
964.00	0.477492
965.00	0.475977
966.00	0.474436
967.00	0.472919
968.00	0.471407
969.00	0.469903
970.00	0.468444
971.00	0.467012
972.00	0.465597
973.00	0.464177
974.00	0.462734
975.00	0.461361
976.00	0.460001
977.00	0.458604
978.00	0.457220
979.00	0.455913
980.00	0.454589
981.00	0.453293
982.00	0.452017
983.00	0.450776
984.00	0.449528
985.00	0.448319
986.00	0.447109
987.00	0.445867
988.00	0.444634
989.00	0.443436
990.00	0.442260
991.00	0.441111
992.00	0.439950
993.00	0.438781
994.00	0.437651
995.00	0.436484
996.00	0.435365
997.00	0.434258
998.00	0.433141
999.00	0.432025
1000.00	0.430916
1001.00	0.429841
1002.00	0.428760
1003.00	0.427726
1004.00	0.426721
1005.00	0.425693
1006.00	0.424701
1007.00	0.423735
1008.00	0.422762
1009.00	0.421818
1010.00	0.420870
1011.00	0.419892
1012.00	0.418973
1013.00	0.418035
1014.00	0.417091
1015.00	0.416179
1016.00	0.415257
1017.00	0.414365
1018.00	0.413442
1019.00	0.412559
1020.00	0.411651
1021.00	0.410766
1022.00	0.409877
1023.00	0.408990
1024.00	0.408094
1025.00	0.407235
1026.00	0.406333
1027.00	0.405468
1028.00	0.404615
1029.00	0.403769
1030.00	0.402934
1031.00	0.402113
1032.00	0.401285
1033.00	0.400460
1034.00	0.399627
1035.00	0.398834
1036.00	0.398036
1037.00	0.397245
1038.00	0.396471
1039.00	0.395662
1040.00	0.394877
1041.00	0.394084
1042.00	0.393285
1043.00	0.392542
1044.00	0.391777
1045.00	0.391025
1046.00	0.390277
1047.00	0.389537
1048.00	0.388832
1049.00	0.388106
1050.00	0.387405
1051.00	0.386707
1052.00	0.386016
1053.00	0.385293
1054.00	0.384622
1055.00	0.383936
1056.00	0.383311
1057.00	0.382632
1058.00	0.381964
1059.00	0.381337
1060.00	0.380706
1061.00	0.380076
1062.00	0.379444
1063.00	0.378837
1064.00	0.378210
1065.00	0.377582
1066.00	0.376947
1067.00	0.376313
1068.00	0.375704
1069.00	0.375081
1070.00	0.374500
1071.00	0.373892
1072.00	0.373290
1073.00	0.372676
1074.00	0.372084
1075.00	0.371522
1076.00	0.370926
1077.00	0.370323
1078.00	0.369745
1079.00	0.369212
1080.00	0.368655
1081.00	0.368137
1082.00	0.367600
1083.00	0.367085
1084.00	0.366568
1085.00	0.366046
1086.00	0.365539
1087.00	0.365044
1088.00	0.364532
1089.00	0.364046
1090.00	0.363573
1091.00	0.363124
1092.00	0.362664
1093.00	0.362236
1094.00	0.361810
1095.00	0.361398
1096.00	0.360986
1097.00	0.360510
1098.00	0.360033
1099.00	0.359559
1100.00	0.359096
1101.00	0.358665
1102.00	0.358243
1103.00	0.357820
1104.00	0.357381
1105.00	0.356953
1106.00	0.356523
1107.00	0.356111
1108.00	0.355683
1109.00	0.355266
1110.00	0.354837
1111.00	0.354404
1112.00	0.353976
1113.00	0.353543
1114.00	0.353179
1115.00	0.352806
1116.00	0.352440
1117.00	0.352093
1118.00	0.351731
1119.00	0.351340
1120.00	0.350937
1121.00	0.350571
1122.00	0.350229
1123.00	0.349872
1124.00	0.349509
1125.00	0.349182
1126.00	0.348848
1127.00	0.348527
1128.00	0.348190
1129.00	0.347845
1130.00	0.347501
1131.00	0.347185
1132.00	0.346858
1133.00	0.346551
1134.00	0.346255
1135.00	0.345947
1136.00	0.345665
1137.00	0.345410
1138.00	0.345134
1139.00	0.344855
1140.00	0.344611
1141.00	0.344363
1142.00	0.344112
1143.00	0.343875
1144.00	0.343612
1145.00	0.343392
1146.00	0.343162
1147.00	0.342925
1148.00	0.342687
1149.00	0.342478
1150.00	0.342234
1151.00	0.341962
1152.00	0.341712
1153.00	0.341457
1154.00	0.341233
1155.00	0.340987
1156.00	0.340736
1157.00	0.340471
1158.00	0.340212
1159.00	0.339914
1160.00	0.339623
1161.00	0.339363
1162.00	0.339085
1163.00	0.338788
1164.00	0.338497
1165.00	0.338185
1166.00	0.337866
1167.00	0.337568
1168.00	0.337293
1169.00	0.337008
1170.00	0.336708
1171.00	0.336357
1172.00	0.336054
1173.00	0.335767
1174.00	0.335464
1175.00	0.335158
1176.00	0.334855
1177.00	0.334526
1178.00	0.334213
1179.00	0.333885
1180.00	0.333586
1181.00	0.333274
1182.00	0.332983
1183.00	0.332675
1184.00	0.332375
1185.00	0.332088
1186.00	0.331789
1187.00	0.331505
1188.00	0.331225
1189.00	0.330946
1190.00	0.330632
1191.00	0.330323
1192.00	0.330020
1193.00	0.329733
1194.00	0.329456
1195.00	0.329163
1196.00	0.328889
1197.00	0.328628
1198.00	0.328356
1199.00	0.328069
1200.00	0.327792
1201.00	0.327507
1202.00	0.327207
1203.00	0.326914
1204.00	0.326626
1205.00	0.326361
1206.00	0.326044
1207.00	0.325714
1208.00	0.325409
1209.00	0.325107
1210.00	0.324813
1211.00	0.324507
1212.00	0.324189
1213.00	0.323883
1214.00	0.323542
1215.00	0.323229
1216.00	0.322912
1217.00	0.322601
1218.00	0.322277
1219.00	0.321959
1220.00	0.321632
1221.00	0.321299
1222.00	0.320949
1223.00	0.320621
1224.00	0.320322
1225.00	0.320004
1226.00	0.319693
1227.00	0.319361
1228.00	0.319036
1229.00	0.318705
1230.00	0.318357
1231.00	0.318035
1232.00	0.317711
1233.00	0.317402
1234.00	0.317082
1235.00	0.316772
1236.00	0.316442
1237.00	0.316128
1238.00	0.315816
1239.00	0.315501
1240.00	0.315195
1241.00	0.314894
1242.00	0.314570
1243.00	0.314255
1244.00	0.313955
1245.00	0.313656
1246.00	0.313367
1247.00	0.313075
1248.00	0.312779
1249.00	0.312486
1250.00	0.312189
1251.00	0.311905
1252.00	0.311620
1253.00	0.311322
1254.00	0.311030
1255.00	0.310744
1256.00	0.310486
1257.00	0.310228
1258.00	0.309949
1259.00	0.309704
1260.00	0.309449
1261.00	0.309166
1262.00	0.308874
1263.00	0.308594
1264.00	0.308344
1265.00	0.308059
1266.00	0.307796
1267.00	0.307539
1268.00	0.307275
1269.00	0.307000
1270.00	0.306726
1271.00	0.306479
1272.00	0.306221
1273.00	0.305923
1274.00	0.305650
1275.00	0.305381
1276.00	0.305123
1277.00	0.304842
1278.00	0.304581
1279.00	0.304353
1280.00	0.304134
1281.00	0.303876
1282.00	0.303669
1283.00	0.303444
1284.00	0.303216
1285.00	0.302982
1286.00	0.302766
1287.00	0.302560
1288.00	0.302330
1289.00	0.302101
1290.00	0.301894
1291.00	0.301694
1292.00	0.301511
1293.00	0.301320
1294.00	0.301137
1295.00	0.300975
1296.00	0.300803
1297.00	0.300630
1298.00	0.300476
1299.00	0.300329
1300.00	0.300150
1301.00	0.299966
1302.00	0.299798
1303.00	0.299657
1304.00	0.299534
1305.00	0.299428
1306.00	0.299308
1307.00	0.299204
1308.00	0.299087
1309.00	0.298963
1310.00	0.298854
1311.00	0.298755
1312.00	0.298661
1313.00	0.298565
1314.00	0.298480
1315.00	0.298409
1316.00	0.298328
1317.00	0.298254
1318.00	0.298199
1319.00	0.298151
1320.00	0.298090
1321.00	0.298011
1322.00	0.297936
1323.00	0.297884
1324.00	0.297800
1325.00	0.297713
1326.00	0.297658
1327.00	0.297586
1328.00	0.297533
1329.00	0.297487
1330.00	0.297453
1331.00	0.297406
1332.00	0.297361
1333.00	0.297317
1334.00	0.297304
1335.00	0.297266
1336.00	0.297239
1337.00	0.297234
1338.00	0.297238
1339.00	0.297245
1340.00	0.297275
1341.00	0.297341
1342.00	0.297405
1343.00	0.297440
1344.00	0.297473
1345.00	0.297503
1346.00	0.297545
1347.00	0.297565
1348.00	0.297570
1349.00	0.297600
1350.00	0.297641
1351.00	0.297674
1352.00	0.297734
1353.00	0.297824
1354.00	0.297881
1355.00	0.297936
1356.00	0.298037
1357.00	0.298158
1358.00	0.298259
1359.00	0.298396
1360.00	0.298590
1361.00	0.298820
1362.00	0.299104
1363.00	0.299395
1364.00	0.299742
1365.00	0.300126
1366.00	0.300556
1367.00	0.301043
1368.00	0.301618
1369.00	0.302228
1370.00	0.302848
1371.00	0.303571
1372.00	0.304400
1373.00	0.305258
1374.00	0.306196
1375.00	0.307233
1376.00	0.308310
1377.00	0.309473
1378.00	0.310728
1379.00	0.312031
1380.00	0.313418
1381.00	0.314926
1382.00	0.316554
1383.00	0.318216
1384.00	0.319892
1385.00	0.321666
1386.00	0.323540
1387.00	0.325513
1388.00	0.327534
1389.00	0.329592
1390.00	0.331759
1391.00	0.333948
1392.00	0.336211
1393.00	0.338555
1394.00	0.340959
1395.00	0.343375
1396.00	0.345812
1397.00	0.348282
1398.00	0.350790
1399.00	0.353276
1400.00	0.355809
1401.00	0.358382
1402.00	0.360939
1403.00	0.363481
1404.00	0.366016
1405.00	0.368567
1406.00	0.371120
1407.00	0.373608
1408.00	0.376090
1409.00	0.378517
1410.00	0.380919
1411.00	0.383256
1412.00	0.385579
1413.00	0.387860
1414.00	0.390082
1415.00	0.392228
1416.00	0.394325
1417.00	0.396361
1418.00	0.398330
1419.00	0.400231
1420.00	0.402060
1421.00	0.403855
1422.00	0.405542
1423.00	0.407195
1424.00	0.408786
1425.00	0.410290
1426.00	0.411734
1427.00	0.413101
1428.00	0.414395
1429.00	0.415634
1430.00	0.416812
1431.00	0.417951
1432.00	0.419013
1433.00	0.420015
1434.00	0.420974
1435.00	0.421916
1436.00	0.422817
1437.00	0.423641
1438.00	0.424354
1439.00	0.425054
1440.00	0.425698
1441.00	0.426293
1442.00	0.426856
1443.00	0.427370
1444.00	0.427854
1445.00	0.428263
1446.00	0.428632
1447.00	0.429004
1448.00	0.429315
1449.00	0.429535
1450.00	0.429731
1451.00	0.429880
1452.00	0.429976
1453.00	0.429989
1454.00	0.429979
1455.00	0.429955
1456.00	0.429889
1457.00	0.429750
1458.00	0.429538
1459.00	0.429286
1460.00	0.428995
1461.00	0.428613
1462.00	0.428196
1463.00	0.427718
1464.00	0.427170
1465.00	0.426581
1466.00	0.425952
1467.00	0.425314
1468.00	0.424595
1469.00	0.423834
1470.00	0.423019
1471.00	0.422156
1472.00	0.421251
1473.00	0.420297
1474.00	0.419296
1475.00	0.418268
1476.00	0.417189
1477.00	0.416094
1478.00	0.414958
1479.00	0.413807
1480.00	0.412595
1481.00	0.411356
1482.00	0.410108
1483.00	0.408813
1484.00	0.407506
1485.00	0.406191
1486.00	0.404840
1487.00	0.403450
1488.00	0.402075
1489.00	0.400709
1490.00	0.399323
1491.00	0.397889
1492.00	0.396452
1493.00	0.395023
1494.00	0.393563
1495.00	0.392119
1496.00	0.390684
1497.00	0.389271
1498.00	0.387851
1499.00	0.386404
1500.00	0.385020
1501.00	0.383576
1502.00	0.382124
1503.00	0.380673
1504.00	0.379259
1505.00	0.377856
1506.00	0.376391
1507.00	0.374939
1508.00	0.373534
1509.00	0.372128
1510.00	0.370695
1511.00	0.369258
1512.00	0.367870
1513.00	0.366435
1514.00	0.365026
1515.00	0.363625
1516.00	0.362227
1517.00	0.360816
1518.00	0.359438
1519.00	0.358132
1520.00	0.356830
1521.00	0.355528
1522.00	0.354200
1523.00	0.352942
1524.00	0.351664
1525.00	0.350393
1526.00	0.349136
1527.00	0.347932
1528.00	0.346746
1529.00	0.345522
1530.00	0.344371
1531.00	0.343234
1532.00	0.342102
1533.00	0.340981
1534.00	0.339875
1535.00	0.338766
1536.00	0.337636
1537.00	0.336535
1538.00	0.335452
1539.00	0.334402
1540.00	0.333324
1541.00	0.332265
1542.00	0.331222
1543.00	0.330208
1544.00	0.329202
1545.00	0.328194
1546.00	0.327210
1547.00	0.326235
1548.00	0.325227
1549.00	0.324243
1550.00	0.323282
1551.00	0.322327
1552.00	0.321397
1553.00	0.320481
1554.00	0.319555
1555.00	0.318649
1556.00	0.317730
1557.00	0.316836
1558.00	0.315957
1559.00	0.315078
1560.00	0.314200
1561.00	0.313326
1562.00	0.312486
1563.00	0.311656
1564.00	0.310795
1565.00	0.309963
1566.00	0.309126
1567.00	0.308302
1568.00	0.307500
1569.00	0.306687
1570.00	0.305865
1571.00	0.305072
1572.00	0.304289
1573.00	0.303556
1574.00	0.302808
1575.00	0.302065
1576.00	0.301339
1577.00	0.300616
1578.00	0.299914
1579.00	0.299182
1580.00	0.298457
1581.00	0.297767
1582.00	0.297087
1583.00	0.296437
1584.00	0.295799
1585.00	0.295166
1586.00	0.294540
1587.00	0.293915
1588.00	0.293299
1589.00	0.292680
1590.00	0.292040
1591.00	0.291454
1592.00	0.290889
1593.00	0.290332
1594.00	0.289787
1595.00	0.289240
1596.00	0.288737
1597.00	0.288237
1598.00	0.287736
1599.00	0.287267
1600.00	0.286768
1601.00	0.286268
1602.00	0.285758
1603.00	0.285261
1604.00	0.284794
1605.00	0.284332
1606.00	0.283889
1607.00	0.283471
1608.00	0.283046
1609.00	0.282602
1610.00	0.282170
1611.00	0.281732
1612.00	0.281278
1613.00	0.280830
1614.00	0.280404
1615.00	0.280013
1616.00	0.279617
1617.00	0.279234
1618.00	0.278836
1619.00	0.278469
1620.00	0.278137
1621.00	0.277778
1622.00	0.277419
1623.00	0.277070
1624.00	0.276724
1625.00	0.276387
1626.00	0.276075
1627.00	0.275768
1628.00	0.275464
1629.00	0.275190
1630.00	0.274916
1631.00	0.274640
1632.00	0.274361
1633.00	0.274041
1634.00	0.273744
1635.00	0.273476
1636.00	0.273207
1637.00	0.272936
1638.00	0.272683
1639.00	0.272455
1640.00	0.272225
1641.00	0.271973
1642.00	0.271698
1643.00	0.273527
1644.00	0.275342
1645.00	0.277150
1646.00	0.278984
1647.00	0.280827
1648.00	0.282650
1649.00	0.284495
1650.00	0.286335
1651.00	0.288247
1652.00	0.290134
1653.00	0.292030
1654.00	0.293954
1655.00	0.295882
1656.00	0.297769
1657.00	0.299585
1658.00	0.301524
1659.00	0.303532
1660.00	0.303206
1661.00	0.302900
1662.00	0.302643
1663.00	0.302339
1664.00	0.302050
1665.00	0.301828
1666.00	0.301527
1667.00	0.301310
1668.00	0.300986
1669.00	0.300762
1670.00	0.300434
1671.00	0.300138
1672.00	0.299895
1673.00	0.299639
1674.00	0.299446
1675.00	0.299108
1676.00	0.298798
1677.00	0.298553
1678.00	0.298358
1679.00	0.298110
1680.00	0.297958
1681.00	0.297742
1682.00	0.297480
1683.00	0.297368
1684.00	0.297186
1685.00	0.297060
1686.00	0.296840
1687.00	0.296698
1688.00	0.296653
1689.00	0.296571
1690.00	0.296509
1691.00	0.296465
1692.00	0.296597
1693.00	0.296564
1694.00	0.296556
1695.00	0.296509
1696.00	0.296575
1697.00	0.296478
1698.00	0.296517
1699.00	0.296596
1700.00	0.296564
1701.00	0.296577
1702.00	0.296557
1703.00	0.296578
1704.00	0.296649
1705.00	0.296606
1706.00	0.296573
1707.00	0.296568
1708.00	0.296555
1709.00	0.296405
1710.00	0.296455
1711.00	0.296436
1712.00	0.296392
1713.00	0.296414
1714.00	0.296478
1715.00	0.296471
1716.00	0.296433
1717.00	0.296468
1718.00	0.296566
1719.00	0.296621
1720.00	0.296688
1721.00	0.296740
1722.00	0.296768
1723.00	0.296784
1724.00	0.296796
1725.00	0.296901
1726.00	0.297041
1727.00	0.296974
1728.00	0.297022
1729.00	0.297170
1730.00	0.297124
1731.00	0.297163
1732.00	0.297183
1733.00	0.297288
1734.00	0.297306
1735.00	0.297349
1736.00	0.297507
1737.00	0.297640
1738.00	0.297732
1739.00	0.297848
1740.00	0.297993
1741.00	0.298143
1742.00	0.298197
1743.00	0.298292
1744.00	0.298519
1745.00	0.298701
1746.00	0.298788
1747.00	0.299053
1748.00	0.299257
1749.00	0.299559
1750.00	0.299759
1751.00	0.300038
1752.00	0.300128
1753.00	0.300256
1754.00	0.300414
1755.00	0.300603
1756.00	0.300800
1757.00	0.300928
1758.00	0.301147
1759.00	0.301441
1760.00	0.301612
1761.00	0.301787
1762.00	0.301977
1763.00	0.302159
1764.00	0.302253
1765.00	0.302379
1766.00	0.302404
1767.00	0.302527
1768.00	0.302579
1769.00	0.302747
1770.00	0.302770
1771.00	0.302837
1772.00	0.302973
1773.00	0.303012
1774.00	0.303008
1775.00	0.302909
1776.00	0.302862
1777.00	0.302798
1778.00	0.302795
1779.00	0.302760
1780.00	0.302676
1781.00	0.302680
1782.00	0.302735
1783.00	0.302624
1784.00	0.302475
1785.00	0.302365
1786.00	0.302202
1787.00	0.302141
1788.00	0.302045
1789.00	0.301872
1790.00	0.301778
1791.00	0.301756
1792.00	0.301779
1793.00	0.301595
1794.00	0.301555
1795.00	0.301401
1796.00	0.301225
1797.00	0.301163
1798.00	0.300978
1799.00	0.300692
1800.00	0.300622
1801.00	0.300487
1802.00	0.300242
1803.00	0.300213
1804.00	0.300077
1805.00	0.299963
1806.00	0.299773
1807.00	0.299598
1808.00	0.299489
1809.00	0.299171
1810.00	0.299085
1811.00	0.298914
1812.00	0.298894
1813.00	0.298691
1814.00	0.298604
1815.00	0.298449
1816.00	0.298273
1817.00	0.298213
1818.00	0.298101
1819.00	0.298173
1820.00	0.297989
1821.00	0.297949
1822.00	0.297819
1823.00	0.297817
1824.00	0.297777
1825.00	0.297760
1826.00	0.297898
1827.00	0.297819
1828.00	0.297856
1829.00	0.297739
1830.00	0.298006
1831.00	0.298004
1832.00	0.298228
1833.00	0.298488
1834.00	0.298677
1835.00	0.298916
1836.00	0.299232
1837.00	0.299711
1838.00	0.300070
1839.00	0.300518
1840.00	0.301055
1841.00	0.301552
1842.00	0.302160
1843.00	0.302845
1844.00	0.303717
1845.00	0.304605
1846.00	0.305675
1847.00	0.306653
1848.00	0.307834
1849.00	0.308899
1850.00	0.310264
1851.00	0.311728
1852.00	0.313265
1853.00	0.314826
1854.00	0.316553
1855.00	0.318503
1856.00	0.320483
1857.00	0.322659
1858.00	0.325093
1859.00	0.327419
1860.00	0.329997
1861.00	0.332822
1862.00	0.335758
1863.00	0.338848
1864.00	0.342167
1865.00	0.345750
1866.00	0.349611
1867.00	0.353484
1868.00	0.357397
1869.00	0.361814
1870.00	0.366151
1871.00	0.370826
1872.00	0.375735
1873.00	0.381030
1874.00	0.386246
1875.00	0.391648
1876.00	0.397513
1877.00	0.403327
1878.00	0.409262
1879.00	0.415352
1880.00	0.421676
1881.00	0.427824
1882.00	0.434334
1883.00	0.440960
1884.00	0.447755
1885.00	0.454546
1886.00	0.461370
1887.00	0.468579
1888.00	0.475293
1889.00	0.482310
1890.00	0.489162
1891.00	0.496466
1892.00	0.503492
1893.00	0.510471
1894.00	0.517597
1895.00	0.524577
1896.00	0.531824
1897.00	0.538582
1898.00	0.545909
1899.00	0.552596
1900.00	0.559591
1901.00	0.566152
1902.00	0.573221
1903.00	0.579651
1904.00	0.586020
1905.00	0.592838
1906.00	0.598929
1907.00	0.605048
1908.00	0.610229
1909.00	0.616085
1910.00	0.621057
1911.00	0.626323
1912.00	0.631482
1913.00	0.635987
1914.00	0.640617
1915.00	0.644728
1916.00	0.648929
1917.00	0.651857
1918.00	0.655321
1919.00	0.658029
1920.00	0.661098
1921.00	0.663507
1922.00	0.666067
1923.00	0.667936
1924.00	0.669703
1925.00	0.672120
1926.00	0.673678
1927.00	0.675362
1928.00	0.676415
1929.00	0.677263
1930.00	0.677993
1931.00	0.678208
1932.00	0.679035
1933.00	0.679313
1934.00	0.680334
1935.00	0.680121
1936.00	0.680695
1937.00	0.680739
1938.00	0.681337
1939.00	0.680683
1940.00	0.681044
1941.00	0.680810
1942.00	0.679793
1943.00	0.679100
1944.00	0.678495
1945.00	0.678163
1946.00	0.677328
1947.00	0.677009
1948.00	0.676621
1949.00	0.675030
1950.00	0.674081
1951.00	0.672942
1952.00	0.672104
1953.00	0.670655
1954.00	0.669170
1955.00	0.667290
1956.00	0.665807
1957.00	0.663755
1958.00	0.662022
1959.00	0.660686
1960.00	0.658742
1961.00	0.657441
1962.00	0.655079
1963.00	0.653567
1964.00	0.651513
1965.00	0.649343
1966.00	0.647860
1967.00	0.645569
1968.00	0.643665
1969.00	0.641728
1970.00	0.639453
1971.00	0.637319
1972.00	0.635261
1973.00	0.633434
1974.00	0.631484
1975.00	0.629655
1976.00	0.627736
1977.00	0.626097
1978.00	0.623693
1979.00	0.621988
1980.00	0.619834
1981.00	0.617652
1982.00	0.615751
1983.00	0.613894
1984.00	0.612312
1985.00	0.609863
1986.00	0.608196
1987.00	0.606465
1988.00	0.604814
1989.00	0.602900
1990.00	0.600650
1991.00	0.598800
1992.00	0.596684
1993.00	0.595104
1994.00	0.592916
1995.00	0.591043
1996.00	0.588940
1997.00	0.587297
1998.00	0.585440
1999.00	0.583616
2000.00	0.581356
2001.00	0.579543
2002.00	0.577639
2003.00	0.575217
2004.00	0.573389
2005.00	0.571256
2006.00	0.569907
2007.00	0.567967
2008.00	0.566090
2009.00	0.564084
2010.00	0.561607
2011.00	0.560041
2012.00	0.558089
2013.00	0.556388
2014.00	0.554028
2015.00	0.552168
2016.00	0.550517
2017.00	0.548861
2018.00	0.546602
2019.00	0.544974
2020.00	0.543549
2021.00	0.541541
2022.00	0.539892
2023.00	0.537505
2024.00	0.536034
2025.00	0.534070
2026.00	0.532387
2027.00	0.530672
2028.00	0.528365
2029.00	0.526869
2030.00	0.524782
2031.00	0.523035
2032.00	0.520887
2033.00	0.519104
2034.00	0.517509
2035.00	0.516100
2036.00	0.514406
2037.00	0.512543
2038.00	0.510977
2039.00	0.509273
2040.00	0.507723
2041.00	0.505898
2042.00	0.504427
2043.00	0.502713
2044.00	0.500922
2045.00	0.499539
2046.00	0.497331
2047.00	0.496164
2048.00	0.494703
2049.00	0.492986
2050.00	0.491002
2051.00	0.489199
2052.00	0.487342
2053.00	0.485542
2054.00	0.484129
2055.00	0.482357
2056.00	0.480443
2057.00	0.478896
2058.00	0.477450
2059.00	0.475818
2060.00	0.474645
2061.00	0.473157
2062.00	0.471724
2063.00	0.470247
2064.00	0.468614
2065.00	0.467030
2066.00	0.465975
2067.00	0.464630
2068.00	0.462937
2069.00	0.461580
2070.00	0.460155
2071.00	0.458423
2072.00	0.457362
2073.00	0.455993
2074.00	0.454201
2075.00	0.452655
2076.00	0.451081
2077.00	0.449192
2078.00	0.447822
2079.00	0.446113
2080.00	0.445081
2081.00	0.443453
2082.00	0.442121
2083.00	0.440611
2084.00	0.438791
2085.00	0.437651
2086.00	0.435996
2087.00	0.434513
2088.00	0.432983
2089.00	0.431208
2090.00	0.429984
2091.00	0.428834
2092.00	0.427437
2093.00	0.426198
2094.00	0.424964
2095.00	0.423320
2096.00	0.422107
2097.00	0.420420
2098.00	0.418933
2099.00	0.416981
2100.00	0.415569
2101.00	0.414321
2102.00	0.412742
2103.00	0.411555
2104.00	0.410166
2105.00	0.409108
2106.00	0.407740
2107.00	0.406217
2108.00	0.404797
2109.00	0.403511
2110.00	0.401940
2111.00	0.400599
2112.00	0.399710
2113.00	0.398104
2114.00	0.397272
2115.00	0.396033
2116.00	0.395441
2117.00	0.394237
2118.00	0.393275
2119.00	0.392162
2120.00	0.390854
2121.00	0.390021
2122.00	0.388713
2123.00	0.387703
2124.00	0.386634
2125.00	0.385763
2126.00	0.384551
2127.00	0.383946
2128.00	0.382798
2129.00	0.381631
2130.00	0.380843
2131.00	0.379376
2132.00	0.378420
2133.00	0.377051
2134.00	0.376211
2135.00	0.375009
2136.00	0.374136
2137.00	0.373168
2138.00	0.371821
2139.00	0.371029
2140.00	0.369957
2141.00	0.369149
2142.00	0.367586
2143.00	0.366728
2144.00	0.365432
2145.00	0.364589
2146.00	0.363709
2147.00	0.362724
2148.00	0.361762
2149.00	0.360772
2150.00	0.360144
2151.00	0.359074
2152.00	0.358739
2153.00	0.357641
2154.00	0.357041
2155.00	0.356580
2156.00	0.355523
2157.00	0.355033
2158.00	0.353902
2159.00	0.353785
2160.00	0.352896
2161.00	0.351942
2162.00	0.351080
2163.00	0.350019
2164.00	0.349481
2165.00	0.348814
2166.00	0.348365
2167.00	0.347468
2168.00	0.346915
2169.00	0.345948
2170.00	0.345349
2171.00	0.344573
2172.00	0.343768
2173.00	0.343231
2174.00	0.342405
2175.00	0.342138
2176.00	0.341240
2177.00	0.340910
2178.00	0.340957
2179.00	0.340606
2180.00	0.340378
2181.00	0.339865
2182.00	0.339671
2183.00	0.339383
2184.00	0.339210
2185.00	0.338836
2186.00	0.338422
2187.00	0.338314
2188.00	0.338071
2189.00	0.337530
2190.00	0.337414
2191.00	0.337111
2192.00	0.336591
2193.00	0.336243
2194.00	0.335850
2195.00	0.335294
2196.00	0.335018
2197.00	0.334622
[truncated: 303 more rows]
