# Supplementary material for: Ultrafast charge-transfer-induced spin transition in cobalt-tungstate molecular photomagnets
Source: Nat Commun. 2025 Jun 6;16:5012. doi: 10.1038/s41467-025-60401-4 (PMC12144094; doi:10.1038/s41467-025-60401-4)
Supplement: Supplementary file 5 — Source Data [file 41467_2025_60401_MOESM5_ESM.zip › Source_Data_files/Photoinduced_UV_vis_NIR_spectra_CsCoW/photo2nd_anealing/File_220713_171822_150K.txt]

File_220713_171822_150K.spc - RawData
�g�� (nm)	Abs.
200.00	2.921274
201.00	2.506237
202.00	2.500045
203.00	2.396038
204.00	2.208118
205.00	2.179005
206.00	2.257336
207.00	2.225530
208.00	2.195866
209.00	2.211577
210.00	2.340632
211.00	2.294399
212.00	2.252583
213.00	2.305481
214.00	2.358752
215.00	2.276987
216.00	2.349955
217.00	2.276040
218.00	2.230620
219.00	2.175583
220.00	2.182065
221.00	2.146890
222.00	2.189835
223.00	2.186113
224.00	2.172674
225.00	2.166282
226.00	2.158062
227.00	2.170717
228.00	2.182891
229.00	2.201138
230.00	2.201500
231.00	2.210154
232.00	2.216122
233.00	2.216898
234.00	2.217445
235.00	2.234325
236.00	2.247069
237.00	2.230530
238.00	2.236525
239.00	2.240252
240.00	2.247097
241.00	2.233026
242.00	2.240223
243.00	2.270337
244.00	2.275839
245.00	2.281804
246.00	2.291355
247.00	2.307702
248.00	2.290219
249.00	2.289888
250.00	2.296996
251.00	2.311343
252.00	2.298687
253.00	2.278088
254.00	2.284081
255.00	2.269932
256.00	2.264520
257.00	2.272855
258.00	2.293468
259.00	2.304328
260.00	2.315799
261.00	2.321535
262.00	2.308432
263.00	2.312980
264.00	2.303810
265.00	2.306589
266.00	2.314320
267.00	2.305806
268.00	2.286198
269.00	2.283840
270.00	2.266304
271.00	2.246171
272.00	2.250986
273.00	2.244260
274.00	2.222592
275.00	2.215253
276.00	2.202953
277.00	2.188068
278.00	2.179962
279.00	2.181150
280.00	2.176011
281.00	2.181395
282.00	2.180275
283.00	2.165343
284.00	2.157033
285.00	2.150167
286.00	2.133487
287.00	2.123343
288.00	2.113252
289.00	2.110334
290.00	2.101295
291.00	2.093109
292.00	2.090000
293.00	2.087426
294.00	2.069760
295.00	2.057621
296.00	2.042949
297.00	2.022139
298.00	2.007813
299.00	2.003401
300.00	1.989972
301.00	1.975683
302.00	1.968915
303.00	1.951976
304.00	1.931116
305.00	1.913429
306.00	1.895058
307.00	1.877248
308.00	1.871571
309.00	1.847117
310.00	1.827691
311.00	1.815948
312.00	1.797850
313.00	1.772105
314.00	1.757757
315.00	1.746063
316.00	1.725443
317.00	1.705292
318.00	1.684414
319.00	1.667463
320.00	1.643476
321.00	1.627774
322.00	1.614159
323.00	1.600503
324.00	1.586006
325.00	1.573369
326.00	1.560952
327.00	1.544444
328.00	1.533541
329.00	1.520798
330.00	1.510014
331.00	1.498582
332.00	1.490832
333.00	1.479752
334.00	1.471939
335.00	1.466681
336.00	1.457929
337.00	1.450802
338.00	1.445762
339.00	1.440602
340.00	1.436087
341.00	1.432221
342.00	1.429364
343.00	1.426704
344.00	1.423011
345.00	1.417165
346.00	1.415011
347.00	1.410796
348.00	1.407371
349.00	1.404423
350.00	1.403446
351.00	1.399149
352.00	1.396917
353.00	1.394876
354.00	1.391425
355.00	1.386351
356.00	1.384023
357.00	1.377493
358.00	1.371845
359.00	1.366785
360.00	1.360914
361.00	1.354046
362.00	1.350164
363.00	1.343329
364.00	1.337494
365.00	1.331950
366.00	1.324878
367.00	1.317404
368.00	1.309861
369.00	1.301431
370.00	1.292693
371.00	1.285074
372.00	1.276214
373.00	1.267530
374.00	1.257138
375.00	1.249167
376.00	1.239778
377.00	1.229435
378.00	1.219980
379.00	1.211961
380.00	1.202377
381.00	1.192811
382.00	1.184062
383.00	1.174936
384.00	1.164986
385.00	1.155429
386.00	1.146543
387.00	1.138051
388.00	1.129375
389.00	1.121807
390.00	1.113697
391.00	1.105200
392.00	1.096703
393.00	1.089037
394.00	1.081469
395.00	1.073886
396.00	1.067634
397.00	1.061819
398.00	1.055946
399.00	1.050223
400.00	1.045754
401.00	1.040568
402.00	1.035978
403.00	1.031597
404.00	1.027768
405.00	1.023437
406.00	1.019818
407.00	1.016523
408.00	1.013762
409.00	1.010959
410.00	1.008118
411.00	1.005186
412.00	1.001922
413.00	0.997736
414.00	0.993539
415.00	0.990445
416.00	0.986934
417.00	0.983432
418.00	0.980415
419.00	0.976969
420.00	0.972931
421.00	0.969462
422.00	0.966287
423.00	0.962978
424.00	0.959643
425.00	0.955694
426.00	0.951792
427.00	0.947734
428.00	0.944005
429.00	0.940795
430.00	0.937889
431.00	0.934106
432.00	0.930776
433.00	0.926947
434.00	0.922883
435.00	0.919076
436.00	0.916064
437.00	0.912490
438.00	0.909254
439.00	0.906137
440.00	0.903318
441.00	0.901128
442.00	0.898621
443.00	0.896591
444.00	0.894049
445.00	0.891403
446.00	0.888483
447.00	0.886352
448.00	0.884440
449.00	0.882960
450.00	0.880937
451.00	0.879369
452.00	0.877647
453.00	0.875713
454.00	0.874127
455.00	0.872887
456.00	0.871601
457.00	0.870449
458.00	0.869426
459.00	0.868331
460.00	0.867520
461.00	0.866384
462.00	0.865322
463.00	0.864266
464.00	0.862764
465.00	0.861794
466.00	0.860773
467.00	0.859428
468.00	0.857684
469.00	0.856118
470.00	0.854247
471.00	0.851709
472.00	0.849100
473.00	0.846910
474.00	0.845266
475.00	0.842809
476.00	0.840789
477.00	0.838934
478.00	0.837203
479.00	0.834838
480.00	0.832962
481.00	0.831208
482.00	0.829444
483.00	0.827131
484.00	0.825064
485.00	0.823061
486.00	0.820916
487.00	0.818644
488.00	0.816563
489.00	0.814806
490.00	0.813038
491.00	0.811300
492.00	0.809623
493.00	0.807746
494.00	0.805903
495.00	0.804131
496.00	0.802430
497.00	0.800844
498.00	0.799467
499.00	0.798096
500.00	0.796644
501.00	0.794920
502.00	0.793765
503.00	0.792139
504.00	0.790768
505.00	0.789718
506.00	0.788700
507.00	0.787787
508.00	0.786745
509.00	0.785387
510.00	0.783593
511.00	0.783003
512.00	0.781515
513.00	0.781174
514.00	0.780449
515.00	0.779996
516.00	0.779293
517.00	0.778532
518.00	0.777792
519.00	0.777182
520.00	0.776522
521.00	0.775364
522.00	0.774679
523.00	0.773824
524.00	0.773771
525.00	0.773367
526.00	0.772985
527.00	0.772543
528.00	0.772306
529.00	0.771862
530.00	0.772014
531.00	0.772045
532.00	0.772045
533.00	0.771821
534.00	0.771321
535.00	0.770886
536.00	0.770531
537.00	0.770218
538.00	0.769752
539.00	0.768935
540.00	0.767835
541.00	0.766731
542.00	0.765813
543.00	0.764889
544.00	0.763699
545.00	0.762803
546.00	0.762000
547.00	0.760689
548.00	0.759469
549.00	0.758537
550.00	0.757100
551.00	0.756104
552.00	0.755233
553.00	0.754213
554.00	0.753514
555.00	0.753526
556.00	0.752781
557.00	0.752992
558.00	0.753282
559.00	0.753812
560.00	0.754079
561.00	0.755011
562.00	0.755494
563.00	0.756401
564.00	0.757428
565.00	0.758306
566.00	0.759417
567.00	0.759952
568.00	0.760641
569.00	0.761306
570.00	0.762374
571.00	0.762653
572.00	0.763854
573.00	0.764952
574.00	0.765872
575.00	0.766764
576.00	0.767501
577.00	0.768373
578.00	0.769106
579.00	0.770310
580.00	0.771375
581.00	0.772703
582.00	0.774525
583.00	0.776273
584.00	0.777849
585.00	0.779926
586.00	0.782311
587.00	0.783973
588.00	0.786221
589.00	0.788391
590.00	0.790697
591.00	0.792812
592.00	0.795397
593.00	0.797204
594.00	0.799392
595.00	0.801275
596.00	0.803451
597.00	0.804825
598.00	0.807564
599.00	0.809684
600.00	0.811561
601.00	0.814321
602.00	0.816936
603.00	0.818556
604.00	0.820639
605.00	0.823019
606.00	0.824911
607.00	0.827243
608.00	0.829640
609.00	0.832423
610.00	0.835316
611.00	0.836958
612.00	0.839765
613.00	0.842472
614.00	0.845039
615.00	0.846975
616.00	0.849136
617.00	0.851403
618.00	0.853931
619.00	0.855801
620.00	0.858419
621.00	0.862040
622.00	0.864113
623.00	0.866297
624.00	0.868767
625.00	0.871457
626.00	0.874128
627.00	0.876504
628.00	0.879150
629.00	0.881426
630.00	0.883359
631.00	0.885226
632.00	0.887819
633.00	0.890113
634.00	0.892900
635.00	0.895177
636.00	0.898233
637.00	0.900678
638.00	0.902872
639.00	0.905588
640.00	0.908129
641.00	0.910099
642.00	0.912898
643.00	0.916487
644.00	0.918495
645.00	0.921124
646.00	0.923509
647.00	0.925905
648.00	0.926867
649.00	0.929278
650.00	0.931832
651.00	0.934313
652.00	0.935628
653.00	0.938766
654.00	0.940529
655.00	0.942978
656.00	0.945251
657.00	0.948659
658.00	0.951210
659.00	0.955295
660.00	0.957986
661.00	0.960951
662.00	0.963728
663.00	0.965838
664.00	0.967597
665.00	0.969496
666.00	0.970491
667.00	0.971707
668.00	0.973144
669.00	0.973949
670.00	0.974480
671.00	0.976066
672.00	0.976787
673.00	0.978044
674.00	0.979644
675.00	0.981351
676.00	0.982865
677.00	0.985040
678.00	0.986496
679.00	0.987775
680.00	0.989128
681.00	0.990922
682.00	0.992809
683.00	0.994473
684.00	0.995884
685.00	0.998280
686.00	1.000331
687.00	1.001200
688.00	1.002974
689.00	1.004695
690.00	1.005286
691.00	1.005136
692.00	1.005837
693.00	1.006811
694.00	1.007837
695.00	1.008936
696.00	1.010742
697.00	1.012339
698.00	1.013466
699.00	1.014495
700.00	1.015816
701.00	1.016679
702.00	1.017382
703.00	1.017359
704.00	1.018504
705.00	1.019178
706.00	1.020294
707.00	1.022282
708.00	1.025193
709.00	1.024842
710.00	1.026207
711.00	1.026816
712.00	1.026370
713.00	1.025755
714.00	1.027253
715.00	1.028179
716.00	1.028495
717.00	1.030855
718.00	1.030817
719.00	1.020291
720.00	1.009354
721.00	1.002216
722.00	0.999485
723.00	0.996885
724.00	0.994092
725.00	0.991393
726.00	0.988485
727.00	0.985788
728.00	0.982690
729.00	0.980059
730.00	0.980211
731.00	0.980300
732.00	0.980360
733.00	0.980372
734.00	0.980437
735.00	0.980410
736.00	0.980350
737.00	0.980328
738.00	0.980183
739.00	0.980059
740.00	0.979793
741.00	0.979596
742.00	0.979312
743.00	0.978996
744.00	0.978639
745.00	0.978204
746.00	0.977818
747.00	0.977374
748.00	0.976874
749.00	0.976320
750.00	0.975791
751.00	0.975149
752.00	0.974592
753.00	0.973856
754.00	0.973072
755.00	0.972251
756.00	0.971426
757.00	0.970734
758.00	0.969874
759.00	0.968975
760.00	0.967968
761.00	0.967043
762.00	0.966061
763.00	0.965043
764.00	0.963936
765.00	0.962867
766.00	0.961820
767.00	0.960690
768.00	0.959413
769.00	0.958125
770.00	0.957029
771.00	0.955813
772.00	0.954535
773.00	0.953227
774.00	0.951838
775.00	0.950464
776.00	0.949041
777.00	0.947711
778.00	0.946293
779.00	0.944829
780.00	0.943223
781.00	0.941695
782.00	0.940101
783.00	0.938416
784.00	0.936726
785.00	0.935071
786.00	0.933306
787.00	0.931440
788.00	0.929663
789.00	0.927906
790.00	0.926156
791.00	0.924317
792.00	0.922415
793.00	0.920562
794.00	0.918530
795.00	0.916459
796.00	0.914459
797.00	0.912434
798.00	0.910405
799.00	0.908326
800.00	0.906313
801.00	0.904241
802.00	0.902208
803.00	0.900080
804.00	0.897978
805.00	0.895801
806.00	0.893570
807.00	0.891246
808.00	0.888977
809.00	0.886782
810.00	0.884451
811.00	0.882280
812.00	0.880107
813.00	0.877838
814.00	0.875548
815.00	0.873149
816.00	0.870907
817.00	0.868587
818.00	0.866259
819.00	0.863934
820.00	0.861573
821.00	0.859184
822.00	0.856840
823.00	0.854508
824.00	0.852214
825.00	0.849978
826.00	0.847683
827.00	0.845418
828.00	0.842989
829.00	0.840626
830.00	0.838241
831.00	0.835935
832.00	0.833587
833.00	0.831093
834.00	0.828748
835.00	0.826379
836.00	0.823900
837.00	0.821612
838.00	0.819386
839.00	0.817026
840.00	0.814792
841.00	0.812421
842.00	0.809995
843.00	0.807651
844.00	0.805311
845.00	0.802954
846.00	0.800558
847.00	0.798223
848.00	0.795854
849.00	0.793626
850.00	0.791335
851.00	0.788904
852.00	0.786547
853.00	0.784176
854.00	0.781886
855.00	0.779415
856.00	0.777023
857.00	0.774628
858.00	0.772236
859.00	0.769781
860.00	0.767019
861.00	0.764744
862.00	0.762393
863.00	0.756534
864.00	0.750718
865.00	0.744870
866.00	0.738937
867.00	0.733111
868.00	0.727306
869.00	0.721524
870.00	0.715978
871.00	0.710251
872.00	0.704621
873.00	0.698975
874.00	0.693292
875.00	0.687607
876.00	0.682064
877.00	0.676727
878.00	0.670973
879.00	0.665372
880.00	0.662611
881.00	0.659909
882.00	0.657159
883.00	0.654467
884.00	0.651729
885.00	0.649149
886.00	0.646480
887.00	0.643669
888.00	0.640941
889.00	0.638194
890.00	0.635502
891.00	0.632788
892.00	0.630181
893.00	0.627482
894.00	0.624777
895.00	0.622204
896.00	0.619575
897.00	0.616950
898.00	0.614274
899.00	0.611718
900.00	0.609201
901.00	0.606610
902.00	0.603892
903.00	0.601343
904.00	0.598787
905.00	0.596203
906.00	0.593694
907.00	0.591204
908.00	0.588740
909.00	0.586275
910.00	0.583853
911.00	0.581518
912.00	0.579089
913.00	0.576792
914.00	0.574418
915.00	0.572075
916.00	0.569705
917.00	0.567353
918.00	0.565123
919.00	0.562962
920.00	0.560707
921.00	0.558550
922.00	0.556393
923.00	0.554264
924.00	0.552138
925.00	0.550027
926.00	0.547965
927.00	0.545910
928.00	0.543809
929.00	0.541802
930.00	0.539705
931.00	0.537710
932.00	0.535715
933.00	0.533796
934.00	0.531828
935.00	0.529907
936.00	0.528001
937.00	0.526105
938.00	0.524224
939.00	0.522356
940.00	0.520495
941.00	0.518675
942.00	0.516863
943.00	0.515036
944.00	0.513206
945.00	0.511391
946.00	0.509561
947.00	0.507821
948.00	0.506136
949.00	0.504436
950.00	0.502725
951.00	0.501003
952.00	0.499310
953.00	0.497570
954.00	0.495873
955.00	0.494085
956.00	0.492406
957.00	0.490709
958.00	0.488997
959.00	0.487323
960.00	0.485738
961.00	0.484183
962.00	0.482594
963.00	0.481025
964.00	0.479446
965.00	0.477868
966.00	0.476266
967.00	0.474680
968.00	0.473132
969.00	0.471601
970.00	0.470093
971.00	0.468635
972.00	0.467245
973.00	0.465762
974.00	0.464302
975.00	0.462877
976.00	0.461468
977.00	0.459995
978.00	0.458555
979.00	0.457206
980.00	0.455876
981.00	0.454541
982.00	0.453181
983.00	0.451896
984.00	0.450584
985.00	0.449299
986.00	0.447997
987.00	0.446702
988.00	0.445402
989.00	0.444143
990.00	0.442934
991.00	0.441699
992.00	0.440496
993.00	0.439273
994.00	0.438106
995.00	0.436901
996.00	0.435713
997.00	0.434518
998.00	0.433368
999.00	0.432146
1000.00	0.430986
1001.00	0.429870
1002.00	0.428763
1003.00	0.427691
1004.00	0.426624
1005.00	0.425542
1006.00	0.424498
1007.00	0.423468
1008.00	0.422479
1009.00	0.421443
1010.00	0.420446
1011.00	0.419417
1012.00	0.418430
1013.00	0.417444
1014.00	0.416437
1015.00	0.415426
1016.00	0.414490
1017.00	0.413535
1018.00	0.412577
1019.00	0.411638
1020.00	0.410679
1021.00	0.409752
1022.00	0.408848
1023.00	0.407914
1024.00	0.407007
1025.00	0.406078
1026.00	0.405175
1027.00	0.404265
1028.00	0.403364
1029.00	0.402475
1030.00	0.401578
1031.00	0.400747
1032.00	0.399894
1033.00	0.399049
1034.00	0.398183
1035.00	0.397340
1036.00	0.396490
1037.00	0.395652
1038.00	0.394808
1039.00	0.393959
1040.00	0.393123
1041.00	0.392269
1042.00	0.391438
1043.00	0.390630
1044.00	0.389816
1045.00	0.389017
1046.00	0.388212
1047.00	0.387426
1048.00	0.386642
1049.00	0.385878
1050.00	0.385118
1051.00	0.384380
1052.00	0.383668
1053.00	0.382937
1054.00	0.382216
1055.00	0.381518
1056.00	0.380820
1057.00	0.380113
1058.00	0.379420
1059.00	0.378769
1060.00	0.378099
1061.00	0.377422
1062.00	0.376742
1063.00	0.376109
1064.00	0.375450
1065.00	0.374813
1066.00	0.374135
1067.00	0.373501
1068.00	0.372848
1069.00	0.372188
1070.00	0.371592
1071.00	0.370972
1072.00	0.370359
1073.00	0.369740
1074.00	0.369128
1075.00	0.368536
1076.00	0.367903
1077.00	0.367285
1078.00	0.366706
1079.00	0.366157
1080.00	0.365578
1081.00	0.365035
1082.00	0.364450
1083.00	0.363941
1084.00	0.363407
1085.00	0.362886
1086.00	0.362362
1087.00	0.361815
1088.00	0.361274
1089.00	0.360759
1090.00	0.360267
1091.00	0.359793
1092.00	0.359284
1093.00	0.358821
1094.00	0.358360
1095.00	0.357912
1096.00	0.357458
1097.00	0.356995
1098.00	0.356508
1099.00	0.356016
1100.00	0.355531
1101.00	0.355058
1102.00	0.354602
1103.00	0.354161
1104.00	0.353712
1105.00	0.353285
1106.00	0.352834
1107.00	0.352395
1108.00	0.351947
1109.00	0.351512
1110.00	0.351066
1111.00	0.350623
1112.00	0.350177
1113.00	0.349729
1114.00	0.349315
1115.00	0.348913
1116.00	0.348525
1117.00	0.348142
1118.00	0.347751
1119.00	0.347339
1120.00	0.346916
1121.00	0.346527
1122.00	0.346140
1123.00	0.345731
1124.00	0.345330
1125.00	0.344968
1126.00	0.344618
1127.00	0.344258
1128.00	0.343896
1129.00	0.343546
1130.00	0.343196
1131.00	0.342845
1132.00	0.342492
1133.00	0.342157
1134.00	0.341840
1135.00	0.341526
1136.00	0.341240
1137.00	0.340950
1138.00	0.340653
1139.00	0.340366
1140.00	0.340108
1141.00	0.339854
1142.00	0.339581
1143.00	0.339310
1144.00	0.339041
1145.00	0.338821
1146.00	0.338574
1147.00	0.338329
1148.00	0.338084
1149.00	0.337866
1150.00	0.337652
1151.00	0.337389
1152.00	0.337133
1153.00	0.336860
1154.00	0.336615
1155.00	0.336364
1156.00	0.336089
1157.00	0.335809
1158.00	0.335536
1159.00	0.335259
1160.00	0.334972
1161.00	0.334716
1162.00	0.334438
1163.00	0.334154
1164.00	0.333870
1165.00	0.333567
1166.00	0.333271
1167.00	0.332968
1168.00	0.332661
1169.00	0.332339
1170.00	0.332019
1171.00	0.331649
1172.00	0.331316
1173.00	0.331023
1174.00	0.330710
1175.00	0.330402
1176.00	0.330073
1177.00	0.329759
1178.00	0.329451
1179.00	0.329114
1180.00	0.328789
1181.00	0.328464
1182.00	0.328168
1183.00	0.327845
1184.00	0.327524
1185.00	0.327215
1186.00	0.326934
1187.00	0.326647
1188.00	0.326372
1189.00	0.326101
1190.00	0.325802
1191.00	0.325524
1192.00	0.325224
1193.00	0.324945
1194.00	0.324657
1195.00	0.324368
1196.00	0.324090
1197.00	0.323833
1198.00	0.323542
1199.00	0.323237
1200.00	0.322931
1201.00	0.322623
1202.00	0.322336
1203.00	0.322027
1204.00	0.321713
1205.00	0.321423
1206.00	0.321097
1207.00	0.320757
1208.00	0.320435
1209.00	0.320104
1210.00	0.319789
1211.00	0.319459
1212.00	0.319099
1213.00	0.318767
1214.00	0.318419
1215.00	0.318081
1216.00	0.317732
1217.00	0.317402
1218.00	0.317055
1219.00	0.316711
1220.00	0.316358
1221.00	0.316025
1222.00	0.315697
1223.00	0.315359
1224.00	0.315045
1225.00	0.314722
1226.00	0.314418
1227.00	0.314100
1228.00	0.313776
1229.00	0.313462
1230.00	0.313131
1231.00	0.312799
1232.00	0.312472
1233.00	0.312166
1234.00	0.311861
1235.00	0.311564
1236.00	0.311249
1237.00	0.310939
1238.00	0.310633
1239.00	0.310304
1240.00	0.309984
1241.00	0.309664
1242.00	0.309322
1243.00	0.308993
1244.00	0.308670
1245.00	0.308369
1246.00	0.308051
1247.00	0.307720
1248.00	0.307377
1249.00	0.307095
1250.00	0.306798
1251.00	0.306478
1252.00	0.306165
1253.00	0.305850
1254.00	0.305555
1255.00	0.305265
1256.00	0.304987
1257.00	0.304742
1258.00	0.304467
1259.00	0.304217
1260.00	0.303965
1261.00	0.303703
1262.00	0.303416
1263.00	0.303149
1264.00	0.302902
1265.00	0.302635
1266.00	0.302349
1267.00	0.302089
1268.00	0.301856
1269.00	0.301604
1270.00	0.301356
1271.00	0.301113
1272.00	0.300858
1273.00	0.300594
1274.00	0.300327
1275.00	0.300060
1276.00	0.299805
1277.00	0.299523
1278.00	0.299250
1279.00	0.299013
1280.00	0.298780
1281.00	0.298518
1282.00	0.298295
1283.00	0.298049
1284.00	0.297812
1285.00	0.297553
1286.00	0.297315
1287.00	0.297079
1288.00	0.296839
1289.00	0.296585
1290.00	0.296370
1291.00	0.296148
1292.00	0.295954
1293.00	0.295757
1294.00	0.295577
1295.00	0.295414
1296.00	0.295237
1297.00	0.295052
1298.00	0.294915
1299.00	0.294784
1300.00	0.294659
1301.00	0.294502
1302.00	0.294360
1303.00	0.294230
1304.00	0.294124
1305.00	0.294036
1306.00	0.293954
1307.00	0.293861
1308.00	0.293759
1309.00	0.293650
1310.00	0.293552
1311.00	0.293445
1312.00	0.293334
1313.00	0.293220
1314.00	0.293113
1315.00	0.293020
1316.00	0.292922
1317.00	0.292811
1318.00	0.292731
1319.00	0.292659
1320.00	0.292588
1321.00	0.292499
1322.00	0.292391
1323.00	0.292310
1324.00	0.292193
1325.00	0.292071
1326.00	0.291984
1327.00	0.291875
1328.00	0.291810
1329.00	0.291757
1330.00	0.291716
1331.00	0.291680
1332.00	0.291624
1333.00	0.291585
1334.00	0.291568
1335.00	0.291533
1336.00	0.291504
1337.00	0.291496
1338.00	0.291500
1339.00	0.291524
1340.00	0.291568
1341.00	0.291631
1342.00	0.291718
1343.00	0.291754
1344.00	0.291795
1345.00	0.291799
1346.00	0.291837
1347.00	0.291877
1348.00	0.291901
1349.00	0.291941
1350.00	0.291977
1351.00	0.292028
1352.00	0.292107
1353.00	0.292205
1354.00	0.292279
1355.00	0.292354
1356.00	0.292435
1357.00	0.292546
1358.00	0.292688
1359.00	0.292834
1360.00	0.293065
1361.00	0.293314
1362.00	0.293624
1363.00	0.293923
1364.00	0.294289
1365.00	0.294698
1366.00	0.295156
1367.00	0.295670
1368.00	0.296256
1369.00	0.296888
1370.00	0.297560
1371.00	0.298319
1372.00	0.299153
1373.00	0.300067
1374.00	0.301021
1375.00	0.302065
1376.00	0.303181
1377.00	0.304345
1378.00	0.305635
1379.00	0.306978
1380.00	0.308430
1381.00	0.309974
1382.00	0.311602
1383.00	0.313307
1384.00	0.315059
1385.00	0.316881
1386.00	0.318793
1387.00	0.320779
1388.00	0.322803
1389.00	0.324913
1390.00	0.327118
1391.00	0.329366
1392.00	0.331662
1393.00	0.334009
1394.00	0.336470
1395.00	0.338938
1396.00	0.341433
1397.00	0.343928
1398.00	0.346469
1399.00	0.349023
1400.00	0.351611
1401.00	0.354210
1402.00	0.356826
1403.00	0.359404
1404.00	0.361993
1405.00	0.364602
1406.00	0.367185
1407.00	0.369691
1408.00	0.372191
1409.00	0.374642
1410.00	0.377092
1411.00	0.379448
1412.00	0.381758
1413.00	0.384041
1414.00	0.386308
1415.00	0.388459
1416.00	0.390570
1417.00	0.392611
1418.00	0.394587
1419.00	0.396489
1420.00	0.398325
1421.00	0.400104
1422.00	0.401805
1423.00	0.403465
1424.00	0.405064
1425.00	0.406595
1426.00	0.408067
1427.00	0.409440
1428.00	0.410772
1429.00	0.412063
1430.00	0.413280
1431.00	0.414421
1432.00	0.415501
1433.00	0.416521
1434.00	0.417490
1435.00	0.418427
1436.00	0.419301
1437.00	0.420136
1438.00	0.420898
1439.00	0.421630
1440.00	0.422281
1441.00	0.422887
1442.00	0.423451
1443.00	0.423950
1444.00	0.424461
1445.00	0.424879
1446.00	0.425234
1447.00	0.425586
1448.00	0.425882
1449.00	0.426120
1450.00	0.426326
1451.00	0.426491
1452.00	0.426616
1453.00	0.426657
1454.00	0.426663
1455.00	0.426602
1456.00	0.426508
1457.00	0.426363
1458.00	0.426142
1459.00	0.425873
1460.00	0.425594
1461.00	0.425208
1462.00	0.424763
1463.00	0.424268
1464.00	0.423715
1465.00	0.423104
1466.00	0.422451
1467.00	0.421761
1468.00	0.420976
1469.00	0.420163
1470.00	0.419316
1471.00	0.418403
1472.00	0.417486
1473.00	0.416509
1474.00	0.415480
1475.00	0.414441
1476.00	0.413358
1477.00	0.412248
1478.00	0.411070
1479.00	0.409871
1480.00	0.408622
1481.00	0.407367
1482.00	0.406060
1483.00	0.404761
1484.00	0.403431
1485.00	0.402106
1486.00	0.400741
1487.00	0.399349
1488.00	0.397942
1489.00	0.396545
1490.00	0.395141
1491.00	0.393707
1492.00	0.392277
1493.00	0.390825
1494.00	0.389337
1495.00	0.387868
1496.00	0.386437
1497.00	0.385038
1498.00	0.383585
1499.00	0.382133
1500.00	0.380682
1501.00	0.379192
1502.00	0.377680
1503.00	0.376201
1504.00	0.374747
1505.00	0.373304
1506.00	0.371828
1507.00	0.370340
1508.00	0.368903
1509.00	0.367439
1510.00	0.365975
1511.00	0.364526
1512.00	0.363110
1513.00	0.361660
1514.00	0.360206
1515.00	0.358784
1516.00	0.357392
1517.00	0.355998
1518.00	0.354656
1519.00	0.353372
1520.00	0.352083
1521.00	0.350772
1522.00	0.349463
1523.00	0.348210
1524.00	0.346966
1525.00	0.345682
1526.00	0.344401
1527.00	0.343178
1528.00	0.341968
1529.00	0.340755
1530.00	0.339571
1531.00	0.338400
1532.00	0.337239
1533.00	0.336095
1534.00	0.334977
1535.00	0.333834
1536.00	0.332689
1537.00	0.331540
1538.00	0.330437
1539.00	0.329362
1540.00	0.328242
1541.00	0.327118
1542.00	0.326054
1543.00	0.325013
1544.00	0.323978
1545.00	0.322945
1546.00	0.321936
1547.00	0.320949
1548.00	0.319945
1549.00	0.318947
1550.00	0.317976
1551.00	0.317009
1552.00	0.316044
1553.00	0.315098
1554.00	0.314158
1555.00	0.313228
1556.00	0.312294
1557.00	0.311396
1558.00	0.310518
1559.00	0.309623
1560.00	0.308725
1561.00	0.307846
1562.00	0.306993
1563.00	0.306142
1564.00	0.305278
1565.00	0.304458
1566.00	0.303644
1567.00	0.302815
1568.00	0.301981
1569.00	0.301179
1570.00	0.300362
1571.00	0.299556
1572.00	0.298753
1573.00	0.297991
1574.00	0.297225
1575.00	0.296447
1576.00	0.295717
1577.00	0.294998
1578.00	0.294267
1579.00	0.293550
1580.00	0.292828
1581.00	0.292124
1582.00	0.291412
1583.00	0.290722
1584.00	0.290043
1585.00	0.289410
1586.00	0.288782
1587.00	0.288166
1588.00	0.287551
1589.00	0.286960
1590.00	0.286352
1591.00	0.285767
1592.00	0.285234
1593.00	0.284677
1594.00	0.284152
1595.00	0.283632
1596.00	0.283113
1597.00	0.282616
1598.00	0.282117
1599.00	0.281649
1600.00	0.281172
1601.00	0.280710
1602.00	0.280230
1603.00	0.279756
1604.00	0.279298
1605.00	0.278849
1606.00	0.278392
1607.00	0.277979
1608.00	0.277557
1609.00	0.277120
1610.00	0.276685
1611.00	0.276239
1612.00	0.275818
1613.00	0.275382
1614.00	0.274948
1615.00	0.274553
1616.00	0.274163
1617.00	0.273790
1618.00	0.273400
1619.00	0.273009
1620.00	0.272641
1621.00	0.272260
1622.00	0.271884
1623.00	0.271537
1624.00	0.271176
1625.00	0.270816
1626.00	0.270479
1627.00	0.270179
1628.00	0.269894
1629.00	0.269590
1630.00	0.269316
1631.00	0.269038
1632.00	0.268763
1633.00	0.268442
1634.00	0.268143
1635.00	0.267847
1636.00	0.267557
1637.00	0.267262
1638.00	0.267007
1639.00	0.266790
1640.00	0.266544
1641.00	0.266267
1642.00	0.265985
1643.00	0.267695
1644.00	0.269466
1645.00	0.271182
1646.00	0.272948
1647.00	0.274734
1648.00	0.276491
1649.00	0.278219
1650.00	0.280053
1651.00	0.281835
1652.00	0.283609
1653.00	0.285415
1654.00	0.287274
1655.00	0.289103
1656.00	0.290852
1657.00	0.292616
1658.00	0.294487
1659.00	0.296362
1660.00	0.296079
1661.00	0.295774
1662.00	0.295490
1663.00	0.295146
1664.00	0.294781
1665.00	0.294490
1666.00	0.294233
1667.00	0.293900
1668.00	0.293609
1669.00	0.293354
1670.00	0.293047
1671.00	0.292730
1672.00	0.292472
1673.00	0.292228
1674.00	0.291973
1675.00	0.291743
1676.00	0.291501
1677.00	0.291187
1678.00	0.290950
1679.00	0.290761
1680.00	0.290651
1681.00	0.290495
1682.00	0.290319
1683.00	0.290171
1684.00	0.289972
1685.00	0.289811
1686.00	0.289684
1687.00	0.289599
1688.00	0.289558
1689.00	0.289487
1690.00	0.289463
1691.00	0.289447
1692.00	0.289369
1693.00	0.289277
1694.00	0.289335
1695.00	0.289250
1696.00	0.289263
1697.00	0.289146
1698.00	0.289173
1699.00	0.289181
1700.00	0.289147
1701.00	0.289185
1702.00	0.289150
1703.00	0.289130
1704.00	0.289068
1705.00	0.289054
1706.00	0.288994
1707.00	0.288914
1708.00	0.288920
1709.00	0.288880
1710.00	0.288937
1711.00	0.288963
1712.00	0.289034
1713.00	0.288961
1714.00	0.288949
1715.00	0.288928
1716.00	0.288998
1717.00	0.289022
1718.00	0.289096
1719.00	0.289192
1720.00	0.289251
1721.00	0.289360
1722.00	0.289379
1723.00	0.289472
1724.00	0.289560
1725.00	0.289588
1726.00	0.289704
1727.00	0.289765
1728.00	0.289814
1729.00	0.289795
1730.00	0.289887
1731.00	0.290009
1732.00	0.289980
1733.00	0.290036
1734.00	0.290103
1735.00	0.290213
1736.00	0.290332
1737.00	0.290416
1738.00	0.290473
1739.00	0.290506
1740.00	0.290593
1741.00	0.290772
1742.00	0.290942
1743.00	0.291014
1744.00	0.291190
1745.00	0.291362
1746.00	0.291606
1747.00	0.291797
1748.00	0.292000
1749.00	0.292333
1750.00	0.292385
1751.00	0.292621
1752.00	0.292726
1753.00	0.292907
1754.00	0.293035
1755.00	0.293299
1756.00	0.293542
1757.00	0.293659
1758.00	0.293842
1759.00	0.294060
1760.00	0.294258
1761.00	0.294352
1762.00	0.294524
1763.00	0.294625
1764.00	0.294833
1765.00	0.294912
1766.00	0.294992
1767.00	0.295202
1768.00	0.295214
1769.00	0.295300
1770.00	0.295357
1771.00	0.295534
1772.00	0.295568
1773.00	0.295693
1774.00	0.295749
1775.00	0.295681
1776.00	0.295668
1777.00	0.295610
1778.00	0.295628
1779.00	0.295406
1780.00	0.295381
1781.00	0.295278
1782.00	0.295245
1783.00	0.295168
1784.00	0.295117
1785.00	0.295046
1786.00	0.294942
1787.00	0.294809
1788.00	0.294744
1789.00	0.294713
1790.00	0.294320
1791.00	0.294246
1792.00	0.294252
1793.00	0.293991
1794.00	0.293942
1795.00	0.293777
1796.00	0.293862
1797.00	0.293659
1798.00	0.293499
1799.00	0.293425
1800.00	0.293242
1801.00	0.292964
1802.00	0.292838
1803.00	0.292778
1804.00	0.292592
1805.00	0.292361
1806.00	0.292160
1807.00	0.292197
1808.00	0.292015
1809.00	0.291730
1810.00	0.291735
1811.00	0.291492
1812.00	0.291473
1813.00	0.291260
1814.00	0.291263
1815.00	0.291066
1816.00	0.290939
1817.00	0.290932
1818.00	0.290884
1819.00	0.290748
1820.00	0.290595
1821.00	0.290625
1822.00	0.290483
1823.00	0.290467
1824.00	0.290526
1825.00	0.290529
1826.00	0.290477
1827.00	0.290384
1828.00	0.290526
1829.00	0.290455
1830.00	0.290528
1831.00	0.290648
1832.00	0.290903
1833.00	0.291013
1834.00	0.291143
1835.00	0.291459
1836.00	0.291998
1837.00	0.292286
1838.00	0.292659
1839.00	0.293270
1840.00	0.293656
1841.00	0.294219
1842.00	0.294849
1843.00	0.295758
1844.00	0.296549
1845.00	0.297418
1846.00	0.298397
1847.00	0.299449
1848.00	0.300507
1849.00	0.301712
1850.00	0.303048
1851.00	0.304484
1852.00	0.306098
1853.00	0.307590
1854.00	0.309463
1855.00	0.311375
1856.00	0.313379
1857.00	0.315599
1858.00	0.317864
1859.00	0.320464
1860.00	0.323047
1861.00	0.326022
1862.00	0.328920
1863.00	0.332178
1864.00	0.335599
1865.00	0.339239
1866.00	0.343016
1867.00	0.346981
1868.00	0.351129
1869.00	0.355493
1870.00	0.360021
1871.00	0.364771
1872.00	0.369802
1873.00	0.374745
1874.00	0.380219
1875.00	0.385612
1876.00	0.391218
1877.00	0.397087
1878.00	0.403026
1879.00	0.409357
1880.00	0.415614
1881.00	0.421969
1882.00	0.428455
1883.00	0.435162
1884.00	0.442006
1885.00	0.448957
1886.00	0.455721
1887.00	0.462721
1888.00	0.469812
1889.00	0.476804
1890.00	0.484219
1891.00	0.491220
1892.00	0.498711
1893.00	0.505924
1894.00	0.513164
1895.00	0.520505
1896.00	0.527695
1897.00	0.534990
1898.00	0.542340
1899.00	0.549325
1900.00	0.556272
1901.00	0.563457
1902.00	0.570460
1903.00	0.577366
1904.00	0.584102
1905.00	0.590567
1906.00	0.597074
1907.00	0.603408
1908.00	0.609643
1909.00	0.614982
1910.00	0.620339
1911.00	0.625719
1912.00	0.630328
1913.00	0.635518
1914.00	0.640026
1915.00	0.644349
1916.00	0.648414
1917.00	0.652408
1918.00	0.655902
1919.00	0.659100
1920.00	0.661698
1921.00	0.664235
1922.00	0.666795
1923.00	0.668624
1924.00	0.670939
1925.00	0.672582
1926.00	0.674634
1927.00	0.676010
1928.00	0.677134
1929.00	0.678352
1930.00	0.678266
1931.00	0.678912
1932.00	0.678970
1933.00	0.679543
1934.00	0.679398
1935.00	0.679493
1936.00	0.679418
1937.00	0.679947
1938.00	0.680110
1939.00	0.679787
1940.00	0.679793
1941.00	0.678707
1942.00	0.678484
1943.00	0.677797
1944.00	0.677854
1945.00	0.677007
1946.00	0.676201
1947.00	0.676211
1948.00	0.674696
1949.00	0.674683
1950.00	0.673598
1951.00	0.672740
1952.00	0.670735
1953.00	0.669891
1954.00	0.668485
1955.00	0.667156
1956.00	0.665771
1957.00	0.664386
1958.00	0.663328
1959.00	0.661122
1960.00	0.659642
1961.00	0.657739
1962.00	0.656412
1963.00	0.654994
1964.00	0.652851
1965.00	0.651643
1966.00	0.648738
1967.00	0.647317
1968.00	0.645320
1969.00	0.644155
1970.00	0.641627
1971.00	0.639559
1972.00	0.637512
1973.00	0.635391
1974.00	0.633601
1975.00	0.631348
1976.00	0.629870
1977.00	0.627700
1978.00	0.625443
1979.00	0.623037
1980.00	0.620909
1981.00	0.618395
1982.00	0.616310
1983.00	0.614219
1984.00	0.611330
1985.00	0.609506
1986.00	0.607180
1987.00	0.605398
1988.00	0.603245
1989.00	0.601342
1990.00	0.599326
1991.00	0.596998
1992.00	0.594621
1993.00	0.592513
1994.00	0.590464
1995.00	0.588198
1996.00	0.586598
1997.00	0.584685
1998.00	0.583113
1999.00	0.581382
2000.00	0.579699
2001.00	0.578093
2002.00	0.575773
2003.00	0.573930
2004.00	0.572056
2005.00	0.570202
2006.00	0.567978
2007.00	0.565998
2008.00	0.564105
2009.00	0.562038
2010.00	0.560044
2011.00	0.558217
2012.00	0.556587
2013.00	0.554253
2014.00	0.552119
2015.00	0.550127
2016.00	0.547883
2017.00	0.546001
2018.00	0.544012
2019.00	0.542469
2020.00	0.540305
2021.00	0.538006
2022.00	0.536151
2023.00	0.534541
2024.00	0.532607
2025.00	0.530535
2026.00	0.528982
2027.00	0.526730
2028.00	0.524914
2029.00	0.522995
2030.00	0.521123
2031.00	0.519021
2032.00	0.517079
2033.00	0.515166
2034.00	0.513512
2035.00	0.511928
2036.00	0.510122
2037.00	0.508626
2038.00	0.506793
2039.00	0.504893
2040.00	0.502951
2041.00	0.501463
2042.00	0.499615
2043.00	0.497961
2044.00	0.496863
2045.00	0.495352
2046.00	0.493225
2047.00	0.491756
2048.00	0.490729
2049.00	0.489357
2050.00	0.487541
2051.00	0.485867
2052.00	0.484180
2053.00	0.482195
2054.00	0.480563
2055.00	0.478940
2056.00	0.477375
2057.00	0.475662
2058.00	0.474172
2059.00	0.472880
2060.00	0.471449
2061.00	0.469318
2062.00	0.467472
2063.00	0.466431
2064.00	0.464456
2065.00	0.462893
2066.00	0.460849
2067.00	0.459758
2068.00	0.457677
2069.00	0.455954
2070.00	0.454443
2071.00	0.452754
2072.00	0.451400
2073.00	0.449857
2074.00	0.448293
2075.00	0.446453
2076.00	0.445040
2077.00	0.443304
2078.00	0.442214
2079.00	0.440849
2080.00	0.439116
2081.00	0.438167
2082.00	0.436521
2083.00	0.435446
2084.00	0.433548
2085.00	0.432448
2086.00	0.431168
2087.00	0.429881
2088.00	0.428461
2089.00	0.427027
2090.00	0.426004
2091.00	0.424581
2092.00	0.423413
2093.00	0.421265
2094.00	0.420028
2095.00	0.418355
2096.00	0.416827
2097.00	0.415246
2098.00	0.413680
2099.00	0.412066
2100.00	0.410202
2101.00	0.408963
2102.00	0.407824
2103.00	0.406331
2104.00	0.404679
2105.00	0.403479
2106.00	0.402291
2107.00	0.400647
2108.00	0.398935
2109.00	0.397414
2110.00	0.396666
2111.00	0.395065
2112.00	0.394195
2113.00	0.392885
2114.00	0.391971
2115.00	0.390309
2116.00	0.389233
2117.00	0.388204
2118.00	0.386929
2119.00	0.385692
2120.00	0.384568
2121.00	0.383754
2122.00	0.381941
2123.00	0.380880
2124.00	0.379629
2125.00	0.378953
2126.00	0.377828
2127.00	0.376739
2128.00	0.375646
2129.00	0.374253
2130.00	0.373489
2131.00	0.372363
2132.00	0.371643
2133.00	0.370193
2134.00	0.369409
2135.00	0.368277
2136.00	0.366929
2137.00	0.365933
2138.00	0.364848
2139.00	0.364304
2140.00	0.362794
2141.00	0.362121
2142.00	0.360951
2143.00	0.360056
2144.00	0.358588
2145.00	0.357966
2146.00	0.357012
2147.00	0.355797
2148.00	0.354877
2149.00	0.354061
2150.00	0.353641
2151.00	0.352318
2152.00	0.351904
2153.00	0.351125
2154.00	0.350278
2155.00	0.349148
2156.00	0.348443
2157.00	0.348002
2158.00	0.346659
2159.00	0.346296
2160.00	0.345829
2161.00	0.345413
2162.00	0.344302
2163.00	0.343593
2164.00	0.342933
2165.00	0.342103
2166.00	0.341407
2167.00	0.340548
2168.00	0.340222
2169.00	0.338991
2170.00	0.338570
2171.00	0.337956
2172.00	0.337469
2173.00	0.336798
2174.00	0.336369
2175.00	0.336037
2176.00	0.335366
2177.00	0.334607
2178.00	0.334203
2179.00	0.334198
2180.00	0.333512
2181.00	0.333328
2182.00	0.332868
2183.00	0.332410
2184.00	0.332164
2185.00	0.332020
2186.00	0.331953
2187.00	0.331155
2188.00	0.330675
2189.00	0.330256
2190.00	0.329956
2191.00	0.329044
2192.00	0.329031
2193.00	0.328811
2194.00	0.328520
2195.00	0.328297
2196.00	0.327556
2197.00	0.327564
[truncated: 303 more rows]
