# Supplementary material for: Ultrafast charge-transfer-induced spin transition in cobalt-tungstate molecular photomagnets
Source: Nat Commun. 2025 Jun 6;16:5012. doi: 10.1038/s41467-025-60401-4 (PMC12144094; doi:10.1038/s41467-025-60401-4)
Supplement: Supplementary file 5 — Source Data [file 41467_2025_60401_MOESM5_ESM.zip › Source_Data_files/Photoinduced_UV_vis_NIR_spectra_CsCoW/photo2nd_anealing/File_220713_172254_160K.txt]

File_220713_172254_160K.spc - RawData
�g�� (nm)	Abs.
200.00	1.883267
201.00	1.894685
202.00	2.094786
203.00	2.490425
204.00	2.678612
205.00	2.159102
206.00	2.533382
207.00	2.354356
208.00	2.265588
209.00	2.330205
210.00	2.383283
211.00	2.224977
212.00	2.220043
213.00	2.165444
214.00	2.148535
215.00	2.127942
216.00	2.180973
217.00	2.221733
218.00	2.234535
219.00	2.231596
220.00	2.278542
221.00	2.233195
222.00	2.196501
223.00	2.165960
224.00	2.168484
225.00	2.179203
226.00	2.203213
227.00	2.191670
228.00	2.213661
229.00	2.217253
230.00	2.212952
231.00	2.205922
232.00	2.229077
233.00	2.241767
234.00	2.249154
235.00	2.230975
236.00	2.235800
237.00	2.232239
238.00	2.248538
239.00	2.239043
240.00	2.250486
241.00	2.243326
242.00	2.245070
243.00	2.235840
244.00	2.235605
245.00	2.224747
246.00	2.252852
247.00	2.246386
248.00	2.257763
249.00	2.277279
250.00	2.286059
251.00	2.279070
252.00	2.274675
253.00	2.263546
254.00	2.241863
255.00	2.233176
256.00	2.227847
257.00	2.223507
258.00	2.223909
259.00	2.236338
260.00	2.245085
261.00	2.252011
262.00	2.263538
263.00	2.263487
264.00	2.244533
265.00	2.237141
266.00	2.234256
267.00	2.243202
268.00	2.239215
269.00	2.254303
270.00	2.250593
271.00	2.238185
272.00	2.227853
273.00	2.225884
274.00	2.212998
275.00	2.217238
276.00	2.207420
277.00	2.188993
278.00	2.179752
279.00	2.162502
280.00	2.148207
281.00	2.141496
282.00	2.140918
283.00	2.128752
284.00	2.124852
285.00	2.116907
286.00	2.115763
287.00	2.100130
288.00	2.091435
289.00	2.086192
290.00	2.077146
291.00	2.061326
292.00	2.052786
293.00	2.043487
294.00	2.030686
295.00	2.021819
296.00	2.014581
297.00	2.003974
298.00	1.992706
299.00	1.983943
300.00	1.965858
301.00	1.952530
302.00	1.942955
303.00	1.929268
304.00	1.915600
305.00	1.902711
306.00	1.887719
307.00	1.871389
308.00	1.860271
309.00	1.846254
310.00	1.825478
311.00	1.811464
312.00	1.787127
313.00	1.769238
314.00	1.747818
315.00	1.730705
316.00	1.713110
317.00	1.697313
318.00	1.674920
319.00	1.660969
320.00	1.646058
321.00	1.621955
322.00	1.602873
323.00	1.589618
324.00	1.569876
325.00	1.552784
326.00	1.542271
327.00	1.530887
328.00	1.514373
329.00	1.504499
330.00	1.495293
331.00	1.484959
332.00	1.479035
333.00	1.471225
334.00	1.461712
335.00	1.454265
336.00	1.448073
337.00	1.440502
338.00	1.437668
339.00	1.435344
340.00	1.431524
341.00	1.426353
342.00	1.422656
343.00	1.419036
344.00	1.412859
345.00	1.408731
346.00	1.406288
347.00	1.400542
348.00	1.395305
349.00	1.394712
350.00	1.390488
351.00	1.386822
352.00	1.385791
353.00	1.382663
354.00	1.378710
355.00	1.376454
356.00	1.373023
357.00	1.367214
358.00	1.363366
359.00	1.358498
360.00	1.353488
361.00	1.347914
362.00	1.343137
363.00	1.335261
364.00	1.328299
365.00	1.322071
366.00	1.314485
367.00	1.307317
368.00	1.300066
369.00	1.292185
370.00	1.284551
371.00	1.275990
372.00	1.267341
373.00	1.259101
374.00	1.249544
375.00	1.240470
376.00	1.231589
377.00	1.222600
378.00	1.214095
379.00	1.205367
380.00	1.194777
381.00	1.185484
382.00	1.176956
383.00	1.167095
384.00	1.158519
385.00	1.149372
386.00	1.141567
387.00	1.131839
388.00	1.123263
389.00	1.114437
390.00	1.106087
391.00	1.097311
392.00	1.089849
393.00	1.082716
394.00	1.075403
395.00	1.068484
396.00	1.061871
397.00	1.055245
398.00	1.049330
399.00	1.043674
400.00	1.038557
401.00	1.033416
402.00	1.028981
403.00	1.024583
404.00	1.021034
405.00	1.017653
406.00	1.014426
407.00	1.011214
408.00	1.007809
409.00	1.003904
410.00	1.000587
411.00	0.997703
412.00	0.994133
413.00	0.990716
414.00	0.987945
415.00	0.984982
416.00	0.981795
417.00	0.978595
418.00	0.975532
419.00	0.971557
420.00	0.968259
421.00	0.963773
422.00	0.960276
423.00	0.957156
424.00	0.954428
425.00	0.950878
426.00	0.948085
427.00	0.944461
428.00	0.940066
429.00	0.936158
430.00	0.932286
431.00	0.928725
432.00	0.925461
433.00	0.922098
434.00	0.918642
435.00	0.915436
436.00	0.911655
437.00	0.908022
438.00	0.905116
439.00	0.901724
440.00	0.898430
441.00	0.896194
442.00	0.893589
443.00	0.891033
444.00	0.888675
445.00	0.886188
446.00	0.883391
447.00	0.881244
448.00	0.878987
449.00	0.877107
450.00	0.875274
451.00	0.873035
452.00	0.871015
453.00	0.869704
454.00	0.868178
455.00	0.866756
456.00	0.865689
457.00	0.864678
458.00	0.863571
459.00	0.862381
460.00	0.861395
461.00	0.860572
462.00	0.859973
463.00	0.858563
464.00	0.857213
465.00	0.855798
466.00	0.854401
467.00	0.852568
468.00	0.851114
469.00	0.849236
470.00	0.847717
471.00	0.845753
472.00	0.843708
473.00	0.841452
474.00	0.839813
475.00	0.837472
476.00	0.835315
477.00	0.833415
478.00	0.831464
479.00	0.828995
480.00	0.827263
481.00	0.825169
482.00	0.823390
483.00	0.821138
484.00	0.819269
485.00	0.816973
486.00	0.814950
487.00	0.812157
488.00	0.810032
489.00	0.807881
490.00	0.806198
491.00	0.804394
492.00	0.802765
493.00	0.801145
494.00	0.800037
495.00	0.798037
496.00	0.796068
497.00	0.794666
498.00	0.793504
499.00	0.791727
500.00	0.790065
501.00	0.788994
502.00	0.787239
503.00	0.785731
504.00	0.784338
505.00	0.783127
506.00	0.782336
507.00	0.781523
508.00	0.779958
509.00	0.778939
510.00	0.777946
511.00	0.776561
512.00	0.775386
513.00	0.774429
514.00	0.772936
515.00	0.772187
516.00	0.771097
517.00	0.770384
518.00	0.769795
519.00	0.769767
520.00	0.769039
521.00	0.768483
522.00	0.767864
523.00	0.767522
524.00	0.766895
525.00	0.766536
526.00	0.766433
527.00	0.766071
528.00	0.765502
529.00	0.765574
530.00	0.765141
531.00	0.765144
532.00	0.764909
533.00	0.765080
534.00	0.764846
535.00	0.765030
536.00	0.764067
537.00	0.763547
538.00	0.762329
539.00	0.761296
540.00	0.760336
541.00	0.759606
542.00	0.759000
543.00	0.758828
544.00	0.757788
545.00	0.756595
546.00	0.755325
547.00	0.754288
548.00	0.753085
549.00	0.752006
550.00	0.751120
551.00	0.750377
552.00	0.749239
553.00	0.748389
554.00	0.747770
555.00	0.747249
556.00	0.746898
557.00	0.746936
558.00	0.746722
559.00	0.746710
560.00	0.746751
561.00	0.747318
562.00	0.748082
563.00	0.748832
564.00	0.750039
565.00	0.751364
566.00	0.752308
567.00	0.753132
568.00	0.754236
569.00	0.755231
570.00	0.755942
571.00	0.756800
572.00	0.757220
573.00	0.758072
574.00	0.758492
575.00	0.759155
576.00	0.759963
577.00	0.760881
578.00	0.761836
579.00	0.762961
580.00	0.764209
581.00	0.765216
582.00	0.766583
583.00	0.768144
584.00	0.769896
585.00	0.771771
586.00	0.773889
587.00	0.776346
588.00	0.778404
589.00	0.780678
590.00	0.783206
591.00	0.785536
592.00	0.787637
593.00	0.789749
594.00	0.792102
595.00	0.793849
596.00	0.795904
597.00	0.797808
598.00	0.799729
599.00	0.801344
600.00	0.803627
601.00	0.806242
602.00	0.808168
603.00	0.810797
604.00	0.812964
605.00	0.815283
606.00	0.817319
607.00	0.819738
608.00	0.821628
609.00	0.824586
610.00	0.826704
611.00	0.828723
612.00	0.831256
613.00	0.833531
614.00	0.835688
615.00	0.838078
616.00	0.840608
617.00	0.843203
618.00	0.845842
619.00	0.848111
620.00	0.850287
621.00	0.852750
622.00	0.854861
623.00	0.856793
624.00	0.859245
625.00	0.862388
626.00	0.864672
627.00	0.867340
628.00	0.870109
629.00	0.872374
630.00	0.874110
631.00	0.876782
632.00	0.879209
633.00	0.881946
634.00	0.884233
635.00	0.887470
636.00	0.890203
637.00	0.892479
638.00	0.895596
639.00	0.898264
640.00	0.899982
641.00	0.902111
642.00	0.905322
643.00	0.907396
644.00	0.909612
645.00	0.912613
646.00	0.914922
647.00	0.916419
648.00	0.918240
649.00	0.921323
650.00	0.923455
651.00	0.926023
652.00	0.928403
653.00	0.930424
654.00	0.932294
655.00	0.934296
656.00	0.936842
657.00	0.939815
658.00	0.943587
659.00	0.946734
660.00	0.950197
661.00	0.953159
662.00	0.955802
663.00	0.957964
664.00	0.960238
665.00	0.961902
666.00	0.962724
667.00	0.963838
668.00	0.964300
669.00	0.964983
670.00	0.966078
671.00	0.967098
672.00	0.968055
673.00	0.969557
674.00	0.970866
675.00	0.972424
676.00	0.973766
677.00	0.975680
678.00	0.977491
679.00	0.979141
680.00	0.980065
681.00	0.982467
682.00	0.983650
683.00	0.984640
684.00	0.986250
685.00	0.988366
686.00	0.989870
687.00	0.992819
688.00	0.995764
689.00	0.996605
690.00	0.997908
691.00	0.999189
692.00	1.000256
693.00	1.001371
694.00	1.003367
695.00	1.004783
696.00	1.006265
697.00	1.006521
698.00	1.008075
699.00	1.009227
700.00	1.009620
701.00	1.011049
702.00	1.013028
703.00	1.012366
704.00	1.013304
705.00	1.014753
706.00	1.015008
707.00	1.015825
708.00	1.017249
709.00	1.019356
710.00	1.019559
711.00	1.020554
712.00	1.019624
713.00	1.020746
714.00	1.019058
715.00	1.020783
716.00	1.020333
717.00	1.022622
718.00	1.021143
719.00	1.012489
720.00	1.002331
721.00	0.996587
722.00	0.994042
723.00	0.991763
724.00	0.989079
725.00	0.986831
726.00	0.984103
727.00	0.981670
728.00	0.978846
729.00	0.976627
730.00	0.976701
731.00	0.976817
732.00	0.976959
733.00	0.977064
734.00	0.977028
735.00	0.977155
736.00	0.977194
737.00	0.977194
738.00	0.977195
739.00	0.977097
740.00	0.976947
741.00	0.976875
742.00	0.976549
743.00	0.976323
744.00	0.976111
745.00	0.975775
746.00	0.975534
747.00	0.975185
748.00	0.974713
749.00	0.974242
750.00	0.973710
751.00	0.973171
752.00	0.972582
753.00	0.971894
754.00	0.971186
755.00	0.970416
756.00	0.969673
757.00	0.968972
758.00	0.968139
759.00	0.967439
760.00	0.966628
761.00	0.965758
762.00	0.965032
763.00	0.964024
764.00	0.962948
765.00	0.962015
766.00	0.961122
767.00	0.960002
768.00	0.958888
769.00	0.957800
770.00	0.956670
771.00	0.955457
772.00	0.954246
773.00	0.952909
774.00	0.951600
775.00	0.950221
776.00	0.948837
777.00	0.947487
778.00	0.946023
779.00	0.944518
780.00	0.943154
781.00	0.941782
782.00	0.940285
783.00	0.938531
784.00	0.937043
785.00	0.935465
786.00	0.933738
787.00	0.932086
788.00	0.930427
789.00	0.928809
790.00	0.927147
791.00	0.925402
792.00	0.923697
793.00	0.921884
794.00	0.920101
795.00	0.918258
796.00	0.916330
797.00	0.914329
798.00	0.912372
799.00	0.910339
800.00	0.908391
801.00	0.906438
802.00	0.904333
803.00	0.902342
804.00	0.900239
805.00	0.898181
806.00	0.896012
807.00	0.893911
808.00	0.891805
809.00	0.889568
810.00	0.887407
811.00	0.885093
812.00	0.882961
813.00	0.880843
814.00	0.878673
815.00	0.876372
816.00	0.874164
817.00	0.872002
818.00	0.869697
819.00	0.867459
820.00	0.865240
821.00	0.863082
822.00	0.860816
823.00	0.858646
824.00	0.856358
825.00	0.854178
826.00	0.851963
827.00	0.849781
828.00	0.847550
829.00	0.845371
830.00	0.843016
831.00	0.840716
832.00	0.838609
833.00	0.836410
834.00	0.834057
835.00	0.831797
836.00	0.829508
837.00	0.827240
838.00	0.824993
839.00	0.822770
840.00	0.820371
841.00	0.818098
842.00	0.815669
843.00	0.813364
844.00	0.811006
845.00	0.808799
846.00	0.806387
847.00	0.804105
848.00	0.801941
849.00	0.799588
850.00	0.797252
851.00	0.795039
852.00	0.792836
853.00	0.790516
854.00	0.788196
855.00	0.785940
856.00	0.783652
857.00	0.781516
858.00	0.779211
859.00	0.777026
860.00	0.774587
861.00	0.772272
862.00	0.769587
863.00	0.763786
864.00	0.757921
865.00	0.751899
866.00	0.746095
867.00	0.740266
868.00	0.734463
869.00	0.728632
870.00	0.722968
871.00	0.717194
872.00	0.711496
873.00	0.705827
874.00	0.700094
875.00	0.694452
876.00	0.688787
877.00	0.683316
878.00	0.677797
879.00	0.672447
880.00	0.669736
881.00	0.667026
882.00	0.664314
883.00	0.661495
884.00	0.658797
885.00	0.656200
886.00	0.653508
887.00	0.650820
888.00	0.648165
889.00	0.645405
890.00	0.642730
891.00	0.640031
892.00	0.637348
893.00	0.634662
894.00	0.631975
895.00	0.629289
896.00	0.626668
897.00	0.624021
898.00	0.621432
899.00	0.618913
900.00	0.616446
901.00	0.613904
902.00	0.611273
903.00	0.608787
904.00	0.606351
905.00	0.603866
906.00	0.601383
907.00	0.598875
908.00	0.596439
909.00	0.594032
910.00	0.591642
911.00	0.589296
912.00	0.586920
913.00	0.584587
914.00	0.582180
915.00	0.579857
916.00	0.577500
917.00	0.575152
918.00	0.572847
919.00	0.570535
920.00	0.568206
921.00	0.565886
922.00	0.563653
923.00	0.561467
924.00	0.559311
925.00	0.557143
926.00	0.555046
927.00	0.552932
928.00	0.550823
929.00	0.548714
930.00	0.546599
931.00	0.544582
932.00	0.542555
933.00	0.540567
934.00	0.538558
935.00	0.536610
936.00	0.534726
937.00	0.532799
938.00	0.530886
939.00	0.528997
940.00	0.527107
941.00	0.525220
942.00	0.523380
943.00	0.521464
944.00	0.519576
945.00	0.517679
946.00	0.515851
947.00	0.514051
948.00	0.512310
949.00	0.510531
950.00	0.508776
951.00	0.507011
952.00	0.505263
953.00	0.503486
954.00	0.501754
955.00	0.499996
956.00	0.498265
957.00	0.496486
958.00	0.494722
959.00	0.493002
960.00	0.491383
961.00	0.489781
962.00	0.488155
963.00	0.486538
964.00	0.484924
965.00	0.483289
966.00	0.481677
967.00	0.480065
968.00	0.478479
969.00	0.476890
970.00	0.475293
971.00	0.473791
972.00	0.472312
973.00	0.470846
974.00	0.469396
975.00	0.467936
976.00	0.466477
977.00	0.464987
978.00	0.463519
979.00	0.462129
980.00	0.460742
981.00	0.459361
982.00	0.457966
983.00	0.456616
984.00	0.455286
985.00	0.453989
986.00	0.452666
987.00	0.451372
988.00	0.450025
989.00	0.448699
990.00	0.447357
991.00	0.446059
992.00	0.444815
993.00	0.443545
994.00	0.442309
995.00	0.441067
996.00	0.439816
997.00	0.438583
998.00	0.437374
999.00	0.436177
1000.00	0.434968
1001.00	0.433767
1002.00	0.432609
1003.00	0.431460
1004.00	0.430308
1005.00	0.429166
1006.00	0.428086
1007.00	0.427035
1008.00	0.425976
1009.00	0.424890
1010.00	0.423825
1011.00	0.422771
1012.00	0.421738
1013.00	0.420731
1014.00	0.419702
1015.00	0.418690
1016.00	0.417662
1017.00	0.416672
1018.00	0.415688
1019.00	0.414687
1020.00	0.413728
1021.00	0.412795
1022.00	0.411846
1023.00	0.410854
1024.00	0.409877
1025.00	0.408932
1026.00	0.407972
1027.00	0.407035
1028.00	0.406064
1029.00	0.405134
1030.00	0.404200
1031.00	0.403295
1032.00	0.402382
1033.00	0.401498
1034.00	0.400598
1035.00	0.399706
1036.00	0.398807
1037.00	0.397926
1038.00	0.397046
1039.00	0.396178
1040.00	0.395315
1041.00	0.394438
1042.00	0.393551
1043.00	0.392744
1044.00	0.391917
1045.00	0.391126
1046.00	0.390310
1047.00	0.389511
1048.00	0.388726
1049.00	0.387943
1050.00	0.387172
1051.00	0.386415
1052.00	0.385681
1053.00	0.384941
1054.00	0.384199
1055.00	0.383477
1056.00	0.382760
1057.00	0.382057
1058.00	0.381344
1059.00	0.380672
1060.00	0.379969
1061.00	0.379271
1062.00	0.378557
1063.00	0.377870
1064.00	0.377178
1065.00	0.376506
1066.00	0.375820
1067.00	0.375154
1068.00	0.374460
1069.00	0.373767
1070.00	0.373109
1071.00	0.372447
1072.00	0.371789
1073.00	0.371125
1074.00	0.370447
1075.00	0.369795
1076.00	0.369154
1077.00	0.368508
1078.00	0.367892
1079.00	0.367315
1080.00	0.366734
1081.00	0.366161
1082.00	0.365553
1083.00	0.364989
1084.00	0.364413
1085.00	0.363860
1086.00	0.363313
1087.00	0.362765
1088.00	0.362198
1089.00	0.361647
1090.00	0.361132
1091.00	0.360661
1092.00	0.360184
1093.00	0.359682
1094.00	0.359205
1095.00	0.358741
1096.00	0.358269
1097.00	0.357768
1098.00	0.357257
1099.00	0.356749
1100.00	0.356249
1101.00	0.355773
1102.00	0.355304
1103.00	0.354835
1104.00	0.354366
1105.00	0.353917
1106.00	0.353466
1107.00	0.353018
1108.00	0.352556
1109.00	0.352105
1110.00	0.351651
1111.00	0.351189
1112.00	0.350712
1113.00	0.350233
1114.00	0.349800
1115.00	0.349369
1116.00	0.348968
1117.00	0.348582
1118.00	0.348174
1119.00	0.347744
1120.00	0.347303
1121.00	0.346917
1122.00	0.346533
1123.00	0.346124
1124.00	0.345726
1125.00	0.345353
1126.00	0.344986
1127.00	0.344641
1128.00	0.344278
1129.00	0.343915
1130.00	0.343548
1131.00	0.343195
1132.00	0.342850
1133.00	0.342482
1134.00	0.342116
1135.00	0.341781
1136.00	0.341485
1137.00	0.341203
1138.00	0.340892
1139.00	0.340600
1140.00	0.340332
1141.00	0.340066
1142.00	0.339782
1143.00	0.339503
1144.00	0.339220
1145.00	0.338955
1146.00	0.338694
1147.00	0.338443
1148.00	0.338175
1149.00	0.337930
1150.00	0.337697
1151.00	0.337449
1152.00	0.337188
1153.00	0.336895
1154.00	0.336646
1155.00	0.336374
1156.00	0.336068
1157.00	0.335765
1158.00	0.335478
1159.00	0.335185
1160.00	0.334893
1161.00	0.334579
1162.00	0.334268
1163.00	0.333967
1164.00	0.333656
1165.00	0.333336
1166.00	0.333024
1167.00	0.332701
1168.00	0.332373
1169.00	0.332033
1170.00	0.331721
1171.00	0.331338
1172.00	0.331004
1173.00	0.330700
1174.00	0.330416
1175.00	0.330094
1176.00	0.329758
1177.00	0.329418
1178.00	0.329110
1179.00	0.328793
1180.00	0.328458
1181.00	0.328125
1182.00	0.327822
1183.00	0.327482
1184.00	0.327149
1185.00	0.326837
1186.00	0.326526
1187.00	0.326218
1188.00	0.325926
1189.00	0.325633
1190.00	0.325339
1191.00	0.325016
1192.00	0.324649
1193.00	0.324346
1194.00	0.324041
1195.00	0.323749
1196.00	0.323452
1197.00	0.323181
1198.00	0.322895
1199.00	0.322593
1200.00	0.322305
1201.00	0.322034
1202.00	0.321743
1203.00	0.321458
1204.00	0.321160
1205.00	0.320885
1206.00	0.320565
1207.00	0.320238
1208.00	0.319914
1209.00	0.319649
1210.00	0.319336
1211.00	0.319013
1212.00	0.318669
1213.00	0.318352
1214.00	0.318012
1215.00	0.317675
1216.00	0.317324
1217.00	0.316989
1218.00	0.316629
1219.00	0.316285
1220.00	0.315939
1221.00	0.315607
1222.00	0.315256
1223.00	0.314903
1224.00	0.314556
1225.00	0.314204
1226.00	0.313856
1227.00	0.313538
1228.00	0.313205
1229.00	0.312854
1230.00	0.312491
1231.00	0.312153
1232.00	0.311834
1233.00	0.311520
1234.00	0.311200
1235.00	0.310892
1236.00	0.310562
1237.00	0.310241
1238.00	0.309922
1239.00	0.309606
1240.00	0.309301
1241.00	0.308989
1242.00	0.308679
1243.00	0.308383
1244.00	0.308059
1245.00	0.307775
1246.00	0.307497
1247.00	0.307210
1248.00	0.306918
1249.00	0.306642
1250.00	0.306352
1251.00	0.306049
1252.00	0.305740
1253.00	0.305459
1254.00	0.305165
1255.00	0.304869
1256.00	0.304597
1257.00	0.304338
1258.00	0.304057
1259.00	0.303786
1260.00	0.303512
1261.00	0.303225
1262.00	0.302925
1263.00	0.302625
1264.00	0.302358
1265.00	0.302072
1266.00	0.301795
1267.00	0.301538
1268.00	0.301305
1269.00	0.301053
1270.00	0.300779
1271.00	0.300517
1272.00	0.300255
1273.00	0.299978
1274.00	0.299693
1275.00	0.299411
1276.00	0.299164
1277.00	0.298884
1278.00	0.298612
1279.00	0.298372
1280.00	0.298149
1281.00	0.297878
1282.00	0.297640
1283.00	0.297394
1284.00	0.297153
1285.00	0.296889
1286.00	0.296655
1287.00	0.296432
1288.00	0.296215
1289.00	0.295977
1290.00	0.295758
1291.00	0.295548
1292.00	0.295375
1293.00	0.295170
1294.00	0.294968
1295.00	0.294803
1296.00	0.294617
1297.00	0.294433
1298.00	0.294298
1299.00	0.294148
1300.00	0.293996
1301.00	0.293837
1302.00	0.293678
1303.00	0.293547
1304.00	0.293425
1305.00	0.293316
1306.00	0.293200
1307.00	0.293070
1308.00	0.292955
1309.00	0.292831
1310.00	0.292726
1311.00	0.292654
1312.00	0.292549
1313.00	0.292448
1314.00	0.292358
1315.00	0.292271
1316.00	0.292190
1317.00	0.292084
1318.00	0.291994
1319.00	0.291909
1320.00	0.291825
1321.00	0.291709
1322.00	0.291592
1323.00	0.291524
1324.00	0.291432
1325.00	0.291326
1326.00	0.291229
1327.00	0.291136
1328.00	0.291048
1329.00	0.290979
1330.00	0.290930
1331.00	0.290884
1332.00	0.290817
1333.00	0.290746
1334.00	0.290704
1335.00	0.290643
1336.00	0.290601
1337.00	0.290563
1338.00	0.290559
1339.00	0.290550
1340.00	0.290549
1341.00	0.290591
1342.00	0.290650
1343.00	0.290673
1344.00	0.290706
1345.00	0.290745
1346.00	0.290789
1347.00	0.290795
1348.00	0.290793
1349.00	0.290800
1350.00	0.290829
1351.00	0.290855
1352.00	0.290900
1353.00	0.290985
1354.00	0.291056
1355.00	0.291118
1356.00	0.291215
1357.00	0.291329
1358.00	0.291459
1359.00	0.291600
1360.00	0.291816
1361.00	0.292035
1362.00	0.292275
1363.00	0.292547
1364.00	0.292905
1365.00	0.293291
1366.00	0.293730
1367.00	0.294229
1368.00	0.294774
1369.00	0.295397
1370.00	0.296023
1371.00	0.296720
1372.00	0.297517
1373.00	0.298384
1374.00	0.299305
1375.00	0.300294
1376.00	0.301347
1377.00	0.302484
1378.00	0.303710
1379.00	0.305006
1380.00	0.306381
1381.00	0.307822
1382.00	0.309361
1383.00	0.310984
1384.00	0.312648
1385.00	0.314410
1386.00	0.316257
1387.00	0.318184
1388.00	0.320184
1389.00	0.322235
1390.00	0.324348
1391.00	0.326497
1392.00	0.328692
1393.00	0.330966
1394.00	0.333320
1395.00	0.335701
1396.00	0.338093
1397.00	0.340519
1398.00	0.342986
1399.00	0.345462
1400.00	0.347968
1401.00	0.350485
1402.00	0.353025
1403.00	0.355524
1404.00	0.358047
1405.00	0.360549
1406.00	0.363009
1407.00	0.365441
1408.00	0.367907
1409.00	0.370320
1410.00	0.372699
1411.00	0.374979
1412.00	0.377229
1413.00	0.379456
1414.00	0.381638
1415.00	0.383764
1416.00	0.385833
1417.00	0.387828
1418.00	0.389742
1419.00	0.391582
1420.00	0.393341
1421.00	0.395075
1422.00	0.396736
1423.00	0.398372
1424.00	0.399940
1425.00	0.401395
1426.00	0.402818
1427.00	0.404202
1428.00	0.405522
1429.00	0.406785
1430.00	0.407981
1431.00	0.409120
1432.00	0.410189
1433.00	0.411210
1434.00	0.412185
1435.00	0.413148
1436.00	0.414058
1437.00	0.414917
1438.00	0.415668
1439.00	0.416407
1440.00	0.417094
1441.00	0.417731
1442.00	0.418331
1443.00	0.418871
1444.00	0.419326
1445.00	0.419739
1446.00	0.420127
1447.00	0.420527
1448.00	0.420839
1449.00	0.421097
1450.00	0.421303
1451.00	0.421481
1452.00	0.421642
1453.00	0.421745
1454.00	0.421830
1455.00	0.421841
1456.00	0.421794
1457.00	0.421688
1458.00	0.421532
1459.00	0.421325
1460.00	0.421092
1461.00	0.420794
1462.00	0.420447
1463.00	0.420014
1464.00	0.419520
1465.00	0.418989
1466.00	0.418403
1467.00	0.417803
1468.00	0.417100
1469.00	0.416339
1470.00	0.415503
1471.00	0.414595
1472.00	0.413701
1473.00	0.412770
1474.00	0.411813
1475.00	0.410806
1476.00	0.409704
1477.00	0.408618
1478.00	0.407488
1479.00	0.406301
1480.00	0.405103
1481.00	0.403880
1482.00	0.402651
1483.00	0.401379
1484.00	0.400051
1485.00	0.398756
1486.00	0.397421
1487.00	0.396060
1488.00	0.394691
1489.00	0.393313
1490.00	0.391928
1491.00	0.390480
1492.00	0.389036
1493.00	0.387636
1494.00	0.386174
1495.00	0.384731
1496.00	0.383310
1497.00	0.381885
1498.00	0.380444
1499.00	0.378961
1500.00	0.377514
1501.00	0.376075
1502.00	0.374604
1503.00	0.373124
1504.00	0.371663
1505.00	0.370229
1506.00	0.368757
1507.00	0.367284
1508.00	0.365859
1509.00	0.364425
1510.00	0.362983
1511.00	0.361556
1512.00	0.360135
1513.00	0.358710
1514.00	0.357299
1515.00	0.355883
1516.00	0.354510
1517.00	0.353136
1518.00	0.351763
1519.00	0.350448
1520.00	0.349161
1521.00	0.347883
1522.00	0.346584
1523.00	0.345345
1524.00	0.344080
1525.00	0.342832
1526.00	0.341569
1527.00	0.340362
1528.00	0.339175
1529.00	0.337980
1530.00	0.336815
1531.00	0.335664
1532.00	0.334546
1533.00	0.333425
1534.00	0.332324
1535.00	0.331189
1536.00	0.330069
1537.00	0.328951
1538.00	0.327867
1539.00	0.326833
1540.00	0.325754
1541.00	0.324702
1542.00	0.323676
1543.00	0.322670
1544.00	0.321673
1545.00	0.320666
1546.00	0.319683
1547.00	0.318717
1548.00	0.317722
1549.00	0.316725
1550.00	0.315764
1551.00	0.314811
1552.00	0.313904
1553.00	0.312975
1554.00	0.312054
1555.00	0.311143
1556.00	0.310219
1557.00	0.309342
1558.00	0.308457
1559.00	0.307551
1560.00	0.306681
1561.00	0.305807
1562.00	0.304949
1563.00	0.304098
1564.00	0.303275
1565.00	0.302460
1566.00	0.301639
1567.00	0.300801
1568.00	0.299980
1569.00	0.299187
1570.00	0.298388
1571.00	0.297624
1572.00	0.296871
1573.00	0.296133
1574.00	0.295382
1575.00	0.294657
1576.00	0.293951
1577.00	0.293266
1578.00	0.292575
1579.00	0.291904
1580.00	0.291252
1581.00	0.290568
1582.00	0.289917
1583.00	0.289300
1584.00	0.288706
1585.00	0.288142
1586.00	0.287556
1587.00	0.286974
1588.00	0.286387
1589.00	0.285812
1590.00	0.285249
1591.00	0.284723
1592.00	0.284219
1593.00	0.283707
1594.00	0.283191
1595.00	0.282703
1596.00	0.282211
1597.00	0.281715
1598.00	0.281225
1599.00	0.280783
1600.00	0.280307
1601.00	0.279838
1602.00	0.279343
1603.00	0.278879
1604.00	0.278438
1605.00	0.278004
1606.00	0.277550
1607.00	0.277140
1608.00	0.276721
1609.00	0.276282
1610.00	0.275877
1611.00	0.275470
1612.00	0.275048
1613.00	0.274615
1614.00	0.274179
1615.00	0.273802
1616.00	0.273420
1617.00	0.273042
1618.00	0.272663
1619.00	0.272296
1620.00	0.271962
1621.00	0.271607
1622.00	0.271266
1623.00	0.270947
1624.00	0.270606
1625.00	0.270267
1626.00	0.269954
1627.00	0.269642
1628.00	0.269328
1629.00	0.269027
1630.00	0.268758
1631.00	0.268520
1632.00	0.268243
1633.00	0.267936
1634.00	0.267671
1635.00	0.267413
1636.00	0.267119
1637.00	0.266818
1638.00	0.266568
1639.00	0.266331
1640.00	0.266068
1641.00	0.265780
1642.00	0.265512
1643.00	0.267244
1644.00	0.268992
1645.00	0.270776
1646.00	0.272532
1647.00	0.274292
1648.00	0.276032
1649.00	0.277818
1650.00	0.279563
1651.00	0.281350
1652.00	0.283205
1653.00	0.284992
1654.00	0.286917
1655.00	0.288752
1656.00	0.290542
1657.00	0.292351
1658.00	0.294254
1659.00	0.296090
1660.00	0.295792
1661.00	0.295495
1662.00	0.295171
1663.00	0.294861
1664.00	0.294527
1665.00	0.294254
1666.00	0.293907
1667.00	0.293624
1668.00	0.293350
1669.00	0.293036
1670.00	0.292799
1671.00	0.292414
1672.00	0.292166
1673.00	0.291910
1674.00	0.291614
1675.00	0.291305
1676.00	0.291108
1677.00	0.290857
1678.00	0.290582
1679.00	0.290391
1680.00	0.290210
1681.00	0.290019
1682.00	0.289835
1683.00	0.289715
1684.00	0.289598
1685.00	0.289375
1686.00	0.289235
1687.00	0.289120
1688.00	0.289098
1689.00	0.288985
1690.00	0.288972
1691.00	0.289034
1692.00	0.289056
1693.00	0.288975
1694.00	0.288961
1695.00	0.288994
1696.00	0.289024
1697.00	0.289029
1698.00	0.289106
1699.00	0.289146
1700.00	0.289184
1701.00	0.289186
1702.00	0.289233
1703.00	0.289160
1704.00	0.289210
1705.00	0.289166
1706.00	0.289180
1707.00	0.289097
1708.00	0.289035
1709.00	0.288935
1710.00	0.288968
1711.00	0.288991
1712.00	0.289023
1713.00	0.288994
1714.00	0.288949
1715.00	0.288895
1716.00	0.288882
1717.00	0.288839
1718.00	0.288896
1719.00	0.288942
1720.00	0.289052
1721.00	0.289060
1722.00	0.289193
1723.00	0.289283
1724.00	0.289328
1725.00	0.289426
1726.00	0.289553
1727.00	0.289621
1728.00	0.289590
1729.00	0.289620
1730.00	0.289640
1731.00	0.289727
1732.00	0.289848
1733.00	0.289967
1734.00	0.290098
1735.00	0.290205
1736.00	0.290358
1737.00	0.290441
1738.00	0.290487
1739.00	0.290586
1740.00	0.290690
1741.00	0.290884
1742.00	0.291051
1743.00	0.291264
1744.00	0.291430
1745.00	0.291677
1746.00	0.291798
1747.00	0.291990
1748.00	0.292225
1749.00	0.292415
1750.00	0.292522
1751.00	0.292718
1752.00	0.292815
1753.00	0.293025
1754.00	0.293236
1755.00	0.293596
1756.00	0.293667
1757.00	0.293750
1758.00	0.293961
1759.00	0.294057
1760.00	0.294179
1761.00	0.294282
1762.00	0.294510
1763.00	0.294647
1764.00	0.294836
1765.00	0.294924
1766.00	0.294952
1767.00	0.295139
1768.00	0.295164
1769.00	0.295231
1770.00	0.295187
1771.00	0.295246
1772.00	0.295209
1773.00	0.295310
1774.00	0.295442
1775.00	0.295395
1776.00	0.295404
1777.00	0.295297
1778.00	0.295316
1779.00	0.295229
1780.00	0.295186
1781.00	0.295206
1782.00	0.295223
1783.00	0.295291
1784.00	0.295152
1785.00	0.295102
1786.00	0.295104
1787.00	0.294993
1788.00	0.294886
1789.00	0.294709
1790.00	0.294629
1791.00	0.294441
1792.00	0.294267
1793.00	0.294058
1794.00	0.293863
1795.00	0.293750
1796.00	0.293566
1797.00	0.293473
1798.00	0.293147
1799.00	0.292913
1800.00	0.292760
1801.00	0.292637
1802.00	0.292555
1803.00	0.292425
1804.00	0.292335
1805.00	0.292205
1806.00	0.292087
1807.00	0.291789
1808.00	0.291576
1809.00	0.291426
1810.00	0.291419
1811.00	0.291450
1812.00	0.291235
1813.00	0.291070
1814.00	0.291036
1815.00	0.290934
1816.00	0.290986
1817.00	0.290858
1818.00	0.290905
1819.00	0.290745
1820.00	0.290614
1821.00	0.290671
1822.00	0.290538
1823.00	0.290526
1824.00	0.290615
1825.00	0.290682
1826.00	0.290754
1827.00	0.290694
1828.00	0.290759
1829.00	0.290801
1830.00	0.291021
1831.00	0.291093
1832.00	0.291431
1833.00	0.291411
1834.00	0.291649
1835.00	0.291752
1836.00	0.292107
1837.00	0.292518
1838.00	0.292885
1839.00	0.293381
1840.00	0.293850
1841.00	0.294627
1842.00	0.295370
1843.00	0.296182
1844.00	0.297086
1845.00	0.297957
1846.00	0.299153
1847.00	0.300199
1848.00	0.301326
1849.00	0.302425
1850.00	0.303948
1851.00	0.305320
1852.00	0.306917
1853.00	0.308602
1854.00	0.310402
1855.00	0.312404
1856.00	0.314579
1857.00	0.316974
1858.00	0.319089
1859.00	0.321492
1860.00	0.324178
1861.00	0.326952
1862.00	0.329967
1863.00	0.333029
1864.00	0.336455
1865.00	0.340013
1866.00	0.343902
1867.00	0.347854
1868.00	0.352060
1869.00	0.356574
1870.00	0.361156
1871.00	0.366053
1872.00	0.370840
1873.00	0.376009
1874.00	0.381371
1875.00	0.387092
1876.00	0.393005
1877.00	0.398875
1878.00	0.405092
1879.00	0.411356
1880.00	0.417925
1881.00	0.424441
1882.00	0.431287
1883.00	0.438014
1884.00	0.445028
1885.00	0.452078
1886.00	0.458982
1887.00	0.466428
1888.00	0.473601
1889.00	0.481267
1890.00	0.488612
1891.00	0.496019
1892.00	0.503407
1893.00	0.510654
1894.00	0.518032
1895.00	0.525576
1896.00	0.532928
1897.00	0.539808
1898.00	0.546976
1899.00	0.553859
1900.00	0.560809
1901.00	0.567713
1902.00	0.574763
1903.00	0.581661
1904.00	0.587725
1905.00	0.594570
1906.00	0.600614
1907.00	0.606879
1908.00	0.613005
1909.00	0.618886
1910.00	0.624482
1911.00	0.629839
1912.00	0.634703
1913.00	0.639683
1914.00	0.644678
1915.00	0.648830
1916.00	0.653492
1917.00	0.657356
1918.00	0.660515
1919.00	0.663613
1920.00	0.666811
1921.00	0.670221
1922.00	0.672121
1923.00	0.674404
1924.00	0.676649
1925.00	0.677857
1926.00	0.679336
1927.00	0.680945
1928.00	0.682634
1929.00	0.683508
1930.00	0.684271
1931.00	0.684896
1932.00	0.685671
1933.00	0.685896
1934.00	0.686478
1935.00	0.687180
1936.00	0.687371
1937.00	0.686860
1938.00	0.686547
1939.00	0.686383
1940.00	0.686083
1941.00	0.685345
1942.00	0.685276
1943.00	0.684465
1944.00	0.683817
1945.00	0.682737
1946.00	0.682084
1947.00	0.681057
1948.00	0.680232
1949.00	0.679510
1950.00	0.677919
1951.00	0.676624
1952.00	0.674980
1953.00	0.673627
1954.00	0.672436
1955.00	0.671185
1956.00	0.669598
1957.00	0.668119
1958.00	0.666837
1959.00	0.664919
1960.00	0.663662
1961.00	0.661633
1962.00	0.659738
1963.00	0.658050
1964.00	0.656045
1965.00	0.654379
1966.00	0.652251
1967.00	0.650742
1968.00	0.648796
1969.00	0.647128
1970.00	0.645243
1971.00	0.643298
1972.00	0.641197
1973.00	0.639317
1974.00	0.637039
1975.00	0.634399
1976.00	0.632721
1977.00	0.630554
1978.00	0.629039
1979.00	0.626785
1980.00	0.624304
1981.00	0.622773
1982.00	0.620270
1983.00	0.618504
1984.00	0.616238
1985.00	0.614334
1986.00	0.611925
1987.00	0.609629
1988.00	0.607952
1989.00	0.605491
1990.00	0.603077
1991.00	0.601380
1992.00	0.600061
1993.00	0.597623
1994.00	0.595460
1995.00	0.593286
1996.00	0.591591
1997.00	0.589688
1998.00	0.587453
1999.00	0.585782
2000.00	0.583513
2001.00	0.581535
2002.00	0.579331
2003.00	0.577277
2004.00	0.575037
2005.00	0.572753
2006.00	0.571014
2007.00	0.569193
2008.00	0.567270
2009.00	0.564911
2010.00	0.562997
2011.00	0.560974
2012.00	0.558810
2013.00	0.556703
2014.00	0.554898
2015.00	0.552959
2016.00	0.550776
2017.00	0.548594
2018.00	0.546408
2019.00	0.544414
2020.00	0.542868
2021.00	0.541318
2022.00	0.539901
2023.00	0.537905
2024.00	0.536347
2025.00	0.534100
2026.00	0.532331
2027.00	0.530264
2028.00	0.528500
2029.00	0.526273
2030.00	0.524363
2031.00	0.522773
2032.00	0.520828
2033.00	0.519372
2034.00	0.517717
2035.00	0.516241
2036.00	0.514627
2037.00	0.512644
2038.00	0.510982
2039.00	0.508873
2040.00	0.506856
2041.00	0.504665
2042.00	0.503186
2043.00	0.501349
2044.00	0.499818
2045.00	0.498199
2046.00	0.496780
2047.00	0.495192
2048.00	0.493107
2049.00	0.491264
2050.00	0.489231
2051.00	0.487590
2052.00	0.485806
2053.00	0.484181
2054.00	0.482823
2055.00	0.481005
2056.00	0.479517
2057.00	0.478231
2058.00	0.476939
2059.00	0.475292
2060.00	0.473933
2061.00	0.472466
2062.00	0.470953
2063.00	0.469454
2064.00	0.467952
2065.00	0.466725
2066.00	0.465214
2067.00	0.463824
2068.00	0.462453
2069.00	0.461122
2070.00	0.459239
2071.00	0.457316
2072.00	0.455982
2073.00	0.454023
2074.00	0.452435
2075.00	0.450915
2076.00	0.449426
2077.00	0.447804
2078.00	0.446073
2079.00	0.444775
2080.00	0.443288
2081.00	0.441557
2082.00	0.439834
2083.00	0.438551
2084.00	0.436561
2085.00	0.435089
2086.00	0.433577
2087.00	0.432510
2088.00	0.431135
2089.00	0.429791
2090.00	0.428621
2091.00	0.427298
2092.00	0.425925
2093.00	0.424692
2094.00	0.423168
2095.00	0.421700
2096.00	0.420090
2097.00	0.418672
2098.00	0.417467
2099.00	0.415840
2100.00	0.414201
2101.00	0.412869
2102.00	0.411459
2103.00	0.410200
2104.00	0.408535
2105.00	0.407408
2106.00	0.405522
2107.00	0.404053
2108.00	0.402456
2109.00	0.400850
2110.00	0.399219
2111.00	0.397785
2112.00	0.396780
2113.00	0.394944
2114.00	0.393604
2115.00	0.392274
2116.00	0.391375
2117.00	0.390192
2118.00	0.389038
2119.00	0.387938
2120.00	0.386372
2121.00	0.385430
2122.00	0.384086
2123.00	0.383541
2124.00	0.382358
2125.00	0.381384
2126.00	0.380378
2127.00	0.379486
2128.00	0.378247
2129.00	0.376849
2130.00	0.376086
2131.00	0.374820
2132.00	0.373630
2133.00	0.372481
2134.00	0.372030
2135.00	0.371072
2136.00	0.369594
2137.00	0.368656
2138.00	0.367580
2139.00	0.366719
2140.00	0.365270
2141.00	0.364625
2142.00	0.363457
2143.00	0.362577
2144.00	0.361206
2145.00	0.360626
2146.00	0.359807
2147.00	0.358951
2148.00	0.358254
2149.00	0.357588
2150.00	0.356817
2151.00	0.355296
2152.00	0.354835
2153.00	0.353923
2154.00	0.353138
2155.00	0.352165
2156.00	0.351472
2157.00	0.350821
2158.00	0.349495
2159.00	0.349088
2160.00	0.348394
2161.00	0.347766
2162.00	0.347095
2163.00	0.346510
2164.00	0.345375
2165.00	0.344615
2166.00	0.343954
2167.00	0.343202
2168.00	0.342844
2169.00	0.341980
2170.00	0.341542
2171.00	0.341172
2172.00	0.340593
2173.00	0.339758
2174.00	0.339232
2175.00	0.338993
2176.00	0.338155
2177.00	0.337606
2178.00	0.337034
2179.00	0.336398
2180.00	0.335714
2181.00	0.335871
2182.00	0.335095
2183.00	0.334699
2184.00	0.334225
2185.00	0.333663
2186.00	0.333237
2187.00	0.332815
2188.00	0.332123
2189.00	0.331586
2190.00	0.331557
2191.00	0.331191
2192.00	0.331005
2193.00	0.330833
2194.00	0.330522
2195.00	0.330297
2196.00	0.329748
2197.00	0.329691
[truncated: 303 more rows]
