# Supplementary material for: Ultrafast charge-transfer-induced spin transition in cobalt-tungstate molecular photomagnets
Source: Nat Commun. 2025 Jun 6;16:5012. doi: 10.1038/s41467-025-60401-4 (PMC12144094; doi:10.1038/s41467-025-60401-4)
Supplement: Supplementary file 5 — Source Data [file 41467_2025_60401_MOESM5_ESM.zip › Source_Data_files/Photoinduced_UV_vis_NIR_spectra_CsCoW/photo2nd_anealing/File_220713_172810_170K.txt]

File_220713_172810_170K.spc - RawData
�g�� (nm)	Abs.
200.00	3.867798
201.00	2.363751
202.00	2.250202
203.00	2.122845
204.00	2.248427
205.00	2.219486
206.00	2.483217
207.00	2.517784
208.00	2.491257
209.00	2.483467
210.00	2.426598
211.00	2.310238
212.00	2.167137
213.00	2.113128
214.00	2.173047
215.00	2.181956
216.00	2.153241
217.00	2.200665
218.00	2.241518
219.00	2.215662
220.00	2.215024
221.00	2.253999
222.00	2.218490
223.00	2.174483
224.00	2.185394
225.00	2.147326
226.00	2.131626
227.00	2.131706
228.00	2.165779
229.00	2.176488
230.00	2.207417
231.00	2.224171
232.00	2.246046
233.00	2.238889
234.00	2.245392
235.00	2.250192
236.00	2.242858
237.00	2.223009
238.00	2.231623
239.00	2.230169
240.00	2.211879
241.00	2.213916
242.00	2.218601
243.00	2.209790
244.00	2.211206
245.00	2.235507
246.00	2.240096
247.00	2.247013
248.00	2.260353
249.00	2.259348
250.00	2.250370
251.00	2.239965
252.00	2.218540
253.00	2.211634
254.00	2.213148
255.00	2.215250
256.00	2.227712
257.00	2.247084
258.00	2.245556
259.00	2.247770
260.00	2.254537
261.00	2.249555
262.00	2.253720
263.00	2.255348
264.00	2.252237
265.00	2.253407
266.00	2.247748
267.00	2.228483
268.00	2.226270
269.00	2.221799
270.00	2.205797
271.00	2.213180
272.00	2.223725
273.00	2.217606
274.00	2.212140
275.00	2.204542
276.00	2.192475
277.00	2.178244
278.00	2.163175
279.00	2.152895
280.00	2.150876
281.00	2.142498
282.00	2.136744
283.00	2.133031
284.00	2.128788
285.00	2.111992
286.00	2.102942
287.00	2.092030
288.00	2.081483
289.00	2.070140
290.00	2.065649
291.00	2.049038
292.00	2.039798
293.00	2.036088
294.00	2.024242
295.00	2.009751
296.00	2.003212
297.00	1.993353
298.00	1.977336
299.00	1.974103
300.00	1.968779
301.00	1.964039
302.00	1.948085
303.00	1.934210
304.00	1.917670
305.00	1.898759
306.00	1.877746
307.00	1.860860
308.00	1.845605
309.00	1.822901
310.00	1.806847
311.00	1.797250
312.00	1.783073
313.00	1.761817
314.00	1.742757
315.00	1.726002
316.00	1.699879
317.00	1.678174
318.00	1.661089
319.00	1.642009
320.00	1.621679
321.00	1.603523
322.00	1.584499
323.00	1.571773
324.00	1.558935
325.00	1.545158
326.00	1.532475
327.00	1.523525
328.00	1.511282
329.00	1.498378
330.00	1.489121
331.00	1.480219
332.00	1.468965
333.00	1.456130
334.00	1.450388
335.00	1.441155
336.00	1.434619
337.00	1.430528
338.00	1.428106
339.00	1.422934
340.00	1.418909
341.00	1.415335
342.00	1.409295
343.00	1.405787
344.00	1.402756
345.00	1.400154
346.00	1.396558
347.00	1.394987
348.00	1.389850
349.00	1.386089
350.00	1.382943
351.00	1.379449
352.00	1.376744
353.00	1.374965
354.00	1.371356
355.00	1.367034
356.00	1.363608
357.00	1.357690
358.00	1.353669
359.00	1.349419
360.00	1.342646
361.00	1.335931
362.00	1.331011
363.00	1.324334
364.00	1.317948
365.00	1.312854
366.00	1.305903
367.00	1.298280
368.00	1.289825
369.00	1.282065
370.00	1.274346
371.00	1.267013
372.00	1.260660
373.00	1.252246
374.00	1.242549
375.00	1.234501
376.00	1.224939
377.00	1.214783
378.00	1.205997
379.00	1.197004
380.00	1.187694
381.00	1.179270
382.00	1.170524
383.00	1.161824
384.00	1.154267
385.00	1.144706
386.00	1.135998
387.00	1.126600
388.00	1.117917
389.00	1.109507
390.00	1.101665
391.00	1.093425
392.00	1.085780
393.00	1.078207
394.00	1.070347
395.00	1.063414
396.00	1.057096
397.00	1.050688
398.00	1.044784
399.00	1.038693
400.00	1.033273
401.00	1.027589
402.00	1.023634
403.00	1.019436
404.00	1.016148
405.00	1.012209
406.00	1.009124
407.00	1.005219
408.00	1.001809
409.00	0.998251
410.00	0.995657
411.00	0.992470
412.00	0.989595
413.00	0.986269
414.00	0.983336
415.00	0.979524
416.00	0.976222
417.00	0.972917
418.00	0.969977
419.00	0.966009
420.00	0.962843
421.00	0.959532
422.00	0.956176
423.00	0.953212
424.00	0.950301
425.00	0.946593
426.00	0.942819
427.00	0.938825
428.00	0.934483
429.00	0.930311
430.00	0.926507
431.00	0.923166
432.00	0.920736
433.00	0.917510
434.00	0.914366
435.00	0.911782
436.00	0.908327
437.00	0.904733
438.00	0.901850
439.00	0.898784
440.00	0.895992
441.00	0.893164
442.00	0.890115
443.00	0.887445
444.00	0.884802
445.00	0.881576
446.00	0.879390
447.00	0.877657
448.00	0.875483
449.00	0.873960
450.00	0.872034
451.00	0.869832
452.00	0.867119
453.00	0.865443
454.00	0.863731
455.00	0.862736
456.00	0.861322
457.00	0.860250
458.00	0.858954
459.00	0.857637
460.00	0.856148
461.00	0.855681
462.00	0.854705
463.00	0.853258
464.00	0.851791
465.00	0.850752
466.00	0.848756
467.00	0.847259
468.00	0.845620
469.00	0.844054
470.00	0.842190
471.00	0.840516
472.00	0.838515
473.00	0.836627
474.00	0.834788
475.00	0.832533
476.00	0.830236
477.00	0.828519
478.00	0.826673
479.00	0.824636
480.00	0.822636
481.00	0.821099
482.00	0.818846
483.00	0.816635
484.00	0.814276
485.00	0.812042
486.00	0.809781
487.00	0.807386
488.00	0.805308
489.00	0.803702
490.00	0.801761
491.00	0.800108
492.00	0.798749
493.00	0.797053
494.00	0.795230
495.00	0.793476
496.00	0.791445
497.00	0.789505
498.00	0.787649
499.00	0.785838
500.00	0.785134
501.00	0.784063
502.00	0.782774
503.00	0.781475
504.00	0.780047
505.00	0.778339
506.00	0.776448
507.00	0.775572
508.00	0.774059
509.00	0.772824
510.00	0.771271
511.00	0.770482
512.00	0.769041
513.00	0.768513
514.00	0.767797
515.00	0.767246
516.00	0.766701
517.00	0.765953
518.00	0.765139
519.00	0.764172
520.00	0.763317
521.00	0.762320
522.00	0.761368
523.00	0.760730
524.00	0.760619
525.00	0.760319
526.00	0.759766
527.00	0.759835
528.00	0.759468
529.00	0.759121
530.00	0.759447
531.00	0.759806
532.00	0.759467
533.00	0.759270
534.00	0.758831
535.00	0.758123
536.00	0.757115
537.00	0.756681
538.00	0.755971
539.00	0.755576
540.00	0.754728
541.00	0.754336
542.00	0.753944
543.00	0.753675
544.00	0.752669
545.00	0.751870
546.00	0.750652
547.00	0.749217
548.00	0.748129
549.00	0.747348
550.00	0.746498
551.00	0.745590
552.00	0.744711
553.00	0.743776
554.00	0.742817
555.00	0.741892
556.00	0.741904
557.00	0.741671
558.00	0.741452
559.00	0.741707
560.00	0.742121
561.00	0.742442
562.00	0.743078
563.00	0.743843
564.00	0.744792
565.00	0.745699
566.00	0.746210
567.00	0.746898
568.00	0.748084
569.00	0.748670
570.00	0.749611
571.00	0.750565
572.00	0.751581
573.00	0.752141
574.00	0.752807
575.00	0.753375
576.00	0.754137
577.00	0.755122
578.00	0.755890
579.00	0.756870
580.00	0.758390
581.00	0.759397
582.00	0.760712
583.00	0.762769
584.00	0.764883
585.00	0.766335
586.00	0.768527
587.00	0.770704
588.00	0.772460
589.00	0.774204
590.00	0.776354
591.00	0.778600
592.00	0.780571
593.00	0.782817
594.00	0.785227
595.00	0.787210
596.00	0.789155
597.00	0.791052
598.00	0.792880
599.00	0.794912
600.00	0.797330
601.00	0.799713
602.00	0.801903
603.00	0.804343
604.00	0.806644
605.00	0.809116
606.00	0.811073
607.00	0.813444
608.00	0.816023
609.00	0.818436
610.00	0.819964
611.00	0.822409
612.00	0.824945
613.00	0.826689
614.00	0.829010
615.00	0.831881
616.00	0.834203
617.00	0.836035
618.00	0.838701
619.00	0.840756
620.00	0.842874
621.00	0.845434
622.00	0.847992
623.00	0.850148
624.00	0.852734
625.00	0.855340
626.00	0.857643
627.00	0.860200
628.00	0.862932
629.00	0.864865
630.00	0.867081
631.00	0.869678
632.00	0.872242
633.00	0.874629
634.00	0.877626
635.00	0.879916
636.00	0.882618
637.00	0.884714
638.00	0.886832
639.00	0.889142
640.00	0.891738
641.00	0.893745
642.00	0.896629
643.00	0.899569
644.00	0.901713
645.00	0.904564
646.00	0.906141
647.00	0.908553
648.00	0.910828
649.00	0.913541
650.00	0.915480
651.00	0.919167
652.00	0.921556
653.00	0.923630
654.00	0.926211
655.00	0.929061
656.00	0.930815
657.00	0.933336
658.00	0.935906
659.00	0.938917
660.00	0.942071
661.00	0.945650
662.00	0.948532
663.00	0.950982
664.00	0.952450
665.00	0.953793
666.00	0.954818
667.00	0.955440
668.00	0.956048
669.00	0.957444
670.00	0.958021
671.00	0.958738
672.00	0.960096
673.00	0.962239
674.00	0.962889
675.00	0.964627
676.00	0.966678
677.00	0.968933
678.00	0.970255
679.00	0.971967
680.00	0.973428
681.00	0.975269
682.00	0.976935
683.00	0.978815
684.00	0.981153
685.00	0.982829
686.00	0.984713
687.00	0.985460
688.00	0.986426
689.00	0.987798
690.00	0.989384
691.00	0.990342
692.00	0.992308
693.00	0.994726
694.00	0.996458
695.00	0.999175
696.00	0.999004
697.00	1.000243
698.00	1.000329
699.00	1.001398
700.00	1.001148
701.00	1.003792
702.00	1.004026
703.00	1.005524
704.00	1.006377
705.00	1.007806
706.00	1.008848
707.00	1.010901
708.00	1.011902
709.00	1.012895
710.00	1.014286
711.00	1.015376
712.00	1.014443
713.00	1.013765
714.00	1.014048
715.00	1.013393
716.00	1.014127
717.00	1.015382
718.00	1.016007
719.00	1.006076
720.00	0.996683
721.00	0.989558
722.00	0.986773
723.00	0.984481
724.00	0.982234
725.00	0.979634
726.00	0.977100
727.00	0.974291
728.00	0.971723
729.00	0.969401
730.00	0.969540
731.00	0.969554
732.00	0.969830
733.00	0.970018
734.00	0.970118
735.00	0.970340
736.00	0.970373
737.00	0.970499
738.00	0.970474
739.00	0.970452
740.00	0.970404
741.00	0.970305
742.00	0.970183
743.00	0.970041
744.00	0.969769
745.00	0.969532
746.00	0.969186
747.00	0.968886
748.00	0.968643
749.00	0.968194
750.00	0.967893
751.00	0.967358
752.00	0.966837
753.00	0.966225
754.00	0.965658
755.00	0.964993
756.00	0.964309
757.00	0.963675
758.00	0.962986
759.00	0.962282
760.00	0.961473
761.00	0.960692
762.00	0.959834
763.00	0.959054
764.00	0.958222
765.00	0.957257
766.00	0.956402
767.00	0.955312
768.00	0.954261
769.00	0.953118
770.00	0.952006
771.00	0.950773
772.00	0.949728
773.00	0.948557
774.00	0.947325
775.00	0.946143
776.00	0.944911
777.00	0.943699
778.00	0.942495
779.00	0.941258
780.00	0.939934
781.00	0.938591
782.00	0.937207
783.00	0.935647
784.00	0.934242
785.00	0.932849
786.00	0.931404
787.00	0.929918
788.00	0.928460
789.00	0.926863
790.00	0.925346
791.00	0.923762
792.00	0.922098
793.00	0.920313
794.00	0.918603
795.00	0.916764
796.00	0.914954
797.00	0.913065
798.00	0.911074
799.00	0.909251
800.00	0.907374
801.00	0.905457
802.00	0.903537
803.00	0.901523
804.00	0.899491
805.00	0.897509
806.00	0.895514
807.00	0.893397
808.00	0.891256
809.00	0.889188
810.00	0.887201
811.00	0.885095
812.00	0.883005
813.00	0.880903
814.00	0.878950
815.00	0.876800
816.00	0.874612
817.00	0.872547
818.00	0.870437
819.00	0.868303
820.00	0.866191
821.00	0.864142
822.00	0.861896
823.00	0.859746
824.00	0.857646
825.00	0.855547
826.00	0.853330
827.00	0.851147
828.00	0.848929
829.00	0.846859
830.00	0.844681
831.00	0.842353
832.00	0.840311
833.00	0.838142
834.00	0.835855
835.00	0.833642
836.00	0.831340
837.00	0.829169
838.00	0.827071
839.00	0.824980
840.00	0.822845
841.00	0.820529
842.00	0.818297
843.00	0.816128
844.00	0.813917
845.00	0.811719
846.00	0.809418
847.00	0.807149
848.00	0.804963
849.00	0.802717
850.00	0.800614
851.00	0.798485
852.00	0.796195
853.00	0.794012
854.00	0.791819
855.00	0.789531
856.00	0.787236
857.00	0.784875
858.00	0.782861
859.00	0.780666
860.00	0.778362
861.00	0.775966
862.00	0.773661
863.00	0.768094
864.00	0.762504
865.00	0.756807
866.00	0.751214
867.00	0.745519
868.00	0.739912
869.00	0.734445
870.00	0.728927
871.00	0.723315
872.00	0.717866
873.00	0.712382
874.00	0.706918
875.00	0.701353
876.00	0.695825
877.00	0.690404
878.00	0.685031
879.00	0.679638
880.00	0.676953
881.00	0.674289
882.00	0.671672
883.00	0.668980
884.00	0.666330
885.00	0.663698
886.00	0.660975
887.00	0.658269
888.00	0.655647
889.00	0.652920
890.00	0.650230
891.00	0.647577
892.00	0.644936
893.00	0.642289
894.00	0.639658
895.00	0.637071
896.00	0.634512
897.00	0.631847
898.00	0.629253
899.00	0.626698
900.00	0.624082
901.00	0.621511
902.00	0.618836
903.00	0.616283
904.00	0.613761
905.00	0.611217
906.00	0.608661
907.00	0.606207
908.00	0.603752
909.00	0.601266
910.00	0.598833
911.00	0.596396
912.00	0.593946
913.00	0.591524
914.00	0.589137
915.00	0.586738
916.00	0.584325
917.00	0.582020
918.00	0.579690
919.00	0.577463
920.00	0.575205
921.00	0.572986
922.00	0.570766
923.00	0.568580
924.00	0.566395
925.00	0.564210
926.00	0.562106
927.00	0.560015
928.00	0.557911
929.00	0.555833
930.00	0.553728
931.00	0.551649
932.00	0.549624
933.00	0.547639
934.00	0.545619
935.00	0.543645
936.00	0.541701
937.00	0.539760
938.00	0.537795
939.00	0.535864
940.00	0.533958
941.00	0.532060
942.00	0.530163
943.00	0.528220
944.00	0.526308
945.00	0.524410
946.00	0.522536
947.00	0.520688
948.00	0.518922
949.00	0.517144
950.00	0.515365
951.00	0.513547
952.00	0.511738
953.00	0.509904
954.00	0.508115
955.00	0.506312
956.00	0.504502
957.00	0.502716
958.00	0.500936
959.00	0.499200
960.00	0.497544
961.00	0.495864
962.00	0.494188
963.00	0.492510
964.00	0.490831
965.00	0.489129
966.00	0.487446
967.00	0.485791
968.00	0.484160
969.00	0.482548
970.00	0.480921
971.00	0.479350
972.00	0.477795
973.00	0.476254
974.00	0.474675
975.00	0.473143
976.00	0.471637
977.00	0.470064
978.00	0.468550
979.00	0.467071
980.00	0.465637
981.00	0.464197
982.00	0.462768
983.00	0.461361
984.00	0.459957
985.00	0.458592
986.00	0.457192
987.00	0.455810
988.00	0.454422
989.00	0.453093
990.00	0.451780
991.00	0.450456
992.00	0.449148
993.00	0.447831
994.00	0.446574
995.00	0.445320
996.00	0.444059
997.00	0.442801
998.00	0.441576
999.00	0.440347
1000.00	0.439100
1001.00	0.437885
1002.00	0.436661
1003.00	0.435496
1004.00	0.434348
1005.00	0.433165
1006.00	0.432052
1007.00	0.430916
1008.00	0.429830
1009.00	0.428705
1010.00	0.427600
1011.00	0.426478
1012.00	0.425363
1013.00	0.424283
1014.00	0.423173
1015.00	0.422084
1016.00	0.421000
1017.00	0.419948
1018.00	0.418863
1019.00	0.417812
1020.00	0.416771
1021.00	0.415750
1022.00	0.414748
1023.00	0.413697
1024.00	0.412700
1025.00	0.411696
1026.00	0.410709
1027.00	0.409740
1028.00	0.408766
1029.00	0.407814
1030.00	0.406844
1031.00	0.405937
1032.00	0.405020
1033.00	0.404078
1034.00	0.403124
1035.00	0.402200
1036.00	0.401293
1037.00	0.400390
1038.00	0.399482
1039.00	0.398576
1040.00	0.397660
1041.00	0.396748
1042.00	0.395828
1043.00	0.394980
1044.00	0.394102
1045.00	0.393242
1046.00	0.392370
1047.00	0.391534
1048.00	0.390690
1049.00	0.389843
1050.00	0.389023
1051.00	0.388240
1052.00	0.387459
1053.00	0.386675
1054.00	0.385888
1055.00	0.385125
1056.00	0.384349
1057.00	0.383585
1058.00	0.382826
1059.00	0.382137
1060.00	0.381411
1061.00	0.380672
1062.00	0.379923
1063.00	0.379202
1064.00	0.378473
1065.00	0.377750
1066.00	0.377024
1067.00	0.376334
1068.00	0.375627
1069.00	0.374928
1070.00	0.374242
1071.00	0.373563
1072.00	0.372896
1073.00	0.372219
1074.00	0.371539
1075.00	0.370895
1076.00	0.370195
1077.00	0.369491
1078.00	0.368832
1079.00	0.368223
1080.00	0.367607
1081.00	0.367005
1082.00	0.366393
1083.00	0.365825
1084.00	0.365242
1085.00	0.364642
1086.00	0.364054
1087.00	0.363477
1088.00	0.362880
1089.00	0.362311
1090.00	0.361786
1091.00	0.361284
1092.00	0.360749
1093.00	0.360239
1094.00	0.359749
1095.00	0.359282
1096.00	0.358791
1097.00	0.358248
1098.00	0.357718
1099.00	0.357200
1100.00	0.356654
1101.00	0.356131
1102.00	0.355645
1103.00	0.355165
1104.00	0.354669
1105.00	0.354196
1106.00	0.353708
1107.00	0.353237
1108.00	0.352747
1109.00	0.352260
1110.00	0.351791
1111.00	0.351303
1112.00	0.350795
1113.00	0.350308
1114.00	0.349874
1115.00	0.349434
1116.00	0.348987
1117.00	0.348578
1118.00	0.348149
1119.00	0.347694
1120.00	0.347238
1121.00	0.346810
1122.00	0.346406
1123.00	0.345997
1124.00	0.345572
1125.00	0.345192
1126.00	0.344811
1127.00	0.344432
1128.00	0.344035
1129.00	0.343674
1130.00	0.343310
1131.00	0.342962
1132.00	0.342613
1133.00	0.342275
1134.00	0.341955
1135.00	0.341640
1136.00	0.341349
1137.00	0.341078
1138.00	0.340791
1139.00	0.340500
1140.00	0.340208
1141.00	0.339918
1142.00	0.339633
1143.00	0.339354
1144.00	0.339059
1145.00	0.338805
1146.00	0.338527
1147.00	0.338232
1148.00	0.337942
1149.00	0.337680
1150.00	0.337405
1151.00	0.337099
1152.00	0.336804
1153.00	0.336501
1154.00	0.336234
1155.00	0.335946
1156.00	0.335642
1157.00	0.335341
1158.00	0.335043
1159.00	0.334696
1160.00	0.334360
1161.00	0.334071
1162.00	0.333766
1163.00	0.333435
1164.00	0.333119
1165.00	0.332795
1166.00	0.332457
1167.00	0.332114
1168.00	0.331774
1169.00	0.331454
1170.00	0.331121
1171.00	0.330712
1172.00	0.330360
1173.00	0.330037
1174.00	0.329705
1175.00	0.329372
1176.00	0.329048
1177.00	0.328730
1178.00	0.328391
1179.00	0.328054
1180.00	0.327710
1181.00	0.327368
1182.00	0.327055
1183.00	0.326714
1184.00	0.326409
1185.00	0.326111
1186.00	0.325791
1187.00	0.325481
1188.00	0.325201
1189.00	0.324903
1190.00	0.324577
1191.00	0.324252
1192.00	0.323941
1193.00	0.323647
1194.00	0.323324
1195.00	0.323002
1196.00	0.322677
1197.00	0.322404
1198.00	0.322097
1199.00	0.321747
1200.00	0.321431
1201.00	0.321107
1202.00	0.320779
1203.00	0.320456
1204.00	0.320142
1205.00	0.319827
1206.00	0.319481
1207.00	0.319143
1208.00	0.318827
1209.00	0.318492
1210.00	0.318165
1211.00	0.317841
1212.00	0.317503
1213.00	0.317180
1214.00	0.316815
1215.00	0.316497
1216.00	0.316183
1217.00	0.315861
1218.00	0.315522
1219.00	0.315192
1220.00	0.314860
1221.00	0.314515
1222.00	0.314165
1223.00	0.313828
1224.00	0.313487
1225.00	0.313133
1226.00	0.312795
1227.00	0.312445
1228.00	0.312109
1229.00	0.311762
1230.00	0.311425
1231.00	0.311120
1232.00	0.310794
1233.00	0.310483
1234.00	0.310165
1235.00	0.309863
1236.00	0.309543
1237.00	0.309205
1238.00	0.308888
1239.00	0.308578
1240.00	0.308273
1241.00	0.307974
1242.00	0.307682
1243.00	0.307391
1244.00	0.307103
1245.00	0.306825
1246.00	0.306555
1247.00	0.306255
1248.00	0.305956
1249.00	0.305680
1250.00	0.305387
1251.00	0.305089
1252.00	0.304777
1253.00	0.304465
1254.00	0.304166
1255.00	0.303878
1256.00	0.303620
1257.00	0.303344
1258.00	0.303051
1259.00	0.302767
1260.00	0.302483
1261.00	0.302181
1262.00	0.301864
1263.00	0.301569
1264.00	0.301294
1265.00	0.300993
1266.00	0.300693
1267.00	0.300403
1268.00	0.300133
1269.00	0.299844
1270.00	0.299564
1271.00	0.299315
1272.00	0.299057
1273.00	0.298742
1274.00	0.298464
1275.00	0.298193
1276.00	0.297929
1277.00	0.297644
1278.00	0.297373
1279.00	0.297147
1280.00	0.296904
1281.00	0.296625
1282.00	0.296407
1283.00	0.296172
1284.00	0.295945
1285.00	0.295699
1286.00	0.295481
1287.00	0.295273
1288.00	0.295034
1289.00	0.294773
1290.00	0.294554
1291.00	0.294338
1292.00	0.294152
1293.00	0.293953
1294.00	0.293763
1295.00	0.293608
1296.00	0.293422
1297.00	0.293256
1298.00	0.293130
1299.00	0.292962
1300.00	0.292790
1301.00	0.292607
1302.00	0.292459
1303.00	0.292329
1304.00	0.292209
1305.00	0.292119
1306.00	0.292026
1307.00	0.291941
1308.00	0.291839
1309.00	0.291712
1310.00	0.291626
1311.00	0.291547
1312.00	0.291452
1313.00	0.291352
1314.00	0.291254
1315.00	0.291167
1316.00	0.291085
1317.00	0.290990
1318.00	0.290913
1319.00	0.290832
1320.00	0.290752
1321.00	0.290647
1322.00	0.290529
1323.00	0.290455
1324.00	0.290337
1325.00	0.290226
1326.00	0.290138
1327.00	0.290023
1328.00	0.289929
1329.00	0.289852
1330.00	0.289793
1331.00	0.289719
1332.00	0.289652
1333.00	0.289593
1334.00	0.289560
1335.00	0.289504
1336.00	0.289459
1337.00	0.289431
1338.00	0.289411
1339.00	0.289395
1340.00	0.289401
1341.00	0.289445
1342.00	0.289487
1343.00	0.289513
1344.00	0.289539
1345.00	0.289579
1346.00	0.289593
1347.00	0.289586
1348.00	0.289570
1349.00	0.289582
1350.00	0.289602
1351.00	0.289615
1352.00	0.289678
1353.00	0.289764
1354.00	0.289821
1355.00	0.289878
1356.00	0.289972
1357.00	0.290087
1358.00	0.290212
1359.00	0.290379
1360.00	0.290591
1361.00	0.290835
1362.00	0.291083
1363.00	0.291378
1364.00	0.291743
1365.00	0.292159
1366.00	0.292598
1367.00	0.293112
1368.00	0.293705
1369.00	0.294320
1370.00	0.294940
1371.00	0.295661
1372.00	0.296486
1373.00	0.297375
1374.00	0.298308
1375.00	0.299314
1376.00	0.300371
1377.00	0.301501
1378.00	0.302702
1379.00	0.303975
1380.00	0.305340
1381.00	0.306796
1382.00	0.308357
1383.00	0.309968
1384.00	0.311579
1385.00	0.313311
1386.00	0.315141
1387.00	0.317062
1388.00	0.319026
1389.00	0.321038
1390.00	0.323127
1391.00	0.325263
1392.00	0.327466
1393.00	0.329735
1394.00	0.332098
1395.00	0.334470
1396.00	0.336868
1397.00	0.339286
1398.00	0.341754
1399.00	0.344209
1400.00	0.346699
1401.00	0.349251
1402.00	0.351774
1403.00	0.354272
1404.00	0.356798
1405.00	0.359322
1406.00	0.361852
1407.00	0.364333
1408.00	0.366769
1409.00	0.369169
1410.00	0.371528
1411.00	0.373806
1412.00	0.376068
1413.00	0.378305
1414.00	0.380497
1415.00	0.382625
1416.00	0.384685
1417.00	0.386705
1418.00	0.388643
1419.00	0.390511
1420.00	0.392306
1421.00	0.394067
1422.00	0.395733
1423.00	0.397342
1424.00	0.398897
1425.00	0.400413
1426.00	0.401864
1427.00	0.403245
1428.00	0.404550
1429.00	0.405823
1430.00	0.407036
1431.00	0.408194
1432.00	0.409246
1433.00	0.410280
1434.00	0.411257
1435.00	0.412210
1436.00	0.413099
1437.00	0.413949
1438.00	0.414687
1439.00	0.415411
1440.00	0.416060
1441.00	0.416662
1442.00	0.417217
1443.00	0.417702
1444.00	0.418169
1445.00	0.418589
1446.00	0.418958
1447.00	0.419312
1448.00	0.419600
1449.00	0.419825
1450.00	0.420002
1451.00	0.420150
1452.00	0.420260
1453.00	0.420286
1454.00	0.420269
1455.00	0.420201
1456.00	0.420097
1457.00	0.419935
1458.00	0.419685
1459.00	0.419406
1460.00	0.419108
1461.00	0.418735
1462.00	0.418314
1463.00	0.417835
1464.00	0.417280
1465.00	0.416680
1466.00	0.416031
1467.00	0.415348
1468.00	0.414585
1469.00	0.413770
1470.00	0.412923
1471.00	0.412033
1472.00	0.411109
1473.00	0.410146
1474.00	0.409139
1475.00	0.408099
1476.00	0.406992
1477.00	0.405887
1478.00	0.404757
1479.00	0.403578
1480.00	0.402348
1481.00	0.401123
1482.00	0.399868
1483.00	0.398597
1484.00	0.397298
1485.00	0.395980
1486.00	0.394638
1487.00	0.393269
1488.00	0.391902
1489.00	0.390557
1490.00	0.389155
1491.00	0.387745
1492.00	0.386335
1493.00	0.384930
1494.00	0.383485
1495.00	0.382042
1496.00	0.380606
1497.00	0.379213
1498.00	0.377747
1499.00	0.376293
1500.00	0.374867
1501.00	0.373423
1502.00	0.371991
1503.00	0.370535
1504.00	0.369104
1505.00	0.367669
1506.00	0.366198
1507.00	0.364744
1508.00	0.363333
1509.00	0.361927
1510.00	0.360527
1511.00	0.359105
1512.00	0.357704
1513.00	0.356302
1514.00	0.354898
1515.00	0.353548
1516.00	0.352212
1517.00	0.350845
1518.00	0.349513
1519.00	0.348219
1520.00	0.346950
1521.00	0.345678
1522.00	0.344395
1523.00	0.343160
1524.00	0.341938
1525.00	0.340682
1526.00	0.339446
1527.00	0.338237
1528.00	0.337054
1529.00	0.335865
1530.00	0.334714
1531.00	0.333558
1532.00	0.332431
1533.00	0.331312
1534.00	0.330223
1535.00	0.329125
1536.00	0.328001
1537.00	0.326911
1538.00	0.325849
1539.00	0.324819
1540.00	0.323765
1541.00	0.322723
1542.00	0.321716
1543.00	0.320712
1544.00	0.319733
1545.00	0.318773
1546.00	0.317815
1547.00	0.316876
1548.00	0.315919
1549.00	0.314955
1550.00	0.314003
1551.00	0.313073
1552.00	0.312153
1553.00	0.311262
1554.00	0.310361
1555.00	0.309461
1556.00	0.308555
1557.00	0.307696
1558.00	0.306853
1559.00	0.306001
1560.00	0.305165
1561.00	0.304317
1562.00	0.303495
1563.00	0.302670
1564.00	0.301833
1565.00	0.301043
1566.00	0.300248
1567.00	0.299462
1568.00	0.298673
1569.00	0.297900
1570.00	0.297121
1571.00	0.296364
1572.00	0.295617
1573.00	0.294912
1574.00	0.294176
1575.00	0.293425
1576.00	0.292703
1577.00	0.291983
1578.00	0.291276
1579.00	0.290549
1580.00	0.289850
1581.00	0.289182
1582.00	0.288513
1583.00	0.287869
1584.00	0.287245
1585.00	0.286626
1586.00	0.286028
1587.00	0.285432
1588.00	0.284834
1589.00	0.284255
1590.00	0.283651
1591.00	0.283079
1592.00	0.282555
1593.00	0.282035
1594.00	0.281512
1595.00	0.280994
1596.00	0.280505
1597.00	0.280014
1598.00	0.279523
1599.00	0.279058
1600.00	0.278578
1601.00	0.278093
1602.00	0.277620
1603.00	0.277139
1604.00	0.276686
1605.00	0.276239
1606.00	0.275779
1607.00	0.275371
1608.00	0.274968
1609.00	0.274534
1610.00	0.274118
1611.00	0.273702
1612.00	0.273299
1613.00	0.272871
1614.00	0.272467
1615.00	0.272093
1616.00	0.271710
1617.00	0.271352
1618.00	0.270987
1619.00	0.270640
1620.00	0.270324
1621.00	0.270001
1622.00	0.269671
1623.00	0.269374
1624.00	0.269052
1625.00	0.268720
1626.00	0.268425
1627.00	0.268128
1628.00	0.267857
1629.00	0.267556
1630.00	0.267302
1631.00	0.267051
1632.00	0.266785
1633.00	0.266488
1634.00	0.266205
1635.00	0.265941
1636.00	0.265653
1637.00	0.265369
1638.00	0.265098
1639.00	0.264850
1640.00	0.264575
1641.00	0.264298
1642.00	0.264024
1643.00	0.265380
1644.00	0.266771
1645.00	0.268169
1646.00	0.269554
1647.00	0.270932
1648.00	0.272348
1649.00	0.273760
1650.00	0.275225
1651.00	0.276653
1652.00	0.278126
1653.00	0.279555
1654.00	0.281045
1655.00	0.282478
1656.00	0.283889
1657.00	0.285298
1658.00	0.286785
1659.00	0.288307
1660.00	0.288017
1661.00	0.287754
1662.00	0.287446
1663.00	0.287173
1664.00	0.286926
1665.00	0.286605
1666.00	0.286328
1667.00	0.285952
1668.00	0.285647
1669.00	0.285331
1670.00	0.285069
1671.00	0.284777
1672.00	0.284521
1673.00	0.284277
1674.00	0.284070
1675.00	0.283781
1676.00	0.283505
1677.00	0.283240
1678.00	0.282904
1679.00	0.282707
1680.00	0.282564
1681.00	0.282353
1682.00	0.282199
1683.00	0.282019
1684.00	0.281909
1685.00	0.281747
1686.00	0.281593
1687.00	0.281436
1688.00	0.281316
1689.00	0.281271
1690.00	0.281257
1691.00	0.281216
1692.00	0.281238
1693.00	0.281235
1694.00	0.281342
1695.00	0.281389
1696.00	0.281522
1697.00	0.281491
1698.00	0.281497
1699.00	0.281481
1700.00	0.281391
1701.00	0.281394
1702.00	0.281406
1703.00	0.281409
1704.00	0.281446
1705.00	0.281454
1706.00	0.281400
1707.00	0.281365
1708.00	0.281332
1709.00	0.281264
1710.00	0.281243
1711.00	0.281146
1712.00	0.281185
1713.00	0.281063
1714.00	0.281047
1715.00	0.281066
1716.00	0.281148
1717.00	0.281188
1718.00	0.281271
1719.00	0.281347
1720.00	0.281400
1721.00	0.281428
1722.00	0.281445
1723.00	0.281492
1724.00	0.281464
1725.00	0.281506
1726.00	0.281607
1727.00	0.281650
1728.00	0.281680
1729.00	0.281758
1730.00	0.281717
1731.00	0.281811
1732.00	0.281829
1733.00	0.281837
1734.00	0.281913
1735.00	0.281924
1736.00	0.282060
1737.00	0.282159
1738.00	0.282226
1739.00	0.282282
1740.00	0.282394
1741.00	0.282589
1742.00	0.282685
1743.00	0.282783
1744.00	0.282923
1745.00	0.283140
1746.00	0.283195
1747.00	0.283406
1748.00	0.283563
1749.00	0.283814
1750.00	0.283991
1751.00	0.284196
1752.00	0.284379
1753.00	0.284481
1754.00	0.284621
1755.00	0.284879
1756.00	0.285034
1757.00	0.285185
1758.00	0.285369
1759.00	0.285593
1760.00	0.285687
1761.00	0.285831
1762.00	0.285997
1763.00	0.286104
1764.00	0.286368
1765.00	0.286447
1766.00	0.286504
1767.00	0.286546
1768.00	0.286581
1769.00	0.286625
1770.00	0.286617
1771.00	0.286712
1772.00	0.286724
1773.00	0.286876
1774.00	0.286738
1775.00	0.286677
1776.00	0.286701
1777.00	0.286686
1778.00	0.286689
1779.00	0.286608
1780.00	0.286660
1781.00	0.286465
1782.00	0.286430
1783.00	0.286328
1784.00	0.286269
1785.00	0.286113
1786.00	0.286046
1787.00	0.285901
1788.00	0.285760
1789.00	0.285621
1790.00	0.285442
1791.00	0.285406
1792.00	0.285420
1793.00	0.285225
1794.00	0.285149
1795.00	0.284872
1796.00	0.284772
1797.00	0.284657
1798.00	0.284528
1799.00	0.284387
1800.00	0.284238
1801.00	0.284133
1802.00	0.284061
1803.00	0.283932
1804.00	0.283882
1805.00	0.283778
1806.00	0.283621
1807.00	0.283445
1808.00	0.283382
1809.00	0.283004
1810.00	0.282896
1811.00	0.282733
1812.00	0.282734
1813.00	0.282478
1814.00	0.282298
1815.00	0.282151
1816.00	0.281958
1817.00	0.281917
1818.00	0.281756
1819.00	0.281749
1820.00	0.281606
1821.00	0.281637
1822.00	0.281483
1823.00	0.281498
1824.00	0.281456
1825.00	0.281420
1826.00	0.281525
1827.00	0.281456
1828.00	0.281521
1829.00	0.281550
1830.00	0.281685
1831.00	0.281811
1832.00	0.281944
1833.00	0.282251
1834.00	0.282465
1835.00	0.282769
1836.00	0.283126
1837.00	0.283523
1838.00	0.283924
1839.00	0.284448
1840.00	0.285006
1841.00	0.285572
1842.00	0.286164
1843.00	0.286987
1844.00	0.287737
1845.00	0.288615
1846.00	0.289590
1847.00	0.290752
1848.00	0.291778
1849.00	0.292906
1850.00	0.294134
1851.00	0.295499
1852.00	0.297032
1853.00	0.298564
1854.00	0.300243
1855.00	0.301870
1856.00	0.303848
1857.00	0.305910
1858.00	0.308250
1859.00	0.310771
1860.00	0.313282
1861.00	0.316159
1862.00	0.318922
1863.00	0.321958
1864.00	0.325226
1865.00	0.328714
1866.00	0.332586
1867.00	0.336420
1868.00	0.340434
1869.00	0.344583
1870.00	0.349060
1871.00	0.353855
1872.00	0.358908
1873.00	0.364031
1874.00	0.369254
1875.00	0.374631
1876.00	0.380251
1877.00	0.386112
1878.00	0.392116
1879.00	0.398360
1880.00	0.404621
1881.00	0.410846
1882.00	0.417398
1883.00	0.423789
1884.00	0.430669
1885.00	0.437585
1886.00	0.444593
1887.00	0.451668
1888.00	0.458760
1889.00	0.465933
1890.00	0.472988
1891.00	0.480437
1892.00	0.487725
1893.00	0.495052
1894.00	0.502108
1895.00	0.509442
1896.00	0.516663
1897.00	0.524080
1898.00	0.531706
1899.00	0.538999
1900.00	0.546593
1901.00	0.553506
1902.00	0.560661
1903.00	0.567574
1904.00	0.574193
1905.00	0.581125
1906.00	0.587571
1907.00	0.594000
1908.00	0.599696
1909.00	0.605732
1910.00	0.611281
1911.00	0.616707
1912.00	0.621904
1913.00	0.627405
1914.00	0.631891
1915.00	0.636172
1916.00	0.640505
1917.00	0.644196
1918.00	0.647820
1919.00	0.651271
1920.00	0.654281
1921.00	0.657205
1922.00	0.658648
1923.00	0.661234
1924.00	0.663441
1925.00	0.665660
1926.00	0.667498
1927.00	0.669075
1928.00	0.670809
1929.00	0.671719
1930.00	0.672176
1931.00	0.673319
1932.00	0.673510
1933.00	0.674088
1934.00	0.674855
1935.00	0.675023
1936.00	0.674693
1937.00	0.675373
1938.00	0.675665
1939.00	0.676279
1940.00	0.675875
1941.00	0.675420
1942.00	0.674695
1943.00	0.673647
1944.00	0.673399
1945.00	0.672511
1946.00	0.672128
1947.00	0.671396
1948.00	0.670094
1949.00	0.669569
1950.00	0.667491
1951.00	0.666032
1952.00	0.664939
1953.00	0.663984
1954.00	0.662285
1955.00	0.660284
1956.00	0.658726
1957.00	0.656699
1958.00	0.654959
1959.00	0.653422
1960.00	0.652028
1961.00	0.649809
1962.00	0.647697
1963.00	0.645669
1964.00	0.643478
1965.00	0.641719
1966.00	0.639814
1967.00	0.638900
1968.00	0.636797
1969.00	0.634708
1970.00	0.632374
1971.00	0.630030
1972.00	0.628294
1973.00	0.626367
1974.00	0.624614
1975.00	0.622238
1976.00	0.620140
1977.00	0.617829
1978.00	0.615740
1979.00	0.613879
1980.00	0.611628
1981.00	0.609857
1982.00	0.607559
1983.00	0.605518
1984.00	0.603127
1985.00	0.600679
1986.00	0.598842
1987.00	0.596574
1988.00	0.594527
1989.00	0.591748
1990.00	0.589407
1991.00	0.587207
1992.00	0.585093
1993.00	0.583283
1994.00	0.581244
1995.00	0.579098
1996.00	0.577150
1997.00	0.575210
1998.00	0.573359
1999.00	0.571127
2000.00	0.568633
2001.00	0.566335
2002.00	0.564606
2003.00	0.561799
2004.00	0.560085
2005.00	0.557829
2006.00	0.555925
2007.00	0.553777
2008.00	0.551788
2009.00	0.550320
2010.00	0.548190
2011.00	0.546050
2012.00	0.544120
2013.00	0.541961
2014.00	0.539793
2015.00	0.537461
2016.00	0.535695
2017.00	0.533162
2018.00	0.531251
2019.00	0.529008
2020.00	0.527470
2021.00	0.525528
2022.00	0.523590
2023.00	0.521864
2024.00	0.520043
2025.00	0.518091
2026.00	0.515795
2027.00	0.513601
2028.00	0.512104
2029.00	0.510294
2030.00	0.508529
2031.00	0.506218
2032.00	0.503966
2033.00	0.502265
2034.00	0.500589
2035.00	0.498772
2036.00	0.496944
2037.00	0.495210
2038.00	0.493096
2039.00	0.491403
2040.00	0.489677
2041.00	0.487673
2042.00	0.485984
2043.00	0.484282
2044.00	0.482275
2045.00	0.480519
2046.00	0.478421
2047.00	0.476760
2048.00	0.475552
2049.00	0.474336
2050.00	0.472691
2051.00	0.471354
2052.00	0.469767
2053.00	0.468064
2054.00	0.466441
2055.00	0.464579
2056.00	0.462928
2057.00	0.461502
2058.00	0.460071
2059.00	0.458473
2060.00	0.456837
2061.00	0.455702
2062.00	0.453847
2063.00	0.452284
2064.00	0.450631
2065.00	0.448821
2066.00	0.447176
2067.00	0.445680
2068.00	0.444198
2069.00	0.442420
2070.00	0.441047
2071.00	0.439505
2072.00	0.438229
2073.00	0.436833
2074.00	0.435152
2075.00	0.433837
2076.00	0.431929
2077.00	0.430498
2078.00	0.428752
2079.00	0.427161
2080.00	0.425918
2081.00	0.424440
2082.00	0.422874
2083.00	0.421160
2084.00	0.419297
2085.00	0.417863
2086.00	0.416496
2087.00	0.415017
2088.00	0.413449
2089.00	0.412131
2090.00	0.410616
2091.00	0.409380
2092.00	0.408032
2093.00	0.406714
2094.00	0.405467
2095.00	0.404218
2096.00	0.403221
2097.00	0.401776
2098.00	0.400190
2099.00	0.398986
2100.00	0.397639
2101.00	0.396218
2102.00	0.394955
2103.00	0.393594
2104.00	0.391883
2105.00	0.390728
2106.00	0.389332
2107.00	0.387934
2108.00	0.386272
2109.00	0.384755
2110.00	0.383580
2111.00	0.382008
2112.00	0.380927
2113.00	0.379224
2114.00	0.378014
2115.00	0.376695
2116.00	0.375588
2117.00	0.374669
2118.00	0.373470
2119.00	0.372265
2120.00	0.370931
2121.00	0.370255
2122.00	0.368634
2123.00	0.367587
2124.00	0.366508
2125.00	0.365693
2126.00	0.364602
2127.00	0.363746
2128.00	0.362662
2129.00	0.361235
2130.00	0.360428
2131.00	0.359449
2132.00	0.358408
2133.00	0.357123
2134.00	0.355950
2135.00	0.355274
2136.00	0.354089
2137.00	0.353240
2138.00	0.352245
2139.00	0.351665
2140.00	0.350577
2141.00	0.350122
2142.00	0.349260
2143.00	0.348072
2144.00	0.346870
2145.00	0.346315
2146.00	0.345579
2147.00	0.344660
2148.00	0.343685
2149.00	0.343265
2150.00	0.342531
2151.00	0.341758
2152.00	0.341074
2153.00	0.340179
2154.00	0.339493
2155.00	0.338478
2156.00	0.338087
2157.00	0.337406
2158.00	0.336136
2159.00	0.335310
2160.00	0.335078
2161.00	0.334250
2162.00	0.333523
2163.00	0.333092
2164.00	0.332150
2165.00	0.331382
2166.00	0.330660
2167.00	0.330068
2168.00	0.329465
2169.00	0.328506
2170.00	0.328093
2171.00	0.327480
2172.00	0.327054
2173.00	0.326125
2174.00	0.325846
2175.00	0.325285
2176.00	0.324556
2177.00	0.323761
2178.00	0.323362
2179.00	0.322638
2180.00	0.321996
2181.00	0.322126
2182.00	0.321747
2183.00	0.321327
2184.00	0.320904
2185.00	0.320399
2186.00	0.320081
2187.00	0.319577
2188.00	0.319365
2189.00	0.318653
2190.00	0.318310
2191.00	0.317735
2192.00	0.317603
2193.00	0.317191
2194.00	0.316980
2195.00	0.316623
2196.00	0.316470
2197.00	0.316218
[truncated: 303 more rows]
