# Supplementary material for: Ultrafast charge-transfer-induced spin transition in cobalt-tungstate molecular photomagnets
Source: Nat Commun. 2025 Jun 6;16:5012. doi: 10.1038/s41467-025-60401-4 (PMC12144094; doi:10.1038/s41467-025-60401-4)
Supplement: Supplementary file 5 — Source Data [file 41467_2025_60401_MOESM5_ESM.zip › Source_Data_files/Photoinduced_UV_vis_NIR_spectra_CsCoW/photo2nd_anealing/File_220713_173259_180K.txt]

File_220713_173259_180K.spc - RawData
�g�� (nm)	Abs.
200.00	1.955259
201.00	2.102034
202.00	2.480287
203.00	6.000000
204.00	2.554224
205.00	2.480221
206.00	2.344041
207.00	2.226012
208.00	2.125791
209.00	2.197548
210.00	2.216666
211.00	2.289866
212.00	2.243290
213.00	2.189112
214.00	2.214522
215.00	2.189291
216.00	2.173721
217.00	2.092585
218.00	2.129779
219.00	2.160900
220.00	2.170659
221.00	2.120411
222.00	2.146120
223.00	2.135486
224.00	2.092705
225.00	2.136416
226.00	2.185114
227.00	2.220230
228.00	2.239071
229.00	2.258318
230.00	2.210194
231.00	2.172143
232.00	2.176894
233.00	2.152188
234.00	2.144161
235.00	2.158175
236.00	2.179761
237.00	2.186124
238.00	2.212413
239.00	2.214155
240.00	2.209891
241.00	2.215180
242.00	2.221297
243.00	2.222172
244.00	2.224559
245.00	2.228914
246.00	2.227005
247.00	2.239906
248.00	2.239131
249.00	2.239505
250.00	2.230359
251.00	2.228587
252.00	2.208840
253.00	2.209357
254.00	2.213488
255.00	2.210887
256.00	2.199074
257.00	2.201810
258.00	2.205178
259.00	2.206586
260.00	2.207448
261.00	2.216244
262.00	2.212830
263.00	2.212370
264.00	2.216670
265.00	2.238619
266.00	2.233119
267.00	2.244212
268.00	2.242529
269.00	2.226998
270.00	2.207108
271.00	2.212501
272.00	2.193748
273.00	2.180336
274.00	2.181813
275.00	2.166634
276.00	2.156255
277.00	2.157981
278.00	2.159577
279.00	2.146690
280.00	2.148385
281.00	2.139847
282.00	2.123475
283.00	2.109340
284.00	2.102827
285.00	2.092193
286.00	2.077608
287.00	2.070982
288.00	2.057476
289.00	2.046340
290.00	2.031072
291.00	2.022564
292.00	2.013987
293.00	2.011311
294.00	1.999079
295.00	1.997681
296.00	1.987879
297.00	1.973099
298.00	1.956926
299.00	1.950248
300.00	1.928578
301.00	1.917901
302.00	1.907896
303.00	1.897930
304.00	1.880785
305.00	1.867794
306.00	1.853020
307.00	1.840397
308.00	1.823236
309.00	1.818965
310.00	1.806892
311.00	1.791697
312.00	1.772925
313.00	1.763052
314.00	1.737413
315.00	1.718804
316.00	1.698484
317.00	1.680325
318.00	1.657866
319.00	1.641212
320.00	1.625367
321.00	1.608982
322.00	1.591616
323.00	1.574990
324.00	1.559435
325.00	1.547459
326.00	1.531709
327.00	1.518781
328.00	1.506799
329.00	1.495679
330.00	1.480526
331.00	1.472612
332.00	1.464751
333.00	1.455779
334.00	1.447836
335.00	1.441454
336.00	1.435559
337.00	1.428279
338.00	1.422942
339.00	1.416140
340.00	1.410531
341.00	1.406102
342.00	1.400731
343.00	1.398291
344.00	1.394908
345.00	1.391532
346.00	1.389096
347.00	1.387011
348.00	1.382743
349.00	1.378827
350.00	1.376940
351.00	1.373678
352.00	1.371022
353.00	1.368205
354.00	1.366183
355.00	1.362415
356.00	1.356570
357.00	1.353328
358.00	1.348290
359.00	1.344127
360.00	1.338358
361.00	1.333011
362.00	1.327183
363.00	1.320966
364.00	1.313065
365.00	1.306795
366.00	1.300460
367.00	1.291399
368.00	1.283632
369.00	1.276974
370.00	1.268145
371.00	1.261103
372.00	1.254382
373.00	1.245943
374.00	1.237376
375.00	1.229186
376.00	1.218870
377.00	1.209480
378.00	1.201463
379.00	1.191646
380.00	1.183309
381.00	1.174392
382.00	1.164768
383.00	1.154688
384.00	1.146569
385.00	1.137684
386.00	1.129758
387.00	1.121505
388.00	1.113883
389.00	1.105935
390.00	1.098129
391.00	1.090055
392.00	1.083164
393.00	1.075540
394.00	1.067338
395.00	1.059100
396.00	1.052221
397.00	1.045355
398.00	1.039575
399.00	1.034384
400.00	1.030218
401.00	1.025421
402.00	1.021038
403.00	1.016556
404.00	1.012479
405.00	1.008958
406.00	1.005428
407.00	1.001746
408.00	0.998563
409.00	0.995164
410.00	0.991646
411.00	0.988516
412.00	0.985176
413.00	0.981759
414.00	0.979037
415.00	0.975925
416.00	0.972393
417.00	0.968714
418.00	0.965281
419.00	0.961844
420.00	0.958725
421.00	0.955151
422.00	0.952881
423.00	0.950076
424.00	0.946454
425.00	0.942848
426.00	0.939913
427.00	0.936321
428.00	0.932640
429.00	0.929524
430.00	0.925982
431.00	0.921991
432.00	0.918493
433.00	0.915519
434.00	0.911621
435.00	0.907983
436.00	0.905024
437.00	0.901521
438.00	0.897777
439.00	0.894743
440.00	0.891777
441.00	0.889069
442.00	0.886024
443.00	0.883114
444.00	0.881030
445.00	0.879000
446.00	0.876461
447.00	0.874446
448.00	0.872735
449.00	0.870172
450.00	0.867861
451.00	0.865543
452.00	0.863194
453.00	0.861140
454.00	0.859266
455.00	0.857471
456.00	0.856088
457.00	0.855098
458.00	0.853774
459.00	0.852944
460.00	0.851596
461.00	0.851006
462.00	0.849993
463.00	0.848500
464.00	0.846972
465.00	0.845969
466.00	0.844122
467.00	0.842160
468.00	0.840810
469.00	0.839168
470.00	0.837256
471.00	0.835637
472.00	0.834052
473.00	0.832068
474.00	0.830268
475.00	0.828185
476.00	0.826102
477.00	0.823965
478.00	0.822085
479.00	0.820063
480.00	0.818284
481.00	0.815993
482.00	0.814286
483.00	0.812099
484.00	0.809995
485.00	0.807651
486.00	0.805491
487.00	0.803088
488.00	0.800632
489.00	0.798496
490.00	0.796537
491.00	0.795023
492.00	0.793345
493.00	0.791912
494.00	0.790384
495.00	0.789050
496.00	0.786811
497.00	0.785043
498.00	0.783844
499.00	0.782214
500.00	0.780779
501.00	0.779987
502.00	0.778705
503.00	0.777202
504.00	0.775651
505.00	0.774275
506.00	0.772652
507.00	0.771218
508.00	0.769440
509.00	0.768772
510.00	0.767246
511.00	0.766309
512.00	0.765448
513.00	0.764810
514.00	0.763545
515.00	0.762735
516.00	0.761905
517.00	0.761118
518.00	0.760720
519.00	0.759766
520.00	0.758971
521.00	0.758312
522.00	0.757557
523.00	0.756388
524.00	0.756091
525.00	0.755605
526.00	0.754682
527.00	0.754367
528.00	0.754186
529.00	0.753860
530.00	0.754090
531.00	0.754254
532.00	0.754097
533.00	0.753745
534.00	0.753313
535.00	0.752369
536.00	0.752040
537.00	0.751092
538.00	0.750555
539.00	0.749790
540.00	0.749563
541.00	0.748659
542.00	0.748427
543.00	0.748268
544.00	0.747534
545.00	0.746294
546.00	0.745463
547.00	0.744413
548.00	0.743181
549.00	0.742346
550.00	0.741449
551.00	0.740448
552.00	0.739707
553.00	0.739253
554.00	0.738834
555.00	0.738545
556.00	0.738457
557.00	0.738410
558.00	0.737820
559.00	0.737937
560.00	0.738280
561.00	0.738814
562.00	0.739235
563.00	0.740327
564.00	0.741286
565.00	0.742147
566.00	0.742891
567.00	0.743391
568.00	0.743692
569.00	0.743981
570.00	0.744678
571.00	0.745291
572.00	0.745946
573.00	0.746716
574.00	0.747468
575.00	0.748113
576.00	0.748703
577.00	0.749930
578.00	0.751036
579.00	0.752073
580.00	0.752912
581.00	0.754199
582.00	0.755723
583.00	0.757136
584.00	0.758881
585.00	0.760999
586.00	0.763110
587.00	0.765004
588.00	0.767152
589.00	0.769427
590.00	0.771813
591.00	0.773631
592.00	0.775733
593.00	0.777686
594.00	0.779929
595.00	0.781612
596.00	0.783665
597.00	0.785621
598.00	0.788281
599.00	0.789755
600.00	0.791740
601.00	0.794432
602.00	0.796512
603.00	0.798418
604.00	0.801187
605.00	0.802992
606.00	0.805152
607.00	0.807311
608.00	0.809447
609.00	0.811792
610.00	0.814560
611.00	0.816506
612.00	0.818950
613.00	0.820822
614.00	0.822985
615.00	0.825395
616.00	0.827912
617.00	0.830315
618.00	0.833270
619.00	0.835530
620.00	0.838371
621.00	0.840994
622.00	0.843315
623.00	0.845245
624.00	0.847553
625.00	0.849604
626.00	0.851699
627.00	0.854434
628.00	0.857137
629.00	0.859655
630.00	0.862250
631.00	0.864846
632.00	0.867100
633.00	0.869486
634.00	0.872308
635.00	0.874692
636.00	0.877152
637.00	0.879728
638.00	0.881735
639.00	0.883711
640.00	0.885741
641.00	0.888005
642.00	0.890256
643.00	0.893508
644.00	0.895870
645.00	0.898429
646.00	0.900546
647.00	0.902620
648.00	0.904560
649.00	0.906808
650.00	0.909102
651.00	0.912314
652.00	0.914932
653.00	0.917057
654.00	0.919242
655.00	0.921821
656.00	0.923363
657.00	0.926470
658.00	0.930028
659.00	0.933262
660.00	0.936267
661.00	0.939530
662.00	0.941678
663.00	0.943512
664.00	0.945502
665.00	0.947184
666.00	0.948098
667.00	0.949459
668.00	0.950238
669.00	0.951475
670.00	0.952550
671.00	0.954155
672.00	0.955279
673.00	0.957150
674.00	0.958010
675.00	0.959563
676.00	0.961849
677.00	0.963482
678.00	0.964957
679.00	0.966804
680.00	0.967785
681.00	0.968480
682.00	0.970797
683.00	0.972397
684.00	0.974032
685.00	0.976050
686.00	0.978451
687.00	0.980029
688.00	0.981346
689.00	0.982365
690.00	0.984754
691.00	0.985561
692.00	0.985995
693.00	0.988524
694.00	0.990108
695.00	0.990805
696.00	0.991905
697.00	0.993830
698.00	0.994235
699.00	0.996157
700.00	0.997284
701.00	0.998778
702.00	0.999329
703.00	1.000141
704.00	1.000627
705.00	1.001475
706.00	1.002717
707.00	1.004655
708.00	1.005055
709.00	1.006148
710.00	1.007138
711.00	1.007772
712.00	1.008180
713.00	1.009288
714.00	1.009973
715.00	1.010336
716.00	1.009999
717.00	1.011443
718.00	1.011668
719.00	1.001943
720.00	0.992340
721.00	0.985928
722.00	0.983416
723.00	0.980809
724.00	0.978456
725.00	0.976055
726.00	0.973608
727.00	0.971267
728.00	0.968369
729.00	0.966007
730.00	0.966265
731.00	0.966555
732.00	0.966808
733.00	0.967068
734.00	0.967231
735.00	0.967462
736.00	0.967688
737.00	0.967804
738.00	0.967988
739.00	0.968060
740.00	0.968092
741.00	0.968097
742.00	0.967988
743.00	0.967824
744.00	0.967770
745.00	0.967571
746.00	0.967461
747.00	0.967202
748.00	0.966837
749.00	0.966635
750.00	0.966352
751.00	0.965936
752.00	0.965532
753.00	0.964993
754.00	0.964489
755.00	0.963884
756.00	0.963200
757.00	0.962541
758.00	0.961879
759.00	0.961180
760.00	0.960496
761.00	0.959701
762.00	0.958856
763.00	0.958057
764.00	0.957206
765.00	0.956398
766.00	0.955477
767.00	0.954479
768.00	0.953583
769.00	0.952559
770.00	0.951508
771.00	0.950380
772.00	0.949299
773.00	0.948308
774.00	0.947243
775.00	0.946070
776.00	0.944932
777.00	0.943856
778.00	0.942782
779.00	0.941760
780.00	0.940562
781.00	0.939276
782.00	0.937974
783.00	0.936451
784.00	0.935067
785.00	0.933649
786.00	0.932132
787.00	0.930720
788.00	0.929345
789.00	0.927915
790.00	0.926361
791.00	0.924839
792.00	0.923212
793.00	0.921595
794.00	0.919961
795.00	0.918163
796.00	0.916404
797.00	0.914622
798.00	0.912970
799.00	0.911251
800.00	0.909575
801.00	0.907807
802.00	0.906034
803.00	0.904260
804.00	0.902398
805.00	0.900491
806.00	0.898605
807.00	0.896706
808.00	0.894665
809.00	0.892766
810.00	0.890795
811.00	0.888825
812.00	0.886835
813.00	0.884896
814.00	0.882789
815.00	0.880732
816.00	0.878671
817.00	0.876690
818.00	0.874665
819.00	0.872660
820.00	0.870565
821.00	0.868561
822.00	0.866503
823.00	0.864414
824.00	0.862382
825.00	0.860406
826.00	0.858409
827.00	0.856418
828.00	0.854255
829.00	0.852333
830.00	0.850267
831.00	0.848246
832.00	0.846174
833.00	0.844050
834.00	0.842003
835.00	0.839955
836.00	0.837757
837.00	0.835703
838.00	0.833691
839.00	0.831633
840.00	0.829495
841.00	0.827282
842.00	0.825116
843.00	0.822853
844.00	0.820729
845.00	0.818578
846.00	0.816370
847.00	0.814231
848.00	0.812155
849.00	0.810063
850.00	0.807970
851.00	0.805803
852.00	0.803689
853.00	0.801625
854.00	0.799547
855.00	0.797460
856.00	0.795288
857.00	0.793145
858.00	0.790950
859.00	0.788763
860.00	0.786637
861.00	0.784283
862.00	0.781987
863.00	0.776346
864.00	0.770726
865.00	0.765097
866.00	0.759542
867.00	0.753974
868.00	0.748271
869.00	0.742716
870.00	0.737085
871.00	0.731578
872.00	0.725877
873.00	0.720327
874.00	0.714857
875.00	0.709477
876.00	0.704063
877.00	0.698721
878.00	0.693415
879.00	0.688084
880.00	0.685436
881.00	0.682767
882.00	0.680093
883.00	0.677377
884.00	0.674799
885.00	0.672333
886.00	0.669666
887.00	0.667088
888.00	0.664450
889.00	0.661858
890.00	0.659282
891.00	0.656662
892.00	0.654049
893.00	0.651441
894.00	0.648754
895.00	0.646126
896.00	0.643552
897.00	0.640975
898.00	0.638415
899.00	0.635885
900.00	0.633311
901.00	0.630727
902.00	0.628124
903.00	0.625612
904.00	0.623146
905.00	0.620637
906.00	0.618155
907.00	0.615681
908.00	0.613254
909.00	0.610720
910.00	0.608275
911.00	0.605911
912.00	0.603535
913.00	0.601202
914.00	0.598801
915.00	0.596467
916.00	0.594089
917.00	0.591778
918.00	0.589439
919.00	0.587129
920.00	0.584815
921.00	0.582492
922.00	0.580179
923.00	0.577953
924.00	0.575714
925.00	0.573507
926.00	0.571418
927.00	0.569295
928.00	0.567145
929.00	0.565013
930.00	0.562843
931.00	0.560742
932.00	0.558605
933.00	0.556555
934.00	0.554493
935.00	0.552464
936.00	0.550480
937.00	0.548500
938.00	0.546501
939.00	0.544575
940.00	0.542654
941.00	0.540763
942.00	0.538820
943.00	0.536881
944.00	0.534926
945.00	0.532966
946.00	0.531026
947.00	0.529200
948.00	0.527431
949.00	0.525669
950.00	0.523870
951.00	0.522048
952.00	0.520253
953.00	0.518414
954.00	0.516582
955.00	0.514786
956.00	0.512944
957.00	0.511096
958.00	0.509254
959.00	0.507460
960.00	0.505716
961.00	0.504006
962.00	0.502260
963.00	0.500546
964.00	0.498801
965.00	0.497042
966.00	0.495272
967.00	0.493535
968.00	0.491835
969.00	0.490141
970.00	0.488452
971.00	0.486855
972.00	0.485261
973.00	0.483674
974.00	0.482100
975.00	0.480520
976.00	0.478952
977.00	0.477374
978.00	0.475831
979.00	0.474321
980.00	0.472844
981.00	0.471345
982.00	0.469856
983.00	0.468409
984.00	0.467001
985.00	0.465587
986.00	0.464149
987.00	0.462695
988.00	0.461271
989.00	0.459873
990.00	0.458495
991.00	0.457072
992.00	0.455711
993.00	0.454355
994.00	0.453025
995.00	0.451655
996.00	0.450335
997.00	0.449012
998.00	0.447728
999.00	0.446431
1000.00	0.445102
1001.00	0.443811
1002.00	0.442545
1003.00	0.441335
1004.00	0.440168
1005.00	0.438955
1006.00	0.437772
1007.00	0.436607
1008.00	0.435483
1009.00	0.434327
1010.00	0.433161
1011.00	0.432003
1012.00	0.430891
1013.00	0.429786
1014.00	0.428662
1015.00	0.427553
1016.00	0.426447
1017.00	0.425403
1018.00	0.424312
1019.00	0.423245
1020.00	0.422163
1021.00	0.421110
1022.00	0.420040
1023.00	0.418943
1024.00	0.417862
1025.00	0.416822
1026.00	0.415785
1027.00	0.414769
1028.00	0.413755
1029.00	0.412746
1030.00	0.411714
1031.00	0.410724
1032.00	0.409727
1033.00	0.408746
1034.00	0.407743
1035.00	0.406802
1036.00	0.405849
1037.00	0.404916
1038.00	0.403982
1039.00	0.403035
1040.00	0.402094
1041.00	0.401151
1042.00	0.400177
1043.00	0.399278
1044.00	0.398357
1045.00	0.397431
1046.00	0.396512
1047.00	0.395632
1048.00	0.394760
1049.00	0.393886
1050.00	0.393008
1051.00	0.392159
1052.00	0.391305
1053.00	0.390450
1054.00	0.389612
1055.00	0.388766
1056.00	0.387962
1057.00	0.387152
1058.00	0.386367
1059.00	0.385634
1060.00	0.384845
1061.00	0.384077
1062.00	0.383295
1063.00	0.382532
1064.00	0.381764
1065.00	0.381021
1066.00	0.380289
1067.00	0.379579
1068.00	0.378845
1069.00	0.378094
1070.00	0.377379
1071.00	0.376662
1072.00	0.375953
1073.00	0.375223
1074.00	0.374523
1075.00	0.373839
1076.00	0.373133
1077.00	0.372433
1078.00	0.371757
1079.00	0.371137
1080.00	0.370496
1081.00	0.369885
1082.00	0.369242
1083.00	0.368616
1084.00	0.368005
1085.00	0.367406
1086.00	0.366799
1087.00	0.366193
1088.00	0.365556
1089.00	0.364960
1090.00	0.364387
1091.00	0.363845
1092.00	0.363262
1093.00	0.362695
1094.00	0.362168
1095.00	0.361649
1096.00	0.361113
1097.00	0.360568
1098.00	0.360024
1099.00	0.359462
1100.00	0.358893
1101.00	0.358334
1102.00	0.357801
1103.00	0.357283
1104.00	0.356758
1105.00	0.356265
1106.00	0.355762
1107.00	0.355292
1108.00	0.354782
1109.00	0.354291
1110.00	0.353814
1111.00	0.353304
1112.00	0.352805
1113.00	0.352311
1114.00	0.351845
1115.00	0.351388
1116.00	0.350952
1117.00	0.350547
1118.00	0.350119
1119.00	0.349661
1120.00	0.349204
1121.00	0.348771
1122.00	0.348358
1123.00	0.347919
1124.00	0.347450
1125.00	0.347027
1126.00	0.346622
1127.00	0.346212
1128.00	0.345815
1129.00	0.345420
1130.00	0.345020
1131.00	0.344648
1132.00	0.344240
1133.00	0.343853
1134.00	0.343470
1135.00	0.343086
1136.00	0.342742
1137.00	0.342423
1138.00	0.342109
1139.00	0.341773
1140.00	0.341451
1141.00	0.341157
1142.00	0.340860
1143.00	0.340562
1144.00	0.340249
1145.00	0.339965
1146.00	0.339654
1147.00	0.339350
1148.00	0.339042
1149.00	0.338767
1150.00	0.338486
1151.00	0.338178
1152.00	0.337882
1153.00	0.337582
1154.00	0.337278
1155.00	0.336953
1156.00	0.336616
1157.00	0.336298
1158.00	0.335989
1159.00	0.335642
1160.00	0.335325
1161.00	0.335020
1162.00	0.334707
1163.00	0.334395
1164.00	0.334092
1165.00	0.333749
1166.00	0.333406
1167.00	0.333050
1168.00	0.332726
1169.00	0.332396
1170.00	0.332035
1171.00	0.331649
1172.00	0.331291
1173.00	0.330973
1174.00	0.330638
1175.00	0.330284
1176.00	0.329939
1177.00	0.329566
1178.00	0.329239
1179.00	0.328877
1180.00	0.328517
1181.00	0.328145
1182.00	0.327805
1183.00	0.327466
1184.00	0.327150
1185.00	0.326805
1186.00	0.326475
1187.00	0.326157
1188.00	0.325849
1189.00	0.325546
1190.00	0.325211
1191.00	0.324892
1192.00	0.324582
1193.00	0.324296
1194.00	0.323990
1195.00	0.323662
1196.00	0.323338
1197.00	0.323047
1198.00	0.322741
1199.00	0.322423
1200.00	0.322081
1201.00	0.321735
1202.00	0.321412
1203.00	0.321074
1204.00	0.320746
1205.00	0.320430
1206.00	0.320081
1207.00	0.319747
1208.00	0.319435
1209.00	0.319102
1210.00	0.318750
1211.00	0.318410
1212.00	0.318028
1213.00	0.317680
1214.00	0.317321
1215.00	0.316987
1216.00	0.316638
1217.00	0.316289
1218.00	0.315920
1219.00	0.315564
1220.00	0.315204
1221.00	0.314846
1222.00	0.314496
1223.00	0.314151
1224.00	0.313811
1225.00	0.313440
1226.00	0.313101
1227.00	0.312767
1228.00	0.312418
1229.00	0.312081
1230.00	0.311732
1231.00	0.311391
1232.00	0.311050
1233.00	0.310741
1234.00	0.310436
1235.00	0.310140
1236.00	0.309821
1237.00	0.309517
1238.00	0.309208
1239.00	0.308890
1240.00	0.308591
1241.00	0.308253
1242.00	0.307925
1243.00	0.307594
1244.00	0.307259
1245.00	0.306951
1246.00	0.306664
1247.00	0.306368
1248.00	0.306046
1249.00	0.305740
1250.00	0.305415
1251.00	0.305094
1252.00	0.304774
1253.00	0.304471
1254.00	0.304161
1255.00	0.303874
1256.00	0.303593
1257.00	0.303319
1258.00	0.303069
1259.00	0.302810
1260.00	0.302541
1261.00	0.302265
1262.00	0.301970
1263.00	0.301659
1264.00	0.301377
1265.00	0.301074
1266.00	0.300768
1267.00	0.300471
1268.00	0.300196
1269.00	0.299930
1270.00	0.299629
1271.00	0.299396
1272.00	0.299106
1273.00	0.298791
1274.00	0.298485
1275.00	0.298178
1276.00	0.297883
1277.00	0.297577
1278.00	0.297302
1279.00	0.297061
1280.00	0.296835
1281.00	0.296580
1282.00	0.296375
1283.00	0.296160
1284.00	0.295943
1285.00	0.295719
1286.00	0.295504
1287.00	0.295305
1288.00	0.295047
1289.00	0.294819
1290.00	0.294616
1291.00	0.294397
1292.00	0.294203
1293.00	0.294027
1294.00	0.293861
1295.00	0.293705
1296.00	0.293524
1297.00	0.293358
1298.00	0.293201
1299.00	0.293033
1300.00	0.292864
1301.00	0.292713
1302.00	0.292564
1303.00	0.292411
1304.00	0.292284
1305.00	0.292176
1306.00	0.292052
1307.00	0.291950
1308.00	0.291838
1309.00	0.291722
1310.00	0.291603
1311.00	0.291499
1312.00	0.291373
1313.00	0.291232
1314.00	0.291085
1315.00	0.290965
1316.00	0.290864
1317.00	0.290767
1318.00	0.290664
1319.00	0.290573
1320.00	0.290495
1321.00	0.290391
1322.00	0.290260
1323.00	0.290184
1324.00	0.290064
1325.00	0.289972
1326.00	0.289884
1327.00	0.289793
1328.00	0.289717
1329.00	0.289665
1330.00	0.289643
1331.00	0.289613
1332.00	0.289583
1333.00	0.289548
1334.00	0.289518
1335.00	0.289483
1336.00	0.289443
1337.00	0.289405
1338.00	0.289393
1339.00	0.289389
1340.00	0.289407
1341.00	0.289456
1342.00	0.289485
1343.00	0.289488
1344.00	0.289508
1345.00	0.289505
1346.00	0.289490
1347.00	0.289486
1348.00	0.289501
1349.00	0.289519
1350.00	0.289538
1351.00	0.289582
1352.00	0.289638
1353.00	0.289691
1354.00	0.289766
1355.00	0.289831
1356.00	0.289930
1357.00	0.290037
1358.00	0.290172
1359.00	0.290335
1360.00	0.290561
1361.00	0.290786
1362.00	0.291056
1363.00	0.291360
1364.00	0.291720
1365.00	0.292106
1366.00	0.292531
1367.00	0.293023
1368.00	0.293570
1369.00	0.294166
1370.00	0.294808
1371.00	0.295516
1372.00	0.296322
1373.00	0.297193
1374.00	0.298128
1375.00	0.299129
1376.00	0.300189
1377.00	0.301311
1378.00	0.302543
1379.00	0.303856
1380.00	0.305249
1381.00	0.306730
1382.00	0.308280
1383.00	0.309912
1384.00	0.311576
1385.00	0.313320
1386.00	0.315166
1387.00	0.317112
1388.00	0.319095
1389.00	0.321110
1390.00	0.323219
1391.00	0.325362
1392.00	0.327564
1393.00	0.329833
1394.00	0.332195
1395.00	0.334575
1396.00	0.336959
1397.00	0.339363
1398.00	0.341799
1399.00	0.344279
1400.00	0.346757
1401.00	0.349236
1402.00	0.351748
1403.00	0.354241
1404.00	0.356731
1405.00	0.359227
1406.00	0.361732
1407.00	0.364188
1408.00	0.366617
1409.00	0.369008
1410.00	0.371403
1411.00	0.373711
1412.00	0.375992
1413.00	0.378257
1414.00	0.380463
1415.00	0.382596
1416.00	0.384677
1417.00	0.386714
1418.00	0.388712
1419.00	0.390609
1420.00	0.392423
1421.00	0.394193
1422.00	0.395887
1423.00	0.397541
1424.00	0.399110
1425.00	0.400628
1426.00	0.402088
1427.00	0.403446
1428.00	0.404763
1429.00	0.406010
1430.00	0.407184
1431.00	0.408345
1432.00	0.409421
1433.00	0.410407
1434.00	0.411363
1435.00	0.412293
1436.00	0.413168
1437.00	0.413978
1438.00	0.414718
1439.00	0.415416
1440.00	0.416027
1441.00	0.416617
1442.00	0.417179
1443.00	0.417685
1444.00	0.418156
1445.00	0.418543
1446.00	0.418887
1447.00	0.419230
1448.00	0.419499
1449.00	0.419699
1450.00	0.419865
1451.00	0.420004
1452.00	0.420089
1453.00	0.420104
1454.00	0.420121
1455.00	0.420071
1456.00	0.419999
1457.00	0.419862
1458.00	0.419666
1459.00	0.419394
1460.00	0.419064
1461.00	0.418673
1462.00	0.418228
1463.00	0.417723
1464.00	0.417152
1465.00	0.416519
1466.00	0.415850
1467.00	0.415195
1468.00	0.414441
1469.00	0.413646
1470.00	0.412804
1471.00	0.411909
1472.00	0.410993
1473.00	0.410019
1474.00	0.409006
1475.00	0.407940
1476.00	0.406821
1477.00	0.405713
1478.00	0.404561
1479.00	0.403376
1480.00	0.402156
1481.00	0.400911
1482.00	0.399667
1483.00	0.398394
1484.00	0.397079
1485.00	0.395774
1486.00	0.394429
1487.00	0.393059
1488.00	0.391672
1489.00	0.390294
1490.00	0.388894
1491.00	0.387458
1492.00	0.386032
1493.00	0.384612
1494.00	0.383164
1495.00	0.381721
1496.00	0.380304
1497.00	0.378915
1498.00	0.377485
1499.00	0.376029
1500.00	0.374620
1501.00	0.373183
1502.00	0.371721
1503.00	0.370246
1504.00	0.368814
1505.00	0.367397
1506.00	0.365921
1507.00	0.364462
1508.00	0.363050
1509.00	0.361612
1510.00	0.360189
1511.00	0.358757
1512.00	0.357363
1513.00	0.355960
1514.00	0.354532
1515.00	0.353155
1516.00	0.351814
1517.00	0.350447
1518.00	0.349117
1519.00	0.347847
1520.00	0.346601
1521.00	0.345346
1522.00	0.344056
1523.00	0.342831
1524.00	0.341605
1525.00	0.340398
1526.00	0.339209
1527.00	0.338033
1528.00	0.336872
1529.00	0.335693
1530.00	0.334539
1531.00	0.333430
1532.00	0.332314
1533.00	0.331210
1534.00	0.330124
1535.00	0.329021
1536.00	0.327894
1537.00	0.326791
1538.00	0.325702
1539.00	0.324637
1540.00	0.323589
1541.00	0.322543
1542.00	0.321511
1543.00	0.320503
1544.00	0.319520
1545.00	0.318539
1546.00	0.317561
1547.00	0.316610
1548.00	0.315626
1549.00	0.314678
1550.00	0.313739
1551.00	0.312818
1552.00	0.311913
1553.00	0.310996
1554.00	0.310090
1555.00	0.309172
1556.00	0.308290
1557.00	0.307412
1558.00	0.306547
1559.00	0.305681
1560.00	0.304844
1561.00	0.303988
1562.00	0.303163
1563.00	0.302349
1564.00	0.301548
1565.00	0.300776
1566.00	0.299986
1567.00	0.299188
1568.00	0.298410
1569.00	0.297661
1570.00	0.296906
1571.00	0.296157
1572.00	0.295439
1573.00	0.294728
1574.00	0.294014
1575.00	0.293298
1576.00	0.292583
1577.00	0.291870
1578.00	0.291183
1579.00	0.290485
1580.00	0.289808
1581.00	0.289137
1582.00	0.288483
1583.00	0.287826
1584.00	0.287201
1585.00	0.286581
1586.00	0.285940
1587.00	0.285329
1588.00	0.284720
1589.00	0.284117
1590.00	0.283516
1591.00	0.282937
1592.00	0.282393
1593.00	0.281864
1594.00	0.281318
1595.00	0.280791
1596.00	0.280282
1597.00	0.279796
1598.00	0.279305
1599.00	0.278834
1600.00	0.278368
1601.00	0.277892
1602.00	0.277405
1603.00	0.276948
1604.00	0.276497
1605.00	0.276081
1606.00	0.275645
1607.00	0.275245
1608.00	0.274847
1609.00	0.274423
1610.00	0.274026
1611.00	0.273630
1612.00	0.273227
1613.00	0.272823
1614.00	0.272399
1615.00	0.272007
1616.00	0.271616
1617.00	0.271224
1618.00	0.270839
1619.00	0.270458
1620.00	0.270109
1621.00	0.269764
1622.00	0.269384
1623.00	0.269052
1624.00	0.268707
1625.00	0.268352
1626.00	0.268046
1627.00	0.267727
1628.00	0.267452
1629.00	0.267165
1630.00	0.266885
1631.00	0.266652
1632.00	0.266395
1633.00	0.266097
1634.00	0.265823
1635.00	0.265559
1636.00	0.265307
1637.00	0.265039
1638.00	0.264796
1639.00	0.264588
1640.00	0.264359
1641.00	0.264101
1642.00	0.263858
1643.00	0.265256
1644.00	0.266677
1645.00	0.268058
1646.00	0.269462
1647.00	0.270858
1648.00	0.272259
1649.00	0.273641
1650.00	0.275061
1651.00	0.276438
1652.00	0.277864
1653.00	0.279316
1654.00	0.280725
1655.00	0.282138
1656.00	0.283558
1657.00	0.284965
1658.00	0.286397
1659.00	0.287834
1660.00	0.287511
1661.00	0.287164
1662.00	0.286863
1663.00	0.286547
1664.00	0.286271
1665.00	0.285970
1666.00	0.285670
1667.00	0.285408
1668.00	0.285184
1669.00	0.284926
1670.00	0.284607
1671.00	0.284385
1672.00	0.284141
1673.00	0.283850
1674.00	0.283607
1675.00	0.283398
1676.00	0.283238
1677.00	0.283029
1678.00	0.282871
1679.00	0.282647
1680.00	0.282462
1681.00	0.282269
1682.00	0.282109
1683.00	0.281938
1684.00	0.281797
1685.00	0.281640
1686.00	0.281518
1687.00	0.281445
1688.00	0.281384
1689.00	0.281285
1690.00	0.281256
1691.00	0.281237
1692.00	0.281232
1693.00	0.281145
1694.00	0.281136
1695.00	0.281105
1696.00	0.281167
1697.00	0.281142
1698.00	0.281140
1699.00	0.281174
1700.00	0.281164
1701.00	0.281176
1702.00	0.281109
1703.00	0.281106
1704.00	0.281108
1705.00	0.281034
1706.00	0.281083
1707.00	0.281097
1708.00	0.281047
1709.00	0.280983
1710.00	0.281038
1711.00	0.281045
1712.00	0.281007
1713.00	0.280975
1714.00	0.280962
1715.00	0.281006
1716.00	0.280987
1717.00	0.281088
1718.00	0.281096
1719.00	0.281219
1720.00	0.281163
1721.00	0.281207
1722.00	0.281317
1723.00	0.281271
1724.00	0.281209
1725.00	0.281256
1726.00	0.281310
1727.00	0.281218
1728.00	0.281270
1729.00	0.281362
1730.00	0.281360
1731.00	0.281506
1732.00	0.281524
1733.00	0.281597
1734.00	0.281581
1735.00	0.281729
1736.00	0.281888
1737.00	0.282001
1738.00	0.282060
1739.00	0.282099
1740.00	0.282268
1741.00	0.282378
1742.00	0.282481
1743.00	0.282645
1744.00	0.282850
1745.00	0.282958
1746.00	0.283035
1747.00	0.283277
1748.00	0.283350
1749.00	0.283563
1750.00	0.283680
1751.00	0.283924
1752.00	0.283982
1753.00	0.284083
1754.00	0.284291
1755.00	0.284395
1756.00	0.284613
1757.00	0.284681
1758.00	0.284965
1759.00	0.285140
1760.00	0.285248
1761.00	0.285372
1762.00	0.285502
1763.00	0.285645
1764.00	0.285745
1765.00	0.285901
1766.00	0.285937
1767.00	0.285961
1768.00	0.286058
1769.00	0.286081
1770.00	0.286160
1771.00	0.286273
1772.00	0.286465
1773.00	0.286497
1774.00	0.286537
1775.00	0.286457
1776.00	0.286389
1777.00	0.286359
1778.00	0.286387
1779.00	0.286382
1780.00	0.286291
1781.00	0.286290
1782.00	0.286299
1783.00	0.286240
1784.00	0.286348
1785.00	0.286219
1786.00	0.286220
1787.00	0.286001
1788.00	0.285919
1789.00	0.285765
1790.00	0.285519
1791.00	0.285448
1792.00	0.285453
1793.00	0.285357
1794.00	0.285235
1795.00	0.285062
1796.00	0.284878
1797.00	0.284760
1798.00	0.284535
1799.00	0.284328
1800.00	0.284151
1801.00	0.283892
1802.00	0.283669
1803.00	0.283590
1804.00	0.283463
1805.00	0.283271
1806.00	0.283074
1807.00	0.283039
1808.00	0.282754
1809.00	0.282547
1810.00	0.282534
1811.00	0.282462
1812.00	0.282394
1813.00	0.282362
1814.00	0.282382
1815.00	0.282143
1816.00	0.281982
1817.00	0.282003
1818.00	0.281805
1819.00	0.281749
1820.00	0.281529
1821.00	0.281602
1822.00	0.281476
1823.00	0.281434
1824.00	0.281407
1825.00	0.281562
1826.00	0.281497
1827.00	0.281375
1828.00	0.281421
1829.00	0.281322
1830.00	0.281374
1831.00	0.281370
1832.00	0.281724
1833.00	0.281869
1834.00	0.281973
1835.00	0.282389
1836.00	0.282719
1837.00	0.283032
1838.00	0.283358
1839.00	0.283817
1840.00	0.284393
1841.00	0.284923
1842.00	0.285436
1843.00	0.286150
1844.00	0.286983
1845.00	0.287752
1846.00	0.288770
1847.00	0.289704
1848.00	0.290818
1849.00	0.291984
1850.00	0.293229
1851.00	0.294742
1852.00	0.296264
1853.00	0.297874
1854.00	0.299697
1855.00	0.301533
1856.00	0.303596
1857.00	0.305677
1858.00	0.308042
1859.00	0.310567
1860.00	0.313220
1861.00	0.315923
1862.00	0.318893
1863.00	0.322059
1864.00	0.325346
1865.00	0.328800
1866.00	0.332485
1867.00	0.336563
1868.00	0.340385
1869.00	0.344645
1870.00	0.349193
1871.00	0.353862
1872.00	0.358764
1873.00	0.363791
1874.00	0.369043
1875.00	0.374284
1876.00	0.380016
1877.00	0.385814
1878.00	0.391738
1879.00	0.397800
1880.00	0.404015
1881.00	0.410581
1882.00	0.417250
1883.00	0.423887
1884.00	0.430549
1885.00	0.437655
1886.00	0.444601
1887.00	0.451654
1888.00	0.458865
1889.00	0.465971
1890.00	0.473104
1891.00	0.480614
1892.00	0.488122
1893.00	0.495277
1894.00	0.502697
1895.00	0.510258
1896.00	0.517759
1897.00	0.524965
1898.00	0.532268
1899.00	0.539248
1900.00	0.546586
1901.00	0.553540
1902.00	0.560746
1903.00	0.567191
1904.00	0.573705
1905.00	0.580230
1906.00	0.586799
1907.00	0.593337
1908.00	0.599208
1909.00	0.605072
1910.00	0.610760
1911.00	0.615914
1912.00	0.621057
1913.00	0.625935
1914.00	0.630767
1915.00	0.635053
1916.00	0.639623
1917.00	0.642799
1918.00	0.646794
1919.00	0.649905
1920.00	0.653262
1921.00	0.656580
1922.00	0.658892
1923.00	0.661693
1924.00	0.663503
1925.00	0.665402
1926.00	0.666956
1927.00	0.668093
1928.00	0.669468
1929.00	0.670475
1930.00	0.671207
1931.00	0.671926
1932.00	0.672327
1933.00	0.672378
1934.00	0.673114
1935.00	0.673625
1936.00	0.673674
1937.00	0.674478
1938.00	0.673883
1939.00	0.673697
1940.00	0.672602
1941.00	0.671956
1942.00	0.671417
1943.00	0.670648
1944.00	0.670087
1945.00	0.669156
1946.00	0.668279
1947.00	0.667308
1948.00	0.665799
1949.00	0.665071
1950.00	0.663880
1951.00	0.662973
1952.00	0.661060
1953.00	0.659738
1954.00	0.657582
1955.00	0.655945
1956.00	0.654605
1957.00	0.653626
1958.00	0.652616
1959.00	0.650542
1960.00	0.648878
1961.00	0.647360
1962.00	0.645374
1963.00	0.644050
1964.00	0.642701
1965.00	0.641428
1966.00	0.639084
1967.00	0.637714
1968.00	0.635294
1969.00	0.633496
1970.00	0.631635
1971.00	0.629831
1972.00	0.628226
1973.00	0.625734
1974.00	0.623379
1975.00	0.620994
1976.00	0.619091
1977.00	0.617456
1978.00	0.615410
1979.00	0.613860
1980.00	0.611183
1981.00	0.608668
1982.00	0.606483
1983.00	0.604300
1984.00	0.601705
1985.00	0.599564
1986.00	0.597441
1987.00	0.594891
1988.00	0.592725
1989.00	0.590633
1990.00	0.588585
1991.00	0.586438
1992.00	0.584368
1993.00	0.582487
1994.00	0.579974
1995.00	0.577592
1996.00	0.575480
1997.00	0.573346
1998.00	0.571180
1999.00	0.568816
2000.00	0.567174
2001.00	0.565010
2002.00	0.563024
2003.00	0.560817
2004.00	0.559099
2005.00	0.556935
2006.00	0.554866
2007.00	0.552998
2008.00	0.550566
2009.00	0.548430
2010.00	0.546571
2011.00	0.544746
2012.00	0.542690
2013.00	0.540626
2014.00	0.538772
2015.00	0.536741
2016.00	0.535138
2017.00	0.532878
2018.00	0.530884
2019.00	0.528917
2020.00	0.527019
2021.00	0.524958
2022.00	0.522828
2023.00	0.520475
2024.00	0.518613
2025.00	0.517199
2026.00	0.515397
2027.00	0.513438
2028.00	0.511323
2029.00	0.509517
2030.00	0.507518
2031.00	0.505622
2032.00	0.503800
2033.00	0.501675
2034.00	0.500050
2035.00	0.498439
2036.00	0.496824
2037.00	0.495027
2038.00	0.493364
2039.00	0.491949
2040.00	0.490593
2041.00	0.488662
2042.00	0.486453
2043.00	0.484821
2044.00	0.482930
2045.00	0.481043
2046.00	0.479386
2047.00	0.477800
2048.00	0.475821
2049.00	0.474341
2050.00	0.472754
2051.00	0.470994
2052.00	0.469182
2053.00	0.467386
2054.00	0.465921
2055.00	0.463884
2056.00	0.462254
2057.00	0.460677
2058.00	0.459533
2059.00	0.458067
2060.00	0.456275
2061.00	0.454691
2062.00	0.453385
2063.00	0.451762
2064.00	0.450022
2065.00	0.448926
2066.00	0.446986
2067.00	0.445377
2068.00	0.443928
2069.00	0.442780
2070.00	0.441359
2071.00	0.439518
2072.00	0.438479
2073.00	0.436566
2074.00	0.435036
2075.00	0.433267
2076.00	0.431939
2077.00	0.430485
2078.00	0.428898
2079.00	0.427528
2080.00	0.426149
2081.00	0.424770
2082.00	0.423319
2083.00	0.422089
2084.00	0.420335
2085.00	0.418891
2086.00	0.417141
2087.00	0.415448
2088.00	0.414227
2089.00	0.412480
2090.00	0.411628
2091.00	0.410391
2092.00	0.408889
2093.00	0.407223
2094.00	0.405706
2095.00	0.404512
2096.00	0.402855
2097.00	0.401284
2098.00	0.399573
2099.00	0.398015
2100.00	0.396701
2101.00	0.395261
2102.00	0.393930
2103.00	0.392558
2104.00	0.391461
2105.00	0.390237
2106.00	0.389042
2107.00	0.387399
2108.00	0.386008
2109.00	0.384689
2110.00	0.383570
2111.00	0.382476
2112.00	0.380818
2113.00	0.379696
2114.00	0.378644
2115.00	0.377337
2116.00	0.376062
2117.00	0.374748
2118.00	0.373779
2119.00	0.372367
2120.00	0.371392
2121.00	0.370054
2122.00	0.368656
2123.00	0.367381
2124.00	0.366440
2125.00	0.365195
2126.00	0.364061
2127.00	0.363103
2128.00	0.362042
2129.00	0.361085
2130.00	0.359982
2131.00	0.359108
2132.00	0.358431
2133.00	0.357084
2134.00	0.356051
2135.00	0.355077
2136.00	0.354168
2137.00	0.353067
2138.00	0.352422
2139.00	0.351467
2140.00	0.350532
2141.00	0.349560
2142.00	0.348538
2143.00	0.347971
2144.00	0.346678
2145.00	0.346031
2146.00	0.345252
2147.00	0.344547
2148.00	0.343164
2149.00	0.342371
2150.00	0.342113
2151.00	0.341063
2152.00	0.340581
2153.00	0.339501
2154.00	0.338930
2155.00	0.337863
2156.00	0.337466
2157.00	0.336798
2158.00	0.335661
2159.00	0.334842
2160.00	0.334153
2161.00	0.333840
2162.00	0.332605
2163.00	0.332105
2164.00	0.331251
2165.00	0.330975
2166.00	0.330350
2167.00	0.329541
2168.00	0.329226
2169.00	0.328375
2170.00	0.327950
2171.00	0.327153
2172.00	0.326928
2173.00	0.325953
2174.00	0.325455
2175.00	0.325201
2176.00	0.324579
2177.00	0.323785
2178.00	0.323169
2179.00	0.323014
2180.00	0.322346
2181.00	0.322292
2182.00	0.321612
2183.00	0.321150
2184.00	0.320258
2185.00	0.319934
2186.00	0.319659
2187.00	0.319142
2188.00	0.318758
2189.00	0.317922
2190.00	0.317777
2191.00	0.317174
2192.00	0.316850
2193.00	0.316631
2194.00	0.316380
2195.00	0.316258
2196.00	0.315876
2197.00	0.315724
[truncated: 303 more rows]
