# Supplementary material for: Ultrafast charge-transfer-induced spin transition in cobalt-tungstate molecular photomagnets
Source: Nat Commun. 2025 Jun 6;16:5012. doi: 10.1038/s41467-025-60401-4 (PMC12144094; doi:10.1038/s41467-025-60401-4)
Supplement: Supplementary file 5 — Source Data [file 41467_2025_60401_MOESM5_ESM.zip › Source_Data_files/Photoinduced_UV_vis_NIR_spectra_CsCoW/photo2nd_anealing/File_220713_173810_190K.txt]

File_220713_173810_190K.spc - RawData
�g�� (nm)	Abs.
200.00	2.424520
201.00	2.259180
202.00	2.134941
203.00	2.079888
204.00	2.390161
205.00	2.415612
206.00	2.368892
207.00	2.252026
208.00	2.090079
209.00	1.997375
210.00	2.055382
211.00	2.011868
212.00	2.062745
213.00	2.134678
214.00	2.107277
215.00	2.063627
216.00	2.107765
217.00	2.080660
218.00	2.077187
219.00	2.086382
220.00	2.102480
221.00	2.063363
222.00	2.067168
223.00	2.041614
224.00	2.068641
225.00	2.082258
226.00	2.118112
227.00	2.100850
228.00	2.125939
229.00	2.108968
230.00	2.089501
231.00	2.072059
232.00	2.093477
233.00	2.086144
234.00	2.084712
235.00	2.112710
236.00	2.133736
237.00	2.136062
238.00	2.159365
239.00	2.167241
240.00	2.146115
241.00	2.158355
242.00	2.158975
243.00	2.156396
244.00	2.160994
245.00	2.168554
246.00	2.167576
247.00	2.187389
248.00	2.183594
249.00	2.178839
250.00	2.186479
251.00	2.186537
252.00	2.172883
253.00	2.174628
254.00	2.187159
255.00	2.197453
256.00	2.206253
257.00	2.210855
258.00	2.214679
259.00	2.205176
260.00	2.201732
261.00	2.195488
262.00	2.200834
263.00	2.187775
264.00	2.189585
265.00	2.185117
266.00	2.176733
267.00	2.165092
268.00	2.168238
269.00	2.166377
270.00	2.159019
271.00	2.160870
272.00	2.163419
273.00	2.162475
274.00	2.160230
275.00	2.164435
276.00	2.165250
277.00	2.160867
278.00	2.153602
279.00	2.148003
280.00	2.131830
281.00	2.115464
282.00	2.100168
283.00	2.089709
284.00	2.073694
285.00	2.062799
286.00	2.052109
287.00	2.047799
288.00	2.041825
289.00	2.042307
290.00	2.033700
291.00	2.027550
292.00	2.019966
293.00	2.012939
294.00	1.998472
295.00	1.988309
296.00	1.977018
297.00	1.961902
298.00	1.944080
299.00	1.939113
300.00	1.929077
301.00	1.920015
302.00	1.915141
303.00	1.906999
304.00	1.890912
305.00	1.879149
306.00	1.865176
307.00	1.848281
308.00	1.834714
309.00	1.820078
310.00	1.806234
311.00	1.784024
312.00	1.772228
313.00	1.756168
314.00	1.738344
315.00	1.724856
316.00	1.713094
317.00	1.693581
318.00	1.670781
319.00	1.651807
320.00	1.627855
321.00	1.608504
322.00	1.590650
323.00	1.578726
324.00	1.563582
325.00	1.555546
326.00	1.544742
327.00	1.532263
328.00	1.518286
329.00	1.505566
330.00	1.492530
331.00	1.480693
332.00	1.470826
333.00	1.465240
334.00	1.458924
335.00	1.449126
336.00	1.441584
337.00	1.436823
338.00	1.429985
339.00	1.422354
340.00	1.419092
341.00	1.413945
342.00	1.406753
343.00	1.400357
344.00	1.396713
345.00	1.392576
346.00	1.389684
347.00	1.386678
348.00	1.384087
349.00	1.380288
350.00	1.377404
351.00	1.376467
352.00	1.373980
353.00	1.371591
354.00	1.368883
355.00	1.363850
356.00	1.358786
357.00	1.353173
358.00	1.347853
359.00	1.344533
360.00	1.339159
361.00	1.332888
362.00	1.327727
363.00	1.320870
364.00	1.314908
365.00	1.308428
366.00	1.301394
367.00	1.293361
368.00	1.285785
369.00	1.275952
370.00	1.267296
371.00	1.259099
372.00	1.251341
373.00	1.243915
374.00	1.236464
375.00	1.228750
376.00	1.219563
377.00	1.210277
378.00	1.200035
379.00	1.190080
380.00	1.180564
381.00	1.171273
382.00	1.162279
383.00	1.152614
384.00	1.143655
385.00	1.134109
386.00	1.125893
387.00	1.117033
388.00	1.109367
389.00	1.101488
390.00	1.093151
391.00	1.084273
392.00	1.076733
393.00	1.068695
394.00	1.061274
395.00	1.055022
396.00	1.048964
397.00	1.042233
398.00	1.036615
399.00	1.030962
400.00	1.025352
401.00	1.020627
402.00	1.015902
403.00	1.011638
404.00	1.007016
405.00	1.002953
406.00	0.998727
407.00	0.995284
408.00	0.991997
409.00	0.989150
410.00	0.986247
411.00	0.983563
412.00	0.980099
413.00	0.976651
414.00	0.972957
415.00	0.969696
416.00	0.966124
417.00	0.963669
418.00	0.960732
419.00	0.957632
420.00	0.954129
421.00	0.950694
422.00	0.947226
423.00	0.943411
424.00	0.940201
425.00	0.937001
426.00	0.933282
427.00	0.929745
428.00	0.926324
429.00	0.922684
430.00	0.918953
431.00	0.915968
432.00	0.912464
433.00	0.908785
434.00	0.905681
435.00	0.902823
436.00	0.899281
437.00	0.895664
438.00	0.892568
439.00	0.889269
440.00	0.886231
441.00	0.883296
442.00	0.881295
443.00	0.878411
444.00	0.875849
445.00	0.872913
446.00	0.870075
447.00	0.867158
448.00	0.865133
449.00	0.863195
450.00	0.861538
451.00	0.859894
452.00	0.858067
453.00	0.856351
454.00	0.854511
455.00	0.852385
456.00	0.850813
457.00	0.849175
458.00	0.848066
459.00	0.847130
460.00	0.845964
461.00	0.845111
462.00	0.844100
463.00	0.842849
464.00	0.841093
465.00	0.840004
466.00	0.838194
467.00	0.836555
468.00	0.835002
469.00	0.833566
470.00	0.831667
471.00	0.829924
472.00	0.828360
473.00	0.826046
474.00	0.823978
475.00	0.822101
476.00	0.820141
477.00	0.818218
478.00	0.816792
479.00	0.815018
480.00	0.813268
481.00	0.811617
482.00	0.809764
483.00	0.807512
484.00	0.805463
485.00	0.803245
486.00	0.800778
487.00	0.798460
488.00	0.796375
489.00	0.794677
490.00	0.792896
491.00	0.791244
492.00	0.789548
493.00	0.788183
494.00	0.786406
495.00	0.784988
496.00	0.783690
497.00	0.782163
498.00	0.780504
499.00	0.779014
500.00	0.777240
501.00	0.775744
502.00	0.774127
503.00	0.772790
504.00	0.771326
505.00	0.770296
506.00	0.769307
507.00	0.768576
508.00	0.767272
509.00	0.766269
510.00	0.764884
511.00	0.763667
512.00	0.762480
513.00	0.761864
514.00	0.760490
515.00	0.759932
516.00	0.759175
517.00	0.758197
518.00	0.757563
519.00	0.757281
520.00	0.756112
521.00	0.755452
522.00	0.755019
523.00	0.754239
524.00	0.753727
525.00	0.753692
526.00	0.753119
527.00	0.752581
528.00	0.752031
529.00	0.752302
530.00	0.752553
531.00	0.752383
532.00	0.752680
533.00	0.752746
534.00	0.751885
535.00	0.751181
536.00	0.750643
537.00	0.750247
538.00	0.749610
539.00	0.749379
540.00	0.748515
541.00	0.748135
542.00	0.746870
543.00	0.746611
544.00	0.745575
545.00	0.745030
546.00	0.744695
547.00	0.744643
548.00	0.743867
549.00	0.743273
550.00	0.742796
551.00	0.742244
552.00	0.741678
553.00	0.741082
554.00	0.740614
555.00	0.740133
556.00	0.739197
557.00	0.738619
558.00	0.738095
559.00	0.738433
560.00	0.738135
561.00	0.739073
562.00	0.739877
563.00	0.741211
564.00	0.742101
565.00	0.743634
566.00	0.744395
567.00	0.744818
568.00	0.745085
569.00	0.745721
570.00	0.745903
571.00	0.746485
572.00	0.747361
573.00	0.748379
574.00	0.748804
575.00	0.749810
576.00	0.750435
577.00	0.751553
578.00	0.752555
579.00	0.753562
580.00	0.754945
581.00	0.756222
582.00	0.757682
583.00	0.759432
584.00	0.761420
585.00	0.763285
586.00	0.765194
587.00	0.767334
588.00	0.769393
589.00	0.771426
590.00	0.773496
591.00	0.776038
592.00	0.778525
593.00	0.780421
594.00	0.782747
595.00	0.784662
596.00	0.786540
597.00	0.787776
598.00	0.790254
599.00	0.792028
600.00	0.794682
601.00	0.797296
602.00	0.799291
603.00	0.801064
604.00	0.803490
605.00	0.805627
606.00	0.807378
607.00	0.810184
608.00	0.812246
609.00	0.815001
610.00	0.817152
611.00	0.819335
612.00	0.821820
613.00	0.824355
614.00	0.825797
615.00	0.827842
616.00	0.830009
617.00	0.832180
618.00	0.834841
619.00	0.837902
620.00	0.840609
621.00	0.843417
622.00	0.846447
623.00	0.848716
624.00	0.851026
625.00	0.853713
626.00	0.856665
627.00	0.858680
628.00	0.861475
629.00	0.863894
630.00	0.866062
631.00	0.868357
632.00	0.871310
633.00	0.873467
634.00	0.875617
635.00	0.878240
636.00	0.880452
637.00	0.881685
638.00	0.883909
639.00	0.886458
640.00	0.888769
641.00	0.891528
642.00	0.894358
643.00	0.897033
644.00	0.899636
645.00	0.902081
646.00	0.903768
647.00	0.906714
648.00	0.909106
649.00	0.911763
650.00	0.913795
651.00	0.917525
652.00	0.919724
653.00	0.922040
654.00	0.924246
655.00	0.927285
656.00	0.929112
657.00	0.931866
658.00	0.934929
659.00	0.938200
660.00	0.941279
661.00	0.943532
662.00	0.945982
663.00	0.948354
664.00	0.950590
665.00	0.952082
666.00	0.953576
667.00	0.954682
668.00	0.955871
669.00	0.956136
670.00	0.956623
671.00	0.957838
672.00	0.959064
673.00	0.959824
674.00	0.961145
675.00	0.963306
676.00	0.964961
677.00	0.966825
678.00	0.969090
679.00	0.970583
680.00	0.972465
681.00	0.974190
682.00	0.975909
683.00	0.977153
684.00	0.979470
685.00	0.981495
686.00	0.983761
687.00	0.985389
688.00	0.987064
689.00	0.988353
690.00	0.988960
691.00	0.989772
692.00	0.991943
693.00	0.993439
694.00	0.995283
695.00	0.996397
696.00	0.997908
697.00	0.997609
698.00	0.999337
699.00	0.999305
700.00	1.001312
701.00	1.002727
702.00	1.004623
703.00	1.004710
704.00	1.007606
705.00	1.008005
706.00	1.008316
707.00	1.009448
708.00	1.010131
709.00	1.009308
710.00	1.010814
711.00	1.012521
712.00	1.013621
713.00	1.015090
714.00	1.016987
715.00	1.016808
716.00	1.016793
717.00	1.017704
718.00	1.016823
719.00	1.005754
720.00	0.995944
721.00	0.990350
722.00	0.987688
723.00	0.984915
724.00	0.982289
725.00	0.979693
726.00	0.977232
727.00	0.974647
728.00	0.971781
729.00	0.969592
730.00	0.969976
731.00	0.970241
732.00	0.970585
733.00	0.970914
734.00	0.971184
735.00	0.971523
736.00	0.971736
737.00	0.972061
738.00	0.972169
739.00	0.972225
740.00	0.972340
741.00	0.972432
742.00	0.972427
743.00	0.972421
744.00	0.972445
745.00	0.972346
746.00	0.972243
747.00	0.972109
748.00	0.971976
749.00	0.971740
750.00	0.971636
751.00	0.971393
752.00	0.970996
753.00	0.970645
754.00	0.970143
755.00	0.969740
756.00	0.969270
757.00	0.968813
758.00	0.968323
759.00	0.967666
760.00	0.966998
761.00	0.966389
762.00	0.965757
763.00	0.965074
764.00	0.964343
765.00	0.963639
766.00	0.962865
767.00	0.961994
768.00	0.961048
769.00	0.960170
770.00	0.959302
771.00	0.958351
772.00	0.957448
773.00	0.956413
774.00	0.955346
775.00	0.954281
776.00	0.953307
777.00	0.952360
778.00	0.951279
779.00	0.950295
780.00	0.949194
781.00	0.948074
782.00	0.946876
783.00	0.945545
784.00	0.944242
785.00	0.942943
786.00	0.941561
787.00	0.940224
788.00	0.938898
789.00	0.937450
790.00	0.936189
791.00	0.934807
792.00	0.933449
793.00	0.931944
794.00	0.930438
795.00	0.928788
796.00	0.927115
797.00	0.925482
798.00	0.923761
799.00	0.922180
800.00	0.920437
801.00	0.918847
802.00	0.917222
803.00	0.915610
804.00	0.913863
805.00	0.912090
806.00	0.910312
807.00	0.908446
808.00	0.906555
809.00	0.904611
810.00	0.902770
811.00	0.900785
812.00	0.898928
813.00	0.897070
814.00	0.895121
815.00	0.893228
816.00	0.891176
817.00	0.889357
818.00	0.887410
819.00	0.885460
820.00	0.883461
821.00	0.881516
822.00	0.879577
823.00	0.877603
824.00	0.875578
825.00	0.873622
826.00	0.871751
827.00	0.869775
828.00	0.867854
829.00	0.865930
830.00	0.863931
831.00	0.862057
832.00	0.860065
833.00	0.858061
834.00	0.856097
835.00	0.854107
836.00	0.852025
837.00	0.850083
838.00	0.848111
839.00	0.846039
840.00	0.844059
841.00	0.842035
842.00	0.840004
843.00	0.837958
844.00	0.835905
845.00	0.833742
846.00	0.831775
847.00	0.829584
848.00	0.827461
849.00	0.825527
850.00	0.823570
851.00	0.821568
852.00	0.819355
853.00	0.817236
854.00	0.815149
855.00	0.813080
856.00	0.811144
857.00	0.808935
858.00	0.806986
859.00	0.804991
860.00	0.802764
861.00	0.800712
862.00	0.798747
863.00	0.793062
864.00	0.787568
865.00	0.781982
866.00	0.776437
867.00	0.770885
868.00	0.765181
869.00	0.759774
870.00	0.754318
871.00	0.748823
872.00	0.743282
873.00	0.737732
874.00	0.732354
875.00	0.726852
876.00	0.721357
877.00	0.715971
878.00	0.710467
879.00	0.705012
880.00	0.702456
881.00	0.699936
882.00	0.697304
883.00	0.694617
884.00	0.691979
885.00	0.689531
886.00	0.686950
887.00	0.684373
888.00	0.681755
889.00	0.679156
890.00	0.676516
891.00	0.673927
892.00	0.671277
893.00	0.668633
894.00	0.666028
895.00	0.663518
896.00	0.660986
897.00	0.658360
898.00	0.655781
899.00	0.653274
900.00	0.650789
901.00	0.648272
902.00	0.645647
903.00	0.643076
904.00	0.640592
905.00	0.638107
906.00	0.635619
907.00	0.633148
908.00	0.630667
909.00	0.628230
910.00	0.625823
911.00	0.623463
912.00	0.621009
913.00	0.618638
914.00	0.616207
915.00	0.613816
916.00	0.611439
917.00	0.609084
918.00	0.606715
919.00	0.604447
920.00	0.602176
921.00	0.599881
922.00	0.597603
923.00	0.595378
924.00	0.593175
925.00	0.590968
926.00	0.588808
927.00	0.586675
928.00	0.584509
929.00	0.582388
930.00	0.580200
931.00	0.578116
932.00	0.576034
933.00	0.573971
934.00	0.571882
935.00	0.569904
936.00	0.567895
937.00	0.565855
938.00	0.563861
939.00	0.561880
940.00	0.559904
941.00	0.557941
942.00	0.555969
943.00	0.553987
944.00	0.552025
945.00	0.550067
946.00	0.548114
947.00	0.546203
948.00	0.544355
949.00	0.542475
950.00	0.540613
951.00	0.538714
952.00	0.536786
953.00	0.534850
954.00	0.532971
955.00	0.531069
956.00	0.529182
957.00	0.527268
958.00	0.525393
959.00	0.523565
960.00	0.521802
961.00	0.520025
962.00	0.518212
963.00	0.516436
964.00	0.514638
965.00	0.512849
966.00	0.511076
967.00	0.509330
968.00	0.507588
969.00	0.505856
970.00	0.504145
971.00	0.502481
972.00	0.500841
973.00	0.499189
974.00	0.497557
975.00	0.495919
976.00	0.494289
977.00	0.492603
978.00	0.490940
979.00	0.489374
980.00	0.487783
981.00	0.486243
982.00	0.484701
983.00	0.483188
984.00	0.481656
985.00	0.480162
986.00	0.478659
987.00	0.477152
988.00	0.475624
989.00	0.474135
990.00	0.472678
991.00	0.471223
992.00	0.469804
993.00	0.468376
994.00	0.467018
995.00	0.465628
996.00	0.464229
997.00	0.462875
998.00	0.461514
999.00	0.460149
1000.00	0.458762
1001.00	0.457422
1002.00	0.456100
1003.00	0.454824
1004.00	0.453566
1005.00	0.452320
1006.00	0.451080
1007.00	0.449858
1008.00	0.448666
1009.00	0.447437
1010.00	0.446227
1011.00	0.445025
1012.00	0.443783
1013.00	0.442580
1014.00	0.441386
1015.00	0.440201
1016.00	0.439005
1017.00	0.437869
1018.00	0.436694
1019.00	0.435539
1020.00	0.434380
1021.00	0.433237
1022.00	0.432092
1023.00	0.430932
1024.00	0.429794
1025.00	0.428659
1026.00	0.427545
1027.00	0.426439
1028.00	0.425296
1029.00	0.424266
1030.00	0.423193
1031.00	0.422123
1032.00	0.421071
1033.00	0.420027
1034.00	0.418958
1035.00	0.417918
1036.00	0.416903
1037.00	0.415890
1038.00	0.414882
1039.00	0.413880
1040.00	0.412899
1041.00	0.411901
1042.00	0.410887
1043.00	0.409925
1044.00	0.408946
1045.00	0.407982
1046.00	0.407000
1047.00	0.406051
1048.00	0.405116
1049.00	0.404170
1050.00	0.403253
1051.00	0.402335
1052.00	0.401453
1053.00	0.400541
1054.00	0.399657
1055.00	0.398778
1056.00	0.397904
1057.00	0.397026
1058.00	0.396152
1059.00	0.395324
1060.00	0.394481
1061.00	0.393642
1062.00	0.392809
1063.00	0.392014
1064.00	0.391183
1065.00	0.390376
1066.00	0.389547
1067.00	0.388753
1068.00	0.387968
1069.00	0.387161
1070.00	0.386404
1071.00	0.385641
1072.00	0.384890
1073.00	0.384118
1074.00	0.383363
1075.00	0.382648
1076.00	0.381890
1077.00	0.381125
1078.00	0.380409
1079.00	0.379735
1080.00	0.379040
1081.00	0.378381
1082.00	0.377705
1083.00	0.377079
1084.00	0.376422
1085.00	0.375760
1086.00	0.375118
1087.00	0.374452
1088.00	0.373771
1089.00	0.373124
1090.00	0.372515
1091.00	0.371939
1092.00	0.371321
1093.00	0.370738
1094.00	0.370168
1095.00	0.369608
1096.00	0.369036
1097.00	0.368436
1098.00	0.367830
1099.00	0.367224
1100.00	0.366618
1101.00	0.366032
1102.00	0.365459
1103.00	0.364897
1104.00	0.364346
1105.00	0.363803
1106.00	0.363251
1107.00	0.362704
1108.00	0.362116
1109.00	0.361560
1110.00	0.361031
1111.00	0.360492
1112.00	0.359933
1113.00	0.359372
1114.00	0.358873
1115.00	0.358384
1116.00	0.357894
1117.00	0.357427
1118.00	0.356958
1119.00	0.356491
1120.00	0.356009
1121.00	0.355541
1122.00	0.355095
1123.00	0.354632
1124.00	0.354163
1125.00	0.353747
1126.00	0.353325
1127.00	0.352887
1128.00	0.352472
1129.00	0.352018
1130.00	0.351610
1131.00	0.351200
1132.00	0.350786
1133.00	0.350387
1134.00	0.350016
1135.00	0.349627
1136.00	0.349251
1137.00	0.348884
1138.00	0.348511
1139.00	0.348136
1140.00	0.347772
1141.00	0.347445
1142.00	0.347100
1143.00	0.346761
1144.00	0.346414
1145.00	0.346097
1146.00	0.345810
1147.00	0.345466
1148.00	0.345128
1149.00	0.344813
1150.00	0.344501
1151.00	0.344148
1152.00	0.343808
1153.00	0.343458
1154.00	0.343149
1155.00	0.342806
1156.00	0.342444
1157.00	0.342109
1158.00	0.341755
1159.00	0.341385
1160.00	0.341025
1161.00	0.340684
1162.00	0.340317
1163.00	0.339938
1164.00	0.339577
1165.00	0.339205
1166.00	0.338834
1167.00	0.338453
1168.00	0.338068
1169.00	0.337690
1170.00	0.337321
1171.00	0.336881
1172.00	0.336516
1173.00	0.336184
1174.00	0.335825
1175.00	0.335466
1176.00	0.335102
1177.00	0.334733
1178.00	0.334383
1179.00	0.334005
1180.00	0.333644
1181.00	0.333296
1182.00	0.332963
1183.00	0.332600
1184.00	0.332252
1185.00	0.331916
1186.00	0.331583
1187.00	0.331228
1188.00	0.330901
1189.00	0.330567
1190.00	0.330217
1191.00	0.329866
1192.00	0.329500
1193.00	0.329171
1194.00	0.328817
1195.00	0.328455
1196.00	0.328107
1197.00	0.327810
1198.00	0.327470
1199.00	0.327108
1200.00	0.326763
1201.00	0.326421
1202.00	0.326075
1203.00	0.325732
1204.00	0.325400
1205.00	0.325077
1206.00	0.324715
1207.00	0.324339
1208.00	0.323984
1209.00	0.323642
1210.00	0.323288
1211.00	0.322944
1212.00	0.322589
1213.00	0.322257
1214.00	0.321869
1215.00	0.321507
1216.00	0.321155
1217.00	0.320788
1218.00	0.320384
1219.00	0.319998
1220.00	0.319620
1221.00	0.319260
1222.00	0.318881
1223.00	0.318510
1224.00	0.318167
1225.00	0.317809
1226.00	0.317450
1227.00	0.317092
1228.00	0.316737
1229.00	0.316368
1230.00	0.315980
1231.00	0.315626
1232.00	0.315288
1233.00	0.314933
1234.00	0.314605
1235.00	0.314296
1236.00	0.313966
1237.00	0.313632
1238.00	0.313284
1239.00	0.312958
1240.00	0.312618
1241.00	0.312284
1242.00	0.311929
1243.00	0.311606
1244.00	0.311291
1245.00	0.310959
1246.00	0.310673
1247.00	0.310361
1248.00	0.310052
1249.00	0.309732
1250.00	0.309411
1251.00	0.309082
1252.00	0.308750
1253.00	0.308423
1254.00	0.308097
1255.00	0.307798
1256.00	0.307506
1257.00	0.307232
1258.00	0.306927
1259.00	0.306660
1260.00	0.306368
1261.00	0.306052
1262.00	0.305745
1263.00	0.305411
1264.00	0.305115
1265.00	0.304770
1266.00	0.304445
1267.00	0.304149
1268.00	0.303858
1269.00	0.303564
1270.00	0.303280
1271.00	0.302993
1272.00	0.302690
1273.00	0.302368
1274.00	0.302069
1275.00	0.301796
1276.00	0.301527
1277.00	0.301238
1278.00	0.300961
1279.00	0.300711
1280.00	0.300472
1281.00	0.300211
1282.00	0.300003
1283.00	0.299778
1284.00	0.299539
1285.00	0.299290
1286.00	0.299075
1287.00	0.298857
1288.00	0.298626
1289.00	0.298384
1290.00	0.298198
1291.00	0.297999
1292.00	0.297777
1293.00	0.297560
1294.00	0.297360
1295.00	0.297177
1296.00	0.296986
1297.00	0.296788
1298.00	0.296621
1299.00	0.296450
1300.00	0.296279
1301.00	0.296105
1302.00	0.295938
1303.00	0.295782
1304.00	0.295641
1305.00	0.295523
1306.00	0.295419
1307.00	0.295288
1308.00	0.295143
1309.00	0.295019
1310.00	0.294908
1311.00	0.294819
1312.00	0.294687
1313.00	0.294549
1314.00	0.294424
1315.00	0.294305
1316.00	0.294198
1317.00	0.294083
1318.00	0.293989
1319.00	0.293896
1320.00	0.293795
1321.00	0.293679
1322.00	0.293582
1323.00	0.293480
1324.00	0.293360
1325.00	0.293252
1326.00	0.293167
1327.00	0.293048
1328.00	0.292939
1329.00	0.292867
1330.00	0.292815
1331.00	0.292759
1332.00	0.292713
1333.00	0.292666
1334.00	0.292610
1335.00	0.292540
1336.00	0.292480
1337.00	0.292443
1338.00	0.292406
1339.00	0.292358
1340.00	0.292357
1341.00	0.292389
1342.00	0.292417
1343.00	0.292414
1344.00	0.292409
1345.00	0.292397
1346.00	0.292404
1347.00	0.292402
1348.00	0.292400
1349.00	0.292413
1350.00	0.292421
1351.00	0.292439
1352.00	0.292498
1353.00	0.292604
1354.00	0.292693
1355.00	0.292795
1356.00	0.292916
1357.00	0.293039
1358.00	0.293154
1359.00	0.293310
1360.00	0.293519
1361.00	0.293756
1362.00	0.294040
1363.00	0.294347
1364.00	0.294725
1365.00	0.295126
1366.00	0.295562
1367.00	0.296045
1368.00	0.296617
1369.00	0.297219
1370.00	0.297857
1371.00	0.298566
1372.00	0.299353
1373.00	0.300209
1374.00	0.301138
1375.00	0.302125
1376.00	0.303173
1377.00	0.304309
1378.00	0.305548
1379.00	0.306849
1380.00	0.308221
1381.00	0.309657
1382.00	0.311185
1383.00	0.312777
1384.00	0.314436
1385.00	0.316189
1386.00	0.318032
1387.00	0.319893
1388.00	0.321842
1389.00	0.323861
1390.00	0.325960
1391.00	0.328093
1392.00	0.330301
1393.00	0.332565
1394.00	0.334885
1395.00	0.337234
1396.00	0.339589
1397.00	0.341970
1398.00	0.344408
1399.00	0.346877
1400.00	0.349374
1401.00	0.351861
1402.00	0.354356
1403.00	0.356827
1404.00	0.359357
1405.00	0.361854
1406.00	0.364327
1407.00	0.366746
1408.00	0.369144
1409.00	0.371505
1410.00	0.373886
1411.00	0.376205
1412.00	0.378474
1413.00	0.380730
1414.00	0.382921
1415.00	0.385029
1416.00	0.387058
1417.00	0.389048
1418.00	0.390996
1419.00	0.392866
1420.00	0.394658
1421.00	0.396392
1422.00	0.398053
1423.00	0.399660
1424.00	0.401206
1425.00	0.402690
1426.00	0.404141
1427.00	0.405474
1428.00	0.406739
1429.00	0.407949
1430.00	0.409095
1431.00	0.410221
1432.00	0.411288
1433.00	0.412305
1434.00	0.413270
1435.00	0.414209
1436.00	0.415079
1437.00	0.415880
1438.00	0.416606
1439.00	0.417287
1440.00	0.417909
1441.00	0.418524
1442.00	0.419099
1443.00	0.419607
1444.00	0.420077
1445.00	0.420496
1446.00	0.420874
1447.00	0.421217
1448.00	0.421488
1449.00	0.421687
1450.00	0.421861
1451.00	0.421989
1452.00	0.422065
1453.00	0.422059
1454.00	0.422045
1455.00	0.421975
1456.00	0.421845
1457.00	0.421686
1458.00	0.421432
1459.00	0.421125
1460.00	0.420772
1461.00	0.420378
1462.00	0.419918
1463.00	0.419409
1464.00	0.418828
1465.00	0.418208
1466.00	0.417541
1467.00	0.416838
1468.00	0.416045
1469.00	0.415237
1470.00	0.414397
1471.00	0.413490
1472.00	0.412583
1473.00	0.411657
1474.00	0.410635
1475.00	0.409593
1476.00	0.408503
1477.00	0.407404
1478.00	0.406241
1479.00	0.405051
1480.00	0.403804
1481.00	0.402568
1482.00	0.401306
1483.00	0.400018
1484.00	0.398689
1485.00	0.397375
1486.00	0.396022
1487.00	0.394615
1488.00	0.393219
1489.00	0.391838
1490.00	0.390420
1491.00	0.388995
1492.00	0.387579
1493.00	0.386169
1494.00	0.384727
1495.00	0.383297
1496.00	0.381878
1497.00	0.380501
1498.00	0.379062
1499.00	0.377614
1500.00	0.376198
1501.00	0.374792
1502.00	0.373366
1503.00	0.371897
1504.00	0.370492
1505.00	0.369121
1506.00	0.367670
1507.00	0.366228
1508.00	0.364835
1509.00	0.363435
1510.00	0.362016
1511.00	0.360579
1512.00	0.359169
1513.00	0.357757
1514.00	0.356316
1515.00	0.354931
1516.00	0.353600
1517.00	0.352253
1518.00	0.350926
1519.00	0.349619
1520.00	0.348370
1521.00	0.347112
1522.00	0.345819
1523.00	0.344577
1524.00	0.343354
1525.00	0.342110
1526.00	0.340867
1527.00	0.339673
1528.00	0.338516
1529.00	0.337333
1530.00	0.336213
1531.00	0.335121
1532.00	0.334035
1533.00	0.332916
1534.00	0.331817
1535.00	0.330685
1536.00	0.329567
1537.00	0.328446
1538.00	0.327346
1539.00	0.326288
1540.00	0.325236
1541.00	0.324177
1542.00	0.323163
1543.00	0.322144
1544.00	0.321144
1545.00	0.320144
1546.00	0.319167
1547.00	0.318175
1548.00	0.317170
1549.00	0.316200
1550.00	0.315232
1551.00	0.314291
1552.00	0.313374
1553.00	0.312462
1554.00	0.311556
1555.00	0.310677
1556.00	0.309784
1557.00	0.308913
1558.00	0.308052
1559.00	0.307181
1560.00	0.306346
1561.00	0.305484
1562.00	0.304659
1563.00	0.303842
1564.00	0.303022
1565.00	0.302235
1566.00	0.301421
1567.00	0.300636
1568.00	0.299856
1569.00	0.299095
1570.00	0.298328
1571.00	0.297592
1572.00	0.296853
1573.00	0.296143
1574.00	0.295408
1575.00	0.294680
1576.00	0.293957
1577.00	0.293234
1578.00	0.292528
1579.00	0.291819
1580.00	0.291122
1581.00	0.290455
1582.00	0.289803
1583.00	0.289174
1584.00	0.288539
1585.00	0.287931
1586.00	0.287336
1587.00	0.286747
1588.00	0.286150
1589.00	0.285553
1590.00	0.284950
1591.00	0.284377
1592.00	0.283834
1593.00	0.283292
1594.00	0.282753
1595.00	0.282241
1596.00	0.281757
1597.00	0.281276
1598.00	0.280787
1599.00	0.280314
1600.00	0.279825
1601.00	0.279342
1602.00	0.278857
1603.00	0.278388
1604.00	0.277943
1605.00	0.277489
1606.00	0.277036
1607.00	0.276618
1608.00	0.276209
1609.00	0.275779
1610.00	0.275378
1611.00	0.274995
1612.00	0.274585
1613.00	0.274167
1614.00	0.273775
1615.00	0.273403
1616.00	0.273032
1617.00	0.272657
1618.00	0.272301
1619.00	0.271949
1620.00	0.271606
1621.00	0.271243
1622.00	0.270897
1623.00	0.270585
1624.00	0.270260
1625.00	0.269923
1626.00	0.269638
1627.00	0.269348
1628.00	0.269041
1629.00	0.268767
1630.00	0.268491
1631.00	0.268215
1632.00	0.267926
1633.00	0.267607
1634.00	0.267342
1635.00	0.267070
1636.00	0.266788
1637.00	0.266497
1638.00	0.266245
1639.00	0.266006
1640.00	0.265749
1641.00	0.265453
1642.00	0.265186
1643.00	0.266576
1644.00	0.267949
1645.00	0.269380
1646.00	0.270744
1647.00	0.272217
1648.00	0.273583
1649.00	0.274992
1650.00	0.276408
1651.00	0.277838
1652.00	0.279295
1653.00	0.280742
1654.00	0.282229
1655.00	0.283654
1656.00	0.285087
1657.00	0.286433
1658.00	0.287945
1659.00	0.289450
1660.00	0.289125
1661.00	0.288886
1662.00	0.288572
1663.00	0.288328
1664.00	0.287970
1665.00	0.287728
1666.00	0.287454
1667.00	0.287188
1668.00	0.286875
1669.00	0.286594
1670.00	0.286319
1671.00	0.285951
1672.00	0.285739
1673.00	0.285446
1674.00	0.285250
1675.00	0.284985
1676.00	0.284714
1677.00	0.284507
1678.00	0.284238
1679.00	0.284072
1680.00	0.283913
1681.00	0.283712
1682.00	0.283522
1683.00	0.283372
1684.00	0.283256
1685.00	0.283130
1686.00	0.283002
1687.00	0.282824
1688.00	0.282862
1689.00	0.282741
1690.00	0.282791
1691.00	0.282813
1692.00	0.282783
1693.00	0.282771
1694.00	0.282742
1695.00	0.282741
1696.00	0.282721
1697.00	0.282678
1698.00	0.282714
1699.00	0.282768
1700.00	0.282641
1701.00	0.282639
1702.00	0.282632
1703.00	0.282609
1704.00	0.282652
1705.00	0.282622
1706.00	0.282610
1707.00	0.282532
1708.00	0.282536
1709.00	0.282469
1710.00	0.282533
1711.00	0.282486
1712.00	0.282475
1713.00	0.282503
1714.00	0.282474
1715.00	0.282489
1716.00	0.282481
1717.00	0.282617
1718.00	0.282659
1719.00	0.282750
1720.00	0.282865
1721.00	0.282888
1722.00	0.282902
1723.00	0.282948
1724.00	0.283040
1725.00	0.283069
1726.00	0.283181
1727.00	0.283145
1728.00	0.283323
1729.00	0.283333
1730.00	0.283275
1731.00	0.283424
1732.00	0.283377
1733.00	0.283420
1734.00	0.283441
1735.00	0.283567
1736.00	0.283613
1737.00	0.283641
1738.00	0.283734
1739.00	0.283778
1740.00	0.283901
1741.00	0.283962
1742.00	0.284006
1743.00	0.284132
1744.00	0.284278
1745.00	0.284303
1746.00	0.284435
1747.00	0.284678
1748.00	0.284694
1749.00	0.285007
1750.00	0.285104
1751.00	0.285355
1752.00	0.285360
1753.00	0.285527
1754.00	0.285647
1755.00	0.285882
1756.00	0.286105
1757.00	0.286206
1758.00	0.286436
1759.00	0.286704
1760.00	0.286849
1761.00	0.286923
1762.00	0.287167
1763.00	0.287362
1764.00	0.287516
1765.00	0.287696
1766.00	0.287749
1767.00	0.287924
1768.00	0.287889
1769.00	0.288046
1770.00	0.288118
1771.00	0.288208
1772.00	0.288238
1773.00	0.288246
1774.00	0.288261
1775.00	0.288052
1776.00	0.287974
1777.00	0.287903
1778.00	0.287886
1779.00	0.287713
1780.00	0.287678
1781.00	0.287597
1782.00	0.287499
1783.00	0.287375
1784.00	0.287307
1785.00	0.287306
1786.00	0.287218
1787.00	0.287083
1788.00	0.286997
1789.00	0.286798
1790.00	0.286725
1791.00	0.286630
1792.00	0.286717
1793.00	0.286446
1794.00	0.286338
1795.00	0.286309
1796.00	0.286192
1797.00	0.286049
1798.00	0.285868
1799.00	0.285808
1800.00	0.285665
1801.00	0.285444
1802.00	0.285249
1803.00	0.285116
1804.00	0.284936
1805.00	0.284768
1806.00	0.284628
1807.00	0.284368
1808.00	0.284290
1809.00	0.284083
1810.00	0.284113
1811.00	0.283953
1812.00	0.283823
1813.00	0.283741
1814.00	0.283512
1815.00	0.283434
1816.00	0.283251
1817.00	0.283264
1818.00	0.283189
1819.00	0.283122
1820.00	0.283041
1821.00	0.283016
1822.00	0.282946
1823.00	0.282886
1824.00	0.282900
1825.00	0.282801
1826.00	0.282697
1827.00	0.282562
1828.00	0.282706
1829.00	0.282705
1830.00	0.282765
1831.00	0.282959
1832.00	0.283053
1833.00	0.283245
1834.00	0.283337
1835.00	0.283603
1836.00	0.283906
1837.00	0.284241
1838.00	0.284748
1839.00	0.285168
1840.00	0.285722
1841.00	0.286282
1842.00	0.286962
1843.00	0.287767
1844.00	0.288726
1845.00	0.289474
1846.00	0.290497
1847.00	0.291585
1848.00	0.292722
1849.00	0.293854
1850.00	0.295098
1851.00	0.296562
1852.00	0.298063
1853.00	0.299584
1854.00	0.301220
1855.00	0.303022
1856.00	0.305100
1857.00	0.307181
1858.00	0.309482
1859.00	0.311848
1860.00	0.314409
1861.00	0.317107
1862.00	0.320161
1863.00	0.323111
1864.00	0.326311
1865.00	0.329807
1866.00	0.333633
1867.00	0.337621
1868.00	0.341602
1869.00	0.345921
1870.00	0.350571
1871.00	0.355328
1872.00	0.360200
1873.00	0.365237
1874.00	0.370627
1875.00	0.376037
1876.00	0.381805
1877.00	0.387594
1878.00	0.393638
1879.00	0.399479
1880.00	0.405888
1881.00	0.412436
1882.00	0.418896
1883.00	0.425577
1884.00	0.432316
1885.00	0.439300
1886.00	0.446131
1887.00	0.453077
1888.00	0.460137
1889.00	0.467151
1890.00	0.474300
1891.00	0.481597
1892.00	0.488967
1893.00	0.496146
1894.00	0.503555
1895.00	0.510624
1896.00	0.518004
1897.00	0.525103
1898.00	0.532155
1899.00	0.539377
1900.00	0.546220
1901.00	0.553282
1902.00	0.560421
1903.00	0.567596
1904.00	0.573938
1905.00	0.580678
1906.00	0.587206
1907.00	0.593338
1908.00	0.599150
1909.00	0.604708
1910.00	0.610116
1911.00	0.615171
1912.00	0.620819
1913.00	0.625930
1914.00	0.630803
1915.00	0.634897
1916.00	0.639010
1917.00	0.642874
1918.00	0.646047
1919.00	0.648988
1920.00	0.651685
1921.00	0.655057
1922.00	0.657132
1923.00	0.659282
1924.00	0.661784
1925.00	0.663750
1926.00	0.665424
1927.00	0.667024
1928.00	0.668493
1929.00	0.668927
1930.00	0.669731
1931.00	0.670051
1932.00	0.671072
1933.00	0.671083
1934.00	0.671823
1935.00	0.672171
1936.00	0.672111
1937.00	0.672091
1938.00	0.671690
1939.00	0.671790
1940.00	0.671074
1941.00	0.670157
1942.00	0.669517
1943.00	0.668843
1944.00	0.668249
1945.00	0.667203
1946.00	0.666511
1947.00	0.665113
1948.00	0.664318
1949.00	0.662999
1950.00	0.662277
1951.00	0.660414
1952.00	0.659003
1953.00	0.657894
1954.00	0.656344
1955.00	0.655213
1956.00	0.653579
1957.00	0.652747
1958.00	0.651077
1959.00	0.649483
1960.00	0.647961
1961.00	0.646290
1962.00	0.644542
1963.00	0.642556
1964.00	0.640740
1965.00	0.638542
1966.00	0.636763
1967.00	0.634578
1968.00	0.632956
1969.00	0.631074
1970.00	0.628782
1971.00	0.626975
1972.00	0.624638
1973.00	0.622730
1974.00	0.620226
1975.00	0.618098
1976.00	0.615736
1977.00	0.614233
1978.00	0.612341
1979.00	0.610594
1980.00	0.608438
1981.00	0.606803
1982.00	0.604781
1983.00	0.602241
1984.00	0.600116
1985.00	0.597750
1986.00	0.595847
1987.00	0.593734
1988.00	0.591578
1989.00	0.589541
1990.00	0.587412
1991.00	0.585539
1992.00	0.583937
1993.00	0.581927
1994.00	0.578938
1995.00	0.576684
1996.00	0.574526
1997.00	0.572686
1998.00	0.570171
1999.00	0.568367
2000.00	0.566682
2001.00	0.564755
2002.00	0.562822
2003.00	0.560481
2004.00	0.558588
2005.00	0.556531
2006.00	0.554701
2007.00	0.552307
2008.00	0.550211
2009.00	0.547545
2010.00	0.545577
2011.00	0.543822
2012.00	0.541639
2013.00	0.539678
2014.00	0.537482
2015.00	0.535872
2016.00	0.533857
2017.00	0.531543
2018.00	0.529625
2019.00	0.527807
2020.00	0.525785
2021.00	0.523838
2022.00	0.521883
2023.00	0.519621
2024.00	0.518147
2025.00	0.516092
2026.00	0.514675
2027.00	0.512637
2028.00	0.510719
2029.00	0.508970
2030.00	0.507137
2031.00	0.505244
2032.00	0.503365
2033.00	0.501377
2034.00	0.499671
2035.00	0.498084
2036.00	0.496316
2037.00	0.494891
2038.00	0.493180
2039.00	0.491522
2040.00	0.490019
2041.00	0.488172
2042.00	0.486590
2043.00	0.484851
2044.00	0.483503
2045.00	0.482043
2046.00	0.480154
2047.00	0.478390
2048.00	0.476970
2049.00	0.475061
2050.00	0.473818
2051.00	0.472514
2052.00	0.470948
2053.00	0.469316
2054.00	0.467862
2055.00	0.466078
2056.00	0.464383
2057.00	0.462683
2058.00	0.461365
2059.00	0.459840
2060.00	0.457905
2061.00	0.456260
2062.00	0.454484
2063.00	0.453108
2064.00	0.451376
2065.00	0.450181
2066.00	0.448715
2067.00	0.446945
2068.00	0.444773
2069.00	0.443104
2070.00	0.441617
2071.00	0.439524
2072.00	0.438197
2073.00	0.436776
2074.00	0.435464
2075.00	0.433598
2076.00	0.432189
2077.00	0.431056
2078.00	0.429512
2079.00	0.427735
2080.00	0.426089
2081.00	0.425011
2082.00	0.422967
2083.00	0.421957
2084.00	0.420315
2085.00	0.419444
2086.00	0.417531
2087.00	0.416128
2088.00	0.414803
2089.00	0.413136
2090.00	0.411406
2091.00	0.409784
2092.00	0.408609
2093.00	0.406875
2094.00	0.405617
2095.00	0.404400
2096.00	0.403236
2097.00	0.401693
2098.00	0.399999
2099.00	0.398759
2100.00	0.397313
2101.00	0.396003
2102.00	0.394510
2103.00	0.393525
2104.00	0.391745
2105.00	0.390942
2106.00	0.389785
2107.00	0.388518
2108.00	0.387049
2109.00	0.385724
2110.00	0.384336
2111.00	0.382856
2112.00	0.381593
2113.00	0.380455
2114.00	0.379474
2115.00	0.378292
2116.00	0.377276
2117.00	0.375882
2118.00	0.375011
2119.00	0.373917
2120.00	0.372791
2121.00	0.372042
2122.00	0.370513
2123.00	0.369531
2124.00	0.368455
2125.00	0.367460
2126.00	0.366268
2127.00	0.365578
2128.00	0.364542
2129.00	0.363284
2130.00	0.362164
2131.00	0.360960
2132.00	0.360137
2133.00	0.358648
2134.00	0.357577
2135.00	0.356354
2136.00	0.355216
2137.00	0.354205
2138.00	0.353181
2139.00	0.352206
2140.00	0.350997
2141.00	0.350460
2142.00	0.349505
2143.00	0.348436
2144.00	0.347297
2145.00	0.346343
2146.00	0.345460
2147.00	0.344760
2148.00	0.344131
2149.00	0.343296
2150.00	0.342760
2151.00	0.341846
2152.00	0.340962
2153.00	0.340023
2154.00	0.339420
2155.00	0.338331
2156.00	0.337750
2157.00	0.336939
2158.00	0.335734
2159.00	0.335263
2160.00	0.334735
2161.00	0.334031
2162.00	0.333481
2163.00	0.332928
2164.00	0.332117
2165.00	0.331263
2166.00	0.330460
2167.00	0.329954
2168.00	0.329565
2169.00	0.328910
2170.00	0.328754
2171.00	0.327986
2172.00	0.327589
2173.00	0.326965
2174.00	0.326660
2175.00	0.326283
2176.00	0.325430
2177.00	0.324995
2178.00	0.324598
2179.00	0.324186
2180.00	0.323393
2181.00	0.323240
2182.00	0.322742
2183.00	0.322589
2184.00	0.322083
2185.00	0.321473
2186.00	0.321032
2187.00	0.320211
2188.00	0.319881
2189.00	0.319294
2190.00	0.319176
2191.00	0.318671
2192.00	0.318170
2193.00	0.317784
2194.00	0.317468
2195.00	0.317020
2196.00	0.316406
2197.00	0.316349
[truncated: 303 more rows]
