# Supplementary material for: Ultrafast charge-transfer-induced spin transition in cobalt-tungstate molecular photomagnets
Source: Nat Commun. 2025 Jun 6;16:5012. doi: 10.1038/s41467-025-60401-4 (PMC12144094; doi:10.1038/s41467-025-60401-4)
Supplement: Supplementary file 5 — Source Data [file 41467_2025_60401_MOESM5_ESM.zip › Source_Data_files/Photoinduced_UV_vis_NIR_spectra_CsCoW/photo2nd_anealing/File_220713_174500_200K.txt]

File_220713_174500_200K.spc - RawData
�g�� (nm)	Abs.
200.00	2.452221
201.00	2.347275
202.00	2.271241
203.00	2.343402
204.00	2.374952
205.00	2.168998
206.00	2.058677
207.00	2.060497
208.00	2.012737
209.00	2.051469
210.00	2.128476
211.00	2.247337
212.00	2.169389
213.00	2.060495
214.00	2.002521
215.00	1.977960
216.00	1.945246
217.00	1.935388
218.00	1.950064
219.00	1.976943
220.00	2.028107
221.00	2.042781
222.00	2.079871
223.00	2.045081
224.00	2.044794
225.00	2.040313
226.00	2.036160
227.00	2.024716
228.00	2.061229
229.00	2.079482
230.00	2.065216
231.00	2.063500
232.00	2.060341
233.00	2.062052
234.00	2.051761
235.00	2.050098
236.00	2.063526
237.00	2.066728
238.00	2.072312
239.00	2.087891
240.00	2.100265
241.00	2.098895
242.00	2.111646
243.00	2.113048
244.00	2.105686
245.00	2.114483
246.00	2.126281
247.00	2.123141
248.00	2.134792
249.00	2.139736
250.00	2.146437
251.00	2.144168
252.00	2.154997
253.00	2.155510
254.00	2.159222
255.00	2.160154
256.00	2.158353
257.00	2.152792
258.00	2.153465
259.00	2.158551
260.00	2.169536
261.00	2.175002
262.00	2.188981
263.00	2.191210
264.00	2.181304
265.00	2.174851
266.00	2.169061
267.00	2.165216
268.00	2.154406
269.00	2.159890
270.00	2.155205
271.00	2.157697
272.00	2.153975
273.00	2.161943
274.00	2.160031
275.00	2.149929
276.00	2.138179
277.00	2.132272
278.00	2.115345
279.00	2.100572
280.00	2.097325
281.00	2.100069
282.00	2.096677
283.00	2.092327
284.00	2.091586
285.00	2.083756
286.00	2.076339
287.00	2.059676
288.00	2.051989
289.00	2.038071
290.00	2.024428
291.00	2.010549
292.00	2.000014
293.00	1.989089
294.00	1.981194
295.00	1.974488
296.00	1.969956
297.00	1.966282
298.00	1.955274
299.00	1.944410
300.00	1.933128
301.00	1.913456
302.00	1.900595
303.00	1.896369
304.00	1.882501
305.00	1.871301
306.00	1.859905
307.00	1.843223
308.00	1.826473
309.00	1.817451
310.00	1.803375
311.00	1.792711
312.00	1.781775
313.00	1.762594
314.00	1.740677
315.00	1.720152
316.00	1.706475
317.00	1.686445
318.00	1.665148
319.00	1.655106
320.00	1.637450
321.00	1.618709
322.00	1.605319
323.00	1.591574
324.00	1.570955
325.00	1.558099
326.00	1.543283
327.00	1.529610
328.00	1.520334
329.00	1.512211
330.00	1.503777
331.00	1.492403
332.00	1.484395
333.00	1.478309
334.00	1.468450
335.00	1.459951
336.00	1.454590
337.00	1.442786
338.00	1.432172
339.00	1.426666
340.00	1.421375
341.00	1.415388
342.00	1.412317
343.00	1.409114
344.00	1.404407
345.00	1.400552
346.00	1.397474
347.00	1.394797
348.00	1.390281
349.00	1.388046
350.00	1.385665
351.00	1.382443
352.00	1.379753
353.00	1.378365
354.00	1.373480
355.00	1.368953
356.00	1.364447
357.00	1.359660
358.00	1.354282
359.00	1.349692
360.00	1.343534
361.00	1.337363
362.00	1.331652
363.00	1.325276
364.00	1.317544
365.00	1.311042
366.00	1.305273
367.00	1.297907
368.00	1.290405
369.00	1.284149
370.00	1.277086
371.00	1.269592
372.00	1.262515
373.00	1.254284
374.00	1.245144
375.00	1.235673
376.00	1.225573
377.00	1.216211
378.00	1.207468
379.00	1.198288
380.00	1.189530
381.00	1.181306
382.00	1.171976
383.00	1.162640
384.00	1.153868
385.00	1.144565
386.00	1.134979
387.00	1.126513
388.00	1.118351
389.00	1.110615
390.00	1.102639
391.00	1.094877
392.00	1.087181
393.00	1.079298
394.00	1.071936
395.00	1.064551
396.00	1.057370
397.00	1.050256
398.00	1.044197
399.00	1.038009
400.00	1.032897
401.00	1.028153
402.00	1.024003
403.00	1.019804
404.00	1.015736
405.00	1.011791
406.00	1.008032
407.00	1.004000
408.00	1.000520
409.00	0.997205
410.00	0.993729
411.00	0.990945
412.00	0.987832
413.00	0.984220
414.00	0.981011
415.00	0.978243
416.00	0.974155
417.00	0.970297
418.00	0.967093
419.00	0.963494
420.00	0.960087
421.00	0.957151
422.00	0.954492
423.00	0.951457
424.00	0.947901
425.00	0.944702
426.00	0.941542
427.00	0.937768
428.00	0.934260
429.00	0.931303
430.00	0.927593
431.00	0.923526
432.00	0.920327
433.00	0.916974
434.00	0.913755
435.00	0.910697
436.00	0.907466
437.00	0.903900
438.00	0.900245
439.00	0.896654
440.00	0.893123
441.00	0.890437
442.00	0.888025
443.00	0.885520
444.00	0.883202
445.00	0.880512
446.00	0.877773
447.00	0.875209
448.00	0.872904
449.00	0.870480
450.00	0.868532
451.00	0.866255
452.00	0.863715
453.00	0.861432
454.00	0.859702
455.00	0.858066
456.00	0.856088
457.00	0.855046
458.00	0.853642
459.00	0.852353
460.00	0.851191
461.00	0.850938
462.00	0.849525
463.00	0.848614
464.00	0.847007
465.00	0.845472
466.00	0.843529
467.00	0.842126
468.00	0.839969
469.00	0.838091
470.00	0.836103
471.00	0.834411
472.00	0.832088
473.00	0.830321
474.00	0.828334
475.00	0.826266
476.00	0.823865
477.00	0.822390
478.00	0.820416
479.00	0.818521
480.00	0.816637
481.00	0.814966
482.00	0.812809
483.00	0.810907
484.00	0.809051
485.00	0.806601
486.00	0.804415
487.00	0.802149
488.00	0.799685
489.00	0.797720
490.00	0.795893
491.00	0.793562
492.00	0.791942
493.00	0.790445
494.00	0.788560
495.00	0.786972
496.00	0.785731
497.00	0.783998
498.00	0.782563
499.00	0.781375
500.00	0.779926
501.00	0.778523
502.00	0.776744
503.00	0.775250
504.00	0.773257
505.00	0.772240
506.00	0.771009
507.00	0.770436
508.00	0.769068
509.00	0.768005
510.00	0.766026
511.00	0.764804
512.00	0.763292
513.00	0.762486
514.00	0.761569
515.00	0.760874
516.00	0.759530
517.00	0.758768
518.00	0.758130
519.00	0.757024
520.00	0.756558
521.00	0.756349
522.00	0.755347
523.00	0.754408
524.00	0.753890
525.00	0.753276
526.00	0.752175
527.00	0.751602
528.00	0.751338
529.00	0.751171
530.00	0.750821
531.00	0.750619
532.00	0.750369
533.00	0.749518
534.00	0.749453
535.00	0.749040
536.00	0.749166
537.00	0.749476
538.00	0.749597
539.00	0.748870
540.00	0.748310
541.00	0.747490
542.00	0.746520
543.00	0.746251
544.00	0.745264
545.00	0.744519
546.00	0.743906
547.00	0.742888
548.00	0.741802
549.00	0.741623
550.00	0.740903
551.00	0.740020
552.00	0.739348
553.00	0.738284
554.00	0.736854
555.00	0.736488
556.00	0.736511
557.00	0.736568
558.00	0.736888
559.00	0.737646
560.00	0.737589
561.00	0.737986
562.00	0.738612
563.00	0.738678
564.00	0.739350
565.00	0.740402
566.00	0.740840
567.00	0.741502
568.00	0.742355
569.00	0.742900
570.00	0.743480
571.00	0.744179
572.00	0.744832
573.00	0.745590
574.00	0.746128
575.00	0.746695
576.00	0.747149
577.00	0.747386
578.00	0.748068
579.00	0.748907
580.00	0.749666
581.00	0.750944
582.00	0.752569
583.00	0.754486
584.00	0.756267
585.00	0.758239
586.00	0.760398
587.00	0.762381
588.00	0.764086
589.00	0.765507
590.00	0.767691
591.00	0.769192
592.00	0.771325
593.00	0.773273
594.00	0.776271
595.00	0.778024
596.00	0.780414
597.00	0.781986
598.00	0.784472
599.00	0.785954
600.00	0.788501
601.00	0.790794
602.00	0.792855
603.00	0.794436
604.00	0.796740
605.00	0.798975
606.00	0.801178
607.00	0.803725
608.00	0.806361
609.00	0.808547
610.00	0.810469
611.00	0.812340
612.00	0.814311
613.00	0.816311
614.00	0.818564
615.00	0.820967
616.00	0.823010
617.00	0.825817
618.00	0.828034
619.00	0.830168
620.00	0.832508
621.00	0.834918
622.00	0.837389
623.00	0.839789
624.00	0.842880
625.00	0.845474
626.00	0.848223
627.00	0.849883
628.00	0.852346
629.00	0.853880
630.00	0.855740
631.00	0.857561
632.00	0.860065
633.00	0.862287
634.00	0.865184
635.00	0.867581
636.00	0.870384
637.00	0.873325
638.00	0.875388
639.00	0.876961
640.00	0.879473
641.00	0.881999
642.00	0.884606
643.00	0.887684
644.00	0.891067
645.00	0.893444
646.00	0.894950
647.00	0.896320
648.00	0.898850
649.00	0.900714
650.00	0.902800
651.00	0.906048
652.00	0.909149
653.00	0.910460
654.00	0.912534
655.00	0.914947
656.00	0.917358
657.00	0.919445
658.00	0.922812
659.00	0.926341
660.00	0.929480
661.00	0.932175
662.00	0.935336
663.00	0.937417
664.00	0.939007
665.00	0.940376
666.00	0.941595
667.00	0.942713
668.00	0.943713
669.00	0.944266
670.00	0.944984
671.00	0.946085
672.00	0.946508
673.00	0.948086
674.00	0.949697
675.00	0.951913
676.00	0.952881
677.00	0.955200
678.00	0.956554
679.00	0.958276
680.00	0.959978
681.00	0.961949
682.00	0.963922
683.00	0.965742
684.00	0.967876
685.00	0.969559
686.00	0.972042
687.00	0.973881
688.00	0.975326
689.00	0.975964
690.00	0.976881
691.00	0.977462
692.00	0.978790
693.00	0.979775
694.00	0.981492
695.00	0.983436
696.00	0.984538
697.00	0.984837
698.00	0.985763
699.00	0.987399
700.00	0.988001
701.00	0.990095
702.00	0.990946
703.00	0.992473
704.00	0.993254
705.00	0.994138
706.00	0.995362
707.00	0.996772
708.00	0.998160
709.00	0.999049
710.00	1.000613
711.00	1.000704
712.00	1.001277
713.00	1.001740
714.00	1.002704
715.00	1.001957
716.00	1.003555
717.00	1.005013
718.00	1.005463
719.00	0.996667
720.00	0.989287
721.00	0.981892
722.00	0.979809
723.00	0.977707
724.00	0.975614
725.00	0.973543
726.00	0.971688
727.00	0.969280
728.00	0.966921
729.00	0.964841
730.00	0.965208
731.00	0.965459
732.00	0.965842
733.00	0.966210
734.00	0.966550
735.00	0.966915
736.00	0.967237
737.00	0.967557
738.00	0.967911
739.00	0.968042
740.00	0.968210
741.00	0.968369
742.00	0.968428
743.00	0.968445
744.00	0.968444
745.00	0.968378
746.00	0.968338
747.00	0.968270
748.00	0.968183
749.00	0.968045
750.00	0.967917
751.00	0.967730
752.00	0.967426
753.00	0.967048
754.00	0.966663
755.00	0.966263
756.00	0.965950
757.00	0.965533
758.00	0.965032
759.00	0.964461
760.00	0.963997
761.00	0.963430
762.00	0.962927
763.00	0.962310
764.00	0.961642
765.00	0.960950
766.00	0.960231
767.00	0.959525
768.00	0.958724
769.00	0.957958
770.00	0.957114
771.00	0.956282
772.00	0.955438
773.00	0.954489
774.00	0.953513
775.00	0.952616
776.00	0.951700
777.00	0.950728
778.00	0.949818
779.00	0.948831
780.00	0.947838
781.00	0.946768
782.00	0.945698
783.00	0.944487
784.00	0.943301
785.00	0.942216
786.00	0.940924
787.00	0.939646
788.00	0.938344
789.00	0.937021
790.00	0.935703
791.00	0.934418
792.00	0.933020
793.00	0.931667
794.00	0.930239
795.00	0.928698
796.00	0.927148
797.00	0.925607
798.00	0.924088
799.00	0.922507
800.00	0.920969
801.00	0.919344
802.00	0.917736
803.00	0.916068
804.00	0.914490
805.00	0.912782
806.00	0.911085
807.00	0.909327
808.00	0.907616
809.00	0.905929
810.00	0.904015
811.00	0.902232
812.00	0.900447
813.00	0.898638
814.00	0.896773
815.00	0.894905
816.00	0.893238
817.00	0.891416
818.00	0.889719
819.00	0.887936
820.00	0.886183
821.00	0.884397
822.00	0.882638
823.00	0.880826
824.00	0.878987
825.00	0.877185
826.00	0.875310
827.00	0.873543
828.00	0.871617
829.00	0.869800
830.00	0.868002
831.00	0.866096
832.00	0.864213
833.00	0.862253
834.00	0.860519
835.00	0.858496
836.00	0.856412
837.00	0.854449
838.00	0.852512
839.00	0.850558
840.00	0.848684
841.00	0.846685
842.00	0.844558
843.00	0.842495
844.00	0.840674
845.00	0.838857
846.00	0.836961
847.00	0.834968
848.00	0.833117
849.00	0.831174
850.00	0.829141
851.00	0.827125
852.00	0.825216
853.00	0.823283
854.00	0.821514
855.00	0.819601
856.00	0.817744
857.00	0.815692
858.00	0.813748
859.00	0.811844
860.00	0.809823
861.00	0.807428
862.00	0.805314
863.00	0.799825
864.00	0.794249
865.00	0.788782
866.00	0.783402
867.00	0.778011
868.00	0.772397
869.00	0.766987
870.00	0.761565
871.00	0.755880
872.00	0.750407
873.00	0.744870
874.00	0.739402
875.00	0.733990
876.00	0.728597
877.00	0.723293
878.00	0.718072
879.00	0.712677
880.00	0.710010
881.00	0.707521
882.00	0.704813
883.00	0.702101
884.00	0.699467
885.00	0.697004
886.00	0.694304
887.00	0.691673
888.00	0.689081
889.00	0.686375
890.00	0.683823
891.00	0.681284
892.00	0.678803
893.00	0.676183
894.00	0.673587
895.00	0.671026
896.00	0.668497
897.00	0.666009
898.00	0.663508
899.00	0.661066
900.00	0.658539
901.00	0.656019
902.00	0.653384
903.00	0.650930
904.00	0.648434
905.00	0.645953
906.00	0.643527
907.00	0.641019
908.00	0.638543
909.00	0.636012
910.00	0.633605
911.00	0.631213
912.00	0.628799
913.00	0.626409
914.00	0.623970
915.00	0.621527
916.00	0.619128
917.00	0.616815
918.00	0.614452
919.00	0.612217
920.00	0.609886
921.00	0.607660
922.00	0.605430
923.00	0.603175
924.00	0.600919
925.00	0.598689
926.00	0.596536
927.00	0.594342
928.00	0.592156
929.00	0.590006
930.00	0.587798
931.00	0.585629
932.00	0.583479
933.00	0.581349
934.00	0.579229
935.00	0.577125
936.00	0.575026
937.00	0.572993
938.00	0.570861
939.00	0.568814
940.00	0.566830
941.00	0.564872
942.00	0.562887
943.00	0.560848
944.00	0.558846
945.00	0.556833
946.00	0.554855
947.00	0.552900
948.00	0.551024
949.00	0.549135
950.00	0.547245
951.00	0.545310
952.00	0.543454
953.00	0.541540
954.00	0.539623
955.00	0.537756
956.00	0.535838
957.00	0.533903
958.00	0.531950
959.00	0.530046
960.00	0.528212
961.00	0.526392
962.00	0.524535
963.00	0.522702
964.00	0.520907
965.00	0.519085
966.00	0.517254
967.00	0.515375
968.00	0.513567
969.00	0.511739
970.00	0.509926
971.00	0.508165
972.00	0.506451
973.00	0.504722
974.00	0.503002
975.00	0.501334
976.00	0.499662
977.00	0.497962
978.00	0.496310
979.00	0.494713
980.00	0.493126
981.00	0.491520
982.00	0.489903
983.00	0.488354
984.00	0.486867
985.00	0.485351
986.00	0.483812
987.00	0.482276
988.00	0.480740
989.00	0.479208
990.00	0.477737
991.00	0.476231
992.00	0.474741
993.00	0.473251
994.00	0.471778
995.00	0.470290
996.00	0.468838
997.00	0.467387
998.00	0.465957
999.00	0.464547
1000.00	0.463109
1001.00	0.461706
1002.00	0.460319
1003.00	0.458968
1004.00	0.457649
1005.00	0.456309
1006.00	0.455011
1007.00	0.453710
1008.00	0.452425
1009.00	0.451131
1010.00	0.449858
1011.00	0.448618
1012.00	0.447377
1013.00	0.446108
1014.00	0.444849
1015.00	0.443597
1016.00	0.442347
1017.00	0.441129
1018.00	0.439900
1019.00	0.438680
1020.00	0.437485
1021.00	0.436302
1022.00	0.435133
1023.00	0.433932
1024.00	0.432749
1025.00	0.431610
1026.00	0.430466
1027.00	0.429304
1028.00	0.428125
1029.00	0.426984
1030.00	0.425835
1031.00	0.424719
1032.00	0.423608
1033.00	0.422492
1034.00	0.421371
1035.00	0.420278
1036.00	0.419211
1037.00	0.418150
1038.00	0.417078
1039.00	0.416008
1040.00	0.414948
1041.00	0.413884
1042.00	0.412810
1043.00	0.411786
1044.00	0.410768
1045.00	0.409755
1046.00	0.408737
1047.00	0.407769
1048.00	0.406786
1049.00	0.405809
1050.00	0.404847
1051.00	0.403905
1052.00	0.402979
1053.00	0.402028
1054.00	0.401100
1055.00	0.400194
1056.00	0.399305
1057.00	0.398413
1058.00	0.397536
1059.00	0.396686
1060.00	0.395811
1061.00	0.394912
1062.00	0.394035
1063.00	0.393177
1064.00	0.392296
1065.00	0.391450
1066.00	0.390596
1067.00	0.389758
1068.00	0.388930
1069.00	0.388094
1070.00	0.387333
1071.00	0.386519
1072.00	0.385704
1073.00	0.384873
1074.00	0.384053
1075.00	0.383266
1076.00	0.382454
1077.00	0.381659
1078.00	0.380919
1079.00	0.380186
1080.00	0.379438
1081.00	0.378715
1082.00	0.377979
1083.00	0.377275
1084.00	0.376568
1085.00	0.375857
1086.00	0.375165
1087.00	0.374430
1088.00	0.373713
1089.00	0.373034
1090.00	0.372379
1091.00	0.371743
1092.00	0.371068
1093.00	0.370410
1094.00	0.369768
1095.00	0.369147
1096.00	0.368519
1097.00	0.367880
1098.00	0.367256
1099.00	0.366612
1100.00	0.365950
1101.00	0.365334
1102.00	0.364733
1103.00	0.364138
1104.00	0.363549
1105.00	0.362980
1106.00	0.362397
1107.00	0.361816
1108.00	0.361230
1109.00	0.360669
1110.00	0.360115
1111.00	0.359542
1112.00	0.358959
1113.00	0.358396
1114.00	0.357875
1115.00	0.357352
1116.00	0.356836
1117.00	0.356372
1118.00	0.355882
1119.00	0.355363
1120.00	0.354833
1121.00	0.354337
1122.00	0.353850
1123.00	0.353323
1124.00	0.352826
1125.00	0.352366
1126.00	0.351900
1127.00	0.351462
1128.00	0.351007
1129.00	0.350588
1130.00	0.350165
1131.00	0.349749
1132.00	0.349324
1133.00	0.348912
1134.00	0.348494
1135.00	0.348066
1136.00	0.347674
1137.00	0.347300
1138.00	0.346905
1139.00	0.346504
1140.00	0.346137
1141.00	0.345777
1142.00	0.345409
1143.00	0.345032
1144.00	0.344628
1145.00	0.344286
1146.00	0.343913
1147.00	0.343531
1148.00	0.343156
1149.00	0.342805
1150.00	0.342452
1151.00	0.342073
1152.00	0.341720
1153.00	0.341351
1154.00	0.340984
1155.00	0.340602
1156.00	0.340200
1157.00	0.339819
1158.00	0.339435
1159.00	0.339040
1160.00	0.338685
1161.00	0.338351
1162.00	0.337993
1163.00	0.337626
1164.00	0.337264
1165.00	0.336875
1166.00	0.336492
1167.00	0.336113
1168.00	0.335735
1169.00	0.335353
1170.00	0.334951
1171.00	0.334523
1172.00	0.334142
1173.00	0.333802
1174.00	0.333450
1175.00	0.333093
1176.00	0.332717
1177.00	0.332331
1178.00	0.331947
1179.00	0.331558
1180.00	0.331171
1181.00	0.330784
1182.00	0.330422
1183.00	0.330025
1184.00	0.329642
1185.00	0.329274
1186.00	0.328903
1187.00	0.328588
1188.00	0.328268
1189.00	0.327918
1190.00	0.327560
1191.00	0.327217
1192.00	0.326847
1193.00	0.326506
1194.00	0.326140
1195.00	0.325790
1196.00	0.325436
1197.00	0.325107
1198.00	0.324765
1199.00	0.324412
1200.00	0.324058
1201.00	0.323695
1202.00	0.323336
1203.00	0.322971
1204.00	0.322579
1205.00	0.322212
1206.00	0.321826
1207.00	0.321437
1208.00	0.321061
1209.00	0.320690
1210.00	0.320314
1211.00	0.319936
1212.00	0.319552
1213.00	0.319179
1214.00	0.318797
1215.00	0.318412
1216.00	0.318011
1217.00	0.317639
1218.00	0.317258
1219.00	0.316890
1220.00	0.316521
1221.00	0.316157
1222.00	0.315798
1223.00	0.315441
1224.00	0.315106
1225.00	0.314738
1226.00	0.314397
1227.00	0.314053
1228.00	0.313709
1229.00	0.313340
1230.00	0.312984
1231.00	0.312619
1232.00	0.312265
1233.00	0.311922
1234.00	0.311585
1235.00	0.311266
1236.00	0.310930
1237.00	0.310599
1238.00	0.310260
1239.00	0.309920
1240.00	0.309584
1241.00	0.309228
1242.00	0.308862
1243.00	0.308522
1244.00	0.308166
1245.00	0.307814
1246.00	0.307484
1247.00	0.307125
1248.00	0.306789
1249.00	0.306459
1250.00	0.306135
1251.00	0.305798
1252.00	0.305444
1253.00	0.305088
1254.00	0.304742
1255.00	0.304403
1256.00	0.304078
1257.00	0.303771
1258.00	0.303458
1259.00	0.303177
1260.00	0.302862
1261.00	0.302551
1262.00	0.302251
1263.00	0.301939
1264.00	0.301651
1265.00	0.301320
1266.00	0.301012
1267.00	0.300716
1268.00	0.300427
1269.00	0.300141
1270.00	0.299850
1271.00	0.299575
1272.00	0.299302
1273.00	0.299002
1274.00	0.298724
1275.00	0.298428
1276.00	0.298159
1277.00	0.297869
1278.00	0.297594
1279.00	0.297352
1280.00	0.297098
1281.00	0.296831
1282.00	0.296617
1283.00	0.296382
1284.00	0.296143
1285.00	0.295898
1286.00	0.295678
1287.00	0.295454
1288.00	0.295209
1289.00	0.294941
1290.00	0.294729
1291.00	0.294503
1292.00	0.294312
1293.00	0.294107
1294.00	0.293915
1295.00	0.293744
1296.00	0.293543
1297.00	0.293362
1298.00	0.293202
1299.00	0.293026
1300.00	0.292861
1301.00	0.292686
1302.00	0.292518
1303.00	0.292342
1304.00	0.292191
1305.00	0.292069
1306.00	0.291967
1307.00	0.291841
1308.00	0.291696
1309.00	0.291555
1310.00	0.291419
1311.00	0.291302
1312.00	0.291153
1313.00	0.291027
1314.00	0.290931
1315.00	0.290835
1316.00	0.290756
1317.00	0.290652
1318.00	0.290575
1319.00	0.290492
1320.00	0.290437
1321.00	0.290380
1322.00	0.290320
1323.00	0.290270
1324.00	0.290183
1325.00	0.290125
1326.00	0.290076
1327.00	0.289987
1328.00	0.289897
1329.00	0.289865
1330.00	0.289836
1331.00	0.289771
1332.00	0.289728
1333.00	0.289666
1334.00	0.289634
1335.00	0.289567
1336.00	0.289526
1337.00	0.289494
1338.00	0.289459
1339.00	0.289417
1340.00	0.289401
1341.00	0.289425
1342.00	0.289441
1343.00	0.289422
1344.00	0.289421
1345.00	0.289450
1346.00	0.289440
1347.00	0.289439
1348.00	0.289451
1349.00	0.289444
1350.00	0.289457
1351.00	0.289476
1352.00	0.289529
1353.00	0.289611
1354.00	0.289687
1355.00	0.289766
1356.00	0.289892
1357.00	0.290011
1358.00	0.290147
1359.00	0.290293
1360.00	0.290516
1361.00	0.290782
1362.00	0.291064
1363.00	0.291389
1364.00	0.291756
1365.00	0.292156
1366.00	0.292595
1367.00	0.293098
1368.00	0.293669
1369.00	0.294297
1370.00	0.294933
1371.00	0.295619
1372.00	0.296408
1373.00	0.297231
1374.00	0.298120
1375.00	0.299071
1376.00	0.300097
1377.00	0.301186
1378.00	0.302367
1379.00	0.303621
1380.00	0.304959
1381.00	0.306375
1382.00	0.307876
1383.00	0.309455
1384.00	0.311082
1385.00	0.312783
1386.00	0.314566
1387.00	0.316455
1388.00	0.318404
1389.00	0.320396
1390.00	0.322469
1391.00	0.324598
1392.00	0.326792
1393.00	0.329040
1394.00	0.331384
1395.00	0.333726
1396.00	0.336077
1397.00	0.338458
1398.00	0.340885
1399.00	0.343335
1400.00	0.345800
1401.00	0.348256
1402.00	0.350750
1403.00	0.353225
1404.00	0.355693
1405.00	0.358167
1406.00	0.360626
1407.00	0.363034
1408.00	0.365424
1409.00	0.367791
1410.00	0.370139
1411.00	0.372399
1412.00	0.374610
1413.00	0.376823
1414.00	0.378970
1415.00	0.381038
1416.00	0.383060
1417.00	0.385036
1418.00	0.386960
1419.00	0.388815
1420.00	0.390585
1421.00	0.392301
1422.00	0.393934
1423.00	0.395525
1424.00	0.397077
1425.00	0.398562
1426.00	0.399960
1427.00	0.401304
1428.00	0.402572
1429.00	0.403798
1430.00	0.404950
1431.00	0.406061
1432.00	0.407100
1433.00	0.408083
1434.00	0.409033
1435.00	0.409973
1436.00	0.410813
1437.00	0.411598
1438.00	0.412290
1439.00	0.412961
1440.00	0.413566
1441.00	0.414143
1442.00	0.414684
1443.00	0.415170
1444.00	0.415600
1445.00	0.415959
1446.00	0.416310
1447.00	0.416633
1448.00	0.416893
1449.00	0.417102
1450.00	0.417272
1451.00	0.417395
1452.00	0.417459
1453.00	0.417431
1454.00	0.417397
1455.00	0.417306
1456.00	0.417159
1457.00	0.416968
1458.00	0.416677
1459.00	0.416338
1460.00	0.415996
1461.00	0.415586
1462.00	0.415132
1463.00	0.414607
1464.00	0.414034
1465.00	0.413399
1466.00	0.412708
1467.00	0.411985
1468.00	0.411187
1469.00	0.410319
1470.00	0.409471
1471.00	0.408519
1472.00	0.407595
1473.00	0.406651
1474.00	0.405637
1475.00	0.404615
1476.00	0.403535
1477.00	0.402433
1478.00	0.401297
1479.00	0.400138
1480.00	0.398943
1481.00	0.397726
1482.00	0.396495
1483.00	0.395232
1484.00	0.393938
1485.00	0.392623
1486.00	0.391325
1487.00	0.389985
1488.00	0.388671
1489.00	0.387329
1490.00	0.385949
1491.00	0.384584
1492.00	0.383201
1493.00	0.381826
1494.00	0.380411
1495.00	0.379012
1496.00	0.377632
1497.00	0.376264
1498.00	0.374844
1499.00	0.373395
1500.00	0.372012
1501.00	0.370618
1502.00	0.369228
1503.00	0.367791
1504.00	0.366371
1505.00	0.364991
1506.00	0.363556
1507.00	0.362115
1508.00	0.360716
1509.00	0.359311
1510.00	0.357912
1511.00	0.356501
1512.00	0.355129
1513.00	0.353727
1514.00	0.352341
1515.00	0.351005
1516.00	0.349705
1517.00	0.348358
1518.00	0.347022
1519.00	0.345737
1520.00	0.344498
1521.00	0.343244
1522.00	0.341984
1523.00	0.340762
1524.00	0.339568
1525.00	0.338344
1526.00	0.337142
1527.00	0.335955
1528.00	0.334787
1529.00	0.333568
1530.00	0.332411
1531.00	0.331266
1532.00	0.330127
1533.00	0.329006
1534.00	0.327892
1535.00	0.326776
1536.00	0.325654
1537.00	0.324536
1538.00	0.323446
1539.00	0.322378
1540.00	0.321307
1541.00	0.320247
1542.00	0.319220
1543.00	0.318165
1544.00	0.317135
1545.00	0.316129
1546.00	0.315175
1547.00	0.314236
1548.00	0.313275
1549.00	0.312329
1550.00	0.311383
1551.00	0.310460
1552.00	0.309551
1553.00	0.308650
1554.00	0.307756
1555.00	0.306892
1556.00	0.306024
1557.00	0.305175
1558.00	0.304335
1559.00	0.303480
1560.00	0.302665
1561.00	0.301835
1562.00	0.301028
1563.00	0.300218
1564.00	0.299399
1565.00	0.298609
1566.00	0.297813
1567.00	0.297045
1568.00	0.296276
1569.00	0.295537
1570.00	0.294809
1571.00	0.294089
1572.00	0.293371
1573.00	0.292662
1574.00	0.291964
1575.00	0.291238
1576.00	0.290517
1577.00	0.289827
1578.00	0.289156
1579.00	0.288477
1580.00	0.287811
1581.00	0.287172
1582.00	0.286530
1583.00	0.285899
1584.00	0.285272
1585.00	0.284701
1586.00	0.284126
1587.00	0.283510
1588.00	0.282915
1589.00	0.282339
1590.00	0.281763
1591.00	0.281199
1592.00	0.280681
1593.00	0.280189
1594.00	0.279683
1595.00	0.279181
1596.00	0.278707
1597.00	0.278230
1598.00	0.277759
1599.00	0.277303
1600.00	0.276855
1601.00	0.276406
1602.00	0.275937
1603.00	0.275474
1604.00	0.275047
1605.00	0.274628
1606.00	0.274167
1607.00	0.273740
1608.00	0.273327
1609.00	0.272906
1610.00	0.272483
1611.00	0.272075
1612.00	0.271673
1613.00	0.271258
1614.00	0.270849
1615.00	0.270444
1616.00	0.270060
1617.00	0.269671
1618.00	0.269289
1619.00	0.268905
1620.00	0.268531
1621.00	0.268168
1622.00	0.267784
1623.00	0.267438
1624.00	0.267096
1625.00	0.266739
1626.00	0.266424
1627.00	0.266132
1628.00	0.265837
1629.00	0.265537
1630.00	0.265244
1631.00	0.264963
1632.00	0.264683
1633.00	0.264355
1634.00	0.264076
1635.00	0.263798
1636.00	0.263509
1637.00	0.263226
1638.00	0.262962
1639.00	0.262729
1640.00	0.262496
1641.00	0.262209
1642.00	0.261940
1643.00	0.263366
1644.00	0.264818
1645.00	0.266259
1646.00	0.267728
1647.00	0.269188
1648.00	0.270662
1649.00	0.272126
1650.00	0.273640
1651.00	0.275106
1652.00	0.276598
1653.00	0.278057
1654.00	0.279569
1655.00	0.281057
1656.00	0.282458
1657.00	0.283921
1658.00	0.285448
1659.00	0.287016
1660.00	0.286679
1661.00	0.286360
1662.00	0.286078
1663.00	0.285741
1664.00	0.285451
1665.00	0.285093
1666.00	0.284784
1667.00	0.284474
1668.00	0.284195
1669.00	0.283918
1670.00	0.283652
1671.00	0.283403
1672.00	0.283206
1673.00	0.283036
1674.00	0.282764
1675.00	0.282560
1676.00	0.282366
1677.00	0.282182
1678.00	0.281971
1679.00	0.281830
1680.00	0.281723
1681.00	0.281545
1682.00	0.281509
1683.00	0.281439
1684.00	0.281327
1685.00	0.281239
1686.00	0.281188
1687.00	0.281120
1688.00	0.281090
1689.00	0.280994
1690.00	0.280982
1691.00	0.280984
1692.00	0.281004
1693.00	0.280934
1694.00	0.280975
1695.00	0.281021
1696.00	0.281006
1697.00	0.281004
1698.00	0.281012
1699.00	0.281007
1700.00	0.280886
1701.00	0.280887
1702.00	0.280878
1703.00	0.280808
1704.00	0.280866
1705.00	0.280764
1706.00	0.280794
1707.00	0.280782
1708.00	0.280821
1709.00	0.280754
1710.00	0.280771
1711.00	0.280761
1712.00	0.280771
1713.00	0.280819
1714.00	0.280763
1715.00	0.280787
1716.00	0.280816
1717.00	0.280844
1718.00	0.280923
1719.00	0.280963
1720.00	0.281030
1721.00	0.280996
1722.00	0.281069
1723.00	0.281056
1724.00	0.281025
1725.00	0.281078
1726.00	0.281166
1727.00	0.281162
1728.00	0.281200
1729.00	0.281221
1730.00	0.281155
1731.00	0.281221
1732.00	0.281247
1733.00	0.281202
1734.00	0.281359
1735.00	0.281340
1736.00	0.281428
1737.00	0.281476
1738.00	0.281610
1739.00	0.281664
1740.00	0.281749
1741.00	0.281856
1742.00	0.281910
1743.00	0.282053
1744.00	0.282234
1745.00	0.282344
1746.00	0.282453
1747.00	0.282633
1748.00	0.282811
1749.00	0.282896
1750.00	0.283051
1751.00	0.283234
1752.00	0.283372
1753.00	0.283496
1754.00	0.283677
1755.00	0.283906
1756.00	0.284104
1757.00	0.284295
1758.00	0.284557
1759.00	0.284846
1760.00	0.284969
1761.00	0.285076
1762.00	0.285268
1763.00	0.285382
1764.00	0.285542
1765.00	0.285580
1766.00	0.285794
1767.00	0.285928
1768.00	0.285965
1769.00	0.286127
1770.00	0.286132
1771.00	0.286224
1772.00	0.286155
1773.00	0.286263
1774.00	0.286231
1775.00	0.286205
1776.00	0.286110
1777.00	0.286056
1778.00	0.286073
1779.00	0.285982
1780.00	0.285984
1781.00	0.285938
1782.00	0.285995
1783.00	0.285939
1784.00	0.285910
1785.00	0.285806
1786.00	0.285740
1787.00	0.285736
1788.00	0.285625
1789.00	0.285595
1790.00	0.285455
1791.00	0.285302
1792.00	0.285242
1793.00	0.285092
1794.00	0.284985
1795.00	0.284887
1796.00	0.284825
1797.00	0.284677
1798.00	0.284443
1799.00	0.284309
1800.00	0.284138
1801.00	0.284023
1802.00	0.283802
1803.00	0.283665
1804.00	0.283473
1805.00	0.283257
1806.00	0.283044
1807.00	0.282882
1808.00	0.282816
1809.00	0.282505
1810.00	0.282410
1811.00	0.282256
1812.00	0.282127
1813.00	0.281988
1814.00	0.281925
1815.00	0.281872
1816.00	0.281668
1817.00	0.281617
1818.00	0.281375
1819.00	0.281375
1820.00	0.281174
1821.00	0.281215
1822.00	0.281166
1823.00	0.281130
1824.00	0.281100
1825.00	0.281089
1826.00	0.281193
1827.00	0.281104
1828.00	0.281242
1829.00	0.281266
1830.00	0.281304
1831.00	0.281348
1832.00	0.281525
1833.00	0.281743
1834.00	0.281944
1835.00	0.282288
1836.00	0.282590
1837.00	0.282995
1838.00	0.283432
1839.00	0.283859
1840.00	0.284469
1841.00	0.285043
1842.00	0.285648
1843.00	0.286397
1844.00	0.287214
1845.00	0.287934
1846.00	0.288780
1847.00	0.289809
1848.00	0.290819
1849.00	0.291999
1850.00	0.293297
1851.00	0.294666
1852.00	0.296154
1853.00	0.297790
1854.00	0.299645
1855.00	0.301348
1856.00	0.303457
1857.00	0.305500
1858.00	0.307717
1859.00	0.310119
1860.00	0.312612
1861.00	0.315384
1862.00	0.318321
1863.00	0.321591
1864.00	0.324977
1865.00	0.328566
1866.00	0.332247
1867.00	0.336057
1868.00	0.340096
1869.00	0.344356
1870.00	0.348800
1871.00	0.353394
1872.00	0.358181
1873.00	0.363065
1874.00	0.368370
1875.00	0.373925
1876.00	0.379563
1877.00	0.385408
1878.00	0.391364
1879.00	0.397568
1880.00	0.403708
1881.00	0.409934
1882.00	0.416440
1883.00	0.422866
1884.00	0.429764
1885.00	0.436651
1886.00	0.443484
1887.00	0.450335
1888.00	0.457316
1889.00	0.464516
1890.00	0.471572
1891.00	0.478906
1892.00	0.486132
1893.00	0.493353
1894.00	0.500572
1895.00	0.507891
1896.00	0.515008
1897.00	0.522048
1898.00	0.529332
1899.00	0.536372
1900.00	0.543559
1901.00	0.549881
1902.00	0.556906
1903.00	0.563739
1904.00	0.570218
1905.00	0.576810
1906.00	0.583093
1907.00	0.589353
1908.00	0.595091
1909.00	0.600823
1910.00	0.606249
1911.00	0.611431
1912.00	0.616062
1913.00	0.620938
1914.00	0.625576
1915.00	0.629502
1916.00	0.633656
1917.00	0.637705
1918.00	0.641644
1919.00	0.644590
1920.00	0.647624
1921.00	0.650657
1922.00	0.652858
1923.00	0.655113
1924.00	0.657393
1925.00	0.659081
1926.00	0.660303
1927.00	0.661861
1928.00	0.663280
1929.00	0.664293
1930.00	0.664727
1931.00	0.665595
1932.00	0.666783
1933.00	0.666851
1934.00	0.666942
1935.00	0.667354
1936.00	0.667018
1937.00	0.666790
1938.00	0.667030
1939.00	0.666682
1940.00	0.666247
1941.00	0.665686
1942.00	0.665362
1943.00	0.664447
1944.00	0.663397
1945.00	0.662414
1946.00	0.661815
1947.00	0.661714
1948.00	0.660594
1949.00	0.659121
1950.00	0.657885
1951.00	0.656546
1952.00	0.654999
1953.00	0.653908
1954.00	0.652379
1955.00	0.650509
1956.00	0.649356
1957.00	0.647633
1958.00	0.646162
1959.00	0.644195
1960.00	0.643154
1961.00	0.641523
1962.00	0.639412
1963.00	0.637847
1964.00	0.635331
1965.00	0.633931
1966.00	0.632076
1967.00	0.630657
1968.00	0.628379
1969.00	0.626788
1970.00	0.625088
1971.00	0.623275
1972.00	0.621465
1973.00	0.619417
1974.00	0.617670
1975.00	0.615652
1976.00	0.613744
1977.00	0.611614
1978.00	0.609815
1979.00	0.608131
1980.00	0.605846
1981.00	0.603886
1982.00	0.601188
1983.00	0.599357
1984.00	0.597221
1985.00	0.595104
1986.00	0.592819
1987.00	0.590650
1988.00	0.588832
1989.00	0.586721
1990.00	0.584421
1991.00	0.582346
1992.00	0.579839
1993.00	0.577928
1994.00	0.575602
1995.00	0.573717
1996.00	0.571695
1997.00	0.569869
1998.00	0.567947
1999.00	0.566094
2000.00	0.563818
2001.00	0.561734
2002.00	0.560152
2003.00	0.558093
2004.00	0.555927
2005.00	0.553619
2006.00	0.551341
2007.00	0.549266
2008.00	0.547133
2009.00	0.545401
2010.00	0.542983
2011.00	0.541431
2012.00	0.539031
2013.00	0.536606
2014.00	0.534467
2015.00	0.532353
2016.00	0.530315
2017.00	0.528103
2018.00	0.526099
2019.00	0.524059
2020.00	0.521899
2021.00	0.520005
2022.00	0.518144
2023.00	0.516477
2024.00	0.514332
2025.00	0.512384
2026.00	0.510574
2027.00	0.508638
2028.00	0.506462
2029.00	0.504866
2030.00	0.503418
2031.00	0.501549
2032.00	0.499958
2033.00	0.497965
2034.00	0.496428
2035.00	0.494779
2036.00	0.492934
2037.00	0.491324
2038.00	0.489317
2039.00	0.487814
2040.00	0.485944
2041.00	0.484438
2042.00	0.482991
2043.00	0.481433
2044.00	0.480213
2045.00	0.478734
2046.00	0.476934
2047.00	0.475372
2048.00	0.473918
2049.00	0.472438
2050.00	0.471026
2051.00	0.469366
2052.00	0.467749
2053.00	0.466109
2054.00	0.464445
2055.00	0.463497
2056.00	0.461874
2057.00	0.460639
2058.00	0.459322
2059.00	0.457936
2060.00	0.456271
2061.00	0.454667
2062.00	0.452984
2063.00	0.451636
2064.00	0.450407
2065.00	0.448534
2066.00	0.446890
2067.00	0.445552
2068.00	0.444054
2069.00	0.442508
2070.00	0.440859
2071.00	0.439381
2072.00	0.437379
2073.00	0.435979
2074.00	0.434318
2075.00	0.432882
2076.00	0.431078
2077.00	0.429690
2078.00	0.428213
2079.00	0.426761
2080.00	0.425386
2081.00	0.423497
2082.00	0.422268
2083.00	0.420778
2084.00	0.419072
2085.00	0.417466
2086.00	0.415858
2087.00	0.414773
2088.00	0.413537
2089.00	0.412137
2090.00	0.410410
2091.00	0.409104
2092.00	0.407571
2093.00	0.405984
2094.00	0.404716
2095.00	0.403216
2096.00	0.401924
2097.00	0.400389
2098.00	0.399206
2099.00	0.397975
2100.00	0.396154
2101.00	0.394551
2102.00	0.393650
2103.00	0.392765
2104.00	0.390936
2105.00	0.389806
2106.00	0.388697
2107.00	0.387452
2108.00	0.386074
2109.00	0.385114
2110.00	0.383994
2111.00	0.382024
2112.00	0.380868
2113.00	0.379375
2114.00	0.378290
2115.00	0.376658
2116.00	0.375233
2117.00	0.374513
2118.00	0.373527
2119.00	0.372314
2120.00	0.370960
2121.00	0.370258
2122.00	0.368784
2123.00	0.367707
2124.00	0.366822
2125.00	0.365667
2126.00	0.364393
2127.00	0.363504
2128.00	0.362871
2129.00	0.361497
2130.00	0.360612
2131.00	0.359400
2132.00	0.358892
2133.00	0.357987
2134.00	0.356975
2135.00	0.355962
2136.00	0.354736
2137.00	0.353588
2138.00	0.352831
2139.00	0.352085
2140.00	0.350809
2141.00	0.350131
2142.00	0.348986
2143.00	0.347771
2144.00	0.347035
2145.00	0.346223
2146.00	0.345678
2147.00	0.344894
2148.00	0.344154
2149.00	0.343412
2150.00	0.342749
2151.00	0.341910
2152.00	0.341549
2153.00	0.340843
2154.00	0.339936
2155.00	0.338879
2156.00	0.337996
2157.00	0.337465
2158.00	0.336142
2159.00	0.335761
2160.00	0.335536
2161.00	0.334349
2162.00	0.333622
2163.00	0.332934
2164.00	0.332261
2165.00	0.331394
2166.00	0.330310
2167.00	0.329552
2168.00	0.328715
2169.00	0.327756
2170.00	0.327273
2171.00	0.326994
2172.00	0.326349
2173.00	0.325807
2174.00	0.325460
2175.00	0.324835
2176.00	0.324060
2177.00	0.323356
2178.00	0.323204
2179.00	0.322491
2180.00	0.321894
2181.00	0.321604
2182.00	0.321180
2183.00	0.321143
2184.00	0.320758
2185.00	0.320725
2186.00	0.320311
2187.00	0.319528
2188.00	0.318930
2189.00	0.318448
2190.00	0.317999
2191.00	0.317378
2192.00	0.317295
2193.00	0.316831
2194.00	0.316621
2195.00	0.316383
2196.00	0.316553
2197.00	0.316123
[truncated: 303 more rows]
