# Supplementary material for: Ultrafast charge-transfer-induced spin transition in cobalt-tungstate molecular photomagnets
Source: Nat Commun. 2025 Jun 6;16:5012. doi: 10.1038/s41467-025-60401-4 (PMC12144094; doi:10.1038/s41467-025-60401-4)
Supplement: Supplementary file 5 — Source Data [file 41467_2025_60401_MOESM5_ESM.zip › Source_Data_files/Photoinduced_UV_vis_NIR_spectra_CsCoW/photo2nd_anealing/File_220713_174909_210K.txt]

File_220713_174909_210K.spc - RawData
�g�� (nm)	Abs.
200.00	1.958018
201.00	2.074757
202.00	1.954535
203.00	1.926093
204.00	2.017006
205.00	2.051150
206.00	1.943525
207.00	2.016748
208.00	2.079212
209.00	1.989117
210.00	2.035105
211.00	2.008594
212.00	2.007756
213.00	1.977227
214.00	2.041524
215.00	2.051375
216.00	2.030988
217.00	2.030179
218.00	2.020527
219.00	1.981897
220.00	1.961775
221.00	1.961591
222.00	1.974147
223.00	1.966246
224.00	1.953645
225.00	1.966181
226.00	1.955325
227.00	1.948991
228.00	1.944852
229.00	1.971406
230.00	1.974124
231.00	1.987286
232.00	1.994920
233.00	1.986045
234.00	1.982971
235.00	1.979680
236.00	1.984392
237.00	1.984516
238.00	2.001483
239.00	2.010874
240.00	2.026219
241.00	2.040357
242.00	2.039017
243.00	2.043895
244.00	2.048073
245.00	2.053317
246.00	2.052213
247.00	2.062115
248.00	2.070678
249.00	2.064381
250.00	2.070672
251.00	2.075495
252.00	2.073457
253.00	2.064944
254.00	2.080745
255.00	2.070955
256.00	2.080718
257.00	2.090437
258.00	2.093652
259.00	2.087262
260.00	2.091542
261.00	2.081423
262.00	2.084299
263.00	2.097719
264.00	2.105061
265.00	2.111412
266.00	2.117020
267.00	2.115194
268.00	2.110055
269.00	2.112046
270.00	2.109320
271.00	2.108702
272.00	2.106361
273.00	2.092829
274.00	2.078787
275.00	2.071456
276.00	2.065529
277.00	2.062768
278.00	2.053043
279.00	2.049362
280.00	2.039094
281.00	2.030898
282.00	2.016476
283.00	2.013232
284.00	2.004402
285.00	1.999127
286.00	1.988327
287.00	1.982233
288.00	1.977639
289.00	1.970975
290.00	1.960708
291.00	1.949173
292.00	1.941284
293.00	1.930525
294.00	1.918611
295.00	1.914151
296.00	1.909038
297.00	1.900287
298.00	1.885873
299.00	1.875952
300.00	1.866152
301.00	1.857390
302.00	1.845994
303.00	1.837580
304.00	1.821124
305.00	1.805598
306.00	1.788637
307.00	1.776681
308.00	1.763862
309.00	1.761217
310.00	1.751856
311.00	1.739363
312.00	1.719633
313.00	1.706640
314.00	1.685573
315.00	1.665821
316.00	1.646765
317.00	1.632951
318.00	1.612557
319.00	1.596159
320.00	1.576894
321.00	1.563163
322.00	1.547626
323.00	1.530484
324.00	1.514313
325.00	1.504420
326.00	1.489756
327.00	1.478267
328.00	1.469251
329.00	1.459396
330.00	1.443837
331.00	1.434005
332.00	1.423692
333.00	1.414680
334.00	1.404983
335.00	1.400421
336.00	1.393446
337.00	1.389039
338.00	1.380618
339.00	1.376216
340.00	1.370322
341.00	1.363677
342.00	1.355733
343.00	1.352444
344.00	1.347377
345.00	1.342683
346.00	1.341561
347.00	1.337152
348.00	1.333988
349.00	1.330818
350.00	1.327717
351.00	1.323266
352.00	1.322007
353.00	1.318882
354.00	1.314401
355.00	1.309932
356.00	1.305352
357.00	1.299557
358.00	1.294153
359.00	1.290367
360.00	1.285931
361.00	1.281152
362.00	1.274616
363.00	1.268667
364.00	1.262103
365.00	1.255308
366.00	1.248541
367.00	1.242813
368.00	1.234769
369.00	1.227353
370.00	1.221023
371.00	1.213892
372.00	1.205136
373.00	1.196734
374.00	1.188288
375.00	1.179587
376.00	1.170203
377.00	1.161106
378.00	1.152356
379.00	1.142948
380.00	1.133159
381.00	1.123935
382.00	1.115593
383.00	1.107090
384.00	1.098966
385.00	1.089943
386.00	1.082410
387.00	1.073306
388.00	1.065050
389.00	1.056849
390.00	1.048527
391.00	1.039792
392.00	1.032410
393.00	1.025539
394.00	1.018582
395.00	1.011561
396.00	1.004533
397.00	0.997672
398.00	0.991010
399.00	0.984699
400.00	0.979760
401.00	0.974889
402.00	0.970267
403.00	0.965548
404.00	0.961210
405.00	0.956564
406.00	0.952762
407.00	0.949418
408.00	0.946165
409.00	0.942909
410.00	0.940338
411.00	0.937208
412.00	0.934263
413.00	0.931131
414.00	0.928430
415.00	0.925297
416.00	0.922064
417.00	0.918708
418.00	0.915308
419.00	0.911954
420.00	0.908740
421.00	0.905665
422.00	0.902896
423.00	0.900162
424.00	0.896740
425.00	0.893923
426.00	0.890495
427.00	0.887089
428.00	0.883492
429.00	0.880061
430.00	0.876366
431.00	0.873135
432.00	0.869814
433.00	0.866342
434.00	0.863187
435.00	0.860030
436.00	0.856725
437.00	0.853338
438.00	0.850403
439.00	0.847371
440.00	0.844051
441.00	0.841276
442.00	0.838188
443.00	0.835623
444.00	0.832834
445.00	0.830492
446.00	0.827736
447.00	0.825834
448.00	0.823916
449.00	0.821795
450.00	0.819732
451.00	0.817421
452.00	0.814834
453.00	0.812580
454.00	0.811060
455.00	0.809285
456.00	0.807600
457.00	0.806424
458.00	0.804786
459.00	0.803068
460.00	0.801378
461.00	0.800547
462.00	0.798890
463.00	0.797360
464.00	0.796114
465.00	0.794998
466.00	0.793294
467.00	0.791859
468.00	0.790214
469.00	0.788525
470.00	0.786886
471.00	0.785274
472.00	0.783301
473.00	0.781720
474.00	0.779965
475.00	0.777632
476.00	0.775611
477.00	0.773990
478.00	0.772267
479.00	0.770246
480.00	0.768709
481.00	0.766914
482.00	0.765154
483.00	0.762867
484.00	0.760666
485.00	0.758983
486.00	0.757024
487.00	0.754913
488.00	0.753055
489.00	0.751558
490.00	0.749254
491.00	0.747450
492.00	0.745943
493.00	0.744205
494.00	0.742201
495.00	0.740826
496.00	0.738890
497.00	0.737081
498.00	0.735665
499.00	0.734298
500.00	0.732684
501.00	0.731782
502.00	0.730123
503.00	0.728705
504.00	0.727394
505.00	0.726092
506.00	0.725002
507.00	0.724335
508.00	0.723063
509.00	0.721915
510.00	0.720655
511.00	0.719238
512.00	0.718023
513.00	0.717636
514.00	0.716969
515.00	0.716140
516.00	0.715167
517.00	0.713990
518.00	0.712901
519.00	0.711588
520.00	0.710695
521.00	0.709969
522.00	0.709503
523.00	0.708044
524.00	0.707374
525.00	0.706707
526.00	0.706084
527.00	0.705638
528.00	0.705449
529.00	0.705368
530.00	0.705771
531.00	0.705742
532.00	0.705682
533.00	0.705235
534.00	0.705121
535.00	0.704454
536.00	0.703915
537.00	0.703668
538.00	0.703629
539.00	0.703061
540.00	0.702473
541.00	0.701988
542.00	0.701329
543.00	0.701307
544.00	0.700578
545.00	0.700286
546.00	0.700109
547.00	0.699641
548.00	0.698764
549.00	0.697783
550.00	0.697147
551.00	0.696127
552.00	0.695544
553.00	0.695361
554.00	0.695330
555.00	0.694826
556.00	0.694755
557.00	0.694440
558.00	0.693964
559.00	0.694025
560.00	0.694411
561.00	0.694826
562.00	0.695195
563.00	0.695743
564.00	0.696400
565.00	0.696748
566.00	0.697543
567.00	0.698526
568.00	0.699396
569.00	0.699855
570.00	0.700487
571.00	0.701022
572.00	0.700983
573.00	0.701722
574.00	0.702475
575.00	0.703110
576.00	0.703486
577.00	0.704707
578.00	0.705467
579.00	0.706878
580.00	0.708131
581.00	0.709599
582.00	0.711180
583.00	0.713096
584.00	0.714501
585.00	0.716277
586.00	0.718306
587.00	0.720065
588.00	0.721906
589.00	0.724039
590.00	0.726172
591.00	0.728223
592.00	0.730348
593.00	0.732132
594.00	0.734243
595.00	0.735913
596.00	0.737491
597.00	0.739329
598.00	0.741338
599.00	0.743214
600.00	0.745640
601.00	0.748311
602.00	0.750182
603.00	0.752042
604.00	0.754286
605.00	0.756156
606.00	0.758028
607.00	0.760626
608.00	0.763242
609.00	0.765594
610.00	0.767962
611.00	0.770720
612.00	0.772999
613.00	0.774691
614.00	0.776659
615.00	0.779131
616.00	0.780672
617.00	0.783119
618.00	0.785902
619.00	0.788405
620.00	0.790891
621.00	0.793902
622.00	0.795877
623.00	0.798339
624.00	0.801016
625.00	0.803628
626.00	0.805619
627.00	0.808284
628.00	0.811124
629.00	0.813160
630.00	0.815515
631.00	0.818609
632.00	0.821251
633.00	0.823518
634.00	0.826299
635.00	0.828275
636.00	0.830359
637.00	0.832684
638.00	0.834769
639.00	0.837437
640.00	0.840546
641.00	0.842652
642.00	0.845196
643.00	0.847884
644.00	0.849747
645.00	0.851862
646.00	0.853574
647.00	0.855561
648.00	0.858072
649.00	0.860198
650.00	0.862375
651.00	0.865869
652.00	0.868285
653.00	0.870415
654.00	0.872862
655.00	0.875443
656.00	0.877620
657.00	0.880865
658.00	0.883827
659.00	0.887063
660.00	0.889768
661.00	0.892552
662.00	0.894961
663.00	0.896733
664.00	0.898682
665.00	0.900515
666.00	0.901890
667.00	0.902825
668.00	0.903959
669.00	0.905022
670.00	0.906249
671.00	0.907141
672.00	0.908438
673.00	0.910029
674.00	0.911161
675.00	0.912263
676.00	0.914460
677.00	0.916103
678.00	0.917969
679.00	0.920734
680.00	0.923310
681.00	0.925144
682.00	0.928053
683.00	0.929902
684.00	0.931273
685.00	0.931887
686.00	0.934083
687.00	0.935251
688.00	0.936453
689.00	0.937650
690.00	0.940394
691.00	0.941985
692.00	0.943098
693.00	0.945073
694.00	0.946672
695.00	0.948201
696.00	0.949658
697.00	0.950691
698.00	0.952069
699.00	0.953117
700.00	0.953493
701.00	0.954792
702.00	0.955943
703.00	0.957285
704.00	0.959342
705.00	0.961224
706.00	0.960762
707.00	0.961768
708.00	0.961663
709.00	0.961831
710.00	0.962759
711.00	0.965279
712.00	0.965787
713.00	0.967302
714.00	0.967647
715.00	0.967340
716.00	0.966978
717.00	0.968614
718.00	0.969149
719.00	0.962471
720.00	0.956124
721.00	0.951156
722.00	0.949218
723.00	0.947760
724.00	0.946145
725.00	0.944696
726.00	0.943219
727.00	0.941501
728.00	0.939676
729.00	0.938058
730.00	0.938532
731.00	0.938945
732.00	0.939468
733.00	0.939833
734.00	0.940170
735.00	0.940569
736.00	0.940929
737.00	0.941315
738.00	0.941597
739.00	0.941856
740.00	0.942058
741.00	0.942264
742.00	0.942431
743.00	0.942546
744.00	0.942704
745.00	0.942768
746.00	0.942771
747.00	0.942758
748.00	0.942697
749.00	0.942609
750.00	0.942589
751.00	0.942488
752.00	0.942270
753.00	0.942000
754.00	0.941719
755.00	0.941449
756.00	0.941052
757.00	0.940721
758.00	0.940364
759.00	0.939940
760.00	0.939493
761.00	0.939002
762.00	0.938496
763.00	0.937978
764.00	0.937496
765.00	0.936892
766.00	0.936266
767.00	0.935604
768.00	0.934943
769.00	0.934183
770.00	0.933473
771.00	0.932649
772.00	0.931909
773.00	0.931243
774.00	0.930363
775.00	0.929413
776.00	0.928509
777.00	0.927580
778.00	0.926736
779.00	0.925852
780.00	0.924832
781.00	0.923830
782.00	0.922783
783.00	0.921653
784.00	0.920547
785.00	0.919371
786.00	0.918318
787.00	0.917182
788.00	0.916025
789.00	0.914693
790.00	0.913495
791.00	0.912289
792.00	0.911017
793.00	0.909693
794.00	0.908465
795.00	0.907053
796.00	0.905678
797.00	0.904280
798.00	0.902800
799.00	0.901354
800.00	0.899897
801.00	0.898419
802.00	0.896989
803.00	0.895480
804.00	0.893895
805.00	0.892356
806.00	0.890823
807.00	0.889106
808.00	0.887398
809.00	0.885817
810.00	0.884125
811.00	0.882422
812.00	0.880691
813.00	0.878893
814.00	0.877313
815.00	0.875547
816.00	0.873907
817.00	0.872189
818.00	0.870491
819.00	0.868760
820.00	0.866925
821.00	0.865255
822.00	0.863520
823.00	0.861767
824.00	0.859996
825.00	0.858371
826.00	0.856592
827.00	0.854925
828.00	0.853135
829.00	0.851516
830.00	0.849935
831.00	0.848078
832.00	0.846434
833.00	0.844602
834.00	0.842906
835.00	0.841140
836.00	0.839343
837.00	0.837637
838.00	0.835885
839.00	0.834125
840.00	0.832432
841.00	0.830715
842.00	0.828984
843.00	0.827089
844.00	0.825249
845.00	0.823433
846.00	0.821563
847.00	0.819561
848.00	0.817807
849.00	0.816013
850.00	0.814110
851.00	0.812273
852.00	0.810452
853.00	0.808592
854.00	0.806766
855.00	0.804841
856.00	0.802863
857.00	0.800888
858.00	0.799020
859.00	0.796979
860.00	0.795175
861.00	0.793263
862.00	0.791217
863.00	0.785650
864.00	0.780148
865.00	0.774482
866.00	0.768863
867.00	0.763413
868.00	0.757826
869.00	0.752200
870.00	0.746574
871.00	0.740975
872.00	0.735434
873.00	0.729984
874.00	0.724580
875.00	0.719054
876.00	0.713649
877.00	0.708182
878.00	0.702691
879.00	0.697297
880.00	0.694806
881.00	0.692260
882.00	0.689848
883.00	0.687221
884.00	0.684744
885.00	0.682308
886.00	0.679847
887.00	0.677360
888.00	0.674925
889.00	0.672438
890.00	0.669932
891.00	0.667410
892.00	0.664935
893.00	0.662362
894.00	0.659811
895.00	0.657330
896.00	0.654841
897.00	0.652300
898.00	0.649841
899.00	0.647326
900.00	0.644943
901.00	0.642454
902.00	0.639837
903.00	0.637370
904.00	0.634981
905.00	0.632434
906.00	0.629981
907.00	0.627531
908.00	0.625068
909.00	0.622621
910.00	0.620196
911.00	0.617845
912.00	0.615433
913.00	0.613121
914.00	0.610701
915.00	0.608357
916.00	0.605972
917.00	0.603627
918.00	0.601275
919.00	0.599051
920.00	0.596741
921.00	0.594435
922.00	0.592198
923.00	0.589969
924.00	0.587746
925.00	0.585553
926.00	0.583373
927.00	0.581221
928.00	0.579037
929.00	0.576915
930.00	0.574708
931.00	0.572639
932.00	0.570531
933.00	0.568438
934.00	0.566347
935.00	0.564324
936.00	0.562252
937.00	0.560229
938.00	0.558234
939.00	0.556246
940.00	0.554222
941.00	0.552237
942.00	0.550239
943.00	0.548251
944.00	0.546297
945.00	0.544310
946.00	0.542344
947.00	0.540446
948.00	0.538571
949.00	0.536667
950.00	0.534788
951.00	0.532849
952.00	0.530916
953.00	0.529005
954.00	0.527119
955.00	0.525208
956.00	0.523322
957.00	0.521422
958.00	0.519560
959.00	0.517710
960.00	0.515922
961.00	0.514086
962.00	0.512274
963.00	0.510448
964.00	0.508616
965.00	0.506771
966.00	0.504947
967.00	0.503133
968.00	0.501351
969.00	0.499563
970.00	0.497796
971.00	0.496065
972.00	0.494349
973.00	0.492619
974.00	0.490925
975.00	0.489218
976.00	0.487517
977.00	0.485776
978.00	0.484091
979.00	0.482459
980.00	0.480855
981.00	0.479230
982.00	0.477621
983.00	0.476049
984.00	0.474463
985.00	0.472902
986.00	0.471332
987.00	0.469765
988.00	0.468196
989.00	0.466664
990.00	0.465144
991.00	0.463629
992.00	0.462131
993.00	0.460630
994.00	0.459168
995.00	0.457702
996.00	0.456212
997.00	0.454733
998.00	0.453305
999.00	0.451878
1000.00	0.450408
1001.00	0.448981
1002.00	0.447566
1003.00	0.446191
1004.00	0.444832
1005.00	0.443437
1006.00	0.442111
1007.00	0.440791
1008.00	0.439484
1009.00	0.438153
1010.00	0.436847
1011.00	0.435543
1012.00	0.434262
1013.00	0.432986
1014.00	0.431722
1015.00	0.430445
1016.00	0.429153
1017.00	0.427905
1018.00	0.426663
1019.00	0.425476
1020.00	0.424244
1021.00	0.423055
1022.00	0.421865
1023.00	0.420607
1024.00	0.419390
1025.00	0.418206
1026.00	0.417035
1027.00	0.415856
1028.00	0.414666
1029.00	0.413511
1030.00	0.412357
1031.00	0.411225
1032.00	0.410107
1033.00	0.408987
1034.00	0.407902
1035.00	0.406809
1036.00	0.405702
1037.00	0.404645
1038.00	0.403569
1039.00	0.402496
1040.00	0.401448
1041.00	0.400398
1042.00	0.399323
1043.00	0.398283
1044.00	0.397246
1045.00	0.396246
1046.00	0.395228
1047.00	0.394259
1048.00	0.393266
1049.00	0.392273
1050.00	0.391301
1051.00	0.390328
1052.00	0.389383
1053.00	0.388417
1054.00	0.387460
1055.00	0.386530
1056.00	0.385618
1057.00	0.384694
1058.00	0.383777
1059.00	0.382907
1060.00	0.382030
1061.00	0.381146
1062.00	0.380245
1063.00	0.379367
1064.00	0.378467
1065.00	0.377612
1066.00	0.376755
1067.00	0.375912
1068.00	0.375078
1069.00	0.374237
1070.00	0.373416
1071.00	0.372600
1072.00	0.371772
1073.00	0.370946
1074.00	0.370118
1075.00	0.369317
1076.00	0.368486
1077.00	0.367647
1078.00	0.366879
1079.00	0.366131
1080.00	0.365376
1081.00	0.364638
1082.00	0.363869
1083.00	0.363143
1084.00	0.362424
1085.00	0.361695
1086.00	0.360969
1087.00	0.360267
1088.00	0.359527
1089.00	0.358836
1090.00	0.358166
1091.00	0.357520
1092.00	0.356879
1093.00	0.356178
1094.00	0.355579
1095.00	0.354950
1096.00	0.354334
1097.00	0.353693
1098.00	0.353060
1099.00	0.352437
1100.00	0.351777
1101.00	0.351144
1102.00	0.350545
1103.00	0.349960
1104.00	0.349355
1105.00	0.348792
1106.00	0.348199
1107.00	0.347617
1108.00	0.347037
1109.00	0.346452
1110.00	0.345954
1111.00	0.345358
1112.00	0.344779
1113.00	0.344203
1114.00	0.343679
1115.00	0.343146
1116.00	0.342607
1117.00	0.342124
1118.00	0.341619
1119.00	0.341099
1120.00	0.340558
1121.00	0.340075
1122.00	0.339544
1123.00	0.339031
1124.00	0.338526
1125.00	0.338081
1126.00	0.337615
1127.00	0.337160
1128.00	0.336709
1129.00	0.336256
1130.00	0.335810
1131.00	0.335377
1132.00	0.334950
1133.00	0.334537
1134.00	0.334128
1135.00	0.333720
1136.00	0.333321
1137.00	0.332946
1138.00	0.332546
1139.00	0.332202
1140.00	0.331839
1141.00	0.331491
1142.00	0.331103
1143.00	0.330729
1144.00	0.330334
1145.00	0.329983
1146.00	0.329646
1147.00	0.329298
1148.00	0.328933
1149.00	0.328587
1150.00	0.328246
1151.00	0.327889
1152.00	0.327526
1153.00	0.327152
1154.00	0.326820
1155.00	0.326458
1156.00	0.326072
1157.00	0.325694
1158.00	0.325318
1159.00	0.324921
1160.00	0.324540
1161.00	0.324186
1162.00	0.323835
1163.00	0.323454
1164.00	0.323060
1165.00	0.322679
1166.00	0.322299
1167.00	0.321929
1168.00	0.321537
1169.00	0.321163
1170.00	0.320778
1171.00	0.320343
1172.00	0.319940
1173.00	0.319583
1174.00	0.319240
1175.00	0.318865
1176.00	0.318495
1177.00	0.318133
1178.00	0.317784
1179.00	0.317399
1180.00	0.316995
1181.00	0.316654
1182.00	0.316299
1183.00	0.315902
1184.00	0.315518
1185.00	0.315145
1186.00	0.314775
1187.00	0.314410
1188.00	0.314069
1189.00	0.313735
1190.00	0.313383
1191.00	0.313002
1192.00	0.312637
1193.00	0.312308
1194.00	0.311939
1195.00	0.311577
1196.00	0.311228
1197.00	0.310919
1198.00	0.310525
1199.00	0.310146
1200.00	0.309797
1201.00	0.309453
1202.00	0.309105
1203.00	0.308754
1204.00	0.308402
1205.00	0.308060
1206.00	0.307694
1207.00	0.307321
1208.00	0.306970
1209.00	0.306610
1210.00	0.306211
1211.00	0.305843
1212.00	0.305461
1213.00	0.305105
1214.00	0.304745
1215.00	0.304411
1216.00	0.304046
1217.00	0.303699
1218.00	0.303326
1219.00	0.302976
1220.00	0.302626
1221.00	0.302286
1222.00	0.301920
1223.00	0.301571
1224.00	0.301249
1225.00	0.300905
1226.00	0.300576
1227.00	0.300267
1228.00	0.299928
1229.00	0.299573
1230.00	0.299197
1231.00	0.298835
1232.00	0.298499
1233.00	0.298176
1234.00	0.297834
1235.00	0.297502
1236.00	0.297146
1237.00	0.296805
1238.00	0.296453
1239.00	0.296111
1240.00	0.295763
1241.00	0.295395
1242.00	0.295034
1243.00	0.294682
1244.00	0.294333
1245.00	0.294011
1246.00	0.293692
1247.00	0.293367
1248.00	0.293027
1249.00	0.292693
1250.00	0.292365
1251.00	0.292053
1252.00	0.291732
1253.00	0.291401
1254.00	0.291054
1255.00	0.290747
1256.00	0.290462
1257.00	0.290182
1258.00	0.289881
1259.00	0.289604
1260.00	0.289315
1261.00	0.289018
1262.00	0.288696
1263.00	0.288367
1264.00	0.288072
1265.00	0.287761
1266.00	0.287445
1267.00	0.287140
1268.00	0.286847
1269.00	0.286534
1270.00	0.286246
1271.00	0.285974
1272.00	0.285696
1273.00	0.285401
1274.00	0.285109
1275.00	0.284841
1276.00	0.284570
1277.00	0.284269
1278.00	0.283993
1279.00	0.283743
1280.00	0.283534
1281.00	0.283305
1282.00	0.283092
1283.00	0.282903
1284.00	0.282705
1285.00	0.282478
1286.00	0.282284
1287.00	0.282096
1288.00	0.281913
1289.00	0.281694
1290.00	0.281475
1291.00	0.281284
1292.00	0.281091
1293.00	0.280904
1294.00	0.280733
1295.00	0.280571
1296.00	0.280407
1297.00	0.280202
1298.00	0.280041
1299.00	0.279891
1300.00	0.279707
1301.00	0.279522
1302.00	0.279345
1303.00	0.279187
1304.00	0.279043
1305.00	0.278912
1306.00	0.278786
1307.00	0.278685
1308.00	0.278544
1309.00	0.278408
1310.00	0.278277
1311.00	0.278176
1312.00	0.278069
1313.00	0.277963
1314.00	0.277887
1315.00	0.277792
1316.00	0.277696
1317.00	0.277604
1318.00	0.277525
1319.00	0.277477
1320.00	0.277410
1321.00	0.277326
1322.00	0.277240
1323.00	0.277188
1324.00	0.277104
1325.00	0.277055
1326.00	0.277000
1327.00	0.276931
1328.00	0.276871
1329.00	0.276822
1330.00	0.276793
1331.00	0.276771
1332.00	0.276737
1333.00	0.276720
1334.00	0.276713
1335.00	0.276692
1336.00	0.276663
1337.00	0.276672
1338.00	0.276674
1339.00	0.276672
1340.00	0.276707
1341.00	0.276762
1342.00	0.276796
1343.00	0.276815
1344.00	0.276858
1345.00	0.276902
1346.00	0.276928
1347.00	0.276953
1348.00	0.276971
1349.00	0.276994
1350.00	0.277028
1351.00	0.277054
1352.00	0.277131
1353.00	0.277247
1354.00	0.277331
1355.00	0.277459
1356.00	0.277600
1357.00	0.277739
1358.00	0.277884
1359.00	0.278079
1360.00	0.278322
1361.00	0.278589
1362.00	0.278881
1363.00	0.279214
1364.00	0.279582
1365.00	0.279979
1366.00	0.280444
1367.00	0.280945
1368.00	0.281532
1369.00	0.282151
1370.00	0.282785
1371.00	0.283506
1372.00	0.284277
1373.00	0.285104
1374.00	0.285992
1375.00	0.286969
1376.00	0.287989
1377.00	0.289117
1378.00	0.290337
1379.00	0.291617
1380.00	0.292945
1381.00	0.294398
1382.00	0.295938
1383.00	0.297547
1384.00	0.299214
1385.00	0.300957
1386.00	0.302782
1387.00	0.304674
1388.00	0.306633
1389.00	0.308651
1390.00	0.310759
1391.00	0.312918
1392.00	0.315134
1393.00	0.317395
1394.00	0.319727
1395.00	0.322064
1396.00	0.324419
1397.00	0.326850
1398.00	0.329298
1399.00	0.331763
1400.00	0.334216
1401.00	0.336682
1402.00	0.339188
1403.00	0.341680
1404.00	0.344182
1405.00	0.346670
1406.00	0.349147
1407.00	0.351589
1408.00	0.353990
1409.00	0.356328
1410.00	0.358695
1411.00	0.360990
1412.00	0.363253
1413.00	0.365503
1414.00	0.367680
1415.00	0.369805
1416.00	0.371874
1417.00	0.373909
1418.00	0.375876
1419.00	0.377752
1420.00	0.379532
1421.00	0.381258
1422.00	0.382919
1423.00	0.384527
1424.00	0.386056
1425.00	0.387537
1426.00	0.389006
1427.00	0.390354
1428.00	0.391612
1429.00	0.392822
1430.00	0.393976
1431.00	0.395092
1432.00	0.396104
1433.00	0.397065
1434.00	0.398011
1435.00	0.398925
1436.00	0.399762
1437.00	0.400526
1438.00	0.401225
1439.00	0.401879
1440.00	0.402497
1441.00	0.403081
1442.00	0.403623
1443.00	0.404082
1444.00	0.404522
1445.00	0.404911
1446.00	0.405266
1447.00	0.405593
1448.00	0.405861
1449.00	0.406059
1450.00	0.406220
1451.00	0.406333
1452.00	0.406384
1453.00	0.406352
1454.00	0.406344
1455.00	0.406283
1456.00	0.406150
1457.00	0.405965
1458.00	0.405704
1459.00	0.405412
1460.00	0.405079
1461.00	0.404684
1462.00	0.404232
1463.00	0.403713
1464.00	0.403112
1465.00	0.402477
1466.00	0.401801
1467.00	0.401108
1468.00	0.400306
1469.00	0.399483
1470.00	0.398635
1471.00	0.397713
1472.00	0.396774
1473.00	0.395818
1474.00	0.394830
1475.00	0.393810
1476.00	0.392721
1477.00	0.391632
1478.00	0.390514
1479.00	0.389312
1480.00	0.388102
1481.00	0.386912
1482.00	0.385677
1483.00	0.384430
1484.00	0.383133
1485.00	0.381874
1486.00	0.380577
1487.00	0.379245
1488.00	0.377897
1489.00	0.376570
1490.00	0.375210
1491.00	0.373826
1492.00	0.372438
1493.00	0.371063
1494.00	0.369614
1495.00	0.368191
1496.00	0.366825
1497.00	0.365453
1498.00	0.364062
1499.00	0.362666
1500.00	0.361280
1501.00	0.359899
1502.00	0.358459
1503.00	0.357021
1504.00	0.355619
1505.00	0.354259
1506.00	0.352826
1507.00	0.351407
1508.00	0.350046
1509.00	0.348693
1510.00	0.347315
1511.00	0.345965
1512.00	0.344605
1513.00	0.343271
1514.00	0.341914
1515.00	0.340550
1516.00	0.339218
1517.00	0.337881
1518.00	0.336559
1519.00	0.335309
1520.00	0.334066
1521.00	0.332809
1522.00	0.331547
1523.00	0.330320
1524.00	0.329105
1525.00	0.327861
1526.00	0.326596
1527.00	0.325373
1528.00	0.324196
1529.00	0.323020
1530.00	0.321854
1531.00	0.320708
1532.00	0.319589
1533.00	0.318485
1534.00	0.317365
1535.00	0.316238
1536.00	0.315115
1537.00	0.314013
1538.00	0.312943
1539.00	0.311887
1540.00	0.310869
1541.00	0.309828
1542.00	0.308796
1543.00	0.307801
1544.00	0.306811
1545.00	0.305816
1546.00	0.304819
1547.00	0.303847
1548.00	0.302878
1549.00	0.301925
1550.00	0.300980
1551.00	0.300058
1552.00	0.299169
1553.00	0.298277
1554.00	0.297377
1555.00	0.296506
1556.00	0.295634
1557.00	0.294766
1558.00	0.293916
1559.00	0.293064
1560.00	0.292244
1561.00	0.291436
1562.00	0.290617
1563.00	0.289826
1564.00	0.289035
1565.00	0.288264
1566.00	0.287465
1567.00	0.286651
1568.00	0.285918
1569.00	0.285197
1570.00	0.284447
1571.00	0.283756
1572.00	0.283049
1573.00	0.282356
1574.00	0.281655
1575.00	0.280953
1576.00	0.280272
1577.00	0.279615
1578.00	0.278962
1579.00	0.278341
1580.00	0.277728
1581.00	0.277082
1582.00	0.276489
1583.00	0.275916
1584.00	0.275381
1585.00	0.274823
1586.00	0.274230
1587.00	0.273670
1588.00	0.273099
1589.00	0.272534
1590.00	0.271960
1591.00	0.271416
1592.00	0.270912
1593.00	0.270415
1594.00	0.269888
1595.00	0.269385
1596.00	0.268903
1597.00	0.268415
1598.00	0.267960
1599.00	0.267491
1600.00	0.267025
1601.00	0.266549
1602.00	0.266066
1603.00	0.265609
1604.00	0.265160
1605.00	0.264710
1606.00	0.264230
1607.00	0.263813
1608.00	0.263404
1609.00	0.262981
1610.00	0.262568
1611.00	0.262153
1612.00	0.261747
1613.00	0.261328
1614.00	0.260906
1615.00	0.260525
1616.00	0.260140
1617.00	0.259776
1618.00	0.259422
1619.00	0.259063
1620.00	0.258724
1621.00	0.258376
1622.00	0.258031
1623.00	0.257737
1624.00	0.257425
1625.00	0.257082
1626.00	0.256778
1627.00	0.256483
1628.00	0.256206
1629.00	0.255929
1630.00	0.255669
1631.00	0.255417
1632.00	0.255141
1633.00	0.254847
1634.00	0.254570
1635.00	0.254298
1636.00	0.254013
1637.00	0.253731
1638.00	0.253475
1639.00	0.253254
1640.00	0.253029
1641.00	0.252771
1642.00	0.252519
1643.00	0.253971
1644.00	0.255374
1645.00	0.256837
1646.00	0.258234
1647.00	0.259628
1648.00	0.261064
1649.00	0.262518
1650.00	0.263993
1651.00	0.265437
1652.00	0.266906
1653.00	0.268440
1654.00	0.269918
1655.00	0.271398
1656.00	0.272850
1657.00	0.274260
1658.00	0.275743
1659.00	0.277261
1660.00	0.276983
1661.00	0.276767
1662.00	0.276447
1663.00	0.276191
1664.00	0.275942
1665.00	0.275677
1666.00	0.275422
1667.00	0.275164
1668.00	0.274946
1669.00	0.274655
1670.00	0.274359
1671.00	0.274181
1672.00	0.273968
1673.00	0.273732
1674.00	0.273562
1675.00	0.273409
1676.00	0.273166
1677.00	0.272933
1678.00	0.272709
1679.00	0.272598
1680.00	0.272428
1681.00	0.272317
1682.00	0.272171
1683.00	0.272045
1684.00	0.271931
1685.00	0.271796
1686.00	0.271779
1687.00	0.271654
1688.00	0.271646
1689.00	0.271622
1690.00	0.271658
1691.00	0.271665
1692.00	0.271632
1693.00	0.271686
1694.00	0.271700
1695.00	0.271773
1696.00	0.271813
1697.00	0.271880
1698.00	0.271904
1699.00	0.272027
1700.00	0.272006
1701.00	0.272027
1702.00	0.272073
1703.00	0.272043
1704.00	0.272152
1705.00	0.272084
1706.00	0.272074
1707.00	0.272111
1708.00	0.272109
1709.00	0.272092
1710.00	0.272107
1711.00	0.272103
1712.00	0.272038
1713.00	0.271991
1714.00	0.271921
1715.00	0.271869
1716.00	0.271823
1717.00	0.271867
1718.00	0.271917
1719.00	0.271903
1720.00	0.271941
1721.00	0.271917
1722.00	0.271947
1723.00	0.271941
1724.00	0.271870
1725.00	0.271926
1726.00	0.271924
1727.00	0.271913
1728.00	0.271966
1729.00	0.272075
1730.00	0.272062
1731.00	0.272180
1732.00	0.272213
1733.00	0.272210
1734.00	0.272259
1735.00	0.272282
1736.00	0.272433
1737.00	0.272542
1738.00	0.272622
1739.00	0.272725
1740.00	0.272812
1741.00	0.272934
1742.00	0.273007
1743.00	0.273122
1744.00	0.273246
1745.00	0.273387
1746.00	0.273413
1747.00	0.273633
1748.00	0.273790
1749.00	0.274056
1750.00	0.274213
1751.00	0.274436
1752.00	0.274610
1753.00	0.274710
1754.00	0.274827
1755.00	0.275069
1756.00	0.275230
1757.00	0.275395
1758.00	0.275656
1759.00	0.275869
1760.00	0.276120
1761.00	0.276275
1762.00	0.276522
1763.00	0.276788
1764.00	0.276949
1765.00	0.277017
1766.00	0.277146
1767.00	0.277318
1768.00	0.277268
1769.00	0.277335
1770.00	0.277495
1771.00	0.277631
1772.00	0.277709
1773.00	0.277777
1774.00	0.277745
1775.00	0.277694
1776.00	0.277670
1777.00	0.277633
1778.00	0.277735
1779.00	0.277517
1780.00	0.277472
1781.00	0.277487
1782.00	0.277471
1783.00	0.277385
1784.00	0.277367
1785.00	0.277411
1786.00	0.277364
1787.00	0.277228
1788.00	0.277206
1789.00	0.277054
1790.00	0.276912
1791.00	0.276995
1792.00	0.276957
1793.00	0.276868
1794.00	0.276759
1795.00	0.276711
1796.00	0.276710
1797.00	0.276574
1798.00	0.276402
1799.00	0.276352
1800.00	0.276210
1801.00	0.276021
1802.00	0.275921
1803.00	0.275846
1804.00	0.275766
1805.00	0.275501
1806.00	0.275366
1807.00	0.275239
1808.00	0.275009
1809.00	0.274742
1810.00	0.274581
1811.00	0.274470
1812.00	0.274112
1813.00	0.273987
1814.00	0.273944
1815.00	0.273815
1816.00	0.273683
1817.00	0.273612
1818.00	0.273538
1819.00	0.273392
1820.00	0.273256
1821.00	0.273163
1822.00	0.273227
1823.00	0.273192
1824.00	0.273154
1825.00	0.273210
1826.00	0.273270
1827.00	0.273254
1828.00	0.273351
1829.00	0.273529
1830.00	0.273593
1831.00	0.273618
1832.00	0.273787
1833.00	0.273965
1834.00	0.274124
1835.00	0.274380
1836.00	0.274825
1837.00	0.275213
1838.00	0.275636
1839.00	0.275993
1840.00	0.276508
1841.00	0.277123
1842.00	0.277753
1843.00	0.278484
1844.00	0.279295
1845.00	0.280070
1846.00	0.281068
1847.00	0.282187
1848.00	0.283323
1849.00	0.284498
1850.00	0.285779
1851.00	0.287308
1852.00	0.288794
1853.00	0.290282
1854.00	0.292048
1855.00	0.293964
1856.00	0.295959
1857.00	0.298074
1858.00	0.300444
1859.00	0.302818
1860.00	0.305432
1861.00	0.308211
1862.00	0.311098
1863.00	0.314147
1864.00	0.317427
1865.00	0.320930
1866.00	0.324666
1867.00	0.328448
1868.00	0.332400
1869.00	0.336851
1870.00	0.341478
1871.00	0.346133
1872.00	0.350971
1873.00	0.356160
1874.00	0.361471
1875.00	0.366836
1876.00	0.372672
1877.00	0.378567
1878.00	0.384526
1879.00	0.390776
1880.00	0.397324
1881.00	0.403743
1882.00	0.410258
1883.00	0.416952
1884.00	0.423987
1885.00	0.430916
1886.00	0.437939
1887.00	0.444964
1888.00	0.452382
1889.00	0.459380
1890.00	0.466696
1891.00	0.474208
1892.00	0.481595
1893.00	0.488572
1894.00	0.495881
1895.00	0.503212
1896.00	0.510436
1897.00	0.517457
1898.00	0.524747
1899.00	0.531990
1900.00	0.538775
1901.00	0.545690
1902.00	0.552736
1903.00	0.559489
1904.00	0.566083
1905.00	0.572403
1906.00	0.578876
1907.00	0.584794
1908.00	0.590495
1909.00	0.596364
1910.00	0.601965
1911.00	0.607076
1912.00	0.612431
1913.00	0.617338
1914.00	0.621990
1915.00	0.625891
1916.00	0.629956
1917.00	0.634060
1918.00	0.637482
1919.00	0.640624
1920.00	0.643248
1921.00	0.646068
1922.00	0.648407
1923.00	0.650794
1924.00	0.652728
1925.00	0.654520
1926.00	0.655529
1927.00	0.656951
1928.00	0.658297
1929.00	0.659147
1930.00	0.659727
1931.00	0.660329
1932.00	0.661306
1933.00	0.661274
1934.00	0.661923
1935.00	0.662463
1936.00	0.662700
1937.00	0.662789
1938.00	0.662591
1939.00	0.662129
1940.00	0.661800
1941.00	0.661068
1942.00	0.660693
1943.00	0.660254
1944.00	0.659658
1945.00	0.659374
1946.00	0.658625
1947.00	0.657868
1948.00	0.656710
1949.00	0.655490
1950.00	0.654802
1951.00	0.653334
1952.00	0.651712
1953.00	0.650161
1954.00	0.649077
1955.00	0.647379
1956.00	0.645857
1957.00	0.644297
1958.00	0.643181
1959.00	0.641338
1960.00	0.639895
1961.00	0.638136
1962.00	0.635786
1963.00	0.633834
1964.00	0.631973
1965.00	0.630011
1966.00	0.627890
1967.00	0.625840
1968.00	0.623882
1969.00	0.621931
1970.00	0.619925
1971.00	0.617944
1972.00	0.615934
1973.00	0.614044
1974.00	0.611756
1975.00	0.609781
1976.00	0.607830
1977.00	0.605577
1978.00	0.603590
1979.00	0.601509
1980.00	0.599583
1981.00	0.597540
1982.00	0.595780
1983.00	0.593802
1984.00	0.592056
1985.00	0.589635
1986.00	0.587799
1987.00	0.585626
1988.00	0.583131
1989.00	0.581208
1990.00	0.579005
1991.00	0.577239
1992.00	0.574722
1993.00	0.572701
1994.00	0.570885
1995.00	0.568860
1996.00	0.566766
1997.00	0.564524
1998.00	0.562509
1999.00	0.560307
2000.00	0.558491
2001.00	0.556003
2002.00	0.554014
2003.00	0.551677
2004.00	0.549782
2005.00	0.547964
2006.00	0.545842
2007.00	0.543695
2008.00	0.541366
2009.00	0.539677
2010.00	0.537412
2011.00	0.535221
2012.00	0.532934
2013.00	0.531078
2014.00	0.529008
2015.00	0.527087
2016.00	0.524993
2017.00	0.522930
2018.00	0.521052
2019.00	0.519333
2020.00	0.517478
2021.00	0.515375
2022.00	0.513517
2023.00	0.511493
2024.00	0.509952
2025.00	0.508436
2026.00	0.506753
2027.00	0.505002
2028.00	0.503391
2029.00	0.501828
2030.00	0.499860
2031.00	0.498284
2032.00	0.496686
2033.00	0.495096
2034.00	0.493314
2035.00	0.491605
2036.00	0.489589
2037.00	0.488002
2038.00	0.486355
2039.00	0.484409
2040.00	0.482479
2041.00	0.480507
2042.00	0.478505
2043.00	0.476544
2044.00	0.474674
2045.00	0.472578
2046.00	0.470719
2047.00	0.469362
2048.00	0.467621
2049.00	0.465846
2050.00	0.464085
2051.00	0.462604
2052.00	0.460975
2053.00	0.459495
2054.00	0.457874
2055.00	0.456356
2056.00	0.454974
2057.00	0.453615
2058.00	0.452181
2059.00	0.450647
2060.00	0.449557
2061.00	0.447934
2062.00	0.446636
2063.00	0.445380
2064.00	0.443789
2065.00	0.441959
2066.00	0.440234
2067.00	0.438845
2068.00	0.437047
2069.00	0.435839
2070.00	0.434504
2071.00	0.432934
2072.00	0.431114
2073.00	0.429409
2074.00	0.428074
2075.00	0.426483
2076.00	0.425283
2077.00	0.423170
2078.00	0.421890
2079.00	0.420396
2080.00	0.418753
2081.00	0.417515
2082.00	0.416655
2083.00	0.415381
2084.00	0.413958
2085.00	0.412811
2086.00	0.410905
2087.00	0.409227
2088.00	0.407948
2089.00	0.406675
2090.00	0.405585
2091.00	0.404250
2092.00	0.403226
2093.00	0.401731
2094.00	0.400350
2095.00	0.399183
2096.00	0.397814
2097.00	0.396516
2098.00	0.394922
2099.00	0.393258
2100.00	0.391886
2101.00	0.390155
2102.00	0.388794
2103.00	0.387642
2104.00	0.386298
2105.00	0.384638
2106.00	0.383827
2107.00	0.382530
2108.00	0.380858
2109.00	0.379415
2110.00	0.378146
2111.00	0.377230
2112.00	0.375833
2113.00	0.374626
2114.00	0.373388
2115.00	0.372193
2116.00	0.371127
2117.00	0.369899
2118.00	0.369144
2119.00	0.367994
2120.00	0.366738
2121.00	0.365620
2122.00	0.364752
2123.00	0.363232
2124.00	0.361934
2125.00	0.361178
2126.00	0.359996
2127.00	0.358665
2128.00	0.357344
2129.00	0.356094
2130.00	0.354823
2131.00	0.353955
2132.00	0.353018
2133.00	0.351684
2134.00	0.350987
2135.00	0.349936
2136.00	0.348655
2137.00	0.347851
2138.00	0.347076
2139.00	0.345929
2140.00	0.344984
2141.00	0.344043
2142.00	0.342985
2143.00	0.342167
2144.00	0.341515
2145.00	0.340561
2146.00	0.339908
2147.00	0.339143
2148.00	0.337904
2149.00	0.336677
2150.00	0.336187
2151.00	0.335167
2152.00	0.334444
2153.00	0.333822
2154.00	0.333094
2155.00	0.332378
2156.00	0.331873
2157.00	0.331012
2158.00	0.330233
2159.00	0.329574
2160.00	0.328850
2161.00	0.328163
2162.00	0.327576
2163.00	0.326901
2164.00	0.326243
2165.00	0.325522
2166.00	0.324973
2167.00	0.324182
2168.00	0.323233
2169.00	0.322277
2170.00	0.321876
2171.00	0.321053
2172.00	0.320258
2173.00	0.319639
2174.00	0.319126
2175.00	0.318457
2176.00	0.317790
2177.00	0.317259
2178.00	0.316632
2179.00	0.316223
2180.00	0.315328
2181.00	0.315325
2182.00	0.314744
2183.00	0.314477
2184.00	0.314105
2185.00	0.313989
2186.00	0.313789
2187.00	0.313010
2188.00	0.312701
2189.00	0.312395
2190.00	0.312089
2191.00	0.311935
2192.00	0.311776
2193.00	0.311359
2194.00	0.311068
2195.00	0.310640
2196.00	0.310351
2197.00	0.310279
[truncated: 303 more rows]
