# Supplementary material for: Ultrafast charge-transfer-induced spin transition in cobalt-tungstate molecular photomagnets
Source: Nat Commun. 2025 Jun 6;16:5012. doi: 10.1038/s41467-025-60401-4 (PMC12144094; doi:10.1038/s41467-025-60401-4)
Supplement: Supplementary file 5 — Source Data [file 41467_2025_60401_MOESM5_ESM.zip › Source_Data_files/Photoinduced_UV_vis_NIR_spectra_CsCoW/photo2nd_anealing/File_220713_175324_220K.txt]

File_220713_175324_220K.spc - RawData
�g�� (nm)	Abs.
200.00	6.000000
201.00	6.000000
202.00	3.006390
203.00	2.794235
204.00	2.786831
205.00	2.788887
206.00	2.429611
207.00	2.273736
208.00	2.077701
209.00	1.965728
210.00	1.957501
211.00	2.001117
212.00	2.032431
213.00	2.096070
214.00	2.061494
215.00	2.057952
216.00	2.021085
217.00	1.977010
218.00	1.965109
219.00	1.963603
220.00	1.955264
221.00	1.970917
222.00	1.983424
223.00	1.953479
224.00	1.961578
225.00	1.948819
226.00	1.939970
227.00	1.940593
228.00	1.939492
229.00	1.949779
230.00	1.955287
231.00	1.961137
232.00	1.976348
233.00	2.004002
234.00	2.014458
235.00	2.019210
236.00	2.025253
237.00	2.013721
238.00	2.017457
239.00	2.017052
240.00	2.012664
241.00	2.010561
242.00	2.022819
243.00	2.030773
244.00	2.027424
245.00	2.041343
246.00	2.052523
247.00	2.061729
248.00	2.060019
249.00	2.068595
250.00	2.069869
251.00	2.076684
252.00	2.065661
253.00	2.060733
254.00	2.050077
255.00	2.051839
256.00	2.053477
257.00	2.065427
258.00	2.073024
259.00	2.085076
260.00	2.087735
261.00	2.087471
262.00	2.089312
263.00	2.096799
264.00	2.094768
265.00	2.086324
266.00	2.085877
267.00	2.078371
268.00	2.077862
269.00	2.080813
270.00	2.094599
271.00	2.086455
272.00	2.083707
273.00	2.072158
274.00	2.059669
275.00	2.048016
276.00	2.050055
277.00	2.046506
278.00	2.045258
279.00	2.038936
280.00	2.031363
281.00	2.020690
282.00	2.015484
283.00	2.005736
284.00	1.998773
285.00	1.995008
286.00	1.986921
287.00	1.976454
288.00	1.969907
289.00	1.961084
290.00	1.949021
291.00	1.942249
292.00	1.936386
293.00	1.930216
294.00	1.925128
295.00	1.919099
296.00	1.909501
297.00	1.897728
298.00	1.886739
299.00	1.876895
300.00	1.865818
301.00	1.859123
302.00	1.849373
303.00	1.840328
304.00	1.826086
305.00	1.806880
306.00	1.793077
307.00	1.779168
308.00	1.758944
309.00	1.745990
310.00	1.739958
311.00	1.720864
312.00	1.699251
313.00	1.687482
314.00	1.673445
315.00	1.656463
316.00	1.638830
317.00	1.632303
318.00	1.612428
319.00	1.596162
320.00	1.580075
321.00	1.565914
322.00	1.545744
323.00	1.532274
324.00	1.517374
325.00	1.506736
326.00	1.496354
327.00	1.484785
328.00	1.476422
329.00	1.465592
330.00	1.451929
331.00	1.440338
332.00	1.430943
333.00	1.420742
334.00	1.414404
335.00	1.405144
336.00	1.398332
337.00	1.393539
338.00	1.387077
339.00	1.380723
340.00	1.377025
341.00	1.372213
342.00	1.366365
343.00	1.362801
344.00	1.355650
345.00	1.350152
346.00	1.347140
347.00	1.341623
348.00	1.336355
349.00	1.333318
350.00	1.329080
351.00	1.324658
352.00	1.322701
353.00	1.320077
354.00	1.317394
355.00	1.314003
356.00	1.308804
357.00	1.304904
358.00	1.299739
359.00	1.293796
360.00	1.288387
361.00	1.284809
362.00	1.278912
363.00	1.271760
364.00	1.266885
365.00	1.261461
366.00	1.253072
367.00	1.244747
368.00	1.238073
369.00	1.230518
370.00	1.222711
371.00	1.215566
372.00	1.209036
373.00	1.201544
374.00	1.192973
375.00	1.183661
376.00	1.174571
377.00	1.164797
378.00	1.155065
379.00	1.145835
380.00	1.137874
381.00	1.129570
382.00	1.121244
383.00	1.112535
384.00	1.103616
385.00	1.094507
386.00	1.085670
387.00	1.077176
388.00	1.069164
389.00	1.061405
390.00	1.053506
391.00	1.046119
392.00	1.038561
393.00	1.031634
394.00	1.024613
395.00	1.017627
396.00	1.010155
397.00	1.003616
398.00	0.997327
399.00	0.990963
400.00	0.985796
401.00	0.980590
402.00	0.975798
403.00	0.971396
404.00	0.966975
405.00	0.962157
406.00	0.958871
407.00	0.955287
408.00	0.951623
409.00	0.948405
410.00	0.945425
411.00	0.942261
412.00	0.938789
413.00	0.935477
414.00	0.932928
415.00	0.930038
416.00	0.926968
417.00	0.923921
418.00	0.921424
419.00	0.918219
420.00	0.914841
421.00	0.911580
422.00	0.908534
423.00	0.904681
424.00	0.901309
425.00	0.898354
426.00	0.894825
427.00	0.891911
428.00	0.888912
429.00	0.885701
430.00	0.882194
431.00	0.879109
432.00	0.875740
433.00	0.872238
434.00	0.869300
435.00	0.866500
436.00	0.862893
437.00	0.859956
438.00	0.856781
439.00	0.853646
440.00	0.850264
441.00	0.847708
442.00	0.844457
443.00	0.841576
444.00	0.839052
445.00	0.836249
446.00	0.833511
447.00	0.830858
448.00	0.829040
449.00	0.826086
450.00	0.824013
451.00	0.821952
452.00	0.819713
453.00	0.817452
454.00	0.815599
455.00	0.814418
456.00	0.812836
457.00	0.811566
458.00	0.810349
459.00	0.809258
460.00	0.807048
461.00	0.805888
462.00	0.804760
463.00	0.803100
464.00	0.801627
465.00	0.800579
466.00	0.798628
467.00	0.796880
468.00	0.795200
469.00	0.793145
470.00	0.791371
471.00	0.789758
472.00	0.787797
473.00	0.785914
474.00	0.784237
475.00	0.782338
476.00	0.780520
477.00	0.778612
478.00	0.776918
479.00	0.775298
480.00	0.773181
481.00	0.771340
482.00	0.769918
483.00	0.767669
484.00	0.765152
485.00	0.763356
486.00	0.761264
487.00	0.759180
488.00	0.757288
489.00	0.755999
490.00	0.754204
491.00	0.752788
492.00	0.750913
493.00	0.749582
494.00	0.747767
495.00	0.746400
496.00	0.744158
497.00	0.742419
498.00	0.740907
499.00	0.739067
500.00	0.737369
501.00	0.736401
502.00	0.735184
503.00	0.733668
504.00	0.732582
505.00	0.731497
506.00	0.730192
507.00	0.729067
508.00	0.727816
509.00	0.726554
510.00	0.724932
511.00	0.723932
512.00	0.722566
513.00	0.721370
514.00	0.720539
515.00	0.720078
516.00	0.719108
517.00	0.717864
518.00	0.717758
519.00	0.716939
520.00	0.715894
521.00	0.714848
522.00	0.714575
523.00	0.713017
524.00	0.712325
525.00	0.711442
526.00	0.711151
527.00	0.710521
528.00	0.710320
529.00	0.709908
530.00	0.710213
531.00	0.709712
532.00	0.709190
533.00	0.708808
534.00	0.708685
535.00	0.707938
536.00	0.707643
537.00	0.707636
538.00	0.707368
539.00	0.706604
540.00	0.706383
541.00	0.705711
542.00	0.705425
543.00	0.705382
544.00	0.705011
545.00	0.704460
546.00	0.704339
547.00	0.703731
548.00	0.702578
549.00	0.701798
550.00	0.700967
551.00	0.700070
552.00	0.699511
553.00	0.699310
554.00	0.698867
555.00	0.698921
556.00	0.698621
557.00	0.698492
558.00	0.698140
559.00	0.698755
560.00	0.698733
561.00	0.699398
562.00	0.699861
563.00	0.700590
564.00	0.700795
565.00	0.701274
566.00	0.701605
567.00	0.702115
568.00	0.702470
569.00	0.703060
570.00	0.703666
571.00	0.704308
572.00	0.704600
573.00	0.705400
574.00	0.705946
575.00	0.706316
576.00	0.706978
577.00	0.707987
578.00	0.708905
579.00	0.709854
580.00	0.711409
581.00	0.712519
582.00	0.714132
583.00	0.715660
584.00	0.717445
585.00	0.719082
586.00	0.721212
587.00	0.722860
588.00	0.725091
589.00	0.726894
590.00	0.729087
591.00	0.731111
592.00	0.733200
593.00	0.734759
594.00	0.736849
595.00	0.738708
596.00	0.740457
597.00	0.742367
598.00	0.744895
599.00	0.746994
600.00	0.749178
601.00	0.751765
602.00	0.753815
603.00	0.755135
604.00	0.757362
605.00	0.759754
606.00	0.761318
607.00	0.763478
608.00	0.766188
609.00	0.768737
610.00	0.770111
611.00	0.772629
612.00	0.774974
613.00	0.776827
614.00	0.778396
615.00	0.781342
616.00	0.783692
617.00	0.785981
618.00	0.788627
619.00	0.791012
620.00	0.793266
621.00	0.795858
622.00	0.798283
623.00	0.800739
624.00	0.803479
625.00	0.805935
626.00	0.808159
627.00	0.810119
628.00	0.811688
629.00	0.813394
630.00	0.815412
631.00	0.817597
632.00	0.820362
633.00	0.823299
634.00	0.826704
635.00	0.829227
636.00	0.832048
637.00	0.834555
638.00	0.836672
639.00	0.838354
640.00	0.840511
641.00	0.842622
642.00	0.845175
643.00	0.848263
644.00	0.851443
645.00	0.854188
646.00	0.856210
647.00	0.858034
648.00	0.860276
649.00	0.862135
650.00	0.864198
651.00	0.867122
652.00	0.869544
653.00	0.871494
654.00	0.873338
655.00	0.876254
656.00	0.878630
657.00	0.881314
658.00	0.884569
659.00	0.888225
660.00	0.890713
661.00	0.893052
662.00	0.895738
663.00	0.897324
664.00	0.899437
665.00	0.901754
666.00	0.903500
667.00	0.904338
668.00	0.905865
669.00	0.906132
670.00	0.906535
671.00	0.907738
672.00	0.909597
673.00	0.911699
674.00	0.913265
675.00	0.915223
676.00	0.916322
677.00	0.917996
678.00	0.919289
679.00	0.921830
680.00	0.923223
681.00	0.925331
682.00	0.927621
683.00	0.929018
684.00	0.930577
685.00	0.932196
686.00	0.934747
687.00	0.936529
688.00	0.938598
689.00	0.940198
690.00	0.941747
691.00	0.942276
692.00	0.943414
693.00	0.945217
694.00	0.946751
695.00	0.948643
696.00	0.949490
697.00	0.950889
698.00	0.952043
699.00	0.953377
700.00	0.954323
701.00	0.956573
702.00	0.956939
703.00	0.957586
704.00	0.959615
705.00	0.961257
706.00	0.961774
707.00	0.963583
708.00	0.964019
709.00	0.963647
710.00	0.965491
711.00	0.967854
712.00	0.968093
713.00	0.969754
714.00	0.970979
715.00	0.970539
716.00	0.970885
717.00	0.973226
718.00	0.974035
719.00	0.966963
720.00	0.960134
721.00	0.954792
722.00	0.953036
723.00	0.951646
724.00	0.950177
725.00	0.948589
726.00	0.947065
727.00	0.945368
728.00	0.943476
729.00	0.941923
730.00	0.942450
731.00	0.942956
732.00	0.943376
733.00	0.943852
734.00	0.944305
735.00	0.944740
736.00	0.945099
737.00	0.945481
738.00	0.945834
739.00	0.946092
740.00	0.946327
741.00	0.946504
742.00	0.946661
743.00	0.946779
744.00	0.946885
745.00	0.946978
746.00	0.946953
747.00	0.946961
748.00	0.947000
749.00	0.946941
750.00	0.946887
751.00	0.946710
752.00	0.946538
753.00	0.946356
754.00	0.946166
755.00	0.945947
756.00	0.945694
757.00	0.945473
758.00	0.945244
759.00	0.944970
760.00	0.944610
761.00	0.944185
762.00	0.943754
763.00	0.943364
764.00	0.942883
765.00	0.942336
766.00	0.941726
767.00	0.941153
768.00	0.940593
769.00	0.940036
770.00	0.939453
771.00	0.938809
772.00	0.938169
773.00	0.937364
774.00	0.936540
775.00	0.935665
776.00	0.934851
777.00	0.934098
778.00	0.933300
779.00	0.932447
780.00	0.931598
781.00	0.930713
782.00	0.929745
783.00	0.928843
784.00	0.927853
785.00	0.926869
786.00	0.925764
787.00	0.924701
788.00	0.923510
789.00	0.922398
790.00	0.921361
791.00	0.920303
792.00	0.919269
793.00	0.918037
794.00	0.916776
795.00	0.915557
796.00	0.914249
797.00	0.912861
798.00	0.911467
799.00	0.910129
800.00	0.908782
801.00	0.907435
802.00	0.906038
803.00	0.904549
804.00	0.903059
805.00	0.901653
806.00	0.900049
807.00	0.898507
808.00	0.896893
809.00	0.895226
810.00	0.893624
811.00	0.892034
812.00	0.890481
813.00	0.888879
814.00	0.887271
815.00	0.885641
816.00	0.884071
817.00	0.882451
818.00	0.880866
819.00	0.879186
820.00	0.877603
821.00	0.875966
822.00	0.874334
823.00	0.872814
824.00	0.871220
825.00	0.869658
826.00	0.867993
827.00	0.866391
828.00	0.864745
829.00	0.863054
830.00	0.861446
831.00	0.859767
832.00	0.858045
833.00	0.856228
834.00	0.854570
835.00	0.852762
836.00	0.851009
837.00	0.849339
838.00	0.847694
839.00	0.845910
840.00	0.844175
841.00	0.842331
842.00	0.840519
843.00	0.838794
844.00	0.837134
845.00	0.835248
846.00	0.833549
847.00	0.831720
848.00	0.829988
849.00	0.828432
850.00	0.826732
851.00	0.824981
852.00	0.823191
853.00	0.821389
854.00	0.819748
855.00	0.818019
856.00	0.816495
857.00	0.814684
858.00	0.813085
859.00	0.811166
860.00	0.809342
861.00	0.807433
862.00	0.805755
863.00	0.800229
864.00	0.794891
865.00	0.789486
866.00	0.784060
867.00	0.778553
868.00	0.772992
869.00	0.767556
870.00	0.762257
871.00	0.756750
872.00	0.751250
873.00	0.745651
874.00	0.740245
875.00	0.734632
876.00	0.729368
877.00	0.723996
878.00	0.718575
879.00	0.713137
880.00	0.710738
881.00	0.708322
882.00	0.705817
883.00	0.703238
884.00	0.700909
885.00	0.698673
886.00	0.696265
887.00	0.693800
888.00	0.691263
889.00	0.688764
890.00	0.686308
891.00	0.683830
892.00	0.681470
893.00	0.678889
894.00	0.676336
895.00	0.673836
896.00	0.671410
897.00	0.668925
898.00	0.666412
899.00	0.663970
900.00	0.661563
901.00	0.659055
902.00	0.656368
903.00	0.653874
904.00	0.651388
905.00	0.648938
906.00	0.646464
907.00	0.644002
908.00	0.641589
909.00	0.639162
910.00	0.636844
911.00	0.634586
912.00	0.632286
913.00	0.629928
914.00	0.627538
915.00	0.625176
916.00	0.622866
917.00	0.620497
918.00	0.618187
919.00	0.615974
920.00	0.613723
921.00	0.611457
922.00	0.609222
923.00	0.607014
924.00	0.604788
925.00	0.602554
926.00	0.600358
927.00	0.598191
928.00	0.595969
929.00	0.593782
930.00	0.591596
931.00	0.589443
932.00	0.587280
933.00	0.585122
934.00	0.583000
935.00	0.580915
936.00	0.578867
937.00	0.576793
938.00	0.574726
939.00	0.572698
940.00	0.570717
941.00	0.568771
942.00	0.566803
943.00	0.564826
944.00	0.562852
945.00	0.560855
946.00	0.558895
947.00	0.556973
948.00	0.555119
949.00	0.553244
950.00	0.551391
951.00	0.549480
952.00	0.547590
953.00	0.545646
954.00	0.543727
955.00	0.541812
956.00	0.539916
957.00	0.537973
958.00	0.536038
959.00	0.534144
960.00	0.532305
961.00	0.530445
962.00	0.528570
963.00	0.526720
964.00	0.524868
965.00	0.522960
966.00	0.521112
967.00	0.519117
968.00	0.517273
969.00	0.515410
970.00	0.513588
971.00	0.511834
972.00	0.510078
973.00	0.508280
974.00	0.506513
975.00	0.504740
976.00	0.503017
977.00	0.501231
978.00	0.499495
979.00	0.497831
980.00	0.496166
981.00	0.494501
982.00	0.492845
983.00	0.491185
984.00	0.489681
985.00	0.488101
986.00	0.486499
987.00	0.484896
988.00	0.483279
989.00	0.481717
990.00	0.480168
991.00	0.478603
992.00	0.477057
993.00	0.475446
994.00	0.473925
995.00	0.472385
996.00	0.470874
997.00	0.469351
998.00	0.467841
999.00	0.466365
1000.00	0.464869
1001.00	0.463382
1002.00	0.461912
1003.00	0.460502
1004.00	0.459066
1005.00	0.457658
1006.00	0.456266
1007.00	0.454900
1008.00	0.453545
1009.00	0.452209
1010.00	0.450909
1011.00	0.449587
1012.00	0.448276
1013.00	0.446933
1014.00	0.445599
1015.00	0.444277
1016.00	0.442948
1017.00	0.441676
1018.00	0.440404
1019.00	0.439151
1020.00	0.437879
1021.00	0.436658
1022.00	0.435399
1023.00	0.434137
1024.00	0.432880
1025.00	0.431680
1026.00	0.430453
1027.00	0.429230
1028.00	0.427992
1029.00	0.426783
1030.00	0.425581
1031.00	0.424417
1032.00	0.423255
1033.00	0.422101
1034.00	0.420922
1035.00	0.419753
1036.00	0.418574
1037.00	0.417433
1038.00	0.416307
1039.00	0.415180
1040.00	0.414042
1041.00	0.412919
1042.00	0.411763
1043.00	0.410688
1044.00	0.409597
1045.00	0.408524
1046.00	0.407444
1047.00	0.406409
1048.00	0.405373
1049.00	0.404331
1050.00	0.403294
1051.00	0.402291
1052.00	0.401292
1053.00	0.400299
1054.00	0.399317
1055.00	0.398338
1056.00	0.397380
1057.00	0.396422
1058.00	0.395470
1059.00	0.394565
1060.00	0.393620
1061.00	0.392659
1062.00	0.391704
1063.00	0.390783
1064.00	0.389838
1065.00	0.388925
1066.00	0.388007
1067.00	0.387112
1068.00	0.386202
1069.00	0.385296
1070.00	0.384425
1071.00	0.383543
1072.00	0.382663
1073.00	0.381791
1074.00	0.380939
1075.00	0.380119
1076.00	0.379262
1077.00	0.378412
1078.00	0.377614
1079.00	0.376851
1080.00	0.376077
1081.00	0.375318
1082.00	0.374546
1083.00	0.373805
1084.00	0.373070
1085.00	0.372342
1086.00	0.371616
1087.00	0.370904
1088.00	0.370156
1089.00	0.369433
1090.00	0.368740
1091.00	0.368050
1092.00	0.367331
1093.00	0.366648
1094.00	0.365972
1095.00	0.365316
1096.00	0.364648
1097.00	0.363947
1098.00	0.363261
1099.00	0.362564
1100.00	0.361872
1101.00	0.361181
1102.00	0.360521
1103.00	0.359882
1104.00	0.359224
1105.00	0.358600
1106.00	0.357983
1107.00	0.357355
1108.00	0.356718
1109.00	0.356101
1110.00	0.355482
1111.00	0.354863
1112.00	0.354252
1113.00	0.353599
1114.00	0.353025
1115.00	0.352454
1116.00	0.351887
1117.00	0.351357
1118.00	0.350813
1119.00	0.350253
1120.00	0.349692
1121.00	0.349149
1122.00	0.348616
1123.00	0.348061
1124.00	0.347500
1125.00	0.346998
1126.00	0.346488
1127.00	0.345990
1128.00	0.345490
1129.00	0.344975
1130.00	0.344522
1131.00	0.344042
1132.00	0.343551
1133.00	0.343072
1134.00	0.342597
1135.00	0.342154
1136.00	0.341721
1137.00	0.341296
1138.00	0.340879
1139.00	0.340461
1140.00	0.340045
1141.00	0.339664
1142.00	0.339249
1143.00	0.338861
1144.00	0.338459
1145.00	0.338091
1146.00	0.337711
1147.00	0.337322
1148.00	0.336940
1149.00	0.336588
1150.00	0.336254
1151.00	0.335880
1152.00	0.335489
1153.00	0.335094
1154.00	0.334733
1155.00	0.334339
1156.00	0.333934
1157.00	0.333542
1158.00	0.333142
1159.00	0.332740
1160.00	0.332335
1161.00	0.331942
1162.00	0.331561
1163.00	0.331161
1164.00	0.330768
1165.00	0.330376
1166.00	0.329974
1167.00	0.329556
1168.00	0.329149
1169.00	0.328766
1170.00	0.328383
1171.00	0.327929
1172.00	0.327508
1173.00	0.327140
1174.00	0.326779
1175.00	0.326403
1176.00	0.326019
1177.00	0.325633
1178.00	0.325249
1179.00	0.324824
1180.00	0.324422
1181.00	0.324037
1182.00	0.323643
1183.00	0.323252
1184.00	0.322874
1185.00	0.322518
1186.00	0.322142
1187.00	0.321766
1188.00	0.321413
1189.00	0.321077
1190.00	0.320708
1191.00	0.320318
1192.00	0.319937
1193.00	0.319573
1194.00	0.319192
1195.00	0.318815
1196.00	0.318426
1197.00	0.318098
1198.00	0.317730
1199.00	0.317360
1200.00	0.316976
1201.00	0.316612
1202.00	0.316233
1203.00	0.315839
1204.00	0.315429
1205.00	0.315061
1206.00	0.314663
1207.00	0.314243
1208.00	0.313871
1209.00	0.313493
1210.00	0.313117
1211.00	0.312738
1212.00	0.312364
1213.00	0.312017
1214.00	0.311619
1215.00	0.311226
1216.00	0.310847
1217.00	0.310460
1218.00	0.310049
1219.00	0.309661
1220.00	0.309291
1221.00	0.308936
1222.00	0.308552
1223.00	0.308169
1224.00	0.307825
1225.00	0.307462
1226.00	0.307099
1227.00	0.306728
1228.00	0.306355
1229.00	0.305982
1230.00	0.305626
1231.00	0.305275
1232.00	0.304948
1233.00	0.304614
1234.00	0.304288
1235.00	0.303960
1236.00	0.303614
1237.00	0.303268
1238.00	0.302942
1239.00	0.302607
1240.00	0.302285
1241.00	0.301942
1242.00	0.301580
1243.00	0.301227
1244.00	0.300875
1245.00	0.300518
1246.00	0.300173
1247.00	0.299822
1248.00	0.299475
1249.00	0.299130
1250.00	0.298787
1251.00	0.298434
1252.00	0.298081
1253.00	0.297719
1254.00	0.297377
1255.00	0.297028
1256.00	0.296709
1257.00	0.296398
1258.00	0.296063
1259.00	0.295746
1260.00	0.295453
1261.00	0.295152
1262.00	0.294871
1263.00	0.294573
1264.00	0.294292
1265.00	0.293972
1266.00	0.293650
1267.00	0.293330
1268.00	0.293041
1269.00	0.292742
1270.00	0.292450
1271.00	0.292183
1272.00	0.291901
1273.00	0.291574
1274.00	0.291270
1275.00	0.290988
1276.00	0.290734
1277.00	0.290444
1278.00	0.290167
1279.00	0.289928
1280.00	0.289685
1281.00	0.289413
1282.00	0.289172
1283.00	0.288938
1284.00	0.288727
1285.00	0.288504
1286.00	0.288303
1287.00	0.288111
1288.00	0.287882
1289.00	0.287623
1290.00	0.287422
1291.00	0.287223
1292.00	0.287023
1293.00	0.286822
1294.00	0.286623
1295.00	0.286454
1296.00	0.286260
1297.00	0.286077
1298.00	0.285905
1299.00	0.285748
1300.00	0.285578
1301.00	0.285388
1302.00	0.285204
1303.00	0.285031
1304.00	0.284876
1305.00	0.284726
1306.00	0.284605
1307.00	0.284482
1308.00	0.284333
1309.00	0.284200
1310.00	0.284079
1311.00	0.283981
1312.00	0.283868
1313.00	0.283735
1314.00	0.283608
1315.00	0.283498
1316.00	0.283409
1317.00	0.283318
1318.00	0.283240
1319.00	0.283166
1320.00	0.283096
1321.00	0.283007
1322.00	0.282948
1323.00	0.282915
1324.00	0.282846
1325.00	0.282790
1326.00	0.282742
1327.00	0.282675
1328.00	0.282616
1329.00	0.282548
1330.00	0.282505
1331.00	0.282460
1332.00	0.282432
1333.00	0.282389
1334.00	0.282366
1335.00	0.282317
1336.00	0.282271
1337.00	0.282241
1338.00	0.282227
1339.00	0.282199
1340.00	0.282199
1341.00	0.282212
1342.00	0.282229
1343.00	0.282209
1344.00	0.282199
1345.00	0.282192
1346.00	0.282206
1347.00	0.282216
1348.00	0.282225
1349.00	0.282233
1350.00	0.282269
1351.00	0.282301
1352.00	0.282352
1353.00	0.282462
1354.00	0.282570
1355.00	0.282689
1356.00	0.282834
1357.00	0.282992
1358.00	0.283169
1359.00	0.283369
1360.00	0.283618
1361.00	0.283876
1362.00	0.284165
1363.00	0.284499
1364.00	0.284895
1365.00	0.285325
1366.00	0.285794
1367.00	0.286296
1368.00	0.286882
1369.00	0.287524
1370.00	0.288146
1371.00	0.288813
1372.00	0.289567
1373.00	0.290394
1374.00	0.291272
1375.00	0.292225
1376.00	0.293235
1377.00	0.294326
1378.00	0.295516
1379.00	0.296769
1380.00	0.298091
1381.00	0.299495
1382.00	0.300986
1383.00	0.302531
1384.00	0.304124
1385.00	0.305773
1386.00	0.307536
1387.00	0.309389
1388.00	0.311316
1389.00	0.313283
1390.00	0.315327
1391.00	0.317402
1392.00	0.319537
1393.00	0.321716
1394.00	0.324004
1395.00	0.326307
1396.00	0.328632
1397.00	0.330977
1398.00	0.333377
1399.00	0.335772
1400.00	0.338183
1401.00	0.340632
1402.00	0.343121
1403.00	0.345582
1404.00	0.348053
1405.00	0.350516
1406.00	0.352964
1407.00	0.355353
1408.00	0.357727
1409.00	0.360066
1410.00	0.362406
1411.00	0.364670
1412.00	0.366902
1413.00	0.369104
1414.00	0.371243
1415.00	0.373288
1416.00	0.375292
1417.00	0.377276
1418.00	0.379164
1419.00	0.380993
1420.00	0.382730
1421.00	0.384422
1422.00	0.386054
1423.00	0.387632
1424.00	0.389118
1425.00	0.390553
1426.00	0.391945
1427.00	0.393255
1428.00	0.394481
1429.00	0.395615
1430.00	0.396718
1431.00	0.397792
1432.00	0.398803
1433.00	0.399759
1434.00	0.400685
1435.00	0.401585
1436.00	0.402394
1437.00	0.403162
1438.00	0.403848
1439.00	0.404467
1440.00	0.405018
1441.00	0.405562
1442.00	0.406089
1443.00	0.406553
1444.00	0.406949
1445.00	0.407293
1446.00	0.407656
1447.00	0.407988
1448.00	0.408230
1449.00	0.408398
1450.00	0.408555
1451.00	0.408671
1452.00	0.408706
1453.00	0.408691
1454.00	0.408631
1455.00	0.408534
1456.00	0.408409
1457.00	0.408235
1458.00	0.408004
1459.00	0.407701
1460.00	0.407366
1461.00	0.407005
1462.00	0.406597
1463.00	0.406091
1464.00	0.405491
1465.00	0.404890
1466.00	0.404246
1467.00	0.403543
1468.00	0.402719
1469.00	0.401908
1470.00	0.401066
1471.00	0.400169
1472.00	0.399242
1473.00	0.398286
1474.00	0.397287
1475.00	0.396250
1476.00	0.395168
1477.00	0.394078
1478.00	0.392945
1479.00	0.391774
1480.00	0.390566
1481.00	0.389393
1482.00	0.388173
1483.00	0.386933
1484.00	0.385671
1485.00	0.384428
1486.00	0.383139
1487.00	0.381818
1488.00	0.380514
1489.00	0.379219
1490.00	0.377897
1491.00	0.376549
1492.00	0.375203
1493.00	0.373865
1494.00	0.372491
1495.00	0.371112
1496.00	0.369771
1497.00	0.368454
1498.00	0.367077
1499.00	0.365677
1500.00	0.364294
1501.00	0.362921
1502.00	0.361542
1503.00	0.360132
1504.00	0.358756
1505.00	0.357387
1506.00	0.355971
1507.00	0.354550
1508.00	0.353186
1509.00	0.351827
1510.00	0.350439
1511.00	0.349047
1512.00	0.347698
1513.00	0.346310
1514.00	0.344950
1515.00	0.343582
1516.00	0.342272
1517.00	0.340963
1518.00	0.339676
1519.00	0.338404
1520.00	0.337167
1521.00	0.335919
1522.00	0.334659
1523.00	0.333455
1524.00	0.332259
1525.00	0.331044
1526.00	0.329833
1527.00	0.328690
1528.00	0.327545
1529.00	0.326381
1530.00	0.325250
1531.00	0.324112
1532.00	0.323016
1533.00	0.321905
1534.00	0.320798
1535.00	0.319671
1536.00	0.318567
1537.00	0.317489
1538.00	0.316424
1539.00	0.315386
1540.00	0.314329
1541.00	0.313286
1542.00	0.312272
1543.00	0.311266
1544.00	0.310265
1545.00	0.309281
1546.00	0.308297
1547.00	0.307346
1548.00	0.306385
1549.00	0.305451
1550.00	0.304536
1551.00	0.303646
1552.00	0.302766
1553.00	0.301887
1554.00	0.300993
1555.00	0.300114
1556.00	0.299240
1557.00	0.298416
1558.00	0.297593
1559.00	0.296765
1560.00	0.295969
1561.00	0.295153
1562.00	0.294358
1563.00	0.293587
1564.00	0.292822
1565.00	0.292080
1566.00	0.291304
1567.00	0.290550
1568.00	0.289791
1569.00	0.289060
1570.00	0.288340
1571.00	0.287662
1572.00	0.286980
1573.00	0.286313
1574.00	0.285619
1575.00	0.284929
1576.00	0.284254
1577.00	0.283556
1578.00	0.282881
1579.00	0.282219
1580.00	0.281585
1581.00	0.280926
1582.00	0.280288
1583.00	0.279687
1584.00	0.279083
1585.00	0.278513
1586.00	0.277937
1587.00	0.277348
1588.00	0.276766
1589.00	0.276210
1590.00	0.275646
1591.00	0.275113
1592.00	0.274619
1593.00	0.274117
1594.00	0.273635
1595.00	0.273168
1596.00	0.272702
1597.00	0.272226
1598.00	0.271786
1599.00	0.271346
1600.00	0.270903
1601.00	0.270440
1602.00	0.269997
1603.00	0.269562
1604.00	0.269128
1605.00	0.268706
1606.00	0.268262
1607.00	0.267858
1608.00	0.267450
1609.00	0.267018
1610.00	0.266600
1611.00	0.266181
1612.00	0.265750
1613.00	0.265334
1614.00	0.264935
1615.00	0.264564
1616.00	0.264182
1617.00	0.263793
1618.00	0.263439
1619.00	0.263071
1620.00	0.262734
1621.00	0.262391
1622.00	0.262037
1623.00	0.261729
1624.00	0.261395
1625.00	0.261060
1626.00	0.260768
1627.00	0.260494
1628.00	0.260223
1629.00	0.259939
1630.00	0.259677
1631.00	0.259420
1632.00	0.259130
1633.00	0.258840
1634.00	0.258562
1635.00	0.258300
1636.00	0.258020
1637.00	0.257720
1638.00	0.257473
1639.00	0.257229
1640.00	0.256956
1641.00	0.256687
1642.00	0.256418
1643.00	0.257830
1644.00	0.259281
1645.00	0.260677
1646.00	0.262123
1647.00	0.263533
1648.00	0.264975
1649.00	0.266385
1650.00	0.267840
1651.00	0.269345
1652.00	0.270744
1653.00	0.272219
1654.00	0.273707
1655.00	0.275131
1656.00	0.276592
1657.00	0.278020
1658.00	0.279556
1659.00	0.281031
1660.00	0.280742
1661.00	0.280458
1662.00	0.280192
1663.00	0.279909
1664.00	0.279672
1665.00	0.279375
1666.00	0.279076
1667.00	0.278833
1668.00	0.278557
1669.00	0.278391
1670.00	0.278126
1671.00	0.277908
1672.00	0.277795
1673.00	0.277537
1674.00	0.277354
1675.00	0.277042
1676.00	0.276884
1677.00	0.276654
1678.00	0.276418
1679.00	0.276274
1680.00	0.276111
1681.00	0.275956
1682.00	0.275831
1683.00	0.275781
1684.00	0.275651
1685.00	0.275515
1686.00	0.275424
1687.00	0.275342
1688.00	0.275302
1689.00	0.275208
1690.00	0.275258
1691.00	0.275277
1692.00	0.275409
1693.00	0.275440
1694.00	0.275533
1695.00	0.275539
1696.00	0.275599
1697.00	0.275689
1698.00	0.275733
1699.00	0.275799
1700.00	0.275810
1701.00	0.275849
1702.00	0.275877
1703.00	0.275886
1704.00	0.275930
1705.00	0.275896
1706.00	0.275906
1707.00	0.275873
1708.00	0.275846
1709.00	0.275757
1710.00	0.275731
1711.00	0.275650
1712.00	0.275660
1713.00	0.275572
1714.00	0.275494
1715.00	0.275492
1716.00	0.275415
1717.00	0.275415
1718.00	0.275412
1719.00	0.275449
1720.00	0.275393
1721.00	0.275407
1722.00	0.275396
1723.00	0.275395
1724.00	0.275438
1725.00	0.275484
1726.00	0.275530
1727.00	0.275573
1728.00	0.275582
1729.00	0.275604
1730.00	0.275621
1731.00	0.275662
1732.00	0.275581
1733.00	0.275682
1734.00	0.275699
1735.00	0.275809
1736.00	0.275939
1737.00	0.276083
1738.00	0.276126
1739.00	0.276195
1740.00	0.276302
1741.00	0.276402
1742.00	0.276546
1743.00	0.276611
1744.00	0.276692
1745.00	0.276874
1746.00	0.276982
1747.00	0.277266
1748.00	0.277439
1749.00	0.277771
1750.00	0.277855
1751.00	0.278092
1752.00	0.278203
1753.00	0.278299
1754.00	0.278380
1755.00	0.278613
1756.00	0.278869
1757.00	0.278987
1758.00	0.279173
1759.00	0.279341
1760.00	0.279567
1761.00	0.279783
1762.00	0.280006
1763.00	0.280210
1764.00	0.280251
1765.00	0.280389
1766.00	0.280438
1767.00	0.280575
1768.00	0.280606
1769.00	0.280711
1770.00	0.280827
1771.00	0.281017
1772.00	0.281105
1773.00	0.281185
1774.00	0.281208
1775.00	0.281126
1776.00	0.281121
1777.00	0.281127
1778.00	0.281067
1779.00	0.280945
1780.00	0.280956
1781.00	0.281056
1782.00	0.280978
1783.00	0.280978
1784.00	0.281051
1785.00	0.281035
1786.00	0.280896
1787.00	0.280736
1788.00	0.280703
1789.00	0.280578
1790.00	0.280360
1791.00	0.280266
1792.00	0.280256
1793.00	0.280042
1794.00	0.279874
1795.00	0.279817
1796.00	0.279754
1797.00	0.279621
1798.00	0.279389
1799.00	0.279312
1800.00	0.279099
1801.00	0.278797
1802.00	0.278584
1803.00	0.278545
1804.00	0.278326
1805.00	0.278128
1806.00	0.277888
1807.00	0.277840
1808.00	0.277774
1809.00	0.277615
1810.00	0.277624
1811.00	0.277507
1812.00	0.277419
1813.00	0.277266
1814.00	0.277102
1815.00	0.276914
1816.00	0.276785
1817.00	0.276782
1818.00	0.276760
1819.00	0.276737
1820.00	0.276599
1821.00	0.276684
1822.00	0.276578
1823.00	0.276613
1824.00	0.276585
1825.00	0.276606
1826.00	0.276536
1827.00	0.276493
1828.00	0.276621
1829.00	0.276574
1830.00	0.276763
1831.00	0.276807
1832.00	0.277147
1833.00	0.277388
1834.00	0.277640
1835.00	0.277943
1836.00	0.278364
1837.00	0.278685
1838.00	0.279065
1839.00	0.279618
1840.00	0.280132
1841.00	0.280632
1842.00	0.281185
1843.00	0.282040
1844.00	0.282765
1845.00	0.283545
1846.00	0.284503
1847.00	0.285562
1848.00	0.286703
1849.00	0.287768
1850.00	0.288982
1851.00	0.290201
1852.00	0.291822
1853.00	0.293309
1854.00	0.295084
1855.00	0.296943
1856.00	0.298871
1857.00	0.301118
1858.00	0.303482
1859.00	0.305858
1860.00	0.308315
1861.00	0.311194
1862.00	0.314130
1863.00	0.317290
1864.00	0.320486
1865.00	0.324088
1866.00	0.327762
1867.00	0.331636
1868.00	0.335834
1869.00	0.340032
1870.00	0.344486
1871.00	0.349115
1872.00	0.354032
1873.00	0.358900
1874.00	0.364003
1875.00	0.369380
1876.00	0.375231
1877.00	0.381184
1878.00	0.386965
1879.00	0.393088
1880.00	0.399280
1881.00	0.405701
1882.00	0.412131
1883.00	0.418718
1884.00	0.425492
1885.00	0.432144
1886.00	0.438891
1887.00	0.445925
1888.00	0.453144
1889.00	0.460054
1890.00	0.467388
1891.00	0.474672
1892.00	0.481845
1893.00	0.489062
1894.00	0.496076
1895.00	0.503234
1896.00	0.510486
1897.00	0.517728
1898.00	0.524681
1899.00	0.531800
1900.00	0.538667
1901.00	0.545549
1902.00	0.552593
1903.00	0.559362
1904.00	0.566002
1905.00	0.572467
1906.00	0.578754
1907.00	0.584913
1908.00	0.590812
1909.00	0.596586
1910.00	0.601757
1911.00	0.606920
1912.00	0.611907
1913.00	0.616723
1914.00	0.620922
1915.00	0.624996
1916.00	0.628804
1917.00	0.632596
1918.00	0.636165
1919.00	0.639205
1920.00	0.641632
1921.00	0.644144
1922.00	0.646177
1923.00	0.648514
1924.00	0.650315
1925.00	0.651909
1926.00	0.653314
1927.00	0.654701
1928.00	0.656111
1929.00	0.657350
1930.00	0.657981
1931.00	0.658583
1932.00	0.659332
1933.00	0.659601
1934.00	0.660220
1935.00	0.660330
1936.00	0.660242
1937.00	0.660436
1938.00	0.660390
1939.00	0.660001
1940.00	0.659604
1941.00	0.659391
1942.00	0.658464
1943.00	0.657644
1944.00	0.657102
1945.00	0.656025
1946.00	0.655107
1947.00	0.654092
1948.00	0.653604
1949.00	0.652357
1950.00	0.651169
1951.00	0.649733
1952.00	0.648387
1953.00	0.647418
1954.00	0.646282
1955.00	0.644934
1956.00	0.643616
1957.00	0.642256
1958.00	0.640691
1959.00	0.639294
1960.00	0.637861
1961.00	0.636142
1962.00	0.634532
1963.00	0.632466
1964.00	0.631093
1965.00	0.628656
1966.00	0.627001
1967.00	0.625088
1968.00	0.623001
1969.00	0.620814
1970.00	0.618514
1971.00	0.616823
1972.00	0.614451
1973.00	0.612419
1974.00	0.610043
1975.00	0.607956
1976.00	0.606161
1977.00	0.604330
1978.00	0.602149
1979.00	0.600116
1980.00	0.598416
1981.00	0.595759
1982.00	0.594111
1983.00	0.592008
1984.00	0.590184
1985.00	0.588634
1986.00	0.586797
1987.00	0.584806
1988.00	0.582114
1989.00	0.580364
1990.00	0.578437
1991.00	0.576613
1992.00	0.574207
1993.00	0.572122
1994.00	0.570020
1995.00	0.567818
1996.00	0.566212
1997.00	0.564609
1998.00	0.562731
1999.00	0.560417
2000.00	0.558280
2001.00	0.556128
2002.00	0.553773
2003.00	0.551372
2004.00	0.549452
2005.00	0.547701
2006.00	0.545481
2007.00	0.543507
2008.00	0.541465
2009.00	0.539608
2010.00	0.537306
2011.00	0.535338
2012.00	0.533787
2013.00	0.531248
2014.00	0.529036
2015.00	0.527016
2016.00	0.525375
2017.00	0.523383
2018.00	0.521651
2019.00	0.519785
2020.00	0.518125
2021.00	0.516323
2022.00	0.514506
2023.00	0.512782
2024.00	0.510802
2025.00	0.509036
2026.00	0.507235
2027.00	0.505642
2028.00	0.503546
2029.00	0.501563
2030.00	0.499864
2031.00	0.497779
2032.00	0.496152
2033.00	0.494457
2034.00	0.493015
2035.00	0.491186
2036.00	0.489299
2037.00	0.487472
2038.00	0.485414
2039.00	0.483675
2040.00	0.482037
2041.00	0.480497
2042.00	0.478524
2043.00	0.477069
2044.00	0.475499
2045.00	0.474136
2046.00	0.472096
2047.00	0.470598
2048.00	0.468877
2049.00	0.467016
2050.00	0.465070
2051.00	0.463156
2052.00	0.461602
2053.00	0.459935
2054.00	0.458779
2055.00	0.457040
2056.00	0.455312
2057.00	0.453770
2058.00	0.452272
2059.00	0.450931
2060.00	0.449118
2061.00	0.447489
2062.00	0.446074
2063.00	0.444819
2064.00	0.443174
2065.00	0.442036
2066.00	0.440889
2067.00	0.439503
2068.00	0.438095
2069.00	0.436700
2070.00	0.435543
2071.00	0.433746
2072.00	0.432651
2073.00	0.431549
2074.00	0.429880
2075.00	0.428450
2076.00	0.427238
2077.00	0.426057
2078.00	0.424470
2079.00	0.423032
2080.00	0.421717
2081.00	0.420211
2082.00	0.418695
2083.00	0.417324
2084.00	0.415826
2085.00	0.414383
2086.00	0.412730
2087.00	0.411413
2088.00	0.410076
2089.00	0.408824
2090.00	0.407287
2091.00	0.406145
2092.00	0.404341
2093.00	0.402699
2094.00	0.401379
2095.00	0.400177
2096.00	0.398558
2097.00	0.396928
2098.00	0.395650
2099.00	0.394139
2100.00	0.392631
2101.00	0.391420
2102.00	0.390388
2103.00	0.388991
2104.00	0.387331
2105.00	0.386420
2106.00	0.384964
2107.00	0.383567
2108.00	0.382241
2109.00	0.381027
2110.00	0.379761
2111.00	0.378367
2112.00	0.377384
2113.00	0.376079
2114.00	0.375128
2115.00	0.374013
2116.00	0.373293
2117.00	0.372100
2118.00	0.370945
2119.00	0.369588
2120.00	0.368406
2121.00	0.367395
2122.00	0.365937
2123.00	0.365028
2124.00	0.364037
2125.00	0.362996
2126.00	0.362019
2127.00	0.360904
2128.00	0.359853
2129.00	0.358608
2130.00	0.357893
2131.00	0.356479
2132.00	0.355234
2133.00	0.353682
2134.00	0.352684
2135.00	0.351643
2136.00	0.350526
2137.00	0.349850
2138.00	0.348859
2139.00	0.347806
2140.00	0.346496
2141.00	0.345671
2142.00	0.344468
2143.00	0.343717
2144.00	0.343036
2145.00	0.342134
2146.00	0.341392
2147.00	0.340435
2148.00	0.339732
2149.00	0.339007
2150.00	0.338411
2151.00	0.337607
2152.00	0.336772
2153.00	0.335774
2154.00	0.334917
2155.00	0.334042
2156.00	0.333262
2157.00	0.332704
2158.00	0.331920
2159.00	0.331146
2160.00	0.330635
2161.00	0.329668
2162.00	0.329090
2163.00	0.328167
2164.00	0.327237
2165.00	0.326792
2166.00	0.326197
2167.00	0.325671
2168.00	0.325068
2169.00	0.324598
2170.00	0.324350
2171.00	0.323913
2172.00	0.323358
2173.00	0.322647
2174.00	0.322113
2175.00	0.321463
2176.00	0.321324
2177.00	0.320564
2178.00	0.320105
2179.00	0.319504
2180.00	0.318886
2181.00	0.318738
2182.00	0.318465
2183.00	0.318281
2184.00	0.317320
2185.00	0.316920
2186.00	0.316415
2187.00	0.315922
2188.00	0.315498
2189.00	0.314908
2190.00	0.315114
2191.00	0.314569
2192.00	0.314310
2193.00	0.313806
2194.00	0.313401
2195.00	0.313194
2196.00	0.312901
2197.00	0.312888
[truncated: 303 more rows]
