# Supplementary material for: Ultrafast charge-transfer-induced spin transition in cobalt-tungstate molecular photomagnets
Source: Nat Commun. 2025 Jun 6;16:5012. doi: 10.1038/s41467-025-60401-4 (PMC12144094; doi:10.1038/s41467-025-60401-4)
Supplement: Supplementary file 5 — Source Data [file 41467_2025_60401_MOESM5_ESM.zip › Source_Data_files/Photoinduced_UV_vis_NIR_spectra_CsCoW/photo2nd_anealing/File_220713_175849_230K.txt]

File_220713_175849_230K.spc - RawData
�g�� (nm)	Abs.
200.00	2.212305
201.00	2.282820
202.00	2.230918
203.00	2.318835
204.00	2.449214
205.00	2.145579
206.00	2.079192
207.00	1.991265
208.00	1.915412
209.00	1.909563
210.00	1.943539
211.00	1.933717
212.00	2.004368
213.00	1.965454
214.00	1.985152
215.00	1.965023
216.00	1.936528
217.00	1.901257
218.00	1.920205
219.00	1.904911
220.00	1.930521
221.00	1.932451
222.00	1.951373
223.00	1.958027
224.00	1.969013
225.00	1.970724
226.00	1.968660
227.00	1.976446
228.00	1.975174
229.00	1.986936
230.00	1.965826
231.00	1.969671
232.00	1.974227
233.00	1.979210
234.00	1.965087
235.00	1.970086
236.00	1.978128
237.00	1.981517
238.00	1.977478
239.00	1.999250
240.00	2.012125
241.00	2.012627
242.00	2.012943
243.00	2.017345
244.00	2.017663
245.00	2.018236
246.00	2.025478
247.00	2.037658
248.00	2.054633
249.00	2.070622
250.00	2.072595
251.00	2.085622
252.00	2.076328
253.00	2.081271
254.00	2.069915
255.00	2.082918
256.00	2.068325
257.00	2.078088
258.00	2.082873
259.00	2.095469
260.00	2.085811
261.00	2.093780
262.00	2.091882
263.00	2.083684
264.00	2.075982
265.00	2.077020
266.00	2.075434
267.00	2.073320
268.00	2.066209
269.00	2.070705
270.00	2.067535
271.00	2.071929
272.00	2.067470
273.00	2.068340
274.00	2.064122
275.00	2.063334
276.00	2.061419
277.00	2.058225
278.00	2.046703
279.00	2.034584
280.00	2.026336
281.00	2.013997
282.00	2.009060
283.00	2.009106
284.00	2.006760
285.00	1.995325
286.00	1.989426
287.00	1.975785
288.00	1.966069
289.00	1.959947
290.00	1.954084
291.00	1.943354
292.00	1.937078
293.00	1.929708
294.00	1.912554
295.00	1.900600
296.00	1.897031
297.00	1.886103
298.00	1.875886
299.00	1.873792
300.00	1.862048
301.00	1.846106
302.00	1.840505
303.00	1.829025
304.00	1.812689
305.00	1.803927
306.00	1.795841
307.00	1.785912
308.00	1.771270
309.00	1.753382
310.00	1.737840
311.00	1.727248
312.00	1.711379
313.00	1.699716
314.00	1.690323
315.00	1.678152
316.00	1.656677
317.00	1.634631
318.00	1.618308
319.00	1.604488
320.00	1.592701
321.00	1.579723
322.00	1.568124
323.00	1.554020
324.00	1.536970
325.00	1.519299
326.00	1.507076
327.00	1.493688
328.00	1.480762
329.00	1.468003
330.00	1.456942
331.00	1.445098
332.00	1.437253
333.00	1.428211
334.00	1.420600
335.00	1.415913
336.00	1.407914
337.00	1.399185
338.00	1.392537
339.00	1.384810
340.00	1.376535
341.00	1.370965
342.00	1.367415
343.00	1.362680
344.00	1.361584
345.00	1.359232
346.00	1.355628
347.00	1.350689
348.00	1.347592
349.00	1.342985
350.00	1.337700
351.00	1.333904
352.00	1.332317
353.00	1.327895
354.00	1.324501
355.00	1.320056
356.00	1.316305
357.00	1.310894
358.00	1.307794
359.00	1.304114
360.00	1.300772
361.00	1.295776
362.00	1.289398
363.00	1.282485
364.00	1.274979
365.00	1.267669
366.00	1.260293
367.00	1.253423
368.00	1.245675
369.00	1.238133
370.00	1.229765
371.00	1.222694
372.00	1.214565
373.00	1.206912
374.00	1.198852
375.00	1.191444
376.00	1.182422
377.00	1.174458
378.00	1.166018
379.00	1.157524
380.00	1.148295
381.00	1.139916
382.00	1.131117
383.00	1.122317
384.00	1.113409
385.00	1.105554
386.00	1.096884
387.00	1.088551
388.00	1.080961
389.00	1.073022
390.00	1.064739
391.00	1.056011
392.00	1.048191
393.00	1.040516
394.00	1.032918
395.00	1.025458
396.00	1.019633
397.00	1.013134
398.00	1.007117
399.00	1.001423
400.00	0.996426
401.00	0.990624
402.00	0.986202
403.00	0.981463
404.00	0.977091
405.00	0.972807
406.00	0.969463
407.00	0.965323
408.00	0.962059
409.00	0.958928
410.00	0.955739
411.00	0.952333
412.00	0.949472
413.00	0.945861
414.00	0.942588
415.00	0.939484
416.00	0.936725
417.00	0.933591
418.00	0.930399
419.00	0.928126
420.00	0.924966
421.00	0.921578
422.00	0.918506
423.00	0.915684
424.00	0.912345
425.00	0.909552
426.00	0.906370
427.00	0.903273
428.00	0.900016
429.00	0.896620
430.00	0.893316
431.00	0.890207
432.00	0.886938
433.00	0.883754
434.00	0.880352
435.00	0.877179
436.00	0.873883
437.00	0.870983
438.00	0.868002
439.00	0.864364
440.00	0.861215
441.00	0.858751
442.00	0.855921
443.00	0.852802
444.00	0.850436
445.00	0.847699
446.00	0.844784
447.00	0.842225
448.00	0.840096
449.00	0.838168
450.00	0.835882
451.00	0.833507
452.00	0.830388
453.00	0.827916
454.00	0.825728
455.00	0.824281
456.00	0.822753
457.00	0.822145
458.00	0.820910
459.00	0.819393
460.00	0.817493
461.00	0.816265
462.00	0.814474
463.00	0.812716
464.00	0.811079
465.00	0.809631
466.00	0.807965
467.00	0.806470
468.00	0.804758
469.00	0.803362
470.00	0.802083
471.00	0.800545
472.00	0.798745
473.00	0.797056
474.00	0.795010
475.00	0.793038
476.00	0.790981
477.00	0.789594
478.00	0.787951
479.00	0.786282
480.00	0.784155
481.00	0.782199
482.00	0.780077
483.00	0.778373
484.00	0.776276
485.00	0.774529
486.00	0.772766
487.00	0.770746
488.00	0.768683
489.00	0.767291
490.00	0.765400
491.00	0.763602
492.00	0.761959
493.00	0.760091
494.00	0.757934
495.00	0.756489
496.00	0.755272
497.00	0.753571
498.00	0.752398
499.00	0.751224
500.00	0.749305
501.00	0.747366
502.00	0.745688
503.00	0.743973
504.00	0.742491
505.00	0.741542
506.00	0.740407
507.00	0.739183
508.00	0.737795
509.00	0.736609
510.00	0.734811
511.00	0.733793
512.00	0.732767
513.00	0.732097
514.00	0.730976
515.00	0.730238
516.00	0.728750
517.00	0.727962
518.00	0.727060
519.00	0.726150
520.00	0.725466
521.00	0.725147
522.00	0.723898
523.00	0.723005
524.00	0.722348
525.00	0.721389
526.00	0.720513
527.00	0.720464
528.00	0.720117
529.00	0.719764
530.00	0.720165
531.00	0.720199
532.00	0.719692
533.00	0.718914
534.00	0.718475
535.00	0.718028
536.00	0.717724
537.00	0.717748
538.00	0.717670
539.00	0.717427
540.00	0.716636
541.00	0.715779
542.00	0.715057
543.00	0.715051
544.00	0.714358
545.00	0.713814
546.00	0.713507
547.00	0.712915
548.00	0.712162
549.00	0.711838
550.00	0.711564
551.00	0.710739
552.00	0.710283
553.00	0.709817
554.00	0.709605
555.00	0.709132
556.00	0.708645
557.00	0.708617
558.00	0.708192
559.00	0.708243
560.00	0.708278
561.00	0.708859
562.00	0.709087
563.00	0.709680
564.00	0.709733
565.00	0.710259
566.00	0.710781
567.00	0.711377
568.00	0.712090
569.00	0.712829
570.00	0.713342
571.00	0.713954
572.00	0.714581
573.00	0.714710
574.00	0.715271
575.00	0.715993
576.00	0.716889
577.00	0.717474
578.00	0.718596
579.00	0.719816
580.00	0.720860
581.00	0.721575
582.00	0.722992
583.00	0.724632
584.00	0.725567
585.00	0.727466
586.00	0.729720
587.00	0.731172
588.00	0.732810
589.00	0.734763
590.00	0.736507
591.00	0.738500
592.00	0.741025
593.00	0.743103
594.00	0.745251
595.00	0.746952
596.00	0.748650
597.00	0.749954
598.00	0.752082
599.00	0.754286
600.00	0.756468
601.00	0.758893
602.00	0.761086
603.00	0.762465
604.00	0.764437
605.00	0.766676
606.00	0.768221
607.00	0.770454
608.00	0.773018
609.00	0.775167
610.00	0.777115
611.00	0.779710
612.00	0.782055
613.00	0.784489
614.00	0.786836
615.00	0.789523
616.00	0.791448
617.00	0.793743
618.00	0.796163
619.00	0.798434
620.00	0.800866
621.00	0.802722
622.00	0.804880
623.00	0.806902
624.00	0.809271
625.00	0.811488
626.00	0.814747
627.00	0.817300
628.00	0.819694
629.00	0.821782
630.00	0.823889
631.00	0.825659
632.00	0.827910
633.00	0.830289
634.00	0.832880
635.00	0.835289
636.00	0.838256
637.00	0.840850
638.00	0.842537
639.00	0.845070
640.00	0.847366
641.00	0.849408
642.00	0.852087
643.00	0.855206
644.00	0.857204
645.00	0.859596
646.00	0.861704
647.00	0.863599
648.00	0.865704
649.00	0.868146
650.00	0.869957
651.00	0.872674
652.00	0.874835
653.00	0.877125
654.00	0.879517
655.00	0.881971
656.00	0.883971
657.00	0.886590
658.00	0.889191
659.00	0.891724
660.00	0.894925
661.00	0.897963
662.00	0.900796
663.00	0.903061
664.00	0.905091
665.00	0.906534
666.00	0.907528
667.00	0.908421
668.00	0.910269
669.00	0.911560
670.00	0.912684
671.00	0.913874
672.00	0.914664
673.00	0.915138
674.00	0.916575
675.00	0.918288
676.00	0.920187
677.00	0.922541
678.00	0.924152
679.00	0.926189
680.00	0.928497
681.00	0.930368
682.00	0.932178
683.00	0.934252
684.00	0.935953
685.00	0.937601
686.00	0.939672
687.00	0.941751
688.00	0.943661
689.00	0.945143
690.00	0.945829
691.00	0.947497
692.00	0.949038
693.00	0.951408
694.00	0.952232
695.00	0.955579
696.00	0.955799
697.00	0.957157
698.00	0.957940
699.00	0.959522
700.00	0.959572
701.00	0.962108
702.00	0.962826
703.00	0.964048
704.00	0.965701
705.00	0.966150
706.00	0.966925
707.00	0.967826
708.00	0.969412
709.00	0.970095
710.00	0.972018
711.00	0.972324
712.00	0.973718
713.00	0.974051
714.00	0.974922
715.00	0.975800
716.00	0.977249
717.00	0.978564
718.00	0.978158
719.00	0.971894
720.00	0.965136
721.00	0.960935
722.00	0.959692
723.00	0.958207
724.00	0.956676
725.00	0.955278
726.00	0.953743
727.00	0.952221
728.00	0.950482
729.00	0.949214
730.00	0.949745
731.00	0.950195
732.00	0.950610
733.00	0.951080
734.00	0.951517
735.00	0.951970
736.00	0.952398
737.00	0.952818
738.00	0.953139
739.00	0.953483
740.00	0.953812
741.00	0.954061
742.00	0.954363
743.00	0.954514
744.00	0.954704
745.00	0.954886
746.00	0.955098
747.00	0.955243
748.00	0.955310
749.00	0.955375
750.00	0.955438
751.00	0.955344
752.00	0.955268
753.00	0.955229
754.00	0.955067
755.00	0.954899
756.00	0.954661
757.00	0.954459
758.00	0.954263
759.00	0.953949
760.00	0.953689
761.00	0.953341
762.00	0.953029
763.00	0.952597
764.00	0.952159
765.00	0.951674
766.00	0.951246
767.00	0.950673
768.00	0.950284
769.00	0.949704
770.00	0.949149
771.00	0.948510
772.00	0.947959
773.00	0.947321
774.00	0.946675
775.00	0.945931
776.00	0.945210
777.00	0.944577
778.00	0.943826
779.00	0.943063
780.00	0.942297
781.00	0.941470
782.00	0.940680
783.00	0.939687
784.00	0.938821
785.00	0.937755
786.00	0.936859
787.00	0.935797
788.00	0.934822
789.00	0.933834
790.00	0.932801
791.00	0.931683
792.00	0.930658
793.00	0.929501
794.00	0.928144
795.00	0.926973
796.00	0.925699
797.00	0.924415
798.00	0.923112
799.00	0.921906
800.00	0.920625
801.00	0.919330
802.00	0.918077
803.00	0.916707
804.00	0.915291
805.00	0.913846
806.00	0.912416
807.00	0.910963
808.00	0.909511
809.00	0.907967
810.00	0.906514
811.00	0.905181
812.00	0.903695
813.00	0.902254
814.00	0.900773
815.00	0.899289
816.00	0.897706
817.00	0.896148
818.00	0.894618
819.00	0.893124
820.00	0.891644
821.00	0.890173
822.00	0.888738
823.00	0.887247
824.00	0.885623
825.00	0.884097
826.00	0.882584
827.00	0.881092
828.00	0.879526
829.00	0.877951
830.00	0.876357
831.00	0.874849
832.00	0.873235
833.00	0.871620
834.00	0.870099
835.00	0.868523
836.00	0.866839
837.00	0.865202
838.00	0.863663
839.00	0.862043
840.00	0.860444
841.00	0.858871
842.00	0.857136
843.00	0.855501
844.00	0.853869
845.00	0.852171
846.00	0.850605
847.00	0.848931
848.00	0.847247
849.00	0.845573
850.00	0.843931
851.00	0.842204
852.00	0.840409
853.00	0.838676
854.00	0.836859
855.00	0.835029
856.00	0.833154
857.00	0.831539
858.00	0.829953
859.00	0.828331
860.00	0.826521
861.00	0.824554
862.00	0.822749
863.00	0.817211
864.00	0.811836
865.00	0.806302
866.00	0.800999
867.00	0.795712
868.00	0.790234
869.00	0.784886
870.00	0.779552
871.00	0.774143
872.00	0.768787
873.00	0.763434
874.00	0.757953
875.00	0.752489
876.00	0.747107
877.00	0.741769
878.00	0.736474
879.00	0.731197
880.00	0.728852
881.00	0.726413
882.00	0.724012
883.00	0.721527
884.00	0.719007
885.00	0.716786
886.00	0.714331
887.00	0.711891
888.00	0.709531
889.00	0.707049
890.00	0.704672
891.00	0.702192
892.00	0.699748
893.00	0.697242
894.00	0.694811
895.00	0.692430
896.00	0.689986
897.00	0.687545
898.00	0.685157
899.00	0.682798
900.00	0.680402
901.00	0.678035
902.00	0.675489
903.00	0.673102
904.00	0.670715
905.00	0.668308
906.00	0.665948
907.00	0.663579
908.00	0.661196
909.00	0.658851
910.00	0.656541
911.00	0.654232
912.00	0.651888
913.00	0.649535
914.00	0.647177
915.00	0.644837
916.00	0.642509
917.00	0.640179
918.00	0.637836
919.00	0.635600
920.00	0.633347
921.00	0.631084
922.00	0.628845
923.00	0.626608
924.00	0.624361
925.00	0.622165
926.00	0.619987
927.00	0.617811
928.00	0.615636
929.00	0.613480
930.00	0.611337
931.00	0.609232
932.00	0.607090
933.00	0.604998
934.00	0.602872
935.00	0.600827
936.00	0.598753
937.00	0.596711
938.00	0.594682
939.00	0.592687
940.00	0.590697
941.00	0.588728
942.00	0.586740
943.00	0.584710
944.00	0.582745
945.00	0.580705
946.00	0.578687
947.00	0.576698
948.00	0.574769
949.00	0.572869
950.00	0.570939
951.00	0.569002
952.00	0.567050
953.00	0.565084
954.00	0.563124
955.00	0.561133
956.00	0.559177
957.00	0.557225
958.00	0.555261
959.00	0.553331
960.00	0.551503
961.00	0.549626
962.00	0.547752
963.00	0.545898
964.00	0.544018
965.00	0.542146
966.00	0.540264
967.00	0.538372
968.00	0.536480
969.00	0.534603
970.00	0.532782
971.00	0.530993
972.00	0.529221
973.00	0.527408
974.00	0.525611
975.00	0.523841
976.00	0.522083
977.00	0.520231
978.00	0.518446
979.00	0.516740
980.00	0.515047
981.00	0.513344
982.00	0.511622
983.00	0.509945
984.00	0.508264
985.00	0.506621
986.00	0.504959
987.00	0.503298
988.00	0.501656
989.00	0.500054
990.00	0.498454
991.00	0.496849
992.00	0.495241
993.00	0.493638
994.00	0.492094
995.00	0.490496
996.00	0.488919
997.00	0.487342
998.00	0.485797
999.00	0.484255
1000.00	0.482712
1001.00	0.481200
1002.00	0.479729
1003.00	0.478276
1004.00	0.476808
1005.00	0.475315
1006.00	0.473862
1007.00	0.472420
1008.00	0.470993
1009.00	0.469559
1010.00	0.468143
1011.00	0.466732
1012.00	0.465356
1013.00	0.463982
1014.00	0.462607
1015.00	0.461242
1016.00	0.459863
1017.00	0.458518
1018.00	0.457184
1019.00	0.455849
1020.00	0.454510
1021.00	0.453220
1022.00	0.451921
1023.00	0.450595
1024.00	0.449292
1025.00	0.447996
1026.00	0.446729
1027.00	0.445447
1028.00	0.444165
1029.00	0.442911
1030.00	0.441652
1031.00	0.440415
1032.00	0.439184
1033.00	0.437980
1034.00	0.436746
1035.00	0.435536
1036.00	0.434327
1037.00	0.433157
1038.00	0.431964
1039.00	0.430795
1040.00	0.429614
1041.00	0.428448
1042.00	0.427310
1043.00	0.426200
1044.00	0.425084
1045.00	0.423989
1046.00	0.422871
1047.00	0.421780
1048.00	0.420707
1049.00	0.419633
1050.00	0.418566
1051.00	0.417516
1052.00	0.416476
1053.00	0.415429
1054.00	0.414386
1055.00	0.413352
1056.00	0.412305
1057.00	0.411278
1058.00	0.410262
1059.00	0.409279
1060.00	0.408277
1061.00	0.407263
1062.00	0.406259
1063.00	0.405289
1064.00	0.404301
1065.00	0.403339
1066.00	0.402378
1067.00	0.401440
1068.00	0.400501
1069.00	0.399559
1070.00	0.398636
1071.00	0.397715
1072.00	0.396808
1073.00	0.395892
1074.00	0.394985
1075.00	0.394106
1076.00	0.393185
1077.00	0.392271
1078.00	0.391408
1079.00	0.390549
1080.00	0.389719
1081.00	0.388906
1082.00	0.388071
1083.00	0.387256
1084.00	0.386440
1085.00	0.385631
1086.00	0.384816
1087.00	0.384020
1088.00	0.383192
1089.00	0.382396
1090.00	0.381646
1091.00	0.380904
1092.00	0.380144
1093.00	0.379419
1094.00	0.378691
1095.00	0.377991
1096.00	0.377301
1097.00	0.376574
1098.00	0.375838
1099.00	0.375096
1100.00	0.374360
1101.00	0.373634
1102.00	0.372929
1103.00	0.372250
1104.00	0.371575
1105.00	0.370939
1106.00	0.370259
1107.00	0.369611
1108.00	0.368944
1109.00	0.368299
1110.00	0.367647
1111.00	0.367000
1112.00	0.366365
1113.00	0.365723
1114.00	0.365111
1115.00	0.364523
1116.00	0.363946
1117.00	0.363396
1118.00	0.362832
1119.00	0.362243
1120.00	0.361645
1121.00	0.361022
1122.00	0.360453
1123.00	0.359903
1124.00	0.359351
1125.00	0.358849
1126.00	0.358326
1127.00	0.357801
1128.00	0.357284
1129.00	0.356756
1130.00	0.356243
1131.00	0.355727
1132.00	0.355194
1133.00	0.354671
1134.00	0.354157
1135.00	0.353657
1136.00	0.353203
1137.00	0.352760
1138.00	0.352354
1139.00	0.351889
1140.00	0.351440
1141.00	0.350997
1142.00	0.350529
1143.00	0.350083
1144.00	0.349636
1145.00	0.349213
1146.00	0.348783
1147.00	0.348345
1148.00	0.347923
1149.00	0.347552
1150.00	0.347142
1151.00	0.346728
1152.00	0.346311
1153.00	0.345878
1154.00	0.345476
1155.00	0.345052
1156.00	0.344620
1157.00	0.344195
1158.00	0.343788
1159.00	0.343370
1160.00	0.342956
1161.00	0.342568
1162.00	0.342169
1163.00	0.341767
1164.00	0.341336
1165.00	0.340892
1166.00	0.340433
1167.00	0.340018
1168.00	0.339595
1169.00	0.339183
1170.00	0.338759
1171.00	0.338291
1172.00	0.337846
1173.00	0.337443
1174.00	0.337042
1175.00	0.336610
1176.00	0.336185
1177.00	0.335758
1178.00	0.335340
1179.00	0.334906
1180.00	0.334463
1181.00	0.334047
1182.00	0.333639
1183.00	0.333219
1184.00	0.332807
1185.00	0.332409
1186.00	0.332005
1187.00	0.331604
1188.00	0.331206
1189.00	0.330834
1190.00	0.330451
1191.00	0.330059
1192.00	0.329663
1193.00	0.329279
1194.00	0.328885
1195.00	0.328483
1196.00	0.328065
1197.00	0.327675
1198.00	0.327265
1199.00	0.326869
1200.00	0.326474
1201.00	0.326082
1202.00	0.325684
1203.00	0.325279
1204.00	0.324874
1205.00	0.324480
1206.00	0.324056
1207.00	0.323633
1208.00	0.323233
1209.00	0.322825
1210.00	0.322424
1211.00	0.322024
1212.00	0.321608
1213.00	0.321231
1214.00	0.320831
1215.00	0.320450
1216.00	0.320045
1217.00	0.319651
1218.00	0.319242
1219.00	0.318834
1220.00	0.318428
1221.00	0.318044
1222.00	0.317680
1223.00	0.317289
1224.00	0.316919
1225.00	0.316528
1226.00	0.316150
1227.00	0.315763
1228.00	0.315362
1229.00	0.314959
1230.00	0.314558
1231.00	0.314181
1232.00	0.313813
1233.00	0.313460
1234.00	0.313110
1235.00	0.312766
1236.00	0.312397
1237.00	0.312039
1238.00	0.311672
1239.00	0.311292
1240.00	0.310948
1241.00	0.310577
1242.00	0.310202
1243.00	0.309841
1244.00	0.309472
1245.00	0.309136
1246.00	0.308815
1247.00	0.308467
1248.00	0.308112
1249.00	0.307766
1250.00	0.307412
1251.00	0.307044
1252.00	0.306667
1253.00	0.306311
1254.00	0.305961
1255.00	0.305633
1256.00	0.305323
1257.00	0.305010
1258.00	0.304687
1259.00	0.304381
1260.00	0.304061
1261.00	0.303756
1262.00	0.303434
1263.00	0.303103
1264.00	0.302805
1265.00	0.302483
1266.00	0.302158
1267.00	0.301846
1268.00	0.301563
1269.00	0.301281
1270.00	0.300992
1271.00	0.300716
1272.00	0.300429
1273.00	0.300112
1274.00	0.299813
1275.00	0.299507
1276.00	0.299211
1277.00	0.298911
1278.00	0.298611
1279.00	0.298367
1280.00	0.298111
1281.00	0.297812
1282.00	0.297564
1283.00	0.297309
1284.00	0.297068
1285.00	0.296807
1286.00	0.296579
1287.00	0.296359
1288.00	0.296102
1289.00	0.295838
1290.00	0.295605
1291.00	0.295382
1292.00	0.295179
1293.00	0.294965
1294.00	0.294773
1295.00	0.294601
1296.00	0.294400
1297.00	0.294211
1298.00	0.294050
1299.00	0.293880
1300.00	0.293711
1301.00	0.293527
1302.00	0.293357
1303.00	0.293177
1304.00	0.293017
1305.00	0.292883
1306.00	0.292734
1307.00	0.292577
1308.00	0.292407
1309.00	0.292240
1310.00	0.292100
1311.00	0.291967
1312.00	0.291823
1313.00	0.291671
1314.00	0.291552
1315.00	0.291457
1316.00	0.291347
1317.00	0.291231
1318.00	0.291134
1319.00	0.291041
1320.00	0.290938
1321.00	0.290836
1322.00	0.290734
1323.00	0.290681
1324.00	0.290611
1325.00	0.290542
1326.00	0.290494
1327.00	0.290415
1328.00	0.290343
1329.00	0.290274
1330.00	0.290242
1331.00	0.290186
1332.00	0.290130
1333.00	0.290107
1334.00	0.290071
1335.00	0.290024
1336.00	0.289976
1337.00	0.289951
1338.00	0.289928
1339.00	0.289905
1340.00	0.289876
1341.00	0.289886
1342.00	0.289904
1343.00	0.289885
1344.00	0.289883
1345.00	0.289880
1346.00	0.289892
1347.00	0.289861
1348.00	0.289858
1349.00	0.289847
1350.00	0.289824
1351.00	0.289847
1352.00	0.289891
1353.00	0.289977
1354.00	0.290050
1355.00	0.290116
1356.00	0.290230
1357.00	0.290367
1358.00	0.290517
1359.00	0.290678
1360.00	0.290889
1361.00	0.291127
1362.00	0.291387
1363.00	0.291676
1364.00	0.292051
1365.00	0.292448
1366.00	0.292906
1367.00	0.293410
1368.00	0.293967
1369.00	0.294569
1370.00	0.295182
1371.00	0.295850
1372.00	0.296612
1373.00	0.297417
1374.00	0.298294
1375.00	0.299219
1376.00	0.300216
1377.00	0.301307
1378.00	0.302481
1379.00	0.303721
1380.00	0.305046
1381.00	0.306444
1382.00	0.307916
1383.00	0.309460
1384.00	0.311038
1385.00	0.312701
1386.00	0.314458
1387.00	0.316281
1388.00	0.318181
1389.00	0.320126
1390.00	0.322150
1391.00	0.324216
1392.00	0.326333
1393.00	0.328469
1394.00	0.330695
1395.00	0.332940
1396.00	0.335222
1397.00	0.337515
1398.00	0.339842
1399.00	0.342180
1400.00	0.344539
1401.00	0.346932
1402.00	0.349319
1403.00	0.351673
1404.00	0.354050
1405.00	0.356427
1406.00	0.358799
1407.00	0.361134
1408.00	0.363422
1409.00	0.365686
1410.00	0.367969
1411.00	0.370174
1412.00	0.372344
1413.00	0.374465
1414.00	0.376551
1415.00	0.378564
1416.00	0.380526
1417.00	0.382410
1418.00	0.384241
1419.00	0.386016
1420.00	0.387720
1421.00	0.389373
1422.00	0.390957
1423.00	0.392493
1424.00	0.393963
1425.00	0.395362
1426.00	0.396727
1427.00	0.398020
1428.00	0.399235
1429.00	0.400406
1430.00	0.401501
1431.00	0.402530
1432.00	0.403494
1433.00	0.404418
1434.00	0.405307
1435.00	0.406189
1436.00	0.407001
1437.00	0.407752
1438.00	0.408425
1439.00	0.409077
1440.00	0.409658
1441.00	0.410196
1442.00	0.410693
1443.00	0.411138
1444.00	0.411516
1445.00	0.411846
1446.00	0.412150
1447.00	0.412460
1448.00	0.412720
1449.00	0.412885
1450.00	0.413001
1451.00	0.413100
1452.00	0.413131
1453.00	0.413094
1454.00	0.413031
1455.00	0.412933
1456.00	0.412782
1457.00	0.412577
1458.00	0.412311
1459.00	0.412017
1460.00	0.411660
1461.00	0.411260
1462.00	0.410789
1463.00	0.410216
1464.00	0.409625
1465.00	0.408972
1466.00	0.408293
1467.00	0.407606
1468.00	0.406826
1469.00	0.405998
1470.00	0.405155
1471.00	0.404251
1472.00	0.403334
1473.00	0.402375
1474.00	0.401381
1475.00	0.400353
1476.00	0.399287
1477.00	0.398221
1478.00	0.397119
1479.00	0.395988
1480.00	0.394833
1481.00	0.393654
1482.00	0.392462
1483.00	0.391274
1484.00	0.390022
1485.00	0.388784
1486.00	0.387519
1487.00	0.386233
1488.00	0.384944
1489.00	0.383631
1490.00	0.382308
1491.00	0.380933
1492.00	0.379562
1493.00	0.378158
1494.00	0.376767
1495.00	0.375398
1496.00	0.374053
1497.00	0.372748
1498.00	0.371391
1499.00	0.370014
1500.00	0.368639
1501.00	0.367274
1502.00	0.365885
1503.00	0.364498
1504.00	0.363106
1505.00	0.361757
1506.00	0.360391
1507.00	0.359020
1508.00	0.357706
1509.00	0.356381
1510.00	0.355072
1511.00	0.353724
1512.00	0.352378
1513.00	0.351014
1514.00	0.349658
1515.00	0.348312
1516.00	0.346989
1517.00	0.345667
1518.00	0.344382
1519.00	0.343144
1520.00	0.341926
1521.00	0.340713
1522.00	0.339480
1523.00	0.338275
1524.00	0.337062
1525.00	0.335849
1526.00	0.334646
1527.00	0.333482
1528.00	0.332328
1529.00	0.331168
1530.00	0.330052
1531.00	0.328926
1532.00	0.327832
1533.00	0.326745
1534.00	0.325677
1535.00	0.324592
1536.00	0.323495
1537.00	0.322406
1538.00	0.321359
1539.00	0.320314
1540.00	0.319261
1541.00	0.318234
1542.00	0.317239
1543.00	0.316238
1544.00	0.315263
1545.00	0.314295
1546.00	0.313350
1547.00	0.312427
1548.00	0.311498
1549.00	0.310572
1550.00	0.309671
1551.00	0.308773
1552.00	0.307892
1553.00	0.307027
1554.00	0.306168
1555.00	0.305314
1556.00	0.304458
1557.00	0.303632
1558.00	0.302823
1559.00	0.301988
1560.00	0.301189
1561.00	0.300384
1562.00	0.299609
1563.00	0.298841
1564.00	0.298056
1565.00	0.297310
1566.00	0.296561
1567.00	0.295821
1568.00	0.295103
1569.00	0.294392
1570.00	0.293665
1571.00	0.292956
1572.00	0.292245
1573.00	0.291583
1574.00	0.290892
1575.00	0.290203
1576.00	0.289540
1577.00	0.288897
1578.00	0.288250
1579.00	0.287594
1580.00	0.286941
1581.00	0.286325
1582.00	0.285717
1583.00	0.285113
1584.00	0.284540
1585.00	0.283968
1586.00	0.283413
1587.00	0.282863
1588.00	0.282313
1589.00	0.281773
1590.00	0.281200
1591.00	0.280688
1592.00	0.280191
1593.00	0.279700
1594.00	0.279208
1595.00	0.278717
1596.00	0.278263
1597.00	0.277820
1598.00	0.277347
1599.00	0.276898
1600.00	0.276444
1601.00	0.275968
1602.00	0.275511
1603.00	0.275053
1604.00	0.274609
1605.00	0.274168
1606.00	0.273715
1607.00	0.273321
1608.00	0.272920
1609.00	0.272493
1610.00	0.272089
1611.00	0.271670
1612.00	0.271270
1613.00	0.270846
1614.00	0.270424
1615.00	0.270059
1616.00	0.269685
1617.00	0.269327
1618.00	0.268978
1619.00	0.268605
1620.00	0.268253
1621.00	0.267889
1622.00	0.267535
1623.00	0.267209
1624.00	0.266872
1625.00	0.266524
1626.00	0.266216
1627.00	0.265900
1628.00	0.265606
1629.00	0.265314
1630.00	0.265043
1631.00	0.264800
1632.00	0.264530
1633.00	0.264239
1634.00	0.263963
1635.00	0.263696
1636.00	0.263424
1637.00	0.263134
1638.00	0.262903
1639.00	0.262688
1640.00	0.262449
1641.00	0.262195
1642.00	0.261951
1643.00	0.263358
1644.00	0.264748
1645.00	0.266189
1646.00	0.267621
1647.00	0.269071
1648.00	0.270487
1649.00	0.271911
1650.00	0.273356
1651.00	0.274780
1652.00	0.276245
1653.00	0.277723
1654.00	0.279246
1655.00	0.280651
1656.00	0.282048
1657.00	0.283540
1658.00	0.285004
1659.00	0.286532
1660.00	0.286277
1661.00	0.286099
1662.00	0.285843
1663.00	0.285561
1664.00	0.285300
1665.00	0.285078
1666.00	0.284818
1667.00	0.284534
1668.00	0.284355
1669.00	0.284075
1670.00	0.283841
1671.00	0.283578
1672.00	0.283475
1673.00	0.283337
1674.00	0.283095
1675.00	0.282922
1676.00	0.282681
1677.00	0.282528
1678.00	0.282289
1679.00	0.282147
1680.00	0.282072
1681.00	0.281943
1682.00	0.281778
1683.00	0.281663
1684.00	0.281585
1685.00	0.281470
1686.00	0.281384
1687.00	0.281276
1688.00	0.281253
1689.00	0.281179
1690.00	0.281215
1691.00	0.281208
1692.00	0.281260
1693.00	0.281293
1694.00	0.281317
1695.00	0.281381
1696.00	0.281421
1697.00	0.281328
1698.00	0.281345
1699.00	0.281454
1700.00	0.281497
1701.00	0.281517
1702.00	0.281489
1703.00	0.281496
1704.00	0.281540
1705.00	0.281486
1706.00	0.281449
1707.00	0.281334
1708.00	0.281292
1709.00	0.281210
1710.00	0.281201
1711.00	0.281141
1712.00	0.281127
1713.00	0.281035
1714.00	0.281104
1715.00	0.281014
1716.00	0.280907
1717.00	0.280826
1718.00	0.280818
1719.00	0.280748
1720.00	0.280744
1721.00	0.280732
1722.00	0.280721
1723.00	0.280789
1724.00	0.280798
1725.00	0.280893
1726.00	0.280938
1727.00	0.280966
1728.00	0.281004
1729.00	0.280978
1730.00	0.280991
1731.00	0.280990
1732.00	0.281071
1733.00	0.281144
1734.00	0.281215
1735.00	0.281324
1736.00	0.281568
1737.00	0.281701
1738.00	0.281781
1739.00	0.281926
1740.00	0.281939
1741.00	0.282106
1742.00	0.282184
1743.00	0.282257
1744.00	0.282283
1745.00	0.282360
1746.00	0.282500
1747.00	0.282738
1748.00	0.282944
1749.00	0.283138
1750.00	0.283238
1751.00	0.283449
1752.00	0.283519
1753.00	0.283597
1754.00	0.283769
1755.00	0.283985
1756.00	0.284150
1757.00	0.284355
1758.00	0.284424
1759.00	0.284578
1760.00	0.284782
1761.00	0.284948
1762.00	0.285224
1763.00	0.285380
1764.00	0.285512
1765.00	0.285598
1766.00	0.285711
1767.00	0.285851
1768.00	0.285924
1769.00	0.286088
1770.00	0.286196
1771.00	0.286244
1772.00	0.286201
1773.00	0.286338
1774.00	0.286363
1775.00	0.286394
1776.00	0.286481
1777.00	0.286518
1778.00	0.286638
1779.00	0.286515
1780.00	0.286535
1781.00	0.286502
1782.00	0.286465
1783.00	0.286354
1784.00	0.286407
1785.00	0.286341
1786.00	0.286211
1787.00	0.286078
1788.00	0.286040
1789.00	0.285953
1790.00	0.285826
1791.00	0.285785
1792.00	0.285826
1793.00	0.285687
1794.00	0.285545
1795.00	0.285448
1796.00	0.285332
1797.00	0.285141
1798.00	0.284936
1799.00	0.284706
1800.00	0.284470
1801.00	0.284249
1802.00	0.284074
1803.00	0.283998
1804.00	0.283836
1805.00	0.283639
1806.00	0.283495
1807.00	0.283206
1808.00	0.283005
1809.00	0.282722
1810.00	0.282585
1811.00	0.282387
1812.00	0.282137
1813.00	0.282052
1814.00	0.281927
1815.00	0.281812
1816.00	0.281763
1817.00	0.281795
1818.00	0.281666
1819.00	0.281553
1820.00	0.281457
1821.00	0.281443
1822.00	0.281394
1823.00	0.281464
1824.00	0.281517
1825.00	0.281395
1826.00	0.281473
1827.00	0.281458
1828.00	0.281614
1829.00	0.281738
1830.00	0.281760
1831.00	0.281878
1832.00	0.282066
1833.00	0.282199
1834.00	0.282422
1835.00	0.282701
1836.00	0.283040
1837.00	0.283389
1838.00	0.283782
1839.00	0.284080
1840.00	0.284569
1841.00	0.285116
1842.00	0.285847
1843.00	0.286561
1844.00	0.287281
1845.00	0.288030
1846.00	0.288831
1847.00	0.289943
1848.00	0.291023
1849.00	0.292053
1850.00	0.293311
1851.00	0.294703
1852.00	0.296178
1853.00	0.297716
1854.00	0.299430
1855.00	0.301246
1856.00	0.303381
1857.00	0.305430
1858.00	0.307719
1859.00	0.310061
1860.00	0.312512
1861.00	0.315219
1862.00	0.318029
1863.00	0.321143
1864.00	0.324269
1865.00	0.327684
1866.00	0.331422
1867.00	0.335334
1868.00	0.339300
1869.00	0.343503
1870.00	0.348031
1871.00	0.352561
1872.00	0.357382
1873.00	0.362340
1874.00	0.367615
1875.00	0.372779
1876.00	0.378295
1877.00	0.384159
1878.00	0.390046
1879.00	0.396192
1880.00	0.402537
1881.00	0.408894
1882.00	0.415280
1883.00	0.421743
1884.00	0.428600
1885.00	0.435474
1886.00	0.442357
1887.00	0.449244
1888.00	0.456360
1889.00	0.463340
1890.00	0.470367
1891.00	0.477544
1892.00	0.484949
1893.00	0.492315
1894.00	0.499490
1895.00	0.506827
1896.00	0.513854
1897.00	0.520691
1898.00	0.527813
1899.00	0.534999
1900.00	0.541945
1901.00	0.548643
1902.00	0.555282
1903.00	0.561658
1904.00	0.568147
1905.00	0.574270
1906.00	0.580634
1907.00	0.586746
1908.00	0.592280
1909.00	0.598167
1910.00	0.603231
1911.00	0.608191
1912.00	0.612804
1913.00	0.617640
1914.00	0.622124
1915.00	0.626471
1916.00	0.630333
1917.00	0.634362
1918.00	0.637603
1919.00	0.640853
1920.00	0.643997
1921.00	0.646023
1922.00	0.648657
1923.00	0.650640
1924.00	0.652528
1925.00	0.654282
1926.00	0.655347
1927.00	0.656823
1928.00	0.658100
1929.00	0.659013
1930.00	0.659540
1931.00	0.660613
1932.00	0.660835
1933.00	0.661259
1934.00	0.660962
1935.00	0.660974
1936.00	0.660963
1937.00	0.660837
1938.00	0.661245
1939.00	0.660309
1940.00	0.660005
1941.00	0.659784
1942.00	0.659354
1943.00	0.658878
1944.00	0.658146
1945.00	0.657460
1946.00	0.656547
1947.00	0.655841
1948.00	0.654448
1949.00	0.653433
1950.00	0.652280
1951.00	0.651485
1952.00	0.650142
1953.00	0.648727
1954.00	0.647353
1955.00	0.645746
1956.00	0.644668
1957.00	0.642948
1958.00	0.640981
1959.00	0.639465
1960.00	0.637381
1961.00	0.636079
1962.00	0.634080
1963.00	0.632616
1964.00	0.630593
1965.00	0.628752
1966.00	0.626878
1967.00	0.625039
1968.00	0.623234
1969.00	0.621439
1970.00	0.619477
1971.00	0.617522
1972.00	0.615666
1973.00	0.613901
1974.00	0.612095
1975.00	0.610190
1976.00	0.607969
1977.00	0.606127
1978.00	0.603866
1979.00	0.601618
1980.00	0.599537
1981.00	0.597743
1982.00	0.596373
1983.00	0.594157
1984.00	0.591920
1985.00	0.589848
1986.00	0.587896
1987.00	0.585752
1988.00	0.583567
1989.00	0.581367
1990.00	0.579044
1991.00	0.577066
1992.00	0.574889
1993.00	0.573294
1994.00	0.571448
1995.00	0.569339
1996.00	0.567690
1997.00	0.565664
1998.00	0.563376
1999.00	0.560482
2000.00	0.558516
2001.00	0.556638
2002.00	0.554570
2003.00	0.552254
2004.00	0.550236
2005.00	0.548065
2006.00	0.546283
2007.00	0.544302
2008.00	0.542174
2009.00	0.540320
2010.00	0.537957
2011.00	0.535901
2012.00	0.533769
2013.00	0.531648
2014.00	0.529572
2015.00	0.527903
2016.00	0.526422
2017.00	0.523999
2018.00	0.522256
2019.00	0.520379
2020.00	0.518453
2021.00	0.516718
2022.00	0.515071
2023.00	0.513294
2024.00	0.511653
2025.00	0.509693
2026.00	0.507967
2027.00	0.506099
2028.00	0.504289
2029.00	0.502610
2030.00	0.500847
2031.00	0.498772
2032.00	0.497094
2033.00	0.495138
2034.00	0.494170
2035.00	0.492368
2036.00	0.490412
2037.00	0.488895
2038.00	0.487157
2039.00	0.485581
2040.00	0.483678
2041.00	0.482287
2042.00	0.480515
2043.00	0.479195
2044.00	0.477780
2045.00	0.476102
2046.00	0.474137
2047.00	0.472492
2048.00	0.471615
2049.00	0.470024
2050.00	0.467995
2051.00	0.466130
2052.00	0.464638
2053.00	0.462897
2054.00	0.461686
2055.00	0.460118
2056.00	0.458676
2057.00	0.457289
2058.00	0.455736
2059.00	0.454560
2060.00	0.452734
2061.00	0.451010
2062.00	0.449735
2063.00	0.448513
2064.00	0.446905
2065.00	0.445270
2066.00	0.443580
2067.00	0.442713
2068.00	0.441061
2069.00	0.439584
2070.00	0.438598
2071.00	0.436985
2072.00	0.435774
2073.00	0.434363
2074.00	0.432852
2075.00	0.431067
2076.00	0.429515
2077.00	0.427851
2078.00	0.426479
2079.00	0.424902
2080.00	0.423519
2081.00	0.422324
2082.00	0.420715
2083.00	0.419579
2084.00	0.417822
2085.00	0.416638
2086.00	0.414581
2087.00	0.413038
2088.00	0.411314
2089.00	0.409839
2090.00	0.408351
2091.00	0.406981
2092.00	0.405659
2093.00	0.404265
2094.00	0.403289
2095.00	0.402085
2096.00	0.400716
2097.00	0.399038
2098.00	0.397544
2099.00	0.396229
2100.00	0.394356
2101.00	0.393151
2102.00	0.391974
2103.00	0.391160
2104.00	0.389454
2105.00	0.388475
2106.00	0.387085
2107.00	0.385602
2108.00	0.384343
2109.00	0.383162
2110.00	0.381780
2111.00	0.380214
2112.00	0.379069
2113.00	0.377686
2114.00	0.376887
2115.00	0.375863
2116.00	0.374818
2117.00	0.374013
2118.00	0.372736
2119.00	0.371506
2120.00	0.370133
2121.00	0.369412
2122.00	0.368064
2123.00	0.366880
2124.00	0.366297
2125.00	0.365121
2126.00	0.363850
2127.00	0.362929
2128.00	0.361851
2129.00	0.360235
2130.00	0.359289
2131.00	0.358094
2132.00	0.357046
2133.00	0.355581
2134.00	0.354524
2135.00	0.353786
2136.00	0.352480
2137.00	0.351809
2138.00	0.351049
2139.00	0.350426
2140.00	0.349345
2141.00	0.348295
2142.00	0.347399
2143.00	0.346842
2144.00	0.345835
2145.00	0.345282
2146.00	0.344792
2147.00	0.343858
2148.00	0.343137
2149.00	0.342315
2150.00	0.341987
2151.00	0.340968
2152.00	0.340150
2153.00	0.339530
2154.00	0.338458
2155.00	0.337186
2156.00	0.336309
2157.00	0.335728
2158.00	0.334389
2159.00	0.333802
2160.00	0.333127
2161.00	0.332436
2162.00	0.331491
2163.00	0.330844
2164.00	0.330161
2165.00	0.329437
2166.00	0.328601
2167.00	0.327864
2168.00	0.327517
2169.00	0.326787
2170.00	0.326441
2171.00	0.326179
2172.00	0.325785
2173.00	0.325070
2174.00	0.324851
2175.00	0.324614
2176.00	0.323736
2177.00	0.323055
2178.00	0.322756
2179.00	0.322406
2180.00	0.321773
2181.00	0.321613
2182.00	0.321350
2183.00	0.321098
2184.00	0.320772
2185.00	0.320484
2186.00	0.320196
2187.00	0.319315
2188.00	0.318685
2189.00	0.318363
2190.00	0.318243
2191.00	0.317448
2192.00	0.317383
2193.00	0.317228
2194.00	0.316802
2195.00	0.316512
2196.00	0.316139
2197.00	0.316323
[truncated: 303 more rows]
