# Supplementary material for: Ultrafast charge-transfer-induced spin transition in cobalt-tungstate molecular photomagnets
Source: Nat Commun. 2025 Jun 6;16:5012. doi: 10.1038/s41467-025-60401-4 (PMC12144094; doi:10.1038/s41467-025-60401-4)
Supplement: Supplementary file 5 — Source Data [file 41467_2025_60401_MOESM5_ESM.zip › Source_Data_files/Photoinduced_UV_vis_NIR_spectra_CsCoW/photo2nd_anealing/File_220713_180400_240K.txt]

File_220713_180400_240K.spc - RawData
�g�� (nm)	Abs.
200.00	1.881073
201.00	1.981875
202.00	2.104427
203.00	2.165664
204.00	2.303901
205.00	2.211859
206.00	2.161190
207.00	2.104275
208.00	2.135513
209.00	2.151698
210.00	2.152246
211.00	2.083964
212.00	2.064487
213.00	2.029039
214.00	2.022615
215.00	1.988617
216.00	1.991107
217.00	1.980198
218.00	1.972428
219.00	1.952244
220.00	1.950645
221.00	1.948673
222.00	1.931200
223.00	1.939478
224.00	1.930381
225.00	1.940653
226.00	1.932737
227.00	1.948579
228.00	1.952405
229.00	1.949277
230.00	1.961416
231.00	1.964839
232.00	1.966225
233.00	1.966025
234.00	1.976276
235.00	1.981882
236.00	1.995041
237.00	2.000861
238.00	2.010549
239.00	2.008602
240.00	2.005583
241.00	2.014523
242.00	2.008476
243.00	2.001596
244.00	2.013491
245.00	2.014068
246.00	2.002311
247.00	2.006794
248.00	2.015656
249.00	2.018856
250.00	2.026810
251.00	2.042132
252.00	2.047416
253.00	2.048767
254.00	2.053986
255.00	2.053324
256.00	2.057611
257.00	2.064025
258.00	2.068177
259.00	2.066656
260.00	2.070247
261.00	2.063849
262.00	2.065681
263.00	2.067606
264.00	2.062683
265.00	2.063282
266.00	2.062459
267.00	2.055990
268.00	2.054347
269.00	2.063200
270.00	2.055424
271.00	2.060586
272.00	2.063590
273.00	2.052375
274.00	2.042820
275.00	2.039527
276.00	2.035917
277.00	2.025463
278.00	2.028275
279.00	2.021963
280.00	2.021945
281.00	2.012168
282.00	2.007963
283.00	2.000098
284.00	1.990967
285.00	1.984761
286.00	1.979628
287.00	1.974111
288.00	1.966890
289.00	1.961141
290.00	1.950387
291.00	1.938629
292.00	1.929771
293.00	1.917361
294.00	1.910279
295.00	1.901432
296.00	1.897081
297.00	1.888534
298.00	1.877766
299.00	1.865537
300.00	1.853105
301.00	1.839756
302.00	1.828920
303.00	1.818879
304.00	1.809293
305.00	1.801849
306.00	1.787962
307.00	1.775473
308.00	1.764928
309.00	1.755095
310.00	1.740502
311.00	1.730719
312.00	1.722331
313.00	1.710148
314.00	1.694105
315.00	1.680979
316.00	1.662484
317.00	1.641328
318.00	1.623468
319.00	1.611582
320.00	1.595278
321.00	1.580822
322.00	1.568482
323.00	1.554224
324.00	1.537161
325.00	1.519843
326.00	1.508239
327.00	1.498747
328.00	1.486729
329.00	1.473962
330.00	1.466277
331.00	1.456635
332.00	1.443209
333.00	1.435331
334.00	1.426482
335.00	1.419815
336.00	1.414893
337.00	1.408068
338.00	1.402364
339.00	1.397734
340.00	1.392015
341.00	1.384850
342.00	1.380622
343.00	1.376680
344.00	1.373989
345.00	1.368402
346.00	1.364246
347.00	1.358474
348.00	1.353623
349.00	1.348706
350.00	1.347580
351.00	1.343902
352.00	1.343277
353.00	1.339490
354.00	1.334270
355.00	1.328813
356.00	1.325137
357.00	1.320808
358.00	1.316100
359.00	1.310892
360.00	1.304765
361.00	1.297940
362.00	1.291191
363.00	1.285526
364.00	1.281331
365.00	1.276176
366.00	1.269807
367.00	1.262025
368.00	1.254750
369.00	1.246848
370.00	1.238196
371.00	1.231895
372.00	1.224960
373.00	1.216890
374.00	1.209352
375.00	1.201463
376.00	1.193031
377.00	1.184045
378.00	1.175190
379.00	1.165371
380.00	1.156708
381.00	1.147458
382.00	1.139597
383.00	1.130938
384.00	1.123433
385.00	1.115464
386.00	1.107481
387.00	1.099228
388.00	1.091535
389.00	1.083756
390.00	1.075597
391.00	1.067842
392.00	1.060630
393.00	1.052728
394.00	1.045356
395.00	1.037561
396.00	1.030778
397.00	1.023050
398.00	1.017362
399.00	1.011299
400.00	1.006880
401.00	1.001545
402.00	0.997546
403.00	0.993304
404.00	0.988640
405.00	0.984126
406.00	0.980345
407.00	0.976737
408.00	0.972852
409.00	0.970011
410.00	0.966897
411.00	0.963925
412.00	0.961182
413.00	0.958194
414.00	0.955192
415.00	0.952561
416.00	0.949015
417.00	0.945444
418.00	0.942367
419.00	0.939086
420.00	0.935459
421.00	0.932440
422.00	0.929690
423.00	0.926321
424.00	0.923125
425.00	0.919900
426.00	0.916881
427.00	0.913605
428.00	0.910398
429.00	0.907773
430.00	0.905045
431.00	0.902113
432.00	0.899549
433.00	0.896972
434.00	0.893244
435.00	0.889932
436.00	0.887024
437.00	0.883174
438.00	0.879656
439.00	0.877025
440.00	0.874277
441.00	0.871444
442.00	0.868644
443.00	0.865616
444.00	0.862587
445.00	0.859807
446.00	0.856548
447.00	0.853935
448.00	0.852260
449.00	0.850315
450.00	0.847927
451.00	0.846049
452.00	0.843972
453.00	0.841433
454.00	0.839260
455.00	0.837229
456.00	0.835443
457.00	0.833939
458.00	0.832493
459.00	0.830850
460.00	0.829827
461.00	0.828780
462.00	0.827174
463.00	0.825442
464.00	0.824062
465.00	0.822705
466.00	0.820931
467.00	0.819579
468.00	0.818112
469.00	0.816445
470.00	0.815057
471.00	0.813424
472.00	0.811525
473.00	0.809436
474.00	0.807868
475.00	0.805440
476.00	0.802935
477.00	0.801363
478.00	0.800037
479.00	0.797731
480.00	0.796250
481.00	0.795319
482.00	0.792994
483.00	0.791463
484.00	0.790068
485.00	0.787996
486.00	0.785644
487.00	0.783864
488.00	0.781341
489.00	0.779420
490.00	0.777412
491.00	0.775646
492.00	0.774012
493.00	0.772928
494.00	0.770926
495.00	0.769392
496.00	0.767605
497.00	0.766116
498.00	0.764118
499.00	0.762870
500.00	0.761065
501.00	0.759735
502.00	0.758044
503.00	0.756534
504.00	0.754858
505.00	0.753858
506.00	0.752456
507.00	0.751290
508.00	0.750004
509.00	0.749040
510.00	0.747539
511.00	0.746761
512.00	0.745714
513.00	0.744931
514.00	0.743742
515.00	0.742792
516.00	0.741427
517.00	0.740362
518.00	0.739135
519.00	0.738500
520.00	0.737733
521.00	0.737033
522.00	0.736005
523.00	0.735164
524.00	0.734094
525.00	0.733414
526.00	0.732959
527.00	0.732520
528.00	0.732443
529.00	0.732006
530.00	0.731899
531.00	0.731309
532.00	0.731206
533.00	0.730494
534.00	0.730304
535.00	0.729472
536.00	0.729416
537.00	0.729030
538.00	0.728771
539.00	0.728307
540.00	0.727945
541.00	0.727215
542.00	0.726807
543.00	0.726919
544.00	0.726110
545.00	0.725633
546.00	0.725042
547.00	0.724494
548.00	0.723532
549.00	0.723563
550.00	0.723224
551.00	0.722860
552.00	0.722063
553.00	0.721521
554.00	0.720997
555.00	0.720611
556.00	0.720321
557.00	0.720569
558.00	0.720479
559.00	0.720130
560.00	0.720122
561.00	0.720470
562.00	0.720603
563.00	0.720894
564.00	0.721692
565.00	0.722030
566.00	0.722250
567.00	0.722656
568.00	0.723069
569.00	0.723574
570.00	0.724278
571.00	0.725002
572.00	0.725215
573.00	0.725841
574.00	0.726431
575.00	0.726701
576.00	0.726826
577.00	0.727687
578.00	0.728445
579.00	0.729546
580.00	0.731043
581.00	0.732303
582.00	0.733778
583.00	0.735517
584.00	0.736562
585.00	0.737917
586.00	0.739839
587.00	0.741442
588.00	0.742901
589.00	0.745041
590.00	0.747215
591.00	0.749069
592.00	0.751391
593.00	0.753322
594.00	0.755189
595.00	0.756327
596.00	0.758039
597.00	0.759379
598.00	0.761063
599.00	0.762226
600.00	0.765002
601.00	0.767380
602.00	0.769401
603.00	0.771524
604.00	0.773923
605.00	0.775887
606.00	0.778105
607.00	0.780634
608.00	0.782526
609.00	0.785159
610.00	0.786821
611.00	0.788416
612.00	0.790352
613.00	0.792888
614.00	0.794680
615.00	0.797035
616.00	0.799107
617.00	0.800969
618.00	0.802990
619.00	0.805484
620.00	0.807681
621.00	0.810274
622.00	0.813046
623.00	0.815442
624.00	0.817451
625.00	0.819925
626.00	0.822294
627.00	0.824429
628.00	0.826732
629.00	0.828963
630.00	0.830911
631.00	0.833249
632.00	0.835780
633.00	0.838113
634.00	0.840319
635.00	0.843044
636.00	0.844982
637.00	0.847389
638.00	0.849719
639.00	0.853021
640.00	0.855093
641.00	0.858083
642.00	0.860569
643.00	0.863541
644.00	0.865560
645.00	0.868231
646.00	0.869330
647.00	0.870947
648.00	0.872630
649.00	0.874921
650.00	0.876679
651.00	0.879891
652.00	0.882399
653.00	0.884584
654.00	0.885885
655.00	0.887796
656.00	0.889868
657.00	0.892263
658.00	0.895075
659.00	0.898907
660.00	0.902715
661.00	0.905835
662.00	0.908502
663.00	0.910663
664.00	0.912137
665.00	0.913483
666.00	0.914436
667.00	0.916060
668.00	0.917149
669.00	0.918378
670.00	0.919813
671.00	0.921507
672.00	0.921991
673.00	0.924130
674.00	0.925206
675.00	0.926956
676.00	0.928814
677.00	0.931224
678.00	0.932550
679.00	0.934816
680.00	0.935816
681.00	0.938116
682.00	0.939876
683.00	0.941628
684.00	0.942785
685.00	0.944467
686.00	0.945303
687.00	0.946570
688.00	0.948611
689.00	0.950668
690.00	0.953090
691.00	0.954298
692.00	0.956187
693.00	0.957867
694.00	0.959842
695.00	0.961413
696.00	0.963284
697.00	0.964284
698.00	0.965591
699.00	0.966829
700.00	0.968441
701.00	0.970169
702.00	0.971525
703.00	0.972280
704.00	0.973126
705.00	0.973433
706.00	0.974169
707.00	0.974664
708.00	0.975677
709.00	0.975902
710.00	0.977267
711.00	0.978112
712.00	0.979146
713.00	0.979745
714.00	0.981578
715.00	0.981787
716.00	0.983294
717.00	0.985098
718.00	0.985143
719.00	0.978694
720.00	0.972892
721.00	0.968620
722.00	0.967278
723.00	0.966112
724.00	0.964868
725.00	0.963552
726.00	0.962268
727.00	0.960756
728.00	0.959225
729.00	0.958115
730.00	0.958678
731.00	0.959209
732.00	0.959720
733.00	0.960088
734.00	0.960593
735.00	0.961194
736.00	0.961645
737.00	0.962115
738.00	0.962565
739.00	0.962976
740.00	0.963359
741.00	0.963726
742.00	0.963927
743.00	0.964267
744.00	0.964482
745.00	0.964700
746.00	0.964890
747.00	0.965027
748.00	0.965128
749.00	0.965186
750.00	0.965372
751.00	0.965475
752.00	0.965394
753.00	0.965330
754.00	0.965348
755.00	0.965275
756.00	0.965237
757.00	0.965114
758.00	0.964900
759.00	0.964719
760.00	0.964419
761.00	0.964125
762.00	0.963859
763.00	0.963495
764.00	0.963127
765.00	0.962762
766.00	0.962429
767.00	0.961989
768.00	0.961421
769.00	0.960948
770.00	0.960514
771.00	0.959994
772.00	0.959484
773.00	0.958850
774.00	0.958219
775.00	0.957589
776.00	0.957060
777.00	0.956537
778.00	0.955891
779.00	0.955305
780.00	0.954679
781.00	0.953976
782.00	0.953267
783.00	0.952420
784.00	0.951644
785.00	0.950790
786.00	0.949940
787.00	0.949079
788.00	0.948193
789.00	0.947221
790.00	0.946367
791.00	0.945391
792.00	0.944485
793.00	0.943336
794.00	0.942221
795.00	0.941037
796.00	0.939874
797.00	0.938707
798.00	0.937547
799.00	0.936376
800.00	0.935180
801.00	0.933920
802.00	0.932760
803.00	0.931513
804.00	0.930159
805.00	0.928791
806.00	0.927543
807.00	0.926075
808.00	0.924771
809.00	0.923279
810.00	0.921850
811.00	0.920556
812.00	0.919314
813.00	0.917917
814.00	0.916492
815.00	0.915066
816.00	0.913636
817.00	0.912263
818.00	0.910863
819.00	0.909327
820.00	0.907801
821.00	0.906366
822.00	0.904967
823.00	0.903429
824.00	0.901932
825.00	0.900446
826.00	0.899015
827.00	0.897552
828.00	0.896010
829.00	0.894557
830.00	0.893003
831.00	0.891536
832.00	0.890001
833.00	0.888379
834.00	0.886862
835.00	0.885274
836.00	0.883789
837.00	0.882211
838.00	0.880831
839.00	0.879224
840.00	0.877658
841.00	0.876117
842.00	0.874586
843.00	0.873010
844.00	0.871582
845.00	0.869968
846.00	0.868488
847.00	0.866846
848.00	0.865336
849.00	0.863899
850.00	0.862570
851.00	0.860975
852.00	0.859398
853.00	0.857773
854.00	0.856406
855.00	0.854739
856.00	0.853090
857.00	0.851477
858.00	0.849954
859.00	0.848309
860.00	0.846667
861.00	0.845068
862.00	0.843242
863.00	0.837801
864.00	0.832665
865.00	0.827096
866.00	0.821603
867.00	0.816097
868.00	0.810701
869.00	0.805354
870.00	0.800052
871.00	0.794532
872.00	0.789081
873.00	0.783841
874.00	0.778451
875.00	0.773056
876.00	0.767763
877.00	0.762461
878.00	0.756977
879.00	0.751794
880.00	0.749441
881.00	0.747061
882.00	0.744851
883.00	0.742524
884.00	0.740222
885.00	0.737986
886.00	0.735648
887.00	0.733355
888.00	0.730969
889.00	0.728594
890.00	0.726223
891.00	0.723941
892.00	0.721641
893.00	0.719162
894.00	0.716697
895.00	0.714421
896.00	0.712021
897.00	0.709611
898.00	0.707131
899.00	0.704772
900.00	0.702384
901.00	0.699975
902.00	0.697467
903.00	0.695077
904.00	0.692671
905.00	0.690299
906.00	0.687940
907.00	0.685521
908.00	0.683082
909.00	0.680663
910.00	0.678360
911.00	0.676102
912.00	0.673729
913.00	0.671477
914.00	0.669103
915.00	0.666831
916.00	0.664444
917.00	0.662190
918.00	0.659901
919.00	0.657668
920.00	0.655382
921.00	0.653092
922.00	0.650879
923.00	0.648696
924.00	0.646503
925.00	0.644376
926.00	0.642213
927.00	0.640060
928.00	0.637888
929.00	0.635720
930.00	0.633526
931.00	0.631395
932.00	0.629245
933.00	0.627198
934.00	0.625077
935.00	0.623036
936.00	0.620990
937.00	0.618913
938.00	0.616836
939.00	0.614797
940.00	0.612746
941.00	0.610728
942.00	0.608692
943.00	0.606652
944.00	0.604618
945.00	0.602541
946.00	0.600538
947.00	0.598546
948.00	0.596660
949.00	0.594732
950.00	0.592764
951.00	0.590762
952.00	0.588767
953.00	0.586800
954.00	0.584867
955.00	0.582897
956.00	0.580950
957.00	0.578963
958.00	0.576986
959.00	0.575023
960.00	0.573172
961.00	0.571297
962.00	0.569431
963.00	0.567539
964.00	0.565620
965.00	0.563686
966.00	0.561785
967.00	0.559867
968.00	0.557979
969.00	0.556076
970.00	0.554163
971.00	0.552308
972.00	0.550474
973.00	0.548576
974.00	0.546729
975.00	0.544900
976.00	0.543069
977.00	0.541171
978.00	0.539318
979.00	0.537518
980.00	0.535757
981.00	0.534006
982.00	0.532251
983.00	0.530514
984.00	0.528787
985.00	0.527085
986.00	0.525358
987.00	0.523651
988.00	0.521945
989.00	0.520282
990.00	0.518679
991.00	0.517033
992.00	0.515435
993.00	0.513835
994.00	0.512250
995.00	0.510628
996.00	0.509043
997.00	0.507426
998.00	0.505861
999.00	0.504263
1000.00	0.502658
1001.00	0.501096
1002.00	0.499558
1003.00	0.498049
1004.00	0.496548
1005.00	0.495010
1006.00	0.493530
1007.00	0.492040
1008.00	0.490581
1009.00	0.489067
1010.00	0.487603
1011.00	0.486127
1012.00	0.484694
1013.00	0.483245
1014.00	0.481809
1015.00	0.480364
1016.00	0.478939
1017.00	0.477565
1018.00	0.476185
1019.00	0.474824
1020.00	0.473456
1021.00	0.472093
1022.00	0.470746
1023.00	0.469360
1024.00	0.467988
1025.00	0.466649
1026.00	0.465324
1027.00	0.463985
1028.00	0.462670
1029.00	0.461370
1030.00	0.460066
1031.00	0.458783
1032.00	0.457515
1033.00	0.456238
1034.00	0.454953
1035.00	0.453677
1036.00	0.452415
1037.00	0.451173
1038.00	0.449948
1039.00	0.448721
1040.00	0.447483
1041.00	0.446255
1042.00	0.445030
1043.00	0.443847
1044.00	0.442652
1045.00	0.441466
1046.00	0.440267
1047.00	0.439085
1048.00	0.437916
1049.00	0.436740
1050.00	0.435584
1051.00	0.434457
1052.00	0.433337
1053.00	0.432182
1054.00	0.431063
1055.00	0.429962
1056.00	0.428883
1057.00	0.427818
1058.00	0.426773
1059.00	0.425720
1060.00	0.424665
1061.00	0.423600
1062.00	0.422550
1063.00	0.421535
1064.00	0.420505
1065.00	0.419499
1066.00	0.418481
1067.00	0.417496
1068.00	0.416499
1069.00	0.415488
1070.00	0.414533
1071.00	0.413566
1072.00	0.412589
1073.00	0.411618
1074.00	0.410631
1075.00	0.409674
1076.00	0.408721
1077.00	0.407755
1078.00	0.406820
1079.00	0.405911
1080.00	0.405003
1081.00	0.404137
1082.00	0.403217
1083.00	0.402346
1084.00	0.401476
1085.00	0.400608
1086.00	0.399746
1087.00	0.398897
1088.00	0.398026
1089.00	0.397195
1090.00	0.396365
1091.00	0.395580
1092.00	0.394768
1093.00	0.393973
1094.00	0.393192
1095.00	0.392438
1096.00	0.391677
1097.00	0.390899
1098.00	0.390093
1099.00	0.389321
1100.00	0.388535
1101.00	0.387759
1102.00	0.386992
1103.00	0.386262
1104.00	0.385531
1105.00	0.384809
1106.00	0.384077
1107.00	0.383383
1108.00	0.382675
1109.00	0.381970
1110.00	0.381256
1111.00	0.380547
1112.00	0.379845
1113.00	0.379146
1114.00	0.378482
1115.00	0.377841
1116.00	0.377194
1117.00	0.376593
1118.00	0.375980
1119.00	0.375352
1120.00	0.374704
1121.00	0.374013
1122.00	0.373405
1123.00	0.372787
1124.00	0.372167
1125.00	0.371585
1126.00	0.370999
1127.00	0.370443
1128.00	0.369891
1129.00	0.369337
1130.00	0.368790
1131.00	0.368249
1132.00	0.367695
1133.00	0.367151
1134.00	0.366602
1135.00	0.366071
1136.00	0.365566
1137.00	0.365073
1138.00	0.364638
1139.00	0.364149
1140.00	0.363667
1141.00	0.363179
1142.00	0.362669
1143.00	0.362178
1144.00	0.361673
1145.00	0.361188
1146.00	0.360711
1147.00	0.360206
1148.00	0.359717
1149.00	0.359261
1150.00	0.358809
1151.00	0.358344
1152.00	0.357880
1153.00	0.357403
1154.00	0.356978
1155.00	0.356527
1156.00	0.356052
1157.00	0.355574
1158.00	0.355120
1159.00	0.354661
1160.00	0.354221
1161.00	0.353798
1162.00	0.353373
1163.00	0.352919
1164.00	0.352483
1165.00	0.352023
1166.00	0.351582
1167.00	0.351139
1168.00	0.350702
1169.00	0.350265
1170.00	0.349824
1171.00	0.349332
1172.00	0.348862
1173.00	0.348418
1174.00	0.347998
1175.00	0.347560
1176.00	0.347116
1177.00	0.346665
1178.00	0.346225
1179.00	0.345754
1180.00	0.345303
1181.00	0.344862
1182.00	0.344443
1183.00	0.343971
1184.00	0.343520
1185.00	0.343070
1186.00	0.342624
1187.00	0.342177
1188.00	0.341729
1189.00	0.341288
1190.00	0.340862
1191.00	0.340427
1192.00	0.339976
1193.00	0.339533
1194.00	0.339099
1195.00	0.338668
1196.00	0.338243
1197.00	0.337838
1198.00	0.337384
1199.00	0.336945
1200.00	0.336531
1201.00	0.336127
1202.00	0.335712
1203.00	0.335274
1204.00	0.334845
1205.00	0.334443
1206.00	0.334006
1207.00	0.333548
1208.00	0.333111
1209.00	0.332687
1210.00	0.332283
1211.00	0.331854
1212.00	0.331402
1213.00	0.330985
1214.00	0.330558
1215.00	0.330164
1216.00	0.329740
1217.00	0.329322
1218.00	0.328887
1219.00	0.328464
1220.00	0.328040
1221.00	0.327630
1222.00	0.327217
1223.00	0.326805
1224.00	0.326427
1225.00	0.326024
1226.00	0.325635
1227.00	0.325244
1228.00	0.324833
1229.00	0.324425
1230.00	0.324004
1231.00	0.323590
1232.00	0.323182
1233.00	0.322795
1234.00	0.322423
1235.00	0.322042
1236.00	0.321637
1237.00	0.321259
1238.00	0.320897
1239.00	0.320508
1240.00	0.320132
1241.00	0.319730
1242.00	0.319336
1243.00	0.318946
1244.00	0.318548
1245.00	0.318184
1246.00	0.317820
1247.00	0.317444
1248.00	0.317060
1249.00	0.316724
1250.00	0.316358
1251.00	0.315973
1252.00	0.315588
1253.00	0.315229
1254.00	0.314870
1255.00	0.314509
1256.00	0.314183
1257.00	0.313873
1258.00	0.313537
1259.00	0.313210
1260.00	0.312887
1261.00	0.312570
1262.00	0.312235
1263.00	0.311906
1264.00	0.311598
1265.00	0.311277
1266.00	0.310912
1267.00	0.310564
1268.00	0.310234
1269.00	0.309913
1270.00	0.309598
1271.00	0.309285
1272.00	0.308946
1273.00	0.308604
1274.00	0.308256
1275.00	0.307942
1276.00	0.307642
1277.00	0.307329
1278.00	0.307030
1279.00	0.306771
1280.00	0.306492
1281.00	0.306202
1282.00	0.305947
1283.00	0.305698
1284.00	0.305468
1285.00	0.305224
1286.00	0.305000
1287.00	0.304762
1288.00	0.304518
1289.00	0.304294
1290.00	0.304051
1291.00	0.303832
1292.00	0.303622
1293.00	0.303405
1294.00	0.303164
1295.00	0.302943
1296.00	0.302707
1297.00	0.302500
1298.00	0.302293
1299.00	0.302080
1300.00	0.301880
1301.00	0.301686
1302.00	0.301485
1303.00	0.301296
1304.00	0.301124
1305.00	0.300956
1306.00	0.300775
1307.00	0.300629
1308.00	0.300470
1309.00	0.300300
1310.00	0.300145
1311.00	0.300032
1312.00	0.299890
1313.00	0.299745
1314.00	0.299601
1315.00	0.299468
1316.00	0.299339
1317.00	0.299210
1318.00	0.299073
1319.00	0.298953
1320.00	0.298817
1321.00	0.298693
1322.00	0.298556
1323.00	0.298460
1324.00	0.298338
1325.00	0.298237
1326.00	0.298139
1327.00	0.298030
1328.00	0.297942
1329.00	0.297860
1330.00	0.297790
1331.00	0.297733
1332.00	0.297678
1333.00	0.297641
1334.00	0.297584
1335.00	0.297507
1336.00	0.297449
1337.00	0.297406
1338.00	0.297345
1339.00	0.297319
1340.00	0.297303
1341.00	0.297308
1342.00	0.297301
1343.00	0.297273
1344.00	0.297250
1345.00	0.297220
1346.00	0.297181
1347.00	0.297137
1348.00	0.297114
1349.00	0.297100
1350.00	0.297074
1351.00	0.297084
1352.00	0.297121
1353.00	0.297191
1354.00	0.297259
1355.00	0.297351
1356.00	0.297460
1357.00	0.297596
1358.00	0.297740
1359.00	0.297897
1360.00	0.298118
1361.00	0.298367
1362.00	0.298628
1363.00	0.298934
1364.00	0.299300
1365.00	0.299676
1366.00	0.300114
1367.00	0.300597
1368.00	0.301124
1369.00	0.301701
1370.00	0.302291
1371.00	0.302960
1372.00	0.303692
1373.00	0.304489
1374.00	0.305301
1375.00	0.306198
1376.00	0.307160
1377.00	0.308203
1378.00	0.309305
1379.00	0.310449
1380.00	0.311706
1381.00	0.313042
1382.00	0.314458
1383.00	0.315935
1384.00	0.317454
1385.00	0.319069
1386.00	0.320773
1387.00	0.322553
1388.00	0.324365
1389.00	0.326247
1390.00	0.328195
1391.00	0.330207
1392.00	0.332263
1393.00	0.334381
1394.00	0.336567
1395.00	0.338756
1396.00	0.341012
1397.00	0.343265
1398.00	0.345548
1399.00	0.347836
1400.00	0.350127
1401.00	0.352456
1402.00	0.354802
1403.00	0.357099
1404.00	0.359410
1405.00	0.361736
1406.00	0.364042
1407.00	0.366303
1408.00	0.368520
1409.00	0.370715
1410.00	0.372878
1411.00	0.374994
1412.00	0.377103
1413.00	0.379183
1414.00	0.381199
1415.00	0.383139
1416.00	0.385037
1417.00	0.386892
1418.00	0.388676
1419.00	0.390368
1420.00	0.392024
1421.00	0.393631
1422.00	0.395141
1423.00	0.396631
1424.00	0.398050
1425.00	0.399432
1426.00	0.400719
1427.00	0.401953
1428.00	0.403100
1429.00	0.404207
1430.00	0.405228
1431.00	0.406218
1432.00	0.407154
1433.00	0.408030
1434.00	0.408861
1435.00	0.409681
1436.00	0.410438
1437.00	0.411131
1438.00	0.411734
1439.00	0.412349
1440.00	0.412890
1441.00	0.413387
1442.00	0.413852
1443.00	0.414273
1444.00	0.414660
1445.00	0.414988
1446.00	0.415274
1447.00	0.415544
1448.00	0.415757
1449.00	0.415905
1450.00	0.416028
1451.00	0.416156
1452.00	0.416216
1453.00	0.416190
1454.00	0.416133
1455.00	0.416041
1456.00	0.415901
1457.00	0.415685
1458.00	0.415429
1459.00	0.415140
1460.00	0.414801
1461.00	0.414398
1462.00	0.413953
1463.00	0.413429
1464.00	0.412887
1465.00	0.412283
1466.00	0.411633
1467.00	0.410960
1468.00	0.410170
1469.00	0.409340
1470.00	0.408505
1471.00	0.407636
1472.00	0.406744
1473.00	0.405793
1474.00	0.404804
1475.00	0.403775
1476.00	0.402682
1477.00	0.401607
1478.00	0.400518
1479.00	0.399385
1480.00	0.398227
1481.00	0.397038
1482.00	0.395841
1483.00	0.394635
1484.00	0.393397
1485.00	0.392166
1486.00	0.390903
1487.00	0.389641
1488.00	0.388354
1489.00	0.387075
1490.00	0.385780
1491.00	0.384452
1492.00	0.383130
1493.00	0.381822
1494.00	0.380484
1495.00	0.379139
1496.00	0.377811
1497.00	0.376530
1498.00	0.375216
1499.00	0.373878
1500.00	0.372554
1501.00	0.371217
1502.00	0.369872
1503.00	0.368520
1504.00	0.367159
1505.00	0.365843
1506.00	0.364475
1507.00	0.363104
1508.00	0.361780
1509.00	0.360456
1510.00	0.359129
1511.00	0.357797
1512.00	0.356474
1513.00	0.355135
1514.00	0.353796
1515.00	0.352479
1516.00	0.351186
1517.00	0.349890
1518.00	0.348602
1519.00	0.347363
1520.00	0.346152
1521.00	0.344946
1522.00	0.343707
1523.00	0.342535
1524.00	0.341352
1525.00	0.340166
1526.00	0.338995
1527.00	0.337847
1528.00	0.336719
1529.00	0.335582
1530.00	0.334478
1531.00	0.333378
1532.00	0.332290
1533.00	0.331225
1534.00	0.330173
1535.00	0.329129
1536.00	0.328059
1537.00	0.327002
1538.00	0.325965
1539.00	0.324956
1540.00	0.323934
1541.00	0.322924
1542.00	0.321937
1543.00	0.320971
1544.00	0.320024
1545.00	0.319083
1546.00	0.318167
1547.00	0.317278
1548.00	0.316346
1549.00	0.315416
1550.00	0.314516
1551.00	0.313604
1552.00	0.312713
1553.00	0.311830
1554.00	0.310959
1555.00	0.310108
1556.00	0.309263
1557.00	0.308444
1558.00	0.307644
1559.00	0.306846
1560.00	0.306060
1561.00	0.305267
1562.00	0.304494
1563.00	0.303724
1564.00	0.302956
1565.00	0.302215
1566.00	0.301482
1567.00	0.300746
1568.00	0.300038
1569.00	0.299345
1570.00	0.298654
1571.00	0.297985
1572.00	0.297308
1573.00	0.296661
1574.00	0.296012
1575.00	0.295352
1576.00	0.294704
1577.00	0.294052
1578.00	0.293420
1579.00	0.292784
1580.00	0.292153
1581.00	0.291518
1582.00	0.290912
1583.00	0.290331
1584.00	0.289762
1585.00	0.289200
1586.00	0.288630
1587.00	0.288073
1588.00	0.287528
1589.00	0.287004
1590.00	0.286464
1591.00	0.285954
1592.00	0.285461
1593.00	0.284966
1594.00	0.284466
1595.00	0.283977
1596.00	0.283497
1597.00	0.283018
1598.00	0.282552
1599.00	0.282117
1600.00	0.281659
1601.00	0.281192
1602.00	0.280746
1603.00	0.280313
1604.00	0.279885
1605.00	0.279437
1606.00	0.278981
1607.00	0.278571
1608.00	0.278129
1609.00	0.277704
1610.00	0.277288
1611.00	0.276900
1612.00	0.276498
1613.00	0.276093
1614.00	0.275688
1615.00	0.275321
1616.00	0.274942
1617.00	0.274592
1618.00	0.274242
1619.00	0.273877
1620.00	0.273528
1621.00	0.273191
1622.00	0.272861
1623.00	0.272536
1624.00	0.272188
1625.00	0.271848
1626.00	0.271541
1627.00	0.271240
1628.00	0.270916
1629.00	0.270600
1630.00	0.270324
1631.00	0.270077
1632.00	0.269801
1633.00	0.269499
1634.00	0.269192
1635.00	0.268905
1636.00	0.268612
1637.00	0.268325
1638.00	0.268064
1639.00	0.267817
1640.00	0.267594
1641.00	0.267353
1642.00	0.267113
1643.00	0.268529
1644.00	0.270004
1645.00	0.271453
1646.00	0.272930
1647.00	0.274370
1648.00	0.275849
1649.00	0.277329
1650.00	0.278794
1651.00	0.280323
1652.00	0.281876
1653.00	0.283405
1654.00	0.284898
1655.00	0.286433
1656.00	0.287932
1657.00	0.289392
1658.00	0.290906
1659.00	0.292422
1660.00	0.292198
1661.00	0.291902
1662.00	0.291668
1663.00	0.291371
1664.00	0.291134
1665.00	0.290851
1666.00	0.290589
1667.00	0.290375
1668.00	0.290061
1669.00	0.289801
1670.00	0.289600
1671.00	0.289375
1672.00	0.289171
1673.00	0.288931
1674.00	0.288734
1675.00	0.288467
1676.00	0.288273
1677.00	0.288037
1678.00	0.287818
1679.00	0.287610
1680.00	0.287483
1681.00	0.287370
1682.00	0.287186
1683.00	0.287054
1684.00	0.286935
1685.00	0.286930
1686.00	0.286799
1687.00	0.286641
1688.00	0.286665
1689.00	0.286594
1690.00	0.286592
1691.00	0.286575
1692.00	0.286651
1693.00	0.286641
1694.00	0.286720
1695.00	0.286780
1696.00	0.286863
1697.00	0.286948
1698.00	0.286909
1699.00	0.287092
1700.00	0.287057
1701.00	0.287074
1702.00	0.287034
1703.00	0.287038
1704.00	0.287118
1705.00	0.287072
1706.00	0.287030
1707.00	0.287052
1708.00	0.287007
1709.00	0.286985
1710.00	0.287014
1711.00	0.286918
1712.00	0.286844
1713.00	0.286806
1714.00	0.286715
1715.00	0.286701
1716.00	0.286621
1717.00	0.286644
1718.00	0.286695
1719.00	0.286682
1720.00	0.286662
1721.00	0.286689
1722.00	0.286665
1723.00	0.286693
1724.00	0.286622
1725.00	0.286690
1726.00	0.286666
1727.00	0.286674
1728.00	0.286726
1729.00	0.286809
1730.00	0.286745
1731.00	0.286831
1732.00	0.286862
1733.00	0.286837
1734.00	0.286887
1735.00	0.286886
1736.00	0.287035
1737.00	0.287083
1738.00	0.287135
1739.00	0.287181
1740.00	0.287209
1741.00	0.287347
1742.00	0.287428
1743.00	0.287528
1744.00	0.287557
1745.00	0.287633
1746.00	0.287670
1747.00	0.287868
1748.00	0.287906
1749.00	0.288096
1750.00	0.288286
1751.00	0.288449
1752.00	0.288565
1753.00	0.288622
1754.00	0.288835
1755.00	0.289006
1756.00	0.289237
1757.00	0.289400
1758.00	0.289524
1759.00	0.289750
1760.00	0.289988
1761.00	0.290172
1762.00	0.290382
1763.00	0.290601
1764.00	0.290747
1765.00	0.290898
1766.00	0.290991
1767.00	0.291087
1768.00	0.291217
1769.00	0.291333
1770.00	0.291454
1771.00	0.291583
1772.00	0.291627
1773.00	0.291670
1774.00	0.291688
1775.00	0.291717
1776.00	0.291672
1777.00	0.291671
1778.00	0.291728
1779.00	0.291681
1780.00	0.291727
1781.00	0.291735
1782.00	0.291759
1783.00	0.291696
1784.00	0.291801
1785.00	0.291768
1786.00	0.291755
1787.00	0.291570
1788.00	0.291523
1789.00	0.291457
1790.00	0.291324
1791.00	0.291289
1792.00	0.291269
1793.00	0.291196
1794.00	0.291004
1795.00	0.290924
1796.00	0.290853
1797.00	0.290677
1798.00	0.290446
1799.00	0.290214
1800.00	0.290026
1801.00	0.289704
1802.00	0.289545
1803.00	0.289401
1804.00	0.289330
1805.00	0.289079
1806.00	0.288871
1807.00	0.288763
1808.00	0.288616
1809.00	0.288357
1810.00	0.288184
1811.00	0.288062
1812.00	0.287835
1813.00	0.287738
1814.00	0.287627
1815.00	0.287575
1816.00	0.287551
1817.00	0.287611
1818.00	0.287571
1819.00	0.287432
1820.00	0.287354
1821.00	0.287303
1822.00	0.287265
1823.00	0.287124
1824.00	0.287104
1825.00	0.287054
1826.00	0.286978
1827.00	0.286928
1828.00	0.286972
1829.00	0.287079
1830.00	0.287121
1831.00	0.287251
1832.00	0.287539
1833.00	0.287714
1834.00	0.287732
1835.00	0.287875
1836.00	0.288231
1837.00	0.288455
1838.00	0.288864
1839.00	0.289202
1840.00	0.289796
1841.00	0.290181
1842.00	0.290772
1843.00	0.291675
1844.00	0.292382
1845.00	0.293166
1846.00	0.294068
1847.00	0.295048
1848.00	0.295944
1849.00	0.296914
1850.00	0.298167
1851.00	0.299594
1852.00	0.301132
1853.00	0.302614
1854.00	0.304390
1855.00	0.306076
1856.00	0.308050
1857.00	0.310129
1858.00	0.312447
1859.00	0.314724
1860.00	0.317187
1861.00	0.319979
1862.00	0.322807
1863.00	0.325791
1864.00	0.328990
1865.00	0.332519
1866.00	0.336181
1867.00	0.340041
1868.00	0.344110
1869.00	0.348371
1870.00	0.352738
1871.00	0.357350
1872.00	0.362283
1873.00	0.367299
1874.00	0.372529
1875.00	0.377918
1876.00	0.383683
1877.00	0.389289
1878.00	0.395212
1879.00	0.401425
1880.00	0.407499
1881.00	0.413793
1882.00	0.420234
1883.00	0.426723
1884.00	0.433232
1885.00	0.440112
1886.00	0.446783
1887.00	0.453601
1888.00	0.460425
1889.00	0.467233
1890.00	0.474223
1891.00	0.480975
1892.00	0.488016
1893.00	0.494840
1894.00	0.502107
1895.00	0.508771
1896.00	0.515710
1897.00	0.522785
1898.00	0.529601
1899.00	0.536606
1900.00	0.543497
1901.00	0.550372
1902.00	0.556711
1903.00	0.563199
1904.00	0.569641
1905.00	0.575832
1906.00	0.581919
1907.00	0.587808
1908.00	0.593647
1909.00	0.599020
1910.00	0.604793
1911.00	0.609803
1912.00	0.614951
1913.00	0.619412
1914.00	0.623648
1915.00	0.627629
1916.00	0.631203
1917.00	0.634801
1918.00	0.638001
1919.00	0.641023
1920.00	0.643402
1921.00	0.646021
1922.00	0.648588
1923.00	0.650962
1924.00	0.653014
1925.00	0.654708
1926.00	0.656483
1927.00	0.657989
1928.00	0.658846
1929.00	0.659797
1930.00	0.660475
1931.00	0.661070
1932.00	0.661756
1933.00	0.662283
1934.00	0.662533
1935.00	0.662762
1936.00	0.662624
1937.00	0.663415
1938.00	0.663307
1939.00	0.662605
1940.00	0.662095
1941.00	0.661317
1942.00	0.661100
1943.00	0.660552
1944.00	0.659185
1945.00	0.658329
1946.00	0.657781
1947.00	0.656955
1948.00	0.656500
1949.00	0.655875
1950.00	0.654773
1951.00	0.653563
1952.00	0.651838
1953.00	0.650872
1954.00	0.649304
1955.00	0.648035
1956.00	0.646778
1957.00	0.645172
1958.00	0.643817
1959.00	0.642098
1960.00	0.640338
1961.00	0.638667
1962.00	0.636974
1963.00	0.635054
1964.00	0.633224
1965.00	0.631234
1966.00	0.628924
1967.00	0.627165
1968.00	0.625421
1969.00	0.623869
1970.00	0.621858
1971.00	0.620299
1972.00	0.618054
1973.00	0.616478
1974.00	0.614574
1975.00	0.612594
1976.00	0.610592
1977.00	0.608480
1978.00	0.606861
1979.00	0.605103
1980.00	0.603006
1981.00	0.600724
1982.00	0.598905
1983.00	0.597019
1984.00	0.594662
1985.00	0.592383
1986.00	0.590248
1987.00	0.588245
1988.00	0.585702
1989.00	0.583773
1990.00	0.581254
1991.00	0.579230
1992.00	0.576814
1993.00	0.574722
1994.00	0.572667
1995.00	0.570134
1996.00	0.568392
1997.00	0.566577
1998.00	0.564934
1999.00	0.562542
2000.00	0.560478
2001.00	0.558621
2002.00	0.556498
2003.00	0.554424
2004.00	0.552253
2005.00	0.550214
2006.00	0.548040
2007.00	0.546155
2008.00	0.544268
2009.00	0.542413
2010.00	0.540453
2011.00	0.538542
2012.00	0.536566
2013.00	0.534048
2014.00	0.531949
2015.00	0.530180
2016.00	0.528611
2017.00	0.526496
2018.00	0.524729
2019.00	0.523091
2020.00	0.520795
2021.00	0.519244
2022.00	0.517425
2023.00	0.515814
2024.00	0.514049
2025.00	0.512070
2026.00	0.510314
2027.00	0.508590
2028.00	0.506661
2029.00	0.505148
2030.00	0.503780
2031.00	0.501913
2032.00	0.499866
2033.00	0.497919
2034.00	0.496332
2035.00	0.494497
2036.00	0.492522
2037.00	0.491510
2038.00	0.489324
2039.00	0.487670
2040.00	0.486011
2041.00	0.484623
2042.00	0.482711
2043.00	0.481313
2044.00	0.479525
2045.00	0.477965
2046.00	0.476438
2047.00	0.474506
2048.00	0.473038
2049.00	0.471345
2050.00	0.469600
2051.00	0.468073
2052.00	0.466508
2053.00	0.465356
2054.00	0.463785
2055.00	0.462380
2056.00	0.460680
2057.00	0.459103
2058.00	0.457654
2059.00	0.456378
2060.00	0.454478
2061.00	0.452891
2062.00	0.451396
2063.00	0.449506
2064.00	0.447910
2065.00	0.446436
2066.00	0.445404
2067.00	0.444028
2068.00	0.442630
2069.00	0.441343
2070.00	0.439331
2071.00	0.437740
2072.00	0.436310
2073.00	0.435128
2074.00	0.433502
2075.00	0.431650
2076.00	0.429904
2077.00	0.428624
2078.00	0.427029
2079.00	0.425660
2080.00	0.424528
2081.00	0.423104
2082.00	0.421792
2083.00	0.420408
2084.00	0.418874
2085.00	0.417233
2086.00	0.415618
2087.00	0.414761
2088.00	0.412982
2089.00	0.411676
2090.00	0.410289
2091.00	0.409213
2092.00	0.407840
2093.00	0.406687
2094.00	0.405638
2095.00	0.404589
2096.00	0.403321
2097.00	0.401950
2098.00	0.400694
2099.00	0.398984
2100.00	0.397260
2101.00	0.395901
2102.00	0.394973
2103.00	0.393758
2104.00	0.392169
2105.00	0.391307
2106.00	0.390042
2107.00	0.388678
2108.00	0.387185
2109.00	0.386147
2110.00	0.384743
2111.00	0.383309
2112.00	0.382159
2113.00	0.380632
2114.00	0.379615
2115.00	0.378666
2116.00	0.377829
2117.00	0.376463
2118.00	0.375652
2119.00	0.374521
2120.00	0.373289
2121.00	0.372139
2122.00	0.370904
2123.00	0.369994
2124.00	0.369031
2125.00	0.368240
2126.00	0.366847
2127.00	0.366556
2128.00	0.365350
2129.00	0.364220
2130.00	0.363498
2131.00	0.362255
2132.00	0.361229
2133.00	0.360044
2134.00	0.359588
2135.00	0.358221
2136.00	0.357066
2137.00	0.355975
2138.00	0.355277
2139.00	0.354525
2140.00	0.353531
2141.00	0.352621
2142.00	0.351268
2143.00	0.350616
2144.00	0.349215
2145.00	0.348446
2146.00	0.347284
2147.00	0.346331
2148.00	0.345500
2149.00	0.344300
2150.00	0.343660
2151.00	0.342687
2152.00	0.342373
2153.00	0.341210
2154.00	0.340507
2155.00	0.339486
2156.00	0.338657
2157.00	0.337668
2158.00	0.336723
2159.00	0.336387
2160.00	0.335847
2161.00	0.335188
2162.00	0.334627
2163.00	0.334419
2164.00	0.333785
2165.00	0.333089
2166.00	0.332632
2167.00	0.332059
2168.00	0.331487
2169.00	0.330628
2170.00	0.330394
2171.00	0.329649
2172.00	0.329185
2173.00	0.328546
2174.00	0.328162
2175.00	0.327680
2176.00	0.326983
2177.00	0.326491
2178.00	0.325853
2179.00	0.325569
2180.00	0.325061
2181.00	0.325014
2182.00	0.324712
2183.00	0.324528
2184.00	0.324152
2185.00	0.323741
2186.00	0.323364
2187.00	0.323099
2188.00	0.323108
2189.00	0.322642
2190.00	0.322429
2191.00	0.322122
2192.00	0.321835
2193.00	0.321722
2194.00	0.321340
2195.00	0.321337
2196.00	0.320675
2197.00	0.320194
[truncated: 303 more rows]
