# Supplementary material for: Ultrafast charge-transfer-induced spin transition in cobalt-tungstate molecular photomagnets
Source: Nat Commun. 2025 Jun 6;16:5012. doi: 10.1038/s41467-025-60401-4 (PMC12144094; doi:10.1038/s41467-025-60401-4)
Supplement: Supplementary file 5 — Source Data [file 41467_2025_60401_MOESM5_ESM.zip › Source_Data_files/Photoinduced_UV_vis_NIR_spectra_CsCoW/photo2nd_anealing/File_220713_180844_250K.txt]

File_220713_180844_250K.spc - RawData
�g�� (nm)	Abs.
200.00	2.180572
201.00	2.095782
202.00	2.128765
203.00	2.208798
204.00	2.141828
205.00	2.078105
206.00	2.098181
207.00	2.018842
208.00	1.957999
209.00	1.928694
210.00	1.920125
211.00	1.930979
212.00	1.957293
213.00	1.933229
214.00	1.966257
215.00	1.928741
216.00	1.958874
217.00	1.935261
218.00	1.958497
219.00	1.951070
220.00	1.982027
221.00	1.965365
222.00	1.963635
223.00	1.956825
224.00	1.943990
225.00	1.921955
226.00	1.917896
227.00	1.936960
228.00	1.943994
229.00	1.944548
230.00	1.949412
231.00	1.946972
232.00	1.959900
233.00	1.957547
234.00	1.971774
235.00	1.985452
236.00	1.994498
237.00	1.978106
238.00	1.986225
239.00	1.975674
240.00	1.983094
241.00	1.985642
242.00	1.994999
243.00	1.986943
244.00	1.990161
245.00	1.991530
246.00	1.993002
247.00	1.994557
248.00	2.003484
249.00	2.013361
250.00	2.023199
251.00	2.035427
252.00	2.044101
253.00	2.043941
254.00	2.043504
255.00	2.041517
256.00	2.038229
257.00	2.042151
258.00	2.038338
259.00	2.044773
260.00	2.042653
261.00	2.039130
262.00	2.039078
263.00	2.046750
264.00	2.045519
265.00	2.051066
266.00	2.052352
267.00	2.054539
268.00	2.054044
269.00	2.054362
270.00	2.055479
271.00	2.054880
272.00	2.049069
273.00	2.035037
274.00	2.031836
275.00	2.018906
276.00	2.015038
277.00	2.011746
278.00	2.018270
279.00	2.014287
280.00	2.011831
281.00	2.008626
282.00	2.008506
283.00	2.003351
284.00	1.995349
285.00	1.991295
286.00	1.990049
287.00	1.978741
288.00	1.969362
289.00	1.960830
290.00	1.956477
291.00	1.937047
292.00	1.929516
293.00	1.920744
294.00	1.916404
295.00	1.904859
296.00	1.902766
297.00	1.889331
298.00	1.878290
299.00	1.871206
300.00	1.861276
301.00	1.848777
302.00	1.840239
303.00	1.834650
304.00	1.817496
305.00	1.801759
306.00	1.788356
307.00	1.773842
308.00	1.758322
309.00	1.742596
310.00	1.726116
311.00	1.715340
312.00	1.707984
313.00	1.697208
314.00	1.688385
315.00	1.681760
316.00	1.668373
317.00	1.653732
318.00	1.634615
319.00	1.617684
320.00	1.601214
321.00	1.585989
322.00	1.568805
323.00	1.556388
324.00	1.543261
325.00	1.529268
326.00	1.516321
327.00	1.502309
328.00	1.491407
329.00	1.480863
330.00	1.472247
331.00	1.462349
332.00	1.454240
333.00	1.445065
334.00	1.434979
335.00	1.427779
336.00	1.422069
337.00	1.416606
338.00	1.409426
339.00	1.406720
340.00	1.401236
341.00	1.395420
342.00	1.389100
343.00	1.386246
344.00	1.380743
345.00	1.376325
346.00	1.370891
347.00	1.366711
348.00	1.361426
349.00	1.358466
350.00	1.353998
351.00	1.352107
352.00	1.349205
353.00	1.346350
354.00	1.340396
355.00	1.336763
356.00	1.330933
357.00	1.326614
358.00	1.322523
359.00	1.319313
360.00	1.313074
361.00	1.309204
362.00	1.303735
363.00	1.297085
364.00	1.291926
365.00	1.287177
366.00	1.280258
367.00	1.274455
368.00	1.266963
369.00	1.259161
370.00	1.251587
371.00	1.244387
372.00	1.237178
373.00	1.229209
374.00	1.221225
375.00	1.213059
376.00	1.203754
377.00	1.193928
378.00	1.185799
379.00	1.176608
380.00	1.168459
381.00	1.160298
382.00	1.152261
383.00	1.144243
384.00	1.136209
385.00	1.127326
386.00	1.119305
387.00	1.110630
388.00	1.102587
389.00	1.094519
390.00	1.086038
391.00	1.078013
392.00	1.070341
393.00	1.062199
394.00	1.054908
395.00	1.048772
396.00	1.042297
397.00	1.035797
398.00	1.029977
399.00	1.024489
400.00	1.018548
401.00	1.012708
402.00	1.008470
403.00	1.003421
404.00	0.998669
405.00	0.995061
406.00	0.992048
407.00	0.988488
408.00	0.985744
409.00	0.982285
410.00	0.978959
411.00	0.976049
412.00	0.972572
413.00	0.968938
414.00	0.966598
415.00	0.963686
416.00	0.959787
417.00	0.956999
418.00	0.954141
419.00	0.950675
420.00	0.947195
421.00	0.944288
422.00	0.941329
423.00	0.938998
424.00	0.936165
425.00	0.933150
426.00	0.930105
427.00	0.926934
428.00	0.923690
429.00	0.920297
430.00	0.917521
431.00	0.914882
432.00	0.912346
433.00	0.908916
434.00	0.905966
435.00	0.902599
436.00	0.899251
437.00	0.895787
438.00	0.893168
439.00	0.890449
440.00	0.888104
441.00	0.885572
442.00	0.882808
443.00	0.879698
444.00	0.877445
445.00	0.874646
446.00	0.871744
447.00	0.869272
448.00	0.866740
449.00	0.863645
450.00	0.861372
451.00	0.859165
452.00	0.856439
453.00	0.854675
454.00	0.853052
455.00	0.851085
456.00	0.849199
457.00	0.847589
458.00	0.846261
459.00	0.844618
460.00	0.842850
461.00	0.841740
462.00	0.840391
463.00	0.838257
464.00	0.836911
465.00	0.835334
466.00	0.833865
467.00	0.832432
468.00	0.830982
469.00	0.829001
470.00	0.827926
471.00	0.826042
472.00	0.824501
473.00	0.822888
474.00	0.821182
475.00	0.819623
476.00	0.818018
477.00	0.816193
478.00	0.814556
479.00	0.813173
480.00	0.810987
481.00	0.809106
482.00	0.807732
483.00	0.805751
484.00	0.803693
485.00	0.801792
486.00	0.799907
487.00	0.797463
488.00	0.795565
489.00	0.793469
490.00	0.791862
491.00	0.790027
492.00	0.788543
493.00	0.787275
494.00	0.785906
495.00	0.784307
496.00	0.782377
497.00	0.780645
498.00	0.779081
499.00	0.778051
500.00	0.776220
501.00	0.775294
502.00	0.773803
503.00	0.771878
504.00	0.769776
505.00	0.768206
506.00	0.766404
507.00	0.765250
508.00	0.763924
509.00	0.763183
510.00	0.762210
511.00	0.761424
512.00	0.760172
513.00	0.759177
514.00	0.757612
515.00	0.756448
516.00	0.755225
517.00	0.753906
518.00	0.753350
519.00	0.752625
520.00	0.751896
521.00	0.751039
522.00	0.750512
523.00	0.749161
524.00	0.748277
525.00	0.747175
526.00	0.746682
527.00	0.745930
528.00	0.745642
529.00	0.745285
530.00	0.745177
531.00	0.744804
532.00	0.744310
533.00	0.744142
534.00	0.743544
535.00	0.743111
536.00	0.742468
537.00	0.742405
538.00	0.741745
539.00	0.741896
540.00	0.741203
541.00	0.740794
542.00	0.740333
543.00	0.740202
544.00	0.739160
545.00	0.739039
546.00	0.738713
547.00	0.737942
548.00	0.737037
549.00	0.736845
550.00	0.736362
551.00	0.735805
552.00	0.735548
553.00	0.735228
554.00	0.734651
555.00	0.734104
556.00	0.733793
557.00	0.733850
558.00	0.733778
559.00	0.733608
560.00	0.733630
561.00	0.733655
562.00	0.733514
563.00	0.733828
564.00	0.734526
565.00	0.734913
566.00	0.735226
567.00	0.735530
568.00	0.735849
569.00	0.735941
570.00	0.736521
571.00	0.737372
572.00	0.738037
573.00	0.738392
574.00	0.738869
575.00	0.739157
576.00	0.739501
577.00	0.739945
578.00	0.740579
579.00	0.741703
580.00	0.743212
581.00	0.744170
582.00	0.745508
583.00	0.747183
584.00	0.748421
585.00	0.749931
586.00	0.751566
587.00	0.753243
588.00	0.754773
589.00	0.756608
590.00	0.758161
591.00	0.760087
592.00	0.762211
593.00	0.763984
594.00	0.765815
595.00	0.767614
596.00	0.769387
597.00	0.770970
598.00	0.773160
599.00	0.775101
600.00	0.776731
601.00	0.779142
602.00	0.780193
603.00	0.782219
604.00	0.784907
605.00	0.786717
606.00	0.788234
607.00	0.791185
608.00	0.793104
609.00	0.794764
610.00	0.797484
611.00	0.799599
612.00	0.801859
613.00	0.804088
614.00	0.805631
615.00	0.807745
616.00	0.809665
617.00	0.811511
618.00	0.813483
619.00	0.815836
620.00	0.818042
621.00	0.820678
622.00	0.823093
623.00	0.825219
624.00	0.827209
625.00	0.829609
626.00	0.831948
627.00	0.834257
628.00	0.836443
629.00	0.839373
630.00	0.840984
631.00	0.842834
632.00	0.845205
633.00	0.847545
634.00	0.849431
635.00	0.852093
636.00	0.853974
637.00	0.855998
638.00	0.857869
639.00	0.860462
640.00	0.862544
641.00	0.865483
642.00	0.867969
643.00	0.870804
644.00	0.873040
645.00	0.875410
646.00	0.877755
647.00	0.879925
648.00	0.882153
649.00	0.883934
650.00	0.886153
651.00	0.888332
652.00	0.889740
653.00	0.891616
654.00	0.893938
655.00	0.896337
656.00	0.898564
657.00	0.901763
658.00	0.904854
659.00	0.907399
660.00	0.910346
661.00	0.913238
662.00	0.916120
663.00	0.918266
664.00	0.920868
665.00	0.922118
666.00	0.923227
667.00	0.924095
668.00	0.925228
669.00	0.926426
670.00	0.927640
671.00	0.929057
672.00	0.930322
673.00	0.932014
674.00	0.932403
675.00	0.934250
676.00	0.935740
677.00	0.938043
678.00	0.939105
679.00	0.941174
680.00	0.942969
681.00	0.944898
682.00	0.946605
683.00	0.948900
684.00	0.951491
685.00	0.952997
686.00	0.954916
687.00	0.955976
688.00	0.957251
689.00	0.958793
690.00	0.959409
691.00	0.960878
692.00	0.962151
693.00	0.964485
694.00	0.965066
695.00	0.967878
696.00	0.968706
697.00	0.970564
698.00	0.971426
699.00	0.973116
700.00	0.973795
701.00	0.975548
702.00	0.977015
703.00	0.978538
704.00	0.980349
705.00	0.981290
706.00	0.983411
707.00	0.984201
708.00	0.984258
709.00	0.984694
710.00	0.987049
711.00	0.987281
712.00	0.988217
713.00	0.989744
714.00	0.990383
715.00	0.989522
716.00	0.990767
717.00	0.991991
718.00	0.992620
719.00	0.987238
720.00	0.982622
721.00	0.978098
722.00	0.976933
723.00	0.975874
724.00	0.974777
725.00	0.973734
726.00	0.972797
727.00	0.971419
728.00	0.970090
729.00	0.968923
730.00	0.969508
731.00	0.970018
732.00	0.970580
733.00	0.971083
734.00	0.971691
735.00	0.972252
736.00	0.972806
737.00	0.973192
738.00	0.973684
739.00	0.974032
740.00	0.974414
741.00	0.974816
742.00	0.975078
743.00	0.975391
744.00	0.975698
745.00	0.975958
746.00	0.976126
747.00	0.976361
748.00	0.976568
749.00	0.976754
750.00	0.977001
751.00	0.976995
752.00	0.977094
753.00	0.977080
754.00	0.977095
755.00	0.976977
756.00	0.976915
757.00	0.976801
758.00	0.976640
759.00	0.976640
760.00	0.976489
761.00	0.976301
762.00	0.976109
763.00	0.975908
764.00	0.975660
765.00	0.975373
766.00	0.975027
767.00	0.974635
768.00	0.974248
769.00	0.973771
770.00	0.973289
771.00	0.972879
772.00	0.972456
773.00	0.972009
774.00	0.971533
775.00	0.970956
776.00	0.970286
777.00	0.969760
778.00	0.969079
779.00	0.968553
780.00	0.967936
781.00	0.967231
782.00	0.966581
783.00	0.965793
784.00	0.965073
785.00	0.964273
786.00	0.963445
787.00	0.962673
788.00	0.961932
789.00	0.961008
790.00	0.960081
791.00	0.959206
792.00	0.958270
793.00	0.957318
794.00	0.956322
795.00	0.955352
796.00	0.954210
797.00	0.953197
798.00	0.952153
799.00	0.951017
800.00	0.949960
801.00	0.948747
802.00	0.947673
803.00	0.946567
804.00	0.945414
805.00	0.944047
806.00	0.942807
807.00	0.941583
808.00	0.940175
809.00	0.938923
810.00	0.937635
811.00	0.936363
812.00	0.935157
813.00	0.933819
814.00	0.932422
815.00	0.930996
816.00	0.929678
817.00	0.928372
818.00	0.927094
819.00	0.925756
820.00	0.924414
821.00	0.923001
822.00	0.921683
823.00	0.920313
824.00	0.918954
825.00	0.917731
826.00	0.916321
827.00	0.914970
828.00	0.913556
829.00	0.912019
830.00	0.910589
831.00	0.909204
832.00	0.907795
833.00	0.906324
834.00	0.904862
835.00	0.903393
836.00	0.901885
837.00	0.900391
838.00	0.899002
839.00	0.897552
840.00	0.896196
841.00	0.894665
842.00	0.893004
843.00	0.891519
844.00	0.890131
845.00	0.888644
846.00	0.887260
847.00	0.885779
848.00	0.884296
849.00	0.882788
850.00	0.881231
851.00	0.879620
852.00	0.878047
853.00	0.876460
854.00	0.874957
855.00	0.873486
856.00	0.871991
857.00	0.870414
858.00	0.868889
859.00	0.867575
860.00	0.865877
861.00	0.864213
862.00	0.862702
863.00	0.857289
864.00	0.852039
865.00	0.846835
866.00	0.841598
867.00	0.836221
868.00	0.831052
869.00	0.825857
870.00	0.820596
871.00	0.815252
872.00	0.809848
873.00	0.804440
874.00	0.798994
875.00	0.793668
876.00	0.788246
877.00	0.783072
878.00	0.777747
879.00	0.772385
880.00	0.770142
881.00	0.767962
882.00	0.765540
883.00	0.763233
884.00	0.761013
885.00	0.758714
886.00	0.756391
887.00	0.754111
888.00	0.751762
889.00	0.749430
890.00	0.747205
891.00	0.745021
892.00	0.742744
893.00	0.740419
894.00	0.738069
895.00	0.735725
896.00	0.733423
897.00	0.731112
898.00	0.728675
899.00	0.726393
900.00	0.724070
901.00	0.721748
902.00	0.719265
903.00	0.716877
904.00	0.714521
905.00	0.712160
906.00	0.709746
907.00	0.707341
908.00	0.704974
909.00	0.702594
910.00	0.700207
911.00	0.697907
912.00	0.695551
913.00	0.693209
914.00	0.690855
915.00	0.688532
916.00	0.686191
917.00	0.683851
918.00	0.681532
919.00	0.679343
920.00	0.677044
921.00	0.674763
922.00	0.672585
923.00	0.670461
924.00	0.668367
925.00	0.666189
926.00	0.664065
927.00	0.661962
928.00	0.659794
929.00	0.657696
930.00	0.655515
931.00	0.653395
932.00	0.651266
933.00	0.649165
934.00	0.647063
935.00	0.644995
936.00	0.642927
937.00	0.640911
938.00	0.638877
939.00	0.636820
940.00	0.634769
941.00	0.632665
942.00	0.630598
943.00	0.628538
944.00	0.626463
945.00	0.624354
946.00	0.622318
947.00	0.620322
948.00	0.618374
949.00	0.616457
950.00	0.614508
951.00	0.612547
952.00	0.610611
953.00	0.608606
954.00	0.606616
955.00	0.604617
956.00	0.602642
957.00	0.600670
958.00	0.598668
959.00	0.596714
960.00	0.594816
961.00	0.592901
962.00	0.591022
963.00	0.589109
964.00	0.587200
965.00	0.585255
966.00	0.583305
967.00	0.581375
968.00	0.579417
969.00	0.577470
970.00	0.575550
971.00	0.573685
972.00	0.571828
973.00	0.569940
974.00	0.568027
975.00	0.566147
976.00	0.564299
977.00	0.562387
978.00	0.560552
979.00	0.558744
980.00	0.556974
981.00	0.555174
982.00	0.553400
983.00	0.551635
984.00	0.549854
985.00	0.548123
986.00	0.546379
987.00	0.544635
988.00	0.542866
989.00	0.541153
990.00	0.539454
991.00	0.537767
992.00	0.536095
993.00	0.534429
994.00	0.532802
995.00	0.531122
996.00	0.529462
997.00	0.527776
998.00	0.526136
999.00	0.524505
1000.00	0.522878
1001.00	0.521283
1002.00	0.519722
1003.00	0.518183
1004.00	0.516659
1005.00	0.515121
1006.00	0.513599
1007.00	0.512087
1008.00	0.510580
1009.00	0.509064
1010.00	0.507550
1011.00	0.506021
1012.00	0.504542
1013.00	0.503068
1014.00	0.501585
1015.00	0.500109
1016.00	0.498615
1017.00	0.497162
1018.00	0.495695
1019.00	0.494249
1020.00	0.492803
1021.00	0.491396
1022.00	0.490005
1023.00	0.488556
1024.00	0.487145
1025.00	0.485775
1026.00	0.484396
1027.00	0.483003
1028.00	0.481626
1029.00	0.480262
1030.00	0.478882
1031.00	0.477561
1032.00	0.476248
1033.00	0.474948
1034.00	0.473621
1035.00	0.472314
1036.00	0.471014
1037.00	0.469714
1038.00	0.468414
1039.00	0.467094
1040.00	0.465822
1041.00	0.464546
1042.00	0.463264
1043.00	0.462034
1044.00	0.460805
1045.00	0.459580
1046.00	0.458359
1047.00	0.457160
1048.00	0.455969
1049.00	0.454744
1050.00	0.453533
1051.00	0.452363
1052.00	0.451220
1053.00	0.450044
1054.00	0.448894
1055.00	0.447740
1056.00	0.446621
1057.00	0.445498
1058.00	0.444392
1059.00	0.443311
1060.00	0.442213
1061.00	0.441101
1062.00	0.440007
1063.00	0.438946
1064.00	0.437882
1065.00	0.436821
1066.00	0.435779
1067.00	0.434749
1068.00	0.433694
1069.00	0.432637
1070.00	0.431615
1071.00	0.430582
1072.00	0.429551
1073.00	0.428520
1074.00	0.427485
1075.00	0.426485
1076.00	0.425465
1077.00	0.424445
1078.00	0.423455
1079.00	0.422506
1080.00	0.421532
1081.00	0.420575
1082.00	0.419600
1083.00	0.418671
1084.00	0.417752
1085.00	0.416828
1086.00	0.415905
1087.00	0.415005
1088.00	0.414087
1089.00	0.413208
1090.00	0.412340
1091.00	0.411523
1092.00	0.410669
1093.00	0.409833
1094.00	0.409021
1095.00	0.408232
1096.00	0.407436
1097.00	0.406629
1098.00	0.405826
1099.00	0.405027
1100.00	0.404195
1101.00	0.403384
1102.00	0.402599
1103.00	0.401849
1104.00	0.401069
1105.00	0.400309
1106.00	0.399552
1107.00	0.398802
1108.00	0.398029
1109.00	0.397276
1110.00	0.396534
1111.00	0.395798
1112.00	0.395064
1113.00	0.394309
1114.00	0.393605
1115.00	0.392901
1116.00	0.392202
1117.00	0.391545
1118.00	0.390856
1119.00	0.390178
1120.00	0.389463
1121.00	0.388788
1122.00	0.388139
1123.00	0.387463
1124.00	0.386792
1125.00	0.386173
1126.00	0.385558
1127.00	0.384964
1128.00	0.384330
1129.00	0.383715
1130.00	0.383127
1131.00	0.382541
1132.00	0.381930
1133.00	0.381328
1134.00	0.380730
1135.00	0.380167
1136.00	0.379621
1137.00	0.379090
1138.00	0.378554
1139.00	0.378004
1140.00	0.377488
1141.00	0.376985
1142.00	0.376470
1143.00	0.375941
1144.00	0.375380
1145.00	0.374883
1146.00	0.374386
1147.00	0.373865
1148.00	0.373326
1149.00	0.372835
1150.00	0.372369
1151.00	0.371888
1152.00	0.371383
1153.00	0.370876
1154.00	0.370375
1155.00	0.369880
1156.00	0.369373
1157.00	0.368862
1158.00	0.368373
1159.00	0.367860
1160.00	0.367373
1161.00	0.366900
1162.00	0.366428
1163.00	0.365928
1164.00	0.365431
1165.00	0.364941
1166.00	0.364450
1167.00	0.363937
1168.00	0.363419
1169.00	0.362951
1170.00	0.362448
1171.00	0.361947
1172.00	0.361447
1173.00	0.360984
1174.00	0.360528
1175.00	0.360036
1176.00	0.359560
1177.00	0.359079
1178.00	0.358607
1179.00	0.358114
1180.00	0.357622
1181.00	0.357149
1182.00	0.356666
1183.00	0.356193
1184.00	0.355723
1185.00	0.355265
1186.00	0.354783
1187.00	0.354315
1188.00	0.353844
1189.00	0.353391
1190.00	0.352923
1191.00	0.352453
1192.00	0.351980
1193.00	0.351523
1194.00	0.351056
1195.00	0.350594
1196.00	0.350133
1197.00	0.349716
1198.00	0.349271
1199.00	0.348835
1200.00	0.348387
1201.00	0.347956
1202.00	0.347523
1203.00	0.347066
1204.00	0.346624
1205.00	0.346204
1206.00	0.345747
1207.00	0.345301
1208.00	0.344885
1209.00	0.344471
1210.00	0.344036
1211.00	0.343589
1212.00	0.343128
1213.00	0.342705
1214.00	0.342251
1215.00	0.341806
1216.00	0.341357
1217.00	0.340911
1218.00	0.340440
1219.00	0.339993
1220.00	0.339568
1221.00	0.339145
1222.00	0.338723
1223.00	0.338315
1224.00	0.337907
1225.00	0.337449
1226.00	0.337008
1227.00	0.336581
1228.00	0.336157
1229.00	0.335752
1230.00	0.335292
1231.00	0.334856
1232.00	0.334436
1233.00	0.334040
1234.00	0.333649
1235.00	0.333275
1236.00	0.332867
1237.00	0.332470
1238.00	0.332067
1239.00	0.331658
1240.00	0.331261
1241.00	0.330854
1242.00	0.330447
1243.00	0.330045
1244.00	0.329636
1245.00	0.329249
1246.00	0.328853
1247.00	0.328469
1248.00	0.328079
1249.00	0.327700
1250.00	0.327317
1251.00	0.326925
1252.00	0.326528
1253.00	0.326141
1254.00	0.325755
1255.00	0.325382
1256.00	0.325019
1257.00	0.324651
1258.00	0.324264
1259.00	0.323913
1260.00	0.323572
1261.00	0.323220
1262.00	0.322859
1263.00	0.322493
1264.00	0.322154
1265.00	0.321784
1266.00	0.321419
1267.00	0.321067
1268.00	0.320742
1269.00	0.320400
1270.00	0.320069
1271.00	0.319747
1272.00	0.319414
1273.00	0.319059
1274.00	0.318705
1275.00	0.318372
1276.00	0.318065
1277.00	0.317726
1278.00	0.317407
1279.00	0.317121
1280.00	0.316846
1281.00	0.316553
1282.00	0.316305
1283.00	0.316036
1284.00	0.315769
1285.00	0.315469
1286.00	0.315212
1287.00	0.314955
1288.00	0.314679
1289.00	0.314417
1290.00	0.314177
1291.00	0.313945
1292.00	0.313741
1293.00	0.313519
1294.00	0.313288
1295.00	0.313083
1296.00	0.312871
1297.00	0.312658
1298.00	0.312444
1299.00	0.312231
1300.00	0.312034
1301.00	0.311836
1302.00	0.311653
1303.00	0.311464
1304.00	0.311279
1305.00	0.311114
1306.00	0.310930
1307.00	0.310749
1308.00	0.310573
1309.00	0.310376
1310.00	0.310186
1311.00	0.310031
1312.00	0.309851
1313.00	0.309658
1314.00	0.309479
1315.00	0.309334
1316.00	0.309193
1317.00	0.309057
1318.00	0.308906
1319.00	0.308766
1320.00	0.308646
1321.00	0.308512
1322.00	0.308380
1323.00	0.308267
1324.00	0.308124
1325.00	0.308001
1326.00	0.307907
1327.00	0.307789
1328.00	0.307681
1329.00	0.307593
1330.00	0.307520
1331.00	0.307455
1332.00	0.307365
1333.00	0.307290
1334.00	0.307210
1335.00	0.307113
1336.00	0.307031
1337.00	0.306954
1338.00	0.306869
1339.00	0.306782
1340.00	0.306771
1341.00	0.306774
1342.00	0.306753
1343.00	0.306698
1344.00	0.306662
1345.00	0.306631
1346.00	0.306595
1347.00	0.306545
1348.00	0.306486
1349.00	0.306471
1350.00	0.306455
1351.00	0.306441
1352.00	0.306437
1353.00	0.306461
1354.00	0.306473
1355.00	0.306518
1356.00	0.306601
1357.00	0.306648
1358.00	0.306751
1359.00	0.306876
1360.00	0.307053
1361.00	0.307258
1362.00	0.307485
1363.00	0.307741
1364.00	0.308069
1365.00	0.308431
1366.00	0.308800
1367.00	0.309204
1368.00	0.309682
1369.00	0.310241
1370.00	0.310795
1371.00	0.311404
1372.00	0.312095
1373.00	0.312854
1374.00	0.313670
1375.00	0.314522
1376.00	0.315458
1377.00	0.316457
1378.00	0.317529
1379.00	0.318673
1380.00	0.319899
1381.00	0.321190
1382.00	0.322534
1383.00	0.323964
1384.00	0.325448
1385.00	0.327001
1386.00	0.328631
1387.00	0.330351
1388.00	0.332135
1389.00	0.333959
1390.00	0.335826
1391.00	0.337738
1392.00	0.339719
1393.00	0.341731
1394.00	0.343807
1395.00	0.345916
1396.00	0.348052
1397.00	0.350204
1398.00	0.352377
1399.00	0.354585
1400.00	0.356805
1401.00	0.359019
1402.00	0.361233
1403.00	0.363443
1404.00	0.365669
1405.00	0.367888
1406.00	0.370107
1407.00	0.372270
1408.00	0.374419
1409.00	0.376551
1410.00	0.378662
1411.00	0.380710
1412.00	0.382697
1413.00	0.384659
1414.00	0.386561
1415.00	0.388424
1416.00	0.390243
1417.00	0.391995
1418.00	0.393695
1419.00	0.395347
1420.00	0.396919
1421.00	0.398440
1422.00	0.399883
1423.00	0.401279
1424.00	0.402635
1425.00	0.403908
1426.00	0.405122
1427.00	0.406267
1428.00	0.407364
1429.00	0.408410
1430.00	0.409405
1431.00	0.410359
1432.00	0.411224
1433.00	0.412031
1434.00	0.412831
1435.00	0.413616
1436.00	0.414329
1437.00	0.414965
1438.00	0.415544
1439.00	0.416093
1440.00	0.416583
1441.00	0.417043
1442.00	0.417497
1443.00	0.417874
1444.00	0.418210
1445.00	0.418489
1446.00	0.418762
1447.00	0.418995
1448.00	0.419171
1449.00	0.419307
1450.00	0.419390
1451.00	0.419431
1452.00	0.419436
1453.00	0.419383
1454.00	0.419327
1455.00	0.419207
1456.00	0.419064
1457.00	0.418860
1458.00	0.418582
1459.00	0.418235
1460.00	0.417844
1461.00	0.417405
1462.00	0.416942
1463.00	0.416422
1464.00	0.415833
1465.00	0.415221
1466.00	0.414541
1467.00	0.413864
1468.00	0.413117
1469.00	0.412316
1470.00	0.411485
1471.00	0.410603
1472.00	0.409706
1473.00	0.408794
1474.00	0.407823
1475.00	0.406836
1476.00	0.405787
1477.00	0.404738
1478.00	0.403670
1479.00	0.402548
1480.00	0.401376
1481.00	0.400212
1482.00	0.399047
1483.00	0.397868
1484.00	0.396657
1485.00	0.395461
1486.00	0.394235
1487.00	0.392978
1488.00	0.391716
1489.00	0.390462
1490.00	0.389155
1491.00	0.387849
1492.00	0.386535
1493.00	0.385261
1494.00	0.383971
1495.00	0.382704
1496.00	0.381414
1497.00	0.380175
1498.00	0.378901
1499.00	0.377592
1500.00	0.376296
1501.00	0.374985
1502.00	0.373676
1503.00	0.372356
1504.00	0.371066
1505.00	0.369798
1506.00	0.368491
1507.00	0.367182
1508.00	0.365912
1509.00	0.364636
1510.00	0.363331
1511.00	0.362024
1512.00	0.360709
1513.00	0.359429
1514.00	0.358114
1515.00	0.356838
1516.00	0.355567
1517.00	0.354330
1518.00	0.353107
1519.00	0.351891
1520.00	0.350700
1521.00	0.349514
1522.00	0.348307
1523.00	0.347124
1524.00	0.345958
1525.00	0.344794
1526.00	0.343638
1527.00	0.342527
1528.00	0.341441
1529.00	0.340331
1530.00	0.339244
1531.00	0.338181
1532.00	0.337117
1533.00	0.336086
1534.00	0.335034
1535.00	0.333994
1536.00	0.332958
1537.00	0.331932
1538.00	0.330925
1539.00	0.329922
1540.00	0.328933
1541.00	0.327940
1542.00	0.326978
1543.00	0.326011
1544.00	0.325072
1545.00	0.324137
1546.00	0.323233
1547.00	0.322346
1548.00	0.321439
1549.00	0.320549
1550.00	0.319666
1551.00	0.318813
1552.00	0.317953
1553.00	0.317096
1554.00	0.316247
1555.00	0.315386
1556.00	0.314562
1557.00	0.313750
1558.00	0.312956
1559.00	0.312169
1560.00	0.311389
1561.00	0.310599
1562.00	0.309820
1563.00	0.309058
1564.00	0.308294
1565.00	0.307568
1566.00	0.306829
1567.00	0.306093
1568.00	0.305359
1569.00	0.304652
1570.00	0.303945
1571.00	0.303251
1572.00	0.302593
1573.00	0.301936
1574.00	0.301298
1575.00	0.300642
1576.00	0.299976
1577.00	0.299361
1578.00	0.298741
1579.00	0.298122
1580.00	0.297506
1581.00	0.296904
1582.00	0.296329
1583.00	0.295752
1584.00	0.295195
1585.00	0.294671
1586.00	0.294135
1587.00	0.293590
1588.00	0.293045
1589.00	0.292503
1590.00	0.291968
1591.00	0.291432
1592.00	0.290936
1593.00	0.290434
1594.00	0.289924
1595.00	0.289430
1596.00	0.288972
1597.00	0.288508
1598.00	0.288057
1599.00	0.287596
1600.00	0.287136
1601.00	0.286681
1602.00	0.286208
1603.00	0.285757
1604.00	0.285343
1605.00	0.284923
1606.00	0.284507
1607.00	0.284108
1608.00	0.283712
1609.00	0.283312
1610.00	0.282924
1611.00	0.282535
1612.00	0.282136
1613.00	0.281739
1614.00	0.281356
1615.00	0.280968
1616.00	0.280596
1617.00	0.280239
1618.00	0.279876
1619.00	0.279511
1620.00	0.279141
1621.00	0.278781
1622.00	0.278436
1623.00	0.278091
1624.00	0.277750
1625.00	0.277415
1626.00	0.277091
1627.00	0.276790
1628.00	0.276502
1629.00	0.276234
1630.00	0.275943
1631.00	0.275675
1632.00	0.275425
1633.00	0.275137
1634.00	0.274861
1635.00	0.274589
1636.00	0.274308
1637.00	0.274042
1638.00	0.273781
1639.00	0.273544
1640.00	0.273309
1641.00	0.273055
1642.00	0.272798
1643.00	0.274261
1644.00	0.275758
1645.00	0.277208
1646.00	0.278690
1647.00	0.280161
1648.00	0.281601
1649.00	0.282980
1650.00	0.284484
1651.00	0.285935
1652.00	0.287455
1653.00	0.288979
1654.00	0.290512
1655.00	0.291997
1656.00	0.293499
1657.00	0.295002
1658.00	0.296562
1659.00	0.298075
1660.00	0.297810
1661.00	0.297504
1662.00	0.297219
1663.00	0.296896
1664.00	0.296625
1665.00	0.296365
1666.00	0.296155
1667.00	0.295882
1668.00	0.295661
1669.00	0.295357
1670.00	0.295074
1671.00	0.294851
1672.00	0.294702
1673.00	0.294460
1674.00	0.294190
1675.00	0.293938
1676.00	0.293783
1677.00	0.293579
1678.00	0.293424
1679.00	0.293320
1680.00	0.293256
1681.00	0.293141
1682.00	0.293010
1683.00	0.292955
1684.00	0.292843
1685.00	0.292739
1686.00	0.292658
1687.00	0.292584
1688.00	0.292530
1689.00	0.292428
1690.00	0.292412
1691.00	0.292443
1692.00	0.292447
1693.00	0.292405
1694.00	0.292390
1695.00	0.292366
1696.00	0.292386
1697.00	0.292312
1698.00	0.292291
1699.00	0.292370
1700.00	0.292199
1701.00	0.292218
1702.00	0.292220
1703.00	0.292266
1704.00	0.292195
1705.00	0.292131
1706.00	0.292117
1707.00	0.292106
1708.00	0.292098
1709.00	0.292065
1710.00	0.292082
1711.00	0.292075
1712.00	0.292032
1713.00	0.291965
1714.00	0.291945
1715.00	0.291900
1716.00	0.291813
1717.00	0.291938
1718.00	0.291891
1719.00	0.291850
1720.00	0.291777
1721.00	0.291877
1722.00	0.291883
1723.00	0.291866
1724.00	0.291853
1725.00	0.291855
1726.00	0.291858
1727.00	0.291821
1728.00	0.291774
1729.00	0.291788
1730.00	0.291744
1731.00	0.291802
1732.00	0.291798
1733.00	0.291798
1734.00	0.291833
1735.00	0.291877
1736.00	0.291988
1737.00	0.292081
1738.00	0.292133
1739.00	0.292202
1740.00	0.292339
1741.00	0.292448
1742.00	0.292512
1743.00	0.292583
1744.00	0.292754
1745.00	0.292914
1746.00	0.293018
1747.00	0.293176
1748.00	0.293256
1749.00	0.293486
1750.00	0.293606
1751.00	0.293728
1752.00	0.293855
1753.00	0.294003
1754.00	0.294097
1755.00	0.294265
1756.00	0.294406
1757.00	0.294494
1758.00	0.294632
1759.00	0.294830
1760.00	0.294968
1761.00	0.294983
1762.00	0.295146
1763.00	0.295284
1764.00	0.295442
1765.00	0.295492
1766.00	0.295575
1767.00	0.295700
1768.00	0.295760
1769.00	0.295812
1770.00	0.295819
1771.00	0.295942
1772.00	0.296049
1773.00	0.296114
1774.00	0.296096
1775.00	0.296116
1776.00	0.296051
1777.00	0.296108
1778.00	0.296170
1779.00	0.296116
1780.00	0.296084
1781.00	0.296103
1782.00	0.296192
1783.00	0.296091
1784.00	0.296066
1785.00	0.295966
1786.00	0.295917
1787.00	0.295777
1788.00	0.295683
1789.00	0.295486
1790.00	0.295332
1791.00	0.295299
1792.00	0.295161
1793.00	0.295057
1794.00	0.294823
1795.00	0.294689
1796.00	0.294546
1797.00	0.294387
1798.00	0.294154
1799.00	0.293939
1800.00	0.293784
1801.00	0.293489
1802.00	0.293318
1803.00	0.293194
1804.00	0.293103
1805.00	0.292922
1806.00	0.292755
1807.00	0.292548
1808.00	0.292274
1809.00	0.292071
1810.00	0.291994
1811.00	0.291937
1812.00	0.291797
1813.00	0.291635
1814.00	0.291500
1815.00	0.291298
1816.00	0.291210
1817.00	0.291091
1818.00	0.291102
1819.00	0.291021
1820.00	0.290947
1821.00	0.290887
1822.00	0.290720
1823.00	0.290716
1824.00	0.290763
1825.00	0.290822
1826.00	0.290706
1827.00	0.290676
1828.00	0.290697
1829.00	0.290746
1830.00	0.290775
1831.00	0.290829
1832.00	0.291118
1833.00	0.291220
1834.00	0.291335
1835.00	0.291558
1836.00	0.291973
1837.00	0.292220
1838.00	0.292702
1839.00	0.293182
1840.00	0.293568
1841.00	0.294049
1842.00	0.294690
1843.00	0.295549
1844.00	0.296186
1845.00	0.296899
1846.00	0.297679
1847.00	0.298701
1848.00	0.299699
1849.00	0.300735
1850.00	0.301935
1851.00	0.303344
1852.00	0.304706
1853.00	0.306061
1854.00	0.307725
1855.00	0.309317
1856.00	0.311281
1857.00	0.313345
1858.00	0.315591
1859.00	0.317716
1860.00	0.320058
1861.00	0.322760
1862.00	0.325489
1863.00	0.328408
1864.00	0.331499
1865.00	0.334886
1866.00	0.338328
1867.00	0.342067
1868.00	0.345867
1869.00	0.349993
1870.00	0.354287
1871.00	0.358749
1872.00	0.363403
1873.00	0.368104
1874.00	0.373177
1875.00	0.378149
1876.00	0.383788
1877.00	0.389421
1878.00	0.395022
1879.00	0.400983
1880.00	0.407198
1881.00	0.413363
1882.00	0.419537
1883.00	0.425911
1884.00	0.432276
1885.00	0.438873
1886.00	0.445353
1887.00	0.452038
1888.00	0.458773
1889.00	0.465609
1890.00	0.472434
1891.00	0.479269
1892.00	0.486122
1893.00	0.492759
1894.00	0.499586
1895.00	0.506179
1896.00	0.512967
1897.00	0.519480
1898.00	0.526230
1899.00	0.532896
1900.00	0.539232
1901.00	0.545990
1902.00	0.552424
1903.00	0.559157
1904.00	0.565262
1905.00	0.571424
1906.00	0.577321
1907.00	0.583203
1908.00	0.588564
1909.00	0.594149
1910.00	0.599048
1911.00	0.603963
1912.00	0.609034
1913.00	0.613380
1914.00	0.617880
1915.00	0.621839
1916.00	0.625603
1917.00	0.629308
1918.00	0.632560
1919.00	0.635683
1920.00	0.637851
1921.00	0.640626
1922.00	0.642790
1923.00	0.644871
1924.00	0.646535
1925.00	0.648204
1926.00	0.649469
1927.00	0.651220
1928.00	0.652609
1929.00	0.653499
1930.00	0.654293
1931.00	0.654515
1932.00	0.654933
1933.00	0.655211
1934.00	0.655689
1935.00	0.655758
1936.00	0.656169
1937.00	0.656471
1938.00	0.656159
1939.00	0.655525
1940.00	0.654848
1941.00	0.654604
1942.00	0.653869
1943.00	0.653374
1944.00	0.652330
1945.00	0.651292
1946.00	0.650755
1947.00	0.649915
1948.00	0.649140
1949.00	0.647755
1950.00	0.646519
1951.00	0.645553
1952.00	0.643755
1953.00	0.641977
1954.00	0.640368
1955.00	0.638717
1956.00	0.637381
1957.00	0.636181
1958.00	0.634400
1959.00	0.632935
1960.00	0.631287
1961.00	0.629685
1962.00	0.627857
1963.00	0.625676
1964.00	0.623861
1965.00	0.622336
1966.00	0.620663
1967.00	0.618909
1968.00	0.616740
1969.00	0.615098
1970.00	0.612788
1971.00	0.611272
1972.00	0.609625
1973.00	0.607910
1974.00	0.605866
1975.00	0.603974
1976.00	0.602255
1977.00	0.600596
1978.00	0.598969
1979.00	0.597012
1980.00	0.595270
1981.00	0.593110
1982.00	0.591262
1983.00	0.589405
1984.00	0.587450
1985.00	0.585256
1986.00	0.583581
1987.00	0.581979
1988.00	0.579599
1989.00	0.578100
1990.00	0.575893
1991.00	0.573883
1992.00	0.571603
1993.00	0.569544
1994.00	0.567389
1995.00	0.564879
1996.00	0.563036
1997.00	0.561061
1998.00	0.559490
1999.00	0.557088
2000.00	0.555264
2001.00	0.553342
2002.00	0.551485
2003.00	0.549116
2004.00	0.547153
2005.00	0.545325
2006.00	0.542732
2007.00	0.540796
2008.00	0.538807
2009.00	0.537494
2010.00	0.535785
2011.00	0.533928
2012.00	0.532520
2013.00	0.530160
2014.00	0.528423
2015.00	0.526420
2016.00	0.524892
2017.00	0.522673
2018.00	0.521029
2019.00	0.519407
2020.00	0.517462
2021.00	0.515743
2022.00	0.513811
2023.00	0.511961
2024.00	0.510439
2025.00	0.508720
2026.00	0.506847
2027.00	0.504650
2028.00	0.502896
2029.00	0.500887
2030.00	0.499498
2031.00	0.497548
2032.00	0.495761
2033.00	0.494083
2034.00	0.492641
2035.00	0.490680
2036.00	0.488739
2037.00	0.487466
2038.00	0.485225
2039.00	0.483787
2040.00	0.482396
2041.00	0.480680
2042.00	0.479057
2043.00	0.477349
2044.00	0.475765
2045.00	0.474350
2046.00	0.472672
2047.00	0.470987
2048.00	0.469848
2049.00	0.468451
2050.00	0.466758
2051.00	0.465003
2052.00	0.463651
2053.00	0.462362
2054.00	0.460910
2055.00	0.459533
2056.00	0.458092
2057.00	0.456602
2058.00	0.455005
2059.00	0.453688
2060.00	0.452157
2061.00	0.450853
2062.00	0.449198
2063.00	0.447758
2064.00	0.446286
2065.00	0.444372
2066.00	0.443002
2067.00	0.441607
2068.00	0.440423
2069.00	0.438772
2070.00	0.437324
2071.00	0.435746
2072.00	0.434606
2073.00	0.433151
2074.00	0.431592
2075.00	0.430461
2076.00	0.429078
2077.00	0.427717
2078.00	0.426182
2079.00	0.424697
2080.00	0.423446
2081.00	0.422233
2082.00	0.420969
2083.00	0.419528
2084.00	0.417823
2085.00	0.416581
2086.00	0.415476
2087.00	0.414225
2088.00	0.412912
2089.00	0.411788
2090.00	0.410367
2091.00	0.409306
2092.00	0.407854
2093.00	0.406495
2094.00	0.404960
2095.00	0.403966
2096.00	0.402604
2097.00	0.401174
2098.00	0.400010
2099.00	0.398829
2100.00	0.397478
2101.00	0.396286
2102.00	0.395098
2103.00	0.393929
2104.00	0.392240
2105.00	0.391322
2106.00	0.390024
2107.00	0.388581
2108.00	0.386909
2109.00	0.385672
2110.00	0.384369
2111.00	0.383347
2112.00	0.382197
2113.00	0.380985
2114.00	0.379996
2115.00	0.378628
2116.00	0.377539
2117.00	0.376392
2118.00	0.375404
2119.00	0.374038
2120.00	0.372749
2121.00	0.371939
2122.00	0.370412
2123.00	0.369553
2124.00	0.368802
2125.00	0.368093
2126.00	0.366894
2127.00	0.366114
2128.00	0.365121
2129.00	0.363748
2130.00	0.362912
2131.00	0.361916
2132.00	0.361236
2133.00	0.359580
2134.00	0.359111
2135.00	0.358198
2136.00	0.357063
2137.00	0.356242
2138.00	0.355470
2139.00	0.354834
2140.00	0.353375
2141.00	0.352401
2142.00	0.351461
2143.00	0.350468
2144.00	0.349397
2145.00	0.348559
2146.00	0.348008
2147.00	0.346936
2148.00	0.346414
2149.00	0.345412
2150.00	0.345266
2151.00	0.343966
2152.00	0.343358
2153.00	0.342812
2154.00	0.341918
2155.00	0.340972
2156.00	0.340341
2157.00	0.339972
2158.00	0.338929
2159.00	0.338218
2160.00	0.337952
2161.00	0.336866
2162.00	0.336399
2163.00	0.335730
2164.00	0.335315
2165.00	0.334051
2166.00	0.333372
2167.00	0.332826
2168.00	0.332232
2169.00	0.331272
2170.00	0.330497
2171.00	0.330174
2172.00	0.329317
2173.00	0.328445
2174.00	0.327978
2175.00	0.327787
2176.00	0.327201
2177.00	0.326691
2178.00	0.326534
2179.00	0.326079
2180.00	0.325556
2181.00	0.325338
2182.00	0.325415
2183.00	0.325158
2184.00	0.324470
2185.00	0.324300
2186.00	0.323815
2187.00	0.323736
2188.00	0.323344
2189.00	0.323254
2190.00	0.323265
2191.00	0.323000
2192.00	0.322943
2193.00	0.322617
2194.00	0.322296
2195.00	0.322048
2196.00	0.321526
2197.00	0.320981
[truncated: 303 more rows]
