# Supplementary material for: Ultrafast charge-transfer-induced spin transition in cobalt-tungstate molecular photomagnets
Source: Nat Commun. 2025 Jun 6;16:5012. doi: 10.1038/s41467-025-60401-4 (PMC12144094; doi:10.1038/s41467-025-60401-4)
Supplement: Supplementary file 5 — Source Data [file 41467_2025_60401_MOESM5_ESM.zip › Source_Data_files/Photoinduced_UV_vis_NIR_spectra_CsCoW/photo2nd_anealing/File_220713_181417_260K.txt]

File_220713_181417_260K.spc - RawData
�g�� (nm)	Abs.
200.00	6.000000
201.00	6.000000
202.00	2.753802
203.00	1.954367
204.00	1.996458
205.00	2.036059
206.00	1.974643
207.00	1.957472
208.00	2.038804
209.00	2.022393
210.00	1.995527
211.00	2.035153
212.00	2.037949
213.00	2.006380
214.00	1.971852
215.00	1.977153
216.00	1.941937
217.00	1.909742
218.00	1.895394
219.00	1.887051
220.00	1.887967
221.00	1.887592
222.00	1.901437
223.00	1.901358
224.00	1.902154
225.00	1.904244
226.00	1.924199
227.00	1.925701
228.00	1.911591
229.00	1.942615
230.00	1.927060
231.00	1.919626
232.00	1.923011
233.00	1.936649
234.00	1.933213
235.00	1.946788
236.00	1.968335
237.00	1.968671
238.00	1.971768
239.00	1.970264
240.00	1.976883
241.00	1.974278
242.00	1.988829
243.00	1.996860
244.00	1.993154
245.00	2.001933
246.00	1.996077
247.00	1.997807
248.00	1.997314
249.00	2.010505
250.00	2.010718
251.00	2.022629
252.00	2.024709
253.00	2.033853
254.00	2.030995
255.00	2.026074
256.00	2.032954
257.00	2.030042
258.00	2.029504
259.00	2.029267
260.00	2.044579
261.00	2.045388
262.00	2.051350
263.00	2.052428
264.00	2.065067
265.00	2.053029
266.00	2.052550
267.00	2.048946
268.00	2.046868
269.00	2.040697
270.00	2.042170
271.00	2.041634
272.00	2.046394
273.00	2.042908
274.00	2.035429
275.00	2.031258
276.00	2.023303
277.00	2.016920
278.00	2.011644
279.00	2.003952
280.00	1.995724
281.00	1.992212
282.00	1.978554
283.00	1.972803
284.00	1.977161
285.00	1.974508
286.00	1.975217
287.00	1.977537
288.00	1.970757
289.00	1.958214
290.00	1.946902
291.00	1.927823
292.00	1.917170
293.00	1.911565
294.00	1.906477
295.00	1.897995
296.00	1.892831
297.00	1.879834
298.00	1.866171
299.00	1.858554
300.00	1.849882
301.00	1.847437
302.00	1.841523
303.00	1.830875
304.00	1.818460
305.00	1.808721
306.00	1.796591
307.00	1.782256
308.00	1.778409
309.00	1.769953
310.00	1.753463
311.00	1.729727
312.00	1.718747
313.00	1.703488
314.00	1.686044
315.00	1.675381
316.00	1.664853
317.00	1.652461
318.00	1.632344
319.00	1.617557
320.00	1.605627
321.00	1.590750
322.00	1.573126
323.00	1.562227
324.00	1.551108
325.00	1.536418
326.00	1.525643
327.00	1.517410
328.00	1.509917
329.00	1.499664
330.00	1.489893
331.00	1.481678
332.00	1.471023
333.00	1.459919
334.00	1.452008
335.00	1.445863
336.00	1.436797
337.00	1.430521
338.00	1.423044
339.00	1.414040
340.00	1.408399
341.00	1.403089
342.00	1.396047
343.00	1.393389
344.00	1.391661
345.00	1.386614
346.00	1.384730
347.00	1.382080
348.00	1.377457
349.00	1.372527
350.00	1.367948
351.00	1.362140
352.00	1.359197
353.00	1.355497
354.00	1.351985
355.00	1.348631
356.00	1.345182
357.00	1.340745
358.00	1.336262
359.00	1.329246
360.00	1.323201
361.00	1.317858
362.00	1.312280
363.00	1.304942
364.00	1.300735
365.00	1.296227
366.00	1.289435
367.00	1.282016
368.00	1.275979
369.00	1.268112
370.00	1.260334
371.00	1.253603
372.00	1.246998
373.00	1.239739
374.00	1.232303
375.00	1.224368
376.00	1.216163
377.00	1.207635
378.00	1.198687
379.00	1.190328
380.00	1.182477
381.00	1.174716
382.00	1.165959
383.00	1.158059
384.00	1.148916
385.00	1.140101
386.00	1.131877
387.00	1.123417
388.00	1.115125
389.00	1.107851
390.00	1.099657
391.00	1.091559
392.00	1.084485
393.00	1.077326
394.00	1.070605
395.00	1.063898
396.00	1.057238
397.00	1.050806
398.00	1.045022
399.00	1.038710
400.00	1.033117
401.00	1.027829
402.00	1.022918
403.00	1.018234
404.00	1.014475
405.00	1.010641
406.00	1.006953
407.00	1.003411
408.00	0.999951
409.00	0.996449
410.00	0.993055
411.00	0.990115
412.00	0.987295
413.00	0.983727
414.00	0.981270
415.00	0.978445
416.00	0.974954
417.00	0.972217
418.00	0.969945
419.00	0.966211
420.00	0.963339
421.00	0.960689
422.00	0.957436
423.00	0.954796
424.00	0.952114
425.00	0.948922
426.00	0.945733
427.00	0.943145
428.00	0.939628
429.00	0.936626
430.00	0.933747
431.00	0.931063
432.00	0.928075
433.00	0.925269
434.00	0.922505
435.00	0.919952
436.00	0.917053
437.00	0.913699
438.00	0.910934
439.00	0.907711
440.00	0.904554
441.00	0.901587
442.00	0.898494
443.00	0.895005
444.00	0.892106
445.00	0.889257
446.00	0.886501
447.00	0.884223
448.00	0.882037
449.00	0.879689
450.00	0.877456
451.00	0.874671
452.00	0.872074
453.00	0.870098
454.00	0.868141
455.00	0.866346
456.00	0.864795
457.00	0.862973
458.00	0.861019
459.00	0.859510
460.00	0.857090
461.00	0.855935
462.00	0.854767
463.00	0.853073
464.00	0.851120
465.00	0.850175
466.00	0.848232
467.00	0.846386
468.00	0.844976
469.00	0.843522
470.00	0.842160
471.00	0.840708
472.00	0.839295
473.00	0.837407
474.00	0.835678
475.00	0.833585
476.00	0.831398
477.00	0.829760
478.00	0.828269
479.00	0.826544
480.00	0.824838
481.00	0.823510
482.00	0.821730
483.00	0.820094
484.00	0.818362
485.00	0.816249
486.00	0.813969
487.00	0.811668
488.00	0.809479
489.00	0.807742
490.00	0.806144
491.00	0.804556
492.00	0.803311
493.00	0.801581
494.00	0.799815
495.00	0.798316
496.00	0.796475
497.00	0.794661
498.00	0.793202
499.00	0.792145
500.00	0.790686
501.00	0.789518
502.00	0.788421
503.00	0.787319
504.00	0.785216
505.00	0.783542
506.00	0.782553
507.00	0.781145
508.00	0.779116
509.00	0.778031
510.00	0.776874
511.00	0.775802
512.00	0.774261
513.00	0.773631
514.00	0.772357
515.00	0.771414
516.00	0.769955
517.00	0.768847
518.00	0.768101
519.00	0.767528
520.00	0.766323
521.00	0.765364
522.00	0.765006
523.00	0.763527
524.00	0.762359
525.00	0.761957
526.00	0.761168
527.00	0.760514
528.00	0.759958
529.00	0.759573
530.00	0.759283
531.00	0.759504
532.00	0.758736
533.00	0.758733
534.00	0.758311
535.00	0.757825
536.00	0.757112
537.00	0.757279
538.00	0.757045
539.00	0.756792
540.00	0.756273
541.00	0.755564
542.00	0.754664
543.00	0.754493
544.00	0.754390
545.00	0.754196
546.00	0.754310
547.00	0.753629
548.00	0.752851
549.00	0.752025
550.00	0.751399
551.00	0.750437
552.00	0.750560
553.00	0.750281
554.00	0.749883
555.00	0.749808
556.00	0.749812
557.00	0.749762
558.00	0.749502
559.00	0.749498
560.00	0.749559
561.00	0.750132
562.00	0.750275
563.00	0.750533
564.00	0.751548
565.00	0.751466
566.00	0.751522
567.00	0.751667
568.00	0.752214
569.00	0.752093
570.00	0.752694
571.00	0.753038
572.00	0.753580
573.00	0.753721
574.00	0.754001
575.00	0.754622
576.00	0.755333
577.00	0.756089
578.00	0.757230
579.00	0.758170
580.00	0.759191
581.00	0.759791
582.00	0.761157
583.00	0.762878
584.00	0.764507
585.00	0.765937
586.00	0.767491
587.00	0.768770
588.00	0.770271
589.00	0.771920
590.00	0.773598
591.00	0.775758
592.00	0.777498
593.00	0.778735
594.00	0.780616
595.00	0.781870
596.00	0.783196
597.00	0.784997
598.00	0.787233
599.00	0.788796
600.00	0.790671
601.00	0.793235
602.00	0.794960
603.00	0.796642
604.00	0.798837
605.00	0.801170
606.00	0.803000
607.00	0.805118
608.00	0.806637
609.00	0.808493
610.00	0.810714
611.00	0.812603
612.00	0.814574
613.00	0.817113
614.00	0.819517
615.00	0.821267
616.00	0.823397
617.00	0.825810
618.00	0.828679
619.00	0.830497
620.00	0.832930
621.00	0.834932
622.00	0.836994
623.00	0.837810
624.00	0.840430
625.00	0.843024
626.00	0.845646
627.00	0.847882
628.00	0.850917
629.00	0.852645
630.00	0.854615
631.00	0.856634
632.00	0.858897
633.00	0.861464
634.00	0.863857
635.00	0.866239
636.00	0.868480
637.00	0.870895
638.00	0.872099
639.00	0.874511
640.00	0.876273
641.00	0.878479
642.00	0.880811
643.00	0.883490
644.00	0.885654
645.00	0.888376
646.00	0.890450
647.00	0.892042
648.00	0.894650
649.00	0.896586
650.00	0.898484
651.00	0.901070
652.00	0.903611
653.00	0.905548
654.00	0.907808
655.00	0.910289
656.00	0.912333
657.00	0.914422
658.00	0.916868
659.00	0.919511
660.00	0.921698
661.00	0.924373
662.00	0.927149
663.00	0.929292
664.00	0.931687
665.00	0.933467
666.00	0.934920
667.00	0.936238
668.00	0.937757
669.00	0.938696
670.00	0.940080
671.00	0.941827
672.00	0.942873
673.00	0.943938
674.00	0.945463
675.00	0.947471
676.00	0.948192
677.00	0.949857
678.00	0.951913
679.00	0.953007
680.00	0.954016
681.00	0.957069
682.00	0.959276
683.00	0.960672
684.00	0.963253
685.00	0.964465
686.00	0.965780
687.00	0.967306
688.00	0.969237
689.00	0.970463
690.00	0.972456
691.00	0.973275
692.00	0.974843
693.00	0.976704
694.00	0.978410
695.00	0.980535
696.00	0.982338
697.00	0.983979
698.00	0.985050
699.00	0.985672
700.00	0.987052
701.00	0.988539
702.00	0.989664
703.00	0.990517
704.00	0.992946
705.00	0.993738
706.00	0.993864
707.00	0.995176
708.00	0.995831
709.00	0.996418
710.00	0.997196
711.00	1.000265
712.00	1.000480
713.00	1.002398
714.00	1.002630
715.00	1.004236
716.00	1.004070
717.00	1.005652
718.00	1.006278
719.00	1.000996
720.00	0.995130
721.00	0.991388
722.00	0.989837
723.00	0.988909
724.00	0.987726
725.00	0.986838
726.00	0.985658
727.00	0.984446
728.00	0.983200
729.00	0.982027
730.00	0.982724
731.00	0.983335
732.00	0.983849
733.00	0.984422
734.00	0.985028
735.00	0.985670
736.00	0.986326
737.00	0.986883
738.00	0.987449
739.00	0.988104
740.00	0.988462
741.00	0.988905
742.00	0.989225
743.00	0.989508
744.00	0.989807
745.00	0.990073
746.00	0.990381
747.00	0.990633
748.00	0.990825
749.00	0.991214
750.00	0.991441
751.00	0.991445
752.00	0.991422
753.00	0.991327
754.00	0.991399
755.00	0.991384
756.00	0.991297
757.00	0.991335
758.00	0.991239
759.00	0.991066
760.00	0.990948
761.00	0.990769
762.00	0.990623
763.00	0.990351
764.00	0.990046
765.00	0.989817
766.00	0.989426
767.00	0.989128
768.00	0.988779
769.00	0.988516
770.00	0.988149
771.00	0.987720
772.00	0.987272
773.00	0.986840
774.00	0.986376
775.00	0.985849
776.00	0.985355
777.00	0.984842
778.00	0.984337
779.00	0.983814
780.00	0.983283
781.00	0.982802
782.00	0.982129
783.00	0.981432
784.00	0.980758
785.00	0.980118
786.00	0.979305
787.00	0.978578
788.00	0.977825
789.00	0.977089
790.00	0.976268
791.00	0.975442
792.00	0.974662
793.00	0.973830
794.00	0.972935
795.00	0.971873
796.00	0.970903
797.00	0.969920
798.00	0.968906
799.00	0.967920
800.00	0.966858
801.00	0.965790
802.00	0.964690
803.00	0.963685
804.00	0.962578
805.00	0.961326
806.00	0.960184
807.00	0.958893
808.00	0.957715
809.00	0.956516
810.00	0.955303
811.00	0.954134
812.00	0.953065
813.00	0.951776
814.00	0.950504
815.00	0.949076
816.00	0.947845
817.00	0.946723
818.00	0.945513
819.00	0.944224
820.00	0.942887
821.00	0.941674
822.00	0.940535
823.00	0.939193
824.00	0.937954
825.00	0.936638
826.00	0.935161
827.00	0.933877
828.00	0.932500
829.00	0.931125
830.00	0.929819
831.00	0.928541
832.00	0.927318
833.00	0.925856
834.00	0.924500
835.00	0.923046
836.00	0.921674
837.00	0.920378
838.00	0.918960
839.00	0.917587
840.00	0.916265
841.00	0.914924
842.00	0.913523
843.00	0.912317
844.00	0.911044
845.00	0.909572
846.00	0.908156
847.00	0.906791
848.00	0.905391
849.00	0.904045
850.00	0.902772
851.00	0.901298
852.00	0.899970
853.00	0.898382
854.00	0.896969
855.00	0.895573
856.00	0.894076
857.00	0.892765
858.00	0.891304
859.00	0.889742
860.00	0.887992
861.00	0.886402
862.00	0.885003
863.00	0.879737
864.00	0.874502
865.00	0.869058
866.00	0.863632
867.00	0.858322
868.00	0.853150
869.00	0.847757
870.00	0.842597
871.00	0.837255
872.00	0.832005
873.00	0.826651
874.00	0.821239
875.00	0.815912
876.00	0.810729
877.00	0.805680
878.00	0.800360
879.00	0.795004
880.00	0.792900
881.00	0.790578
882.00	0.788360
883.00	0.786159
884.00	0.783875
885.00	0.781679
886.00	0.779512
887.00	0.777295
888.00	0.775002
889.00	0.772637
890.00	0.770479
891.00	0.768167
892.00	0.765900
893.00	0.763571
894.00	0.761183
895.00	0.758983
896.00	0.756798
897.00	0.754381
898.00	0.752150
899.00	0.749907
900.00	0.747590
901.00	0.745273
902.00	0.742790
903.00	0.740436
904.00	0.738109
905.00	0.735787
906.00	0.733490
907.00	0.731157
908.00	0.728834
909.00	0.726539
910.00	0.724253
911.00	0.722046
912.00	0.719681
913.00	0.717393
914.00	0.715127
915.00	0.712852
916.00	0.710562
917.00	0.708360
918.00	0.706176
919.00	0.703996
920.00	0.701766
921.00	0.699605
922.00	0.697431
923.00	0.695254
924.00	0.693051
925.00	0.690925
926.00	0.688819
927.00	0.686708
928.00	0.684545
929.00	0.682440
930.00	0.680304
931.00	0.678214
932.00	0.676091
933.00	0.674015
934.00	0.671911
935.00	0.669817
936.00	0.667773
937.00	0.665752
938.00	0.663684
939.00	0.661688
940.00	0.659651
941.00	0.657699
942.00	0.655694
943.00	0.653643
944.00	0.651615
945.00	0.649562
946.00	0.647546
947.00	0.645542
948.00	0.643597
949.00	0.641643
950.00	0.639694
951.00	0.637696
952.00	0.635741
953.00	0.633738
954.00	0.631748
955.00	0.629765
956.00	0.627743
957.00	0.625780
958.00	0.623713
959.00	0.621716
960.00	0.619770
961.00	0.617817
962.00	0.615873
963.00	0.613869
964.00	0.611918
965.00	0.609961
966.00	0.608007
967.00	0.606049
968.00	0.604107
969.00	0.602153
970.00	0.600207
971.00	0.598288
972.00	0.596398
973.00	0.594490
974.00	0.592575
975.00	0.590702
976.00	0.588833
977.00	0.586930
978.00	0.585043
979.00	0.583224
980.00	0.581471
981.00	0.579636
982.00	0.577798
983.00	0.576044
984.00	0.574305
985.00	0.572563
986.00	0.570790
987.00	0.569037
988.00	0.567302
989.00	0.565567
990.00	0.563860
991.00	0.562110
992.00	0.560408
993.00	0.558702
994.00	0.557031
995.00	0.555341
996.00	0.553647
997.00	0.551957
998.00	0.550323
999.00	0.548690
1000.00	0.547024
1001.00	0.545369
1002.00	0.543729
1003.00	0.542126
1004.00	0.540531
1005.00	0.538914
1006.00	0.537339
1007.00	0.535776
1008.00	0.534260
1009.00	0.532720
1010.00	0.531181
1011.00	0.529631
1012.00	0.528108
1013.00	0.526585
1014.00	0.525032
1015.00	0.523504
1016.00	0.521964
1017.00	0.520445
1018.00	0.518935
1019.00	0.517454
1020.00	0.515998
1021.00	0.514544
1022.00	0.513084
1023.00	0.511608
1024.00	0.510150
1025.00	0.508717
1026.00	0.507281
1027.00	0.505855
1028.00	0.504450
1029.00	0.503065
1030.00	0.501679
1031.00	0.500330
1032.00	0.498977
1033.00	0.497633
1034.00	0.496269
1035.00	0.494914
1036.00	0.493609
1037.00	0.492251
1038.00	0.490895
1039.00	0.489557
1040.00	0.488248
1041.00	0.486938
1042.00	0.485589
1043.00	0.484287
1044.00	0.482995
1045.00	0.481691
1046.00	0.480389
1047.00	0.479113
1048.00	0.477848
1049.00	0.476575
1050.00	0.475315
1051.00	0.474106
1052.00	0.472913
1053.00	0.471646
1054.00	0.470439
1055.00	0.469258
1056.00	0.468095
1057.00	0.466893
1058.00	0.465718
1059.00	0.464622
1060.00	0.463485
1061.00	0.462339
1062.00	0.461210
1063.00	0.460098
1064.00	0.458975
1065.00	0.457880
1066.00	0.456779
1067.00	0.455715
1068.00	0.454633
1069.00	0.453543
1070.00	0.452505
1071.00	0.451458
1072.00	0.450401
1073.00	0.449316
1074.00	0.448243
1075.00	0.447199
1076.00	0.446110
1077.00	0.445028
1078.00	0.443989
1079.00	0.442992
1080.00	0.441994
1081.00	0.441009
1082.00	0.440003
1083.00	0.439039
1084.00	0.438048
1085.00	0.437048
1086.00	0.436057
1087.00	0.435096
1088.00	0.434124
1089.00	0.433177
1090.00	0.432274
1091.00	0.431401
1092.00	0.430498
1093.00	0.429619
1094.00	0.428760
1095.00	0.427909
1096.00	0.427046
1097.00	0.426184
1098.00	0.425321
1099.00	0.424472
1100.00	0.423592
1101.00	0.422722
1102.00	0.421890
1103.00	0.421091
1104.00	0.420258
1105.00	0.419452
1106.00	0.418669
1107.00	0.417888
1108.00	0.417086
1109.00	0.416284
1110.00	0.415512
1111.00	0.414740
1112.00	0.413963
1113.00	0.413187
1114.00	0.412448
1115.00	0.411701
1116.00	0.410946
1117.00	0.410236
1118.00	0.409537
1119.00	0.408824
1120.00	0.408095
1121.00	0.407404
1122.00	0.406706
1123.00	0.405970
1124.00	0.405263
1125.00	0.404624
1126.00	0.403979
1127.00	0.403310
1128.00	0.402651
1129.00	0.402001
1130.00	0.401368
1131.00	0.400720
1132.00	0.400093
1133.00	0.399477
1134.00	0.398846
1135.00	0.398238
1136.00	0.397644
1137.00	0.397063
1138.00	0.396462
1139.00	0.395883
1140.00	0.395319
1141.00	0.394765
1142.00	0.394174
1143.00	0.393592
1144.00	0.393025
1145.00	0.392480
1146.00	0.391917
1147.00	0.391349
1148.00	0.390796
1149.00	0.390260
1150.00	0.389726
1151.00	0.389189
1152.00	0.388661
1153.00	0.388116
1154.00	0.387596
1155.00	0.387065
1156.00	0.386513
1157.00	0.385982
1158.00	0.385434
1159.00	0.384874
1160.00	0.384345
1161.00	0.383823
1162.00	0.383299
1163.00	0.382771
1164.00	0.382243
1165.00	0.381696
1166.00	0.381148
1167.00	0.380607
1168.00	0.380087
1169.00	0.379542
1170.00	0.378992
1171.00	0.378391
1172.00	0.377844
1173.00	0.377342
1174.00	0.376840
1175.00	0.376339
1176.00	0.375843
1177.00	0.375346
1178.00	0.374842
1179.00	0.374330
1180.00	0.373819
1181.00	0.373298
1182.00	0.372794
1183.00	0.372291
1184.00	0.371792
1185.00	0.371290
1186.00	0.370800
1187.00	0.370322
1188.00	0.369857
1189.00	0.369381
1190.00	0.368890
1191.00	0.368405
1192.00	0.367914
1193.00	0.367444
1194.00	0.366961
1195.00	0.366479
1196.00	0.365992
1197.00	0.365527
1198.00	0.365070
1199.00	0.364622
1200.00	0.364168
1201.00	0.363712
1202.00	0.363239
1203.00	0.362769
1204.00	0.362305
1205.00	0.361865
1206.00	0.361403
1207.00	0.360939
1208.00	0.360484
1209.00	0.360011
1210.00	0.359544
1211.00	0.359064
1212.00	0.358590
1213.00	0.358143
1214.00	0.357689
1215.00	0.357220
1216.00	0.356740
1217.00	0.356273
1218.00	0.355787
1219.00	0.355329
1220.00	0.354866
1221.00	0.354406
1222.00	0.353944
1223.00	0.353501
1224.00	0.353063
1225.00	0.352589
1226.00	0.352148
1227.00	0.351688
1228.00	0.351231
1229.00	0.350773
1230.00	0.350313
1231.00	0.349874
1232.00	0.349447
1233.00	0.349025
1234.00	0.348609
1235.00	0.348204
1236.00	0.347782
1237.00	0.347369
1238.00	0.346962
1239.00	0.346546
1240.00	0.346140
1241.00	0.345708
1242.00	0.345308
1243.00	0.344901
1244.00	0.344498
1245.00	0.344113
1246.00	0.343732
1247.00	0.343330
1248.00	0.342918
1249.00	0.342536
1250.00	0.342150
1251.00	0.341748
1252.00	0.341347
1253.00	0.340944
1254.00	0.340552
1255.00	0.340171
1256.00	0.339820
1257.00	0.339452
1258.00	0.339075
1259.00	0.338687
1260.00	0.338299
1261.00	0.337912
1262.00	0.337523
1263.00	0.337140
1264.00	0.336768
1265.00	0.336374
1266.00	0.335963
1267.00	0.335559
1268.00	0.335186
1269.00	0.334810
1270.00	0.334455
1271.00	0.334099
1272.00	0.333731
1273.00	0.333346
1274.00	0.332967
1275.00	0.332585
1276.00	0.332244
1277.00	0.331886
1278.00	0.331549
1279.00	0.331225
1280.00	0.330909
1281.00	0.330591
1282.00	0.330305
1283.00	0.330015
1284.00	0.329738
1285.00	0.329436
1286.00	0.329171
1287.00	0.328900
1288.00	0.328622
1289.00	0.328339
1290.00	0.328065
1291.00	0.327792
1292.00	0.327555
1293.00	0.327305
1294.00	0.327066
1295.00	0.326830
1296.00	0.326586
1297.00	0.326346
1298.00	0.326108
1299.00	0.325860
1300.00	0.325635
1301.00	0.325409
1302.00	0.325168
1303.00	0.324942
1304.00	0.324735
1305.00	0.324532
1306.00	0.324324
1307.00	0.324128
1308.00	0.323939
1309.00	0.323766
1310.00	0.323597
1311.00	0.323433
1312.00	0.323264
1313.00	0.323091
1314.00	0.322907
1315.00	0.322742
1316.00	0.322603
1317.00	0.322427
1318.00	0.322253
1319.00	0.322127
1320.00	0.322002
1321.00	0.321862
1322.00	0.321719
1323.00	0.321602
1324.00	0.321447
1325.00	0.321304
1326.00	0.321178
1327.00	0.321033
1328.00	0.320905
1329.00	0.320792
1330.00	0.320687
1331.00	0.320592
1332.00	0.320503
1333.00	0.320409
1334.00	0.320343
1335.00	0.320249
1336.00	0.320151
1337.00	0.320052
1338.00	0.319925
1339.00	0.319828
1340.00	0.319748
1341.00	0.319695
1342.00	0.319638
1343.00	0.319531
1344.00	0.319436
1345.00	0.319335
1346.00	0.319236
1347.00	0.319156
1348.00	0.319081
1349.00	0.319018
1350.00	0.318982
1351.00	0.318929
1352.00	0.318918
1353.00	0.318941
1354.00	0.318946
1355.00	0.318967
1356.00	0.318995
1357.00	0.319054
1358.00	0.319147
1359.00	0.319258
1360.00	0.319414
1361.00	0.319595
1362.00	0.319808
1363.00	0.320055
1364.00	0.320345
1365.00	0.320674
1366.00	0.321033
1367.00	0.321412
1368.00	0.321868
1369.00	0.322366
1370.00	0.322877
1371.00	0.323433
1372.00	0.324082
1373.00	0.324786
1374.00	0.325524
1375.00	0.326325
1376.00	0.327184
1377.00	0.328109
1378.00	0.329131
1379.00	0.330210
1380.00	0.331351
1381.00	0.332581
1382.00	0.333857
1383.00	0.335189
1384.00	0.336579
1385.00	0.338052
1386.00	0.339606
1387.00	0.341210
1388.00	0.342904
1389.00	0.344649
1390.00	0.346464
1391.00	0.348330
1392.00	0.350230
1393.00	0.352169
1394.00	0.354170
1395.00	0.356202
1396.00	0.358238
1397.00	0.360277
1398.00	0.362353
1399.00	0.364455
1400.00	0.366579
1401.00	0.368709
1402.00	0.370852
1403.00	0.372949
1404.00	0.375061
1405.00	0.377168
1406.00	0.379257
1407.00	0.381291
1408.00	0.383292
1409.00	0.385285
1410.00	0.387255
1411.00	0.389181
1412.00	0.391045
1413.00	0.392926
1414.00	0.394786
1415.00	0.396545
1416.00	0.398247
1417.00	0.399912
1418.00	0.401510
1419.00	0.403038
1420.00	0.404512
1421.00	0.405964
1422.00	0.407340
1423.00	0.408682
1424.00	0.409980
1425.00	0.411174
1426.00	0.412344
1427.00	0.413448
1428.00	0.414473
1429.00	0.415468
1430.00	0.416397
1431.00	0.417274
1432.00	0.418121
1433.00	0.418916
1434.00	0.419662
1435.00	0.420387
1436.00	0.421059
1437.00	0.421683
1438.00	0.422218
1439.00	0.422708
1440.00	0.423144
1441.00	0.423553
1442.00	0.423980
1443.00	0.424318
1444.00	0.424633
1445.00	0.424918
1446.00	0.425145
1447.00	0.425348
1448.00	0.425500
1449.00	0.425571
1450.00	0.425622
1451.00	0.425668
1452.00	0.425652
1453.00	0.425570
1454.00	0.425485
1455.00	0.425340
1456.00	0.425188
1457.00	0.424969
1458.00	0.424684
1459.00	0.424366
1460.00	0.424000
1461.00	0.423579
1462.00	0.423120
1463.00	0.422607
1464.00	0.422012
1465.00	0.421397
1466.00	0.420750
1467.00	0.420042
1468.00	0.419278
1469.00	0.418504
1470.00	0.417685
1471.00	0.416826
1472.00	0.415953
1473.00	0.415044
1474.00	0.414109
1475.00	0.413157
1476.00	0.412127
1477.00	0.411094
1478.00	0.410026
1479.00	0.408915
1480.00	0.407775
1481.00	0.406660
1482.00	0.405518
1483.00	0.404358
1484.00	0.403203
1485.00	0.402014
1486.00	0.400808
1487.00	0.399581
1488.00	0.398345
1489.00	0.397121
1490.00	0.395858
1491.00	0.394572
1492.00	0.393289
1493.00	0.392034
1494.00	0.390744
1495.00	0.389480
1496.00	0.388214
1497.00	0.386997
1498.00	0.385756
1499.00	0.384472
1500.00	0.383203
1501.00	0.381935
1502.00	0.380663
1503.00	0.379373
1504.00	0.378116
1505.00	0.376868
1506.00	0.375594
1507.00	0.374312
1508.00	0.373082
1509.00	0.371823
1510.00	0.370534
1511.00	0.369272
1512.00	0.368032
1513.00	0.366797
1514.00	0.365533
1515.00	0.364276
1516.00	0.363057
1517.00	0.361821
1518.00	0.360596
1519.00	0.359431
1520.00	0.358275
1521.00	0.357106
1522.00	0.355922
1523.00	0.354771
1524.00	0.353642
1525.00	0.352458
1526.00	0.351315
1527.00	0.350210
1528.00	0.349133
1529.00	0.348020
1530.00	0.346945
1531.00	0.345870
1532.00	0.344826
1533.00	0.343791
1534.00	0.342771
1535.00	0.341753
1536.00	0.340705
1537.00	0.339685
1538.00	0.338688
1539.00	0.337721
1540.00	0.336746
1541.00	0.335769
1542.00	0.334848
1543.00	0.333905
1544.00	0.333004
1545.00	0.332083
1546.00	0.331164
1547.00	0.330278
1548.00	0.329376
1549.00	0.328489
1550.00	0.327622
1551.00	0.326769
1552.00	0.325924
1553.00	0.325076
1554.00	0.324218
1555.00	0.323406
1556.00	0.322576
1557.00	0.321763
1558.00	0.320962
1559.00	0.320154
1560.00	0.319385
1561.00	0.318614
1562.00	0.317853
1563.00	0.317124
1564.00	0.316381
1565.00	0.315690
1566.00	0.314961
1567.00	0.314231
1568.00	0.313538
1569.00	0.312855
1570.00	0.312175
1571.00	0.311524
1572.00	0.310856
1573.00	0.310205
1574.00	0.309559
1575.00	0.308917
1576.00	0.308300
1577.00	0.307680
1578.00	0.307062
1579.00	0.306446
1580.00	0.305828
1581.00	0.305221
1582.00	0.304600
1583.00	0.304021
1584.00	0.303463
1585.00	0.302912
1586.00	0.302367
1587.00	0.301827
1588.00	0.301287
1589.00	0.300749
1590.00	0.300193
1591.00	0.299659
1592.00	0.299161
1593.00	0.298651
1594.00	0.298132
1595.00	0.297619
1596.00	0.297155
1597.00	0.296697
1598.00	0.296249
1599.00	0.295825
1600.00	0.295377
1601.00	0.294916
1602.00	0.294473
1603.00	0.294013
1604.00	0.293565
1605.00	0.293115
1606.00	0.292635
1607.00	0.292248
1608.00	0.291841
1609.00	0.291401
1610.00	0.291001
1611.00	0.290612
1612.00	0.290226
1613.00	0.289815
1614.00	0.289409
1615.00	0.289033
1616.00	0.288662
1617.00	0.288292
1618.00	0.287933
1619.00	0.287552
1620.00	0.287193
1621.00	0.286821
1622.00	0.286472
1623.00	0.286180
1624.00	0.285833
1625.00	0.285510
1626.00	0.285203
1627.00	0.284883
1628.00	0.284574
1629.00	0.284278
1630.00	0.284000
1631.00	0.283758
1632.00	0.283484
1633.00	0.283173
1634.00	0.282899
1635.00	0.282639
1636.00	0.282373
1637.00	0.282098
1638.00	0.281877
1639.00	0.281660
1640.00	0.281415
1641.00	0.281155
1642.00	0.280902
1643.00	0.282451
1644.00	0.283997
1645.00	0.285543
1646.00	0.287040
1647.00	0.288564
1648.00	0.290099
1649.00	0.291604
1650.00	0.293153
1651.00	0.294681
1652.00	0.296237
1653.00	0.297790
1654.00	0.299388
1655.00	0.300938
1656.00	0.302430
1657.00	0.303932
1658.00	0.305494
1659.00	0.307075
1660.00	0.306715
1661.00	0.306438
1662.00	0.306154
1663.00	0.305921
1664.00	0.305617
1665.00	0.305264
1666.00	0.304955
1667.00	0.304634
1668.00	0.304371
1669.00	0.304099
1670.00	0.303835
1671.00	0.303522
1672.00	0.303293
1673.00	0.303048
1674.00	0.302827
1675.00	0.302635
1676.00	0.302452
1677.00	0.302308
1678.00	0.302065
1679.00	0.301885
1680.00	0.301718
1681.00	0.301592
1682.00	0.301458
1683.00	0.301402
1684.00	0.301345
1685.00	0.301225
1686.00	0.301154
1687.00	0.301050
1688.00	0.301104
1689.00	0.301034
1690.00	0.301090
1691.00	0.301160
1692.00	0.301099
1693.00	0.301051
1694.00	0.301059
1695.00	0.301086
1696.00	0.301079
1697.00	0.301034
1698.00	0.301035
1699.00	0.301098
1700.00	0.300978
1701.00	0.300928
1702.00	0.300928
1703.00	0.300893
1704.00	0.300868
1705.00	0.300774
1706.00	0.300744
1707.00	0.300665
1708.00	0.300522
1709.00	0.300517
1710.00	0.300562
1711.00	0.300507
1712.00	0.300531
1713.00	0.300484
1714.00	0.300473
1715.00	0.300395
1716.00	0.300288
1717.00	0.300284
1718.00	0.300298
1719.00	0.300228
1720.00	0.300196
1721.00	0.300210
1722.00	0.300162
1723.00	0.300135
1724.00	0.300103
1725.00	0.300153
1726.00	0.300122
1727.00	0.299997
1728.00	0.299918
1729.00	0.299767
1730.00	0.299662
1731.00	0.299660
1732.00	0.299652
1733.00	0.299670
1734.00	0.299712
1735.00	0.299767
1736.00	0.299840
1737.00	0.299830
1738.00	0.299894
1739.00	0.299898
1740.00	0.300000
1741.00	0.300071
1742.00	0.300099
1743.00	0.300175
1744.00	0.300240
1745.00	0.300374
1746.00	0.300460
1747.00	0.300713
1748.00	0.300829
1749.00	0.301039
1750.00	0.301154
1751.00	0.301287
1752.00	0.301366
1753.00	0.301489
1754.00	0.301635
1755.00	0.301762
1756.00	0.301965
1757.00	0.302029
1758.00	0.302228
1759.00	0.302471
1760.00	0.302624
1761.00	0.302804
1762.00	0.302895
1763.00	0.303078
1764.00	0.303197
1765.00	0.303270
1766.00	0.303276
1767.00	0.303438
1768.00	0.303491
1769.00	0.303581
1770.00	0.303650
1771.00	0.303683
1772.00	0.303741
1773.00	0.303828
1774.00	0.303806
1775.00	0.303655
1776.00	0.303574
1777.00	0.303559
1778.00	0.303456
1779.00	0.303440
1780.00	0.303439
1781.00	0.303412
1782.00	0.303311
1783.00	0.303259
1784.00	0.303211
1785.00	0.303112
1786.00	0.303063
1787.00	0.302925
1788.00	0.302955
1789.00	0.302836
1790.00	0.302707
1791.00	0.302723
1792.00	0.302797
1793.00	0.302658
1794.00	0.302511
1795.00	0.302517
1796.00	0.302271
1797.00	0.301991
1798.00	0.301751
1799.00	0.301641
1800.00	0.301513
1801.00	0.301283
1802.00	0.301141
1803.00	0.300833
1804.00	0.300635
1805.00	0.300422
1806.00	0.300253
1807.00	0.299909
1808.00	0.299652
1809.00	0.299382
1810.00	0.299142
1811.00	0.299008
1812.00	0.298847
1813.00	0.298812
1814.00	0.298789
1815.00	0.298624
1816.00	0.298506
1817.00	0.298374
1818.00	0.298257
1819.00	0.298210
1820.00	0.298134
1821.00	0.298041
1822.00	0.297898
1823.00	0.297793
1824.00	0.297720
1825.00	0.297742
1826.00	0.297650
1827.00	0.297735
1828.00	0.297723
1829.00	0.297682
1830.00	0.297809
1831.00	0.297822
1832.00	0.297960
1833.00	0.298068
1834.00	0.298248
1835.00	0.298346
1836.00	0.298620
1837.00	0.298936
1838.00	0.299311
1839.00	0.299725
1840.00	0.300170
1841.00	0.300781
1842.00	0.301263
1843.00	0.301995
1844.00	0.302659
1845.00	0.303448
1846.00	0.304343
1847.00	0.305223
1848.00	0.306234
1849.00	0.307254
1850.00	0.308546
1851.00	0.309718
1852.00	0.311224
1853.00	0.312680
1854.00	0.314279
1855.00	0.316116
1856.00	0.317828
1857.00	0.319775
1858.00	0.321932
1859.00	0.324145
1860.00	0.326543
1861.00	0.329009
1862.00	0.331638
1863.00	0.334444
1864.00	0.337457
1865.00	0.340768
1866.00	0.344228
1867.00	0.347746
1868.00	0.351619
1869.00	0.355594
1870.00	0.359631
1871.00	0.363950
1872.00	0.368424
1873.00	0.373311
1874.00	0.378256
1875.00	0.383353
1876.00	0.388747
1877.00	0.394105
1878.00	0.399713
1879.00	0.405454
1880.00	0.411458
1881.00	0.417384
1882.00	0.423425
1883.00	0.429667
1884.00	0.435880
1885.00	0.442387
1886.00	0.448698
1887.00	0.455458
1888.00	0.461993
1889.00	0.468542
1890.00	0.475086
1891.00	0.481712
1892.00	0.488321
1893.00	0.494994
1894.00	0.501764
1895.00	0.508341
1896.00	0.514982
1897.00	0.521656
1898.00	0.528400
1899.00	0.534839
1900.00	0.541309
1901.00	0.547813
1902.00	0.553867
1903.00	0.560267
1904.00	0.565946
1905.00	0.571842
1906.00	0.577669
1907.00	0.583019
1908.00	0.588456
1909.00	0.593695
1910.00	0.598713
1911.00	0.603226
1912.00	0.607861
1913.00	0.612183
1914.00	0.615892
1915.00	0.619467
1916.00	0.623246
1917.00	0.626298
1918.00	0.629151
1919.00	0.632130
1920.00	0.634584
1921.00	0.637316
1922.00	0.639711
1923.00	0.641728
1924.00	0.644061
1925.00	0.645647
1926.00	0.647290
1927.00	0.648308
1928.00	0.649166
1929.00	0.649983
1930.00	0.650872
1931.00	0.651835
1932.00	0.652604
1933.00	0.652937
1934.00	0.653410
1935.00	0.653681
1936.00	0.653818
1937.00	0.653312
1938.00	0.652816
1939.00	0.652398
1940.00	0.652007
1941.00	0.650933
1942.00	0.650148
1943.00	0.649084
1944.00	0.648272
1945.00	0.647971
1946.00	0.647326
1947.00	0.646465
1948.00	0.645382
1949.00	0.644266
1950.00	0.643143
1951.00	0.641938
1952.00	0.640879
1953.00	0.639432
1954.00	0.638536
1955.00	0.637468
1956.00	0.636287
1957.00	0.634632
1958.00	0.633615
1959.00	0.632335
1960.00	0.630729
1961.00	0.629360
1962.00	0.627632
1963.00	0.626348
1964.00	0.624268
1965.00	0.622532
1966.00	0.620688
1967.00	0.618816
1968.00	0.617230
1969.00	0.615167
1970.00	0.613231
1971.00	0.611300
1972.00	0.609244
1973.00	0.607147
1974.00	0.605263
1975.00	0.603337
1976.00	0.601316
1977.00	0.599454
1978.00	0.597541
1979.00	0.595784
1980.00	0.593141
1981.00	0.591063
1982.00	0.589157
1983.00	0.587043
1984.00	0.585198
1985.00	0.583035
1986.00	0.581668
1987.00	0.579682
1988.00	0.577855
1989.00	0.576263
1990.00	0.574418
1991.00	0.572556
1992.00	0.570532
1993.00	0.568711
1994.00	0.566560
1995.00	0.564399
1996.00	0.562528
1997.00	0.560721
1998.00	0.559074
1999.00	0.557039
2000.00	0.555626
2001.00	0.553441
2002.00	0.551790
2003.00	0.549573
2004.00	0.547629
2005.00	0.545651
2006.00	0.543688
2007.00	0.541656
2008.00	0.539533
2009.00	0.537832
2010.00	0.535887
2011.00	0.534276
2012.00	0.532374
2013.00	0.530369
2014.00	0.528839
2015.00	0.526989
2016.00	0.525348
2017.00	0.523185
2018.00	0.521584
2019.00	0.519312
2020.00	0.517340
2021.00	0.515833
2022.00	0.513892
2023.00	0.511907
2024.00	0.510392
2025.00	0.509013
2026.00	0.507206
2027.00	0.505177
2028.00	0.503501
2029.00	0.502076
2030.00	0.500303
2031.00	0.498577
2032.00	0.496744
2033.00	0.494892
2034.00	0.493356
2035.00	0.491654
2036.00	0.490058
2037.00	0.488589
2038.00	0.486803
2039.00	0.485521
2040.00	0.484256
2041.00	0.482705
2042.00	0.480900
2043.00	0.479251
2044.00	0.477992
2045.00	0.476519
2046.00	0.474663
2047.00	0.472932
2048.00	0.471611
2049.00	0.470438
2050.00	0.468969
2051.00	0.467326
2052.00	0.465812
2053.00	0.464428
2054.00	0.462735
2055.00	0.461204
2056.00	0.459512
2057.00	0.457749
2058.00	0.455992
2059.00	0.454640
2060.00	0.453311
2061.00	0.452074
2062.00	0.450410
2063.00	0.449041
2064.00	0.447664
2065.00	0.445907
2066.00	0.444311
2067.00	0.442837
2068.00	0.441367
2069.00	0.439905
2070.00	0.438487
2071.00	0.437207
2072.00	0.435764
2073.00	0.434624
2074.00	0.433035
2075.00	0.432045
2076.00	0.430380
2077.00	0.429012
2078.00	0.427579
2079.00	0.426066
2080.00	0.424697
2081.00	0.423933
2082.00	0.422757
2083.00	0.421494
2084.00	0.419918
2085.00	0.418471
2086.00	0.417297
2087.00	0.416078
2088.00	0.414871
2089.00	0.413792
2090.00	0.412319
2091.00	0.411341
2092.00	0.409795
2093.00	0.408594
2094.00	0.407412
2095.00	0.406127
2096.00	0.405271
2097.00	0.403867
2098.00	0.402222
2099.00	0.400827
2100.00	0.399463
2101.00	0.397908
2102.00	0.396972
2103.00	0.395716
2104.00	0.394224
2105.00	0.392801
2106.00	0.391796
2107.00	0.390561
2108.00	0.389382
2109.00	0.388237
2110.00	0.387144
2111.00	0.385595
2112.00	0.384518
2113.00	0.382867
2114.00	0.382025
2115.00	0.380610
2116.00	0.379724
2117.00	0.378643
2118.00	0.377970
2119.00	0.377132
2120.00	0.376036
2121.00	0.375287
2122.00	0.374216
2123.00	0.372787
2124.00	0.371835
2125.00	0.370730
2126.00	0.369698
2127.00	0.368791
2128.00	0.367989
2129.00	0.366544
2130.00	0.365814
2131.00	0.364660
2132.00	0.363603
2133.00	0.361965
2134.00	0.361220
2135.00	0.360170
2136.00	0.358736
2137.00	0.357956
2138.00	0.356931
2139.00	0.356120
2140.00	0.355108
2141.00	0.354317
2142.00	0.353288
2143.00	0.352194
2144.00	0.351242
2145.00	0.350387
2146.00	0.349950
2147.00	0.349359
2148.00	0.348702
2149.00	0.348469
2150.00	0.347984
2151.00	0.346915
2152.00	0.346405
2153.00	0.345606
2154.00	0.344392
2155.00	0.343899
2156.00	0.343116
2157.00	0.342427
2158.00	0.341630
2159.00	0.341110
2160.00	0.340954
2161.00	0.340246
2162.00	0.339601
2163.00	0.338791
2164.00	0.338008
2165.00	0.336941
2166.00	0.336092
2167.00	0.335788
2168.00	0.335221
2169.00	0.334603
2170.00	0.334243
2171.00	0.333939
2172.00	0.332979
2173.00	0.332398
2174.00	0.332181
2175.00	0.331505
2176.00	0.330745
2177.00	0.330010
2178.00	0.329711
2179.00	0.329163
2180.00	0.328704
2181.00	0.328806
2182.00	0.328532
2183.00	0.328261
2184.00	0.327781
2185.00	0.327598
2186.00	0.327269
2187.00	0.327016
2188.00	0.326830
2189.00	0.326713
2190.00	0.326485
2191.00	0.325994
2192.00	0.326064
2193.00	0.325563
2194.00	0.325182
2195.00	0.324801
2196.00	0.324789
2197.00	0.324650
[truncated: 303 more rows]
