# Supplementary material for: Ultrafast charge-transfer-induced spin transition in cobalt-tungstate molecular photomagnets
Source: Nat Commun. 2025 Jun 6;16:5012. doi: 10.1038/s41467-025-60401-4 (PMC12144094; doi:10.1038/s41467-025-60401-4)
Supplement: Supplementary file 5 — Source Data [file 41467_2025_60401_MOESM5_ESM.zip › Source_Data_files/Photoinduced_UV_vis_NIR_spectra_CsCoW/photo2nd_anealing/File_220713_181844_270K.txt]

File_220713_181844_270K.spc - RawData
�g�� (nm)	Abs.
200.00	6.000000
201.00	2.424345
202.00	2.161902
203.00	2.023193
204.00	1.994779
205.00	2.084388
206.00	2.208731
207.00	2.226447
208.00	2.129847
209.00	2.100459
210.00	2.112965
211.00	2.033543
212.00	2.013621
213.00	2.034950
214.00	2.013864
215.00	1.963367
216.00	1.946337
217.00	1.931539
218.00	1.929732
219.00	1.925426
220.00	1.910833
221.00	1.911107
222.00	1.905532
223.00	1.904871
224.00	1.926122
225.00	1.942629
226.00	1.971434
227.00	1.972506
228.00	1.958869
229.00	1.947549
230.00	1.933291
231.00	1.934882
232.00	1.944118
233.00	1.945877
234.00	1.949205
235.00	1.958524
236.00	1.963290
237.00	1.963784
238.00	1.975811
239.00	1.978475
240.00	1.966493
241.00	1.972558
242.00	1.976565
243.00	1.981325
244.00	1.987922
245.00	2.000999
246.00	1.984501
247.00	1.977738
248.00	1.973327
249.00	1.980663
250.00	1.986811
251.00	2.005172
252.00	2.011187
253.00	2.026239
254.00	2.022313
255.00	2.018989
256.00	2.024955
257.00	2.023554
258.00	2.022058
259.00	2.022054
260.00	2.031673
261.00	2.023539
262.00	2.039883
263.00	2.039063
264.00	2.051276
265.00	2.046184
266.00	2.053679
267.00	2.037163
268.00	2.040098
269.00	2.038799
270.00	2.036220
271.00	2.036745
272.00	2.054347
273.00	2.046736
274.00	2.034757
275.00	2.029858
276.00	2.020728
277.00	2.007674
278.00	2.004323
279.00	2.001606
280.00	2.007514
281.00	2.013344
282.00	2.007489
283.00	2.007037
284.00	2.008071
285.00	1.987875
286.00	1.969971
287.00	1.956571
288.00	1.944087
289.00	1.932382
290.00	1.928959
291.00	1.920625
292.00	1.920993
293.00	1.913345
294.00	1.902613
295.00	1.895592
296.00	1.890150
297.00	1.879295
298.00	1.866585
299.00	1.860775
300.00	1.851038
301.00	1.837830
302.00	1.825146
303.00	1.820402
304.00	1.813942
305.00	1.808384
306.00	1.799060
307.00	1.791232
308.00	1.780484
309.00	1.766514
310.00	1.753164
311.00	1.742465
312.00	1.731268
313.00	1.716251
314.00	1.699119
315.00	1.688770
316.00	1.671229
317.00	1.655552
318.00	1.644691
319.00	1.633518
320.00	1.612563
321.00	1.601978
322.00	1.592489
323.00	1.573682
324.00	1.558073
325.00	1.544913
326.00	1.534812
327.00	1.521851
328.00	1.515841
329.00	1.505583
330.00	1.500865
331.00	1.489570
332.00	1.478194
333.00	1.467719
334.00	1.460431
335.00	1.452308
336.00	1.445722
337.00	1.438942
338.00	1.432362
339.00	1.425137
340.00	1.416071
341.00	1.409845
342.00	1.404369
343.00	1.400575
344.00	1.398356
345.00	1.394381
346.00	1.388999
347.00	1.383143
348.00	1.378593
349.00	1.373399
350.00	1.369900
351.00	1.366965
352.00	1.365119
353.00	1.360769
354.00	1.356296
355.00	1.354183
356.00	1.350238
357.00	1.345480
358.00	1.341644
359.00	1.338823
360.00	1.332333
361.00	1.327790
362.00	1.323071
363.00	1.316489
364.00	1.310304
365.00	1.304286
366.00	1.297422
367.00	1.289762
368.00	1.282936
369.00	1.276549
370.00	1.269267
371.00	1.261626
372.00	1.254697
373.00	1.247930
374.00	1.239537
375.00	1.231798
376.00	1.223820
377.00	1.214403
378.00	1.206378
379.00	1.196748
380.00	1.188052
381.00	1.179845
382.00	1.172641
383.00	1.163628
384.00	1.156021
385.00	1.147938
386.00	1.139772
387.00	1.131646
388.00	1.123817
389.00	1.115551
390.00	1.107810
391.00	1.100487
392.00	1.093203
393.00	1.085656
394.00	1.078993
395.00	1.071955
396.00	1.065894
397.00	1.059075
398.00	1.053499
399.00	1.048223
400.00	1.042855
401.00	1.036664
402.00	1.032186
403.00	1.027744
404.00	1.023030
405.00	1.018938
406.00	1.015615
407.00	1.012149
408.00	1.008305
409.00	1.005197
410.00	1.001872
411.00	0.999012
412.00	0.995775
413.00	0.992726
414.00	0.989564
415.00	0.987098
416.00	0.983734
417.00	0.980936
418.00	0.978495
419.00	0.975634
420.00	0.972979
421.00	0.970155
422.00	0.967757
423.00	0.965188
424.00	0.962018
425.00	0.958471
426.00	0.955679
427.00	0.952283
428.00	0.948820
429.00	0.946626
430.00	0.943968
431.00	0.940533
432.00	0.937801
433.00	0.934891
434.00	0.931783
435.00	0.928968
436.00	0.926179
437.00	0.922801
438.00	0.919549
439.00	0.916546
440.00	0.913165
441.00	0.910550
442.00	0.907938
443.00	0.905557
444.00	0.902853
445.00	0.900226
446.00	0.897388
447.00	0.895282
448.00	0.892747
449.00	0.889765
450.00	0.887498
451.00	0.885081
452.00	0.882290
453.00	0.879956
454.00	0.878520
455.00	0.876581
456.00	0.874758
457.00	0.872791
458.00	0.871345
459.00	0.869509
460.00	0.867624
461.00	0.865928
462.00	0.864632
463.00	0.862985
464.00	0.861262
465.00	0.860267
466.00	0.858686
467.00	0.856833
468.00	0.854744
469.00	0.852899
470.00	0.851063
471.00	0.849577
472.00	0.847801
473.00	0.845893
474.00	0.844450
475.00	0.842717
476.00	0.840932
477.00	0.839588
478.00	0.838490
479.00	0.836382
480.00	0.834522
481.00	0.832720
482.00	0.830664
483.00	0.828608
484.00	0.827041
485.00	0.824851
486.00	0.823069
487.00	0.821506
488.00	0.819612
489.00	0.817847
490.00	0.816423
491.00	0.814627
492.00	0.812846
493.00	0.811321
494.00	0.809649
495.00	0.808255
496.00	0.806366
497.00	0.804884
498.00	0.803193
499.00	0.802021
500.00	0.800060
501.00	0.798916
502.00	0.797566
503.00	0.796138
504.00	0.794153
505.00	0.793374
506.00	0.792390
507.00	0.790959
508.00	0.789637
509.00	0.788614
510.00	0.786733
511.00	0.785113
512.00	0.783745
513.00	0.782523
514.00	0.781398
515.00	0.780387
516.00	0.779497
517.00	0.778706
518.00	0.777829
519.00	0.777018
520.00	0.776102
521.00	0.775304
522.00	0.774703
523.00	0.774085
524.00	0.773545
525.00	0.772962
526.00	0.772359
527.00	0.771515
528.00	0.770943
529.00	0.769730
530.00	0.769811
531.00	0.769108
532.00	0.768665
533.00	0.768287
534.00	0.768698
535.00	0.767767
536.00	0.767667
537.00	0.767237
538.00	0.766773
539.00	0.766223
540.00	0.765963
541.00	0.765084
542.00	0.764904
543.00	0.764863
544.00	0.764377
545.00	0.764091
546.00	0.764005
547.00	0.763352
548.00	0.762502
549.00	0.761947
550.00	0.761669
551.00	0.761314
552.00	0.761199
553.00	0.760987
554.00	0.760706
555.00	0.760340
556.00	0.759971
557.00	0.759787
558.00	0.759682
559.00	0.759996
560.00	0.760037
561.00	0.760563
562.00	0.760426
563.00	0.761007
564.00	0.760964
565.00	0.761127
566.00	0.761309
567.00	0.761809
568.00	0.761807
569.00	0.762310
570.00	0.762850
571.00	0.763030
572.00	0.763242
573.00	0.763815
574.00	0.763886
575.00	0.764083
576.00	0.764955
577.00	0.765856
578.00	0.766782
579.00	0.768196
580.00	0.769491
581.00	0.769989
582.00	0.771054
583.00	0.772182
584.00	0.773213
585.00	0.774456
586.00	0.775832
587.00	0.777478
588.00	0.778994
589.00	0.780805
590.00	0.782378
591.00	0.784496
592.00	0.786260
593.00	0.787687
594.00	0.789500
595.00	0.791436
596.00	0.793176
597.00	0.794989
598.00	0.797398
599.00	0.798949
600.00	0.800384
601.00	0.802487
602.00	0.804578
603.00	0.806356
604.00	0.808312
605.00	0.811464
606.00	0.813366
607.00	0.814993
608.00	0.816925
609.00	0.819072
610.00	0.820625
611.00	0.822493
612.00	0.824660
613.00	0.826193
614.00	0.828127
615.00	0.830034
616.00	0.832105
617.00	0.834425
618.00	0.837037
619.00	0.839386
620.00	0.841085
621.00	0.843706
622.00	0.845467
623.00	0.847606
624.00	0.849934
625.00	0.852596
626.00	0.854873
627.00	0.857049
628.00	0.859041
629.00	0.860982
630.00	0.863239
631.00	0.865162
632.00	0.867243
633.00	0.869883
634.00	0.871752
635.00	0.873994
636.00	0.876164
637.00	0.877995
638.00	0.880155
639.00	0.882995
640.00	0.884988
641.00	0.887070
642.00	0.890040
643.00	0.892216
644.00	0.894269
645.00	0.896664
646.00	0.898702
647.00	0.900846
648.00	0.902786
649.00	0.904716
650.00	0.906525
651.00	0.909110
652.00	0.911533
653.00	0.913509
654.00	0.915748
655.00	0.917797
656.00	0.919718
657.00	0.921890
658.00	0.924460
659.00	0.927190
660.00	0.929730
661.00	0.932167
662.00	0.934204
663.00	0.936268
664.00	0.937624
665.00	0.939671
666.00	0.941240
667.00	0.942558
668.00	0.943636
669.00	0.944854
670.00	0.946273
671.00	0.947658
672.00	0.948996
673.00	0.950808
674.00	0.952732
675.00	0.953516
676.00	0.955307
677.00	0.957243
678.00	0.959120
679.00	0.960807
680.00	0.963334
681.00	0.965131
682.00	0.967359
683.00	0.968631
684.00	0.969528
685.00	0.971447
686.00	0.972555
687.00	0.974057
688.00	0.975460
689.00	0.977535
690.00	0.978946
691.00	0.980597
692.00	0.981739
693.00	0.983861
694.00	0.986030
695.00	0.987807
696.00	0.989700
697.00	0.990840
698.00	0.992212
699.00	0.992665
700.00	0.992777
701.00	0.993605
702.00	0.996029
703.00	0.997574
704.00	0.999615
705.00	1.001630
706.00	1.003034
707.00	1.002761
708.00	1.004301
709.00	1.004639
710.00	1.005668
711.00	1.006184
712.00	1.007600
713.00	1.007443
714.00	1.008204
715.00	1.008595
716.00	1.010295
717.00	1.011117
718.00	1.011530
719.00	1.006969
720.00	1.002228
721.00	0.998414
722.00	0.997535
723.00	0.996490
724.00	0.995559
725.00	0.994693
726.00	0.993746
727.00	0.992571
728.00	0.991496
729.00	0.990621
730.00	0.991247
731.00	0.991766
732.00	0.992401
733.00	0.992990
734.00	0.993601
735.00	0.994326
736.00	0.994832
737.00	0.995360
738.00	0.995910
739.00	0.996376
740.00	0.996842
741.00	0.997251
742.00	0.997633
743.00	0.997949
744.00	0.998303
745.00	0.998625
746.00	0.998942
747.00	0.999192
748.00	0.999498
749.00	0.999741
750.00	0.999964
751.00	1.000070
752.00	1.000115
753.00	1.000259
754.00	1.000299
755.00	1.000328
756.00	1.000326
757.00	1.000377
758.00	1.000424
759.00	1.000453
760.00	1.000343
761.00	1.000178
762.00	1.000047
763.00	0.999867
764.00	0.999622
765.00	0.999332
766.00	0.999085
767.00	0.998829
768.00	0.998518
769.00	0.998157
770.00	0.997804
771.00	0.997433
772.00	0.997024
773.00	0.996594
774.00	0.996113
775.00	0.995586
776.00	0.994974
777.00	0.994462
778.00	0.993956
779.00	0.993409
780.00	0.992814
781.00	0.992328
782.00	0.991674
783.00	0.991052
784.00	0.990310
785.00	0.989511
786.00	0.988664
787.00	0.987887
788.00	0.987144
789.00	0.986392
790.00	0.985774
791.00	0.985004
792.00	0.984255
793.00	0.983417
794.00	0.982592
795.00	0.981758
796.00	0.980896
797.00	0.979913
798.00	0.979012
799.00	0.978144
800.00	0.977063
801.00	0.976092
802.00	0.975271
803.00	0.974476
804.00	0.973513
805.00	0.972466
806.00	0.971409
807.00	0.970250
808.00	0.969193
809.00	0.967972
810.00	0.966871
811.00	0.965796
812.00	0.964627
813.00	0.963444
814.00	0.962271
815.00	0.960909
816.00	0.959756
817.00	0.958635
818.00	0.957520
819.00	0.956214
820.00	0.954929
821.00	0.953590
822.00	0.952316
823.00	0.950998
824.00	0.949613
825.00	0.948368
826.00	0.947163
827.00	0.946041
828.00	0.944679
829.00	0.943383
830.00	0.942036
831.00	0.940838
832.00	0.939638
833.00	0.938286
834.00	0.936993
835.00	0.935605
836.00	0.934344
837.00	0.933076
838.00	0.931953
839.00	0.930690
840.00	0.929407
841.00	0.928206
842.00	0.926812
843.00	0.925374
844.00	0.924104
845.00	0.922747
846.00	0.921561
847.00	0.920195
848.00	0.918883
849.00	0.917531
850.00	0.916213
851.00	0.914900
852.00	0.913635
853.00	0.912265
854.00	0.910772
855.00	0.909304
856.00	0.907809
857.00	0.906287
858.00	0.905224
859.00	0.903841
860.00	0.902458
861.00	0.900757
862.00	0.899254
863.00	0.893873
864.00	0.888703
865.00	0.883506
866.00	0.878316
867.00	0.873086
868.00	0.867717
869.00	0.862416
870.00	0.857196
871.00	0.851905
872.00	0.846644
873.00	0.841454
874.00	0.836373
875.00	0.830760
876.00	0.825477
877.00	0.820246
878.00	0.815114
879.00	0.809955
880.00	0.807865
881.00	0.805784
882.00	0.803521
883.00	0.801359
884.00	0.799199
885.00	0.797135
886.00	0.794953
887.00	0.792713
888.00	0.790711
889.00	0.788532
890.00	0.786391
891.00	0.784223
892.00	0.782135
893.00	0.779945
894.00	0.777725
895.00	0.775568
896.00	0.773356
897.00	0.771080
898.00	0.768852
899.00	0.766658
900.00	0.764407
901.00	0.762121
902.00	0.759804
903.00	0.757517
904.00	0.755295
905.00	0.752903
906.00	0.750595
907.00	0.748318
908.00	0.746026
909.00	0.743759
910.00	0.741521
911.00	0.739352
912.00	0.737087
913.00	0.734905
914.00	0.732682
915.00	0.730398
916.00	0.728168
917.00	0.725964
918.00	0.723777
919.00	0.721641
920.00	0.719512
921.00	0.717364
922.00	0.715246
923.00	0.713166
924.00	0.711005
925.00	0.708887
926.00	0.706780
927.00	0.704771
928.00	0.702626
929.00	0.700509
930.00	0.698385
931.00	0.696301
932.00	0.694253
933.00	0.692191
934.00	0.690073
935.00	0.688014
936.00	0.685990
937.00	0.683958
938.00	0.681879
939.00	0.679898
940.00	0.677893
941.00	0.675913
942.00	0.673908
943.00	0.671853
944.00	0.669765
945.00	0.667762
946.00	0.665758
947.00	0.663788
948.00	0.661888
949.00	0.659927
950.00	0.657993
951.00	0.656067
952.00	0.654170
953.00	0.652210
954.00	0.650255
955.00	0.648320
956.00	0.646344
957.00	0.644365
958.00	0.642387
959.00	0.640417
960.00	0.638544
961.00	0.636627
962.00	0.634669
963.00	0.632753
964.00	0.630797
965.00	0.628837
966.00	0.626898
967.00	0.624919
968.00	0.622964
969.00	0.620973
970.00	0.618983
971.00	0.617081
972.00	0.615199
973.00	0.613241
974.00	0.611282
975.00	0.609399
976.00	0.607526
977.00	0.605580
978.00	0.603714
979.00	0.601912
980.00	0.600098
981.00	0.598313
982.00	0.596467
983.00	0.594693
984.00	0.592947
985.00	0.591171
986.00	0.589400
987.00	0.587648
988.00	0.585856
989.00	0.584107
990.00	0.582409
991.00	0.580689
992.00	0.578987
993.00	0.577259
994.00	0.575586
995.00	0.573866
996.00	0.572158
997.00	0.570449
998.00	0.568761
999.00	0.567126
1000.00	0.565431
1001.00	0.563764
1002.00	0.562127
1003.00	0.560528
1004.00	0.558909
1005.00	0.557295
1006.00	0.555695
1007.00	0.554112
1008.00	0.552553
1009.00	0.550944
1010.00	0.549356
1011.00	0.547754
1012.00	0.546166
1013.00	0.544587
1014.00	0.543024
1015.00	0.541467
1016.00	0.539893
1017.00	0.538365
1018.00	0.536833
1019.00	0.535327
1020.00	0.533809
1021.00	0.532323
1022.00	0.530826
1023.00	0.529324
1024.00	0.527857
1025.00	0.526402
1026.00	0.524939
1027.00	0.523510
1028.00	0.522080
1029.00	0.520692
1030.00	0.519288
1031.00	0.517904
1032.00	0.516514
1033.00	0.515124
1034.00	0.513739
1035.00	0.512365
1036.00	0.510975
1037.00	0.509591
1038.00	0.508211
1039.00	0.506860
1040.00	0.505500
1041.00	0.504130
1042.00	0.502764
1043.00	0.501456
1044.00	0.500117
1045.00	0.498797
1046.00	0.497470
1047.00	0.496176
1048.00	0.494876
1049.00	0.493591
1050.00	0.492319
1051.00	0.491061
1052.00	0.489825
1053.00	0.488567
1054.00	0.487355
1055.00	0.486168
1056.00	0.484953
1057.00	0.483735
1058.00	0.482539
1059.00	0.481383
1060.00	0.480194
1061.00	0.479026
1062.00	0.477836
1063.00	0.476688
1064.00	0.475519
1065.00	0.474379
1066.00	0.473219
1067.00	0.472068
1068.00	0.470924
1069.00	0.469770
1070.00	0.468687
1071.00	0.467556
1072.00	0.466435
1073.00	0.465334
1074.00	0.464222
1075.00	0.463125
1076.00	0.462004
1077.00	0.460883
1078.00	0.459779
1079.00	0.458737
1080.00	0.457669
1081.00	0.456620
1082.00	0.455554
1083.00	0.454531
1084.00	0.453501
1085.00	0.452479
1086.00	0.451461
1087.00	0.450430
1088.00	0.449405
1089.00	0.448405
1090.00	0.447436
1091.00	0.446505
1092.00	0.445565
1093.00	0.444653
1094.00	0.443758
1095.00	0.442888
1096.00	0.442017
1097.00	0.441126
1098.00	0.440229
1099.00	0.439331
1100.00	0.438424
1101.00	0.437558
1102.00	0.436693
1103.00	0.435839
1104.00	0.434994
1105.00	0.434167
1106.00	0.433342
1107.00	0.432526
1108.00	0.431702
1109.00	0.430873
1110.00	0.430035
1111.00	0.429213
1112.00	0.428387
1113.00	0.427573
1114.00	0.426765
1115.00	0.425982
1116.00	0.425201
1117.00	0.424456
1118.00	0.423690
1119.00	0.422920
1120.00	0.422148
1121.00	0.421396
1122.00	0.420648
1123.00	0.419879
1124.00	0.419119
1125.00	0.418405
1126.00	0.417691
1127.00	0.416994
1128.00	0.416313
1129.00	0.415582
1130.00	0.414879
1131.00	0.414202
1132.00	0.413508
1133.00	0.412818
1134.00	0.412151
1135.00	0.411502
1136.00	0.410866
1137.00	0.410242
1138.00	0.409605
1139.00	0.408986
1140.00	0.408372
1141.00	0.407764
1142.00	0.407147
1143.00	0.406527
1144.00	0.405891
1145.00	0.405291
1146.00	0.404718
1147.00	0.404094
1148.00	0.403482
1149.00	0.402904
1150.00	0.402330
1151.00	0.401716
1152.00	0.401111
1153.00	0.400505
1154.00	0.399936
1155.00	0.399349
1156.00	0.398750
1157.00	0.398188
1158.00	0.397611
1159.00	0.397038
1160.00	0.396481
1161.00	0.395952
1162.00	0.395379
1163.00	0.394819
1164.00	0.394268
1165.00	0.393727
1166.00	0.393188
1167.00	0.392655
1168.00	0.392133
1169.00	0.391602
1170.00	0.391056
1171.00	0.390457
1172.00	0.389906
1173.00	0.389402
1174.00	0.388879
1175.00	0.388362
1176.00	0.387810
1177.00	0.387275
1178.00	0.386755
1179.00	0.386214
1180.00	0.385664
1181.00	0.385133
1182.00	0.384608
1183.00	0.384044
1184.00	0.383506
1185.00	0.382983
1186.00	0.382441
1187.00	0.381919
1188.00	0.381399
1189.00	0.380900
1190.00	0.380358
1191.00	0.379812
1192.00	0.379280
1193.00	0.378758
1194.00	0.378215
1195.00	0.377669
1196.00	0.377142
1197.00	0.376669
1198.00	0.376153
1199.00	0.375617
1200.00	0.375114
1201.00	0.374586
1202.00	0.374067
1203.00	0.373554
1204.00	0.373038
1205.00	0.372563
1206.00	0.372038
1207.00	0.371517
1208.00	0.371026
1209.00	0.370528
1210.00	0.370048
1211.00	0.369555
1212.00	0.369055
1213.00	0.368584
1214.00	0.368080
1215.00	0.367593
1216.00	0.367093
1217.00	0.366611
1218.00	0.366126
1219.00	0.365652
1220.00	0.365194
1221.00	0.364737
1222.00	0.364254
1223.00	0.363780
1224.00	0.363327
1225.00	0.362849
1226.00	0.362385
1227.00	0.361915
1228.00	0.361449
1229.00	0.360985
1230.00	0.360504
1231.00	0.360038
1232.00	0.359586
1233.00	0.359158
1234.00	0.358712
1235.00	0.358275
1236.00	0.357831
1237.00	0.357373
1238.00	0.356925
1239.00	0.356495
1240.00	0.356067
1241.00	0.355630
1242.00	0.355172
1243.00	0.354713
1244.00	0.354261
1245.00	0.353826
1246.00	0.353423
1247.00	0.352994
1248.00	0.352565
1249.00	0.352157
1250.00	0.351745
1251.00	0.351334
1252.00	0.350916
1253.00	0.350473
1254.00	0.350040
1255.00	0.349618
1256.00	0.349216
1257.00	0.348824
1258.00	0.348400
1259.00	0.347996
1260.00	0.347600
1261.00	0.347198
1262.00	0.346790
1263.00	0.346351
1264.00	0.345958
1265.00	0.345527
1266.00	0.345117
1267.00	0.344720
1268.00	0.344341
1269.00	0.343950
1270.00	0.343577
1271.00	0.343223
1272.00	0.342868
1273.00	0.342479
1274.00	0.342086
1275.00	0.341728
1276.00	0.341387
1277.00	0.341022
1278.00	0.340674
1279.00	0.340367
1280.00	0.340077
1281.00	0.339744
1282.00	0.339471
1283.00	0.339174
1284.00	0.338878
1285.00	0.338571
1286.00	0.338297
1287.00	0.338023
1288.00	0.337747
1289.00	0.337425
1290.00	0.337135
1291.00	0.336868
1292.00	0.336614
1293.00	0.336350
1294.00	0.336091
1295.00	0.335844
1296.00	0.335585
1297.00	0.335300
1298.00	0.335053
1299.00	0.334803
1300.00	0.334556
1301.00	0.334292
1302.00	0.334038
1303.00	0.333796
1304.00	0.333565
1305.00	0.333324
1306.00	0.333107
1307.00	0.332896
1308.00	0.332670
1309.00	0.332418
1310.00	0.332190
1311.00	0.332000
1312.00	0.331800
1313.00	0.331589
1314.00	0.331398
1315.00	0.331206
1316.00	0.331024
1317.00	0.330823
1318.00	0.330649
1319.00	0.330476
1320.00	0.330313
1321.00	0.330136
1322.00	0.329965
1323.00	0.329814
1324.00	0.329630
1325.00	0.329468
1326.00	0.329330
1327.00	0.329183
1328.00	0.329022
1329.00	0.328867
1330.00	0.328731
1331.00	0.328583
1332.00	0.328452
1333.00	0.328308
1334.00	0.328187
1335.00	0.328030
1336.00	0.327881
1337.00	0.327727
1338.00	0.327579
1339.00	0.327437
1340.00	0.327328
1341.00	0.327257
1342.00	0.327168
1343.00	0.327043
1344.00	0.326919
1345.00	0.326811
1346.00	0.326732
1347.00	0.326631
1348.00	0.326537
1349.00	0.326459
1350.00	0.326376
1351.00	0.326298
1352.00	0.326272
1353.00	0.326281
1354.00	0.326254
1355.00	0.326252
1356.00	0.326295
1357.00	0.326339
1358.00	0.326393
1359.00	0.326487
1360.00	0.326654
1361.00	0.326832
1362.00	0.327011
1363.00	0.327213
1364.00	0.327482
1365.00	0.327784
1366.00	0.328107
1367.00	0.328485
1368.00	0.328931
1369.00	0.329387
1370.00	0.329850
1371.00	0.330419
1372.00	0.331056
1373.00	0.331722
1374.00	0.332435
1375.00	0.333201
1376.00	0.334011
1377.00	0.334867
1378.00	0.335825
1379.00	0.336854
1380.00	0.337948
1381.00	0.339099
1382.00	0.340337
1383.00	0.341616
1384.00	0.342951
1385.00	0.344330
1386.00	0.345802
1387.00	0.347343
1388.00	0.348931
1389.00	0.350544
1390.00	0.352235
1391.00	0.353981
1392.00	0.355791
1393.00	0.357634
1394.00	0.359552
1395.00	0.361475
1396.00	0.363424
1397.00	0.365382
1398.00	0.367376
1399.00	0.369371
1400.00	0.371370
1401.00	0.373363
1402.00	0.375408
1403.00	0.377433
1404.00	0.379469
1405.00	0.381505
1406.00	0.383544
1407.00	0.385547
1408.00	0.387524
1409.00	0.389414
1410.00	0.391335
1411.00	0.393216
1412.00	0.395049
1413.00	0.396838
1414.00	0.398571
1415.00	0.400245
1416.00	0.401854
1417.00	0.403472
1418.00	0.405054
1419.00	0.406546
1420.00	0.407970
1421.00	0.409358
1422.00	0.410643
1423.00	0.411904
1424.00	0.413106
1425.00	0.414246
1426.00	0.415386
1427.00	0.416415
1428.00	0.417379
1429.00	0.418312
1430.00	0.419208
1431.00	0.420054
1432.00	0.420846
1433.00	0.421595
1434.00	0.422296
1435.00	0.422985
1436.00	0.423619
1437.00	0.424201
1438.00	0.424697
1439.00	0.425205
1440.00	0.425647
1441.00	0.426043
1442.00	0.426418
1443.00	0.426737
1444.00	0.427056
1445.00	0.427308
1446.00	0.427518
1447.00	0.427732
1448.00	0.427881
1449.00	0.427970
1450.00	0.428021
1451.00	0.428077
1452.00	0.428069
1453.00	0.427959
1454.00	0.427847
1455.00	0.427727
1456.00	0.427524
1457.00	0.427284
1458.00	0.426987
1459.00	0.426674
1460.00	0.426308
1461.00	0.425861
1462.00	0.425382
1463.00	0.424859
1464.00	0.424260
1465.00	0.423660
1466.00	0.423024
1467.00	0.422378
1468.00	0.421620
1469.00	0.420828
1470.00	0.420057
1471.00	0.419239
1472.00	0.418364
1473.00	0.417496
1474.00	0.416592
1475.00	0.415672
1476.00	0.414658
1477.00	0.413647
1478.00	0.412610
1479.00	0.411548
1480.00	0.410450
1481.00	0.409352
1482.00	0.408234
1483.00	0.407079
1484.00	0.405937
1485.00	0.404789
1486.00	0.403627
1487.00	0.402438
1488.00	0.401234
1489.00	0.400056
1490.00	0.398838
1491.00	0.397581
1492.00	0.396330
1493.00	0.395108
1494.00	0.393875
1495.00	0.392636
1496.00	0.391413
1497.00	0.390216
1498.00	0.388979
1499.00	0.387712
1500.00	0.386507
1501.00	0.385248
1502.00	0.384001
1503.00	0.382741
1504.00	0.381499
1505.00	0.380275
1506.00	0.379011
1507.00	0.377761
1508.00	0.376545
1509.00	0.375313
1510.00	0.374077
1511.00	0.372837
1512.00	0.371630
1513.00	0.370394
1514.00	0.369132
1515.00	0.367899
1516.00	0.366711
1517.00	0.365510
1518.00	0.364345
1519.00	0.363200
1520.00	0.362089
1521.00	0.360960
1522.00	0.359805
1523.00	0.358700
1524.00	0.357604
1525.00	0.356507
1526.00	0.355411
1527.00	0.354346
1528.00	0.353289
1529.00	0.352217
1530.00	0.351196
1531.00	0.350206
1532.00	0.349234
1533.00	0.348255
1534.00	0.347275
1535.00	0.346283
1536.00	0.345295
1537.00	0.344306
1538.00	0.343345
1539.00	0.342401
1540.00	0.341431
1541.00	0.340473
1542.00	0.339530
1543.00	0.338599
1544.00	0.337710
1545.00	0.336806
1546.00	0.335931
1547.00	0.335071
1548.00	0.334193
1549.00	0.333327
1550.00	0.332469
1551.00	0.331647
1552.00	0.330831
1553.00	0.330008
1554.00	0.329178
1555.00	0.328362
1556.00	0.327569
1557.00	0.326809
1558.00	0.326054
1559.00	0.325295
1560.00	0.324559
1561.00	0.323795
1562.00	0.323071
1563.00	0.322348
1564.00	0.321620
1565.00	0.320932
1566.00	0.320211
1567.00	0.319512
1568.00	0.318810
1569.00	0.318116
1570.00	0.317420
1571.00	0.316756
1572.00	0.316083
1573.00	0.315461
1574.00	0.314819
1575.00	0.314170
1576.00	0.313523
1577.00	0.312901
1578.00	0.312271
1579.00	0.311661
1580.00	0.311063
1581.00	0.310450
1582.00	0.309847
1583.00	0.309286
1584.00	0.308722
1585.00	0.308174
1586.00	0.307627
1587.00	0.307086
1588.00	0.306543
1589.00	0.306011
1590.00	0.305453
1591.00	0.304935
1592.00	0.304446
1593.00	0.303953
1594.00	0.303446
1595.00	0.302957
1596.00	0.302485
1597.00	0.302026
1598.00	0.301589
1599.00	0.301159
1600.00	0.300720
1601.00	0.300270
1602.00	0.299827
1603.00	0.299391
1604.00	0.298946
1605.00	0.298519
1606.00	0.298093
1607.00	0.297701
1608.00	0.297296
1609.00	0.296873
1610.00	0.296475
1611.00	0.296098
1612.00	0.295720
1613.00	0.295339
1614.00	0.294944
1615.00	0.294572
1616.00	0.294200
1617.00	0.293853
1618.00	0.293515
1619.00	0.293145
1620.00	0.292802
1621.00	0.292492
1622.00	0.292163
1623.00	0.291858
1624.00	0.291518
1625.00	0.291166
1626.00	0.290874
1627.00	0.290588
1628.00	0.290303
1629.00	0.290031
1630.00	0.289728
1631.00	0.289466
1632.00	0.289184
1633.00	0.288886
1634.00	0.288590
1635.00	0.288308
1636.00	0.288038
1637.00	0.287761
1638.00	0.287503
1639.00	0.287273
1640.00	0.287030
1641.00	0.286774
1642.00	0.286532
1643.00	0.288079
1644.00	0.289667
1645.00	0.291248
1646.00	0.292757
1647.00	0.294321
1648.00	0.295906
1649.00	0.297511
1650.00	0.299120
1651.00	0.300689
1652.00	0.302316
1653.00	0.303883
1654.00	0.305526
1655.00	0.307163
1656.00	0.308737
1657.00	0.310271
1658.00	0.311879
1659.00	0.313504
1660.00	0.313208
1661.00	0.312836
1662.00	0.312506
1663.00	0.312269
1664.00	0.312013
1665.00	0.311715
1666.00	0.311417
1667.00	0.311119
1668.00	0.310882
1669.00	0.310597
1670.00	0.310382
1671.00	0.310063
1672.00	0.309761
1673.00	0.309534
1674.00	0.309346
1675.00	0.309130
1676.00	0.309012
1677.00	0.308807
1678.00	0.308663
1679.00	0.308473
1680.00	0.308330
1681.00	0.308130
1682.00	0.307938
1683.00	0.307849
1684.00	0.307720
1685.00	0.307595
1686.00	0.307465
1687.00	0.307314
1688.00	0.307277
1689.00	0.307212
1690.00	0.307194
1691.00	0.307187
1692.00	0.307194
1693.00	0.307079
1694.00	0.307083
1695.00	0.307116
1696.00	0.307157
1697.00	0.307062
1698.00	0.307050
1699.00	0.307101
1700.00	0.306993
1701.00	0.306968
1702.00	0.306968
1703.00	0.306927
1704.00	0.306924
1705.00	0.306848
1706.00	0.306830
1707.00	0.306755
1708.00	0.306706
1709.00	0.306623
1710.00	0.306596
1711.00	0.306464
1712.00	0.306339
1713.00	0.306234
1714.00	0.306217
1715.00	0.306252
1716.00	0.306140
1717.00	0.306092
1718.00	0.306069
1719.00	0.305950
1720.00	0.305924
1721.00	0.305890
1722.00	0.305909
1723.00	0.305875
1724.00	0.305826
1725.00	0.305812
1726.00	0.305744
1727.00	0.305645
1728.00	0.305690
1729.00	0.305734
1730.00	0.305731
1731.00	0.305752
1732.00	0.305679
1733.00	0.305775
1734.00	0.305785
1735.00	0.305831
1736.00	0.305991
1737.00	0.306033
1738.00	0.306139
1739.00	0.306101
1740.00	0.306169
1741.00	0.306188
1742.00	0.306311
1743.00	0.306480
1744.00	0.306637
1745.00	0.306716
1746.00	0.306702
1747.00	0.306849
1748.00	0.306964
1749.00	0.307111
1750.00	0.307146
1751.00	0.307347
1752.00	0.307372
1753.00	0.307436
1754.00	0.307515
1755.00	0.307551
1756.00	0.307725
1757.00	0.307806
1758.00	0.308118
1759.00	0.308194
1760.00	0.308366
1761.00	0.308430
1762.00	0.308580
1763.00	0.308754
1764.00	0.308793
1765.00	0.308891
1766.00	0.308918
1767.00	0.309031
1768.00	0.309056
1769.00	0.309169
1770.00	0.309272
1771.00	0.309340
1772.00	0.309446
1773.00	0.309471
1774.00	0.309455
1775.00	0.309312
1776.00	0.309269
1777.00	0.309078
1778.00	0.309072
1779.00	0.308953
1780.00	0.308829
1781.00	0.308823
1782.00	0.308812
1783.00	0.308757
1784.00	0.308734
1785.00	0.308611
1786.00	0.308426
1787.00	0.308179
1788.00	0.308107
1789.00	0.307982
1790.00	0.307825
1791.00	0.307654
1792.00	0.307656
1793.00	0.307465
1794.00	0.307438
1795.00	0.307259
1796.00	0.307109
1797.00	0.307125
1798.00	0.306890
1799.00	0.306644
1800.00	0.306398
1801.00	0.306164
1802.00	0.305894
1803.00	0.305791
1804.00	0.305573
1805.00	0.305387
1806.00	0.305203
1807.00	0.305089
1808.00	0.305030
1809.00	0.304704
1810.00	0.304578
1811.00	0.304294
1812.00	0.304245
1813.00	0.304106
1814.00	0.303858
1815.00	0.303668
1816.00	0.303489
1817.00	0.303485
1818.00	0.303318
1819.00	0.303291
1820.00	0.303090
1821.00	0.303068
1822.00	0.302956
1823.00	0.302808
1824.00	0.302736
1825.00	0.302673
1826.00	0.302624
1827.00	0.302538
1828.00	0.302692
1829.00	0.302668
1830.00	0.302709
1831.00	0.302789
1832.00	0.302990
1833.00	0.303173
1834.00	0.303293
1835.00	0.303452
1836.00	0.303779
1837.00	0.304090
1838.00	0.304420
1839.00	0.304673
1840.00	0.305219
1841.00	0.305598
1842.00	0.306088
1843.00	0.306706
1844.00	0.307453
1845.00	0.308104
1846.00	0.308841
1847.00	0.309730
1848.00	0.310583
1849.00	0.311637
1850.00	0.312720
1851.00	0.313999
1852.00	0.315328
1853.00	0.316653
1854.00	0.318268
1855.00	0.319870
1856.00	0.321755
1857.00	0.323576
1858.00	0.325707
1859.00	0.327925
1860.00	0.330283
1861.00	0.332720
1862.00	0.335304
1863.00	0.338070
1864.00	0.341083
1865.00	0.344338
1866.00	0.347586
1867.00	0.351242
1868.00	0.354959
1869.00	0.358875
1870.00	0.362962
1871.00	0.367221
1872.00	0.371783
1873.00	0.376369
1874.00	0.381214
1875.00	0.385996
1876.00	0.391207
1877.00	0.396354
1878.00	0.401682
1879.00	0.407279
1880.00	0.412968
1881.00	0.418761
1882.00	0.424592
1883.00	0.430747
1884.00	0.436625
1885.00	0.442667
1886.00	0.448920
1887.00	0.455363
1888.00	0.461506
1889.00	0.467818
1890.00	0.474225
1891.00	0.480480
1892.00	0.486966
1893.00	0.493057
1894.00	0.499579
1895.00	0.506232
1896.00	0.512542
1897.00	0.518919
1898.00	0.525178
1899.00	0.531647
1900.00	0.537829
1901.00	0.544119
1902.00	0.550184
1903.00	0.556176
1904.00	0.561916
1905.00	0.567605
1906.00	0.573300
1907.00	0.578528
1908.00	0.584021
1909.00	0.589307
1910.00	0.594545
1911.00	0.599039
1912.00	0.603239
1913.00	0.607684
1914.00	0.611732
1915.00	0.615716
1916.00	0.618970
1917.00	0.622156
1918.00	0.625155
1919.00	0.627816
1920.00	0.630557
1921.00	0.632778
1922.00	0.635107
1923.00	0.636466
1924.00	0.638922
1925.00	0.640389
1926.00	0.641460
1927.00	0.642494
1928.00	0.643703
1929.00	0.644808
1930.00	0.645197
1931.00	0.645895
1932.00	0.646223
1933.00	0.646444
1934.00	0.646662
1935.00	0.646924
1936.00	0.646870
1937.00	0.646464
1938.00	0.646131
1939.00	0.645962
1940.00	0.645864
1941.00	0.644474
1942.00	0.643815
1943.00	0.643512
1944.00	0.642736
1945.00	0.642346
1946.00	0.641433
1947.00	0.640506
1948.00	0.639446
1949.00	0.638294
1950.00	0.637482
1951.00	0.636122
1952.00	0.634799
1953.00	0.633793
1954.00	0.632531
1955.00	0.630830
1956.00	0.629753
1957.00	0.628411
1958.00	0.627448
1959.00	0.625826
1960.00	0.624028
1961.00	0.622590
1962.00	0.620278
1963.00	0.618522
1964.00	0.617097
1965.00	0.615405
1966.00	0.613601
1967.00	0.611792
1968.00	0.610344
1969.00	0.608321
1970.00	0.606556
1971.00	0.604964
1972.00	0.603688
1973.00	0.601787
1974.00	0.600235
1975.00	0.598275
1976.00	0.596597
1977.00	0.594931
1978.00	0.593244
1979.00	0.591887
1980.00	0.589942
1981.00	0.588165
1982.00	0.586694
1983.00	0.584834
1984.00	0.583254
1985.00	0.581287
1986.00	0.579790
1987.00	0.577557
1988.00	0.575631
1989.00	0.573847
1990.00	0.571593
1991.00	0.569335
1992.00	0.567678
1993.00	0.565776
1994.00	0.563803
1995.00	0.561604
1996.00	0.559537
1997.00	0.557729
1998.00	0.555555
1999.00	0.553623
2000.00	0.551914
2001.00	0.549782
2002.00	0.548082
2003.00	0.545824
2004.00	0.544165
2005.00	0.542232
2006.00	0.540291
2007.00	0.538462
2008.00	0.536556
2009.00	0.534724
2010.00	0.533210
2011.00	0.531397
2012.00	0.529725
2013.00	0.528076
2014.00	0.526302
2015.00	0.524660
2016.00	0.522895
2017.00	0.521180
2018.00	0.519462
2019.00	0.517476
2020.00	0.515800
2021.00	0.514010
2022.00	0.512092
2023.00	0.510191
2024.00	0.508725
2025.00	0.507236
2026.00	0.505530
2027.00	0.503395
2028.00	0.501790
2029.00	0.500095
2030.00	0.498190
2031.00	0.496310
2032.00	0.494669
2033.00	0.492817
2034.00	0.490995
2035.00	0.489237
2036.00	0.487240
2037.00	0.485923
2038.00	0.484530
2039.00	0.483282
2040.00	0.481759
2041.00	0.480132
2042.00	0.478728
2043.00	0.476982
2044.00	0.475177
2045.00	0.473895
2046.00	0.471582
2047.00	0.470073
2048.00	0.468714
2049.00	0.467073
2050.00	0.465191
2051.00	0.463490
2052.00	0.462150
2053.00	0.460649
2054.00	0.459054
2055.00	0.457422
2056.00	0.455783
2057.00	0.454396
2058.00	0.452921
2059.00	0.451405
2060.00	0.450029
2061.00	0.448983
2062.00	0.447468
2063.00	0.446795
2064.00	0.445099
2065.00	0.444000
2066.00	0.442735
2067.00	0.441551
2068.00	0.440287
2069.00	0.438836
2070.00	0.437896
2071.00	0.436150
2072.00	0.435129
2073.00	0.433730
2074.00	0.432170
2075.00	0.430671
2076.00	0.429251
2077.00	0.427763
2078.00	0.426342
2079.00	0.424951
2080.00	0.423827
2081.00	0.422810
2082.00	0.420987
2083.00	0.419864
2084.00	0.418466
2085.00	0.417250
2086.00	0.415863
2087.00	0.414546
2088.00	0.413425
2089.00	0.411737
2090.00	0.410556
2091.00	0.409707
2092.00	0.408223
2093.00	0.406910
2094.00	0.405528
2095.00	0.404305
2096.00	0.402985
2097.00	0.401410
2098.00	0.400179
2099.00	0.399021
2100.00	0.397309
2101.00	0.396147
2102.00	0.395070
2103.00	0.393686
2104.00	0.392048
2105.00	0.391193
2106.00	0.390094
2107.00	0.388744
2108.00	0.387396
2109.00	0.386573
2110.00	0.385176
2111.00	0.384219
2112.00	0.383189
2113.00	0.381935
2114.00	0.380845
2115.00	0.379563
2116.00	0.378870
2117.00	0.377990
2118.00	0.377223
2119.00	0.376011
2120.00	0.375219
2121.00	0.374431
2122.00	0.373148
2123.00	0.372296
2124.00	0.371463
2125.00	0.370122
2126.00	0.368847
2127.00	0.368171
2128.00	0.367220
2129.00	0.366100
2130.00	0.365086
2131.00	0.364305
2132.00	0.363515
2133.00	0.362287
2134.00	0.361521
2135.00	0.360071
2136.00	0.359292
2137.00	0.358290
2138.00	0.357578
2139.00	0.356656
2140.00	0.355570
2141.00	0.355022
2142.00	0.354109
2143.00	0.353497
2144.00	0.352347
2145.00	0.351627
2146.00	0.350559
2147.00	0.350057
2148.00	0.349224
2149.00	0.348552
2150.00	0.347782
2151.00	0.346761
2152.00	0.346336
2153.00	0.345251
2154.00	0.344356
2155.00	0.343743
2156.00	0.343175
2157.00	0.342467
2158.00	0.341322
2159.00	0.341091
2160.00	0.340477
2161.00	0.340045
2162.00	0.339273
2163.00	0.339094
2164.00	0.338048
2165.00	0.337369
2166.00	0.336657
2167.00	0.336205
2168.00	0.335739
2169.00	0.334879
2170.00	0.334656
2171.00	0.334200
2172.00	0.333458
2173.00	0.332939
2174.00	0.332743
2175.00	0.332169
2176.00	0.331534
2177.00	0.331114
2178.00	0.330587
2179.00	0.330188
2180.00	0.329578
2181.00	0.329666
2182.00	0.329205
2183.00	0.329071
2184.00	0.328716
2185.00	0.328436
2186.00	0.328428
2187.00	0.327953
2188.00	0.327709
2189.00	0.327369
2190.00	0.327040
2191.00	0.326411
2192.00	0.326043
2193.00	0.325825
2194.00	0.325615
2195.00	0.325413
2196.00	0.325262
2197.00	0.325196
[truncated: 303 more rows]
