# Supplementary material for: Ultrafast charge-transfer-induced spin transition in cobalt-tungstate molecular photomagnets
Source: Nat Commun. 2025 Jun 6;16:5012. doi: 10.1038/s41467-025-60401-4 (PMC12144094; doi:10.1038/s41467-025-60401-4)
Supplement: Supplementary file 5 — Source Data [file 41467_2025_60401_MOESM5_ESM.zip › Source_Data_files/Photoinduced_UV_vis_NIR_spectra_CsCoW/photo2nd_anealing/File_220713_182342_280K.txt]

File_220713_182342_280K.spc - RawData
�g�� (nm)	Abs.
200.00	6.000000
201.00	6.000000
202.00	2.658995
203.00	2.299872
204.00	2.090178
205.00	2.070075
206.00	1.935837
207.00	2.014049
208.00	1.973143
209.00	2.026192
210.00	1.993841
211.00	2.016315
212.00	1.966270
213.00	1.974114
214.00	1.969025
215.00	1.967108
216.00	2.003200
217.00	1.971313
218.00	1.946261
219.00	1.925525
220.00	1.931954
221.00	1.907657
222.00	1.933896
223.00	1.943962
224.00	1.941908
225.00	1.952234
226.00	1.946984
227.00	1.938456
228.00	1.933969
229.00	1.919322
230.00	1.919345
231.00	1.941650
232.00	1.955764
233.00	1.957758
234.00	1.968699
235.00	1.971879
236.00	1.967134
237.00	1.968191
238.00	1.971566
239.00	1.978841
240.00	1.984313
241.00	1.977654
242.00	1.973423
243.00	1.968990
244.00	1.977373
245.00	1.973088
246.00	1.982760
247.00	1.991974
248.00	1.997614
249.00	1.994901
250.00	2.008461
251.00	2.011632
252.00	2.003073
253.00	2.013477
254.00	2.019961
255.00	2.016073
256.00	2.019962
257.00	2.025659
258.00	2.030994
259.00	2.033170
260.00	2.034261
261.00	2.034586
262.00	2.041153
263.00	2.041598
264.00	2.044198
265.00	2.046166
266.00	2.050916
267.00	2.047493
268.00	2.048764
269.00	2.047670
270.00	2.056894
271.00	2.048349
272.00	2.047626
273.00	2.028372
274.00	2.017533
275.00	2.007291
276.00	2.004184
277.00	2.002033
278.00	2.004403
279.00	2.004309
280.00	1.996296
281.00	1.995157
282.00	1.991120
283.00	1.988526
284.00	1.981590
285.00	1.977304
286.00	1.967840
287.00	1.958214
288.00	1.950571
289.00	1.948716
290.00	1.939317
291.00	1.930192
292.00	1.925341
293.00	1.918638
294.00	1.907441
295.00	1.896926
296.00	1.893898
297.00	1.883219
298.00	1.872883
299.00	1.866806
300.00	1.858253
301.00	1.842519
302.00	1.839322
303.00	1.830962
304.00	1.815235
305.00	1.809330
306.00	1.804801
307.00	1.792343
308.00	1.779072
309.00	1.768925
310.00	1.756072
311.00	1.738892
312.00	1.719043
313.00	1.709765
314.00	1.700276
315.00	1.692911
316.00	1.681451
317.00	1.671591
318.00	1.655807
319.00	1.638921
320.00	1.619136
321.00	1.608467
322.00	1.593411
323.00	1.582128
324.00	1.571712
325.00	1.560177
326.00	1.547248
327.00	1.537209
328.00	1.524950
329.00	1.515139
330.00	1.506621
331.00	1.496621
332.00	1.488299
333.00	1.479403
334.00	1.469748
335.00	1.462589
336.00	1.453930
337.00	1.445214
338.00	1.439984
339.00	1.431467
340.00	1.422342
341.00	1.418035
342.00	1.413386
343.00	1.406417
344.00	1.403959
345.00	1.399797
346.00	1.396844
347.00	1.391820
348.00	1.390115
349.00	1.388768
350.00	1.384612
351.00	1.379293
352.00	1.377180
353.00	1.373353
354.00	1.368016
355.00	1.366027
356.00	1.362712
357.00	1.358567
358.00	1.352219
359.00	1.348066
360.00	1.342424
361.00	1.336013
362.00	1.329329
363.00	1.324218
364.00	1.316768
365.00	1.310298
366.00	1.303990
367.00	1.298219
368.00	1.290490
369.00	1.283835
370.00	1.276266
371.00	1.270093
372.00	1.261976
373.00	1.256097
374.00	1.247522
375.00	1.239749
376.00	1.230849
377.00	1.221925
378.00	1.212612
379.00	1.204173
380.00	1.196920
381.00	1.188258
382.00	1.180890
383.00	1.172955
384.00	1.165507
385.00	1.156501
386.00	1.148807
387.00	1.141002
388.00	1.132684
389.00	1.124567
390.00	1.117628
391.00	1.110126
392.00	1.102809
393.00	1.095420
394.00	1.088588
395.00	1.080988
396.00	1.073841
397.00	1.067196
398.00	1.061516
399.00	1.055219
400.00	1.049811
401.00	1.044847
402.00	1.039860
403.00	1.034952
404.00	1.030886
405.00	1.027109
406.00	1.023490
407.00	1.020136
408.00	1.017338
409.00	1.014256
410.00	1.010738
411.00	1.007579
412.00	1.004684
413.00	1.001373
414.00	0.998673
415.00	0.996070
416.00	0.993205
417.00	0.990091
418.00	0.987973
419.00	0.985081
420.00	0.982403
421.00	0.979813
422.00	0.977260
423.00	0.974069
424.00	0.971783
425.00	0.968888
426.00	0.965919
427.00	0.962916
428.00	0.959890
429.00	0.956562
430.00	0.953715
431.00	0.950824
432.00	0.948183
433.00	0.944976
434.00	0.941919
435.00	0.938850
436.00	0.935479
437.00	0.932672
438.00	0.929930
439.00	0.926955
440.00	0.924073
441.00	0.921692
442.00	0.918154
443.00	0.914943
444.00	0.912014
445.00	0.909552
446.00	0.906618
447.00	0.904315
448.00	0.902442
449.00	0.900114
450.00	0.897794
451.00	0.895618
452.00	0.893328
453.00	0.890649
454.00	0.888983
455.00	0.886364
456.00	0.884230
457.00	0.882444
458.00	0.880803
459.00	0.878886
460.00	0.876960
461.00	0.875857
462.00	0.874121
463.00	0.872454
464.00	0.870414
465.00	0.869588
466.00	0.867481
467.00	0.865988
468.00	0.864429
469.00	0.863066
470.00	0.861343
471.00	0.860035
472.00	0.858566
473.00	0.856808
474.00	0.854977
475.00	0.853176
476.00	0.850880
477.00	0.848891
478.00	0.847048
479.00	0.845292
480.00	0.843281
481.00	0.841858
482.00	0.840361
483.00	0.838848
484.00	0.836993
485.00	0.835064
486.00	0.833404
487.00	0.831089
488.00	0.828609
489.00	0.826844
490.00	0.825287
491.00	0.823304
492.00	0.821582
493.00	0.820607
494.00	0.819249
495.00	0.817869
496.00	0.816301
497.00	0.814582
498.00	0.812891
499.00	0.811523
500.00	0.809777
501.00	0.808303
502.00	0.807046
503.00	0.805298
504.00	0.803562
505.00	0.802552
506.00	0.801065
507.00	0.800265
508.00	0.799373
509.00	0.798016
510.00	0.796189
511.00	0.795210
512.00	0.793982
513.00	0.792764
514.00	0.791731
515.00	0.791038
516.00	0.789997
517.00	0.788731
518.00	0.787703
519.00	0.786821
520.00	0.785761
521.00	0.784826
522.00	0.783731
523.00	0.782564
524.00	0.781665
525.00	0.780838
526.00	0.780429
527.00	0.780756
528.00	0.780705
529.00	0.780346
530.00	0.780046
531.00	0.779199
532.00	0.777680
533.00	0.776690
534.00	0.775767
535.00	0.775289
536.00	0.775028
537.00	0.774913
538.00	0.774893
539.00	0.774792
540.00	0.774438
541.00	0.774065
542.00	0.773738
543.00	0.773260
544.00	0.773170
545.00	0.772825
546.00	0.772284
547.00	0.772043
548.00	0.771909
549.00	0.771069
550.00	0.770353
551.00	0.769899
552.00	0.769338
553.00	0.769119
554.00	0.768953
555.00	0.769148
556.00	0.768970
557.00	0.769183
558.00	0.768993
559.00	0.769161
560.00	0.769297
561.00	0.769947
562.00	0.770176
563.00	0.770330
564.00	0.770228
565.00	0.770061
566.00	0.770291
567.00	0.770360
568.00	0.770925
569.00	0.771664
570.00	0.772350
571.00	0.772293
572.00	0.772693
573.00	0.773083
574.00	0.773381
575.00	0.773889
576.00	0.774870
577.00	0.775369
578.00	0.775707
579.00	0.776785
580.00	0.777780
581.00	0.778518
582.00	0.779921
583.00	0.781366
584.00	0.782708
585.00	0.783940
586.00	0.785437
587.00	0.787121
588.00	0.789011
589.00	0.790658
590.00	0.792485
591.00	0.793969
592.00	0.795157
593.00	0.796496
594.00	0.798162
595.00	0.799380
596.00	0.801379
597.00	0.803227
598.00	0.805058
599.00	0.806690
600.00	0.808417
601.00	0.810256
602.00	0.811768
603.00	0.813950
604.00	0.815552
605.00	0.817613
606.00	0.819465
607.00	0.821819
608.00	0.823210
609.00	0.825829
610.00	0.828329
611.00	0.830470
612.00	0.832337
613.00	0.835037
614.00	0.836605
615.00	0.838405
616.00	0.840557
617.00	0.843061
618.00	0.845279
619.00	0.847441
620.00	0.849059
621.00	0.851263
622.00	0.853173
623.00	0.854107
624.00	0.856242
625.00	0.859526
626.00	0.861760
627.00	0.864340
628.00	0.867437
629.00	0.869919
630.00	0.871746
631.00	0.873672
632.00	0.875401
633.00	0.877761
634.00	0.879585
635.00	0.881409
636.00	0.883500
637.00	0.885170
638.00	0.886450
639.00	0.888705
640.00	0.891179
641.00	0.893337
642.00	0.896176
643.00	0.898775
644.00	0.901315
645.00	0.903668
646.00	0.905375
647.00	0.907895
648.00	0.909819
649.00	0.911801
650.00	0.913676
651.00	0.916127
652.00	0.917349
653.00	0.919678
654.00	0.921713
655.00	0.923587
656.00	0.925787
657.00	0.928672
658.00	0.930913
659.00	0.933347
660.00	0.936066
661.00	0.938573
662.00	0.941086
663.00	0.943425
664.00	0.945494
665.00	0.947204
666.00	0.948768
667.00	0.949620
668.00	0.950662
669.00	0.951844
670.00	0.953007
671.00	0.954296
672.00	0.955235
673.00	0.956560
674.00	0.957891
675.00	0.959142
676.00	0.960738
677.00	0.962986
678.00	0.965183
679.00	0.966873
680.00	0.968417
681.00	0.970488
682.00	0.972616
683.00	0.974202
684.00	0.976220
685.00	0.978612
686.00	0.979453
687.00	0.981501
688.00	0.982739
689.00	0.984263
690.00	0.985290
691.00	0.987553
692.00	0.988856
693.00	0.990636
694.00	0.992066
695.00	0.993879
696.00	0.994643
697.00	0.995120
698.00	0.996810
699.00	0.997303
700.00	0.998297
701.00	0.999929
702.00	1.001849
703.00	1.002889
704.00	1.005375
705.00	1.006780
706.00	1.008464
707.00	1.008836
708.00	1.009181
709.00	1.009039
710.00	1.009989
711.00	1.010985
712.00	1.012564
713.00	1.014216
714.00	1.015926
715.00	1.016366
716.00	1.016577
717.00	1.017575
718.00	1.017154
719.00	1.012246
720.00	1.007783
721.00	1.005541
722.00	1.004567
723.00	1.003604
724.00	1.002665
725.00	1.001717
726.00	1.001032
727.00	1.000157
728.00	0.999036
729.00	0.998460
730.00	0.999032
731.00	0.999687
732.00	1.000236
733.00	1.000702
734.00	1.001290
735.00	1.001929
736.00	1.002532
737.00	1.003090
738.00	1.003595
739.00	1.004043
740.00	1.004511
741.00	1.005017
742.00	1.005431
743.00	1.005714
744.00	1.006083
745.00	1.006379
746.00	1.006613
747.00	1.006933
748.00	1.007224
749.00	1.007518
750.00	1.007877
751.00	1.008003
752.00	1.008157
753.00	1.008166
754.00	1.008205
755.00	1.008209
756.00	1.008264
757.00	1.008186
758.00	1.008104
759.00	1.008002
760.00	1.007911
761.00	1.007758
762.00	1.007641
763.00	1.007626
764.00	1.007477
765.00	1.007286
766.00	1.007052
767.00	1.006714
768.00	1.006469
769.00	1.006099
770.00	1.005815
771.00	1.005426
772.00	1.005216
773.00	1.004868
774.00	1.004455
775.00	1.004063
776.00	1.003647
777.00	1.003268
778.00	1.002899
779.00	1.002463
780.00	1.001864
781.00	1.001308
782.00	1.000808
783.00	1.000142
784.00	0.999579
785.00	0.998983
786.00	0.998371
787.00	0.997791
788.00	0.997190
789.00	0.996394
790.00	0.995678
791.00	0.995057
792.00	0.994364
793.00	0.993552
794.00	0.992727
795.00	0.991738
796.00	0.990832
797.00	0.989935
798.00	0.989094
799.00	0.988162
800.00	0.987318
801.00	0.986364
802.00	0.985434
803.00	0.984493
804.00	0.983507
805.00	0.982530
806.00	0.981504
807.00	0.980299
808.00	0.979223
809.00	0.978045
810.00	0.976961
811.00	0.975999
812.00	0.975044
813.00	0.973969
814.00	0.972914
815.00	0.971736
816.00	0.970603
817.00	0.969416
818.00	0.968295
819.00	0.967165
820.00	0.966007
821.00	0.964710
822.00	0.963526
823.00	0.962305
824.00	0.961278
825.00	0.960118
826.00	0.959017
827.00	0.957936
828.00	0.956627
829.00	0.955405
830.00	0.954273
831.00	0.953063
832.00	0.951898
833.00	0.950639
834.00	0.949536
835.00	0.948345
836.00	0.946982
837.00	0.945752
838.00	0.944642
839.00	0.943425
840.00	0.942351
841.00	0.941041
842.00	0.939656
843.00	0.938096
844.00	0.936849
845.00	0.935547
846.00	0.934219
847.00	0.932861
848.00	0.931529
849.00	0.930346
850.00	0.928997
851.00	0.927642
852.00	0.926408
853.00	0.925022
854.00	0.923653
855.00	0.922420
856.00	0.921066
857.00	0.919583
858.00	0.918384
859.00	0.917256
860.00	0.916020
861.00	0.914541
862.00	0.913001
863.00	0.907983
864.00	0.902712
865.00	0.897507
866.00	0.892251
867.00	0.887015
868.00	0.881781
869.00	0.876501
870.00	0.871376
871.00	0.866194
872.00	0.860949
873.00	0.855707
874.00	0.850449
875.00	0.845145
876.00	0.839884
877.00	0.834731
878.00	0.829458
879.00	0.824397
880.00	0.822187
881.00	0.820243
882.00	0.818159
883.00	0.815943
884.00	0.813988
885.00	0.811952
886.00	0.809750
887.00	0.807719
888.00	0.805677
889.00	0.803468
890.00	0.801347
891.00	0.799254
892.00	0.797078
893.00	0.794789
894.00	0.792575
895.00	0.790439
896.00	0.788244
897.00	0.786019
898.00	0.783772
899.00	0.781585
900.00	0.779428
901.00	0.777218
902.00	0.774912
903.00	0.772771
904.00	0.770529
905.00	0.768248
906.00	0.766042
907.00	0.763793
908.00	0.761631
909.00	0.759452
910.00	0.757315
911.00	0.755249
912.00	0.753122
913.00	0.750968
914.00	0.748778
915.00	0.746623
916.00	0.744436
917.00	0.742288
918.00	0.740048
919.00	0.737923
920.00	0.735778
921.00	0.733679
922.00	0.731542
923.00	0.729428
924.00	0.727335
925.00	0.725232
926.00	0.723110
927.00	0.721056
928.00	0.718908
929.00	0.716834
930.00	0.714726
931.00	0.712714
932.00	0.710638
933.00	0.708583
934.00	0.706530
935.00	0.704542
936.00	0.702574
937.00	0.700564
938.00	0.698495
939.00	0.696527
940.00	0.694577
941.00	0.692611
942.00	0.690626
943.00	0.688658
944.00	0.686669
945.00	0.684721
946.00	0.682740
947.00	0.680835
948.00	0.678954
949.00	0.677055
950.00	0.675164
951.00	0.673183
952.00	0.671230
953.00	0.669237
954.00	0.667271
955.00	0.665342
956.00	0.663355
957.00	0.661399
958.00	0.659435
959.00	0.657481
960.00	0.655627
961.00	0.653738
962.00	0.651805
963.00	0.649741
964.00	0.647776
965.00	0.645806
966.00	0.643815
967.00	0.641822
968.00	0.639875
969.00	0.637926
970.00	0.635984
971.00	0.634080
972.00	0.632157
973.00	0.630229
974.00	0.628255
975.00	0.626333
976.00	0.624429
977.00	0.622460
978.00	0.620522
979.00	0.618661
980.00	0.616962
981.00	0.615124
982.00	0.613252
983.00	0.611459
984.00	0.609679
985.00	0.607900
986.00	0.606098
987.00	0.604293
988.00	0.602479
989.00	0.600711
990.00	0.598950
991.00	0.597186
992.00	0.595438
993.00	0.593680
994.00	0.591981
995.00	0.590256
996.00	0.588530
997.00	0.586790
998.00	0.585077
999.00	0.583375
1000.00	0.581652
1001.00	0.579949
1002.00	0.578286
1003.00	0.576646
1004.00	0.575014
1005.00	0.573399
1006.00	0.571789
1007.00	0.570206
1008.00	0.568643
1009.00	0.567044
1010.00	0.565462
1011.00	0.563841
1012.00	0.562261
1013.00	0.560671
1014.00	0.559075
1015.00	0.557507
1016.00	0.555945
1017.00	0.554414
1018.00	0.552863
1019.00	0.551343
1020.00	0.549803
1021.00	0.548280
1022.00	0.546758
1023.00	0.545236
1024.00	0.543716
1025.00	0.542229
1026.00	0.540777
1027.00	0.539300
1028.00	0.537828
1029.00	0.536385
1030.00	0.534911
1031.00	0.533502
1032.00	0.532079
1033.00	0.530648
1034.00	0.529225
1035.00	0.527822
1036.00	0.526428
1037.00	0.525036
1038.00	0.523655
1039.00	0.522269
1040.00	0.520878
1041.00	0.519482
1042.00	0.518071
1043.00	0.516685
1044.00	0.515303
1045.00	0.513960
1046.00	0.512585
1047.00	0.511270
1048.00	0.509927
1049.00	0.508602
1050.00	0.507288
1051.00	0.505986
1052.00	0.504684
1053.00	0.503349
1054.00	0.502077
1055.00	0.500806
1056.00	0.499539
1057.00	0.498277
1058.00	0.497043
1059.00	0.495856
1060.00	0.494654
1061.00	0.493445
1062.00	0.492249
1063.00	0.491047
1064.00	0.489843
1065.00	0.488612
1066.00	0.487431
1067.00	0.486279
1068.00	0.485120
1069.00	0.483974
1070.00	0.482837
1071.00	0.481693
1072.00	0.480557
1073.00	0.479439
1074.00	0.478323
1075.00	0.477231
1076.00	0.476105
1077.00	0.474972
1078.00	0.473868
1079.00	0.472778
1080.00	0.471715
1081.00	0.470675
1082.00	0.469652
1083.00	0.468612
1084.00	0.467565
1085.00	0.466522
1086.00	0.465491
1087.00	0.464482
1088.00	0.463442
1089.00	0.462444
1090.00	0.461445
1091.00	0.460465
1092.00	0.459449
1093.00	0.458472
1094.00	0.457507
1095.00	0.456585
1096.00	0.455643
1097.00	0.454700
1098.00	0.453736
1099.00	0.452802
1100.00	0.451858
1101.00	0.450918
1102.00	0.450013
1103.00	0.449107
1104.00	0.448212
1105.00	0.447343
1106.00	0.446465
1107.00	0.445594
1108.00	0.444722
1109.00	0.443862
1110.00	0.442988
1111.00	0.442151
1112.00	0.441297
1113.00	0.440456
1114.00	0.439624
1115.00	0.438819
1116.00	0.438027
1117.00	0.437265
1118.00	0.436497
1119.00	0.435707
1120.00	0.434912
1121.00	0.434142
1122.00	0.433370
1123.00	0.432576
1124.00	0.431790
1125.00	0.431058
1126.00	0.430339
1127.00	0.429619
1128.00	0.428876
1129.00	0.428148
1130.00	0.427408
1131.00	0.426705
1132.00	0.425975
1133.00	0.425238
1134.00	0.424514
1135.00	0.423804
1136.00	0.423121
1137.00	0.422464
1138.00	0.421783
1139.00	0.421115
1140.00	0.420469
1141.00	0.419848
1142.00	0.419209
1143.00	0.418577
1144.00	0.417952
1145.00	0.417350
1146.00	0.416740
1147.00	0.416132
1148.00	0.415507
1149.00	0.414933
1150.00	0.414346
1151.00	0.413735
1152.00	0.413128
1153.00	0.412497
1154.00	0.411898
1155.00	0.411275
1156.00	0.410650
1157.00	0.410027
1158.00	0.409409
1159.00	0.408765
1160.00	0.408132
1161.00	0.407505
1162.00	0.406875
1163.00	0.406245
1164.00	0.405627
1165.00	0.405008
1166.00	0.404397
1167.00	0.403808
1168.00	0.403208
1169.00	0.402623
1170.00	0.402056
1171.00	0.401430
1172.00	0.400854
1173.00	0.400301
1174.00	0.399773
1175.00	0.399218
1176.00	0.398656
1177.00	0.398104
1178.00	0.397566
1179.00	0.397007
1180.00	0.396447
1181.00	0.395894
1182.00	0.395363
1183.00	0.394793
1184.00	0.394238
1185.00	0.393705
1186.00	0.393158
1187.00	0.392589
1188.00	0.392044
1189.00	0.391505
1190.00	0.390944
1191.00	0.390369
1192.00	0.389814
1193.00	0.389263
1194.00	0.388711
1195.00	0.388163
1196.00	0.387639
1197.00	0.387143
1198.00	0.386620
1199.00	0.386082
1200.00	0.385554
1201.00	0.385015
1202.00	0.384483
1203.00	0.383942
1204.00	0.383426
1205.00	0.382920
1206.00	0.382373
1207.00	0.381831
1208.00	0.381326
1209.00	0.380790
1210.00	0.380278
1211.00	0.379737
1212.00	0.379206
1213.00	0.378689
1214.00	0.378157
1215.00	0.377632
1216.00	0.377112
1217.00	0.376600
1218.00	0.376086
1219.00	0.375558
1220.00	0.375040
1221.00	0.374520
1222.00	0.374003
1223.00	0.373505
1224.00	0.373023
1225.00	0.372510
1226.00	0.372015
1227.00	0.371530
1228.00	0.371053
1229.00	0.370563
1230.00	0.370068
1231.00	0.369570
1232.00	0.369108
1233.00	0.368638
1234.00	0.368163
1235.00	0.367698
1236.00	0.367220
1237.00	0.366773
1238.00	0.366327
1239.00	0.365872
1240.00	0.365411
1241.00	0.364948
1242.00	0.364472
1243.00	0.364028
1244.00	0.363573
1245.00	0.363156
1246.00	0.362730
1247.00	0.362280
1248.00	0.361840
1249.00	0.361402
1250.00	0.360968
1251.00	0.360520
1252.00	0.360063
1253.00	0.359633
1254.00	0.359179
1255.00	0.358750
1256.00	0.358330
1257.00	0.357937
1258.00	0.357514
1259.00	0.357119
1260.00	0.356705
1261.00	0.356270
1262.00	0.355811
1263.00	0.355375
1264.00	0.354963
1265.00	0.354532
1266.00	0.354108
1267.00	0.353682
1268.00	0.353290
1269.00	0.352896
1270.00	0.352506
1271.00	0.352135
1272.00	0.351726
1273.00	0.351317
1274.00	0.350919
1275.00	0.350535
1276.00	0.350150
1277.00	0.349762
1278.00	0.349406
1279.00	0.349086
1280.00	0.348738
1281.00	0.348389
1282.00	0.348059
1283.00	0.347699
1284.00	0.347360
1285.00	0.347027
1286.00	0.346717
1287.00	0.346395
1288.00	0.346061
1289.00	0.345714
1290.00	0.345395
1291.00	0.345071
1292.00	0.344761
1293.00	0.344467
1294.00	0.344168
1295.00	0.343880
1296.00	0.343578
1297.00	0.343305
1298.00	0.343026
1299.00	0.342753
1300.00	0.342478
1301.00	0.342219
1302.00	0.341939
1303.00	0.341680
1304.00	0.341427
1305.00	0.341189
1306.00	0.340979
1307.00	0.340752
1308.00	0.340525
1309.00	0.340302
1310.00	0.340080
1311.00	0.339882
1312.00	0.339667
1313.00	0.339458
1314.00	0.339243
1315.00	0.339045
1316.00	0.338846
1317.00	0.338657
1318.00	0.338465
1319.00	0.338281
1320.00	0.338097
1321.00	0.337927
1322.00	0.337742
1323.00	0.337579
1324.00	0.337411
1325.00	0.337256
1326.00	0.337115
1327.00	0.336954
1328.00	0.336824
1329.00	0.336713
1330.00	0.336581
1331.00	0.336439
1332.00	0.336312
1333.00	0.336205
1334.00	0.336115
1335.00	0.335978
1336.00	0.335855
1337.00	0.335732
1338.00	0.335591
1339.00	0.335459
1340.00	0.335336
1341.00	0.335230
1342.00	0.335108
1343.00	0.334955
1344.00	0.334839
1345.00	0.334700
1346.00	0.334548
1347.00	0.334392
1348.00	0.334263
1349.00	0.334147
1350.00	0.334025
1351.00	0.333897
1352.00	0.333809
1353.00	0.333785
1354.00	0.333742
1355.00	0.333714
1356.00	0.333743
1357.00	0.333785
1358.00	0.333835
1359.00	0.333915
1360.00	0.334043
1361.00	0.334186
1362.00	0.334324
1363.00	0.334497
1364.00	0.334756
1365.00	0.335043
1366.00	0.335333
1367.00	0.335674
1368.00	0.336083
1369.00	0.336534
1370.00	0.336962
1371.00	0.337471
1372.00	0.338046
1373.00	0.338661
1374.00	0.339326
1375.00	0.340068
1376.00	0.340844
1377.00	0.341684
1378.00	0.342577
1379.00	0.343564
1380.00	0.344623
1381.00	0.345711
1382.00	0.346869
1383.00	0.348107
1384.00	0.349367
1385.00	0.350688
1386.00	0.352094
1387.00	0.353580
1388.00	0.355094
1389.00	0.356656
1390.00	0.358275
1391.00	0.359939
1392.00	0.361627
1393.00	0.363369
1394.00	0.365184
1395.00	0.367019
1396.00	0.368852
1397.00	0.370703
1398.00	0.372625
1399.00	0.374522
1400.00	0.376438
1401.00	0.378377
1402.00	0.380327
1403.00	0.382269
1404.00	0.384186
1405.00	0.386107
1406.00	0.388034
1407.00	0.389896
1408.00	0.391735
1409.00	0.393534
1410.00	0.395312
1411.00	0.397032
1412.00	0.398726
1413.00	0.400396
1414.00	0.402038
1415.00	0.403607
1416.00	0.405142
1417.00	0.406618
1418.00	0.408046
1419.00	0.409401
1420.00	0.410667
1421.00	0.411922
1422.00	0.413130
1423.00	0.414295
1424.00	0.415396
1425.00	0.416444
1426.00	0.417459
1427.00	0.418437
1428.00	0.419352
1429.00	0.420211
1430.00	0.421012
1431.00	0.421779
1432.00	0.422485
1433.00	0.423160
1434.00	0.423813
1435.00	0.424439
1436.00	0.425021
1437.00	0.425563
1438.00	0.426038
1439.00	0.426483
1440.00	0.426836
1441.00	0.427180
1442.00	0.427494
1443.00	0.427776
1444.00	0.428003
1445.00	0.428175
1446.00	0.428327
1447.00	0.428488
1448.00	0.428563
1449.00	0.428584
1450.00	0.428588
1451.00	0.428579
1452.00	0.428539
1453.00	0.428427
1454.00	0.428290
1455.00	0.428109
1456.00	0.427877
1457.00	0.427633
1458.00	0.427349
1459.00	0.427024
1460.00	0.426662
1461.00	0.426262
1462.00	0.425807
1463.00	0.425288
1464.00	0.424718
1465.00	0.424114
1466.00	0.423497
1467.00	0.422836
1468.00	0.422085
1469.00	0.421301
1470.00	0.420502
1471.00	0.419679
1472.00	0.418835
1473.00	0.417972
1474.00	0.417072
1475.00	0.416143
1476.00	0.415194
1477.00	0.414226
1478.00	0.413203
1479.00	0.412175
1480.00	0.411126
1481.00	0.410070
1482.00	0.409010
1483.00	0.407911
1484.00	0.406796
1485.00	0.405689
1486.00	0.404543
1487.00	0.403381
1488.00	0.402213
1489.00	0.401049
1490.00	0.399854
1491.00	0.398651
1492.00	0.397461
1493.00	0.396236
1494.00	0.394985
1495.00	0.393780
1496.00	0.392590
1497.00	0.391425
1498.00	0.390234
1499.00	0.389003
1500.00	0.387803
1501.00	0.386581
1502.00	0.385351
1503.00	0.384129
1504.00	0.382930
1505.00	0.381741
1506.00	0.380514
1507.00	0.379294
1508.00	0.378110
1509.00	0.376910
1510.00	0.375726
1511.00	0.374543
1512.00	0.373365
1513.00	0.372162
1514.00	0.370950
1515.00	0.369758
1516.00	0.368611
1517.00	0.367444
1518.00	0.366323
1519.00	0.365224
1520.00	0.364139
1521.00	0.363056
1522.00	0.361927
1523.00	0.360861
1524.00	0.359787
1525.00	0.358705
1526.00	0.357623
1527.00	0.356561
1528.00	0.355540
1529.00	0.354478
1530.00	0.353468
1531.00	0.352479
1532.00	0.351493
1533.00	0.350512
1534.00	0.349543
1535.00	0.348546
1536.00	0.347564
1537.00	0.346595
1538.00	0.345638
1539.00	0.344739
1540.00	0.343801
1541.00	0.342893
1542.00	0.341996
1543.00	0.341114
1544.00	0.340258
1545.00	0.339388
1546.00	0.338545
1547.00	0.337717
1548.00	0.336856
1549.00	0.336004
1550.00	0.335184
1551.00	0.334384
1552.00	0.333607
1553.00	0.332796
1554.00	0.331976
1555.00	0.331196
1556.00	0.330396
1557.00	0.329623
1558.00	0.328861
1559.00	0.328118
1560.00	0.327383
1561.00	0.326640
1562.00	0.325920
1563.00	0.325223
1564.00	0.324511
1565.00	0.323837
1566.00	0.323136
1567.00	0.322419
1568.00	0.321713
1569.00	0.321013
1570.00	0.320357
1571.00	0.319721
1572.00	0.319064
1573.00	0.318446
1574.00	0.317834
1575.00	0.317219
1576.00	0.316584
1577.00	0.315973
1578.00	0.315367
1579.00	0.314755
1580.00	0.314159
1581.00	0.313561
1582.00	0.312983
1583.00	0.312430
1584.00	0.311918
1585.00	0.311406
1586.00	0.310882
1587.00	0.310347
1588.00	0.309824
1589.00	0.309315
1590.00	0.308787
1591.00	0.308277
1592.00	0.307789
1593.00	0.307312
1594.00	0.306844
1595.00	0.306386
1596.00	0.305925
1597.00	0.305468
1598.00	0.305029
1599.00	0.304600
1600.00	0.304159
1601.00	0.303690
1602.00	0.303234
1603.00	0.302797
1604.00	0.302369
1605.00	0.301963
1606.00	0.301537
1607.00	0.301156
1608.00	0.300791
1609.00	0.300406
1610.00	0.300044
1611.00	0.299643
1612.00	0.299234
1613.00	0.298853
1614.00	0.298469
1615.00	0.298108
1616.00	0.297748
1617.00	0.297405
1618.00	0.297081
1619.00	0.296757
1620.00	0.296443
1621.00	0.296135
1622.00	0.295809
1623.00	0.295505
1624.00	0.295171
1625.00	0.294832
1626.00	0.294500
1627.00	0.294183
1628.00	0.293892
1629.00	0.293609
1630.00	0.293338
1631.00	0.293079
1632.00	0.292787
1633.00	0.292484
1634.00	0.292209
1635.00	0.291920
1636.00	0.291646
1637.00	0.291364
1638.00	0.291116
1639.00	0.290870
1640.00	0.290620
1641.00	0.290374
1642.00	0.290118
1643.00	0.291671
1644.00	0.293224
1645.00	0.294787
1646.00	0.296382
1647.00	0.297921
1648.00	0.299468
1649.00	0.301053
1650.00	0.302674
1651.00	0.304276
1652.00	0.305921
1653.00	0.307544
1654.00	0.309192
1655.00	0.310763
1656.00	0.312354
1657.00	0.313953
1658.00	0.315595
1659.00	0.317212
1660.00	0.316952
1661.00	0.316671
1662.00	0.316419
1663.00	0.316082
1664.00	0.315821
1665.00	0.315574
1666.00	0.315357
1667.00	0.315084
1668.00	0.314824
1669.00	0.314517
1670.00	0.314238
1671.00	0.313982
1672.00	0.313791
1673.00	0.313557
1674.00	0.313348
1675.00	0.313150
1676.00	0.312940
1677.00	0.312708
1678.00	0.312480
1679.00	0.312241
1680.00	0.312086
1681.00	0.311905
1682.00	0.311722
1683.00	0.311555
1684.00	0.311434
1685.00	0.311359
1686.00	0.311242
1687.00	0.311124
1688.00	0.311060
1689.00	0.310972
1690.00	0.310957
1691.00	0.310947
1692.00	0.310934
1693.00	0.310972
1694.00	0.310961
1695.00	0.311022
1696.00	0.311080
1697.00	0.311085
1698.00	0.311080
1699.00	0.311159
1700.00	0.311095
1701.00	0.311124
1702.00	0.311025
1703.00	0.311011
1704.00	0.311014
1705.00	0.310990
1706.00	0.310961
1707.00	0.310888
1708.00	0.310759
1709.00	0.310660
1710.00	0.310578
1711.00	0.310510
1712.00	0.310473
1713.00	0.310370
1714.00	0.310313
1715.00	0.310263
1716.00	0.310176
1717.00	0.310110
1718.00	0.310085
1719.00	0.310034
1720.00	0.310026
1721.00	0.310011
1722.00	0.309963
1723.00	0.309950
1724.00	0.309875
1725.00	0.309970
1726.00	0.309931
1727.00	0.309915
1728.00	0.309879
1729.00	0.309753
1730.00	0.309725
1731.00	0.309727
1732.00	0.309643
1733.00	0.309632
1734.00	0.309703
1735.00	0.309617
1736.00	0.309754
1737.00	0.309803
1738.00	0.309808
1739.00	0.309763
1740.00	0.309808
1741.00	0.309900
1742.00	0.309877
1743.00	0.309898
1744.00	0.309956
1745.00	0.310047
1746.00	0.310099
1747.00	0.310217
1748.00	0.310347
1749.00	0.310568
1750.00	0.310576
1751.00	0.310653
1752.00	0.310703
1753.00	0.310699
1754.00	0.310718
1755.00	0.310836
1756.00	0.311007
1757.00	0.311031
1758.00	0.311160
1759.00	0.311263
1760.00	0.311441
1761.00	0.311526
1762.00	0.311659
1763.00	0.311790
1764.00	0.311880
1765.00	0.311909
1766.00	0.311975
1767.00	0.312075
1768.00	0.312088
1769.00	0.312163
1770.00	0.312260
1771.00	0.312311
1772.00	0.312347
1773.00	0.312359
1774.00	0.312311
1775.00	0.312194
1776.00	0.312154
1777.00	0.312057
1778.00	0.312053
1779.00	0.311884
1780.00	0.311905
1781.00	0.311838
1782.00	0.311711
1783.00	0.311558
1784.00	0.311583
1785.00	0.311531
1786.00	0.311356
1787.00	0.311117
1788.00	0.311071
1789.00	0.310940
1790.00	0.310809
1791.00	0.310761
1792.00	0.310782
1793.00	0.310621
1794.00	0.310526
1795.00	0.310322
1796.00	0.310273
1797.00	0.310036
1798.00	0.309812
1799.00	0.309646
1800.00	0.309428
1801.00	0.309214
1802.00	0.308932
1803.00	0.308858
1804.00	0.308681
1805.00	0.308410
1806.00	0.308166
1807.00	0.307894
1808.00	0.307628
1809.00	0.307256
1810.00	0.307054
1811.00	0.306811
1812.00	0.306674
1813.00	0.306431
1814.00	0.306343
1815.00	0.306211
1816.00	0.306060
1817.00	0.306013
1818.00	0.305698
1819.00	0.305639
1820.00	0.305471
1821.00	0.305404
1822.00	0.305334
1823.00	0.305363
1824.00	0.305348
1825.00	0.305387
1826.00	0.305372
1827.00	0.305336
1828.00	0.305372
1829.00	0.305335
1830.00	0.305420
1831.00	0.305368
1832.00	0.305512
1833.00	0.305643
1834.00	0.305679
1835.00	0.305933
1836.00	0.306153
1837.00	0.306438
1838.00	0.306778
1839.00	0.307018
1840.00	0.307260
1841.00	0.307694
1842.00	0.308162
1843.00	0.308740
1844.00	0.309437
1845.00	0.310064
1846.00	0.310809
1847.00	0.311596
1848.00	0.312541
1849.00	0.313417
1850.00	0.314523
1851.00	0.315754
1852.00	0.317136
1853.00	0.318504
1854.00	0.319981
1855.00	0.321600
1856.00	0.323459
1857.00	0.325453
1858.00	0.327479
1859.00	0.329566
1860.00	0.331921
1861.00	0.334304
1862.00	0.336905
1863.00	0.339615
1864.00	0.342597
1865.00	0.345626
1866.00	0.348887
1867.00	0.352263
1868.00	0.355806
1869.00	0.359428
1870.00	0.363334
1871.00	0.367483
1872.00	0.371695
1873.00	0.376092
1874.00	0.380562
1875.00	0.385159
1876.00	0.390127
1877.00	0.395216
1878.00	0.400451
1879.00	0.405763
1880.00	0.411399
1881.00	0.416999
1882.00	0.422745
1883.00	0.428398
1884.00	0.434256
1885.00	0.440326
1886.00	0.446326
1887.00	0.452372
1888.00	0.458324
1889.00	0.464547
1890.00	0.470733
1891.00	0.477092
1892.00	0.483496
1893.00	0.489719
1894.00	0.495716
1895.00	0.501824
1896.00	0.508155
1897.00	0.514110
1898.00	0.520003
1899.00	0.525763
1900.00	0.531915
1901.00	0.537763
1902.00	0.543627
1903.00	0.549501
1904.00	0.554981
1905.00	0.560750
1906.00	0.566285
1907.00	0.571577
1908.00	0.576245
1909.00	0.581045
1910.00	0.585445
1911.00	0.589650
1912.00	0.593736
1913.00	0.597499
1914.00	0.601520
1915.00	0.604956
1916.00	0.608521
1917.00	0.611690
1918.00	0.614976
1919.00	0.617528
1920.00	0.620122
1921.00	0.622430
1922.00	0.623824
1923.00	0.625416
1924.00	0.626943
1925.00	0.628530
1926.00	0.629425
1927.00	0.630747
1928.00	0.632369
1929.00	0.633031
1930.00	0.633449
1931.00	0.633782
1932.00	0.634448
1933.00	0.634480
1934.00	0.634754
1935.00	0.634499
1936.00	0.634257
1937.00	0.634190
1938.00	0.633952
1939.00	0.634070
1940.00	0.633398
1941.00	0.633020
1942.00	0.632426
1943.00	0.631963
1944.00	0.631139
1945.00	0.630230
1946.00	0.629887
1947.00	0.629298
1948.00	0.628224
1949.00	0.627763
1950.00	0.626711
1951.00	0.625414
1952.00	0.624287
1953.00	0.623268
1954.00	0.621434
1955.00	0.620413
1956.00	0.619073
1957.00	0.618210
1958.00	0.616500
1959.00	0.615188
1960.00	0.614103
1961.00	0.612565
1962.00	0.610958
1963.00	0.609103
1964.00	0.607702
1965.00	0.605982
1966.00	0.603667
1967.00	0.602281
1968.00	0.600481
1969.00	0.598872
1970.00	0.596799
1971.00	0.595736
1972.00	0.593474
1973.00	0.591833
1974.00	0.589698
1975.00	0.587977
1976.00	0.585920
1977.00	0.583912
1978.00	0.582408
1979.00	0.580274
1980.00	0.578523
1981.00	0.576806
1982.00	0.575381
1983.00	0.573583
1984.00	0.571667
1985.00	0.569688
1986.00	0.567381
1987.00	0.565862
1988.00	0.563654
1989.00	0.562050
1990.00	0.559982
1991.00	0.558134
1992.00	0.556465
1993.00	0.554692
1994.00	0.552773
1995.00	0.550726
1996.00	0.549279
1997.00	0.547456
1998.00	0.545246
1999.00	0.543240
2000.00	0.541535
2001.00	0.540040
2002.00	0.538529
2003.00	0.537237
2004.00	0.535529
2005.00	0.533662
2006.00	0.532358
2007.00	0.530343
2008.00	0.528704
2009.00	0.526744
2010.00	0.525227
2011.00	0.523718
2012.00	0.521956
2013.00	0.520103
2014.00	0.518297
2015.00	0.516909
2016.00	0.515034
2017.00	0.513170
2018.00	0.511171
2019.00	0.509470
2020.00	0.507769
2021.00	0.506048
2022.00	0.504763
2023.00	0.502854
2024.00	0.501851
2025.00	0.499818
2026.00	0.498275
2027.00	0.496463
2028.00	0.494703
2029.00	0.493370
2030.00	0.492035
2031.00	0.490794
2032.00	0.488800
2033.00	0.487487
2034.00	0.486012
2035.00	0.484544
2036.00	0.483090
2037.00	0.481389
2038.00	0.479714
2039.00	0.477848
2040.00	0.476290
2041.00	0.474432
2042.00	0.473290
2043.00	0.471845
2044.00	0.470426
2045.00	0.469007
2046.00	0.467226
2047.00	0.465615
2048.00	0.464237
2049.00	0.462880
2050.00	0.461454
2051.00	0.459901
2052.00	0.458394
2053.00	0.456898
2054.00	0.455657
2055.00	0.454531
2056.00	0.453344
2057.00	0.452009
2058.00	0.450840
2059.00	0.449338
2060.00	0.448161
2061.00	0.446676
2062.00	0.445164
2063.00	0.443834
2064.00	0.442486
2065.00	0.441286
2066.00	0.439989
2067.00	0.438716
2068.00	0.437618
2069.00	0.436575
2070.00	0.434966
2071.00	0.433520
2072.00	0.432264
2073.00	0.430810
2074.00	0.429350
2075.00	0.427854
2076.00	0.426684
2077.00	0.425029
2078.00	0.424087
2079.00	0.423147
2080.00	0.421613
2081.00	0.420122
2082.00	0.418443
2083.00	0.417370
2084.00	0.415991
2085.00	0.414559
2086.00	0.413095
2087.00	0.411951
2088.00	0.410683
2089.00	0.409310
2090.00	0.408240
2091.00	0.407163
2092.00	0.406115
2093.00	0.405005
2094.00	0.404098
2095.00	0.402647
2096.00	0.401286
2097.00	0.400292
2098.00	0.399231
2099.00	0.398362
2100.00	0.397052
2101.00	0.395753
2102.00	0.394772
2103.00	0.393777
2104.00	0.392904
2105.00	0.391915
2106.00	0.390673
2107.00	0.389250
2108.00	0.388178
2109.00	0.386930
2110.00	0.385729
2111.00	0.384405
2112.00	0.383413
2113.00	0.382126
2114.00	0.381057
2115.00	0.379847
2116.00	0.378705
2117.00	0.377763
2118.00	0.376705
2119.00	0.375119
2120.00	0.374047
2121.00	0.372896
2122.00	0.371769
2123.00	0.370697
2124.00	0.369844
2125.00	0.369015
2126.00	0.368058
2127.00	0.367202
2128.00	0.366366
2129.00	0.365440
2130.00	0.364347
2131.00	0.363441
2132.00	0.362860
2133.00	0.361334
2134.00	0.360560
2135.00	0.359805
2136.00	0.359409
2137.00	0.358443
2138.00	0.357803
2139.00	0.356942
2140.00	0.356020
2141.00	0.355547
2142.00	0.354245
2143.00	0.353304
2144.00	0.352295
2145.00	0.351630
2146.00	0.350807
2147.00	0.350039
2148.00	0.349454
2149.00	0.348807
2150.00	0.348835
2151.00	0.347897
2152.00	0.347278
2153.00	0.346358
2154.00	0.345610
2155.00	0.344549
2156.00	0.343952
2157.00	0.343519
2158.00	0.342273
2159.00	0.342119
2160.00	0.341666
2161.00	0.340901
2162.00	0.340329
2163.00	0.339951
2164.00	0.339708
2165.00	0.339091
2166.00	0.338230
2167.00	0.337385
2168.00	0.336864
2169.00	0.336269
2170.00	0.336027
2171.00	0.335682
2172.00	0.335301
2173.00	0.334601
2174.00	0.334083
2175.00	0.333722
2176.00	0.332899
2177.00	0.332307
2178.00	0.332166
2179.00	0.331590
2180.00	0.330959
2181.00	0.330603
2182.00	0.330263
2183.00	0.329843
2184.00	0.329412
2185.00	0.329171
2186.00	0.328468
2187.00	0.328039
2188.00	0.327830
2189.00	0.327431
2190.00	0.327245
2191.00	0.327038
2192.00	0.327041
2193.00	0.326753
2194.00	0.326772
2195.00	0.326313
2196.00	0.326189
2197.00	0.325698
[truncated: 303 more rows]
