# Supplementary material for: Ultrafast charge-transfer-induced spin transition in cobalt-tungstate molecular photomagnets
Source: Nat Commun. 2025 Jun 6;16:5012. doi: 10.1038/s41467-025-60401-4 (PMC12144094; doi:10.1038/s41467-025-60401-4)
Supplement: Supplementary file 5 — Source Data [file 41467_2025_60401_MOESM5_ESM.zip › Source_Data_files/Photoinduced_UV_vis_NIR_spectra_CsCoW/photo2nd_anealing/File_220713_182757_290K.txt]

File_220713_182757_290K.spc - RawData
�g�� (nm)	Abs.
200.00	1.865016
201.00	1.862980
202.00	1.948854
203.00	1.946231
204.00	1.856308
205.00	1.781850
206.00	1.852167
207.00	1.863900
208.00	1.960366
209.00	1.961335
210.00	1.922265
211.00	1.946167
212.00	1.963130
213.00	1.920108
214.00	1.977346
215.00	2.006822
216.00	1.996517
217.00	1.942132
218.00	1.972474
219.00	1.933058
220.00	1.943541
221.00	1.930947
222.00	1.930080
223.00	1.922603
224.00	1.946276
225.00	1.929449
226.00	1.916009
227.00	1.918356
228.00	1.933153
229.00	1.916546
230.00	1.922913
231.00	1.939816
232.00	1.953000
233.00	1.939655
234.00	1.951203
235.00	1.965806
236.00	1.953764
237.00	1.961957
238.00	1.969163
239.00	1.972449
240.00	1.956236
241.00	1.965739
242.00	1.972343
243.00	1.972120
244.00	1.970112
245.00	1.981695
246.00	1.983008
247.00	1.975007
248.00	1.981760
249.00	1.986002
250.00	1.983648
251.00	1.995818
252.00	2.003842
253.00	2.016009
254.00	2.017734
255.00	2.024173
256.00	2.017269
257.00	2.023764
258.00	2.029304
259.00	2.040623
260.00	2.048814
261.00	2.051898
262.00	2.043629
263.00	2.041250
264.00	2.044664
265.00	2.042615
266.00	2.044538
267.00	2.055629
268.00	2.050235
269.00	2.047701
270.00	2.048349
271.00	2.040468
272.00	2.035808
273.00	2.037275
274.00	2.038302
275.00	2.036829
276.00	2.041428
277.00	2.028356
278.00	2.020252
279.00	2.007292
280.00	1.997558
281.00	1.984915
282.00	1.991231
283.00	1.984040
284.00	1.979176
285.00	1.977373
286.00	1.977228
287.00	1.960438
288.00	1.949847
289.00	1.941744
290.00	1.925611
291.00	1.915266
292.00	1.911409
293.00	1.912440
294.00	1.901758
295.00	1.902780
296.00	1.899067
297.00	1.887288
298.00	1.876406
299.00	1.873576
300.00	1.856895
301.00	1.843594
302.00	1.833764
303.00	1.824051
304.00	1.812722
305.00	1.805343
306.00	1.795501
307.00	1.786713
308.00	1.773956
309.00	1.761969
310.00	1.754580
311.00	1.744870
312.00	1.731250
313.00	1.722555
314.00	1.713701
315.00	1.696912
316.00	1.683925
317.00	1.671349
318.00	1.654712
319.00	1.636192
320.00	1.622706
321.00	1.609405
322.00	1.599697
323.00	1.588259
324.00	1.578339
325.00	1.567410
326.00	1.560472
327.00	1.550369
328.00	1.539783
329.00	1.532759
330.00	1.522771
331.00	1.508675
332.00	1.498450
333.00	1.488635
334.00	1.477579
335.00	1.469329
336.00	1.461019
337.00	1.452849
338.00	1.445104
339.00	1.437377
340.00	1.431840
341.00	1.425719
342.00	1.422693
343.00	1.418674
344.00	1.414351
345.00	1.411590
346.00	1.408854
347.00	1.403649
348.00	1.398968
349.00	1.395650
350.00	1.389776
351.00	1.386900
352.00	1.382724
353.00	1.380735
354.00	1.377391
355.00	1.374366
356.00	1.369499
357.00	1.364961
358.00	1.361138
359.00	1.355269
360.00	1.349648
361.00	1.345089
362.00	1.339630
363.00	1.332404
364.00	1.328888
365.00	1.321970
366.00	1.313573
367.00	1.306023
368.00	1.299251
369.00	1.290466
370.00	1.284753
371.00	1.278825
372.00	1.270873
373.00	1.262697
374.00	1.255414
375.00	1.247209
376.00	1.238201
377.00	1.229549
378.00	1.221100
379.00	1.212071
380.00	1.203502
381.00	1.195128
382.00	1.188329
383.00	1.179891
384.00	1.172296
385.00	1.163408
386.00	1.155039
387.00	1.145991
388.00	1.138496
389.00	1.129565
390.00	1.122770
391.00	1.115763
392.00	1.109182
393.00	1.101337
394.00	1.095387
395.00	1.088287
396.00	1.081281
397.00	1.075036
398.00	1.070489
399.00	1.063895
400.00	1.058564
401.00	1.053717
402.00	1.049192
403.00	1.044113
404.00	1.040786
405.00	1.037173
406.00	1.033760
407.00	1.029680
408.00	1.026803
409.00	1.023049
410.00	1.019826
411.00	1.016098
412.00	1.013653
413.00	1.009622
414.00	1.007051
415.00	1.004368
416.00	1.002336
417.00	0.999579
418.00	0.997941
419.00	0.995085
420.00	0.991834
421.00	0.989147
422.00	0.986079
423.00	0.983350
424.00	0.980829
425.00	0.978355
426.00	0.975501
427.00	0.972595
428.00	0.969715
429.00	0.967047
430.00	0.964421
431.00	0.961402
432.00	0.958947
433.00	0.955878
434.00	0.953233
435.00	0.950434
436.00	0.947891
437.00	0.945037
438.00	0.942171
439.00	0.938995
440.00	0.936367
441.00	0.933718
442.00	0.930637
443.00	0.927560
444.00	0.925182
445.00	0.922190
446.00	0.919478
447.00	0.917420
448.00	0.915435
449.00	0.912278
450.00	0.909790
451.00	0.907184
452.00	0.904259
453.00	0.901776
454.00	0.900127
455.00	0.898256
456.00	0.896006
457.00	0.894530
458.00	0.892927
459.00	0.890488
460.00	0.888276
461.00	0.886893
462.00	0.885045
463.00	0.883379
464.00	0.882080
465.00	0.880991
466.00	0.879307
467.00	0.877811
468.00	0.876179
469.00	0.874833
470.00	0.873033
471.00	0.871441
472.00	0.869833
473.00	0.867958
474.00	0.866314
475.00	0.864670
476.00	0.862525
477.00	0.860573
478.00	0.858816
479.00	0.856784
480.00	0.854904
481.00	0.853540
482.00	0.852200
483.00	0.850533
484.00	0.848695
485.00	0.846579
486.00	0.844819
487.00	0.842640
488.00	0.840944
489.00	0.839392
490.00	0.838124
491.00	0.836581
492.00	0.834989
493.00	0.833506
494.00	0.831795
495.00	0.830163
496.00	0.828156
497.00	0.826380
498.00	0.824693
499.00	0.823331
500.00	0.821989
501.00	0.820455
502.00	0.818836
503.00	0.817226
504.00	0.815209
505.00	0.813701
506.00	0.812826
507.00	0.811311
508.00	0.810217
509.00	0.809678
510.00	0.808035
511.00	0.806690
512.00	0.806038
513.00	0.804700
514.00	0.803375
515.00	0.802157
516.00	0.800977
517.00	0.799728
518.00	0.799108
519.00	0.797868
520.00	0.796697
521.00	0.795811
522.00	0.794992
523.00	0.793600
524.00	0.792648
525.00	0.792530
526.00	0.791662
527.00	0.791328
528.00	0.790900
529.00	0.790207
530.00	0.789460
531.00	0.788752
532.00	0.788038
533.00	0.787446
534.00	0.787162
535.00	0.786624
536.00	0.786188
537.00	0.785695
538.00	0.785455
539.00	0.785474
540.00	0.784943
541.00	0.784714
542.00	0.784368
543.00	0.784227
544.00	0.784100
545.00	0.784186
546.00	0.783877
547.00	0.783651
548.00	0.783153
549.00	0.782515
550.00	0.781900
551.00	0.781853
552.00	0.781364
553.00	0.781148
554.00	0.780544
555.00	0.780352
556.00	0.779891
557.00	0.780041
558.00	0.779631
559.00	0.780010
560.00	0.779672
561.00	0.780026
562.00	0.779955
563.00	0.780317
564.00	0.780015
565.00	0.780675
566.00	0.780795
567.00	0.780715
568.00	0.781032
569.00	0.781577
570.00	0.781940
571.00	0.782387
572.00	0.782856
573.00	0.783144
574.00	0.783618
575.00	0.784123
576.00	0.784642
577.00	0.785208
578.00	0.785677
579.00	0.786856
580.00	0.787824
581.00	0.788354
582.00	0.789598
583.00	0.791303
584.00	0.791899
585.00	0.793111
586.00	0.794977
587.00	0.796729
588.00	0.798163
589.00	0.799577
590.00	0.801567
591.00	0.802840
592.00	0.804275
593.00	0.805424
594.00	0.807326
595.00	0.808078
596.00	0.809798
597.00	0.810865
598.00	0.812688
599.00	0.814353
600.00	0.816346
601.00	0.818397
602.00	0.820643
603.00	0.822348
604.00	0.824552
605.00	0.826680
606.00	0.828384
607.00	0.830099
608.00	0.832470
609.00	0.834447
610.00	0.836515
611.00	0.838303
612.00	0.841061
613.00	0.843217
614.00	0.845261
615.00	0.847207
616.00	0.849825
617.00	0.851264
618.00	0.852779
619.00	0.854918
620.00	0.856903
621.00	0.858729
622.00	0.860615
623.00	0.862731
624.00	0.864405
625.00	0.866708
626.00	0.868598
627.00	0.870970
628.00	0.873363
629.00	0.875277
630.00	0.876772
631.00	0.878938
632.00	0.881296
633.00	0.883461
634.00	0.885356
635.00	0.887466
636.00	0.889602
637.00	0.892077
638.00	0.894036
639.00	0.896448
640.00	0.898514
641.00	0.900376
642.00	0.902115
643.00	0.904624
644.00	0.907026
645.00	0.909524
646.00	0.911569
647.00	0.913319
648.00	0.914970
649.00	0.916390
650.00	0.918360
651.00	0.920727
652.00	0.922645
653.00	0.924605
654.00	0.927116
655.00	0.929255
656.00	0.931342
657.00	0.933433
658.00	0.935995
659.00	0.938571
660.00	0.941002
661.00	0.943210
662.00	0.945492
663.00	0.947394
664.00	0.949342
665.00	0.951486
666.00	0.952657
667.00	0.954364
668.00	0.955569
669.00	0.956932
670.00	0.958017
671.00	0.959351
672.00	0.961046
673.00	0.962638
674.00	0.963080
675.00	0.964795
676.00	0.966324
677.00	0.968054
678.00	0.969739
679.00	0.972015
680.00	0.972942
681.00	0.975557
682.00	0.977488
683.00	0.979072
684.00	0.981127
685.00	0.983501
686.00	0.985019
687.00	0.986175
688.00	0.988149
689.00	0.989199
690.00	0.990489
691.00	0.991547
692.00	0.992961
693.00	0.993980
694.00	0.996539
695.00	0.997636
696.00	0.999866
697.00	1.000875
698.00	1.001931
699.00	1.002185
700.00	1.003519
701.00	1.004791
702.00	1.006232
703.00	1.007039
704.00	1.008753
705.00	1.009973
706.00	1.010097
707.00	1.012084
708.00	1.011979
709.00	1.013084
710.00	1.013317
711.00	1.015166
712.00	1.014477
713.00	1.018879
714.00	1.019116
715.00	1.020790
716.00	1.021468
717.00	1.024371
718.00	1.022381
719.00	1.018515
720.00	1.014103
721.00	1.011111
722.00	1.010164
723.00	1.009668
724.00	1.008506
725.00	1.007805
726.00	1.007032
727.00	1.006138
728.00	1.004954
729.00	1.004370
730.00	1.004885
731.00	1.005515
732.00	1.006144
733.00	1.006781
734.00	1.007307
735.00	1.007956
736.00	1.008595
737.00	1.009260
738.00	1.009747
739.00	1.010289
740.00	1.010656
741.00	1.010980
742.00	1.011394
743.00	1.011793
744.00	1.012150
745.00	1.012402
746.00	1.012848
747.00	1.013155
748.00	1.013437
749.00	1.013742
750.00	1.013970
751.00	1.014081
752.00	1.014154
753.00	1.014251
754.00	1.014304
755.00	1.014410
756.00	1.014389
757.00	1.014488
758.00	1.014518
759.00	1.014460
760.00	1.014333
761.00	1.014246
762.00	1.014177
763.00	1.013967
764.00	1.013818
765.00	1.013572
766.00	1.013360
767.00	1.013081
768.00	1.012938
769.00	1.012746
770.00	1.012528
771.00	1.012126
772.00	1.011821
773.00	1.011491
774.00	1.011104
775.00	1.010714
776.00	1.010351
777.00	1.010024
778.00	1.009605
779.00	1.009230
780.00	1.008865
781.00	1.008557
782.00	1.008222
783.00	1.007614
784.00	1.007127
785.00	1.006524
786.00	1.005842
787.00	1.005210
788.00	1.004739
789.00	1.004046
790.00	1.003426
791.00	1.002880
792.00	1.002312
793.00	1.001574
794.00	1.000883
795.00	1.000086
796.00	0.999306
797.00	0.998382
798.00	0.997492
799.00	0.996617
800.00	0.995781
801.00	0.994820
802.00	0.993984
803.00	0.993070
804.00	0.992074
805.00	0.990925
806.00	0.989868
807.00	0.988897
808.00	0.987745
809.00	0.986638
810.00	0.985643
811.00	0.984585
812.00	0.983626
813.00	0.982507
814.00	0.981519
815.00	0.980246
816.00	0.979216
817.00	0.978125
818.00	0.977111
819.00	0.975902
820.00	0.974938
821.00	0.973801
822.00	0.972812
823.00	0.971787
824.00	0.970658
825.00	0.969593
826.00	0.968488
827.00	0.967388
828.00	0.966266
829.00	0.965093
830.00	0.963903
831.00	0.962742
832.00	0.961674
833.00	0.960526
834.00	0.959431
835.00	0.958171
836.00	0.956977
837.00	0.955736
838.00	0.954691
839.00	0.953543
840.00	0.952413
841.00	0.951239
842.00	0.949924
843.00	0.948731
844.00	0.947505
845.00	0.946324
846.00	0.945164
847.00	0.944054
848.00	0.942974
849.00	0.941805
850.00	0.940559
851.00	0.939385
852.00	0.938291
853.00	0.937101
854.00	0.935975
855.00	0.934763
856.00	0.933598
857.00	0.932373
858.00	0.931145
859.00	0.929814
860.00	0.928473
861.00	0.927031
862.00	0.925655
863.00	0.920413
864.00	0.915064
865.00	0.909672
866.00	0.904411
867.00	0.899151
868.00	0.893909
869.00	0.888735
870.00	0.883637
871.00	0.878282
872.00	0.873084
873.00	0.867736
874.00	0.862470
875.00	0.857162
876.00	0.852138
877.00	0.847023
878.00	0.841947
879.00	0.836887
880.00	0.834884
881.00	0.832960
882.00	0.831015
883.00	0.829070
884.00	0.827097
885.00	0.825047
886.00	0.822992
887.00	0.820883
888.00	0.818834
889.00	0.816683
890.00	0.814662
891.00	0.812617
892.00	0.810566
893.00	0.808375
894.00	0.806209
895.00	0.804029
896.00	0.801784
897.00	0.799572
898.00	0.797494
899.00	0.795326
900.00	0.793147
901.00	0.790940
902.00	0.788736
903.00	0.786526
904.00	0.784330
905.00	0.782209
906.00	0.780065
907.00	0.777851
908.00	0.775659
909.00	0.773508
910.00	0.771388
911.00	0.769286
912.00	0.767174
913.00	0.765075
914.00	0.762966
915.00	0.760794
916.00	0.758630
917.00	0.756489
918.00	0.754366
919.00	0.752274
920.00	0.750147
921.00	0.748083
922.00	0.745981
923.00	0.743863
924.00	0.741785
925.00	0.739714
926.00	0.737639
927.00	0.735612
928.00	0.733528
929.00	0.731538
930.00	0.729464
931.00	0.727452
932.00	0.725411
933.00	0.723403
934.00	0.721360
935.00	0.719354
936.00	0.717376
937.00	0.715419
938.00	0.713454
939.00	0.711507
940.00	0.709524
941.00	0.707616
942.00	0.705667
943.00	0.703761
944.00	0.701795
945.00	0.699809
946.00	0.697848
947.00	0.695920
948.00	0.694000
949.00	0.692136
950.00	0.690278
951.00	0.688370
952.00	0.686462
953.00	0.684503
954.00	0.682550
955.00	0.680587
956.00	0.678596
957.00	0.676666
958.00	0.674676
959.00	0.672741
960.00	0.670820
961.00	0.668912
962.00	0.666967
963.00	0.665018
964.00	0.663054
965.00	0.661100
966.00	0.659076
967.00	0.657056
968.00	0.655063
969.00	0.653069
970.00	0.651086
971.00	0.649160
972.00	0.647218
973.00	0.645308
974.00	0.643333
975.00	0.641421
976.00	0.639485
977.00	0.637516
978.00	0.635565
979.00	0.633707
980.00	0.631873
981.00	0.630041
982.00	0.628193
983.00	0.626421
984.00	0.624656
985.00	0.622914
986.00	0.621135
987.00	0.619326
988.00	0.617550
989.00	0.615811
990.00	0.614065
991.00	0.612375
992.00	0.610652
993.00	0.608936
994.00	0.607253
995.00	0.605541
996.00	0.603844
997.00	0.602109
998.00	0.600401
999.00	0.598714
1000.00	0.596978
1001.00	0.595282
1002.00	0.593571
1003.00	0.591952
1004.00	0.590342
1005.00	0.588686
1006.00	0.587051
1007.00	0.585426
1008.00	0.583811
1009.00	0.582170
1010.00	0.580543
1011.00	0.578898
1012.00	0.577299
1013.00	0.575701
1014.00	0.574096
1015.00	0.572513
1016.00	0.570931
1017.00	0.569387
1018.00	0.567809
1019.00	0.566299
1020.00	0.564733
1021.00	0.563197
1022.00	0.561662
1023.00	0.560134
1024.00	0.558628
1025.00	0.557116
1026.00	0.555616
1027.00	0.554134
1028.00	0.552647
1029.00	0.551189
1030.00	0.549687
1031.00	0.548230
1032.00	0.546762
1033.00	0.545284
1034.00	0.543835
1035.00	0.542398
1036.00	0.540960
1037.00	0.539522
1038.00	0.538096
1039.00	0.536667
1040.00	0.535215
1041.00	0.533775
1042.00	0.532347
1043.00	0.530969
1044.00	0.529554
1045.00	0.528172
1046.00	0.526777
1047.00	0.525433
1048.00	0.524084
1049.00	0.522719
1050.00	0.521370
1051.00	0.520045
1052.00	0.518743
1053.00	0.517402
1054.00	0.516111
1055.00	0.514841
1056.00	0.513574
1057.00	0.512301
1058.00	0.511032
1059.00	0.509797
1060.00	0.508572
1061.00	0.507337
1062.00	0.506110
1063.00	0.504887
1064.00	0.503657
1065.00	0.502418
1066.00	0.501229
1067.00	0.500074
1068.00	0.498879
1069.00	0.497662
1070.00	0.496498
1071.00	0.495321
1072.00	0.494129
1073.00	0.492925
1074.00	0.491742
1075.00	0.490586
1076.00	0.489399
1077.00	0.488199
1078.00	0.487040
1079.00	0.485919
1080.00	0.484784
1081.00	0.483666
1082.00	0.482569
1083.00	0.481489
1084.00	0.480397
1085.00	0.479298
1086.00	0.478236
1087.00	0.477181
1088.00	0.476091
1089.00	0.475027
1090.00	0.473996
1091.00	0.473008
1092.00	0.471976
1093.00	0.470988
1094.00	0.469990
1095.00	0.469011
1096.00	0.468044
1097.00	0.467080
1098.00	0.466123
1099.00	0.465163
1100.00	0.464170
1101.00	0.463190
1102.00	0.462259
1103.00	0.461354
1104.00	0.460403
1105.00	0.459481
1106.00	0.458583
1107.00	0.457693
1108.00	0.456778
1109.00	0.455904
1110.00	0.455015
1111.00	0.454139
1112.00	0.453274
1113.00	0.452382
1114.00	0.451519
1115.00	0.450651
1116.00	0.449800
1117.00	0.449010
1118.00	0.448185
1119.00	0.447338
1120.00	0.446467
1121.00	0.445644
1122.00	0.444833
1123.00	0.444002
1124.00	0.443186
1125.00	0.442411
1126.00	0.441622
1127.00	0.440846
1128.00	0.440073
1129.00	0.439300
1130.00	0.438544
1131.00	0.437806
1132.00	0.437058
1133.00	0.436328
1134.00	0.435567
1135.00	0.434849
1136.00	0.434158
1137.00	0.433475
1138.00	0.432770
1139.00	0.432079
1140.00	0.431403
1141.00	0.430744
1142.00	0.430061
1143.00	0.429374
1144.00	0.428680
1145.00	0.428013
1146.00	0.427347
1147.00	0.426681
1148.00	0.426017
1149.00	0.425380
1150.00	0.424718
1151.00	0.424061
1152.00	0.423396
1153.00	0.422695
1154.00	0.422033
1155.00	0.421401
1156.00	0.420754
1157.00	0.420093
1158.00	0.419446
1159.00	0.418793
1160.00	0.418169
1161.00	0.417562
1162.00	0.416952
1163.00	0.416320
1164.00	0.415679
1165.00	0.415017
1166.00	0.414385
1167.00	0.413776
1168.00	0.413144
1169.00	0.412537
1170.00	0.411943
1171.00	0.411313
1172.00	0.410698
1173.00	0.410109
1174.00	0.409526
1175.00	0.408909
1176.00	0.408287
1177.00	0.407677
1178.00	0.407102
1179.00	0.406495
1180.00	0.405916
1181.00	0.405333
1182.00	0.404784
1183.00	0.404186
1184.00	0.403590
1185.00	0.403009
1186.00	0.402430
1187.00	0.401860
1188.00	0.401274
1189.00	0.400705
1190.00	0.400111
1191.00	0.399533
1192.00	0.398961
1193.00	0.398419
1194.00	0.397884
1195.00	0.397307
1196.00	0.396738
1197.00	0.396208
1198.00	0.395667
1199.00	0.395104
1200.00	0.394552
1201.00	0.393991
1202.00	0.393461
1203.00	0.392908
1204.00	0.392353
1205.00	0.391822
1206.00	0.391253
1207.00	0.390689
1208.00	0.390145
1209.00	0.389614
1210.00	0.389080
1211.00	0.388506
1212.00	0.387948
1213.00	0.387435
1214.00	0.386885
1215.00	0.386334
1216.00	0.385777
1217.00	0.385239
1218.00	0.384708
1219.00	0.384172
1220.00	0.383635
1221.00	0.383130
1222.00	0.382628
1223.00	0.382124
1224.00	0.381651
1225.00	0.381141
1226.00	0.380654
1227.00	0.380154
1228.00	0.379653
1229.00	0.379150
1230.00	0.378636
1231.00	0.378110
1232.00	0.377610
1233.00	0.377147
1234.00	0.376681
1235.00	0.376220
1236.00	0.375731
1237.00	0.375251
1238.00	0.374746
1239.00	0.374248
1240.00	0.373767
1241.00	0.373271
1242.00	0.372758
1243.00	0.372249
1244.00	0.371757
1245.00	0.371300
1246.00	0.370836
1247.00	0.370347
1248.00	0.369868
1249.00	0.369421
1250.00	0.368960
1251.00	0.368484
1252.00	0.367999
1253.00	0.367540
1254.00	0.367072
1255.00	0.366647
1256.00	0.366213
1257.00	0.365806
1258.00	0.365358
1259.00	0.364950
1260.00	0.364528
1261.00	0.364100
1262.00	0.363660
1263.00	0.363213
1264.00	0.362786
1265.00	0.362357
1266.00	0.361932
1267.00	0.361505
1268.00	0.361109
1269.00	0.360694
1270.00	0.360287
1271.00	0.359909
1272.00	0.359497
1273.00	0.359085
1274.00	0.358666
1275.00	0.358272
1276.00	0.357897
1277.00	0.357512
1278.00	0.357116
1279.00	0.356728
1280.00	0.356365
1281.00	0.355999
1282.00	0.355671
1283.00	0.355315
1284.00	0.354968
1285.00	0.354588
1286.00	0.354253
1287.00	0.353924
1288.00	0.353588
1289.00	0.353225
1290.00	0.352892
1291.00	0.352559
1292.00	0.352243
1293.00	0.351925
1294.00	0.351605
1295.00	0.351313
1296.00	0.351019
1297.00	0.350720
1298.00	0.350448
1299.00	0.350150
1300.00	0.349867
1301.00	0.349577
1302.00	0.349294
1303.00	0.349012
1304.00	0.348744
1305.00	0.348488
1306.00	0.348246
1307.00	0.347993
1308.00	0.347736
1309.00	0.347474
1310.00	0.347215
1311.00	0.346968
1312.00	0.346731
1313.00	0.346499
1314.00	0.346284
1315.00	0.346059
1316.00	0.345846
1317.00	0.345612
1318.00	0.345390
1319.00	0.345195
1320.00	0.345003
1321.00	0.344800
1322.00	0.344586
1323.00	0.344406
1324.00	0.344214
1325.00	0.344030
1326.00	0.343874
1327.00	0.343692
1328.00	0.343511
1329.00	0.343328
1330.00	0.343169
1331.00	0.342995
1332.00	0.342824
1333.00	0.342651
1334.00	0.342496
1335.00	0.342309
1336.00	0.342123
1337.00	0.341976
1338.00	0.341804
1339.00	0.341621
1340.00	0.341455
1341.00	0.341325
1342.00	0.341185
1343.00	0.341007
1344.00	0.340827
1345.00	0.340691
1346.00	0.340565
1347.00	0.340405
1348.00	0.340255
1349.00	0.340120
1350.00	0.340011
1351.00	0.339883
1352.00	0.339801
1353.00	0.339786
1354.00	0.339730
1355.00	0.339684
1356.00	0.339689
1357.00	0.339702
1358.00	0.339687
1359.00	0.339701
1360.00	0.339781
1361.00	0.339913
1362.00	0.340047
1363.00	0.340193
1364.00	0.340402
1365.00	0.340635
1366.00	0.340879
1367.00	0.341168
1368.00	0.341536
1369.00	0.341948
1370.00	0.342345
1371.00	0.342784
1372.00	0.343303
1373.00	0.343866
1374.00	0.344480
1375.00	0.345163
1376.00	0.345896
1377.00	0.346677
1378.00	0.347521
1379.00	0.348421
1380.00	0.349380
1381.00	0.350397
1382.00	0.351476
1383.00	0.352628
1384.00	0.353812
1385.00	0.355053
1386.00	0.356347
1387.00	0.357692
1388.00	0.359088
1389.00	0.360545
1390.00	0.362032
1391.00	0.363534
1392.00	0.365118
1393.00	0.366754
1394.00	0.368425
1395.00	0.370121
1396.00	0.371822
1397.00	0.373538
1398.00	0.375272
1399.00	0.377025
1400.00	0.378790
1401.00	0.380569
1402.00	0.382354
1403.00	0.384134
1404.00	0.385928
1405.00	0.387742
1406.00	0.389502
1407.00	0.391237
1408.00	0.392991
1409.00	0.394683
1410.00	0.396328
1411.00	0.397931
1412.00	0.399501
1413.00	0.401053
1414.00	0.402557
1415.00	0.404035
1416.00	0.405476
1417.00	0.406876
1418.00	0.408197
1419.00	0.409465
1420.00	0.410668
1421.00	0.411830
1422.00	0.412904
1423.00	0.413967
1424.00	0.414988
1425.00	0.415932
1426.00	0.416846
1427.00	0.417711
1428.00	0.418536
1429.00	0.419300
1430.00	0.420015
1431.00	0.420705
1432.00	0.421319
1433.00	0.421878
1434.00	0.422417
1435.00	0.422949
1436.00	0.423435
1437.00	0.423875
1438.00	0.424231
1439.00	0.424585
1440.00	0.424904
1441.00	0.425191
1442.00	0.425438
1443.00	0.425637
1444.00	0.425818
1445.00	0.425953
1446.00	0.426089
1447.00	0.426207
1448.00	0.426279
1449.00	0.426303
1450.00	0.426305
1451.00	0.426285
1452.00	0.426225
1453.00	0.426101
1454.00	0.425959
1455.00	0.425786
1456.00	0.425573
1457.00	0.425305
1458.00	0.424975
1459.00	0.424641
1460.00	0.424267
1461.00	0.423849
1462.00	0.423406
1463.00	0.422894
1464.00	0.422332
1465.00	0.421724
1466.00	0.421081
1467.00	0.420404
1468.00	0.419661
1469.00	0.418903
1470.00	0.418121
1471.00	0.417293
1472.00	0.416470
1473.00	0.415634
1474.00	0.414749
1475.00	0.413861
1476.00	0.412917
1477.00	0.411972
1478.00	0.410982
1479.00	0.409952
1480.00	0.408909
1481.00	0.407867
1482.00	0.406800
1483.00	0.405720
1484.00	0.404650
1485.00	0.403584
1486.00	0.402498
1487.00	0.401378
1488.00	0.400254
1489.00	0.399136
1490.00	0.397976
1491.00	0.396816
1492.00	0.395669
1493.00	0.394525
1494.00	0.393356
1495.00	0.392187
1496.00	0.391058
1497.00	0.389927
1498.00	0.388756
1499.00	0.387603
1500.00	0.386474
1501.00	0.385333
1502.00	0.384168
1503.00	0.382972
1504.00	0.381827
1505.00	0.380691
1506.00	0.379524
1507.00	0.378359
1508.00	0.377222
1509.00	0.376080
1510.00	0.374922
1511.00	0.373768
1512.00	0.372658
1513.00	0.371518
1514.00	0.370371
1515.00	0.369255
1516.00	0.368160
1517.00	0.367079
1518.00	0.365994
1519.00	0.364940
1520.00	0.363912
1521.00	0.362867
1522.00	0.361831
1523.00	0.360831
1524.00	0.359844
1525.00	0.358829
1526.00	0.357822
1527.00	0.356855
1528.00	0.355894
1529.00	0.354885
1530.00	0.353905
1531.00	0.352961
1532.00	0.352028
1533.00	0.351097
1534.00	0.350154
1535.00	0.349195
1536.00	0.348247
1537.00	0.347296
1538.00	0.346374
1539.00	0.345467
1540.00	0.344563
1541.00	0.343669
1542.00	0.342821
1543.00	0.341952
1544.00	0.341119
1545.00	0.340283
1546.00	0.339466
1547.00	0.338668
1548.00	0.337853
1549.00	0.337041
1550.00	0.336263
1551.00	0.335482
1552.00	0.334729
1553.00	0.333944
1554.00	0.333176
1555.00	0.332462
1556.00	0.331730
1557.00	0.331014
1558.00	0.330296
1559.00	0.329579
1560.00	0.328875
1561.00	0.328155
1562.00	0.327471
1563.00	0.326814
1564.00	0.326138
1565.00	0.325496
1566.00	0.324848
1567.00	0.324193
1568.00	0.323542
1569.00	0.322909
1570.00	0.322296
1571.00	0.321703
1572.00	0.321066
1573.00	0.320459
1574.00	0.319836
1575.00	0.319219
1576.00	0.318598
1577.00	0.317997
1578.00	0.317407
1579.00	0.316820
1580.00	0.316257
1581.00	0.315685
1582.00	0.315108
1583.00	0.314547
1584.00	0.313999
1585.00	0.313477
1586.00	0.312969
1587.00	0.312444
1588.00	0.311943
1589.00	0.311450
1590.00	0.310956
1591.00	0.310482
1592.00	0.310029
1593.00	0.309584
1594.00	0.309140
1595.00	0.308696
1596.00	0.308262
1597.00	0.307800
1598.00	0.307364
1599.00	0.306959
1600.00	0.306524
1601.00	0.306092
1602.00	0.305667
1603.00	0.305239
1604.00	0.304845
1605.00	0.304428
1606.00	0.303996
1607.00	0.303607
1608.00	0.303196
1609.00	0.302789
1610.00	0.302376
1611.00	0.301980
1612.00	0.301585
1613.00	0.301189
1614.00	0.300807
1615.00	0.300451
1616.00	0.300087
1617.00	0.299751
1618.00	0.299404
1619.00	0.299063
1620.00	0.298722
1621.00	0.298388
1622.00	0.298068
1623.00	0.297783
1624.00	0.297466
1625.00	0.297167
1626.00	0.296866
1627.00	0.296594
1628.00	0.296336
1629.00	0.296065
1630.00	0.295800
1631.00	0.295553
1632.00	0.295298
1633.00	0.295032
1634.00	0.294773
1635.00	0.294529
1636.00	0.294272
1637.00	0.294024
1638.00	0.293793
1639.00	0.293559
1640.00	0.293318
1641.00	0.293053
1642.00	0.292800
1643.00	0.294347
1644.00	0.295942
1645.00	0.297503
1646.00	0.299097
1647.00	0.300672
1648.00	0.302251
1649.00	0.303851
1650.00	0.305437
1651.00	0.306985
1652.00	0.308616
1653.00	0.310211
1654.00	0.311809
1655.00	0.313417
1656.00	0.315057
1657.00	0.316684
1658.00	0.318381
1659.00	0.320066
1660.00	0.319807
1661.00	0.319535
1662.00	0.319263
1663.00	0.318973
1664.00	0.318687
1665.00	0.318453
1666.00	0.318201
1667.00	0.317929
1668.00	0.317677
1669.00	0.317422
1670.00	0.317230
1671.00	0.317008
1672.00	0.316821
1673.00	0.316564
1674.00	0.316269
1675.00	0.315965
1676.00	0.315769
1677.00	0.315553
1678.00	0.315330
1679.00	0.315133
1680.00	0.315014
1681.00	0.314898
1682.00	0.314674
1683.00	0.314539
1684.00	0.314444
1685.00	0.314374
1686.00	0.314227
1687.00	0.314039
1688.00	0.314016
1689.00	0.313911
1690.00	0.313906
1691.00	0.313881
1692.00	0.313905
1693.00	0.313812
1694.00	0.313822
1695.00	0.313785
1696.00	0.313818
1697.00	0.313748
1698.00	0.313691
1699.00	0.313750
1700.00	0.313683
1701.00	0.313642
1702.00	0.313587
1703.00	0.313566
1704.00	0.313543
1705.00	0.313398
1706.00	0.313349
1707.00	0.313235
1708.00	0.313200
1709.00	0.313080
1710.00	0.313087
1711.00	0.312943
1712.00	0.312878
1713.00	0.312761
1714.00	0.312689
1715.00	0.312644
1716.00	0.312519
1717.00	0.312389
1718.00	0.312352
1719.00	0.312275
1720.00	0.312189
1721.00	0.312152
1722.00	0.312158
1723.00	0.312020
1724.00	0.311961
1725.00	0.311957
1726.00	0.311960
1727.00	0.311845
1728.00	0.311834
1729.00	0.311800
1730.00	0.311695
1731.00	0.311699
1732.00	0.311628
1733.00	0.311652
1734.00	0.311620
1735.00	0.311618
1736.00	0.311672
1737.00	0.311678
1738.00	0.311766
1739.00	0.311746
1740.00	0.311857
1741.00	0.311908
1742.00	0.311912
1743.00	0.311953
1744.00	0.312022
1745.00	0.312103
1746.00	0.312102
1747.00	0.312307
1748.00	0.312364
1749.00	0.312546
1750.00	0.312590
1751.00	0.312791
1752.00	0.312764
1753.00	0.312825
1754.00	0.312869
1755.00	0.312893
1756.00	0.313056
1757.00	0.313124
1758.00	0.313287
1759.00	0.313418
1760.00	0.313486
1761.00	0.313561
1762.00	0.313651
1763.00	0.313864
1764.00	0.313842
1765.00	0.313873
1766.00	0.313858
1767.00	0.313866
1768.00	0.313872
1769.00	0.313973
1770.00	0.313931
1771.00	0.314047
1772.00	0.314143
1773.00	0.314069
1774.00	0.314012
1775.00	0.313884
1776.00	0.313883
1777.00	0.313763
1778.00	0.313650
1779.00	0.313619
1780.00	0.313477
1781.00	0.313485
1782.00	0.313412
1783.00	0.313280
1784.00	0.313241
1785.00	0.313138
1786.00	0.312995
1787.00	0.312859
1788.00	0.312705
1789.00	0.312558
1790.00	0.312446
1791.00	0.312304
1792.00	0.312260
1793.00	0.312042
1794.00	0.311899
1795.00	0.311765
1796.00	0.311536
1797.00	0.311388
1798.00	0.311039
1799.00	0.310914
1800.00	0.310724
1801.00	0.310626
1802.00	0.310355
1803.00	0.310296
1804.00	0.310056
1805.00	0.309835
1806.00	0.309501
1807.00	0.309202
1808.00	0.309012
1809.00	0.308551
1810.00	0.308333
1811.00	0.308194
1812.00	0.308090
1813.00	0.307945
1814.00	0.307696
1815.00	0.307606
1816.00	0.307440
1817.00	0.307281
1818.00	0.307008
1819.00	0.306922
1820.00	0.306599
1821.00	0.306752
1822.00	0.306725
1823.00	0.306681
1824.00	0.306718
1825.00	0.306711
1826.00	0.306860
1827.00	0.306767
1828.00	0.306743
1829.00	0.306711
1830.00	0.306728
1831.00	0.306735
1832.00	0.306823
1833.00	0.306938
1834.00	0.307068
1835.00	0.307206
1836.00	0.307477
1837.00	0.307775
1838.00	0.307903
1839.00	0.308156
1840.00	0.308495
1841.00	0.308915
1842.00	0.309330
1843.00	0.309823
1844.00	0.310548
1845.00	0.311243
1846.00	0.311911
1847.00	0.312645
1848.00	0.313557
1849.00	0.314494
1850.00	0.315503
1851.00	0.316648
1852.00	0.317884
1853.00	0.319079
1854.00	0.320559
1855.00	0.322155
1856.00	0.323757
1857.00	0.325582
1858.00	0.327507
1859.00	0.329573
1860.00	0.331737
1861.00	0.333886
1862.00	0.336253
1863.00	0.338758
1864.00	0.341587
1865.00	0.344428
1866.00	0.347477
1867.00	0.350613
1868.00	0.353956
1869.00	0.357657
1870.00	0.361370
1871.00	0.365236
1872.00	0.369222
1873.00	0.373395
1874.00	0.377708
1875.00	0.382060
1876.00	0.386642
1877.00	0.391429
1878.00	0.396309
1879.00	0.401407
1880.00	0.406790
1881.00	0.411830
1882.00	0.417319
1883.00	0.422850
1884.00	0.428467
1885.00	0.433989
1886.00	0.439566
1887.00	0.445414
1888.00	0.451116
1889.00	0.456733
1890.00	0.462535
1891.00	0.468446
1892.00	0.474223
1893.00	0.480273
1894.00	0.486130
1895.00	0.492227
1896.00	0.497955
1897.00	0.503557
1898.00	0.509476
1899.00	0.514942
1900.00	0.520496
1901.00	0.525933
1902.00	0.531709
1903.00	0.536896
1904.00	0.541949
1905.00	0.547115
1906.00	0.552046
1907.00	0.556944
1908.00	0.561592
1909.00	0.566493
1910.00	0.570329
1911.00	0.574399
1912.00	0.578220
1913.00	0.582184
1914.00	0.585522
1915.00	0.588659
1916.00	0.591901
1917.00	0.594431
1918.00	0.596983
1919.00	0.599127
1920.00	0.601171
1921.00	0.603222
1922.00	0.604579
1923.00	0.606219
1924.00	0.607514
1925.00	0.608542
1926.00	0.609384
1927.00	0.610754
1928.00	0.611169
1929.00	0.611551
1930.00	0.611629
1931.00	0.612459
1932.00	0.613213
1933.00	0.613588
1934.00	0.614215
1935.00	0.614234
1936.00	0.614467
1937.00	0.614582
1938.00	0.614720
1939.00	0.614417
1940.00	0.614428
1941.00	0.614248
1942.00	0.613710
1943.00	0.613242
1944.00	0.612426
1945.00	0.612346
1946.00	0.611515
1947.00	0.610843
1948.00	0.609759
1949.00	0.608930
1950.00	0.607555
1951.00	0.606366
1952.00	0.605168
1953.00	0.603914
1954.00	0.602730
1955.00	0.601232
1956.00	0.600484
1957.00	0.599061
1958.00	0.597790
1959.00	0.596527
1960.00	0.594840
1961.00	0.593288
1962.00	0.591370
1963.00	0.589888
1964.00	0.588437
1965.00	0.586851
1966.00	0.584973
1967.00	0.583329
1968.00	0.581510
1969.00	0.579798
1970.00	0.577987
1971.00	0.576305
1972.00	0.574510
1973.00	0.572607
1974.00	0.570713
1975.00	0.568503
1976.00	0.566935
1977.00	0.565241
1978.00	0.563601
1979.00	0.562239
1980.00	0.560693
1981.00	0.558917
1982.00	0.557323
1983.00	0.555389
1984.00	0.553923
1985.00	0.552402
1986.00	0.550990
1987.00	0.549352
1988.00	0.547595
1989.00	0.545962
1990.00	0.543983
1991.00	0.542305
1992.00	0.540722
1993.00	0.538821
1994.00	0.536948
1995.00	0.535231
1996.00	0.533368
1997.00	0.531913
1998.00	0.530167
1999.00	0.528376
2000.00	0.526729
2001.00	0.525047
2002.00	0.523293
2003.00	0.521517
2004.00	0.520034
2005.00	0.518294
2006.00	0.516624
2007.00	0.515294
2008.00	0.513641
2009.00	0.511998
2010.00	0.510490
2011.00	0.508776
2012.00	0.507069
2013.00	0.505415
2014.00	0.503472
2015.00	0.502149
2016.00	0.500595
2017.00	0.498913
2018.00	0.497288
2019.00	0.495662
2020.00	0.494053
2021.00	0.492141
2022.00	0.490670
2023.00	0.489035
2024.00	0.487580
2025.00	0.485974
2026.00	0.484536
2027.00	0.482815
2028.00	0.481371
2029.00	0.480082
2030.00	0.478277
2031.00	0.476828
2032.00	0.474940
2033.00	0.473315
2034.00	0.471937
2035.00	0.470609
2036.00	0.469200
2037.00	0.467791
2038.00	0.466551
2039.00	0.464965
2040.00	0.463846
2041.00	0.462216
2042.00	0.460854
2043.00	0.459507
2044.00	0.458080
2045.00	0.456936
2046.00	0.455400
2047.00	0.454843
2048.00	0.453808
2049.00	0.452640
2050.00	0.451215
2051.00	0.449503
2052.00	0.448138
2053.00	0.446767
2054.00	0.445491
2055.00	0.443880
2056.00	0.442842
2057.00	0.441448
2058.00	0.440372
2059.00	0.439509
2060.00	0.438390
2061.00	0.437172
2062.00	0.435896
2063.00	0.434473
2064.00	0.432734
2065.00	0.431348
2066.00	0.430145
2067.00	0.429089
2068.00	0.428141
2069.00	0.426626
2070.00	0.425333
2071.00	0.424118
2072.00	0.423223
2073.00	0.421911
2074.00	0.420434
2075.00	0.419023
2076.00	0.417544
2077.00	0.415965
2078.00	0.414733
2079.00	0.413767
2080.00	0.412765
2081.00	0.411756
2082.00	0.410334
2083.00	0.409289
2084.00	0.408014
2085.00	0.406838
2086.00	0.405857
2087.00	0.404642
2088.00	0.403407
2089.00	0.402083
2090.00	0.400935
2091.00	0.399639
2092.00	0.398585
2093.00	0.397346
2094.00	0.396280
2095.00	0.395050
2096.00	0.393518
2097.00	0.392301
2098.00	0.390859
2099.00	0.389927
2100.00	0.388617
2101.00	0.387569
2102.00	0.386482
2103.00	0.385471
2104.00	0.384283
2105.00	0.383170
2106.00	0.382349
2107.00	0.381259
2108.00	0.380372
2109.00	0.379379
2110.00	0.378615
2111.00	0.377642
2112.00	0.376809
2113.00	0.375790
2114.00	0.374789
2115.00	0.373737
2116.00	0.372550
2117.00	0.371539
2118.00	0.370409
2119.00	0.369468
2120.00	0.368403
2121.00	0.367815
2122.00	0.366907
2123.00	0.365683
2124.00	0.364944
2125.00	0.364047
2126.00	0.363100
2127.00	0.361993
2128.00	0.361067
2129.00	0.360164
2130.00	0.359166
2131.00	0.358490
2132.00	0.357814
2133.00	0.356830
2134.00	0.355804
2135.00	0.355031
2136.00	0.353896
2137.00	0.353155
2138.00	0.352216
2139.00	0.351369
2140.00	0.350612
2141.00	0.349865
2142.00	0.348911
2143.00	0.348158
2144.00	0.347380
2145.00	0.346636
2146.00	0.345977
2147.00	0.345575
2148.00	0.344419
2149.00	0.343671
2150.00	0.343519
2151.00	0.342930
2152.00	0.342402
2153.00	0.342061
2154.00	0.341235
2155.00	0.340647
2156.00	0.340179
2157.00	0.339352
2158.00	0.338540
2159.00	0.338281
2160.00	0.337665
2161.00	0.336944
2162.00	0.336606
2163.00	0.335925
2164.00	0.335178
2165.00	0.334690
2166.00	0.334179
2167.00	0.333077
2168.00	0.332566
2169.00	0.331916
2170.00	0.331221
2171.00	0.330784
2172.00	0.329933
2173.00	0.329382
2174.00	0.328988
2175.00	0.328535
2176.00	0.327708
2177.00	0.327173
2178.00	0.327011
2179.00	0.326622
2180.00	0.326205
2181.00	0.326197
2182.00	0.326051
2183.00	0.325716
2184.00	0.325562
2185.00	0.325463
2186.00	0.325107
2187.00	0.324800
2188.00	0.324349
2189.00	0.324343
2190.00	0.324247
2191.00	0.324117
2192.00	0.323760
2193.00	0.323534
2194.00	0.323437
2195.00	0.322962
2196.00	0.322274
2197.00	0.321960
[truncated: 303 more rows]
