# Supplementary material for: Ultrafast charge-transfer-induced spin transition in cobalt-tungstate molecular photomagnets
Source: Nat Commun. 2025 Jun 6;16:5012. doi: 10.1038/s41467-025-60401-4 (PMC12144094; doi:10.1038/s41467-025-60401-4)
Supplement: Supplementary file 5 — Source Data [file 41467_2025_60401_MOESM5_ESM.zip › Source_Data_files/Photoinduced_UV_vis_NIR_spectra_CsCoW/photo2nd_anealing/File_220713_183356_300K.txt]

File_220713_183356_300K.spc - RawData
�g�� (nm)	Abs.
200.00	1.771739
201.00	1.894293
202.00	2.010484
203.00	2.110076
204.00	2.084002
205.00	2.077552
206.00	1.977247
207.00	1.949002
208.00	1.944384
209.00	1.947325
210.00	1.929286
211.00	1.937889
212.00	1.924814
213.00	1.965848
214.00	1.951343
215.00	1.943064
216.00	1.943034
217.00	1.942904
218.00	1.941945
219.00	1.936845
220.00	1.963404
221.00	1.946428
222.00	1.977392
223.00	1.944936
224.00	1.947424
225.00	1.937524
226.00	1.956123
227.00	1.937218
228.00	1.936966
229.00	1.947213
230.00	1.941645
231.00	1.944118
232.00	1.947073
233.00	1.946541
234.00	1.937408
235.00	1.939027
236.00	1.941819
237.00	1.942918
238.00	1.955239
239.00	1.965454
240.00	1.974097
241.00	1.979617
242.00	1.999000
243.00	1.999133
244.00	1.994756
245.00	2.010524
246.00	2.007020
247.00	1.994386
248.00	2.000041
249.00	2.006759
250.00	2.012073
251.00	2.016710
252.00	2.026801
253.00	2.031015
254.00	2.033845
255.00	2.025526
256.00	2.032922
257.00	2.035245
258.00	2.039698
259.00	2.037611
260.00	2.041302
261.00	2.036569
262.00	2.036105
263.00	2.032509
264.00	2.039230
265.00	2.048806
266.00	2.051808
267.00	2.054956
268.00	2.061349
269.00	2.065323
270.00	2.055531
271.00	2.061160
272.00	2.052308
273.00	2.049131
274.00	2.041815
275.00	2.041730
276.00	2.033786
277.00	2.027625
278.00	2.019842
279.00	2.016870
280.00	2.009285
281.00	1.996070
282.00	1.988591
283.00	1.988335
284.00	1.978510
285.00	1.969472
286.00	1.963861
287.00	1.959787
288.00	1.950627
289.00	1.940888
290.00	1.935958
291.00	1.928674
292.00	1.921429
293.00	1.910148
294.00	1.908938
295.00	1.904557
296.00	1.899745
297.00	1.889981
298.00	1.882424
299.00	1.866651
300.00	1.853359
301.00	1.844150
302.00	1.835948
303.00	1.822256
304.00	1.812186
305.00	1.803487
306.00	1.792062
307.00	1.783589
308.00	1.779494
309.00	1.766300
310.00	1.761613
311.00	1.748741
312.00	1.736388
313.00	1.716914
314.00	1.707146
315.00	1.689876
316.00	1.676822
317.00	1.663007
318.00	1.655509
319.00	1.652152
320.00	1.642641
321.00	1.633461
322.00	1.620375
323.00	1.607742
324.00	1.589865
325.00	1.575422
326.00	1.563040
327.00	1.553004
328.00	1.544255
329.00	1.533376
330.00	1.524251
331.00	1.518943
332.00	1.511339
333.00	1.500890
334.00	1.495441
335.00	1.487809
336.00	1.475617
337.00	1.466754
338.00	1.459824
339.00	1.450086
340.00	1.443117
341.00	1.439422
342.00	1.436747
343.00	1.431666
344.00	1.428507
345.00	1.424089
346.00	1.420676
347.00	1.414815
348.00	1.410239
349.00	1.407656
350.00	1.405024
351.00	1.399595
352.00	1.395886
353.00	1.392308
354.00	1.385961
355.00	1.380061
356.00	1.376463
357.00	1.373191
358.00	1.370278
359.00	1.366694
360.00	1.361858
361.00	1.357461
362.00	1.351717
363.00	1.345028
364.00	1.338091
365.00	1.331105
366.00	1.325257
367.00	1.316754
368.00	1.309886
369.00	1.303405
370.00	1.296736
371.00	1.287129
372.00	1.280434
373.00	1.271622
374.00	1.263417
375.00	1.256408
376.00	1.248868
377.00	1.239346
378.00	1.231066
379.00	1.220751
380.00	1.210821
381.00	1.201962
382.00	1.194267
383.00	1.185885
384.00	1.178617
385.00	1.170753
386.00	1.162818
387.00	1.154238
388.00	1.146825
389.00	1.138390
390.00	1.130800
391.00	1.122690
392.00	1.115981
393.00	1.108445
394.00	1.102681
395.00	1.096167
396.00	1.090748
397.00	1.084496
398.00	1.079172
399.00	1.073588
400.00	1.067708
401.00	1.062137
402.00	1.057858
403.00	1.053459
404.00	1.049281
405.00	1.046149
406.00	1.042499
407.00	1.038594
408.00	1.034883
409.00	1.031857
410.00	1.028797
411.00	1.026238
412.00	1.023448
413.00	1.020620
414.00	1.017433
415.00	1.014873
416.00	1.011702
417.00	1.008728
418.00	1.005513
419.00	1.003322
420.00	0.999985
421.00	0.997443
422.00	0.995608
423.00	0.993727
424.00	0.991052
425.00	0.989073
426.00	0.986705
427.00	0.983860
428.00	0.981423
429.00	0.978513
430.00	0.975884
431.00	0.972796
432.00	0.970613
433.00	0.968127
434.00	0.966073
435.00	0.963435
436.00	0.961009
437.00	0.958042
438.00	0.954968
439.00	0.951652
440.00	0.948388
441.00	0.945546
442.00	0.942197
443.00	0.939544
444.00	0.937463
445.00	0.934545
446.00	0.932161
447.00	0.930184
448.00	0.928097
449.00	0.925774
450.00	0.923908
451.00	0.921416
452.00	0.918849
453.00	0.916222
454.00	0.913990
455.00	0.912097
456.00	0.909994
457.00	0.908152
458.00	0.906466
459.00	0.904419
460.00	0.902427
461.00	0.900894
462.00	0.899336
463.00	0.897390
464.00	0.895673
465.00	0.894287
466.00	0.893177
467.00	0.891880
468.00	0.890705
469.00	0.888976
470.00	0.887414
471.00	0.885120
472.00	0.883343
473.00	0.881363
474.00	0.879903
475.00	0.877894
476.00	0.876458
477.00	0.874521
478.00	0.873006
479.00	0.870938
480.00	0.869187
481.00	0.867591
482.00	0.866068
483.00	0.863917
484.00	0.862256
485.00	0.860619
486.00	0.858906
487.00	0.856741
488.00	0.855311
489.00	0.853670
490.00	0.852049
491.00	0.850211
492.00	0.848708
493.00	0.847123
494.00	0.845843
495.00	0.844296
496.00	0.842568
497.00	0.841019
498.00	0.839513
499.00	0.837804
500.00	0.836168
501.00	0.834651
502.00	0.832748
503.00	0.831159
504.00	0.829562
505.00	0.828034
506.00	0.826742
507.00	0.825775
508.00	0.824045
509.00	0.822999
510.00	0.821764
511.00	0.820776
512.00	0.819340
513.00	0.818320
514.00	0.817027
515.00	0.816015
516.00	0.814739
517.00	0.813823
518.00	0.812814
519.00	0.812151
520.00	0.810795
521.00	0.809672
522.00	0.809303
523.00	0.808584
524.00	0.807417
525.00	0.807279
526.00	0.806806
527.00	0.805828
528.00	0.805224
529.00	0.804884
530.00	0.803719
531.00	0.803319
532.00	0.802188
533.00	0.801563
534.00	0.800722
535.00	0.800662
536.00	0.799889
537.00	0.799698
538.00	0.799291
539.00	0.798797
540.00	0.797995
541.00	0.797145
542.00	0.796771
543.00	0.796856
544.00	0.796251
545.00	0.796176
546.00	0.796238
547.00	0.795866
548.00	0.794922
549.00	0.794602
550.00	0.793939
551.00	0.793562
552.00	0.793176
553.00	0.793134
554.00	0.792866
555.00	0.792689
556.00	0.792131
557.00	0.791996
558.00	0.791556
559.00	0.791478
560.00	0.791513
561.00	0.792139
562.00	0.791928
563.00	0.792249
564.00	0.792471
565.00	0.792557
566.00	0.792447
567.00	0.792858
568.00	0.792739
569.00	0.792783
570.00	0.793319
571.00	0.793655
572.00	0.794227
573.00	0.794566
574.00	0.795159
575.00	0.795101
576.00	0.795491
577.00	0.795825
578.00	0.796924
579.00	0.797567
580.00	0.798872
581.00	0.799288
582.00	0.800399
583.00	0.801279
584.00	0.802062
585.00	0.802961
586.00	0.804615
587.00	0.806106
588.00	0.807344
589.00	0.809403
590.00	0.811007
591.00	0.812328
592.00	0.813389
593.00	0.814748
594.00	0.815885
595.00	0.817244
596.00	0.818879
597.00	0.820382
598.00	0.822395
599.00	0.824048
600.00	0.825633
601.00	0.827647
602.00	0.829173
603.00	0.830365
604.00	0.832060
605.00	0.834042
606.00	0.835779
607.00	0.838063
608.00	0.840104
609.00	0.842218
610.00	0.844091
611.00	0.845303
612.00	0.847102
613.00	0.848648
614.00	0.850679
615.00	0.852481
616.00	0.854778
617.00	0.856726
618.00	0.859402
619.00	0.861266
620.00	0.863182
621.00	0.865599
622.00	0.867674
623.00	0.869462
624.00	0.871263
625.00	0.873398
626.00	0.875459
627.00	0.877699
628.00	0.880162
629.00	0.882290
630.00	0.883986
631.00	0.885778
632.00	0.888014
633.00	0.889954
634.00	0.892447
635.00	0.895026
636.00	0.897160
637.00	0.898956
638.00	0.900898
639.00	0.902696
640.00	0.904729
641.00	0.906651
642.00	0.908948
643.00	0.910990
644.00	0.912682
645.00	0.915088
646.00	0.916861
647.00	0.918769
648.00	0.921112
649.00	0.923410
650.00	0.924578
651.00	0.927608
652.00	0.928920
653.00	0.930720
654.00	0.932537
655.00	0.934952
656.00	0.936066
657.00	0.938161
658.00	0.940363
659.00	0.943114
660.00	0.945475
661.00	0.948358
662.00	0.951431
663.00	0.953061
664.00	0.955257
665.00	0.957222
666.00	0.958629
667.00	0.960037
668.00	0.961065
669.00	0.961627
670.00	0.962604
671.00	0.963464
672.00	0.963991
673.00	0.966059
674.00	0.967534
675.00	0.969041
676.00	0.970788
677.00	0.972690
678.00	0.973927
679.00	0.974986
680.00	0.977030
681.00	0.978550
682.00	0.981055
683.00	0.982725
684.00	0.984889
685.00	0.986810
686.00	0.988574
687.00	0.989484
688.00	0.990863
689.00	0.992477
690.00	0.993287
691.00	0.995141
692.00	0.996270
693.00	0.999162
694.00	1.001512
695.00	1.003495
696.00	1.005336
697.00	1.006332
698.00	1.006844
699.00	1.006859
700.00	1.007913
701.00	1.008530
702.00	1.010103
703.00	1.011044
704.00	1.012958
705.00	1.013622
706.00	1.015029
707.00	1.016304
708.00	1.017141
709.00	1.016328
710.00	1.017200
711.00	1.018436
712.00	1.019361
713.00	1.020497
714.00	1.022704
715.00	1.022954
716.00	1.022596
717.00	1.023227
718.00	1.022423
719.00	1.018633
720.00	1.015483
721.00	1.014078
722.00	1.013108
723.00	1.012390
724.00	1.011631
725.00	1.011073
726.00	1.010698
727.00	1.010079
728.00	1.009383
729.00	1.008993
730.00	1.009583
731.00	1.010137
732.00	1.010712
733.00	1.011333
734.00	1.011916
735.00	1.012511
736.00	1.013148
737.00	1.013645
738.00	1.014214
739.00	1.014797
740.00	1.015349
741.00	1.015795
742.00	1.016129
743.00	1.016438
744.00	1.016823
745.00	1.017147
746.00	1.017541
747.00	1.017817
748.00	1.018070
749.00	1.018310
750.00	1.018547
751.00	1.018663
752.00	1.018977
753.00	1.019007
754.00	1.019135
755.00	1.019134
756.00	1.019139
757.00	1.019236
758.00	1.019269
759.00	1.019282
760.00	1.019146
761.00	1.019075
762.00	1.019066
763.00	1.018930
764.00	1.018798
765.00	1.018603
766.00	1.018467
767.00	1.018209
768.00	1.018140
769.00	1.017896
770.00	1.017665
771.00	1.017413
772.00	1.017297
773.00	1.016966
774.00	1.016440
775.00	1.016087
776.00	1.015665
777.00	1.015415
778.00	1.015051
779.00	1.014677
780.00	1.014238
781.00	1.013857
782.00	1.013428
783.00	1.012787
784.00	1.012315
785.00	1.011730
786.00	1.011080
787.00	1.010521
788.00	1.009922
789.00	1.009189
790.00	1.008628
791.00	1.008160
792.00	1.007494
793.00	1.006718
794.00	1.005905
795.00	1.005022
796.00	1.004128
797.00	1.003321
798.00	1.002503
799.00	1.001650
800.00	1.000905
801.00	1.000030
802.00	0.999203
803.00	0.998340
804.00	0.997419
805.00	0.996606
806.00	0.995726
807.00	0.994687
808.00	0.993656
809.00	0.992727
810.00	0.991870
811.00	0.990883
812.00	0.990004
813.00	0.989070
814.00	0.988120
815.00	0.987062
816.00	0.986118
817.00	0.985190
818.00	0.984168
819.00	0.983007
820.00	0.981982
821.00	0.981063
822.00	0.979866
823.00	0.978830
824.00	0.977795
825.00	0.976782
826.00	0.975649
827.00	0.974564
828.00	0.973523
829.00	0.972519
830.00	0.971415
831.00	0.970238
832.00	0.969224
833.00	0.968065
834.00	0.966913
835.00	0.965840
836.00	0.964662
837.00	0.963526
838.00	0.962303
839.00	0.961170
840.00	0.960068
841.00	0.958951
842.00	0.957744
843.00	0.956646
844.00	0.955560
845.00	0.954278
846.00	0.953084
847.00	0.951880
848.00	0.950803
849.00	0.949516
850.00	0.948294
851.00	0.947112
852.00	0.945859
853.00	0.944636
854.00	0.943407
855.00	0.942403
856.00	0.941341
857.00	0.940145
858.00	0.938990
859.00	0.937746
860.00	0.936354
861.00	0.934936
862.00	0.933635
863.00	0.928561
864.00	0.923483
865.00	0.918469
866.00	0.913439
867.00	0.908348
868.00	0.903181
869.00	0.898149
870.00	0.893074
871.00	0.887978
872.00	0.882736
873.00	0.877530
874.00	0.872255
875.00	0.867115
876.00	0.861989
877.00	0.856975
878.00	0.852005
879.00	0.846931
880.00	0.844917
881.00	0.843084
882.00	0.840978
883.00	0.838822
884.00	0.836883
885.00	0.834978
886.00	0.832941
887.00	0.830903
888.00	0.828712
889.00	0.826552
890.00	0.824548
891.00	0.822606
892.00	0.820541
893.00	0.818517
894.00	0.816443
895.00	0.814252
896.00	0.812262
897.00	0.810140
898.00	0.807956
899.00	0.805914
900.00	0.803948
901.00	0.801821
902.00	0.799616
903.00	0.797470
904.00	0.795392
905.00	0.793406
906.00	0.791354
907.00	0.789170
908.00	0.786934
909.00	0.784757
910.00	0.782597
911.00	0.780548
912.00	0.778452
913.00	0.776351
914.00	0.774221
915.00	0.772054
916.00	0.769883
917.00	0.767769
918.00	0.765678
919.00	0.763626
920.00	0.761555
921.00	0.759504
922.00	0.757449
923.00	0.755410
924.00	0.753370
925.00	0.751399
926.00	0.749452
927.00	0.747515
928.00	0.745449
929.00	0.743441
930.00	0.741383
931.00	0.739380
932.00	0.737428
933.00	0.735430
934.00	0.733442
935.00	0.731484
936.00	0.729531
937.00	0.727611
938.00	0.725639
939.00	0.723698
940.00	0.721751
941.00	0.719836
942.00	0.717914
943.00	0.715945
944.00	0.713927
945.00	0.711936
946.00	0.710007
947.00	0.708117
948.00	0.706256
949.00	0.704332
950.00	0.702463
951.00	0.700568
952.00	0.698672
953.00	0.696746
954.00	0.694826
955.00	0.692914
956.00	0.690966
957.00	0.688996
958.00	0.687041
959.00	0.685108
960.00	0.683233
961.00	0.681348
962.00	0.679440
963.00	0.677527
964.00	0.675604
965.00	0.673654
966.00	0.671759
967.00	0.669747
968.00	0.667792
969.00	0.665852
970.00	0.663898
971.00	0.661962
972.00	0.660062
973.00	0.658150
974.00	0.656253
975.00	0.654367
976.00	0.652481
977.00	0.650542
978.00	0.648655
979.00	0.646815
980.00	0.645007
981.00	0.643170
982.00	0.641384
983.00	0.639566
984.00	0.637873
985.00	0.636107
986.00	0.634293
987.00	0.632502
988.00	0.630688
989.00	0.628922
990.00	0.627168
991.00	0.625374
992.00	0.623597
993.00	0.621823
994.00	0.620106
995.00	0.618368
996.00	0.616689
997.00	0.614944
998.00	0.613222
999.00	0.611501
1000.00	0.609787
1001.00	0.608074
1002.00	0.606389
1003.00	0.604756
1004.00	0.603095
1005.00	0.601474
1006.00	0.599869
1007.00	0.598270
1008.00	0.596692
1009.00	0.595082
1010.00	0.593485
1011.00	0.591906
1012.00	0.590302
1013.00	0.588668
1014.00	0.587055
1015.00	0.585449
1016.00	0.583841
1017.00	0.582258
1018.00	0.580648
1019.00	0.579064
1020.00	0.577482
1021.00	0.575956
1022.00	0.574367
1023.00	0.572779
1024.00	0.571219
1025.00	0.569704
1026.00	0.568177
1027.00	0.566662
1028.00	0.565129
1029.00	0.563663
1030.00	0.562176
1031.00	0.560737
1032.00	0.559304
1033.00	0.557864
1034.00	0.556422
1035.00	0.555000
1036.00	0.553551
1037.00	0.552114
1038.00	0.550683
1039.00	0.549262
1040.00	0.547854
1041.00	0.546437
1042.00	0.544987
1043.00	0.543592
1044.00	0.542182
1045.00	0.540770
1046.00	0.539356
1047.00	0.537995
1048.00	0.536637
1049.00	0.535258
1050.00	0.533873
1051.00	0.532504
1052.00	0.531174
1053.00	0.529830
1054.00	0.528515
1055.00	0.527193
1056.00	0.525912
1057.00	0.524588
1058.00	0.523295
1059.00	0.522055
1060.00	0.520809
1061.00	0.519551
1062.00	0.518284
1063.00	0.517052
1064.00	0.515763
1065.00	0.514505
1066.00	0.513264
1067.00	0.512031
1068.00	0.510813
1069.00	0.509531
1070.00	0.508338
1071.00	0.507137
1072.00	0.505951
1073.00	0.504732
1074.00	0.503525
1075.00	0.502333
1076.00	0.501115
1077.00	0.499890
1078.00	0.498715
1079.00	0.497591
1080.00	0.496441
1081.00	0.495331
1082.00	0.494191
1083.00	0.493082
1084.00	0.491991
1085.00	0.490880
1086.00	0.489822
1087.00	0.488737
1088.00	0.487635
1089.00	0.486556
1090.00	0.485515
1091.00	0.484502
1092.00	0.483470
1093.00	0.482458
1094.00	0.481467
1095.00	0.480492
1096.00	0.479502
1097.00	0.478495
1098.00	0.477471
1099.00	0.476463
1100.00	0.475450
1101.00	0.474475
1102.00	0.473516
1103.00	0.472569
1104.00	0.471610
1105.00	0.470663
1106.00	0.469720
1107.00	0.468793
1108.00	0.467849
1109.00	0.466936
1110.00	0.466034
1111.00	0.465127
1112.00	0.464199
1113.00	0.463262
1114.00	0.462370
1115.00	0.461506
1116.00	0.460634
1117.00	0.459802
1118.00	0.458935
1119.00	0.458068
1120.00	0.457196
1121.00	0.456356
1122.00	0.455528
1123.00	0.454690
1124.00	0.453839
1125.00	0.453038
1126.00	0.452219
1127.00	0.451417
1128.00	0.450582
1129.00	0.449782
1130.00	0.449001
1131.00	0.448210
1132.00	0.447422
1133.00	0.446657
1134.00	0.445891
1135.00	0.445123
1136.00	0.444368
1137.00	0.443633
1138.00	0.442890
1139.00	0.442144
1140.00	0.441423
1141.00	0.440725
1142.00	0.440006
1143.00	0.439312
1144.00	0.438584
1145.00	0.437934
1146.00	0.437234
1147.00	0.436515
1148.00	0.435833
1149.00	0.435152
1150.00	0.434468
1151.00	0.433756
1152.00	0.433075
1153.00	0.432389
1154.00	0.431719
1155.00	0.431062
1156.00	0.430383
1157.00	0.429698
1158.00	0.429021
1159.00	0.428348
1160.00	0.427666
1161.00	0.427004
1162.00	0.426324
1163.00	0.425673
1164.00	0.425030
1165.00	0.424377
1166.00	0.423731
1167.00	0.423077
1168.00	0.422434
1169.00	0.421774
1170.00	0.421122
1171.00	0.420445
1172.00	0.419785
1173.00	0.419179
1174.00	0.418559
1175.00	0.417941
1176.00	0.417325
1177.00	0.416696
1178.00	0.416077
1179.00	0.415444
1180.00	0.414807
1181.00	0.414184
1182.00	0.413565
1183.00	0.412923
1184.00	0.412315
1185.00	0.411704
1186.00	0.411112
1187.00	0.410519
1188.00	0.409928
1189.00	0.409333
1190.00	0.408727
1191.00	0.408120
1192.00	0.407510
1193.00	0.406905
1194.00	0.406300
1195.00	0.405716
1196.00	0.405143
1197.00	0.404582
1198.00	0.403998
1199.00	0.403419
1200.00	0.402863
1201.00	0.402272
1202.00	0.401700
1203.00	0.401127
1204.00	0.400566
1205.00	0.400029
1206.00	0.399460
1207.00	0.398880
1208.00	0.398331
1209.00	0.397781
1210.00	0.397231
1211.00	0.396690
1212.00	0.396132
1213.00	0.395587
1214.00	0.395038
1215.00	0.394493
1216.00	0.393921
1217.00	0.393375
1218.00	0.392829
1219.00	0.392296
1220.00	0.391764
1221.00	0.391237
1222.00	0.390688
1223.00	0.390166
1224.00	0.389658
1225.00	0.389132
1226.00	0.388618
1227.00	0.388104
1228.00	0.387573
1229.00	0.387056
1230.00	0.386516
1231.00	0.385995
1232.00	0.385512
1233.00	0.385027
1234.00	0.384535
1235.00	0.384066
1236.00	0.383574
1237.00	0.383070
1238.00	0.382573
1239.00	0.382062
1240.00	0.381547
1241.00	0.381027
1242.00	0.380513
1243.00	0.379988
1244.00	0.379479
1245.00	0.378977
1246.00	0.378497
1247.00	0.378014
1248.00	0.377530
1249.00	0.377055
1250.00	0.376599
1251.00	0.376121
1252.00	0.375632
1253.00	0.375161
1254.00	0.374702
1255.00	0.374249
1256.00	0.373817
1257.00	0.373398
1258.00	0.372962
1259.00	0.372534
1260.00	0.372126
1261.00	0.371696
1262.00	0.371281
1263.00	0.370846
1264.00	0.370437
1265.00	0.369997
1266.00	0.369572
1267.00	0.369152
1268.00	0.368744
1269.00	0.368327
1270.00	0.367909
1271.00	0.367486
1272.00	0.367056
1273.00	0.366622
1274.00	0.366185
1275.00	0.365759
1276.00	0.365366
1277.00	0.364944
1278.00	0.364538
1279.00	0.364143
1280.00	0.363749
1281.00	0.363341
1282.00	0.362978
1283.00	0.362588
1284.00	0.362209
1285.00	0.361826
1286.00	0.361474
1287.00	0.361104
1288.00	0.360723
1289.00	0.360337
1290.00	0.359982
1291.00	0.359648
1292.00	0.359323
1293.00	0.358975
1294.00	0.358651
1295.00	0.358332
1296.00	0.358026
1297.00	0.357717
1298.00	0.357431
1299.00	0.357134
1300.00	0.356827
1301.00	0.356510
1302.00	0.356200
1303.00	0.355883
1304.00	0.355591
1305.00	0.355325
1306.00	0.355055
1307.00	0.354763
1308.00	0.354477
1309.00	0.354199
1310.00	0.353926
1311.00	0.353648
1312.00	0.353361
1313.00	0.353088
1314.00	0.352816
1315.00	0.352552
1316.00	0.352323
1317.00	0.352092
1318.00	0.351862
1319.00	0.351650
1320.00	0.351446
1321.00	0.351246
1322.00	0.351053
1323.00	0.350878
1324.00	0.350700
1325.00	0.350522
1326.00	0.350347
1327.00	0.350143
1328.00	0.349983
1329.00	0.349832
1330.00	0.349678
1331.00	0.349531
1332.00	0.349384
1333.00	0.349218
1334.00	0.349052
1335.00	0.348861
1336.00	0.348671
1337.00	0.348472
1338.00	0.348257
1339.00	0.348066
1340.00	0.347890
1341.00	0.347731
1342.00	0.347548
1343.00	0.347328
1344.00	0.347134
1345.00	0.346931
1346.00	0.346743
1347.00	0.346562
1348.00	0.346366
1349.00	0.346161
1350.00	0.345974
1351.00	0.345808
1352.00	0.345688
1353.00	0.345590
1354.00	0.345522
1355.00	0.345482
1356.00	0.345435
1357.00	0.345411
1358.00	0.345399
1359.00	0.345405
1360.00	0.345484
1361.00	0.345585
1362.00	0.345689
1363.00	0.345805
1364.00	0.345939
1365.00	0.346117
1366.00	0.346336
1367.00	0.346568
1368.00	0.346843
1369.00	0.347170
1370.00	0.347515
1371.00	0.347898
1372.00	0.348328
1373.00	0.348811
1374.00	0.349343
1375.00	0.349927
1376.00	0.350561
1377.00	0.351240
1378.00	0.351999
1379.00	0.352796
1380.00	0.353664
1381.00	0.354592
1382.00	0.355588
1383.00	0.356646
1384.00	0.357737
1385.00	0.358884
1386.00	0.360079
1387.00	0.361331
1388.00	0.362630
1389.00	0.363960
1390.00	0.365344
1391.00	0.366744
1392.00	0.368182
1393.00	0.369682
1394.00	0.371246
1395.00	0.372808
1396.00	0.374400
1397.00	0.376006
1398.00	0.377661
1399.00	0.379293
1400.00	0.380908
1401.00	0.382552
1402.00	0.384225
1403.00	0.385870
1404.00	0.387505
1405.00	0.389150
1406.00	0.390794
1407.00	0.392376
1408.00	0.393945
1409.00	0.395497
1410.00	0.397016
1411.00	0.398480
1412.00	0.399921
1413.00	0.401321
1414.00	0.402689
1415.00	0.403962
1416.00	0.405226
1417.00	0.406460
1418.00	0.407627
1419.00	0.408732
1420.00	0.409782
1421.00	0.410828
1422.00	0.411783
1423.00	0.412721
1424.00	0.413619
1425.00	0.414446
1426.00	0.415252
1427.00	0.416016
1428.00	0.416732
1429.00	0.417381
1430.00	0.417998
1431.00	0.418583
1432.00	0.419136
1433.00	0.419625
1434.00	0.420086
1435.00	0.420554
1436.00	0.420976
1437.00	0.421353
1438.00	0.421630
1439.00	0.421931
1440.00	0.422178
1441.00	0.422393
1442.00	0.422628
1443.00	0.422786
1444.00	0.422894
1445.00	0.422957
1446.00	0.423019
1447.00	0.423074
1448.00	0.423071
1449.00	0.423010
1450.00	0.422949
1451.00	0.422889
1452.00	0.422798
1453.00	0.422626
1454.00	0.422463
1455.00	0.422289
1456.00	0.422056
1457.00	0.421759
1458.00	0.421440
1459.00	0.421074
1460.00	0.420690
1461.00	0.420280
1462.00	0.419824
1463.00	0.419326
1464.00	0.418778
1465.00	0.418197
1466.00	0.417597
1467.00	0.416989
1468.00	0.416303
1469.00	0.415571
1470.00	0.414844
1471.00	0.414065
1472.00	0.413271
1473.00	0.412453
1474.00	0.411613
1475.00	0.410766
1476.00	0.409834
1477.00	0.408917
1478.00	0.407976
1479.00	0.407016
1480.00	0.406023
1481.00	0.405035
1482.00	0.404036
1483.00	0.403033
1484.00	0.402011
1485.00	0.400980
1486.00	0.399933
1487.00	0.398873
1488.00	0.397801
1489.00	0.396730
1490.00	0.395647
1491.00	0.394554
1492.00	0.393451
1493.00	0.392381
1494.00	0.391281
1495.00	0.390185
1496.00	0.389118
1497.00	0.388040
1498.00	0.386946
1499.00	0.385844
1500.00	0.384753
1501.00	0.383654
1502.00	0.382594
1503.00	0.381478
1504.00	0.380379
1505.00	0.379311
1506.00	0.378222
1507.00	0.377103
1508.00	0.376012
1509.00	0.374918
1510.00	0.373842
1511.00	0.372760
1512.00	0.371697
1513.00	0.370607
1514.00	0.369549
1515.00	0.368489
1516.00	0.367463
1517.00	0.366460
1518.00	0.365464
1519.00	0.364471
1520.00	0.363515
1521.00	0.362551
1522.00	0.361569
1523.00	0.360600
1524.00	0.359668
1525.00	0.358726
1526.00	0.357788
1527.00	0.356856
1528.00	0.355911
1529.00	0.354968
1530.00	0.354045
1531.00	0.353140
1532.00	0.352261
1533.00	0.351382
1534.00	0.350477
1535.00	0.349557
1536.00	0.348635
1537.00	0.347744
1538.00	0.346864
1539.00	0.346004
1540.00	0.345147
1541.00	0.344294
1542.00	0.343463
1543.00	0.342627
1544.00	0.341815
1545.00	0.341044
1546.00	0.340259
1547.00	0.339490
1548.00	0.338711
1549.00	0.337931
1550.00	0.337182
1551.00	0.336443
1552.00	0.335704
1553.00	0.334958
1554.00	0.334224
1555.00	0.333498
1556.00	0.332772
1557.00	0.332086
1558.00	0.331408
1559.00	0.330722
1560.00	0.330064
1561.00	0.329405
1562.00	0.328741
1563.00	0.328099
1564.00	0.327468
1565.00	0.326852
1566.00	0.326216
1567.00	0.325565
1568.00	0.324937
1569.00	0.324327
1570.00	0.323710
1571.00	0.323102
1572.00	0.322507
1573.00	0.321947
1574.00	0.321352
1575.00	0.320749
1576.00	0.320160
1577.00	0.319571
1578.00	0.318983
1579.00	0.318412
1580.00	0.317844
1581.00	0.317280
1582.00	0.316732
1583.00	0.316204
1584.00	0.315692
1585.00	0.315189
1586.00	0.314687
1587.00	0.314196
1588.00	0.313705
1589.00	0.313237
1590.00	0.312746
1591.00	0.312291
1592.00	0.311849
1593.00	0.311418
1594.00	0.311004
1595.00	0.310593
1596.00	0.310186
1597.00	0.309786
1598.00	0.309395
1599.00	0.309010
1600.00	0.308603
1601.00	0.308184
1602.00	0.307764
1603.00	0.307364
1604.00	0.306970
1605.00	0.306582
1606.00	0.306185
1607.00	0.305821
1608.00	0.305439
1609.00	0.305051
1610.00	0.304683
1611.00	0.304303
1612.00	0.303929
1613.00	0.303538
1614.00	0.303153
1615.00	0.302802
1616.00	0.302461
1617.00	0.302147
1618.00	0.301825
1619.00	0.301495
1620.00	0.301199
1621.00	0.300876
1622.00	0.300556
1623.00	0.300246
1624.00	0.299930
1625.00	0.299601
1626.00	0.299319
1627.00	0.299043
1628.00	0.298787
1629.00	0.298521
1630.00	0.298264
1631.00	0.298035
1632.00	0.297783
1633.00	0.297483
1634.00	0.297196
1635.00	0.296940
1636.00	0.296682
1637.00	0.296395
1638.00	0.296177
1639.00	0.295961
1640.00	0.295728
1641.00	0.295466
1642.00	0.295236
1643.00	0.296818
1644.00	0.298439
1645.00	0.299994
1646.00	0.301597
1647.00	0.303177
1648.00	0.304737
1649.00	0.306321
1650.00	0.307964
1651.00	0.309589
1652.00	0.311157
1653.00	0.312816
1654.00	0.314499
1655.00	0.316096
1656.00	0.317691
1657.00	0.319303
1658.00	0.320980
1659.00	0.322628
1660.00	0.322359
1661.00	0.322035
1662.00	0.321737
1663.00	0.321393
1664.00	0.321149
1665.00	0.320874
1666.00	0.320583
1667.00	0.320273
1668.00	0.319997
1669.00	0.319770
1670.00	0.319480
1671.00	0.319122
1672.00	0.318958
1673.00	0.318806
1674.00	0.318537
1675.00	0.318300
1676.00	0.318091
1677.00	0.317815
1678.00	0.317591
1679.00	0.317447
1680.00	0.317333
1681.00	0.317095
1682.00	0.316896
1683.00	0.316830
1684.00	0.316702
1685.00	0.316574
1686.00	0.316481
1687.00	0.316352
1688.00	0.316337
1689.00	0.316211
1690.00	0.316120
1691.00	0.316145
1692.00	0.316182
1693.00	0.316139
1694.00	0.316191
1695.00	0.316133
1696.00	0.316169
1697.00	0.316126
1698.00	0.316125
1699.00	0.316140
1700.00	0.316050
1701.00	0.316029
1702.00	0.315946
1703.00	0.315858
1704.00	0.315839
1705.00	0.315834
1706.00	0.315797
1707.00	0.315654
1708.00	0.315633
1709.00	0.315434
1710.00	0.315446
1711.00	0.315411
1712.00	0.315403
1713.00	0.315280
1714.00	0.315171
1715.00	0.315122
1716.00	0.315089
1717.00	0.314958
1718.00	0.314881
1719.00	0.314893
1720.00	0.314829
1721.00	0.314792
1722.00	0.314679
1723.00	0.314595
1724.00	0.314541
1725.00	0.314398
1726.00	0.314443
1727.00	0.314316
1728.00	0.314183
1729.00	0.314077
1730.00	0.314005
1731.00	0.313927
1732.00	0.313804
1733.00	0.313784
1734.00	0.313751
1735.00	0.313721
1736.00	0.313702
1737.00	0.313658
1738.00	0.313635
1739.00	0.313591
1740.00	0.313567
1741.00	0.313641
1742.00	0.313741
1743.00	0.313692
1744.00	0.313825
1745.00	0.313888
1746.00	0.313895
1747.00	0.313948
1748.00	0.314133
1749.00	0.314312
1750.00	0.314336
1751.00	0.314437
1752.00	0.314494
1753.00	0.314518
1754.00	0.314602
1755.00	0.314695
1756.00	0.314824
1757.00	0.314887
1758.00	0.314905
1759.00	0.314996
1760.00	0.315078
1761.00	0.315017
1762.00	0.315133
1763.00	0.315228
1764.00	0.315315
1765.00	0.315246
1766.00	0.315278
1767.00	0.315289
1768.00	0.315257
1769.00	0.315203
1770.00	0.315207
1771.00	0.315331
1772.00	0.315305
1773.00	0.315240
1774.00	0.315115
1775.00	0.315102
1776.00	0.314929
1777.00	0.314927
1778.00	0.314895
1779.00	0.314701
1780.00	0.314670
1781.00	0.314598
1782.00	0.314586
1783.00	0.314471
1784.00	0.314396
1785.00	0.314277
1786.00	0.314204
1787.00	0.313982
1788.00	0.313793
1789.00	0.313634
1790.00	0.313489
1791.00	0.313425
1792.00	0.313334
1793.00	0.313197
1794.00	0.312944
1795.00	0.312756
1796.00	0.312611
1797.00	0.312387
1798.00	0.312099
1799.00	0.311899
1800.00	0.311584
1801.00	0.311282
1802.00	0.311163
1803.00	0.310944
1804.00	0.310857
1805.00	0.310613
1806.00	0.310365
1807.00	0.310126
1808.00	0.310017
1809.00	0.309697
1810.00	0.309508
1811.00	0.309315
1812.00	0.309105
1813.00	0.308823
1814.00	0.308685
1815.00	0.308551
1816.00	0.308356
1817.00	0.308280
1818.00	0.308193
1819.00	0.307983
1820.00	0.307836
1821.00	0.307734
1822.00	0.307653
1823.00	0.307523
1824.00	0.307498
1825.00	0.307294
1826.00	0.307263
1827.00	0.307162
1828.00	0.307212
1829.00	0.307277
1830.00	0.307301
1831.00	0.307234
1832.00	0.307402
1833.00	0.307529
1834.00	0.307565
1835.00	0.307734
1836.00	0.308050
1837.00	0.308265
1838.00	0.308506
1839.00	0.308766
1840.00	0.309118
1841.00	0.309351
1842.00	0.309758
1843.00	0.310308
1844.00	0.310962
1845.00	0.311446
1846.00	0.312120
1847.00	0.312961
1848.00	0.313839
1849.00	0.314516
1850.00	0.315410
1851.00	0.316531
1852.00	0.317606
1853.00	0.318695
1854.00	0.319960
1855.00	0.321367
1856.00	0.322804
1857.00	0.324507
1858.00	0.326533
1859.00	0.328388
1860.00	0.330400
1861.00	0.332385
1862.00	0.334746
1863.00	0.337092
1864.00	0.339616
1865.00	0.342302
1866.00	0.345322
1867.00	0.348290
1868.00	0.351463
1869.00	0.354930
1870.00	0.358459
1871.00	0.362324
1872.00	0.366181
1873.00	0.370229
1874.00	0.374244
1875.00	0.378269
1876.00	0.382944
1877.00	0.387389
1878.00	0.391999
1879.00	0.396723
1880.00	0.401544
1881.00	0.406335
1882.00	0.411341
1883.00	0.416354
1884.00	0.421686
1885.00	0.426773
1886.00	0.431999
1887.00	0.437331
1888.00	0.442477
1889.00	0.447689
1890.00	0.453025
1891.00	0.458495
1892.00	0.463897
1893.00	0.468944
1894.00	0.474501
1895.00	0.479896
1896.00	0.485124
1897.00	0.490368
1898.00	0.495798
1899.00	0.500855
1900.00	0.506085
1901.00	0.511168
1902.00	0.516403
1903.00	0.520973
1904.00	0.525769
1905.00	0.530428
1906.00	0.535081
1907.00	0.539677
1908.00	0.543833
1909.00	0.548036
1910.00	0.551838
1911.00	0.555096
1912.00	0.558692
1913.00	0.562044
1914.00	0.565139
1915.00	0.568056
1916.00	0.570774
1917.00	0.572911
1918.00	0.575133
1919.00	0.576981
1920.00	0.579226
1921.00	0.580735
1922.00	0.582322
1923.00	0.583362
1924.00	0.584823
1925.00	0.585642
1926.00	0.586353
1927.00	0.587256
1928.00	0.588418
1929.00	0.588864
1930.00	0.589207
1931.00	0.589682
1932.00	0.589829
1933.00	0.589917
1934.00	0.590408
1935.00	0.590457
1936.00	0.590284
1937.00	0.589840
1938.00	0.589966
1939.00	0.589401
1940.00	0.589329
1941.00	0.588420
1942.00	0.588262
1943.00	0.587578
1944.00	0.587189
1945.00	0.586519
1946.00	0.586069
1947.00	0.585324
1948.00	0.584399
1949.00	0.583763
1950.00	0.582730
1951.00	0.581700
1952.00	0.580582
1953.00	0.580120
1954.00	0.579191
1955.00	0.577888
1956.00	0.577061
1957.00	0.575814
1958.00	0.574411
1959.00	0.573142
1960.00	0.572163
1961.00	0.570749
1962.00	0.569215
1963.00	0.567663
1964.00	0.566319
1965.00	0.564667
1966.00	0.563100
1967.00	0.561921
1968.00	0.560371
1969.00	0.558799
1970.00	0.556782
1971.00	0.555180
1972.00	0.553252
1973.00	0.551555
1974.00	0.549933
1975.00	0.548684
1976.00	0.547205
1977.00	0.545552
1978.00	0.544023
1979.00	0.542284
1980.00	0.540581
1981.00	0.539092
1982.00	0.537863
1983.00	0.536135
1984.00	0.534689
1985.00	0.532926
1986.00	0.531384
1987.00	0.529821
1988.00	0.528258
1989.00	0.527158
1990.00	0.525336
1991.00	0.523981
1992.00	0.522151
1993.00	0.520576
1994.00	0.518923
1995.00	0.517339
1996.00	0.516028
1997.00	0.514515
1998.00	0.512794
1999.00	0.510994
2000.00	0.509632
2001.00	0.507644
2002.00	0.506272
2003.00	0.504651
2004.00	0.503207
2005.00	0.501346
2006.00	0.499873
2007.00	0.498766
2008.00	0.496867
2009.00	0.495376
2010.00	0.493846
2011.00	0.492625
2012.00	0.490837
2013.00	0.489197
2014.00	0.487710
2015.00	0.486213
2016.00	0.484564
2017.00	0.482959
2018.00	0.481888
2019.00	0.480176
2020.00	0.478507
2021.00	0.477050
2022.00	0.476060
2023.00	0.474170
2024.00	0.472644
2025.00	0.471423
2026.00	0.469990
2027.00	0.468512
2028.00	0.466877
2029.00	0.465748
2030.00	0.464260
2031.00	0.463136
2032.00	0.461624
2033.00	0.460461
2034.00	0.458917
2035.00	0.457434
2036.00	0.456444
2037.00	0.455134
2038.00	0.453560
2039.00	0.451818
2040.00	0.450579
2041.00	0.448723
2042.00	0.447405
2043.00	0.446274
2044.00	0.445012
2045.00	0.443757
2046.00	0.442404
2047.00	0.441159
2048.00	0.439454
2049.00	0.438358
2050.00	0.437185
2051.00	0.436154
2052.00	0.435011
2053.00	0.433639
2054.00	0.432743
2055.00	0.431387
2056.00	0.430246
2057.00	0.429134
2058.00	0.428426
2059.00	0.426895
2060.00	0.425617
2061.00	0.424374
2062.00	0.422986
2063.00	0.421545
2064.00	0.420116
2065.00	0.419355
2066.00	0.418069
2067.00	0.416956
2068.00	0.415557
2069.00	0.414468
2070.00	0.412981
2071.00	0.411786
2072.00	0.410776
2073.00	0.409978
2074.00	0.408864
2075.00	0.407892
2076.00	0.407137
2077.00	0.405908
2078.00	0.404816
2079.00	0.403895
2080.00	0.403004
2081.00	0.401978
2082.00	0.400828
2083.00	0.400055
2084.00	0.398889
2085.00	0.397807
2086.00	0.396342
2087.00	0.395298
2088.00	0.393706
2089.00	0.392886
2090.00	0.391713
2091.00	0.390674
2092.00	0.389291
2093.00	0.388024
2094.00	0.386992
2095.00	0.385946
2096.00	0.384897
2097.00	0.383836
2098.00	0.382953
2099.00	0.381590
2100.00	0.380172
2101.00	0.379040
2102.00	0.378381
2103.00	0.377170
2104.00	0.376222
2105.00	0.375454
2106.00	0.374587
2107.00	0.373265
2108.00	0.372325
2109.00	0.371401
2110.00	0.370458
2111.00	0.369218
2112.00	0.368286
2113.00	0.367136
2114.00	0.365986
2115.00	0.364973
2116.00	0.364388
2117.00	0.363575
2118.00	0.362655
2119.00	0.361494
2120.00	0.360819
2121.00	0.360059
2122.00	0.359193
2123.00	0.358136
2124.00	0.357438
2125.00	0.356378
2126.00	0.355549
2127.00	0.354591
2128.00	0.353913
2129.00	0.352746
2130.00	0.352015
2131.00	0.351409
2132.00	0.350693
2133.00	0.349547
2134.00	0.348889
2135.00	0.347918
2136.00	0.347181
2137.00	0.346540
2138.00	0.345816
2139.00	0.345100
2140.00	0.344097
2141.00	0.343642
2142.00	0.342811
2143.00	0.341986
2144.00	0.341165
2145.00	0.340719
2146.00	0.340111
2147.00	0.339397
2148.00	0.338547
2149.00	0.337924
2150.00	0.337495
2151.00	0.336657
2152.00	0.336431
2153.00	0.335663
2154.00	0.334881
2155.00	0.334154
2156.00	0.333846
2157.00	0.333548
2158.00	0.332938
2159.00	0.332546
2160.00	0.332349
2161.00	0.332123
2162.00	0.331422
2163.00	0.330990
2164.00	0.330346
2165.00	0.329935
2166.00	0.328880
2167.00	0.328261
2168.00	0.327827
2169.00	0.327357
2170.00	0.326959
2171.00	0.326623
2172.00	0.326044
2173.00	0.325269
2174.00	0.324717
2175.00	0.324217
2176.00	0.323524
2177.00	0.322744
2178.00	0.322325
2179.00	0.322164
2180.00	0.321754
2181.00	0.321617
2182.00	0.321365
2183.00	0.321568
2184.00	0.321213
2185.00	0.321027
2186.00	0.320444
2187.00	0.319885
2188.00	0.319501
2189.00	0.319326
2190.00	0.319017
2191.00	0.318542
2192.00	0.318093
2193.00	0.317894
2194.00	0.317819
2195.00	0.317596
2196.00	0.316919
2197.00	0.316976
[truncated: 303 more rows]
