# Supplementary material for: Ultrafast charge-transfer-induced spin transition in cobalt-tungstate molecular photomagnets
Source: Nat Commun. 2025 Jun 6;16:5012. doi: 10.1038/s41467-025-60401-4 (PMC12144094; doi:10.1038/s41467-025-60401-4)
Supplement: Supplementary file 5 — Source Data [file 41467_2025_60401_MOESM5_ESM.zip › Source_Data_files/Photoinduced_UV_vis_NIR_spectra_CsCoW/photo2nd_anealing/File_220713_184124_310K.txt]

File_220713_184124_310K.spc - RawData
�g�� (nm)	Abs.
200.00	2.093142
201.00	2.122945
202.00	2.296377
203.00	2.407358
204.00	2.331387
205.00	2.013620
206.00	2.044777
207.00	1.963525
208.00	1.993779
209.00	1.960630
210.00	2.039739
211.00	2.042138
212.00	2.057203
213.00	2.027497
214.00	2.014537
215.00	1.951209
216.00	1.923811
217.00	1.938066
218.00	1.926639
219.00	1.899983
220.00	1.881680
221.00	1.918777
222.00	1.930196
223.00	1.929000
224.00	1.957892
225.00	1.961079
226.00	1.941516
227.00	1.936545
228.00	1.953382
229.00	1.939339
230.00	1.956339
231.00	1.963968
232.00	1.955318
233.00	1.965021
234.00	1.982703
235.00	1.976837
236.00	1.987660
237.00	1.990328
238.00	1.987304
239.00	1.986820
240.00	2.002998
241.00	1.991976
242.00	2.002890
243.00	2.008523
244.00	2.011687
245.00	2.004249
246.00	2.019191
247.00	2.017322
248.00	2.012920
249.00	2.020132
250.00	2.025484
251.00	2.019873
252.00	2.019646
253.00	2.018969
254.00	2.015337
255.00	2.022319
256.00	2.034937
257.00	2.042078
258.00	2.041459
259.00	2.051738
260.00	2.051224
261.00	2.038300
262.00	2.035479
263.00	2.048159
264.00	2.045278
265.00	2.046396
266.00	2.054928
267.00	2.056451
268.00	2.048189
269.00	2.049611
270.00	2.048814
271.00	2.053958
272.00	2.057566
273.00	2.063290
274.00	2.056717
275.00	2.044648
276.00	2.036264
277.00	2.026357
278.00	2.012266
279.00	2.005724
280.00	2.003460
281.00	1.999826
282.00	1.997158
283.00	1.990978
284.00	1.988705
285.00	1.983355
286.00	1.979990
287.00	1.971971
288.00	1.968179
289.00	1.955630
290.00	1.948744
291.00	1.933424
292.00	1.929092
293.00	1.916348
294.00	1.908787
295.00	1.903173
296.00	1.900990
297.00	1.885696
298.00	1.879772
299.00	1.880289
300.00	1.871035
301.00	1.854644
302.00	1.851582
303.00	1.844069
304.00	1.823523
305.00	1.818177
306.00	1.815262
307.00	1.799643
308.00	1.793140
309.00	1.790946
310.00	1.769094
311.00	1.757179
312.00	1.750486
313.00	1.736353
314.00	1.718491
315.00	1.711400
316.00	1.700584
317.00	1.683770
318.00	1.671119
319.00	1.667293
320.00	1.654962
321.00	1.641452
322.00	1.633110
323.00	1.623516
324.00	1.604913
325.00	1.595081
326.00	1.584654
327.00	1.572847
328.00	1.560162
329.00	1.550795
330.00	1.540246
331.00	1.527998
332.00	1.523106
333.00	1.516928
334.00	1.510805
335.00	1.503614
336.00	1.498975
337.00	1.486934
338.00	1.478230
339.00	1.471245
340.00	1.465698
341.00	1.457460
342.00	1.453353
343.00	1.450821
344.00	1.447348
345.00	1.440636
346.00	1.439463
347.00	1.435629
348.00	1.427790
349.00	1.423315
350.00	1.420549
351.00	1.415570
352.00	1.412562
353.00	1.409292
354.00	1.405652
355.00	1.401198
356.00	1.396100
357.00	1.389906
358.00	1.386083
359.00	1.379432
360.00	1.373152
361.00	1.366690
362.00	1.361845
363.00	1.356138
364.00	1.349894
365.00	1.343812
366.00	1.337426
367.00	1.330078
368.00	1.323295
369.00	1.317036
370.00	1.309500
371.00	1.301541
372.00	1.293328
373.00	1.284324
374.00	1.274390
375.00	1.266513
376.00	1.257350
377.00	1.248955
378.00	1.240824
379.00	1.232465
380.00	1.224515
381.00	1.216290
382.00	1.207522
383.00	1.199234
384.00	1.191778
385.00	1.182981
386.00	1.175592
387.00	1.167721
388.00	1.159276
389.00	1.151145
390.00	1.143252
391.00	1.135395
392.00	1.127791
393.00	1.120361
394.00	1.113463
395.00	1.107118
396.00	1.100422
397.00	1.095381
398.00	1.090113
399.00	1.084618
400.00	1.079930
401.00	1.074815
402.00	1.069673
403.00	1.064858
404.00	1.060627
405.00	1.055882
406.00	1.053277
407.00	1.050108
408.00	1.047485
409.00	1.044636
410.00	1.042026
411.00	1.039153
412.00	1.036363
413.00	1.033527
414.00	1.031242
415.00	1.029239
416.00	1.026568
417.00	1.023471
418.00	1.021019
419.00	1.018305
420.00	1.015200
421.00	1.012128
422.00	1.010115
423.00	1.008089
424.00	1.005769
425.00	1.003313
426.00	1.001354
427.00	0.998623
428.00	0.995596
429.00	0.993007
430.00	0.990881
431.00	0.988256
432.00	0.986485
433.00	0.984496
434.00	0.981927
435.00	0.979207
436.00	0.976547
437.00	0.973426
438.00	0.970239
439.00	0.967590
440.00	0.965028
441.00	0.962945
442.00	0.959799
443.00	0.957230
444.00	0.954959
445.00	0.952343
446.00	0.949939
447.00	0.948691
448.00	0.946612
449.00	0.943935
450.00	0.941794
451.00	0.939388
452.00	0.936608
453.00	0.934703
454.00	0.932963
455.00	0.930917
456.00	0.928066
457.00	0.926395
458.00	0.924368
459.00	0.922660
460.00	0.920637
461.00	0.919664
462.00	0.917843
463.00	0.916230
464.00	0.914156
465.00	0.913276
466.00	0.911690
467.00	0.910220
468.00	0.908717
469.00	0.907611
470.00	0.905945
471.00	0.904353
472.00	0.902463
473.00	0.900537
474.00	0.898587
475.00	0.896487
476.00	0.895006
477.00	0.893698
478.00	0.892390
479.00	0.890994
480.00	0.889345
481.00	0.887425
482.00	0.885626
483.00	0.883483
484.00	0.881280
485.00	0.879580
486.00	0.877993
487.00	0.876281
488.00	0.874383
489.00	0.872838
490.00	0.871317
491.00	0.869801
492.00	0.868379
493.00	0.866950
494.00	0.865466
495.00	0.863924
496.00	0.861948
497.00	0.860109
498.00	0.859008
499.00	0.857777
500.00	0.856351
501.00	0.855628
502.00	0.853957
503.00	0.852223
504.00	0.850473
505.00	0.849052
506.00	0.847320
507.00	0.846421
508.00	0.845164
509.00	0.844071
510.00	0.842067
511.00	0.840998
512.00	0.839386
513.00	0.838414
514.00	0.837205
515.00	0.836744
516.00	0.835447
517.00	0.834487
518.00	0.833439
519.00	0.832372
520.00	0.831322
521.00	0.830294
522.00	0.829262
523.00	0.827670
524.00	0.826911
525.00	0.825904
526.00	0.825223
527.00	0.824876
528.00	0.824705
529.00	0.823742
530.00	0.823123
531.00	0.822554
532.00	0.821413
533.00	0.820452
534.00	0.819860
535.00	0.819488
536.00	0.818940
537.00	0.818680
538.00	0.818346
539.00	0.817847
540.00	0.817452
541.00	0.816678
542.00	0.816399
543.00	0.816108
544.00	0.815949
545.00	0.815298
546.00	0.814827
547.00	0.814112
548.00	0.813675
549.00	0.812986
550.00	0.812697
551.00	0.812688
552.00	0.812595
553.00	0.812694
554.00	0.812249
555.00	0.811879
556.00	0.811001
557.00	0.810848
558.00	0.810348
559.00	0.810668
560.00	0.810780
561.00	0.811451
562.00	0.811074
563.00	0.810901
564.00	0.811034
565.00	0.810933
566.00	0.810942
567.00	0.811221
568.00	0.811558
569.00	0.811490
570.00	0.811964
571.00	0.812202
572.00	0.812773
573.00	0.812929
574.00	0.813282
575.00	0.813373
576.00	0.813867
577.00	0.813968
578.00	0.814595
579.00	0.815427
580.00	0.816323
581.00	0.816871
582.00	0.817784
583.00	0.818970
584.00	0.819763
585.00	0.820693
586.00	0.821844
587.00	0.823465
588.00	0.824386
589.00	0.825719
590.00	0.826977
591.00	0.828240
592.00	0.829427
593.00	0.830920
594.00	0.832227
595.00	0.834187
596.00	0.835691
597.00	0.837152
598.00	0.839164
599.00	0.840572
600.00	0.841954
601.00	0.844227
602.00	0.845897
603.00	0.847023
604.00	0.849036
605.00	0.850728
606.00	0.851770
607.00	0.853691
608.00	0.855730
609.00	0.857897
610.00	0.859754
611.00	0.861746
612.00	0.863335
613.00	0.865010
614.00	0.866719
615.00	0.868388
616.00	0.870571
617.00	0.872663
618.00	0.874909
619.00	0.876667
620.00	0.878679
621.00	0.880303
622.00	0.881673
623.00	0.883137
624.00	0.884702
625.00	0.886750
626.00	0.889005
627.00	0.891335
628.00	0.893400
629.00	0.895952
630.00	0.898259
631.00	0.899648
632.00	0.901999
633.00	0.904109
634.00	0.906194
635.00	0.907238
636.00	0.909712
637.00	0.911206
638.00	0.912921
639.00	0.914610
640.00	0.917648
641.00	0.919270
642.00	0.921758
643.00	0.924400
644.00	0.926369
645.00	0.927799
646.00	0.929714
647.00	0.931175
648.00	0.932990
649.00	0.935112
650.00	0.937203
651.00	0.939842
652.00	0.941711
653.00	0.943454
654.00	0.945628
655.00	0.947614
656.00	0.949217
657.00	0.951506
658.00	0.953755
659.00	0.955579
660.00	0.957711
661.00	0.960204
662.00	0.962453
663.00	0.964565
664.00	0.966172
665.00	0.967882
666.00	0.969123
667.00	0.970505
668.00	0.971133
669.00	0.972518
670.00	0.973515
671.00	0.974920
672.00	0.976214
673.00	0.978996
674.00	0.980681
675.00	0.982517
676.00	0.983622
677.00	0.985090
678.00	0.986181
679.00	0.987774
680.00	0.988461
681.00	0.990568
682.00	0.993079
683.00	0.993860
684.00	0.994896
685.00	0.997739
686.00	0.999870
687.00	1.000469
688.00	1.002698
689.00	1.004549
690.00	1.005538
691.00	1.006586
692.00	1.008630
693.00	1.010280
694.00	1.011731
695.00	1.012554
696.00	1.013714
697.00	1.014594
698.00	1.016501
699.00	1.017370
700.00	1.019119
701.00	1.020436
702.00	1.021518
703.00	1.020799
704.00	1.022525
705.00	1.022743
706.00	1.023264
707.00	1.022945
708.00	1.023172
709.00	1.024240
710.00	1.027162
711.00	1.029177
712.00	1.031321
713.00	1.034160
714.00	1.034516
715.00	1.033544
716.00	1.032953
717.00	1.033005
718.00	1.030933
719.00	1.027950
720.00	1.024968
721.00	1.025261
722.00	1.024438
723.00	1.023905
724.00	1.023227
725.00	1.022745
726.00	1.022307
727.00	1.021854
728.00	1.021370
729.00	1.021333
730.00	1.021851
731.00	1.022403
732.00	1.022998
733.00	1.023669
734.00	1.024195
735.00	1.024727
736.00	1.025299
737.00	1.025901
738.00	1.026372
739.00	1.026848
740.00	1.027282
741.00	1.027666
742.00	1.027967
743.00	1.028346
744.00	1.028673
745.00	1.029118
746.00	1.029456
747.00	1.029662
748.00	1.030019
749.00	1.030265
750.00	1.030421
751.00	1.030606
752.00	1.030792
753.00	1.030896
754.00	1.030919
755.00	1.030940
756.00	1.030923
757.00	1.030983
758.00	1.031061
759.00	1.031071
760.00	1.031002
761.00	1.030985
762.00	1.030877
763.00	1.030797
764.00	1.030611
765.00	1.030383
766.00	1.030170
767.00	1.029938
768.00	1.029768
769.00	1.029497
770.00	1.029221
771.00	1.028945
772.00	1.028753
773.00	1.028461
774.00	1.028084
775.00	1.027669
776.00	1.027283
777.00	1.026918
778.00	1.026543
779.00	1.026193
780.00	1.025838
781.00	1.025452
782.00	1.024965
783.00	1.024423
784.00	1.023909
785.00	1.023247
786.00	1.022656
787.00	1.022012
788.00	1.021419
789.00	1.020709
790.00	1.020132
791.00	1.019552
792.00	1.018983
793.00	1.018314
794.00	1.017591
795.00	1.016803
796.00	1.015930
797.00	1.015125
798.00	1.014354
799.00	1.013681
800.00	1.012932
801.00	1.012084
802.00	1.011288
803.00	1.010461
804.00	1.009639
805.00	1.008770
806.00	1.007912
807.00	1.006976
808.00	1.006017
809.00	1.004914
810.00	1.003924
811.00	1.003063
812.00	1.002009
813.00	1.001042
814.00	0.999922
815.00	0.998903
816.00	0.997787
817.00	0.996860
818.00	0.995913
819.00	0.994891
820.00	0.993879
821.00	0.992847
822.00	0.991827
823.00	0.990855
824.00	0.989888
825.00	0.988853
826.00	0.987894
827.00	0.986893
828.00	0.985688
829.00	0.984731
830.00	0.983655
831.00	0.982607
832.00	0.981595
833.00	0.980552
834.00	0.979458
835.00	0.978375
836.00	0.977330
837.00	0.976260
838.00	0.975186
839.00	0.974090
840.00	0.972866
841.00	0.971726
842.00	0.970595
843.00	0.969490
844.00	0.968470
845.00	0.967467
846.00	0.966388
847.00	0.965253
848.00	0.964294
849.00	0.963190
850.00	0.962076
851.00	0.960810
852.00	0.959530
853.00	0.958271
854.00	0.957171
855.00	0.956076
856.00	0.954732
857.00	0.953577
858.00	0.952428
859.00	0.951392
860.00	0.950072
861.00	0.948803
862.00	0.947638
863.00	0.942530
864.00	0.937592
865.00	0.932349
866.00	0.927372
867.00	0.922240
868.00	0.917153
869.00	0.912253
870.00	0.907295
871.00	0.902062
872.00	0.896931
873.00	0.892034
874.00	0.886884
875.00	0.881602
876.00	0.876370
877.00	0.871225
878.00	0.866116
879.00	0.860893
880.00	0.858932
881.00	0.856943
882.00	0.855035
883.00	0.852838
884.00	0.850931
885.00	0.849075
886.00	0.846955
887.00	0.844982
888.00	0.843013
889.00	0.840962
890.00	0.838931
891.00	0.836946
892.00	0.835121
893.00	0.833044
894.00	0.831004
895.00	0.828931
896.00	0.826964
897.00	0.824910
898.00	0.822860
899.00	0.820806
900.00	0.818862
901.00	0.816747
902.00	0.814575
903.00	0.812589
904.00	0.810499
905.00	0.808409
906.00	0.806286
907.00	0.804151
908.00	0.802043
909.00	0.799895
910.00	0.797864
911.00	0.795908
912.00	0.793840
913.00	0.791816
914.00	0.789707
915.00	0.787648
916.00	0.785585
917.00	0.783500
918.00	0.781469
919.00	0.779486
920.00	0.777418
921.00	0.775360
922.00	0.773370
923.00	0.771445
924.00	0.769459
925.00	0.767523
926.00	0.765527
927.00	0.763573
928.00	0.761570
929.00	0.759604
930.00	0.757562
931.00	0.755628
932.00	0.753629
933.00	0.751670
934.00	0.749715
935.00	0.747789
936.00	0.745863
937.00	0.743941
938.00	0.741996
939.00	0.740069
940.00	0.738156
941.00	0.736283
942.00	0.734390
943.00	0.732492
944.00	0.730605
945.00	0.728707
946.00	0.726821
947.00	0.724961
948.00	0.723151
949.00	0.721328
950.00	0.719503
951.00	0.717647
952.00	0.715751
953.00	0.713851
954.00	0.711969
955.00	0.710079
956.00	0.708176
957.00	0.706254
958.00	0.704327
959.00	0.702419
960.00	0.700594
961.00	0.698703
962.00	0.696821
963.00	0.694936
964.00	0.693012
965.00	0.691080
966.00	0.689125
967.00	0.687201
968.00	0.685250
969.00	0.683330
970.00	0.681415
971.00	0.679535
972.00	0.677683
973.00	0.675774
974.00	0.673848
975.00	0.671971
976.00	0.670094
977.00	0.668168
978.00	0.666283
979.00	0.664448
980.00	0.662662
981.00	0.660878
982.00	0.659056
983.00	0.657288
984.00	0.655462
985.00	0.653690
986.00	0.651888
987.00	0.650072
988.00	0.648229
989.00	0.646445
990.00	0.644719
991.00	0.642977
992.00	0.641231
993.00	0.639491
994.00	0.637768
995.00	0.636038
996.00	0.634304
997.00	0.632530
998.00	0.630796
999.00	0.629069
1000.00	0.627332
1001.00	0.625653
1002.00	0.623971
1003.00	0.622335
1004.00	0.620675
1005.00	0.619088
1006.00	0.617438
1007.00	0.615838
1008.00	0.614232
1009.00	0.612610
1010.00	0.611003
1011.00	0.609402
1012.00	0.607814
1013.00	0.606220
1014.00	0.604620
1015.00	0.603012
1016.00	0.601425
1017.00	0.599858
1018.00	0.598280
1019.00	0.596741
1020.00	0.595175
1021.00	0.593658
1022.00	0.592071
1023.00	0.590521
1024.00	0.588965
1025.00	0.587454
1026.00	0.585945
1027.00	0.584415
1028.00	0.582906
1029.00	0.581404
1030.00	0.579903
1031.00	0.578419
1032.00	0.576967
1033.00	0.575491
1034.00	0.574039
1035.00	0.572570
1036.00	0.571106
1037.00	0.569680
1038.00	0.568249
1039.00	0.566808
1040.00	0.565376
1041.00	0.563943
1042.00	0.562504
1043.00	0.561105
1044.00	0.559722
1045.00	0.558314
1046.00	0.556892
1047.00	0.555503
1048.00	0.554155
1049.00	0.552781
1050.00	0.551443
1051.00	0.550100
1052.00	0.548785
1053.00	0.547443
1054.00	0.546116
1055.00	0.544807
1056.00	0.543521
1057.00	0.542236
1058.00	0.540959
1059.00	0.539714
1060.00	0.538449
1061.00	0.537157
1062.00	0.535870
1063.00	0.534620
1064.00	0.533403
1065.00	0.532175
1066.00	0.530929
1067.00	0.529692
1068.00	0.528447
1069.00	0.527206
1070.00	0.525988
1071.00	0.524774
1072.00	0.523556
1073.00	0.522320
1074.00	0.521087
1075.00	0.519880
1076.00	0.518643
1077.00	0.517399
1078.00	0.516209
1079.00	0.515048
1080.00	0.513876
1081.00	0.512680
1082.00	0.511498
1083.00	0.510372
1084.00	0.509232
1085.00	0.508099
1086.00	0.506977
1087.00	0.505868
1088.00	0.504722
1089.00	0.503618
1090.00	0.502556
1091.00	0.501512
1092.00	0.500459
1093.00	0.499384
1094.00	0.498361
1095.00	0.497348
1096.00	0.496338
1097.00	0.495345
1098.00	0.494325
1099.00	0.493294
1100.00	0.492246
1101.00	0.491234
1102.00	0.490246
1103.00	0.489263
1104.00	0.488279
1105.00	0.487336
1106.00	0.486373
1107.00	0.485421
1108.00	0.484437
1109.00	0.483468
1110.00	0.482550
1111.00	0.481577
1112.00	0.480616
1113.00	0.479672
1114.00	0.478731
1115.00	0.477834
1116.00	0.476938
1117.00	0.476091
1118.00	0.475210
1119.00	0.474319
1120.00	0.473438
1121.00	0.472593
1122.00	0.471731
1123.00	0.470855
1124.00	0.469991
1125.00	0.469176
1126.00	0.468345
1127.00	0.467516
1128.00	0.466702
1129.00	0.465895
1130.00	0.465084
1131.00	0.464285
1132.00	0.463462
1133.00	0.462682
1134.00	0.461863
1135.00	0.461058
1136.00	0.460288
1137.00	0.459509
1138.00	0.458728
1139.00	0.457954
1140.00	0.457202
1141.00	0.456453
1142.00	0.455680
1143.00	0.454917
1144.00	0.454156
1145.00	0.453445
1146.00	0.452697
1147.00	0.451951
1148.00	0.451210
1149.00	0.450494
1150.00	0.449759
1151.00	0.449030
1152.00	0.448307
1153.00	0.447576
1154.00	0.446880
1155.00	0.446148
1156.00	0.445405
1157.00	0.444675
1158.00	0.443947
1159.00	0.443229
1160.00	0.442533
1161.00	0.441837
1162.00	0.441135
1163.00	0.440436
1164.00	0.439742
1165.00	0.439051
1166.00	0.438343
1167.00	0.437663
1168.00	0.436987
1169.00	0.436324
1170.00	0.435632
1171.00	0.434915
1172.00	0.434247
1173.00	0.433600
1174.00	0.432938
1175.00	0.432277
1176.00	0.431614
1177.00	0.430949
1178.00	0.430291
1179.00	0.429614
1180.00	0.428952
1181.00	0.428313
1182.00	0.427664
1183.00	0.427014
1184.00	0.426376
1185.00	0.425744
1186.00	0.425116
1187.00	0.424512
1188.00	0.423909
1189.00	0.423299
1190.00	0.422679
1191.00	0.422062
1192.00	0.421463
1193.00	0.420862
1194.00	0.420247
1195.00	0.419659
1196.00	0.419066
1197.00	0.418514
1198.00	0.417902
1199.00	0.417320
1200.00	0.416742
1201.00	0.416146
1202.00	0.415556
1203.00	0.414964
1204.00	0.414365
1205.00	0.413770
1206.00	0.413146
1207.00	0.412541
1208.00	0.411969
1209.00	0.411385
1210.00	0.410822
1211.00	0.410261
1212.00	0.409682
1213.00	0.409122
1214.00	0.408539
1215.00	0.407983
1216.00	0.407409
1217.00	0.406862
1218.00	0.406291
1219.00	0.405731
1220.00	0.405180
1221.00	0.404644
1222.00	0.404104
1223.00	0.403577
1224.00	0.403058
1225.00	0.402511
1226.00	0.401993
1227.00	0.401461
1228.00	0.400924
1229.00	0.400382
1230.00	0.399834
1231.00	0.399309
1232.00	0.398800
1233.00	0.398312
1234.00	0.397801
1235.00	0.397302
1236.00	0.396790
1237.00	0.396267
1238.00	0.395737
1239.00	0.395235
1240.00	0.394753
1241.00	0.394256
1242.00	0.393747
1243.00	0.393219
1244.00	0.392695
1245.00	0.392178
1246.00	0.391675
1247.00	0.391163
1248.00	0.390667
1249.00	0.390184
1250.00	0.389681
1251.00	0.389197
1252.00	0.388704
1253.00	0.388208
1254.00	0.387712
1255.00	0.387230
1256.00	0.386776
1257.00	0.386304
1258.00	0.385819
1259.00	0.385371
1260.00	0.384938
1261.00	0.384495
1262.00	0.384054
1263.00	0.383609
1264.00	0.383199
1265.00	0.382708
1266.00	0.382225
1267.00	0.381767
1268.00	0.381319
1269.00	0.380859
1270.00	0.380424
1271.00	0.380019
1272.00	0.379603
1273.00	0.379142
1274.00	0.378718
1275.00	0.378290
1276.00	0.377893
1277.00	0.377464
1278.00	0.377046
1279.00	0.376655
1280.00	0.376287
1281.00	0.375886
1282.00	0.375524
1283.00	0.375152
1284.00	0.374789
1285.00	0.374397
1286.00	0.374044
1287.00	0.373692
1288.00	0.373335
1289.00	0.372950
1290.00	0.372588
1291.00	0.372221
1292.00	0.371883
1293.00	0.371528
1294.00	0.371167
1295.00	0.370846
1296.00	0.370522
1297.00	0.370161
1298.00	0.369829
1299.00	0.369509
1300.00	0.369184
1301.00	0.368831
1302.00	0.368496
1303.00	0.368192
1304.00	0.367880
1305.00	0.367568
1306.00	0.367261
1307.00	0.366956
1308.00	0.366651
1309.00	0.366345
1310.00	0.366035
1311.00	0.365764
1312.00	0.365459
1313.00	0.365171
1314.00	0.364903
1315.00	0.364634
1316.00	0.364384
1317.00	0.364110
1318.00	0.363863
1319.00	0.363621
1320.00	0.363367
1321.00	0.363118
1322.00	0.362873
1323.00	0.362675
1324.00	0.362450
1325.00	0.362227
1326.00	0.362019
1327.00	0.361776
1328.00	0.361551
1329.00	0.361356
1330.00	0.361138
1331.00	0.360908
1332.00	0.360695
1333.00	0.360489
1334.00	0.360286
1335.00	0.360030
1336.00	0.359796
1337.00	0.359558
1338.00	0.359325
1339.00	0.359087
1340.00	0.358852
1341.00	0.358638
1342.00	0.358399
1343.00	0.358132
1344.00	0.357900
1345.00	0.357671
1346.00	0.357434
1347.00	0.357196
1348.00	0.356977
1349.00	0.356765
1350.00	0.356512
1351.00	0.356296
1352.00	0.356160
1353.00	0.356041
1354.00	0.355889
1355.00	0.355738
1356.00	0.355637
1357.00	0.355555
1358.00	0.355467
1359.00	0.355412
1360.00	0.355415
1361.00	0.355435
1362.00	0.355452
1363.00	0.355484
1364.00	0.355561
1365.00	0.355645
1366.00	0.355724
1367.00	0.355882
1368.00	0.356074
1369.00	0.356269
1370.00	0.356454
1371.00	0.356712
1372.00	0.357033
1373.00	0.357371
1374.00	0.357748
1375.00	0.358179
1376.00	0.358654
1377.00	0.359174
1378.00	0.359743
1379.00	0.360344
1380.00	0.361015
1381.00	0.361732
1382.00	0.362507
1383.00	0.363337
1384.00	0.364176
1385.00	0.365067
1386.00	0.366030
1387.00	0.367040
1388.00	0.368095
1389.00	0.369165
1390.00	0.370255
1391.00	0.371378
1392.00	0.372558
1393.00	0.373776
1394.00	0.375018
1395.00	0.376245
1396.00	0.377501
1397.00	0.378743
1398.00	0.379999
1399.00	0.381280
1400.00	0.382580
1401.00	0.383874
1402.00	0.385186
1403.00	0.386459
1404.00	0.387751
1405.00	0.389026
1406.00	0.390298
1407.00	0.391560
1408.00	0.392822
1409.00	0.394017
1410.00	0.395165
1411.00	0.396302
1412.00	0.397448
1413.00	0.398545
1414.00	0.399604
1415.00	0.400621
1416.00	0.401604
1417.00	0.402554
1418.00	0.403465
1419.00	0.404316
1420.00	0.405118
1421.00	0.405879
1422.00	0.406591
1423.00	0.407310
1424.00	0.407971
1425.00	0.408537
1426.00	0.409122
1427.00	0.409664
1428.00	0.410129
1429.00	0.410561
1430.00	0.410976
1431.00	0.411389
1432.00	0.411753
1433.00	0.412076
1434.00	0.412378
1435.00	0.412677
1436.00	0.412931
1437.00	0.413146
1438.00	0.413343
1439.00	0.413519
1440.00	0.413644
1441.00	0.413739
1442.00	0.413850
1443.00	0.413901
1444.00	0.413936
1445.00	0.413955
1446.00	0.413937
1447.00	0.413913
1448.00	0.413846
1449.00	0.413745
1450.00	0.413635
1451.00	0.413524
1452.00	0.413374
1453.00	0.413200
1454.00	0.412999
1455.00	0.412761
1456.00	0.412493
1457.00	0.412172
1458.00	0.411835
1459.00	0.411454
1460.00	0.411062
1461.00	0.410651
1462.00	0.410216
1463.00	0.409742
1464.00	0.409222
1465.00	0.408691
1466.00	0.408116
1467.00	0.407513
1468.00	0.406831
1469.00	0.406174
1470.00	0.405493
1471.00	0.404811
1472.00	0.404096
1473.00	0.403374
1474.00	0.402623
1475.00	0.401861
1476.00	0.401064
1477.00	0.400273
1478.00	0.399447
1479.00	0.398584
1480.00	0.397724
1481.00	0.396866
1482.00	0.395985
1483.00	0.395129
1484.00	0.394264
1485.00	0.393419
1486.00	0.392523
1487.00	0.391590
1488.00	0.390662
1489.00	0.389748
1490.00	0.388804
1491.00	0.387827
1492.00	0.386895
1493.00	0.385963
1494.00	0.384969
1495.00	0.384000
1496.00	0.383055
1497.00	0.382120
1498.00	0.381163
1499.00	0.380191
1500.00	0.379247
1501.00	0.378285
1502.00	0.377306
1503.00	0.376307
1504.00	0.375339
1505.00	0.374372
1506.00	0.373374
1507.00	0.372412
1508.00	0.371517
1509.00	0.370522
1510.00	0.369574
1511.00	0.368639
1512.00	0.367712
1513.00	0.366775
1514.00	0.365841
1515.00	0.364943
1516.00	0.364052
1517.00	0.363143
1518.00	0.362259
1519.00	0.361411
1520.00	0.360577
1521.00	0.359731
1522.00	0.358862
1523.00	0.358050
1524.00	0.357221
1525.00	0.356370
1526.00	0.355576
1527.00	0.354753
1528.00	0.353964
1529.00	0.353155
1530.00	0.352377
1531.00	0.351604
1532.00	0.350816
1533.00	0.350046
1534.00	0.349271
1535.00	0.348481
1536.00	0.347688
1537.00	0.346906
1538.00	0.346158
1539.00	0.345446
1540.00	0.344710
1541.00	0.343985
1542.00	0.343262
1543.00	0.342539
1544.00	0.341854
1545.00	0.341163
1546.00	0.340487
1547.00	0.339816
1548.00	0.339121
1549.00	0.338448
1550.00	0.337807
1551.00	0.337176
1552.00	0.336532
1553.00	0.335874
1554.00	0.335231
1555.00	0.334592
1556.00	0.333935
1557.00	0.333311
1558.00	0.332690
1559.00	0.332079
1560.00	0.331472
1561.00	0.330864
1562.00	0.330274
1563.00	0.329690
1564.00	0.329095
1565.00	0.328541
1566.00	0.327974
1567.00	0.327388
1568.00	0.326815
1569.00	0.326284
1570.00	0.325740
1571.00	0.325226
1572.00	0.324708
1573.00	0.324208
1574.00	0.323681
1575.00	0.323132
1576.00	0.322601
1577.00	0.322096
1578.00	0.321583
1579.00	0.321077
1580.00	0.320571
1581.00	0.320061
1582.00	0.319579
1583.00	0.319101
1584.00	0.318633
1585.00	0.318183
1586.00	0.317707
1587.00	0.317249
1588.00	0.316802
1589.00	0.316361
1590.00	0.315936
1591.00	0.315516
1592.00	0.315134
1593.00	0.314746
1594.00	0.314356
1595.00	0.313971
1596.00	0.313596
1597.00	0.313215
1598.00	0.312867
1599.00	0.312499
1600.00	0.312126
1601.00	0.311759
1602.00	0.311367
1603.00	0.310991
1604.00	0.310639
1605.00	0.310271
1606.00	0.309882
1607.00	0.309502
1608.00	0.309138
1609.00	0.308781
1610.00	0.308415
1611.00	0.308045
1612.00	0.307708
1613.00	0.307360
1614.00	0.307002
1615.00	0.306670
1616.00	0.306334
1617.00	0.305997
1618.00	0.305647
1619.00	0.305308
1620.00	0.305022
1621.00	0.304740
1622.00	0.304436
1623.00	0.304180
1624.00	0.303909
1625.00	0.303627
1626.00	0.303364
1627.00	0.303116
1628.00	0.302885
1629.00	0.302624
1630.00	0.302367
1631.00	0.302159
1632.00	0.301937
1633.00	0.301676
1634.00	0.301443
1635.00	0.301233
1636.00	0.301011
1637.00	0.300767
1638.00	0.300541
1639.00	0.300342
1640.00	0.300122
1641.00	0.299890
1642.00	0.299679
1643.00	0.301282
1644.00	0.302985
1645.00	0.304669
1646.00	0.306342
1647.00	0.307960
1648.00	0.309670
1649.00	0.311339
1650.00	0.313007
1651.00	0.314746
1652.00	0.316398
1653.00	0.318161
1654.00	0.319911
1655.00	0.321583
1656.00	0.323256
1657.00	0.324959
1658.00	0.326700
1659.00	0.328413
1660.00	0.328197
1661.00	0.327860
1662.00	0.327509
1663.00	0.327210
1664.00	0.326983
1665.00	0.326709
1666.00	0.326414
1667.00	0.326188
1668.00	0.325886
1669.00	0.325720
1670.00	0.325389
1671.00	0.325143
1672.00	0.324965
1673.00	0.324716
1674.00	0.324447
1675.00	0.324168
1676.00	0.323958
1677.00	0.323752
1678.00	0.323599
1679.00	0.323402
1680.00	0.323240
1681.00	0.323113
1682.00	0.322856
1683.00	0.322732
1684.00	0.322648
1685.00	0.322511
1686.00	0.322303
1687.00	0.322250
1688.00	0.322168
1689.00	0.322022
1690.00	0.322060
1691.00	0.322051
1692.00	0.322111
1693.00	0.322074
1694.00	0.322017
1695.00	0.321984
1696.00	0.322065
1697.00	0.322047
1698.00	0.321990
1699.00	0.322021
1700.00	0.321988
1701.00	0.321848
1702.00	0.321778
1703.00	0.321800
1704.00	0.321698
1705.00	0.321587
1706.00	0.321508
1707.00	0.321402
1708.00	0.321281
1709.00	0.321102
1710.00	0.321074
1711.00	0.320944
1712.00	0.320779
1713.00	0.320613
1714.00	0.320497
1715.00	0.320416
1716.00	0.320341
1717.00	0.320188
1718.00	0.320109
1719.00	0.319984
1720.00	0.319826
1721.00	0.319802
1722.00	0.319663
1723.00	0.319639
1724.00	0.319474
1725.00	0.319480
1726.00	0.319424
1727.00	0.319291
1728.00	0.319249
1729.00	0.319178
1730.00	0.319114
1731.00	0.319026
1732.00	0.318921
1733.00	0.318830
1734.00	0.318792
1735.00	0.318798
1736.00	0.318854
1737.00	0.318868
1738.00	0.318810
1739.00	0.318799
1740.00	0.318745
1741.00	0.318725
1742.00	0.318633
1743.00	0.318604
1744.00	0.318584
1745.00	0.318570
1746.00	0.318561
1747.00	0.318470
1748.00	0.318503
1749.00	0.318582
1750.00	0.318540
1751.00	0.318620
1752.00	0.318563
1753.00	0.318572
1754.00	0.318604
1755.00	0.318650
1756.00	0.318774
1757.00	0.318750
1758.00	0.318855
1759.00	0.318927
1760.00	0.318977
1761.00	0.318901
1762.00	0.318932
1763.00	0.319010
1764.00	0.319113
1765.00	0.319078
1766.00	0.318998
1767.00	0.319075
1768.00	0.318924
1769.00	0.318933
1770.00	0.318810
1771.00	0.318719
1772.00	0.318653
1773.00	0.318548
1774.00	0.318524
1775.00	0.318398
1776.00	0.318345
1777.00	0.318270
1778.00	0.318318
1779.00	0.318191
1780.00	0.318092
1781.00	0.318120
1782.00	0.317980
1783.00	0.317881
1784.00	0.317712
1785.00	0.317602
1786.00	0.317338
1787.00	0.317165
1788.00	0.317042
1789.00	0.316756
1790.00	0.316624
1791.00	0.316432
1792.00	0.316273
1793.00	0.315886
1794.00	0.315668
1795.00	0.315483
1796.00	0.315182
1797.00	0.315025
1798.00	0.314676
1799.00	0.314544
1800.00	0.314224
1801.00	0.313992
1802.00	0.313812
1803.00	0.313714
1804.00	0.313617
1805.00	0.313384
1806.00	0.313296
1807.00	0.312991
1808.00	0.312747
1809.00	0.312484
1810.00	0.312354
1811.00	0.312185
1812.00	0.311977
1813.00	0.311878
1814.00	0.311576
1815.00	0.311358
1816.00	0.311217
1817.00	0.311162
1818.00	0.311051
1819.00	0.310914
1820.00	0.310826
1821.00	0.310650
1822.00	0.310507
1823.00	0.310430
1824.00	0.310189
1825.00	0.310145
1826.00	0.310184
1827.00	0.310159
1828.00	0.310099
1829.00	0.310059
1830.00	0.310062
1831.00	0.310017
1832.00	0.310130
1833.00	0.310128
1834.00	0.310229
1835.00	0.310259
1836.00	0.310408
1837.00	0.310487
1838.00	0.310698
1839.00	0.310812
1840.00	0.310988
1841.00	0.311420
1842.00	0.311603
1843.00	0.311906
1844.00	0.312304
1845.00	0.312803
1846.00	0.313357
1847.00	0.314060
1848.00	0.314727
1849.00	0.315303
1850.00	0.316122
1851.00	0.317077
1852.00	0.318039
1853.00	0.318960
1854.00	0.320090
1855.00	0.321224
1856.00	0.322565
1857.00	0.323939
1858.00	0.325427
1859.00	0.327201
1860.00	0.328932
1861.00	0.330771
1862.00	0.332659
1863.00	0.334686
1864.00	0.336797
1865.00	0.339198
1866.00	0.341800
1867.00	0.344229
1868.00	0.346760
1869.00	0.349760
1870.00	0.352796
1871.00	0.355952
1872.00	0.359260
1873.00	0.362737
1874.00	0.366080
1875.00	0.369697
1876.00	0.373466
1877.00	0.377302
1878.00	0.381303
1879.00	0.385310
1880.00	0.389531
1881.00	0.393691
1882.00	0.398026
1883.00	0.402420
1884.00	0.407021
1885.00	0.411333
1886.00	0.415559
1887.00	0.420137
1888.00	0.424521
1889.00	0.429078
1890.00	0.433505
1891.00	0.438256
1892.00	0.442654
1893.00	0.447052
1894.00	0.451735
1895.00	0.455989
1896.00	0.460584
1897.00	0.464864
1898.00	0.469260
1899.00	0.473469
1900.00	0.477705
1901.00	0.481811
1902.00	0.486293
1903.00	0.490650
1904.00	0.494598
1905.00	0.498696
1906.00	0.502192
1907.00	0.505994
1908.00	0.509598
1909.00	0.513271
1910.00	0.516607
1911.00	0.519326
1912.00	0.522803
1913.00	0.525611
1914.00	0.528317
1915.00	0.530912
1916.00	0.533467
1917.00	0.535164
1918.00	0.537028
1919.00	0.538432
1920.00	0.539459
1921.00	0.540905
1922.00	0.542315
1923.00	0.543505
1924.00	0.544776
1925.00	0.545148
1926.00	0.545856
1927.00	0.546389
1928.00	0.547358
1929.00	0.547484
1930.00	0.547758
1931.00	0.547507
1932.00	0.547339
1933.00	0.547285
1934.00	0.547645
1935.00	0.547979
1936.00	0.547888
1937.00	0.548260
1938.00	0.548182
1939.00	0.547589
1940.00	0.547533
1941.00	0.546621
1942.00	0.546883
1943.00	0.546440
1944.00	0.545989
1945.00	0.545024
1946.00	0.544274
1947.00	0.543610
1948.00	0.543213
1949.00	0.542746
1950.00	0.541654
1951.00	0.540820
1952.00	0.539580
1953.00	0.538800
1954.00	0.537602
1955.00	0.536516
1956.00	0.535397
1957.00	0.534299
1958.00	0.533416
1959.00	0.531795
1960.00	0.530735
1961.00	0.529559
1962.00	0.528667
1963.00	0.527619
1964.00	0.526291
1965.00	0.524924
1966.00	0.523673
1967.00	0.522826
1968.00	0.521528
1969.00	0.520358
1970.00	0.518759
1971.00	0.517674
1972.00	0.516160
1973.00	0.515034
1974.00	0.513797
1975.00	0.512453
1976.00	0.511292
1977.00	0.509530
1978.00	0.508365
1979.00	0.506897
1980.00	0.505112
1981.00	0.503449
1982.00	0.502522
1983.00	0.500973
1984.00	0.499151
1985.00	0.497823
1986.00	0.496458
1987.00	0.495286
1988.00	0.493725
1989.00	0.492497
1990.00	0.491037
1991.00	0.489474
1992.00	0.488139
1993.00	0.486871
1994.00	0.485756
1995.00	0.483796
1996.00	0.482352
1997.00	0.481457
1998.00	0.480129
1999.00	0.478517
2000.00	0.477126
2001.00	0.475731
2002.00	0.474128
2003.00	0.472673
2004.00	0.471469
2005.00	0.470141
2006.00	0.468668
2007.00	0.467176
2008.00	0.465829
2009.00	0.464294
2010.00	0.462987
2011.00	0.461766
2012.00	0.460677
2013.00	0.459405
2014.00	0.457632
2015.00	0.456396
2016.00	0.455102
2017.00	0.453574
2018.00	0.452380
2019.00	0.451126
2020.00	0.449494
2021.00	0.448259
2022.00	0.446995
2023.00	0.445304
2024.00	0.444207
2025.00	0.443046
2026.00	0.442197
2027.00	0.440777
2028.00	0.439413
2029.00	0.438110
2030.00	0.436611
2031.00	0.435712
2032.00	0.434476
2033.00	0.433426
2034.00	0.432475
2035.00	0.431504
2036.00	0.430611
2037.00	0.429694
2038.00	0.428466
2039.00	0.427449
2040.00	0.426785
2041.00	0.425811
2042.00	0.424638
2043.00	0.423288
2044.00	0.422363
2045.00	0.421131
2046.00	0.420167
2047.00	0.419361
2048.00	0.418226
2049.00	0.417277
2050.00	0.415986
2051.00	0.414989
2052.00	0.413395
2053.00	0.412300
2054.00	0.411443
2055.00	0.410547
2056.00	0.409108
2057.00	0.408205
2058.00	0.407157
2059.00	0.405999
2060.00	0.404989
2061.00	0.403809
2062.00	0.403029
2063.00	0.401817
2064.00	0.400873
2065.00	0.400109
2066.00	0.398931
2067.00	0.397925
2068.00	0.396968
2069.00	0.396405
2070.00	0.395100
2071.00	0.394000
2072.00	0.393000
2073.00	0.391924
2074.00	0.390700
2075.00	0.389569
2076.00	0.388847
2077.00	0.387930
2078.00	0.386898
2079.00	0.385685
2080.00	0.384992
2081.00	0.383588
2082.00	0.382402
2083.00	0.381732
2084.00	0.380817
2085.00	0.380001
2086.00	0.378803
2087.00	0.378144
2088.00	0.377144
2089.00	0.376058
2090.00	0.375486
2091.00	0.374597
2092.00	0.373736
2093.00	0.372484
2094.00	0.371533
2095.00	0.370503
2096.00	0.369571
2097.00	0.368439
2098.00	0.367542
2099.00	0.366825
2100.00	0.365569
2101.00	0.364666
2102.00	0.363412
2103.00	0.362746
2104.00	0.361438
2105.00	0.360875
2106.00	0.360049
2107.00	0.358949
2108.00	0.358074
2109.00	0.356883
2110.00	0.356121
2111.00	0.355063
2112.00	0.354465
2113.00	0.353912
2114.00	0.353169
2115.00	0.352594
2116.00	0.351649
2117.00	0.351250
2118.00	0.350337
2119.00	0.349647
2120.00	0.348544
2121.00	0.347987
2122.00	0.347007
2123.00	0.346280
2124.00	0.345925
2125.00	0.345505
2126.00	0.345051
2127.00	0.344472
2128.00	0.343892
2129.00	0.342947
2130.00	0.341816
2131.00	0.341263
2132.00	0.340543
2133.00	0.339699
2134.00	0.338922
2135.00	0.338466
2136.00	0.337961
2137.00	0.337621
2138.00	0.337176
2139.00	0.336373
2140.00	0.335409
2141.00	0.334682
2142.00	0.333750
2143.00	0.333173
2144.00	0.332435
2145.00	0.331742
2146.00	0.331335
2147.00	0.330945
2148.00	0.330206
2149.00	0.329726
2150.00	0.329368
2151.00	0.328843
2152.00	0.328306
2153.00	0.327703
2154.00	0.327138
2155.00	0.326165
2156.00	0.325829
2157.00	0.325545
2158.00	0.324599
2159.00	0.324024
2160.00	0.323575
2161.00	0.323087
2162.00	0.322737
2163.00	0.322203
2164.00	0.321903
2165.00	0.321409
2166.00	0.320623
2167.00	0.320123
2168.00	0.319689
2169.00	0.318918
2170.00	0.318213
2171.00	0.317653
2172.00	0.317404
2173.00	0.316765
2174.00	0.316526
2175.00	0.316229
2176.00	0.315613
2177.00	0.314934
2178.00	0.314594
2179.00	0.314133
2180.00	0.313668
2181.00	0.313352
2182.00	0.313190
2183.00	0.313153
2184.00	0.312622
2185.00	0.312447
2186.00	0.312405
2187.00	0.312152
2188.00	0.312001
2189.00	0.311875
2190.00	0.311844
2191.00	0.311184
2192.00	0.311155
2193.00	0.311243
2194.00	0.311196
2195.00	0.310937
2196.00	0.310788
2197.00	0.310843
[truncated: 303 more rows]
