# Supplementary material for: Ultrafast charge-transfer-induced spin transition in cobalt-tungstate molecular photomagnets
Source: Nat Commun. 2025 Jun 6;16:5012. doi: 10.1038/s41467-025-60401-4 (PMC12144094; doi:10.1038/s41467-025-60401-4)
Supplement: Supplementary file 5 — Source Data [file 41467_2025_60401_MOESM5_ESM.zip › Source_Data_files/Photoinduced_UV_vis_NIR_spectra_CsCoW/photo2nd_anealing/File_220713_185125_315K.txt]

File_220713_185125_315K.spc - RawData
�g�� (nm)	Abs.
200.00	1.878486
201.00	1.864506
202.00	1.978565
203.00	2.094763
204.00	2.059346
205.00	2.182810
206.00	2.348311
207.00	2.161747
208.00	2.094720
209.00	2.114051
210.00	2.120677
211.00	2.091432
212.00	2.032298
213.00	2.008224
214.00	2.018102
215.00	1.983894
216.00	1.972679
217.00	2.046127
218.00	2.056293
219.00	2.009033
220.00	2.019961
221.00	2.018581
222.00	1.989579
223.00	1.991347
224.00	1.970528
225.00	1.971506
226.00	1.975849
227.00	1.966401
228.00	1.954985
229.00	1.955969
230.00	1.947448
231.00	1.937582
232.00	1.946295
233.00	1.948366
234.00	1.958147
235.00	1.977585
236.00	1.978436
237.00	1.979299
238.00	1.984642
239.00	1.981671
240.00	1.977478
241.00	1.982429
242.00	1.999383
243.00	2.003284
244.00	1.997903
245.00	1.991856
246.00	1.999290
247.00	1.996111
248.00	1.997104
249.00	2.010863
250.00	2.020787
251.00	2.029862
252.00	2.042675
253.00	2.049030
254.00	2.049210
255.00	2.059378
256.00	2.054173
257.00	2.055019
258.00	2.046403
259.00	2.047768
260.00	2.041767
261.00	2.050202
262.00	2.058915
263.00	2.065336
264.00	2.071960
265.00	2.064090
266.00	2.058340
267.00	2.045177
268.00	2.045861
269.00	2.041638
270.00	2.047527
271.00	2.043773
272.00	2.042948
273.00	2.035553
274.00	2.029004
275.00	2.021062
276.00	2.023054
277.00	2.021976
278.00	2.025360
279.00	2.023179
280.00	2.023455
281.00	2.017212
282.00	2.012037
283.00	2.005959
284.00	2.000465
285.00	1.987057
286.00	1.977191
287.00	1.970741
288.00	1.952596
289.00	1.945635
290.00	1.943190
291.00	1.938551
292.00	1.931242
293.00	1.929616
294.00	1.916396
295.00	1.907199
296.00	1.896541
297.00	1.887430
298.00	1.880009
299.00	1.878251
300.00	1.867437
301.00	1.864564
302.00	1.851981
303.00	1.843997
304.00	1.835135
305.00	1.828285
306.00	1.815342
307.00	1.806365
308.00	1.794856
309.00	1.780961
310.00	1.766692
311.00	1.760284
312.00	1.751594
313.00	1.746737
314.00	1.734931
315.00	1.730617
316.00	1.714090
317.00	1.701795
318.00	1.686025
319.00	1.672019
320.00	1.658860
321.00	1.647023
322.00	1.634510
323.00	1.622626
324.00	1.614660
325.00	1.600477
326.00	1.592143
327.00	1.582419
328.00	1.572981
329.00	1.560918
330.00	1.553251
331.00	1.540921
332.00	1.530655
333.00	1.520473
334.00	1.514859
335.00	1.507180
336.00	1.500417
337.00	1.494591
338.00	1.488860
339.00	1.481356
340.00	1.475441
341.00	1.472065
342.00	1.467614
343.00	1.464359
344.00	1.460143
345.00	1.453530
346.00	1.448741
347.00	1.445010
348.00	1.439460
349.00	1.434843
350.00	1.430598
351.00	1.425776
352.00	1.420455
353.00	1.416215
354.00	1.411996
355.00	1.409031
356.00	1.405425
357.00	1.400347
358.00	1.394665
359.00	1.388497
360.00	1.383558
361.00	1.377417
362.00	1.371901
363.00	1.365876
364.00	1.360980
365.00	1.355793
366.00	1.348454
367.00	1.341048
368.00	1.334153
369.00	1.326240
370.00	1.317127
371.00	1.309281
372.00	1.301892
373.00	1.293795
374.00	1.285172
375.00	1.277340
376.00	1.268484
377.00	1.258422
378.00	1.249297
379.00	1.240577
380.00	1.231127
381.00	1.222579
382.00	1.214418
383.00	1.205827
384.00	1.197110
385.00	1.188335
386.00	1.180113
387.00	1.172381
388.00	1.165264
389.00	1.157874
390.00	1.151303
391.00	1.143933
392.00	1.136919
393.00	1.129188
394.00	1.122700
395.00	1.115209
396.00	1.109108
397.00	1.103087
398.00	1.097858
399.00	1.091761
400.00	1.087487
401.00	1.083099
402.00	1.078127
403.00	1.073300
404.00	1.069376
405.00	1.064890
406.00	1.060513
407.00	1.057745
408.00	1.054692
409.00	1.051944
410.00	1.049199
411.00	1.046655
412.00	1.043490
413.00	1.040329
414.00	1.038059
415.00	1.035609
416.00	1.032876
417.00	1.030011
418.00	1.027873
419.00	1.025550
420.00	1.022953
421.00	1.020291
422.00	1.018590
423.00	1.016869
424.00	1.014327
425.00	1.011842
426.00	1.009240
427.00	1.006506
428.00	1.003698
429.00	1.001127
430.00	0.998746
431.00	0.996707
432.00	0.994444
433.00	0.991879
434.00	0.989645
435.00	0.987038
436.00	0.983955
437.00	0.981179
438.00	0.977991
439.00	0.974938
440.00	0.972413
441.00	0.970541
442.00	0.967706
443.00	0.965859
444.00	0.963770
445.00	0.961614
446.00	0.958997
447.00	0.957425
448.00	0.955170
449.00	0.952335
450.00	0.949557
451.00	0.946974
452.00	0.943790
453.00	0.941281
454.00	0.939705
455.00	0.937775
456.00	0.935730
457.00	0.934355
458.00	0.932237
459.00	0.929777
460.00	0.927813
461.00	0.926670
462.00	0.925026
463.00	0.923520
464.00	0.922383
465.00	0.920852
466.00	0.918852
467.00	0.916743
468.00	0.915269
469.00	0.913604
470.00	0.912377
471.00	0.910893
472.00	0.909557
473.00	0.907854
474.00	0.906289
475.00	0.904739
476.00	0.902860
477.00	0.901433
478.00	0.899854
479.00	0.898230
480.00	0.896661
481.00	0.895519
482.00	0.893743
483.00	0.891953
484.00	0.890054
485.00	0.887963
486.00	0.886001
487.00	0.884262
488.00	0.882585
489.00	0.880866
490.00	0.879292
491.00	0.877820
492.00	0.876137
493.00	0.874651
494.00	0.873130
495.00	0.871476
496.00	0.869509
497.00	0.868143
498.00	0.866890
499.00	0.865295
500.00	0.864218
501.00	0.862877
502.00	0.860964
503.00	0.859436
504.00	0.858080
505.00	0.856152
506.00	0.855119
507.00	0.854358
508.00	0.852828
509.00	0.851825
510.00	0.850443
511.00	0.849293
512.00	0.847880
513.00	0.846924
514.00	0.845012
515.00	0.843624
516.00	0.842350
517.00	0.840867
518.00	0.839904
519.00	0.839671
520.00	0.839012
521.00	0.837840
522.00	0.837496
523.00	0.836270
524.00	0.835228
525.00	0.834816
526.00	0.834181
527.00	0.832881
528.00	0.832188
529.00	0.831069
530.00	0.830017
531.00	0.829220
532.00	0.829352
533.00	0.828917
534.00	0.828740
535.00	0.828535
536.00	0.828317
537.00	0.827680
538.00	0.827241
539.00	0.826573
540.00	0.826107
541.00	0.825337
542.00	0.825007
543.00	0.824776
544.00	0.824391
545.00	0.823772
546.00	0.823628
547.00	0.823364
548.00	0.822920
549.00	0.822695
550.00	0.822741
551.00	0.822285
552.00	0.821628
553.00	0.821426
554.00	0.821377
555.00	0.821707
556.00	0.821600
557.00	0.821429
558.00	0.821332
559.00	0.820763
560.00	0.820114
561.00	0.820189
562.00	0.820373
563.00	0.820306
564.00	0.820880
565.00	0.820817
566.00	0.821078
567.00	0.821129
568.00	0.821132
569.00	0.821256
570.00	0.821851
571.00	0.822027
572.00	0.822388
573.00	0.822719
574.00	0.823126
575.00	0.823192
576.00	0.823712
577.00	0.824316
578.00	0.825204
579.00	0.825851
580.00	0.826883
581.00	0.827679
582.00	0.828254
583.00	0.829164
584.00	0.829862
585.00	0.830651
586.00	0.831575
587.00	0.833022
588.00	0.834132
589.00	0.835574
590.00	0.837450
591.00	0.839237
592.00	0.840896
593.00	0.842413
594.00	0.844453
595.00	0.845408
596.00	0.846874
597.00	0.848164
598.00	0.850486
599.00	0.851893
600.00	0.853741
601.00	0.855196
602.00	0.856654
603.00	0.857430
604.00	0.859025
605.00	0.861390
606.00	0.863582
607.00	0.865751
608.00	0.867453
609.00	0.869246
610.00	0.870299
611.00	0.872085
612.00	0.873308
613.00	0.875218
614.00	0.877311
615.00	0.879660
616.00	0.880572
617.00	0.882963
618.00	0.886004
619.00	0.887963
620.00	0.889146
621.00	0.891909
622.00	0.894022
623.00	0.894754
624.00	0.896804
625.00	0.899590
626.00	0.901829
627.00	0.903232
628.00	0.904564
629.00	0.905619
630.00	0.907357
631.00	0.908643
632.00	0.911259
633.00	0.914345
634.00	0.916719
635.00	0.918746
636.00	0.921178
637.00	0.923065
638.00	0.924563
639.00	0.926860
640.00	0.928680
641.00	0.930310
642.00	0.932320
643.00	0.935091
644.00	0.937148
645.00	0.938832
646.00	0.940867
647.00	0.942079
648.00	0.943464
649.00	0.945841
650.00	0.947606
651.00	0.950075
652.00	0.952817
653.00	0.955225
654.00	0.955785
655.00	0.958113
656.00	0.959550
657.00	0.961281
658.00	0.963907
659.00	0.967114
660.00	0.969342
661.00	0.971204
662.00	0.973479
663.00	0.974504
664.00	0.976251
665.00	0.977969
666.00	0.979807
667.00	0.981138
668.00	0.982267
669.00	0.983458
670.00	0.984890
671.00	0.986075
672.00	0.987371
673.00	0.989608
674.00	0.991107
675.00	0.992328
676.00	0.993661
677.00	0.995366
678.00	0.996346
679.00	0.998038
680.00	0.999558
681.00	1.001850
682.00	1.003395
683.00	1.004541
684.00	1.005570
685.00	1.007179
686.00	1.008835
687.00	1.010742
688.00	1.011987
689.00	1.013646
690.00	1.014495
691.00	1.015415
692.00	1.016773
693.00	1.018515
694.00	1.019663
695.00	1.021578
696.00	1.023191
697.00	1.023511
698.00	1.024780
699.00	1.025211
700.00	1.026029
701.00	1.027566
702.00	1.029442
703.00	1.029992
704.00	1.032370
705.00	1.034353
706.00	1.033959
707.00	1.034177
708.00	1.035880
709.00	1.036952
710.00	1.037245
711.00	1.038936
712.00	1.040354
713.00	1.040280
714.00	1.040893
715.00	1.041230
716.00	1.042634
717.00	1.043012
718.00	1.043017
719.00	1.039605
720.00	1.037107
721.00	1.035741
722.00	1.035284
723.00	1.034750
724.00	1.034637
725.00	1.034038
726.00	1.033786
727.00	1.033117
728.00	1.032622
729.00	1.032703
730.00	1.033239
731.00	1.033721
732.00	1.034348
733.00	1.034786
734.00	1.035439
735.00	1.035942
736.00	1.036453
737.00	1.036914
738.00	1.037559
739.00	1.037963
740.00	1.038392
741.00	1.038742
742.00	1.039067
743.00	1.039312
744.00	1.039678
745.00	1.039997
746.00	1.040222
747.00	1.040608
748.00	1.040990
749.00	1.041120
750.00	1.041500
751.00	1.041541
752.00	1.041728
753.00	1.041861
754.00	1.041943
755.00	1.041871
756.00	1.041932
757.00	1.042032
758.00	1.042080
759.00	1.042252
760.00	1.042210
761.00	1.042056
762.00	1.041992
763.00	1.041892
764.00	1.041598
765.00	1.041430
766.00	1.041267
767.00	1.040964
768.00	1.040790
769.00	1.040476
770.00	1.040323
771.00	1.040067
772.00	1.039814
773.00	1.039564
774.00	1.039139
775.00	1.038806
776.00	1.038314
777.00	1.037943
778.00	1.037647
779.00	1.037313
780.00	1.036882
781.00	1.036578
782.00	1.036009
783.00	1.035434
784.00	1.034995
785.00	1.034419
786.00	1.033892
787.00	1.033189
788.00	1.032529
789.00	1.031846
790.00	1.031334
791.00	1.030721
792.00	1.030063
793.00	1.029407
794.00	1.028718
795.00	1.027889
796.00	1.026994
797.00	1.026238
798.00	1.025390
799.00	1.024588
800.00	1.023808
801.00	1.022905
802.00	1.022128
803.00	1.021303
804.00	1.020432
805.00	1.019537
806.00	1.018649
807.00	1.017526
808.00	1.016621
809.00	1.015703
810.00	1.014680
811.00	1.013725
812.00	1.012751
813.00	1.011814
814.00	1.010837
815.00	1.009785
816.00	1.008812
817.00	1.007729
818.00	1.006738
819.00	1.005665
820.00	1.004577
821.00	1.003599
822.00	1.002592
823.00	1.001586
824.00	1.000580
825.00	0.999547
826.00	0.998504
827.00	0.997543
828.00	0.996538
829.00	0.995603
830.00	0.994655
831.00	0.993558
832.00	0.992582
833.00	0.991513
834.00	0.990630
835.00	0.989575
836.00	0.988518
837.00	0.987476
838.00	0.986477
839.00	0.985401
840.00	0.984301
841.00	0.983341
842.00	0.982258
843.00	0.980987
844.00	0.979970
845.00	0.978813
846.00	0.977699
847.00	0.976398
848.00	0.975430
849.00	0.974309
850.00	0.973149
851.00	0.972029
852.00	0.971067
853.00	0.969727
854.00	0.968616
855.00	0.967596
856.00	0.966608
857.00	0.965474
858.00	0.964324
859.00	0.963388
860.00	0.962305
861.00	0.961195
862.00	0.960010
863.00	0.954737
864.00	0.949731
865.00	0.944239
866.00	0.938987
867.00	0.933986
868.00	0.928784
869.00	0.923450
870.00	0.918478
871.00	0.913271
872.00	0.907847
873.00	0.902541
874.00	0.897499
875.00	0.892303
876.00	0.886995
877.00	0.881859
878.00	0.876522
879.00	0.871390
880.00	0.869509
881.00	0.867532
882.00	0.865693
883.00	0.863865
884.00	0.861922
885.00	0.859989
886.00	0.858055
887.00	0.856051
888.00	0.854030
889.00	0.852069
890.00	0.850132
891.00	0.848030
892.00	0.845960
893.00	0.843918
894.00	0.841821
895.00	0.839844
896.00	0.837810
897.00	0.835773
898.00	0.833732
899.00	0.831753
900.00	0.829656
901.00	0.827454
902.00	0.825269
903.00	0.823268
904.00	0.821327
905.00	0.819306
906.00	0.817232
907.00	0.815119
908.00	0.813087
909.00	0.811058
910.00	0.808948
911.00	0.806996
912.00	0.804901
913.00	0.802859
914.00	0.800771
915.00	0.798742
916.00	0.796679
917.00	0.794641
918.00	0.792596
919.00	0.790619
920.00	0.788522
921.00	0.786411
922.00	0.784398
923.00	0.782403
924.00	0.780378
925.00	0.778305
926.00	0.776281
927.00	0.774281
928.00	0.772228
929.00	0.770225
930.00	0.768158
931.00	0.766201
932.00	0.764197
933.00	0.762215
934.00	0.760208
935.00	0.758284
936.00	0.756369
937.00	0.754434
938.00	0.752521
939.00	0.750570
940.00	0.748610
941.00	0.746728
942.00	0.744855
943.00	0.742950
944.00	0.741061
945.00	0.739127
946.00	0.737246
947.00	0.735417
948.00	0.733586
949.00	0.731754
950.00	0.729915
951.00	0.728015
952.00	0.726162
953.00	0.724231
954.00	0.722342
955.00	0.720420
956.00	0.718529
957.00	0.716650
958.00	0.714702
959.00	0.712785
960.00	0.710935
961.00	0.709091
962.00	0.707211
963.00	0.705330
964.00	0.703410
965.00	0.701504
966.00	0.699581
967.00	0.697660
968.00	0.695763
969.00	0.693841
970.00	0.691923
971.00	0.690043
972.00	0.688171
973.00	0.686310
974.00	0.684417
975.00	0.682568
976.00	0.680682
977.00	0.678764
978.00	0.676828
979.00	0.674995
980.00	0.673171
981.00	0.671332
982.00	0.669463
983.00	0.667631
984.00	0.665804
985.00	0.664004
986.00	0.662184
987.00	0.660381
988.00	0.658555
989.00	0.656746
990.00	0.654950
991.00	0.653157
992.00	0.651409
993.00	0.649666
994.00	0.647945
995.00	0.646235
996.00	0.644513
997.00	0.642793
998.00	0.641091
999.00	0.639377
1000.00	0.637686
1001.00	0.636001
1002.00	0.634346
1003.00	0.632687
1004.00	0.631058
1005.00	0.629421
1006.00	0.627802
1007.00	0.626188
1008.00	0.624612
1009.00	0.622990
1010.00	0.621371
1011.00	0.619751
1012.00	0.618159
1013.00	0.616568
1014.00	0.614931
1015.00	0.613320
1016.00	0.611713
1017.00	0.610124
1018.00	0.608545
1019.00	0.606965
1020.00	0.605398
1021.00	0.603849
1022.00	0.602289
1023.00	0.600730
1024.00	0.599174
1025.00	0.597627
1026.00	0.596086
1027.00	0.594544
1028.00	0.593004
1029.00	0.591494
1030.00	0.589987
1031.00	0.588524
1032.00	0.587061
1033.00	0.585596
1034.00	0.584116
1035.00	0.582625
1036.00	0.581147
1037.00	0.579705
1038.00	0.578233
1039.00	0.576790
1040.00	0.575364
1041.00	0.573939
1042.00	0.572520
1043.00	0.571129
1044.00	0.569745
1045.00	0.568366
1046.00	0.566932
1047.00	0.565517
1048.00	0.564122
1049.00	0.562731
1050.00	0.561357
1051.00	0.560006
1052.00	0.558673
1053.00	0.557309
1054.00	0.555964
1055.00	0.554647
1056.00	0.553334
1057.00	0.551984
1058.00	0.550646
1059.00	0.549351
1060.00	0.548049
1061.00	0.546748
1062.00	0.545439
1063.00	0.544185
1064.00	0.542924
1065.00	0.541666
1066.00	0.540404
1067.00	0.539163
1068.00	0.537913
1069.00	0.536655
1070.00	0.535441
1071.00	0.534215
1072.00	0.532987
1073.00	0.531730
1074.00	0.530506
1075.00	0.529307
1076.00	0.528073
1077.00	0.526815
1078.00	0.525578
1079.00	0.524396
1080.00	0.523214
1081.00	0.522043
1082.00	0.520865
1083.00	0.519721
1084.00	0.518551
1085.00	0.517386
1086.00	0.516251
1087.00	0.515131
1088.00	0.513986
1089.00	0.512873
1090.00	0.511786
1091.00	0.510725
1092.00	0.509622
1093.00	0.508545
1094.00	0.507500
1095.00	0.506482
1096.00	0.505450
1097.00	0.504417
1098.00	0.503370
1099.00	0.502325
1100.00	0.501257
1101.00	0.500230
1102.00	0.499222
1103.00	0.498225
1104.00	0.497201
1105.00	0.496199
1106.00	0.495206
1107.00	0.494237
1108.00	0.493253
1109.00	0.492293
1110.00	0.491321
1111.00	0.490350
1112.00	0.489394
1113.00	0.488426
1114.00	0.487476
1115.00	0.486545
1116.00	0.485611
1117.00	0.484744
1118.00	0.483863
1119.00	0.482956
1120.00	0.482035
1121.00	0.481161
1122.00	0.480291
1123.00	0.479381
1124.00	0.478479
1125.00	0.477620
1126.00	0.476741
1127.00	0.475901
1128.00	0.475054
1129.00	0.474207
1130.00	0.473352
1131.00	0.472512
1132.00	0.471654
1133.00	0.470829
1134.00	0.469962
1135.00	0.469131
1136.00	0.468332
1137.00	0.467553
1138.00	0.466744
1139.00	0.465946
1140.00	0.465178
1141.00	0.464412
1142.00	0.463616
1143.00	0.462827
1144.00	0.462002
1145.00	0.461241
1146.00	0.460451
1147.00	0.459660
1148.00	0.458866
1149.00	0.458131
1150.00	0.457375
1151.00	0.456622
1152.00	0.455863
1153.00	0.455096
1154.00	0.454354
1155.00	0.453603
1156.00	0.452849
1157.00	0.452089
1158.00	0.451329
1159.00	0.450564
1160.00	0.449847
1161.00	0.449145
1162.00	0.448407
1163.00	0.447671
1164.00	0.446960
1165.00	0.446244
1166.00	0.445512
1167.00	0.444799
1168.00	0.444105
1169.00	0.443413
1170.00	0.442705
1171.00	0.441951
1172.00	0.441245
1173.00	0.440564
1174.00	0.439905
1175.00	0.439249
1176.00	0.438588
1177.00	0.437917
1178.00	0.437255
1179.00	0.436593
1180.00	0.435947
1181.00	0.435296
1182.00	0.434644
1183.00	0.433990
1184.00	0.433356
1185.00	0.432712
1186.00	0.432054
1187.00	0.431420
1188.00	0.430806
1189.00	0.430193
1190.00	0.429559
1191.00	0.428916
1192.00	0.428280
1193.00	0.427652
1194.00	0.427033
1195.00	0.426410
1196.00	0.425785
1197.00	0.425180
1198.00	0.424560
1199.00	0.423955
1200.00	0.423367
1201.00	0.422751
1202.00	0.422157
1203.00	0.421569
1204.00	0.420973
1205.00	0.420397
1206.00	0.419780
1207.00	0.419188
1208.00	0.418628
1209.00	0.418038
1210.00	0.417452
1211.00	0.416858
1212.00	0.416271
1213.00	0.415709
1214.00	0.415138
1215.00	0.414574
1216.00	0.414004
1217.00	0.413430
1218.00	0.412869
1219.00	0.412321
1220.00	0.411766
1221.00	0.411206
1222.00	0.410647
1223.00	0.410116
1224.00	0.409578
1225.00	0.409017
1226.00	0.408473
1227.00	0.407940
1228.00	0.407394
1229.00	0.406848
1230.00	0.406286
1231.00	0.405735
1232.00	0.405211
1233.00	0.404704
1234.00	0.404187
1235.00	0.403665
1236.00	0.403088
1237.00	0.402540
1238.00	0.402017
1239.00	0.401483
1240.00	0.400946
1241.00	0.400406
1242.00	0.399859
1243.00	0.399332
1244.00	0.398792
1245.00	0.398281
1246.00	0.397781
1247.00	0.397276
1248.00	0.396765
1249.00	0.396269
1250.00	0.395762
1251.00	0.395260
1252.00	0.394758
1253.00	0.394287
1254.00	0.393799
1255.00	0.393333
1256.00	0.392893
1257.00	0.392458
1258.00	0.392014
1259.00	0.391579
1260.00	0.391142
1261.00	0.390720
1262.00	0.390275
1263.00	0.389830
1264.00	0.389390
1265.00	0.388932
1266.00	0.388486
1267.00	0.388043
1268.00	0.387593
1269.00	0.387134
1270.00	0.386685
1271.00	0.386250
1272.00	0.385795
1273.00	0.385314
1274.00	0.384839
1275.00	0.384355
1276.00	0.383898
1277.00	0.383453
1278.00	0.383002
1279.00	0.382579
1280.00	0.382157
1281.00	0.381734
1282.00	0.381342
1283.00	0.380932
1284.00	0.380528
1285.00	0.380126
1286.00	0.379737
1287.00	0.379341
1288.00	0.378958
1289.00	0.378561
1290.00	0.378179
1291.00	0.377817
1292.00	0.377477
1293.00	0.377128
1294.00	0.376748
1295.00	0.376407
1296.00	0.376058
1297.00	0.375717
1298.00	0.375384
1299.00	0.375045
1300.00	0.374694
1301.00	0.374307
1302.00	0.373924
1303.00	0.373578
1304.00	0.373248
1305.00	0.372915
1306.00	0.372592
1307.00	0.372264
1308.00	0.371928
1309.00	0.371581
1310.00	0.371246
1311.00	0.370939
1312.00	0.370615
1313.00	0.370288
1314.00	0.369944
1315.00	0.369624
1316.00	0.369310
1317.00	0.368990
1318.00	0.368696
1319.00	0.368416
1320.00	0.368150
1321.00	0.367876
1322.00	0.367588
1323.00	0.367314
1324.00	0.367030
1325.00	0.366746
1326.00	0.366492
1327.00	0.366221
1328.00	0.365954
1329.00	0.365696
1330.00	0.365461
1331.00	0.365233
1332.00	0.364974
1333.00	0.364714
1334.00	0.364448
1335.00	0.364175
1336.00	0.363903
1337.00	0.363601
1338.00	0.363296
1339.00	0.362981
1340.00	0.362681
1341.00	0.362406
1342.00	0.362122
1343.00	0.361810
1344.00	0.361499
1345.00	0.361186
1346.00	0.360878
1347.00	0.360534
1348.00	0.360207
1349.00	0.359917
1350.00	0.359619
1351.00	0.359345
1352.00	0.359111
1353.00	0.358930
1354.00	0.358732
1355.00	0.358530
1356.00	0.358362
1357.00	0.358218
1358.00	0.358075
1359.00	0.357945
1360.00	0.357859
1361.00	0.357791
1362.00	0.357723
1363.00	0.357662
1364.00	0.357665
1365.00	0.357657
1366.00	0.357651
1367.00	0.357678
1368.00	0.357756
1369.00	0.357843
1370.00	0.357889
1371.00	0.357986
1372.00	0.358140
1373.00	0.358318
1374.00	0.358507
1375.00	0.358750
1376.00	0.359026
1377.00	0.359316
1378.00	0.359653
1379.00	0.360048
1380.00	0.360484
1381.00	0.360919
1382.00	0.361417
1383.00	0.361964
1384.00	0.362534
1385.00	0.363147
1386.00	0.363796
1387.00	0.364491
1388.00	0.365215
1389.00	0.365954
1390.00	0.366736
1391.00	0.367530
1392.00	0.368332
1393.00	0.369164
1394.00	0.370028
1395.00	0.370898
1396.00	0.371767
1397.00	0.372636
1398.00	0.373527
1399.00	0.374389
1400.00	0.375276
1401.00	0.376154
1402.00	0.377015
1403.00	0.377882
1404.00	0.378768
1405.00	0.379635
1406.00	0.380469
1407.00	0.381310
1408.00	0.382160
1409.00	0.382971
1410.00	0.383771
1411.00	0.384570
1412.00	0.385345
1413.00	0.386064
1414.00	0.386748
1415.00	0.387408
1416.00	0.388091
1417.00	0.388710
1418.00	0.389302
1419.00	0.389871
1420.00	0.390383
1421.00	0.390847
1422.00	0.391292
1423.00	0.391774
1424.00	0.392176
1425.00	0.392527
1426.00	0.392866
1427.00	0.393170
1428.00	0.393445
1429.00	0.393678
1430.00	0.393905
1431.00	0.394140
1432.00	0.394362
1433.00	0.394521
1434.00	0.394679
1435.00	0.394840
1436.00	0.394973
1437.00	0.395072
1438.00	0.395144
1439.00	0.395195
1440.00	0.395209
1441.00	0.395226
1442.00	0.395231
1443.00	0.395210
1444.00	0.395173
1445.00	0.395072
1446.00	0.394976
1447.00	0.394903
1448.00	0.394795
1449.00	0.394635
1450.00	0.394466
1451.00	0.394288
1452.00	0.394094
1453.00	0.393841
1454.00	0.393621
1455.00	0.393381
1456.00	0.393124
1457.00	0.392816
1458.00	0.392478
1459.00	0.392124
1460.00	0.391770
1461.00	0.391381
1462.00	0.390973
1463.00	0.390528
1464.00	0.390046
1465.00	0.389555
1466.00	0.389053
1467.00	0.388543
1468.00	0.387996
1469.00	0.387436
1470.00	0.386881
1471.00	0.386259
1472.00	0.385644
1473.00	0.385021
1474.00	0.384377
1475.00	0.383723
1476.00	0.383009
1477.00	0.382330
1478.00	0.381631
1479.00	0.380942
1480.00	0.380217
1481.00	0.379505
1482.00	0.378750
1483.00	0.378017
1484.00	0.377282
1485.00	0.376554
1486.00	0.375810
1487.00	0.375026
1488.00	0.374262
1489.00	0.373494
1490.00	0.372697
1491.00	0.371928
1492.00	0.371157
1493.00	0.370417
1494.00	0.369611
1495.00	0.368823
1496.00	0.368062
1497.00	0.367339
1498.00	0.366583
1499.00	0.365831
1500.00	0.365064
1501.00	0.364290
1502.00	0.363507
1503.00	0.362692
1504.00	0.361923
1505.00	0.361144
1506.00	0.360341
1507.00	0.359557
1508.00	0.358793
1509.00	0.358005
1510.00	0.357232
1511.00	0.356459
1512.00	0.355692
1513.00	0.354899
1514.00	0.354124
1515.00	0.353370
1516.00	0.352619
1517.00	0.351874
1518.00	0.351139
1519.00	0.350421
1520.00	0.349725
1521.00	0.349021
1522.00	0.348329
1523.00	0.347646
1524.00	0.346979
1525.00	0.346292
1526.00	0.345614
1527.00	0.344942
1528.00	0.344285
1529.00	0.343607
1530.00	0.342970
1531.00	0.342314
1532.00	0.341683
1533.00	0.341057
1534.00	0.340435
1535.00	0.339807
1536.00	0.339181
1537.00	0.338550
1538.00	0.337933
1539.00	0.337321
1540.00	0.336729
1541.00	0.336114
1542.00	0.335503
1543.00	0.334892
1544.00	0.334300
1545.00	0.333732
1546.00	0.333188
1547.00	0.332633
1548.00	0.332058
1549.00	0.331471
1550.00	0.330907
1551.00	0.330355
1552.00	0.329793
1553.00	0.329215
1554.00	0.328657
1555.00	0.328108
1556.00	0.327553
1557.00	0.327016
1558.00	0.326495
1559.00	0.325982
1560.00	0.325485
1561.00	0.324965
1562.00	0.324458
1563.00	0.323945
1564.00	0.323448
1565.00	0.322983
1566.00	0.322504
1567.00	0.322016
1568.00	0.321527
1569.00	0.321055
1570.00	0.320596
1571.00	0.320154
1572.00	0.319689
1573.00	0.319265
1574.00	0.318813
1575.00	0.318352
1576.00	0.317882
1577.00	0.317418
1578.00	0.316971
1579.00	0.316521
1580.00	0.316086
1581.00	0.315617
1582.00	0.315171
1583.00	0.314740
1584.00	0.314325
1585.00	0.313912
1586.00	0.313503
1587.00	0.313103
1588.00	0.312701
1589.00	0.312326
1590.00	0.311923
1591.00	0.311540
1592.00	0.311170
1593.00	0.310793
1594.00	0.310433
1595.00	0.310091
1596.00	0.309760
1597.00	0.309426
1598.00	0.309101
1599.00	0.308777
1600.00	0.308443
1601.00	0.308111
1602.00	0.307783
1603.00	0.307467
1604.00	0.307155
1605.00	0.306823
1606.00	0.306477
1607.00	0.306177
1608.00	0.305869
1609.00	0.305558
1610.00	0.305259
1611.00	0.304984
1612.00	0.304693
1613.00	0.304372
1614.00	0.304060
1615.00	0.303798
1616.00	0.303504
1617.00	0.303213
1618.00	0.302930
1619.00	0.302657
1620.00	0.302398
1621.00	0.302110
1622.00	0.301858
1623.00	0.301639
1624.00	0.301391
1625.00	0.301131
1626.00	0.300902
1627.00	0.300688
1628.00	0.300452
1629.00	0.300221
1630.00	0.299995
1631.00	0.299788
1632.00	0.299536
1633.00	0.299283
1634.00	0.299063
1635.00	0.298842
1636.00	0.298602
1637.00	0.298342
1638.00	0.298149
1639.00	0.297957
1640.00	0.297742
1641.00	0.297515
1642.00	0.297320
1643.00	0.298991
1644.00	0.300646
1645.00	0.302325
1646.00	0.304052
1647.00	0.305757
1648.00	0.307421
1649.00	0.309135
1650.00	0.310889
1651.00	0.312521
1652.00	0.314242
1653.00	0.315974
1654.00	0.317714
1655.00	0.319420
1656.00	0.321143
1657.00	0.322850
1658.00	0.324618
1659.00	0.326329
1660.00	0.326039
1661.00	0.325862
1662.00	0.325623
1663.00	0.325325
1664.00	0.325025
1665.00	0.324802
1666.00	0.324499
1667.00	0.324216
1668.00	0.324019
1669.00	0.323744
1670.00	0.323474
1671.00	0.323248
1672.00	0.323059
1673.00	0.322772
1674.00	0.322586
1675.00	0.322324
1676.00	0.322154
1677.00	0.321915
1678.00	0.321599
1679.00	0.321363
1680.00	0.321147
1681.00	0.321010
1682.00	0.320791
1683.00	0.320678
1684.00	0.320515
1685.00	0.320413
1686.00	0.320335
1687.00	0.320202
1688.00	0.320119
1689.00	0.320019
1690.00	0.320041
1691.00	0.319919
1692.00	0.319906
1693.00	0.319799
1694.00	0.319771
1695.00	0.319737
1696.00	0.319734
1697.00	0.319677
1698.00	0.319630
1699.00	0.319654
1700.00	0.319550
1701.00	0.319507
1702.00	0.319397
1703.00	0.319297
1704.00	0.319260
1705.00	0.319167
1706.00	0.319079
1707.00	0.318889
1708.00	0.318848
1709.00	0.318657
1710.00	0.318566
1711.00	0.318426
1712.00	0.318286
1713.00	0.318125
1714.00	0.317999
1715.00	0.317839
1716.00	0.317691
1717.00	0.317556
1718.00	0.317394
1719.00	0.317288
1720.00	0.317142
1721.00	0.317026
1722.00	0.316851
1723.00	0.316647
1724.00	0.316536
1725.00	0.316363
1726.00	0.316260
1727.00	0.316072
1728.00	0.316015
1729.00	0.315878
1730.00	0.315799
1731.00	0.315718
1732.00	0.315582
1733.00	0.315361
1734.00	0.315290
1735.00	0.315224
1736.00	0.315151
1737.00	0.315061
1738.00	0.314979
1739.00	0.314904
1740.00	0.314885
1741.00	0.314833
1742.00	0.314806
1743.00	0.314795
1744.00	0.314769
1745.00	0.314648
1746.00	0.314593
1747.00	0.314489
1748.00	0.314467
1749.00	0.314515
1750.00	0.314531
1751.00	0.314498
1752.00	0.314483
1753.00	0.314427
1754.00	0.314461
1755.00	0.314348
1756.00	0.314322
1757.00	0.314242
1758.00	0.314270
1759.00	0.314229
1760.00	0.314155
1761.00	0.314173
1762.00	0.314182
1763.00	0.314162
1764.00	0.314193
1765.00	0.314137
1766.00	0.314001
1767.00	0.313885
1768.00	0.313782
1769.00	0.313622
1770.00	0.313573
1771.00	0.313551
1772.00	0.313570
1773.00	0.313460
1774.00	0.313371
1775.00	0.313171
1776.00	0.313035
1777.00	0.312833
1778.00	0.312715
1779.00	0.312511
1780.00	0.312304
1781.00	0.312219
1782.00	0.312016
1783.00	0.311883
1784.00	0.311749
1785.00	0.311551
1786.00	0.311426
1787.00	0.311229
1788.00	0.310847
1789.00	0.310656
1790.00	0.310471
1791.00	0.310264
1792.00	0.310155
1793.00	0.309928
1794.00	0.309772
1795.00	0.309432
1796.00	0.309285
1797.00	0.309226
1798.00	0.308921
1799.00	0.308628
1800.00	0.308397
1801.00	0.308210
1802.00	0.307936
1803.00	0.307788
1804.00	0.307591
1805.00	0.307407
1806.00	0.307039
1807.00	0.306836
1808.00	0.306617
1809.00	0.306322
1810.00	0.306137
1811.00	0.305926
1812.00	0.305878
1813.00	0.305606
1814.00	0.305403
1815.00	0.305129
1816.00	0.305029
1817.00	0.304838
1818.00	0.304692
1819.00	0.304635
1820.00	0.304326
1821.00	0.304112
1822.00	0.304014
1823.00	0.304022
1824.00	0.303830
1825.00	0.303721
1826.00	0.303572
1827.00	0.303385
1828.00	0.303255
1829.00	0.303176
1830.00	0.303159
1831.00	0.303016
1832.00	0.303009
1833.00	0.302939
1834.00	0.302871
1835.00	0.302846
1836.00	0.302871
1837.00	0.302938
1838.00	0.303106
1839.00	0.303091
1840.00	0.303274
1841.00	0.303472
1842.00	0.303651
1843.00	0.303881
1844.00	0.304203
1845.00	0.304625
1846.00	0.304933
1847.00	0.305314
1848.00	0.305821
1849.00	0.306308
1850.00	0.306836
1851.00	0.307551
1852.00	0.308301
1853.00	0.309081
1854.00	0.309952
1855.00	0.310840
1856.00	0.311864
1857.00	0.312752
1858.00	0.313799
1859.00	0.315008
1860.00	0.316340
1861.00	0.317649
1862.00	0.318956
1863.00	0.320382
1864.00	0.322091
1865.00	0.323776
1866.00	0.325640
1867.00	0.327723
1868.00	0.329692
1869.00	0.331808
1870.00	0.334017
1871.00	0.336331
1872.00	0.338761
1873.00	0.341299
1874.00	0.343940
1875.00	0.346691
1876.00	0.349476
1877.00	0.352406
1878.00	0.355463
1879.00	0.358676
1880.00	0.361903
1881.00	0.365063
1882.00	0.368339
1883.00	0.371519
1884.00	0.374744
1885.00	0.378127
1886.00	0.381347
1887.00	0.384674
1888.00	0.387972
1889.00	0.391274
1890.00	0.394561
1891.00	0.397925
1892.00	0.401342
1893.00	0.404685
1894.00	0.407970
1895.00	0.411151
1896.00	0.414288
1897.00	0.417414
1898.00	0.420578
1899.00	0.423553
1900.00	0.426737
1901.00	0.429623
1902.00	0.432534
1903.00	0.435567
1904.00	0.438253
1905.00	0.441178
1906.00	0.443590
1907.00	0.446174
1908.00	0.448463
1909.00	0.450692
1910.00	0.452972
1911.00	0.454831
1912.00	0.456929
1913.00	0.458879
1914.00	0.460740
1915.00	0.462359
1916.00	0.464052
1917.00	0.465262
1918.00	0.466759
1919.00	0.467885
1920.00	0.468999
1921.00	0.470006
1922.00	0.470476
1923.00	0.471467
1924.00	0.472487
1925.00	0.473233
1926.00	0.473693
1927.00	0.474258
1928.00	0.474668
1929.00	0.474803
1930.00	0.474995
1931.00	0.475359
1932.00	0.475336
1933.00	0.475228
1934.00	0.475613
1935.00	0.475661
1936.00	0.475733
1937.00	0.475681
1938.00	0.475730
1939.00	0.475206
1940.00	0.474695
1941.00	0.473996
1942.00	0.473579
1943.00	0.473270
1944.00	0.472824
1945.00	0.472509
1946.00	0.472381
1947.00	0.471647
1948.00	0.470633
1949.00	0.470180
1950.00	0.469281
1951.00	0.468444
1952.00	0.467704
1953.00	0.466990
1954.00	0.465799
1955.00	0.464723
1956.00	0.464509
1957.00	0.464042
1958.00	0.463202
1959.00	0.462034
1960.00	0.461226
1961.00	0.460117
1962.00	0.458975
1963.00	0.457640
1964.00	0.457007
1965.00	0.456054
1966.00	0.454826
1967.00	0.454349
1968.00	0.453282
1969.00	0.451978
1970.00	0.450781
1971.00	0.450138
1972.00	0.449093
1973.00	0.447906
1974.00	0.446504
1975.00	0.445431
1976.00	0.444547
1977.00	0.443313
1978.00	0.442482
1979.00	0.441533
1980.00	0.440229
1981.00	0.438999
1982.00	0.438178
1983.00	0.437238
1984.00	0.436190
1985.00	0.434906
1986.00	0.434005
1987.00	0.432721
1988.00	0.431450
1989.00	0.430473
1990.00	0.429387
1991.00	0.428294
1992.00	0.427290
1993.00	0.426479
1994.00	0.425689
1995.00	0.424427
1996.00	0.423656
1997.00	0.422954
1998.00	0.421791
1999.00	0.420705
2000.00	0.419679
2001.00	0.418570
2002.00	0.417569
2003.00	0.416493
2004.00	0.415703
2005.00	0.414771
2006.00	0.413641
2007.00	0.412678
2008.00	0.411965
2009.00	0.410976
2010.00	0.409915
2011.00	0.408826
2012.00	0.407748
2013.00	0.406448
2014.00	0.405498
2015.00	0.404605
2016.00	0.403706
2017.00	0.402674
2018.00	0.401679
2019.00	0.400933
2020.00	0.399784
2021.00	0.398842
2022.00	0.397863
2023.00	0.396911
2024.00	0.396127
2025.00	0.395192
2026.00	0.394372
2027.00	0.393535
2028.00	0.392442
2029.00	0.391763
2030.00	0.390920
2031.00	0.389971
2032.00	0.389226
2033.00	0.388338
2034.00	0.387492
2035.00	0.386429
2036.00	0.385696
2037.00	0.385088
2038.00	0.384269
2039.00	0.383267
2040.00	0.382291
2041.00	0.381384
2042.00	0.380571
2043.00	0.379674
2044.00	0.378867
2045.00	0.378377
2046.00	0.377328
2047.00	0.376635
2048.00	0.376155
2049.00	0.375040
2050.00	0.374079
2051.00	0.373368
2052.00	0.373015
2053.00	0.371952
2054.00	0.371274
2055.00	0.370399
2056.00	0.369719
2057.00	0.369412
2058.00	0.368839
2059.00	0.368050
2060.00	0.367397
2061.00	0.366757
2062.00	0.365823
2063.00	0.365073
2064.00	0.363985
2065.00	0.363076
2066.00	0.362311
2067.00	0.361838
2068.00	0.360848
2069.00	0.360060
2070.00	0.359472
2071.00	0.358346
2072.00	0.357739
2073.00	0.357083
2074.00	0.356326
2075.00	0.355250
2076.00	0.354546
2077.00	0.353806
2078.00	0.352747
2079.00	0.352338
2080.00	0.351602
2081.00	0.351128
2082.00	0.350408
2083.00	0.350158
2084.00	0.349288
2085.00	0.348897
2086.00	0.347536
2087.00	0.346920
2088.00	0.346334
2089.00	0.345509
2090.00	0.344736
2091.00	0.344038
2092.00	0.343577
2093.00	0.342623
2094.00	0.342048
2095.00	0.341315
2096.00	0.340217
2097.00	0.339298
2098.00	0.338471
2099.00	0.337778
2100.00	0.336790
2101.00	0.335925
2102.00	0.335119
2103.00	0.334937
2104.00	0.333935
2105.00	0.333462
2106.00	0.332998
2107.00	0.332054
2108.00	0.331062
2109.00	0.330332
2110.00	0.329722
2111.00	0.328822
2112.00	0.328395
2113.00	0.327728
2114.00	0.327393
2115.00	0.326779
2116.00	0.326126
2117.00	0.325542
2118.00	0.324962
2119.00	0.324201
2120.00	0.323330
2121.00	0.323152
2122.00	0.322486
2123.00	0.321926
2124.00	0.321587
2125.00	0.321280
2126.00	0.320525
2127.00	0.320315
2128.00	0.319823
2129.00	0.319045
2130.00	0.318235
2131.00	0.317928
2132.00	0.317380
2133.00	0.316444
2134.00	0.315872
2135.00	0.315243
2136.00	0.314874
2137.00	0.314284
2138.00	0.313354
2139.00	0.312740
2140.00	0.311962
2141.00	0.311413
2142.00	0.310798
2143.00	0.310400
2144.00	0.309586
2145.00	0.309032
2146.00	0.308568
2147.00	0.308337
2148.00	0.307265
2149.00	0.306863
2150.00	0.306599
2151.00	0.306249
2152.00	0.305865
2153.00	0.305193
2154.00	0.304637
2155.00	0.304361
2156.00	0.303868
2157.00	0.303301
2158.00	0.302715
2159.00	0.302253
2160.00	0.302098
2161.00	0.301690
2162.00	0.301378
2163.00	0.301048
2164.00	0.300754
2165.00	0.300593
2166.00	0.300077
2167.00	0.299786
2168.00	0.299205
2169.00	0.298827
2170.00	0.298566
2171.00	0.298517
2172.00	0.298148
2173.00	0.297747
2174.00	0.297761
2175.00	0.297675
2176.00	0.297271
2177.00	0.296591
2178.00	0.296351
2179.00	0.296241
2180.00	0.295805
2181.00	0.295821
2182.00	0.295692
2183.00	0.295730
2184.00	0.295379
2185.00	0.295191
2186.00	0.295240
2187.00	0.295125
2188.00	0.294871
2189.00	0.294660
2190.00	0.294941
2191.00	0.294574
2192.00	0.294345
2193.00	0.294137
2194.00	0.294130
2195.00	0.293963
2196.00	0.293447
2197.00	0.293407
[truncated: 303 more rows]
