# Supplementary material for: Ultrafast charge-transfer-induced spin transition in cobalt-tungstate molecular photomagnets
Source: Nat Commun. 2025 Jun 6;16:5012. doi: 10.1038/s41467-025-60401-4 (PMC12144094; doi:10.1038/s41467-025-60401-4)
Supplement: Supplementary file 5 — Source Data [file 41467_2025_60401_MOESM5_ESM.zip › Source_Data_files/Photoinduced_UV_vis_NIR_spectra_CsCoW/photo2nd_anealing/File_220713_190104_320K.txt]

File_220713_190104_320K.spc - RawData
�g�� (nm)	Abs.
200.00	6.000000
201.00	6.000000
202.00	2.210117
203.00	1.713225
204.00	1.626219
205.00	1.812610
206.00	2.123601
207.00	1.988261
208.00	2.078412
209.00	2.030143
210.00	1.939233
211.00	1.994648
212.00	2.119411
213.00	2.043221
214.00	2.079657
215.00	2.161786
216.00	2.039826
217.00	1.977314
218.00	2.017355
219.00	2.045725
220.00	1.977628
221.00	1.984714
222.00	1.969087
223.00	1.947196
224.00	1.885819
225.00	1.883287
226.00	1.925676
227.00	1.928496
228.00	1.911875
229.00	1.946882
230.00	1.970026
231.00	1.937785
232.00	1.937529
233.00	1.987319
234.00	2.019115
235.00	2.005679
236.00	1.999206
237.00	2.010432
238.00	1.970049
239.00	1.948723
240.00	1.956369
241.00	1.984929
242.00	1.997046
243.00	2.014121
244.00	2.027650
245.00	2.025934
246.00	2.015980
247.00	2.007864
248.00	2.003016
249.00	1.998358
250.00	1.989755
251.00	1.998253
252.00	2.019453
253.00	2.022501
254.00	2.048061
255.00	2.043619
256.00	2.045984
257.00	2.035358
258.00	2.046017
259.00	2.032454
260.00	2.054381
261.00	2.045285
262.00	2.043319
263.00	2.037122
264.00	2.045477
265.00	2.050620
266.00	2.048720
267.00	2.060467
268.00	2.054999
269.00	2.050023
270.00	2.043851
271.00	2.031866
272.00	2.024168
273.00	2.040602
274.00	2.046476
275.00	2.055170
276.00	2.061734
277.00	2.071371
278.00	2.048692
279.00	2.039266
280.00	2.028540
281.00	2.032459
282.00	2.004996
283.00	2.014339
284.00	2.007913
285.00	2.002373
286.00	1.987646
287.00	1.991476
288.00	1.975203
289.00	1.976965
290.00	1.965948
291.00	1.956327
292.00	1.954647
293.00	1.947921
294.00	1.929554
295.00	1.917776
296.00	1.912130
297.00	1.899860
298.00	1.887663
299.00	1.883242
300.00	1.877523
301.00	1.875519
302.00	1.864110
303.00	1.869872
304.00	1.862062
305.00	1.855895
306.00	1.853264
307.00	1.839195
308.00	1.820927
309.00	1.802562
310.00	1.779395
311.00	1.763859
312.00	1.775432
313.00	1.760888
314.00	1.747828
315.00	1.745899
316.00	1.722841
317.00	1.700849
318.00	1.695642
319.00	1.679138
320.00	1.665510
321.00	1.662415
322.00	1.649698
323.00	1.622925
324.00	1.620737
325.00	1.607947
326.00	1.593891
327.00	1.578250
328.00	1.578004
329.00	1.569390
330.00	1.561896
331.00	1.556505
332.00	1.553384
333.00	1.541855
334.00	1.528691
335.00	1.521945
336.00	1.510438
337.00	1.496597
338.00	1.490772
339.00	1.489730
340.00	1.480836
341.00	1.476102
342.00	1.471618
343.00	1.465214
344.00	1.461218
345.00	1.457416
346.00	1.452755
347.00	1.450763
348.00	1.445798
349.00	1.440240
350.00	1.436381
351.00	1.435088
352.00	1.429046
353.00	1.426232
354.00	1.423127
355.00	1.418736
356.00	1.412440
357.00	1.410089
358.00	1.404876
359.00	1.396240
360.00	1.393417
361.00	1.386505
362.00	1.380872
363.00	1.375003
364.00	1.367903
365.00	1.359676
366.00	1.353721
367.00	1.345817
368.00	1.339012
369.00	1.332875
370.00	1.324729
371.00	1.317291
372.00	1.308920
373.00	1.300075
374.00	1.291332
375.00	1.283922
376.00	1.274894
377.00	1.266775
378.00	1.259414
379.00	1.250442
380.00	1.241927
381.00	1.233318
382.00	1.224249
383.00	1.215293
384.00	1.207938
385.00	1.198650
386.00	1.189745
387.00	1.182042
388.00	1.174681
389.00	1.166113
390.00	1.158773
391.00	1.151998
392.00	1.144668
393.00	1.137456
394.00	1.130375
395.00	1.123425
396.00	1.116617
397.00	1.109983
398.00	1.104083
399.00	1.099059
400.00	1.094351
401.00	1.089344
402.00	1.085816
403.00	1.081403
404.00	1.077492
405.00	1.073686
406.00	1.070354
407.00	1.066553
408.00	1.063361
409.00	1.059976
410.00	1.057011
411.00	1.054678
412.00	1.051782
413.00	1.049192
414.00	1.047352
415.00	1.045044
416.00	1.042520
417.00	1.040250
418.00	1.038085
419.00	1.034622
420.00	1.032486
421.00	1.029438
422.00	1.027237
423.00	1.024680
424.00	1.022773
425.00	1.019960
426.00	1.018147
427.00	1.015646
428.00	1.012898
429.00	1.010477
430.00	1.008175
431.00	1.005207
432.00	1.002477
433.00	0.999845
434.00	0.997548
435.00	0.994677
436.00	0.992559
437.00	0.989777
438.00	0.987679
439.00	0.985020
440.00	0.983015
441.00	0.980358
442.00	0.977441
443.00	0.975064
444.00	0.972059
445.00	0.968962
446.00	0.966494
447.00	0.964978
448.00	0.962614
449.00	0.960953
450.00	0.958829
451.00	0.955807
452.00	0.952931
453.00	0.950528
454.00	0.948234
455.00	0.946065
456.00	0.944500
457.00	0.943097
458.00	0.941270
459.00	0.939841
460.00	0.937937
461.00	0.936538
462.00	0.934534
463.00	0.932579
464.00	0.930200
465.00	0.929052
466.00	0.926967
467.00	0.925406
468.00	0.923523
469.00	0.922329
470.00	0.920628
471.00	0.919327
472.00	0.918038
473.00	0.916591
474.00	0.915078
475.00	0.913342
476.00	0.911390
477.00	0.909550
478.00	0.907851
479.00	0.905877
480.00	0.903734
481.00	0.902476
482.00	0.900811
483.00	0.899484
484.00	0.897649
485.00	0.895976
486.00	0.894401
487.00	0.892427
488.00	0.890316
489.00	0.888603
490.00	0.887483
491.00	0.885605
492.00	0.884134
493.00	0.882649
494.00	0.881120
495.00	0.879267
496.00	0.877651
497.00	0.876417
498.00	0.875086
499.00	0.873700
500.00	0.872254
501.00	0.870962
502.00	0.868866
503.00	0.867348
504.00	0.865943
505.00	0.864546
506.00	0.862843
507.00	0.861810
508.00	0.860448
509.00	0.859312
510.00	0.858089
511.00	0.857206
512.00	0.856359
513.00	0.855103
514.00	0.854160
515.00	0.853267
516.00	0.851878
517.00	0.850786
518.00	0.850250
519.00	0.849127
520.00	0.847824
521.00	0.847299
522.00	0.846165
523.00	0.844850
524.00	0.844028
525.00	0.843753
526.00	0.842725
527.00	0.842222
528.00	0.841331
529.00	0.840266
530.00	0.838903
531.00	0.838291
532.00	0.837199
533.00	0.836866
534.00	0.836625
535.00	0.836221
536.00	0.835689
537.00	0.835570
538.00	0.835167
539.00	0.834886
540.00	0.834636
541.00	0.834337
542.00	0.834127
543.00	0.834236
544.00	0.833432
545.00	0.833391
546.00	0.832867
547.00	0.831979
548.00	0.831663
549.00	0.831879
550.00	0.831120
551.00	0.830671
552.00	0.830966
553.00	0.830648
554.00	0.830220
555.00	0.830307
556.00	0.830329
557.00	0.830281
558.00	0.829906
559.00	0.829883
560.00	0.829844
561.00	0.830379
562.00	0.830307
563.00	0.830584
564.00	0.830767
565.00	0.831160
566.00	0.831524
567.00	0.831484
568.00	0.831362
569.00	0.831605
570.00	0.831568
571.00	0.831144
572.00	0.831630
573.00	0.832256
574.00	0.832749
575.00	0.833331
576.00	0.834206
577.00	0.834913
578.00	0.835645
579.00	0.836279
580.00	0.837330
581.00	0.837765
582.00	0.838569
583.00	0.839433
584.00	0.840592
585.00	0.841705
586.00	0.843090
587.00	0.844348
588.00	0.845620
589.00	0.846676
590.00	0.848101
591.00	0.849810
592.00	0.851785
593.00	0.853057
594.00	0.854714
595.00	0.855639
596.00	0.856711
597.00	0.857612
598.00	0.859115
599.00	0.860724
600.00	0.862388
601.00	0.864477
602.00	0.865846
603.00	0.867761
604.00	0.869302
605.00	0.871322
606.00	0.873156
607.00	0.875331
608.00	0.876644
609.00	0.878572
610.00	0.880137
611.00	0.881484
612.00	0.883693
613.00	0.886189
614.00	0.888491
615.00	0.890430
616.00	0.893028
617.00	0.894412
618.00	0.896608
619.00	0.897873
620.00	0.900459
621.00	0.902081
622.00	0.903608
623.00	0.904923
624.00	0.907386
625.00	0.909365
626.00	0.911164
627.00	0.913521
628.00	0.915742
629.00	0.917437
630.00	0.918117
631.00	0.919969
632.00	0.922062
633.00	0.923289
634.00	0.924885
635.00	0.927457
636.00	0.929319
637.00	0.930774
638.00	0.933300
639.00	0.935860
640.00	0.938305
641.00	0.940773
642.00	0.943488
643.00	0.945644
644.00	0.947299
645.00	0.949023
646.00	0.949877
647.00	0.951371
648.00	0.954014
649.00	0.956185
650.00	0.958283
651.00	0.961435
652.00	0.962962
653.00	0.964458
654.00	0.966246
655.00	0.968135
656.00	0.969584
657.00	0.972044
658.00	0.973574
659.00	0.975846
660.00	0.977976
661.00	0.979984
662.00	0.982277
663.00	0.984262
664.00	0.985965
665.00	0.987875
666.00	0.989653
667.00	0.991416
668.00	0.992965
669.00	0.994025
670.00	0.994815
671.00	0.996160
672.00	0.997110
673.00	0.998659
674.00	0.999984
675.00	1.001080
676.00	1.002518
677.00	1.003594
678.00	1.005193
679.00	1.006030
680.00	1.007902
681.00	1.009948
682.00	1.013075
683.00	1.014728
684.00	1.016874
685.00	1.018316
686.00	1.019042
687.00	1.019590
688.00	1.020864
689.00	1.021238
690.00	1.022207
691.00	1.024049
692.00	1.025237
693.00	1.027015
694.00	1.029977
695.00	1.032380
696.00	1.032973
697.00	1.033851
698.00	1.034383
699.00	1.035627
700.00	1.035026
701.00	1.037128
702.00	1.038606
703.00	1.040698
704.00	1.041477
705.00	1.043723
706.00	1.042982
707.00	1.044518
708.00	1.045121
709.00	1.047343
710.00	1.048399
711.00	1.050436
712.00	1.050293
713.00	1.051004
714.00	1.049451
715.00	1.050534
716.00	1.051880
717.00	1.052886
718.00	1.051034
719.00	1.049058
720.00	1.045740
721.00	1.045112
722.00	1.044756
723.00	1.044477
724.00	1.043987
725.00	1.043937
726.00	1.043389
727.00	1.042760
728.00	1.042342
729.00	1.042455
730.00	1.042991
731.00	1.043673
732.00	1.044182
733.00	1.044668
734.00	1.045195
735.00	1.045798
736.00	1.046338
737.00	1.046832
738.00	1.047271
739.00	1.047756
740.00	1.048193
741.00	1.048501
742.00	1.048784
743.00	1.049057
744.00	1.049417
745.00	1.049762
746.00	1.050088
747.00	1.050428
748.00	1.050559
749.00	1.050825
750.00	1.051084
751.00	1.051308
752.00	1.051489
753.00	1.051480
754.00	1.051515
755.00	1.051618
756.00	1.051600
757.00	1.051681
758.00	1.051739
759.00	1.051757
760.00	1.051758
761.00	1.051655
762.00	1.051600
763.00	1.051595
764.00	1.051403
765.00	1.051242
766.00	1.051116
767.00	1.050952
768.00	1.050615
769.00	1.050309
770.00	1.050068
771.00	1.049834
772.00	1.049530
773.00	1.049178
774.00	1.048766
775.00	1.048467
776.00	1.048039
777.00	1.047780
778.00	1.047423
779.00	1.047002
780.00	1.046453
781.00	1.046058
782.00	1.045652
783.00	1.045081
784.00	1.044549
785.00	1.044036
786.00	1.043433
787.00	1.042859
788.00	1.042217
789.00	1.041552
790.00	1.041009
791.00	1.040387
792.00	1.039724
793.00	1.039070
794.00	1.038360
795.00	1.037553
796.00	1.036848
797.00	1.036128
798.00	1.035304
799.00	1.034552
800.00	1.033723
801.00	1.032861
802.00	1.032145
803.00	1.031358
804.00	1.030584
805.00	1.029733
806.00	1.028909
807.00	1.027955
808.00	1.027109
809.00	1.026155
810.00	1.025157
811.00	1.024123
812.00	1.023208
813.00	1.022157
814.00	1.021196
815.00	1.020195
816.00	1.019194
817.00	1.018281
818.00	1.017421
819.00	1.016246
820.00	1.015180
821.00	1.014160
822.00	1.013082
823.00	1.012043
824.00	1.010988
825.00	1.009999
826.00	1.008923
827.00	1.008053
828.00	1.006986
829.00	1.006023
830.00	1.004947
831.00	1.003948
832.00	1.002932
833.00	1.001686
834.00	1.000677
835.00	0.999524
836.00	0.998602
837.00	0.997603
838.00	0.996621
839.00	0.995625
840.00	0.994601
841.00	0.993563
842.00	0.992354
843.00	0.991317
844.00	0.990246
845.00	0.989320
846.00	0.988179
847.00	0.986997
848.00	0.985838
849.00	0.984750
850.00	0.983667
851.00	0.982443
852.00	0.981373
853.00	0.980200
854.00	0.979270
855.00	0.978062
856.00	0.976926
857.00	0.976087
858.00	0.975197
859.00	0.974181
860.00	0.972826
861.00	0.971625
862.00	0.970372
863.00	0.965140
864.00	0.959978
865.00	0.954625
866.00	0.949315
867.00	0.944218
868.00	0.939097
869.00	0.933886
870.00	0.928635
871.00	0.923253
872.00	0.918020
873.00	0.912767
874.00	0.907240
875.00	0.901743
876.00	0.896500
877.00	0.891496
878.00	0.886247
879.00	0.880901
880.00	0.879064
881.00	0.877133
882.00	0.875260
883.00	0.873445
884.00	0.871520
885.00	0.869471
886.00	0.867467
887.00	0.865464
888.00	0.863483
889.00	0.861472
890.00	0.859554
891.00	0.857641
892.00	0.855700
893.00	0.853624
894.00	0.851584
895.00	0.849611
896.00	0.847674
897.00	0.845607
898.00	0.843657
899.00	0.841605
900.00	0.839504
901.00	0.837438
902.00	0.835431
903.00	0.833405
904.00	0.831494
905.00	0.829344
906.00	0.827315
907.00	0.825208
908.00	0.823113
909.00	0.821110
910.00	0.819025
911.00	0.817008
912.00	0.814859
913.00	0.812860
914.00	0.810786
915.00	0.808709
916.00	0.806717
917.00	0.804696
918.00	0.802607
919.00	0.800559
920.00	0.798516
921.00	0.796421
922.00	0.794459
923.00	0.792492
924.00	0.790516
925.00	0.788544
926.00	0.786579
927.00	0.784697
928.00	0.782682
929.00	0.780756
930.00	0.778731
931.00	0.776794
932.00	0.774859
933.00	0.772899
934.00	0.770885
935.00	0.768976
936.00	0.767078
937.00	0.765142
938.00	0.763205
939.00	0.761281
940.00	0.759347
941.00	0.757404
942.00	0.755432
943.00	0.753479
944.00	0.751494
945.00	0.749569
946.00	0.747608
947.00	0.745706
948.00	0.743853
949.00	0.741948
950.00	0.740084
951.00	0.738218
952.00	0.736320
953.00	0.734359
954.00	0.732457
955.00	0.730534
956.00	0.728617
957.00	0.726650
958.00	0.724720
959.00	0.722842
960.00	0.720958
961.00	0.719081
962.00	0.717157
963.00	0.715314
964.00	0.713413
965.00	0.711459
966.00	0.709546
967.00	0.707619
968.00	0.705675
969.00	0.703744
970.00	0.701868
971.00	0.699980
972.00	0.698078
973.00	0.696171
974.00	0.694244
975.00	0.692381
976.00	0.690465
977.00	0.688540
978.00	0.686665
979.00	0.684813
980.00	0.682944
981.00	0.681127
982.00	0.679315
983.00	0.677503
984.00	0.675671
985.00	0.673872
986.00	0.672061
987.00	0.670229
988.00	0.668404
989.00	0.666649
990.00	0.664921
991.00	0.663195
992.00	0.661428
993.00	0.659670
994.00	0.657953
995.00	0.656192
996.00	0.654459
997.00	0.652735
998.00	0.651020
999.00	0.649293
1000.00	0.647561
1001.00	0.645847
1002.00	0.644175
1003.00	0.642482
1004.00	0.640821
1005.00	0.639170
1006.00	0.637540
1007.00	0.635897
1008.00	0.634303
1009.00	0.632704
1010.00	0.631126
1011.00	0.629505
1012.00	0.627916
1013.00	0.626315
1014.00	0.624700
1015.00	0.623085
1016.00	0.621465
1017.00	0.619880
1018.00	0.618301
1019.00	0.616747
1020.00	0.615229
1021.00	0.613697
1022.00	0.612153
1023.00	0.610570
1024.00	0.609021
1025.00	0.607471
1026.00	0.605929
1027.00	0.604389
1028.00	0.602862
1029.00	0.601370
1030.00	0.599878
1031.00	0.598409
1032.00	0.596980
1033.00	0.595541
1034.00	0.594074
1035.00	0.592619
1036.00	0.591136
1037.00	0.589678
1038.00	0.588200
1039.00	0.586721
1040.00	0.585236
1041.00	0.583771
1042.00	0.582311
1043.00	0.580896
1044.00	0.579474
1045.00	0.578073
1046.00	0.576644
1047.00	0.575216
1048.00	0.573803
1049.00	0.572351
1050.00	0.570924
1051.00	0.569526
1052.00	0.568155
1053.00	0.566778
1054.00	0.565395
1055.00	0.564064
1056.00	0.562719
1057.00	0.561387
1058.00	0.560047
1059.00	0.558738
1060.00	0.557414
1061.00	0.556081
1062.00	0.554782
1063.00	0.553472
1064.00	0.552152
1065.00	0.550871
1066.00	0.549568
1067.00	0.548298
1068.00	0.547048
1069.00	0.545765
1070.00	0.544514
1071.00	0.543272
1072.00	0.542002
1073.00	0.540769
1074.00	0.539518
1075.00	0.538306
1076.00	0.537076
1077.00	0.535838
1078.00	0.534623
1079.00	0.533397
1080.00	0.532197
1081.00	0.531030
1082.00	0.529834
1083.00	0.528703
1084.00	0.527574
1085.00	0.526438
1086.00	0.525310
1087.00	0.524209
1088.00	0.523052
1089.00	0.521944
1090.00	0.520839
1091.00	0.519762
1092.00	0.518666
1093.00	0.517586
1094.00	0.516511
1095.00	0.515458
1096.00	0.514404
1097.00	0.513350
1098.00	0.512287
1099.00	0.511238
1100.00	0.510162
1101.00	0.509095
1102.00	0.508036
1103.00	0.507018
1104.00	0.505950
1105.00	0.504945
1106.00	0.503943
1107.00	0.502956
1108.00	0.501960
1109.00	0.500953
1110.00	0.499930
1111.00	0.498923
1112.00	0.497921
1113.00	0.496918
1114.00	0.495964
1115.00	0.495024
1116.00	0.494068
1117.00	0.493164
1118.00	0.492237
1119.00	0.491308
1120.00	0.490351
1121.00	0.489456
1122.00	0.488551
1123.00	0.487605
1124.00	0.486665
1125.00	0.485777
1126.00	0.484891
1127.00	0.484001
1128.00	0.483100
1129.00	0.482206
1130.00	0.481328
1131.00	0.480441
1132.00	0.479540
1133.00	0.478654
1134.00	0.477755
1135.00	0.476863
1136.00	0.476003
1137.00	0.475154
1138.00	0.474287
1139.00	0.473428
1140.00	0.472601
1141.00	0.471794
1142.00	0.470980
1143.00	0.470147
1144.00	0.469312
1145.00	0.468516
1146.00	0.467708
1147.00	0.466886
1148.00	0.466065
1149.00	0.465255
1150.00	0.464458
1151.00	0.463648
1152.00	0.462865
1153.00	0.462069
1154.00	0.461329
1155.00	0.460559
1156.00	0.459804
1157.00	0.459037
1158.00	0.458258
1159.00	0.457449
1160.00	0.456673
1161.00	0.455926
1162.00	0.455183
1163.00	0.454442
1164.00	0.453693
1165.00	0.452955
1166.00	0.452245
1167.00	0.451529
1168.00	0.450828
1169.00	0.450117
1170.00	0.449400
1171.00	0.448623
1172.00	0.447904
1173.00	0.447174
1174.00	0.446462
1175.00	0.445739
1176.00	0.445031
1177.00	0.444334
1178.00	0.443650
1179.00	0.442928
1180.00	0.442222
1181.00	0.441552
1182.00	0.440880
1183.00	0.440185
1184.00	0.439520
1185.00	0.438851
1186.00	0.438190
1187.00	0.437513
1188.00	0.436852
1189.00	0.436192
1190.00	0.435543
1191.00	0.434872
1192.00	0.434223
1193.00	0.433541
1194.00	0.432879
1195.00	0.432237
1196.00	0.431623
1197.00	0.431023
1198.00	0.430407
1199.00	0.429772
1200.00	0.429153
1201.00	0.428520
1202.00	0.427886
1203.00	0.427267
1204.00	0.426655
1205.00	0.426057
1206.00	0.425426
1207.00	0.424778
1208.00	0.424193
1209.00	0.423603
1210.00	0.423047
1211.00	0.422461
1212.00	0.421857
1213.00	0.421264
1214.00	0.420661
1215.00	0.420051
1216.00	0.419464
1217.00	0.418863
1218.00	0.418260
1219.00	0.417676
1220.00	0.417104
1221.00	0.416525
1222.00	0.415963
1223.00	0.415404
1224.00	0.414879
1225.00	0.414315
1226.00	0.413766
1227.00	0.413240
1228.00	0.412706
1229.00	0.412147
1230.00	0.411593
1231.00	0.411051
1232.00	0.410524
1233.00	0.409990
1234.00	0.409479
1235.00	0.408973
1236.00	0.408441
1237.00	0.407896
1238.00	0.407367
1239.00	0.406816
1240.00	0.406285
1241.00	0.405745
1242.00	0.405199
1243.00	0.404659
1244.00	0.404112
1245.00	0.403591
1246.00	0.403098
1247.00	0.402594
1248.00	0.402072
1249.00	0.401569
1250.00	0.401087
1251.00	0.400594
1252.00	0.400096
1253.00	0.399609
1254.00	0.399122
1255.00	0.398653
1256.00	0.398182
1257.00	0.397728
1258.00	0.397260
1259.00	0.396800
1260.00	0.396345
1261.00	0.395872
1262.00	0.395381
1263.00	0.394891
1264.00	0.394412
1265.00	0.393929
1266.00	0.393448
1267.00	0.392956
1268.00	0.392477
1269.00	0.391994
1270.00	0.391514
1271.00	0.391046
1272.00	0.390567
1273.00	0.390081
1274.00	0.389604
1275.00	0.389130
1276.00	0.388678
1277.00	0.388199
1278.00	0.387728
1279.00	0.387309
1280.00	0.386878
1281.00	0.386440
1282.00	0.386052
1283.00	0.385634
1284.00	0.385221
1285.00	0.384822
1286.00	0.384418
1287.00	0.384014
1288.00	0.383592
1289.00	0.383163
1290.00	0.382775
1291.00	0.382387
1292.00	0.382005
1293.00	0.381615
1294.00	0.381245
1295.00	0.380883
1296.00	0.380491
1297.00	0.380121
1298.00	0.379748
1299.00	0.379371
1300.00	0.378982
1301.00	0.378597
1302.00	0.378200
1303.00	0.377831
1304.00	0.377461
1305.00	0.377103
1306.00	0.376747
1307.00	0.376380
1308.00	0.375986
1309.00	0.375590
1310.00	0.375214
1311.00	0.374839
1312.00	0.374477
1313.00	0.374124
1314.00	0.373766
1315.00	0.373430
1316.00	0.373080
1317.00	0.372757
1318.00	0.372426
1319.00	0.372082
1320.00	0.371736
1321.00	0.371415
1322.00	0.371090
1323.00	0.370796
1324.00	0.370470
1325.00	0.370159
1326.00	0.369866
1327.00	0.369546
1328.00	0.369244
1329.00	0.368935
1330.00	0.368610
1331.00	0.368294
1332.00	0.367983
1333.00	0.367651
1334.00	0.367303
1335.00	0.366940
1336.00	0.366584
1337.00	0.366227
1338.00	0.365863
1339.00	0.365501
1340.00	0.365153
1341.00	0.364839
1342.00	0.364508
1343.00	0.364142
1344.00	0.363769
1345.00	0.363383
1346.00	0.363024
1347.00	0.362676
1348.00	0.362309
1349.00	0.361954
1350.00	0.361623
1351.00	0.361301
1352.00	0.360989
1353.00	0.360720
1354.00	0.360453
1355.00	0.360188
1356.00	0.359941
1357.00	0.359684
1358.00	0.359426
1359.00	0.359207
1360.00	0.359018
1361.00	0.358845
1362.00	0.358693
1363.00	0.358515
1364.00	0.358371
1365.00	0.358230
1366.00	0.358096
1367.00	0.357982
1368.00	0.357884
1369.00	0.357813
1370.00	0.357720
1371.00	0.357654
1372.00	0.357601
1373.00	0.357584
1374.00	0.357581
1375.00	0.357611
1376.00	0.357637
1377.00	0.357695
1378.00	0.357807
1379.00	0.357928
1380.00	0.358087
1381.00	0.358245
1382.00	0.358444
1383.00	0.358643
1384.00	0.358832
1385.00	0.359081
1386.00	0.359361
1387.00	0.359681
1388.00	0.359993
1389.00	0.360330
1390.00	0.360657
1391.00	0.361007
1392.00	0.361374
1393.00	0.361775
1394.00	0.362195
1395.00	0.362607
1396.00	0.363000
1397.00	0.363416
1398.00	0.363853
1399.00	0.364282
1400.00	0.364712
1401.00	0.365150
1402.00	0.365571
1403.00	0.366001
1404.00	0.366417
1405.00	0.366839
1406.00	0.367242
1407.00	0.367635
1408.00	0.368011
1409.00	0.368362
1410.00	0.368717
1411.00	0.369056
1412.00	0.369378
1413.00	0.369711
1414.00	0.370010
1415.00	0.370283
1416.00	0.370533
1417.00	0.370785
1418.00	0.371003
1419.00	0.371196
1420.00	0.371364
1421.00	0.371510
1422.00	0.371640
1423.00	0.371787
1424.00	0.371928
1425.00	0.372044
1426.00	0.372159
1427.00	0.372218
1428.00	0.372265
1429.00	0.372289
1430.00	0.372295
1431.00	0.372290
1432.00	0.372243
1433.00	0.372194
1434.00	0.372153
1435.00	0.372127
1436.00	0.372092
1437.00	0.372022
1438.00	0.371936
1439.00	0.371853
1440.00	0.371710
1441.00	0.371565
1442.00	0.371429
1443.00	0.371270
1444.00	0.371116
1445.00	0.370933
1446.00	0.370754
1447.00	0.370600
1448.00	0.370423
1449.00	0.370241
1450.00	0.370056
1451.00	0.369854
1452.00	0.369658
1453.00	0.369408
1454.00	0.369164
1455.00	0.368914
1456.00	0.368664
1457.00	0.368413
1458.00	0.368124
1459.00	0.367817
1460.00	0.367490
1461.00	0.367135
1462.00	0.366776
1463.00	0.366354
1464.00	0.365931
1465.00	0.365484
1466.00	0.365050
1467.00	0.364617
1468.00	0.364127
1469.00	0.363627
1470.00	0.363161
1471.00	0.362674
1472.00	0.362176
1473.00	0.361682
1474.00	0.361178
1475.00	0.360665
1476.00	0.360129
1477.00	0.359596
1478.00	0.359062
1479.00	0.358511
1480.00	0.357981
1481.00	0.357424
1482.00	0.356891
1483.00	0.356349
1484.00	0.355779
1485.00	0.355252
1486.00	0.354685
1487.00	0.354104
1488.00	0.353524
1489.00	0.352961
1490.00	0.352371
1491.00	0.351773
1492.00	0.351177
1493.00	0.350606
1494.00	0.350020
1495.00	0.349442
1496.00	0.348866
1497.00	0.348317
1498.00	0.347760
1499.00	0.347158
1500.00	0.346567
1501.00	0.346017
1502.00	0.345434
1503.00	0.344850
1504.00	0.344255
1505.00	0.343689
1506.00	0.343081
1507.00	0.342468
1508.00	0.341889
1509.00	0.341307
1510.00	0.340711
1511.00	0.340103
1512.00	0.339521
1513.00	0.338942
1514.00	0.338356
1515.00	0.337756
1516.00	0.337208
1517.00	0.336657
1518.00	0.336106
1519.00	0.335561
1520.00	0.335035
1521.00	0.334540
1522.00	0.334002
1523.00	0.333491
1524.00	0.332976
1525.00	0.332449
1526.00	0.331943
1527.00	0.331442
1528.00	0.330958
1529.00	0.330448
1530.00	0.329949
1531.00	0.329451
1532.00	0.328972
1533.00	0.328484
1534.00	0.327991
1535.00	0.327466
1536.00	0.326969
1537.00	0.326486
1538.00	0.325989
1539.00	0.325515
1540.00	0.325039
1541.00	0.324575
1542.00	0.324108
1543.00	0.323628
1544.00	0.323191
1545.00	0.322757
1546.00	0.322308
1547.00	0.321888
1548.00	0.321474
1549.00	0.321051
1550.00	0.320648
1551.00	0.320248
1552.00	0.319844
1553.00	0.319432
1554.00	0.318993
1555.00	0.318572
1556.00	0.318131
1557.00	0.317709
1558.00	0.317286
1559.00	0.316883
1560.00	0.316478
1561.00	0.316041
1562.00	0.315623
1563.00	0.315239
1564.00	0.314825
1565.00	0.314428
1566.00	0.314018
1567.00	0.313613
1568.00	0.313214
1569.00	0.312839
1570.00	0.312433
1571.00	0.312052
1572.00	0.311669
1573.00	0.311318
1574.00	0.310945
1575.00	0.310559
1576.00	0.310178
1577.00	0.309808
1578.00	0.309454
1579.00	0.309079
1580.00	0.308724
1581.00	0.308373
1582.00	0.308004
1583.00	0.307667
1584.00	0.307315
1585.00	0.306977
1586.00	0.306631
1587.00	0.306312
1588.00	0.305967
1589.00	0.305636
1590.00	0.305303
1591.00	0.304996
1592.00	0.304713
1593.00	0.304405
1594.00	0.304113
1595.00	0.303812
1596.00	0.303523
1597.00	0.303221
1598.00	0.302924
1599.00	0.302633
1600.00	0.302321
1601.00	0.302021
1602.00	0.301719
1603.00	0.301411
1604.00	0.301105
1605.00	0.300834
1606.00	0.300543
1607.00	0.300281
1608.00	0.300008
1609.00	0.299736
1610.00	0.299484
1611.00	0.299208
1612.00	0.298921
1613.00	0.298641
1614.00	0.298365
1615.00	0.298106
1616.00	0.297869
1617.00	0.297657
1618.00	0.297422
1619.00	0.297191
1620.00	0.296981
1621.00	0.296748
1622.00	0.296517
1623.00	0.296306
1624.00	0.296062
1625.00	0.295826
1626.00	0.295603
1627.00	0.295369
1628.00	0.295170
1629.00	0.294970
1630.00	0.294784
1631.00	0.294597
1632.00	0.294409
1633.00	0.294179
1634.00	0.293948
1635.00	0.293728
1636.00	0.293525
1637.00	0.293310
1638.00	0.293130
1639.00	0.292964
1640.00	0.292790
1641.00	0.292614
1642.00	0.292438
1643.00	0.294096
1644.00	0.295844
1645.00	0.297538
1646.00	0.299275
1647.00	0.300991
1648.00	0.302676
1649.00	0.304420
1650.00	0.306179
1651.00	0.307924
1652.00	0.309630
1653.00	0.311386
1654.00	0.313080
1655.00	0.314829
1656.00	0.316541
1657.00	0.318274
1658.00	0.320052
1659.00	0.321849
1660.00	0.321596
1661.00	0.321322
1662.00	0.321042
1663.00	0.320775
1664.00	0.320549
1665.00	0.320295
1666.00	0.319984
1667.00	0.319694
1668.00	0.319429
1669.00	0.319196
1670.00	0.318878
1671.00	0.318669
1672.00	0.318444
1673.00	0.318247
1674.00	0.318003
1675.00	0.317747
1676.00	0.317485
1677.00	0.317375
1678.00	0.317149
1679.00	0.317006
1680.00	0.316795
1681.00	0.316606
1682.00	0.316469
1683.00	0.316318
1684.00	0.316221
1685.00	0.316089
1686.00	0.315970
1687.00	0.315808
1688.00	0.315803
1689.00	0.315683
1690.00	0.315582
1691.00	0.315536
1692.00	0.315502
1693.00	0.315425
1694.00	0.315209
1695.00	0.315136
1696.00	0.315056
1697.00	0.314994
1698.00	0.314857
1699.00	0.314831
1700.00	0.314736
1701.00	0.314607
1702.00	0.314463
1703.00	0.314310
1704.00	0.314257
1705.00	0.314049
1706.00	0.313946
1707.00	0.313851
1708.00	0.313725
1709.00	0.313530
1710.00	0.313394
1711.00	0.313281
1712.00	0.313206
1713.00	0.313074
1714.00	0.312885
1715.00	0.312895
1716.00	0.312737
1717.00	0.312629
1718.00	0.312555
1719.00	0.312459
1720.00	0.312350
1721.00	0.312192
1722.00	0.312090
1723.00	0.311948
1724.00	0.311792
1725.00	0.311616
1726.00	0.311487
1727.00	0.311360
1728.00	0.311237
1729.00	0.310997
1730.00	0.310770
1731.00	0.310678
1732.00	0.310331
1733.00	0.310144
1734.00	0.309924
1735.00	0.309767
1736.00	0.309615
1737.00	0.309442
1738.00	0.309311
1739.00	0.309095
1740.00	0.308988
1741.00	0.308814
1742.00	0.308706
1743.00	0.308582
1744.00	0.308461
1745.00	0.308363
1746.00	0.308206
1747.00	0.308108
1748.00	0.308038
1749.00	0.308027
1750.00	0.307894
1751.00	0.307905
1752.00	0.307657
1753.00	0.307550
1754.00	0.307448
1755.00	0.307443
1756.00	0.307371
1757.00	0.307260
1758.00	0.307113
1759.00	0.307019
1760.00	0.306866
1761.00	0.306739
1762.00	0.306646
1763.00	0.306565
1764.00	0.306548
1765.00	0.306273
1766.00	0.306122
1767.00	0.305955
1768.00	0.305772
1769.00	0.305670
1770.00	0.305529
1771.00	0.305433
1772.00	0.305230
1773.00	0.305104
1774.00	0.304836
1775.00	0.304721
1776.00	0.304453
1777.00	0.304300
1778.00	0.304137
1779.00	0.303934
1780.00	0.303765
1781.00	0.303555
1782.00	0.303530
1783.00	0.303243
1784.00	0.303201
1785.00	0.302980
1786.00	0.302826
1787.00	0.302556
1788.00	0.302383
1789.00	0.302119
1790.00	0.301934
1791.00	0.301786
1792.00	0.301648
1793.00	0.301565
1794.00	0.301331
1795.00	0.301120
1796.00	0.300885
1797.00	0.300746
1798.00	0.300485
1799.00	0.300246
1800.00	0.300063
1801.00	0.299777
1802.00	0.299451
1803.00	0.299244
1804.00	0.299042
1805.00	0.298789
1806.00	0.298568
1807.00	0.298326
1808.00	0.298154
1809.00	0.297750
1810.00	0.297430
1811.00	0.297187
1812.00	0.297007
1813.00	0.296799
1814.00	0.296556
1815.00	0.296332
1816.00	0.296028
1817.00	0.295894
1818.00	0.295594
1819.00	0.295494
1820.00	0.295265
1821.00	0.295220
1822.00	0.295113
1823.00	0.294933
1824.00	0.294714
1825.00	0.294557
1826.00	0.294501
1827.00	0.294343
1828.00	0.294345
1829.00	0.294103
1830.00	0.293939
1831.00	0.293789
1832.00	0.293776
1833.00	0.293709
1834.00	0.293557
1835.00	0.293559
1836.00	0.293612
1837.00	0.293572
1838.00	0.293459
1839.00	0.293467
1840.00	0.293495
1841.00	0.293541
1842.00	0.293537
1843.00	0.293628
1844.00	0.293815
1845.00	0.293872
1846.00	0.294186
1847.00	0.294485
1848.00	0.294696
1849.00	0.294741
1850.00	0.295121
1851.00	0.295535
1852.00	0.295904
1853.00	0.296188
1854.00	0.296782
1855.00	0.297323
1856.00	0.297740
1857.00	0.298419
1858.00	0.299104
1859.00	0.299840
1860.00	0.300544
1861.00	0.301295
1862.00	0.302196
1863.00	0.303086
1864.00	0.304118
1865.00	0.305344
1866.00	0.306665
1867.00	0.307821
1868.00	0.309107
1869.00	0.310600
1870.00	0.312183
1871.00	0.313577
1872.00	0.315206
1873.00	0.316982
1874.00	0.318669
1875.00	0.320566
1876.00	0.322480
1877.00	0.324554
1878.00	0.326588
1879.00	0.328687
1880.00	0.330829
1881.00	0.332790
1882.00	0.334604
1883.00	0.336641
1884.00	0.338850
1885.00	0.341008
1886.00	0.343047
1887.00	0.345113
1888.00	0.347260
1889.00	0.349250
1890.00	0.351347
1891.00	0.353513
1892.00	0.355354
1893.00	0.357402
1894.00	0.359476
1895.00	0.361613
1896.00	0.363372
1897.00	0.365231
1898.00	0.367212
1899.00	0.369264
1900.00	0.371234
1901.00	0.372965
1902.00	0.374864
1903.00	0.376674
1904.00	0.378376
1905.00	0.380011
1906.00	0.381737
1907.00	0.383071
1908.00	0.384566
1909.00	0.386099
1910.00	0.387475
1911.00	0.388638
1912.00	0.389684
1913.00	0.391184
1914.00	0.392004
1915.00	0.392866
1916.00	0.393848
1917.00	0.394605
1918.00	0.395252
1919.00	0.395738
1920.00	0.396076
1921.00	0.396179
1922.00	0.396625
1923.00	0.396852
1924.00	0.397503
1925.00	0.397601
1926.00	0.397708
1927.00	0.397837
1928.00	0.398123
1929.00	0.397915
1930.00	0.397715
1931.00	0.398078
1932.00	0.397948
1933.00	0.397827
1934.00	0.397962
1935.00	0.397983
1936.00	0.397837
1937.00	0.397774
1938.00	0.398169
1939.00	0.397742
1940.00	0.397645
1941.00	0.397146
1942.00	0.397127
1943.00	0.396748
1944.00	0.396381
1945.00	0.396001
1946.00	0.395751
1947.00	0.395343
1948.00	0.394578
1949.00	0.394567
1950.00	0.393890
1951.00	0.393283
1952.00	0.392633
1953.00	0.392043
1954.00	0.391528
1955.00	0.390711
1956.00	0.390408
1957.00	0.389757
1958.00	0.389439
1959.00	0.388716
1960.00	0.388254
1961.00	0.387395
1962.00	0.386675
1963.00	0.386097
1964.00	0.385533
1965.00	0.385100
1966.00	0.384066
1967.00	0.383689
1968.00	0.382972
1969.00	0.382368
1970.00	0.381694
1971.00	0.381121
1972.00	0.380407
1973.00	0.379762
1974.00	0.379068
1975.00	0.378116
1976.00	0.377181
1977.00	0.376655
1978.00	0.376184
1979.00	0.375353
1980.00	0.374610
1981.00	0.373926
1982.00	0.373218
1983.00	0.372571
1984.00	0.371708
1985.00	0.370695
1986.00	0.370012
1987.00	0.369390
1988.00	0.368620
1989.00	0.367934
1990.00	0.366944
1991.00	0.366262
1992.00	0.365623
1993.00	0.365159
1994.00	0.364080
1995.00	0.363275
1996.00	0.362793
1997.00	0.362254
1998.00	0.361333
1999.00	0.360686
2000.00	0.360169
2001.00	0.359356
2002.00	0.358899
2003.00	0.358281
2004.00	0.357697
2005.00	0.357092
2006.00	0.356489
2007.00	0.356041
2008.00	0.355423
2009.00	0.354450
2010.00	0.353622
2011.00	0.353227
2012.00	0.352458
2013.00	0.351681
2014.00	0.350903
2015.00	0.350250
2016.00	0.349441
2017.00	0.348578
2018.00	0.348163
2019.00	0.347534
2020.00	0.346555
2021.00	0.345750
2022.00	0.344902
2023.00	0.344100
2024.00	0.343598
2025.00	0.342778
2026.00	0.342466
2027.00	0.341930
2028.00	0.341172
2029.00	0.340634
2030.00	0.340063
2031.00	0.339409
2032.00	0.338836
2033.00	0.338288
2034.00	0.337607
2035.00	0.336915
2036.00	0.336234
2037.00	0.335864
2038.00	0.335132
2039.00	0.334905
2040.00	0.334331
2041.00	0.333487
2042.00	0.332878
2043.00	0.332363
2044.00	0.331877
2045.00	0.331372
2046.00	0.330758
2047.00	0.330279
2048.00	0.330025
2049.00	0.329369
2050.00	0.328511
2051.00	0.328076
2052.00	0.327656
2053.00	0.327151
2054.00	0.326759
2055.00	0.326511
2056.00	0.325636
2057.00	0.325525
2058.00	0.325292
2059.00	0.325085
2060.00	0.324510
2061.00	0.323989
2062.00	0.323608
2063.00	0.323303
2064.00	0.322512
2065.00	0.321960
2066.00	0.321719
2067.00	0.321470
2068.00	0.321077
2069.00	0.320550
2070.00	0.320464
2071.00	0.319622
2072.00	0.319208
2073.00	0.318963
2074.00	0.318251
2075.00	0.317545
2076.00	0.316885
2077.00	0.316362
2078.00	0.315746
2079.00	0.315337
2080.00	0.314649
2081.00	0.314336
2082.00	0.313786
2083.00	0.313369
2084.00	0.312780
2085.00	0.312393
2086.00	0.311632
2087.00	0.310956
2088.00	0.310580
2089.00	0.309805
2090.00	0.309270
2091.00	0.308904
2092.00	0.308650
2093.00	0.308066
2094.00	0.307560
2095.00	0.307084
2096.00	0.306304
2097.00	0.305683
2098.00	0.305246
2099.00	0.304622
2100.00	0.303708
2101.00	0.303367
2102.00	0.302927
2103.00	0.302675
2104.00	0.301797
2105.00	0.301540
2106.00	0.301180
2107.00	0.300402
2108.00	0.299691
2109.00	0.299054
2110.00	0.298796
2111.00	0.298173
2112.00	0.297818
2113.00	0.297469
2114.00	0.297205
2115.00	0.296558
2116.00	0.296148
2117.00	0.295928
2118.00	0.295297
2119.00	0.294593
2120.00	0.294200
2121.00	0.293958
2122.00	0.293191
2123.00	0.292866
2124.00	0.292544
2125.00	0.292104
2126.00	0.291391
2127.00	0.290834
2128.00	0.290616
2129.00	0.289878
2130.00	0.289412
2131.00	0.289105
2132.00	0.288745
2133.00	0.288013
2134.00	0.287447
2135.00	0.286982
2136.00	0.286618
2137.00	0.286009
2138.00	0.285745
2139.00	0.285619
2140.00	0.284820
2141.00	0.284777
2142.00	0.284334
2143.00	0.284224
2144.00	0.283736
2145.00	0.283297
2146.00	0.283283
2147.00	0.282913
2148.00	0.282384
2149.00	0.282113
2150.00	0.282079
2151.00	0.281848
2152.00	0.281912
2153.00	0.281242
2154.00	0.281084
2155.00	0.280219
2156.00	0.279799
2157.00	0.279891
2158.00	0.279270
2159.00	0.279026
2160.00	0.278653
2161.00	0.278335
2162.00	0.277815
2163.00	0.277391
2164.00	0.276831
2165.00	0.276600
2166.00	0.275953
2167.00	0.275651
2168.00	0.275539
2169.00	0.274906
2170.00	0.275079
2171.00	0.274728
2172.00	0.274650
2173.00	0.274217
2174.00	0.274100
2175.00	0.273869
2176.00	0.273408
2177.00	0.273075
2178.00	0.272809
2179.00	0.272900
2180.00	0.272663
2181.00	0.272853
2182.00	0.272581
2183.00	0.272598
2184.00	0.272171
2185.00	0.271998
2186.00	0.271951
2187.00	0.271522
2188.00	0.271191
2189.00	0.271033
2190.00	0.271081
2191.00	0.270564
2192.00	0.270399
2193.00	0.270347
2194.00	0.270325
2195.00	0.270226
2196.00	0.269846
2197.00	0.269650
[truncated: 303 more rows]
