# Supplementary material for: Ultrafast charge-transfer-induced spin transition in cobalt-tungstate molecular photomagnets
Source: Nat Commun. 2025 Jun 6;16:5012. doi: 10.1038/s41467-025-60401-4 (PMC12144094; doi:10.1038/s41467-025-60401-4)
Supplement: Supplementary file 5 — Source Data [file 41467_2025_60401_MOESM5_ESM.zip › Source_Data_files/Photoinduced_UV_vis_NIR_spectra_CsCoW/photo2nd_anealing/File_220713_190740_325K.txt]

File_220713_190740_325K.spc - RawData
�g�� (nm)	Abs.
200.00	1.827862
201.00	1.748715
202.00	1.741307
203.00	1.763243
204.00	1.772244
205.00	1.692733
206.00	1.875698
207.00	1.960748
208.00	1.973160
209.00	1.996814
210.00	2.082654
211.00	2.036136
212.00	2.084233
213.00	2.171155
214.00	2.301019
215.00	2.102587
216.00	2.112449
217.00	2.060992
218.00	2.029918
219.00	1.882454
220.00	1.880127
221.00	1.870511
222.00	1.903470
223.00	1.946992
224.00	1.985476
225.00	2.038995
226.00	2.006617
227.00	2.002507
228.00	1.962373
229.00	1.966802
230.00	1.957068
231.00	1.955728
232.00	1.926446
233.00	1.913751
234.00	1.929837
235.00	1.938227
236.00	1.947867
237.00	1.970129
238.00	2.006698
239.00	2.018139
240.00	2.035766
241.00	2.063578
242.00	2.056949
243.00	2.056734
244.00	2.041053
245.00	2.031818
246.00	2.018126
247.00	2.013905
248.00	2.012531
249.00	2.024467
250.00	2.049322
251.00	2.045307
252.00	2.057390
253.00	2.058545
254.00	2.060182
255.00	2.047491
256.00	2.054055
257.00	2.060608
258.00	2.067691
259.00	2.067800
260.00	2.082493
261.00	2.080439
262.00	2.075183
263.00	2.077311
264.00	2.079225
265.00	2.050607
266.00	2.049266
267.00	2.054102
268.00	2.051044
269.00	2.042224
270.00	2.053117
271.00	2.052219
272.00	2.046504
273.00	2.043694
274.00	2.046001
275.00	2.040271
276.00	2.039033
277.00	2.032574
278.00	2.030064
279.00	2.032968
280.00	2.034204
281.00	2.034347
282.00	2.034559
283.00	2.025431
284.00	2.016511
285.00	2.004610
286.00	2.002438
287.00	2.000381
288.00	1.989389
289.00	1.967048
290.00	1.962401
291.00	1.956311
292.00	1.942946
293.00	1.935015
294.00	1.936086
295.00	1.929506
296.00	1.915747
297.00	1.905818
298.00	1.899342
299.00	1.885597
300.00	1.886396
301.00	1.876589
302.00	1.873982
303.00	1.865624
304.00	1.865924
305.00	1.843290
306.00	1.830921
307.00	1.808211
308.00	1.796735
309.00	1.781834
310.00	1.763748
311.00	1.761239
312.00	1.760759
313.00	1.744652
314.00	1.734370
315.00	1.733236
316.00	1.715840
317.00	1.705743
318.00	1.702437
319.00	1.687768
320.00	1.679735
321.00	1.666358
322.00	1.648673
323.00	1.643122
324.00	1.642964
325.00	1.624004
326.00	1.619090
327.00	1.609590
328.00	1.591720
329.00	1.578567
330.00	1.573378
331.00	1.564005
332.00	1.556889
333.00	1.549289
334.00	1.538286
335.00	1.529389
336.00	1.516292
337.00	1.508819
338.00	1.504669
339.00	1.503336
340.00	1.497604
341.00	1.494411
342.00	1.488271
343.00	1.481691
344.00	1.472510
345.00	1.466187
346.00	1.462994
347.00	1.462478
348.00	1.457250
349.00	1.452639
350.00	1.453333
351.00	1.448532
352.00	1.441464
353.00	1.434945
354.00	1.433520
355.00	1.425566
356.00	1.420503
357.00	1.415908
358.00	1.411708
359.00	1.405006
360.00	1.400644
361.00	1.396109
362.00	1.391430
363.00	1.385498
364.00	1.377228
365.00	1.370121
366.00	1.361634
367.00	1.351688
368.00	1.344754
369.00	1.338310
370.00	1.329463
371.00	1.322479
372.00	1.315300
373.00	1.306340
374.00	1.297120
375.00	1.289610
376.00	1.280163
377.00	1.271838
378.00	1.263210
379.00	1.255115
380.00	1.246407
381.00	1.236671
382.00	1.226900
383.00	1.218581
384.00	1.209461
385.00	1.200481
386.00	1.193023
387.00	1.185109
388.00	1.177320
389.00	1.169753
390.00	1.162731
391.00	1.155114
392.00	1.148567
393.00	1.142336
394.00	1.136153
395.00	1.128923
396.00	1.123058
397.00	1.117346
398.00	1.110465
399.00	1.104511
400.00	1.099974
401.00	1.094913
402.00	1.089416
403.00	1.085604
404.00	1.082042
405.00	1.078797
406.00	1.075614
407.00	1.073050
408.00	1.070583
409.00	1.068149
410.00	1.064736
411.00	1.062452
412.00	1.060066
413.00	1.056923
414.00	1.054448
415.00	1.052325
416.00	1.049874
417.00	1.047426
418.00	1.045971
419.00	1.042789
420.00	1.040028
421.00	1.037085
422.00	1.034622
423.00	1.032085
424.00	1.029478
425.00	1.027479
426.00	1.025434
427.00	1.023754
428.00	1.020133
429.00	1.017936
430.00	1.015375
431.00	1.012545
432.00	1.009547
433.00	1.008389
434.00	1.006003
435.00	1.003823
436.00	1.001656
437.00	0.998769
438.00	0.995989
439.00	0.993522
440.00	0.990544
441.00	0.987968
442.00	0.985678
443.00	0.982222
444.00	0.979555
445.00	0.977691
446.00	0.975525
447.00	0.973666
448.00	0.972494
449.00	0.970747
450.00	0.968180
451.00	0.965731
452.00	0.962922
453.00	0.960231
454.00	0.957917
455.00	0.955424
456.00	0.953445
457.00	0.951348
458.00	0.949296
459.00	0.947238
460.00	0.945457
461.00	0.944013
462.00	0.942519
463.00	0.941161
464.00	0.939753
465.00	0.938650
466.00	0.936863
467.00	0.935547
468.00	0.933965
469.00	0.932279
470.00	0.930412
471.00	0.929066
472.00	0.927460
473.00	0.925519
474.00	0.923969
475.00	0.922491
476.00	0.920427
477.00	0.918524
478.00	0.917416
479.00	0.916158
480.00	0.914111
481.00	0.912852
482.00	0.911517
483.00	0.909533
484.00	0.907588
485.00	0.906088
486.00	0.904057
487.00	0.902090
488.00	0.900377
489.00	0.898785
490.00	0.897613
491.00	0.896313
492.00	0.895184
493.00	0.893852
494.00	0.891781
495.00	0.889889
496.00	0.888165
497.00	0.886203
498.00	0.884519
499.00	0.883609
500.00	0.882052
501.00	0.880299
502.00	0.878864
503.00	0.877782
504.00	0.876005
505.00	0.874525
506.00	0.873748
507.00	0.872758
508.00	0.871433
509.00	0.870391
510.00	0.869072
511.00	0.867674
512.00	0.865973
513.00	0.864895
514.00	0.863595
515.00	0.862461
516.00	0.861437
517.00	0.860627
518.00	0.859526
519.00	0.858834
520.00	0.858053
521.00	0.856807
522.00	0.855891
523.00	0.854557
524.00	0.853493
525.00	0.852832
526.00	0.852532
527.00	0.851783
528.00	0.851152
529.00	0.850521
530.00	0.849981
531.00	0.848850
532.00	0.848065
533.00	0.847836
534.00	0.846892
535.00	0.846256
536.00	0.846029
537.00	0.845791
538.00	0.844904
539.00	0.844949
540.00	0.844285
541.00	0.843751
542.00	0.843468
543.00	0.843034
544.00	0.842351
545.00	0.842548
546.00	0.842425
547.00	0.842360
548.00	0.842572
549.00	0.842297
550.00	0.841839
551.00	0.841152
552.00	0.840599
553.00	0.840126
554.00	0.839792
555.00	0.839491
556.00	0.839459
557.00	0.839491
558.00	0.839390
559.00	0.839798
560.00	0.839377
561.00	0.839847
562.00	0.840016
563.00	0.840245
564.00	0.840444
565.00	0.841031
566.00	0.840744
567.00	0.840291
568.00	0.840216
569.00	0.840153
570.00	0.839874
571.00	0.840551
572.00	0.841218
573.00	0.841742
574.00	0.842077
575.00	0.842747
576.00	0.842859
577.00	0.843576
578.00	0.844417
579.00	0.845289
580.00	0.846355
581.00	0.847548
582.00	0.848316
583.00	0.849248
584.00	0.849613
585.00	0.850497
586.00	0.850875
587.00	0.851750
588.00	0.852314
589.00	0.853786
590.00	0.855206
591.00	0.857162
592.00	0.858919
593.00	0.860534
594.00	0.862450
595.00	0.863565
596.00	0.864611
597.00	0.865801
598.00	0.867710
599.00	0.868972
600.00	0.870421
601.00	0.872868
602.00	0.874557
603.00	0.875888
604.00	0.877732
605.00	0.879815
606.00	0.881005
607.00	0.882875
608.00	0.884608
609.00	0.886535
610.00	0.888154
611.00	0.889663
612.00	0.891058
613.00	0.893018
614.00	0.894504
615.00	0.896304
616.00	0.898153
617.00	0.900217
618.00	0.901605
619.00	0.903234
620.00	0.905238
621.00	0.907477
622.00	0.908971
623.00	0.910746
624.00	0.913110
625.00	0.915050
626.00	0.917028
627.00	0.919518
628.00	0.921600
629.00	0.923486
630.00	0.925917
631.00	0.927178
632.00	0.929442
633.00	0.932417
634.00	0.934445
635.00	0.935902
636.00	0.938144
637.00	0.940244
638.00	0.940762
639.00	0.942697
640.00	0.944658
641.00	0.947161
642.00	0.949260
643.00	0.951839
644.00	0.953659
645.00	0.956009
646.00	0.956847
647.00	0.958064
648.00	0.959868
649.00	0.961261
650.00	0.962926
651.00	0.965578
652.00	0.966574
653.00	0.968825
654.00	0.970564
655.00	0.972438
656.00	0.974735
657.00	0.977432
658.00	0.978917
659.00	0.982056
660.00	0.983979
661.00	0.985703
662.00	0.988114
663.00	0.990578
664.00	0.992349
665.00	0.993849
666.00	0.995271
667.00	0.996538
668.00	0.997448
669.00	0.998279
670.00	0.999662
671.00	1.000835
672.00	1.002241
673.00	1.004301
674.00	1.005501
675.00	1.006123
676.00	1.007969
677.00	1.009751
678.00	1.010715
679.00	1.012460
680.00	1.014498
681.00	1.015830
682.00	1.017725
683.00	1.018884
684.00	1.020749
685.00	1.022929
686.00	1.025659
687.00	1.026686
688.00	1.028961
689.00	1.029591
690.00	1.031669
691.00	1.031943
692.00	1.033236
693.00	1.034018
694.00	1.037007
695.00	1.037008
696.00	1.037210
697.00	1.037324
698.00	1.038775
699.00	1.038633
700.00	1.040259
701.00	1.041416
702.00	1.043441
703.00	1.044828
704.00	1.047324
705.00	1.048078
706.00	1.049641
707.00	1.050219
708.00	1.050946
709.00	1.049907
710.00	1.051894
711.00	1.053231
712.00	1.054184
713.00	1.055657
714.00	1.057955
715.00	1.058347
716.00	1.059559
717.00	1.061476
718.00	1.060498
719.00	1.057001
720.00	1.053764
721.00	1.052237
722.00	1.051912
723.00	1.051521
724.00	1.051021
725.00	1.050466
726.00	1.049998
727.00	1.049422
728.00	1.048696
729.00	1.048619
730.00	1.049187
731.00	1.049722
732.00	1.050351
733.00	1.050814
734.00	1.051327
735.00	1.051973
736.00	1.052456
737.00	1.052884
738.00	1.053427
739.00	1.053850
740.00	1.054421
741.00	1.054798
742.00	1.055089
743.00	1.055418
744.00	1.055798
745.00	1.056121
746.00	1.056301
747.00	1.056540
748.00	1.056746
749.00	1.056852
750.00	1.057200
751.00	1.057252
752.00	1.057370
753.00	1.057433
754.00	1.057691
755.00	1.057694
756.00	1.057688
757.00	1.057757
758.00	1.057680
759.00	1.057692
760.00	1.057597
761.00	1.057488
762.00	1.057468
763.00	1.057471
764.00	1.057397
765.00	1.057294
766.00	1.057231
767.00	1.056937
768.00	1.056722
769.00	1.056452
770.00	1.056193
771.00	1.055884
772.00	1.055559
773.00	1.055300
774.00	1.054809
775.00	1.054583
776.00	1.054204
777.00	1.053792
778.00	1.053445
779.00	1.053020
780.00	1.052485
781.00	1.051962
782.00	1.051469
783.00	1.050919
784.00	1.050454
785.00	1.049880
786.00	1.049255
787.00	1.048772
788.00	1.048179
789.00	1.047640
790.00	1.047083
791.00	1.046507
792.00	1.045788
793.00	1.045031
794.00	1.044338
795.00	1.043559
796.00	1.042752
797.00	1.042036
798.00	1.041282
799.00	1.040539
800.00	1.039711
801.00	1.038921
802.00	1.038217
803.00	1.037300
804.00	1.036430
805.00	1.035541
806.00	1.034572
807.00	1.033539
808.00	1.032568
809.00	1.031628
810.00	1.030751
811.00	1.029849
812.00	1.028956
813.00	1.027967
814.00	1.027051
815.00	1.026009
816.00	1.025070
817.00	1.024120
818.00	1.023188
819.00	1.022235
820.00	1.021385
821.00	1.020337
822.00	1.019296
823.00	1.018295
824.00	1.017313
825.00	1.016404
826.00	1.015452
827.00	1.014562
828.00	1.013577
829.00	1.012611
830.00	1.011671
831.00	1.010598
832.00	1.009689
833.00	1.008659
834.00	1.007704
835.00	1.006616
836.00	1.005455
837.00	1.004490
838.00	1.003588
839.00	1.002650
840.00	1.001679
841.00	1.000705
842.00	0.999644
843.00	0.998488
844.00	0.997511
845.00	0.996310
846.00	0.995173
847.00	0.994172
848.00	0.993295
849.00	0.992273
850.00	0.991178
851.00	0.989888
852.00	0.988857
853.00	0.987655
854.00	0.986562
855.00	0.985507
856.00	0.984368
857.00	0.983359
858.00	0.982196
859.00	0.981185
860.00	0.980106
861.00	0.978689
862.00	0.977824
863.00	0.972716
864.00	0.967464
865.00	0.962038
866.00	0.956764
867.00	0.951608
868.00	0.946459
869.00	0.941173
870.00	0.936197
871.00	0.930943
872.00	0.925521
873.00	0.920245
874.00	0.914858
875.00	0.909661
876.00	0.904445
877.00	0.899249
878.00	0.894102
879.00	0.888719
880.00	0.886742
881.00	0.884784
882.00	0.882848
883.00	0.880830
884.00	0.878913
885.00	0.876992
886.00	0.875014
887.00	0.872986
888.00	0.870939
889.00	0.869033
890.00	0.867098
891.00	0.865266
892.00	0.863343
893.00	0.861167
894.00	0.859188
895.00	0.857226
896.00	0.855266
897.00	0.853241
898.00	0.851238
899.00	0.849313
900.00	0.847417
901.00	0.845349
902.00	0.843245
903.00	0.841184
904.00	0.839186
905.00	0.837147
906.00	0.835080
907.00	0.833051
908.00	0.830863
909.00	0.828800
910.00	0.826855
911.00	0.824836
912.00	0.822815
913.00	0.820683
914.00	0.818585
915.00	0.816570
916.00	0.814499
917.00	0.812442
918.00	0.810334
919.00	0.808391
920.00	0.806413
921.00	0.804372
922.00	0.802395
923.00	0.800434
924.00	0.798427
925.00	0.796506
926.00	0.794515
927.00	0.792577
928.00	0.790584
929.00	0.788616
930.00	0.786733
931.00	0.784837
932.00	0.782866
933.00	0.780934
934.00	0.778972
935.00	0.777117
936.00	0.775227
937.00	0.773321
938.00	0.771399
939.00	0.769486
940.00	0.767548
941.00	0.765659
942.00	0.763747
943.00	0.761807
944.00	0.759860
945.00	0.757911
946.00	0.755972
947.00	0.754051
948.00	0.752202
949.00	0.750359
950.00	0.748503
951.00	0.746634
952.00	0.744746
953.00	0.742841
954.00	0.740959
955.00	0.739037
956.00	0.737105
957.00	0.735208
958.00	0.733285
959.00	0.731399
960.00	0.729562
961.00	0.727686
962.00	0.725780
963.00	0.723883
964.00	0.721984
965.00	0.720070
966.00	0.718121
967.00	0.716125
968.00	0.714130
969.00	0.712180
970.00	0.710254
971.00	0.708368
972.00	0.706480
973.00	0.704553
974.00	0.702645
975.00	0.700762
976.00	0.698852
977.00	0.696909
978.00	0.695002
979.00	0.693174
980.00	0.691368
981.00	0.689535
982.00	0.687707
983.00	0.685909
984.00	0.684147
985.00	0.682388
986.00	0.680570
987.00	0.678752
988.00	0.676944
989.00	0.675197
990.00	0.673513
991.00	0.671788
992.00	0.670050
993.00	0.668315
994.00	0.666602
995.00	0.664892
996.00	0.663183
997.00	0.661446
998.00	0.659750
999.00	0.658035
1000.00	0.656318
1001.00	0.654616
1002.00	0.652944
1003.00	0.651319
1004.00	0.649677
1005.00	0.648027
1006.00	0.646383
1007.00	0.644714
1008.00	0.643063
1009.00	0.641428
1010.00	0.639790
1011.00	0.638170
1012.00	0.636554
1013.00	0.634948
1014.00	0.633334
1015.00	0.631743
1016.00	0.630146
1017.00	0.628578
1018.00	0.626996
1019.00	0.625429
1020.00	0.623847
1021.00	0.622294
1022.00	0.620728
1023.00	0.619164
1024.00	0.617641
1025.00	0.616131
1026.00	0.614596
1027.00	0.613093
1028.00	0.611586
1029.00	0.610095
1030.00	0.608605
1031.00	0.607141
1032.00	0.605657
1033.00	0.604177
1034.00	0.602685
1035.00	0.601222
1036.00	0.599744
1037.00	0.598287
1038.00	0.596818
1039.00	0.595379
1040.00	0.593921
1041.00	0.592446
1042.00	0.590985
1043.00	0.589578
1044.00	0.588131
1045.00	0.586697
1046.00	0.585253
1047.00	0.583828
1048.00	0.582435
1049.00	0.581028
1050.00	0.579637
1051.00	0.578262
1052.00	0.576903
1053.00	0.575531
1054.00	0.574193
1055.00	0.572868
1056.00	0.571514
1057.00	0.570154
1058.00	0.568822
1059.00	0.567536
1060.00	0.566225
1061.00	0.564919
1062.00	0.563592
1063.00	0.562306
1064.00	0.560993
1065.00	0.559689
1066.00	0.558388
1067.00	0.557104
1068.00	0.555819
1069.00	0.554538
1070.00	0.553286
1071.00	0.552011
1072.00	0.550724
1073.00	0.549427
1074.00	0.548164
1075.00	0.546923
1076.00	0.545630
1077.00	0.544341
1078.00	0.543093
1079.00	0.541892
1080.00	0.540651
1081.00	0.539448
1082.00	0.538219
1083.00	0.537050
1084.00	0.535875
1085.00	0.534698
1086.00	0.533516
1087.00	0.532352
1088.00	0.531154
1089.00	0.530000
1090.00	0.528884
1091.00	0.527797
1092.00	0.526669
1093.00	0.525557
1094.00	0.524474
1095.00	0.523408
1096.00	0.522335
1097.00	0.521273
1098.00	0.520185
1099.00	0.519119
1100.00	0.518027
1101.00	0.516942
1102.00	0.515894
1103.00	0.514868
1104.00	0.513811
1105.00	0.512796
1106.00	0.511777
1107.00	0.510778
1108.00	0.509742
1109.00	0.508736
1110.00	0.507747
1111.00	0.506748
1112.00	0.505746
1113.00	0.504751
1114.00	0.503784
1115.00	0.502852
1116.00	0.501896
1117.00	0.500966
1118.00	0.500048
1119.00	0.499087
1120.00	0.498107
1121.00	0.497171
1122.00	0.496264
1123.00	0.495329
1124.00	0.494392
1125.00	0.493493
1126.00	0.492591
1127.00	0.491689
1128.00	0.490781
1129.00	0.489879
1130.00	0.488968
1131.00	0.488074
1132.00	0.487144
1133.00	0.486249
1134.00	0.485359
1135.00	0.484452
1136.00	0.483576
1137.00	0.482715
1138.00	0.481838
1139.00	0.480941
1140.00	0.480051
1141.00	0.479199
1142.00	0.478320
1143.00	0.477447
1144.00	0.476577
1145.00	0.475747
1146.00	0.474908
1147.00	0.474061
1148.00	0.473193
1149.00	0.472387
1150.00	0.471548
1151.00	0.470695
1152.00	0.469855
1153.00	0.469024
1154.00	0.468214
1155.00	0.467408
1156.00	0.466576
1157.00	0.465782
1158.00	0.464970
1159.00	0.464158
1160.00	0.463351
1161.00	0.462547
1162.00	0.461748
1163.00	0.460951
1164.00	0.460170
1165.00	0.459397
1166.00	0.458613
1167.00	0.457836
1168.00	0.457082
1169.00	0.456336
1170.00	0.455587
1171.00	0.454803
1172.00	0.454037
1173.00	0.453329
1174.00	0.452618
1175.00	0.451886
1176.00	0.451155
1177.00	0.450440
1178.00	0.449756
1179.00	0.449042
1180.00	0.448331
1181.00	0.447631
1182.00	0.446936
1183.00	0.446230
1184.00	0.445544
1185.00	0.444847
1186.00	0.444164
1187.00	0.443464
1188.00	0.442797
1189.00	0.442137
1190.00	0.441471
1191.00	0.440799
1192.00	0.440145
1193.00	0.439512
1194.00	0.438881
1195.00	0.438241
1196.00	0.437604
1197.00	0.437004
1198.00	0.436368
1199.00	0.435741
1200.00	0.435108
1201.00	0.434480
1202.00	0.433860
1203.00	0.433233
1204.00	0.432628
1205.00	0.432032
1206.00	0.431422
1207.00	0.430801
1208.00	0.430212
1209.00	0.429604
1210.00	0.428996
1211.00	0.428381
1212.00	0.427754
1213.00	0.427166
1214.00	0.426543
1215.00	0.425942
1216.00	0.425327
1217.00	0.424733
1218.00	0.424138
1219.00	0.423544
1220.00	0.422963
1221.00	0.422374
1222.00	0.421780
1223.00	0.421205
1224.00	0.420669
1225.00	0.420096
1226.00	0.419550
1227.00	0.419012
1228.00	0.418464
1229.00	0.417909
1230.00	0.417306
1231.00	0.416713
1232.00	0.416154
1233.00	0.415603
1234.00	0.415068
1235.00	0.414528
1236.00	0.413974
1237.00	0.413410
1238.00	0.412883
1239.00	0.412362
1240.00	0.411823
1241.00	0.411251
1242.00	0.410684
1243.00	0.410116
1244.00	0.409552
1245.00	0.409015
1246.00	0.408513
1247.00	0.408014
1248.00	0.407519
1249.00	0.407011
1250.00	0.406526
1251.00	0.406020
1252.00	0.405521
1253.00	0.405032
1254.00	0.404547
1255.00	0.404046
1256.00	0.403574
1257.00	0.403117
1258.00	0.402638
1259.00	0.402172
1260.00	0.401702
1261.00	0.401231
1262.00	0.400750
1263.00	0.400236
1264.00	0.399741
1265.00	0.399237
1266.00	0.398751
1267.00	0.398268
1268.00	0.397812
1269.00	0.397339
1270.00	0.396855
1271.00	0.396383
1272.00	0.395916
1273.00	0.395419
1274.00	0.394921
1275.00	0.394443
1276.00	0.393978
1277.00	0.393513
1278.00	0.393058
1279.00	0.392630
1280.00	0.392210
1281.00	0.391775
1282.00	0.391376
1283.00	0.390954
1284.00	0.390531
1285.00	0.390088
1286.00	0.389659
1287.00	0.389251
1288.00	0.388832
1289.00	0.388398
1290.00	0.387973
1291.00	0.387558
1292.00	0.387161
1293.00	0.386747
1294.00	0.386339
1295.00	0.385914
1296.00	0.385470
1297.00	0.385044
1298.00	0.384634
1299.00	0.384220
1300.00	0.383790
1301.00	0.383364
1302.00	0.382928
1303.00	0.382504
1304.00	0.382093
1305.00	0.381704
1306.00	0.381303
1307.00	0.380899
1308.00	0.380512
1309.00	0.380095
1310.00	0.379704
1311.00	0.379323
1312.00	0.378935
1313.00	0.378524
1314.00	0.378140
1315.00	0.377770
1316.00	0.377393
1317.00	0.377036
1318.00	0.376650
1319.00	0.376286
1320.00	0.375941
1321.00	0.375571
1322.00	0.375206
1323.00	0.374869
1324.00	0.374528
1325.00	0.374169
1326.00	0.373829
1327.00	0.373482
1328.00	0.373128
1329.00	0.372775
1330.00	0.372448
1331.00	0.372096
1332.00	0.371731
1333.00	0.371366
1334.00	0.371008
1335.00	0.370626
1336.00	0.370242
1337.00	0.369841
1338.00	0.369459
1339.00	0.369057
1340.00	0.368666
1341.00	0.368281
1342.00	0.367885
1343.00	0.367468
1344.00	0.367052
1345.00	0.366635
1346.00	0.366250
1347.00	0.365865
1348.00	0.365469
1349.00	0.365082
1350.00	0.364708
1351.00	0.364307
1352.00	0.363956
1353.00	0.363643
1354.00	0.363326
1355.00	0.363026
1356.00	0.362721
1357.00	0.362433
1358.00	0.362164
1359.00	0.361894
1360.00	0.361653
1361.00	0.361387
1362.00	0.361138
1363.00	0.360883
1364.00	0.360650
1365.00	0.360416
1366.00	0.360200
1367.00	0.359968
1368.00	0.359787
1369.00	0.359618
1370.00	0.359402
1371.00	0.359188
1372.00	0.358982
1373.00	0.358825
1374.00	0.358673
1375.00	0.358512
1376.00	0.358363
1377.00	0.358225
1378.00	0.358125
1379.00	0.358020
1380.00	0.357957
1381.00	0.357904
1382.00	0.357893
1383.00	0.357868
1384.00	0.357838
1385.00	0.357840
1386.00	0.357840
1387.00	0.357887
1388.00	0.357969
1389.00	0.358046
1390.00	0.358107
1391.00	0.358160
1392.00	0.358228
1393.00	0.358330
1394.00	0.358429
1395.00	0.358529
1396.00	0.358653
1397.00	0.358765
1398.00	0.358864
1399.00	0.358962
1400.00	0.359049
1401.00	0.359141
1402.00	0.359258
1403.00	0.359365
1404.00	0.359468
1405.00	0.359569
1406.00	0.359652
1407.00	0.359724
1408.00	0.359797
1409.00	0.359852
1410.00	0.359876
1411.00	0.359912
1412.00	0.359962
1413.00	0.359989
1414.00	0.359996
1415.00	0.360005
1416.00	0.359996
1417.00	0.359993
1418.00	0.360016
1419.00	0.359944
1420.00	0.359880
1421.00	0.359820
1422.00	0.359730
1423.00	0.359677
1424.00	0.359609
1425.00	0.359522
1426.00	0.359439
1427.00	0.359348
1428.00	0.359260
1429.00	0.359122
1430.00	0.358987
1431.00	0.358845
1432.00	0.358677
1433.00	0.358507
1434.00	0.358348
1435.00	0.358183
1436.00	0.358042
1437.00	0.357876
1438.00	0.357668
1439.00	0.357472
1440.00	0.357252
1441.00	0.357044
1442.00	0.356816
1443.00	0.356589
1444.00	0.356359
1445.00	0.356099
1446.00	0.355862
1447.00	0.355636
1448.00	0.355399
1449.00	0.355153
1450.00	0.354892
1451.00	0.354675
1452.00	0.354459
1453.00	0.354209
1454.00	0.353955
1455.00	0.353689
1456.00	0.353423
1457.00	0.353138
1458.00	0.352844
1459.00	0.352563
1460.00	0.352265
1461.00	0.351971
1462.00	0.351666
1463.00	0.351323
1464.00	0.350991
1465.00	0.350656
1466.00	0.350301
1467.00	0.349966
1468.00	0.349554
1469.00	0.349128
1470.00	0.348716
1471.00	0.348252
1472.00	0.347835
1473.00	0.347444
1474.00	0.347039
1475.00	0.346619
1476.00	0.346177
1477.00	0.345747
1478.00	0.345297
1479.00	0.344842
1480.00	0.344382
1481.00	0.343922
1482.00	0.343437
1483.00	0.342987
1484.00	0.342538
1485.00	0.342107
1486.00	0.341654
1487.00	0.341188
1488.00	0.340788
1489.00	0.340362
1490.00	0.339874
1491.00	0.339406
1492.00	0.338952
1493.00	0.338511
1494.00	0.338049
1495.00	0.337609
1496.00	0.337197
1497.00	0.336826
1498.00	0.336403
1499.00	0.335975
1500.00	0.335550
1501.00	0.335100
1502.00	0.334668
1503.00	0.334215
1504.00	0.333776
1505.00	0.333355
1506.00	0.332908
1507.00	0.332478
1508.00	0.332047
1509.00	0.331616
1510.00	0.331189
1511.00	0.330747
1512.00	0.330312
1513.00	0.329858
1514.00	0.329414
1515.00	0.328969
1516.00	0.328561
1517.00	0.328139
1518.00	0.327713
1519.00	0.327282
1520.00	0.326892
1521.00	0.326506
1522.00	0.326080
1523.00	0.325681
1524.00	0.325283
1525.00	0.324880
1526.00	0.324448
1527.00	0.324031
1528.00	0.323623
1529.00	0.323198
1530.00	0.322803
1531.00	0.322389
1532.00	0.322002
1533.00	0.321613
1534.00	0.321208
1535.00	0.320804
1536.00	0.320415
1537.00	0.320008
1538.00	0.319591
1539.00	0.319211
1540.00	0.318819
1541.00	0.318423
1542.00	0.318045
1543.00	0.317653
1544.00	0.317295
1545.00	0.316950
1546.00	0.316596
1547.00	0.316263
1548.00	0.315895
1549.00	0.315531
1550.00	0.315160
1551.00	0.314822
1552.00	0.314479
1553.00	0.314124
1554.00	0.313777
1555.00	0.313441
1556.00	0.313079
1557.00	0.312742
1558.00	0.312421
1559.00	0.312080
1560.00	0.311776
1561.00	0.311433
1562.00	0.311101
1563.00	0.310791
1564.00	0.310444
1565.00	0.310139
1566.00	0.309806
1567.00	0.309478
1568.00	0.309149
1569.00	0.308832
1570.00	0.308503
1571.00	0.308193
1572.00	0.307888
1573.00	0.307592
1574.00	0.307267
1575.00	0.306928
1576.00	0.306601
1577.00	0.306269
1578.00	0.305947
1579.00	0.305635
1580.00	0.305332
1581.00	0.305010
1582.00	0.304685
1583.00	0.304391
1584.00	0.304091
1585.00	0.303820
1586.00	0.303553
1587.00	0.303253
1588.00	0.302950
1589.00	0.302641
1590.00	0.302339
1591.00	0.302065
1592.00	0.301809
1593.00	0.301562
1594.00	0.301309
1595.00	0.301067
1596.00	0.300818
1597.00	0.300567
1598.00	0.300331
1599.00	0.300091
1600.00	0.299813
1601.00	0.299562
1602.00	0.299291
1603.00	0.299020
1604.00	0.298786
1605.00	0.298541
1606.00	0.298313
1607.00	0.298092
1608.00	0.297870
1609.00	0.297639
1610.00	0.297399
1611.00	0.297160
1612.00	0.296908
1613.00	0.296637
1614.00	0.296345
1615.00	0.296094
1616.00	0.295873
1617.00	0.295665
1618.00	0.295440
1619.00	0.295193
1620.00	0.294956
1621.00	0.294712
1622.00	0.294480
1623.00	0.294261
1624.00	0.294041
1625.00	0.293795
1626.00	0.293575
1627.00	0.293361
1628.00	0.293166
1629.00	0.292983
1630.00	0.292801
1631.00	0.292644
1632.00	0.292466
1633.00	0.292240
1634.00	0.292047
1635.00	0.291855
1636.00	0.291674
1637.00	0.291495
1638.00	0.291348
1639.00	0.291196
1640.00	0.291023
1641.00	0.290860
1642.00	0.290697
1643.00	0.292387
1644.00	0.294125
1645.00	0.295810
1646.00	0.297552
1647.00	0.299302
1648.00	0.301026
1649.00	0.302768
1650.00	0.304545
1651.00	0.306290
1652.00	0.308036
1653.00	0.309832
1654.00	0.311610
1655.00	0.313348
1656.00	0.315057
1657.00	0.316775
1658.00	0.318567
1659.00	0.320296
1660.00	0.320063
1661.00	0.319804
1662.00	0.319585
1663.00	0.319223
1664.00	0.318936
1665.00	0.318682
1666.00	0.318391
1667.00	0.318119
1668.00	0.317852
1669.00	0.317640
1670.00	0.317384
1671.00	0.317104
1672.00	0.316941
1673.00	0.316731
1674.00	0.316596
1675.00	0.316344
1676.00	0.316169
1677.00	0.315918
1678.00	0.315729
1679.00	0.315587
1680.00	0.315490
1681.00	0.315358
1682.00	0.315198
1683.00	0.315084
1684.00	0.314934
1685.00	0.314844
1686.00	0.314703
1687.00	0.314554
1688.00	0.314500
1689.00	0.314300
1690.00	0.314245
1691.00	0.314077
1692.00	0.313986
1693.00	0.313930
1694.00	0.313880
1695.00	0.313708
1696.00	0.313643
1697.00	0.313494
1698.00	0.313355
1699.00	0.313301
1700.00	0.313141
1701.00	0.313017
1702.00	0.312860
1703.00	0.312630
1704.00	0.312583
1705.00	0.312401
1706.00	0.312315
1707.00	0.312266
1708.00	0.312115
1709.00	0.311904
1710.00	0.311798
1711.00	0.311616
1712.00	0.311504
1713.00	0.311302
1714.00	0.311096
1715.00	0.310910
1716.00	0.310704
1717.00	0.310492
1718.00	0.310339
1719.00	0.310192
1720.00	0.310088
1721.00	0.309819
1722.00	0.309670
1723.00	0.309465
1724.00	0.309138
1725.00	0.308987
1726.00	0.308827
1727.00	0.308494
1728.00	0.308247
1729.00	0.308083
1730.00	0.307790
1731.00	0.307672
1732.00	0.307410
1733.00	0.307227
1734.00	0.307101
1735.00	0.306925
1736.00	0.306760
1737.00	0.306548
1738.00	0.306378
1739.00	0.306154
1740.00	0.306022
1741.00	0.305879
1742.00	0.305703
1743.00	0.305572
1744.00	0.305455
1745.00	0.305380
1746.00	0.305174
1747.00	0.305143
1748.00	0.304994
1749.00	0.305013
1750.00	0.304783
1751.00	0.304620
1752.00	0.304450
1753.00	0.304282
1754.00	0.304198
1755.00	0.304086
1756.00	0.303975
1757.00	0.303825
1758.00	0.303718
1759.00	0.303663
1760.00	0.303461
1761.00	0.303388
1762.00	0.303268
1763.00	0.303155
1764.00	0.302899
1765.00	0.302723
1766.00	0.302534
1767.00	0.302368
1768.00	0.302259
1769.00	0.302123
1770.00	0.301883
1771.00	0.301655
1772.00	0.301486
1773.00	0.301360
1774.00	0.301094
1775.00	0.300814
1776.00	0.300554
1777.00	0.300428
1778.00	0.300167
1779.00	0.299941
1780.00	0.299752
1781.00	0.299699
1782.00	0.299567
1783.00	0.299272
1784.00	0.299226
1785.00	0.299005
1786.00	0.298810
1787.00	0.298617
1788.00	0.298519
1789.00	0.298143
1790.00	0.297853
1791.00	0.297703
1792.00	0.297579
1793.00	0.297330
1794.00	0.297068
1795.00	0.296908
1796.00	0.296635
1797.00	0.296420
1798.00	0.296090
1799.00	0.295759
1800.00	0.295453
1801.00	0.295102
1802.00	0.294871
1803.00	0.294671
1804.00	0.294513
1805.00	0.294225
1806.00	0.294060
1807.00	0.293804
1808.00	0.293444
1809.00	0.293121
1810.00	0.292864
1811.00	0.292667
1812.00	0.292385
1813.00	0.292165
1814.00	0.291838
1815.00	0.291588
1816.00	0.291347
1817.00	0.291263
1818.00	0.291128
1819.00	0.290875
1820.00	0.290642
1821.00	0.290444
1822.00	0.290243
1823.00	0.290089
1824.00	0.289873
1825.00	0.289711
1826.00	0.289521
1827.00	0.289367
1828.00	0.289157
1829.00	0.289035
1830.00	0.288951
1831.00	0.288884
1832.00	0.288766
1833.00	0.288712
1834.00	0.288571
1835.00	0.288334
1836.00	0.288317
1837.00	0.288180
1838.00	0.288091
1839.00	0.287886
1840.00	0.287850
1841.00	0.287859
1842.00	0.287743
1843.00	0.287862
1844.00	0.287862
1845.00	0.287887
1846.00	0.287880
1847.00	0.287962
1848.00	0.288066
1849.00	0.288198
1850.00	0.288331
1851.00	0.288515
1852.00	0.288813
1853.00	0.288944
1854.00	0.289149
1855.00	0.289403
1856.00	0.289894
1857.00	0.290231
1858.00	0.290674
1859.00	0.291283
1860.00	0.291695
1861.00	0.292176
1862.00	0.292725
1863.00	0.293340
1864.00	0.293900
1865.00	0.294582
1866.00	0.295338
1867.00	0.296070
1868.00	0.296807
1869.00	0.297702
1870.00	0.298629
1871.00	0.299538
1872.00	0.300556
1873.00	0.301599
1874.00	0.302723
1875.00	0.303717
1876.00	0.304921
1877.00	0.306129
1878.00	0.307324
1879.00	0.308734
1880.00	0.310067
1881.00	0.311418
1882.00	0.312736
1883.00	0.313994
1884.00	0.315376
1885.00	0.316708
1886.00	0.318005
1887.00	0.319428
1888.00	0.320964
1889.00	0.322343
1890.00	0.323783
1891.00	0.325158
1892.00	0.326642
1893.00	0.328039
1894.00	0.329395
1895.00	0.331006
1896.00	0.332041
1897.00	0.333392
1898.00	0.334806
1899.00	0.336093
1900.00	0.337302
1901.00	0.338533
1902.00	0.340085
1903.00	0.341108
1904.00	0.342265
1905.00	0.343197
1906.00	0.344142
1907.00	0.345012
1908.00	0.346069
1909.00	0.346951
1910.00	0.347724
1911.00	0.348394
1912.00	0.348990
1913.00	0.350242
1914.00	0.350670
1915.00	0.351152
1916.00	0.351829
1917.00	0.352399
1918.00	0.352842
1919.00	0.353051
1920.00	0.353578
1921.00	0.353694
1922.00	0.354062
1923.00	0.354412
1924.00	0.354807
1925.00	0.354865
1926.00	0.355007
1927.00	0.355097
1928.00	0.355290
1929.00	0.355196
1930.00	0.354657
1931.00	0.354782
1932.00	0.354564
1933.00	0.354338
1934.00	0.354406
1935.00	0.354261
1936.00	0.353997
1937.00	0.353857
1938.00	0.353654
1939.00	0.353336
1940.00	0.353027
1941.00	0.352341
1942.00	0.352037
1943.00	0.351820
1944.00	0.351609
1945.00	0.351228
1946.00	0.350820
1947.00	0.350548
1948.00	0.350117
1949.00	0.350003
1950.00	0.349359
1951.00	0.348668
1952.00	0.348237
1953.00	0.348017
1954.00	0.347415
1955.00	0.347031
1956.00	0.346669
1957.00	0.346276
1958.00	0.346251
1959.00	0.345761
1960.00	0.345253
1961.00	0.344649
1962.00	0.344051
1963.00	0.343696
1964.00	0.343273
1965.00	0.342890
1966.00	0.342168
1967.00	0.342010
1968.00	0.341462
1969.00	0.341084
1970.00	0.340358
1971.00	0.340101
1972.00	0.339614
1973.00	0.339265
1974.00	0.338702
1975.00	0.337845
1976.00	0.337416
1977.00	0.336781
1978.00	0.336390
1979.00	0.335931
1980.00	0.335344
1981.00	0.334733
1982.00	0.334145
1983.00	0.333683
1984.00	0.332907
1985.00	0.332448
1986.00	0.331795
1987.00	0.331419
1988.00	0.330770
1989.00	0.330395
1990.00	0.329636
1991.00	0.329166
1992.00	0.328704
1993.00	0.328180
1994.00	0.327466
1995.00	0.326841
1996.00	0.326520
1997.00	0.326277
1998.00	0.325883
1999.00	0.325218
2000.00	0.324619
2001.00	0.324245
2002.00	0.323851
2003.00	0.323456
2004.00	0.322755
2005.00	0.322200
2006.00	0.321621
2007.00	0.321082
2008.00	0.320480
2009.00	0.320107
2010.00	0.319683
2011.00	0.319464
2012.00	0.318976
2013.00	0.318235
2014.00	0.317495
2015.00	0.316962
2016.00	0.316617
2017.00	0.316056
2018.00	0.315585
2019.00	0.315044
2020.00	0.314375
2021.00	0.313985
2022.00	0.313623
2023.00	0.313108
2024.00	0.312886
2025.00	0.312517
2026.00	0.312113
2027.00	0.311487
2028.00	0.310845
2029.00	0.310403
2030.00	0.310078
2031.00	0.309659
2032.00	0.309213
2033.00	0.308650
2034.00	0.308391
2035.00	0.307981
2036.00	0.307555
2037.00	0.307281
2038.00	0.306798
2039.00	0.306168
2040.00	0.305589
2041.00	0.305053
2042.00	0.304633
2043.00	0.304156
2044.00	0.303748
2045.00	0.303432
2046.00	0.302997
2047.00	0.302436
2048.00	0.302096
2049.00	0.301579
2050.00	0.301195
2051.00	0.300659
2052.00	0.300198
2053.00	0.299767
2054.00	0.299429
2055.00	0.299187
2056.00	0.298911
2057.00	0.298822
2058.00	0.298600
2059.00	0.298073
2060.00	0.297711
2061.00	0.297137
2062.00	0.296916
2063.00	0.296539
2064.00	0.296465
2065.00	0.296029
2066.00	0.295715
2067.00	0.295410
2068.00	0.295201
2069.00	0.294902
2070.00	0.294741
2071.00	0.294167
2072.00	0.293891
2073.00	0.293583
2074.00	0.292949
2075.00	0.292419
2076.00	0.292306
2077.00	0.292000
2078.00	0.291557
2079.00	0.291285
2080.00	0.291079
2081.00	0.290567
2082.00	0.290016
2083.00	0.289742
2084.00	0.289336
2085.00	0.288863
2086.00	0.288406
2087.00	0.287883
2088.00	0.287634
2089.00	0.287015
2090.00	0.286871
2091.00	0.286888
2092.00	0.286643
2093.00	0.286086
2094.00	0.285589
2095.00	0.285539
2096.00	0.285100
2097.00	0.284545
2098.00	0.284182
2099.00	0.283997
2100.00	0.283537
2101.00	0.283151
2102.00	0.283117
2103.00	0.282786
2104.00	0.282306
2105.00	0.282122
2106.00	0.281880
2107.00	0.281150
2108.00	0.280606
2109.00	0.280248
2110.00	0.279961
2111.00	0.279620
2112.00	0.279352
2113.00	0.278883
2114.00	0.278458
2115.00	0.278063
2116.00	0.277887
2117.00	0.277735
2118.00	0.277096
2119.00	0.276566
2120.00	0.276077
2121.00	0.275989
2122.00	0.275394
2123.00	0.275275
2124.00	0.275187
2125.00	0.274645
2126.00	0.274203
2127.00	0.274125
2128.00	0.273823
2129.00	0.272952
2130.00	0.272784
2131.00	0.272631
2132.00	0.272384
2133.00	0.271841
2134.00	0.271575
2135.00	0.271384
2136.00	0.270885
2137.00	0.270873
2138.00	0.270603
2139.00	0.270360
2140.00	0.269540
2141.00	0.269324
2142.00	0.268992
2143.00	0.268681
2144.00	0.268030
2145.00	0.267824
2146.00	0.268100
2147.00	0.267414
2148.00	0.266984
2149.00	0.266686
2150.00	0.266613
2151.00	0.265846
2152.00	0.265877
2153.00	0.265533
2154.00	0.264806
2155.00	0.264381
2156.00	0.264287
2157.00	0.264176
2158.00	0.263313
2159.00	0.263252
2160.00	0.263099
2161.00	0.262807
2162.00	0.262091
2163.00	0.261707
2164.00	0.261484
2165.00	0.260965
2166.00	0.260412
2167.00	0.259909
2168.00	0.260098
2169.00	0.259560
2170.00	0.259329
2171.00	0.259252
2172.00	0.258800
2173.00	0.258049
2174.00	0.258017
2175.00	0.258082
2176.00	0.257560
2177.00	0.257351
2178.00	0.257213
2179.00	0.257445
2180.00	0.257106
2181.00	0.257235
2182.00	0.257456
2183.00	0.257623
2184.00	0.257050
2185.00	0.256653
2186.00	0.256825
2187.00	0.256400
2188.00	0.256430
2189.00	0.256305
2190.00	0.256544
2191.00	0.256154
2192.00	0.255911
2193.00	0.255998
2194.00	0.255733
2195.00	0.255407
2196.00	0.255336
2197.00	0.255171
[truncated: 303 more rows]
