# Supplementary material for: Ultrafast charge-transfer-induced spin transition in cobalt-tungstate molecular photomagnets
Source: Nat Commun. 2025 Jun 6;16:5012. doi: 10.1038/s41467-025-60401-4 (PMC12144094; doi:10.1038/s41467-025-60401-4)
Supplement: Supplementary file 5 — Source Data [file 41467_2025_60401_MOESM5_ESM.zip › Source_Data_files/Photoinduced_UV_vis_NIR_spectra_CsCoW/photo2nd_anealing/File_220713_191943_330K.txt]

File_220713_191943_330K.spc - RawData
�g�� (nm)	Abs.
200.00	6.000000
201.00	3.023227
202.00	2.161072
203.00	2.009947
204.00	1.927427
205.00	2.086080
206.00	2.041452
207.00	2.136168
208.00	1.887498
209.00	1.846166
210.00	1.884499
211.00	1.879784
212.00	1.861767
213.00	1.992354
214.00	1.920937
215.00	1.882975
216.00	1.935612
217.00	1.920785
218.00	1.872287
219.00	1.908871
220.00	1.951550
221.00	1.927288
222.00	1.886254
223.00	1.912122
224.00	1.905304
225.00	1.866050
226.00	1.861439
227.00	1.890674
228.00	1.903891
229.00	1.882817
230.00	1.909816
231.00	1.939578
232.00	1.957497
233.00	1.979191
234.00	2.009720
235.00	2.003049
236.00	2.001680
237.00	2.001546
238.00	1.987324
239.00	1.996810
240.00	2.005189
241.00	2.006671
242.00	2.011658
243.00	2.023842
244.00	2.021805
245.00	2.018031
246.00	2.022295
247.00	2.018265
248.00	2.006158
249.00	2.033707
250.00	2.024007
251.00	2.028294
252.00	2.030951
253.00	2.031796
254.00	2.034612
255.00	2.058352
256.00	2.060986
257.00	2.071269
258.00	2.088321
259.00	2.069552
260.00	2.061183
261.00	2.053721
262.00	2.050957
263.00	2.054491
264.00	2.066168
265.00	2.083738
266.00	2.082151
267.00	2.086864
268.00	2.072595
269.00	2.073187
270.00	2.047245
271.00	2.042049
272.00	2.042730
273.00	2.047394
274.00	2.039431
275.00	2.039215
276.00	2.048612
277.00	2.031635
278.00	2.024465
279.00	2.027858
280.00	2.033173
281.00	2.022112
282.00	2.026614
283.00	2.019029
284.00	2.015528
285.00	2.003075
286.00	1.995020
287.00	1.990573
288.00	1.983699
289.00	1.965320
290.00	1.957977
291.00	1.955377
292.00	1.939238
293.00	1.933329
294.00	1.930550
295.00	1.927251
296.00	1.910932
297.00	1.910082
298.00	1.904666
299.00	1.903519
300.00	1.888354
301.00	1.886028
302.00	1.866204
303.00	1.863255
304.00	1.847595
305.00	1.840488
306.00	1.832651
307.00	1.825321
308.00	1.802178
309.00	1.800848
310.00	1.779800
311.00	1.767634
312.00	1.770330
313.00	1.772511
314.00	1.748816
315.00	1.744383
316.00	1.730361
317.00	1.708791
318.00	1.693324
319.00	1.693117
320.00	1.685332
321.00	1.685621
322.00	1.670201
323.00	1.661352
324.00	1.637574
325.00	1.625758
326.00	1.604554
327.00	1.598295
328.00	1.585995
329.00	1.583461
330.00	1.579969
331.00	1.572621
332.00	1.561160
333.00	1.553717
334.00	1.541066
335.00	1.529511
336.00	1.521693
337.00	1.517757
338.00	1.512258
339.00	1.509279
340.00	1.503500
341.00	1.500872
342.00	1.492730
343.00	1.487138
344.00	1.481787
345.00	1.476182
346.00	1.469065
347.00	1.466064
348.00	1.460187
349.00	1.458471
350.00	1.454111
351.00	1.450237
352.00	1.445993
353.00	1.441597
354.00	1.435486
355.00	1.433491
356.00	1.429256
357.00	1.424548
358.00	1.418437
359.00	1.411532
360.00	1.404570
361.00	1.396604
362.00	1.391779
363.00	1.385911
364.00	1.380167
365.00	1.374068
366.00	1.368954
367.00	1.361050
368.00	1.354021
369.00	1.346063
370.00	1.337347
371.00	1.328156
372.00	1.319350
373.00	1.310958
374.00	1.302697
375.00	1.293979
376.00	1.284938
377.00	1.276145
378.00	1.266975
379.00	1.257565
380.00	1.248953
381.00	1.239347
382.00	1.230975
383.00	1.222065
384.00	1.214692
385.00	1.205613
386.00	1.199157
387.00	1.190313
388.00	1.182407
389.00	1.173498
390.00	1.165272
391.00	1.158302
392.00	1.152004
393.00	1.145430
394.00	1.138836
395.00	1.133662
396.00	1.126407
397.00	1.119826
398.00	1.115029
399.00	1.109513
400.00	1.104637
401.00	1.100391
402.00	1.096223
403.00	1.090450
404.00	1.087047
405.00	1.082928
406.00	1.079273
407.00	1.075989
408.00	1.073561
409.00	1.070755
410.00	1.068304
411.00	1.065602
412.00	1.063323
413.00	1.060217
414.00	1.058297
415.00	1.055756
416.00	1.053909
417.00	1.052159
418.00	1.050776
419.00	1.048502
420.00	1.046392
421.00	1.043880
422.00	1.041759
423.00	1.039678
424.00	1.037048
425.00	1.035032
426.00	1.034172
427.00	1.031747
428.00	1.029866
429.00	1.027943
430.00	1.025030
431.00	1.021492
432.00	1.019799
433.00	1.017323
434.00	1.015264
435.00	1.013725
436.00	1.011273
437.00	1.007929
438.00	1.005372
439.00	1.002733
440.00	1.000497
441.00	0.998810
442.00	0.996669
443.00	0.993890
444.00	0.991338
445.00	0.988883
446.00	0.986053
447.00	0.984115
448.00	0.982848
449.00	0.981550
450.00	0.979892
451.00	0.978771
452.00	0.976178
453.00	0.973690
454.00	0.970948
455.00	0.968353
456.00	0.966538
457.00	0.965176
458.00	0.963859
459.00	0.962628
460.00	0.960998
461.00	0.959042
462.00	0.957623
463.00	0.955559
464.00	0.953960
465.00	0.952836
466.00	0.951124
467.00	0.949597
468.00	0.948319
469.00	0.946776
470.00	0.945044
471.00	0.943567
472.00	0.941907
473.00	0.940332
474.00	0.939030
475.00	0.937502
476.00	0.935801
477.00	0.934207
478.00	0.932572
479.00	0.930389
480.00	0.928541
481.00	0.926841
482.00	0.925437
483.00	0.923937
484.00	0.922690
485.00	0.921757
486.00	0.920278
487.00	0.918495
488.00	0.916929
489.00	0.915543
490.00	0.913294
491.00	0.911596
492.00	0.910120
493.00	0.908387
494.00	0.906395
495.00	0.905271
496.00	0.903915
497.00	0.902518
498.00	0.901217
499.00	0.900430
500.00	0.898915
501.00	0.897425
502.00	0.895569
503.00	0.893953
504.00	0.891911
505.00	0.890286
506.00	0.889193
507.00	0.888037
508.00	0.886759
509.00	0.885546
510.00	0.884032
511.00	0.882853
512.00	0.881536
513.00	0.880233
514.00	0.879277
515.00	0.878593
516.00	0.877243
517.00	0.875921
518.00	0.875089
519.00	0.873939
520.00	0.873081
521.00	0.871660
522.00	0.870500
523.00	0.869727
524.00	0.868938
525.00	0.867910
526.00	0.866964
527.00	0.866205
528.00	0.865186
529.00	0.863914
530.00	0.862545
531.00	0.861670
532.00	0.861207
533.00	0.860108
534.00	0.859487
535.00	0.858933
536.00	0.858389
537.00	0.857790
538.00	0.857666
539.00	0.857094
540.00	0.856692
541.00	0.856669
542.00	0.856338
543.00	0.856003
544.00	0.855624
545.00	0.855151
546.00	0.854631
547.00	0.853757
548.00	0.852958
549.00	0.852390
550.00	0.851769
551.00	0.851131
552.00	0.851111
553.00	0.850798
554.00	0.850321
555.00	0.850105
556.00	0.849474
557.00	0.849146
558.00	0.848557
559.00	0.848009
560.00	0.847763
561.00	0.847723
562.00	0.847200
563.00	0.846961
564.00	0.847132
565.00	0.847105
566.00	0.847497
567.00	0.847507
568.00	0.847561
569.00	0.847921
570.00	0.847637
571.00	0.847442
572.00	0.847569
573.00	0.847518
574.00	0.847089
575.00	0.847421
576.00	0.847585
577.00	0.847960
578.00	0.848982
579.00	0.849774
580.00	0.850730
581.00	0.851387
582.00	0.852013
583.00	0.852289
584.00	0.853133
585.00	0.853774
586.00	0.854666
587.00	0.855949
588.00	0.857476
589.00	0.858339
590.00	0.859375
591.00	0.860845
592.00	0.861554
593.00	0.862307
594.00	0.863799
595.00	0.864942
596.00	0.865758
597.00	0.867647
598.00	0.869166
599.00	0.870005
600.00	0.871703
601.00	0.873860
602.00	0.874165
603.00	0.875432
604.00	0.877626
605.00	0.879306
606.00	0.880443
607.00	0.882736
608.00	0.884381
609.00	0.886070
610.00	0.887763
611.00	0.889437
612.00	0.891602
613.00	0.893244
614.00	0.894475
615.00	0.895505
616.00	0.896863
617.00	0.898319
618.00	0.900355
619.00	0.902244
620.00	0.904071
621.00	0.906081
622.00	0.907715
623.00	0.909573
624.00	0.911512
625.00	0.914004
626.00	0.916356
627.00	0.918298
628.00	0.919725
629.00	0.921651
630.00	0.923131
631.00	0.924685
632.00	0.926328
633.00	0.928241
634.00	0.929944
635.00	0.931433
636.00	0.933641
637.00	0.935280
638.00	0.937281
639.00	0.939272
640.00	0.941149
641.00	0.942602
642.00	0.944853
643.00	0.946634
644.00	0.948153
645.00	0.950892
646.00	0.951709
647.00	0.953210
648.00	0.955005
649.00	0.956970
650.00	0.957419
651.00	0.960262
652.00	0.961922
653.00	0.963516
654.00	0.964707
655.00	0.967689
656.00	0.969012
657.00	0.971304
658.00	0.973600
659.00	0.976275
660.00	0.977851
661.00	0.979482
662.00	0.980941
663.00	0.982429
664.00	0.984000
665.00	0.985027
666.00	0.986783
667.00	0.988278
668.00	0.989590
669.00	0.990969
670.00	0.992855
671.00	0.993674
672.00	0.995372
673.00	0.997061
674.00	0.998288
675.00	0.999965
676.00	1.002061
677.00	1.002891
678.00	1.004479
679.00	1.006042
680.00	1.006815
681.00	1.008283
682.00	1.010310
683.00	1.011531
684.00	1.012238
685.00	1.014421
686.00	1.015634
687.00	1.016329
688.00	1.018765
689.00	1.020949
690.00	1.021119
691.00	1.021975
692.00	1.023854
693.00	1.023701
694.00	1.025052
695.00	1.027811
696.00	1.028853
697.00	1.029922
698.00	1.030957
699.00	1.030549
700.00	1.030388
701.00	1.032571
702.00	1.032760
703.00	1.034470
704.00	1.036811
705.00	1.037312
706.00	1.038140
707.00	1.039776
708.00	1.039353
709.00	1.040958
710.00	1.042313
711.00	1.042315
712.00	1.042869
713.00	1.044732
714.00	1.043924
715.00	1.045697
716.00	1.047165
717.00	1.048606
718.00	1.046928
719.00	1.045839
720.00	1.043164
721.00	1.042939
722.00	1.043015
723.00	1.042995
724.00	1.042804
725.00	1.042878
726.00	1.042429
727.00	1.042200
728.00	1.041820
729.00	1.042224
730.00	1.042741
731.00	1.043160
732.00	1.043531
733.00	1.043890
734.00	1.044311
735.00	1.044778
736.00	1.045367
737.00	1.045823
738.00	1.046224
739.00	1.046597
740.00	1.046912
741.00	1.047148
742.00	1.047323
743.00	1.047620
744.00	1.047929
745.00	1.048266
746.00	1.048525
747.00	1.048703
748.00	1.048999
749.00	1.049227
750.00	1.049547
751.00	1.049682
752.00	1.049885
753.00	1.049793
754.00	1.049810
755.00	1.049876
756.00	1.049848
757.00	1.049945
758.00	1.050069
759.00	1.050117
760.00	1.050050
761.00	1.049938
762.00	1.049840
763.00	1.049776
764.00	1.049554
765.00	1.049342
766.00	1.049072
767.00	1.048822
768.00	1.048608
769.00	1.048429
770.00	1.048195
771.00	1.047913
772.00	1.047700
773.00	1.047419
774.00	1.047047
775.00	1.046674
776.00	1.046315
777.00	1.046089
778.00	1.045727
779.00	1.045384
780.00	1.044918
781.00	1.044453
782.00	1.044027
783.00	1.043591
784.00	1.043030
785.00	1.042413
786.00	1.041838
787.00	1.041310
788.00	1.040771
789.00	1.040071
790.00	1.039377
791.00	1.038668
792.00	1.038014
793.00	1.037248
794.00	1.036488
795.00	1.035679
796.00	1.034876
797.00	1.034111
798.00	1.033412
799.00	1.032625
800.00	1.031768
801.00	1.031062
802.00	1.030232
803.00	1.029422
804.00	1.028435
805.00	1.027491
806.00	1.026544
807.00	1.025727
808.00	1.024843
809.00	1.023950
810.00	1.023148
811.00	1.022210
812.00	1.021393
813.00	1.020397
814.00	1.019382
815.00	1.018450
816.00	1.017443
817.00	1.016486
818.00	1.015492
819.00	1.014580
820.00	1.013553
821.00	1.012641
822.00	1.011760
823.00	1.010895
824.00	1.009914
825.00	1.009023
826.00	1.008012
827.00	1.006930
828.00	1.005899
829.00	1.004871
830.00	1.004057
831.00	1.003153
832.00	1.002118
833.00	1.001089
834.00	1.000196
835.00	0.999158
836.00	0.998143
837.00	0.997125
838.00	0.996322
839.00	0.995322
840.00	0.994274
841.00	0.993275
842.00	0.992178
843.00	0.991186
844.00	0.990327
845.00	0.989280
846.00	0.988383
847.00	0.987139
848.00	0.986206
849.00	0.985250
850.00	0.984252
851.00	0.983331
852.00	0.982355
853.00	0.981237
854.00	0.979999
855.00	0.979013
856.00	0.977959
857.00	0.976894
858.00	0.976082
859.00	0.975139
860.00	0.974099
861.00	0.973069
862.00	0.971941
863.00	0.966623
864.00	0.961358
865.00	0.955942
866.00	0.950724
867.00	0.945422
868.00	0.940050
869.00	0.934837
870.00	0.929660
871.00	0.924675
872.00	0.919168
873.00	0.913874
874.00	0.908675
875.00	0.903164
876.00	0.897870
877.00	0.892605
878.00	0.887271
879.00	0.882082
880.00	0.880154
881.00	0.878429
882.00	0.876670
883.00	0.874687
884.00	0.872814
885.00	0.870923
886.00	0.868953
887.00	0.866962
888.00	0.864981
889.00	0.863141
890.00	0.861266
891.00	0.859354
892.00	0.857419
893.00	0.855445
894.00	0.853461
895.00	0.851467
896.00	0.849537
897.00	0.847625
898.00	0.845615
899.00	0.843581
900.00	0.841629
901.00	0.839691
902.00	0.837711
903.00	0.835640
904.00	0.833753
905.00	0.831783
906.00	0.829798
907.00	0.827818
908.00	0.825833
909.00	0.823878
910.00	0.821970
911.00	0.820034
912.00	0.818065
913.00	0.816129
914.00	0.814096
915.00	0.812156
916.00	0.810151
917.00	0.808185
918.00	0.806246
919.00	0.804336
920.00	0.802455
921.00	0.800527
922.00	0.798542
923.00	0.796624
924.00	0.794660
925.00	0.792757
926.00	0.790842
927.00	0.788903
928.00	0.786967
929.00	0.785087
930.00	0.783106
931.00	0.781199
932.00	0.779259
933.00	0.777393
934.00	0.775503
935.00	0.773642
936.00	0.771734
937.00	0.769832
938.00	0.767939
939.00	0.766099
940.00	0.764212
941.00	0.762373
942.00	0.760483
943.00	0.758629
944.00	0.756723
945.00	0.754849
946.00	0.752843
947.00	0.751032
948.00	0.749260
949.00	0.747474
950.00	0.745696
951.00	0.743866
952.00	0.742039
953.00	0.740181
954.00	0.738364
955.00	0.736515
956.00	0.734634
957.00	0.732777
958.00	0.730878
959.00	0.729017
960.00	0.727215
961.00	0.725448
962.00	0.723569
963.00	0.721864
964.00	0.720002
965.00	0.718125
966.00	0.716231
967.00	0.714317
968.00	0.712439
969.00	0.710525
970.00	0.708627
971.00	0.706807
972.00	0.704981
973.00	0.703143
974.00	0.701284
975.00	0.699464
976.00	0.697616
977.00	0.695734
978.00	0.693845
979.00	0.692051
980.00	0.690234
981.00	0.688433
982.00	0.686615
983.00	0.684849
984.00	0.683084
985.00	0.681331
986.00	0.679578
987.00	0.677821
988.00	0.676028
989.00	0.674291
990.00	0.672541
991.00	0.670786
992.00	0.669060
993.00	0.667325
994.00	0.665632
995.00	0.663919
996.00	0.662236
997.00	0.660549
998.00	0.658865
999.00	0.657191
1000.00	0.655523
1001.00	0.653865
1002.00	0.652235
1003.00	0.650613
1004.00	0.648983
1005.00	0.647383
1006.00	0.645785
1007.00	0.644195
1008.00	0.642635
1009.00	0.641026
1010.00	0.639461
1011.00	0.637886
1012.00	0.636354
1013.00	0.634792
1014.00	0.633199
1015.00	0.631645
1016.00	0.630089
1017.00	0.628530
1018.00	0.626991
1019.00	0.625446
1020.00	0.623915
1021.00	0.622426
1022.00	0.620877
1023.00	0.619318
1024.00	0.617815
1025.00	0.616310
1026.00	0.614818
1027.00	0.613319
1028.00	0.611814
1029.00	0.610328
1030.00	0.608837
1031.00	0.607405
1032.00	0.605942
1033.00	0.604486
1034.00	0.603031
1035.00	0.601563
1036.00	0.600117
1037.00	0.598689
1038.00	0.597259
1039.00	0.595850
1040.00	0.594435
1041.00	0.592997
1042.00	0.591551
1043.00	0.590183
1044.00	0.588771
1045.00	0.587397
1046.00	0.586000
1047.00	0.584652
1048.00	0.583215
1049.00	0.581835
1050.00	0.580452
1051.00	0.579109
1052.00	0.577789
1053.00	0.576431
1054.00	0.575091
1055.00	0.573755
1056.00	0.572425
1057.00	0.571081
1058.00	0.569751
1059.00	0.568479
1060.00	0.567141
1061.00	0.565826
1062.00	0.564478
1063.00	0.563154
1064.00	0.561821
1065.00	0.560602
1066.00	0.559317
1067.00	0.558066
1068.00	0.556785
1069.00	0.555493
1070.00	0.554247
1071.00	0.552984
1072.00	0.551725
1073.00	0.550446
1074.00	0.549194
1075.00	0.547962
1076.00	0.546708
1077.00	0.545418
1078.00	0.544190
1079.00	0.542994
1080.00	0.541799
1081.00	0.540607
1082.00	0.539393
1083.00	0.538226
1084.00	0.537043
1085.00	0.535868
1086.00	0.534705
1087.00	0.533538
1088.00	0.532332
1089.00	0.531173
1090.00	0.530065
1091.00	0.528963
1092.00	0.527840
1093.00	0.526727
1094.00	0.525683
1095.00	0.524618
1096.00	0.523551
1097.00	0.522479
1098.00	0.521401
1099.00	0.520315
1100.00	0.519240
1101.00	0.518185
1102.00	0.517136
1103.00	0.516111
1104.00	0.515055
1105.00	0.514049
1106.00	0.513053
1107.00	0.512037
1108.00	0.511014
1109.00	0.510015
1110.00	0.509033
1111.00	0.508037
1112.00	0.507040
1113.00	0.506042
1114.00	0.505087
1115.00	0.504135
1116.00	0.503182
1117.00	0.502249
1118.00	0.501300
1119.00	0.500322
1120.00	0.499318
1121.00	0.498387
1122.00	0.497472
1123.00	0.496505
1124.00	0.495565
1125.00	0.494648
1126.00	0.493733
1127.00	0.492810
1128.00	0.491871
1129.00	0.490952
1130.00	0.490055
1131.00	0.489133
1132.00	0.488200
1133.00	0.487284
1134.00	0.486360
1135.00	0.485467
1136.00	0.484584
1137.00	0.483720
1138.00	0.482835
1139.00	0.481942
1140.00	0.481056
1141.00	0.480200
1142.00	0.479333
1143.00	0.478458
1144.00	0.477564
1145.00	0.476715
1146.00	0.475856
1147.00	0.474985
1148.00	0.474130
1149.00	0.473313
1150.00	0.472474
1151.00	0.471616
1152.00	0.470737
1153.00	0.469892
1154.00	0.469074
1155.00	0.468232
1156.00	0.467373
1157.00	0.466537
1158.00	0.465703
1159.00	0.464860
1160.00	0.464035
1161.00	0.463244
1162.00	0.462461
1163.00	0.461674
1164.00	0.460863
1165.00	0.460070
1166.00	0.459287
1167.00	0.458516
1168.00	0.457754
1169.00	0.457008
1170.00	0.456258
1171.00	0.455480
1172.00	0.454749
1173.00	0.454048
1174.00	0.453342
1175.00	0.452608
1176.00	0.451887
1177.00	0.451191
1178.00	0.450521
1179.00	0.449813
1180.00	0.449101
1181.00	0.448412
1182.00	0.447721
1183.00	0.446987
1184.00	0.446276
1185.00	0.445580
1186.00	0.444904
1187.00	0.444218
1188.00	0.443527
1189.00	0.442853
1190.00	0.442179
1191.00	0.441497
1192.00	0.440820
1193.00	0.440167
1194.00	0.439502
1195.00	0.438810
1196.00	0.438148
1197.00	0.437511
1198.00	0.436857
1199.00	0.436201
1200.00	0.435561
1201.00	0.434921
1202.00	0.434291
1203.00	0.433643
1204.00	0.433019
1205.00	0.432423
1206.00	0.431779
1207.00	0.431124
1208.00	0.430515
1209.00	0.429930
1210.00	0.429335
1211.00	0.428714
1212.00	0.428096
1213.00	0.427504
1214.00	0.426904
1215.00	0.426304
1216.00	0.425703
1217.00	0.425129
1218.00	0.424541
1219.00	0.423984
1220.00	0.423417
1221.00	0.422832
1222.00	0.422263
1223.00	0.421675
1224.00	0.421148
1225.00	0.420579
1226.00	0.419993
1227.00	0.419426
1228.00	0.418873
1229.00	0.418318
1230.00	0.417742
1231.00	0.417174
1232.00	0.416646
1233.00	0.416124
1234.00	0.415585
1235.00	0.415065
1236.00	0.414494
1237.00	0.413947
1238.00	0.413423
1239.00	0.412867
1240.00	0.412359
1241.00	0.411806
1242.00	0.411256
1243.00	0.410743
1244.00	0.410218
1245.00	0.409691
1246.00	0.409163
1247.00	0.408609
1248.00	0.408075
1249.00	0.407555
1250.00	0.407031
1251.00	0.406500
1252.00	0.405966
1253.00	0.405428
1254.00	0.404903
1255.00	0.404394
1256.00	0.403914
1257.00	0.403442
1258.00	0.402950
1259.00	0.402478
1260.00	0.401986
1261.00	0.401489
1262.00	0.400989
1263.00	0.400486
1264.00	0.400016
1265.00	0.399512
1266.00	0.398991
1267.00	0.398496
1268.00	0.398035
1269.00	0.397552
1270.00	0.397102
1271.00	0.396649
1272.00	0.396165
1273.00	0.395673
1274.00	0.395180
1275.00	0.394711
1276.00	0.394260
1277.00	0.393797
1278.00	0.393336
1279.00	0.392903
1280.00	0.392469
1281.00	0.392010
1282.00	0.391594
1283.00	0.391180
1284.00	0.390754
1285.00	0.390305
1286.00	0.389887
1287.00	0.389463
1288.00	0.389039
1289.00	0.388609
1290.00	0.388180
1291.00	0.387753
1292.00	0.387327
1293.00	0.386892
1294.00	0.386446
1295.00	0.386015
1296.00	0.385577
1297.00	0.385105
1298.00	0.384694
1299.00	0.384278
1300.00	0.383838
1301.00	0.383389
1302.00	0.382943
1303.00	0.382520
1304.00	0.382092
1305.00	0.381631
1306.00	0.381204
1307.00	0.380762
1308.00	0.380331
1309.00	0.379883
1310.00	0.379456
1311.00	0.379047
1312.00	0.378600
1313.00	0.378189
1314.00	0.377840
1315.00	0.377433
1316.00	0.377024
1317.00	0.376630
1318.00	0.376256
1319.00	0.375882
1320.00	0.375493
1321.00	0.375085
1322.00	0.374725
1323.00	0.374372
1324.00	0.374013
1325.00	0.373645
1326.00	0.373282
1327.00	0.372870
1328.00	0.372480
1329.00	0.372127
1330.00	0.371726
1331.00	0.371307
1332.00	0.370917
1333.00	0.370533
1334.00	0.370129
1335.00	0.369656
1336.00	0.369224
1337.00	0.368782
1338.00	0.368333
1339.00	0.367865
1340.00	0.367413
1341.00	0.366975
1342.00	0.366512
1343.00	0.366028
1344.00	0.365567
1345.00	0.365108
1346.00	0.364632
1347.00	0.364157
1348.00	0.363707
1349.00	0.363253
1350.00	0.362791
1351.00	0.362361
1352.00	0.361999
1353.00	0.361620
1354.00	0.361238
1355.00	0.360886
1356.00	0.360551
1357.00	0.360196
1358.00	0.359842
1359.00	0.359506
1360.00	0.359204
1361.00	0.358902
1362.00	0.358576
1363.00	0.358250
1364.00	0.357957
1365.00	0.357636
1366.00	0.357303
1367.00	0.356970
1368.00	0.356653
1369.00	0.356312
1370.00	0.355937
1371.00	0.355590
1372.00	0.355257
1373.00	0.354902
1374.00	0.354550
1375.00	0.354209
1376.00	0.353859
1377.00	0.353513
1378.00	0.353189
1379.00	0.352883
1380.00	0.352600
1381.00	0.352306
1382.00	0.352022
1383.00	0.351761
1384.00	0.351481
1385.00	0.351192
1386.00	0.350904
1387.00	0.350650
1388.00	0.350390
1389.00	0.350118
1390.00	0.349854
1391.00	0.349587
1392.00	0.349321
1393.00	0.349065
1394.00	0.348794
1395.00	0.348534
1396.00	0.348259
1397.00	0.347981
1398.00	0.347702
1399.00	0.347425
1400.00	0.347141
1401.00	0.346860
1402.00	0.346578
1403.00	0.346319
1404.00	0.346066
1405.00	0.345796
1406.00	0.345538
1407.00	0.345286
1408.00	0.345024
1409.00	0.344759
1410.00	0.344482
1411.00	0.344227
1412.00	0.343967
1413.00	0.343691
1414.00	0.343425
1415.00	0.343137
1416.00	0.342857
1417.00	0.342585
1418.00	0.342307
1419.00	0.342030
1420.00	0.341718
1421.00	0.341415
1422.00	0.341132
1423.00	0.340847
1424.00	0.340559
1425.00	0.340254
1426.00	0.339944
1427.00	0.339664
1428.00	0.339404
1429.00	0.339115
1430.00	0.338827
1431.00	0.338517
1432.00	0.338237
1433.00	0.337947
1434.00	0.337685
1435.00	0.337435
1436.00	0.337191
1437.00	0.336947
1438.00	0.336674
1439.00	0.336394
1440.00	0.336105
1441.00	0.335813
1442.00	0.335546
1443.00	0.335266
1444.00	0.334979
1445.00	0.334656
1446.00	0.334344
1447.00	0.334091
1448.00	0.333820
1449.00	0.333525
1450.00	0.333252
1451.00	0.332988
1452.00	0.332734
1453.00	0.332456
1454.00	0.332191
1455.00	0.331918
1456.00	0.331650
1457.00	0.331392
1458.00	0.331127
1459.00	0.330857
1460.00	0.330623
1461.00	0.330391
1462.00	0.330134
1463.00	0.329884
1464.00	0.329581
1465.00	0.329317
1466.00	0.329053
1467.00	0.328795
1468.00	0.328474
1469.00	0.328147
1470.00	0.327828
1471.00	0.327506
1472.00	0.327226
1473.00	0.326941
1474.00	0.326650
1475.00	0.326371
1476.00	0.326081
1477.00	0.325759
1478.00	0.325424
1479.00	0.325126
1480.00	0.324804
1481.00	0.324513
1482.00	0.324198
1483.00	0.323894
1484.00	0.323578
1485.00	0.323286
1486.00	0.322986
1487.00	0.322670
1488.00	0.322364
1489.00	0.322045
1490.00	0.321708
1491.00	0.321367
1492.00	0.321015
1493.00	0.320670
1494.00	0.320348
1495.00	0.320056
1496.00	0.319765
1497.00	0.319468
1498.00	0.319154
1499.00	0.318852
1500.00	0.318573
1501.00	0.318265
1502.00	0.317939
1503.00	0.317617
1504.00	0.317343
1505.00	0.317062
1506.00	0.316769
1507.00	0.316464
1508.00	0.316200
1509.00	0.315920
1510.00	0.315643
1511.00	0.315343
1512.00	0.315039
1513.00	0.314718
1514.00	0.314444
1515.00	0.314166
1516.00	0.313891
1517.00	0.313580
1518.00	0.313286
1519.00	0.313043
1520.00	0.312805
1521.00	0.312530
1522.00	0.312246
1523.00	0.311999
1524.00	0.311760
1525.00	0.311486
1526.00	0.311234
1527.00	0.310992
1528.00	0.310758
1529.00	0.310478
1530.00	0.310240
1531.00	0.309968
1532.00	0.309716
1533.00	0.309458
1534.00	0.309217
1535.00	0.308968
1536.00	0.308688
1537.00	0.308416
1538.00	0.308146
1539.00	0.307906
1540.00	0.307617
1541.00	0.307313
1542.00	0.307034
1543.00	0.306738
1544.00	0.306466
1545.00	0.306194
1546.00	0.305959
1547.00	0.305720
1548.00	0.305462
1549.00	0.305197
1550.00	0.304954
1551.00	0.304706
1552.00	0.304446
1553.00	0.304196
1554.00	0.303930
1555.00	0.303666
1556.00	0.303398
1557.00	0.303166
1558.00	0.302954
1559.00	0.302696
1560.00	0.302484
1561.00	0.302236
1562.00	0.301993
1563.00	0.301748
1564.00	0.301480
1565.00	0.301245
1566.00	0.300993
1567.00	0.300724
1568.00	0.300446
1569.00	0.300207
1570.00	0.299944
1571.00	0.299686
1572.00	0.299428
1573.00	0.299172
1574.00	0.298895
1575.00	0.298602
1576.00	0.298336
1577.00	0.298057
1578.00	0.297790
1579.00	0.297504
1580.00	0.297228
1581.00	0.296947
1582.00	0.296662
1583.00	0.296404
1584.00	0.296159
1585.00	0.295942
1586.00	0.295700
1587.00	0.295458
1588.00	0.295219
1589.00	0.295006
1590.00	0.294779
1591.00	0.294572
1592.00	0.294385
1593.00	0.294191
1594.00	0.293984
1595.00	0.293783
1596.00	0.293627
1597.00	0.293426
1598.00	0.293212
1599.00	0.293022
1600.00	0.292801
1601.00	0.292586
1602.00	0.292341
1603.00	0.292092
1604.00	0.291875
1605.00	0.291649
1606.00	0.291410
1607.00	0.291197
1608.00	0.290960
1609.00	0.290727
1610.00	0.290489
1611.00	0.290249
1612.00	0.290005
1613.00	0.289724
1614.00	0.289475
1615.00	0.289285
1616.00	0.289102
1617.00	0.288921
1618.00	0.288725
1619.00	0.288538
1620.00	0.288355
1621.00	0.288156
1622.00	0.287967
1623.00	0.287785
1624.00	0.287587
1625.00	0.287403
1626.00	0.287238
1627.00	0.287116
1628.00	0.286976
1629.00	0.286816
1630.00	0.286671
1631.00	0.286531
1632.00	0.286372
1633.00	0.286166
1634.00	0.286004
1635.00	0.285839
1636.00	0.285664
1637.00	0.285498
1638.00	0.285366
1639.00	0.285244
1640.00	0.285121
1641.00	0.284974
1642.00	0.284831
1643.00	0.286520
1644.00	0.288192
1645.00	0.289842
1646.00	0.291542
1647.00	0.293223
1648.00	0.294949
1649.00	0.296650
1650.00	0.298371
1651.00	0.300062
1652.00	0.301719
1653.00	0.303468
1654.00	0.305217
1655.00	0.306947
1656.00	0.308616
1657.00	0.310322
1658.00	0.312085
1659.00	0.313779
1660.00	0.313549
1661.00	0.313286
1662.00	0.313056
1663.00	0.312757
1664.00	0.312557
1665.00	0.312326
1666.00	0.312079
1667.00	0.311782
1668.00	0.311486
1669.00	0.311349
1670.00	0.311077
1671.00	0.310795
1672.00	0.310566
1673.00	0.310394
1674.00	0.310120
1675.00	0.309812
1676.00	0.309652
1677.00	0.309364
1678.00	0.309157
1679.00	0.308974
1680.00	0.308855
1681.00	0.308607
1682.00	0.308440
1683.00	0.308312
1684.00	0.308216
1685.00	0.308142
1686.00	0.307933
1687.00	0.307791
1688.00	0.307716
1689.00	0.307584
1690.00	0.307437
1691.00	0.307447
1692.00	0.307415
1693.00	0.307305
1694.00	0.307270
1695.00	0.307177
1696.00	0.307142
1697.00	0.307015
1698.00	0.307053
1699.00	0.306900
1700.00	0.306661
1701.00	0.306561
1702.00	0.306403
1703.00	0.306305
1704.00	0.306164
1705.00	0.305983
1706.00	0.305885
1707.00	0.305762
1708.00	0.305473
1709.00	0.305284
1710.00	0.305142
1711.00	0.304921
1712.00	0.304755
1713.00	0.304477
1714.00	0.304299
1715.00	0.304033
1716.00	0.303845
1717.00	0.303684
1718.00	0.303454
1719.00	0.303277
1720.00	0.303072
1721.00	0.302868
1722.00	0.302631
1723.00	0.302370
1724.00	0.302114
1725.00	0.301909
1726.00	0.301721
1727.00	0.301419
1728.00	0.301215
1729.00	0.301022
1730.00	0.300878
1731.00	0.300614
1732.00	0.300393
1733.00	0.300140
1734.00	0.299953
1735.00	0.299774
1736.00	0.299556
1737.00	0.299371
1738.00	0.299194
1739.00	0.299063
1740.00	0.298814
1741.00	0.298649
1742.00	0.298502
1743.00	0.298295
1744.00	0.298137
1745.00	0.297951
1746.00	0.297703
1747.00	0.297473
1748.00	0.297308
1749.00	0.297094
1750.00	0.296931
1751.00	0.296694
1752.00	0.296480
1753.00	0.296327
1754.00	0.296062
1755.00	0.295917
1756.00	0.295682
1757.00	0.295478
1758.00	0.295243
1759.00	0.295107
1760.00	0.294928
1761.00	0.294757
1762.00	0.294628
1763.00	0.294424
1764.00	0.294229
1765.00	0.294046
1766.00	0.293898
1767.00	0.293711
1768.00	0.293638
1769.00	0.293350
1770.00	0.293116
1771.00	0.292997
1772.00	0.292737
1773.00	0.292618
1774.00	0.292404
1775.00	0.292249
1776.00	0.291898
1777.00	0.291620
1778.00	0.291326
1779.00	0.290997
1780.00	0.290828
1781.00	0.290700
1782.00	0.290503
1783.00	0.290243
1784.00	0.290092
1785.00	0.289853
1786.00	0.289730
1787.00	0.289432
1788.00	0.289150
1789.00	0.288905
1790.00	0.288541
1791.00	0.288362
1792.00	0.288078
1793.00	0.287910
1794.00	0.287666
1795.00	0.287524
1796.00	0.287287
1797.00	0.287021
1798.00	0.286641
1799.00	0.286391
1800.00	0.286140
1801.00	0.285823
1802.00	0.285470
1803.00	0.285251
1804.00	0.285063
1805.00	0.284791
1806.00	0.284494
1807.00	0.284291
1808.00	0.283962
1809.00	0.283687
1810.00	0.283402
1811.00	0.283144
1812.00	0.282797
1813.00	0.282594
1814.00	0.282423
1815.00	0.282186
1816.00	0.281866
1817.00	0.281665
1818.00	0.281421
1819.00	0.281174
1820.00	0.280903
1821.00	0.280659
1822.00	0.280437
1823.00	0.280263
1824.00	0.280055
1825.00	0.279902
1826.00	0.279655
1827.00	0.279377
1828.00	0.279229
1829.00	0.279061
1830.00	0.278847
1831.00	0.278558
1832.00	0.278446
1833.00	0.278252
1834.00	0.277978
1835.00	0.277814
1836.00	0.277735
1837.00	0.277573
1838.00	0.277433
1839.00	0.277279
1840.00	0.277140
1841.00	0.276900
1842.00	0.276703
1843.00	0.276717
1844.00	0.276685
1845.00	0.276590
1846.00	0.276505
1847.00	0.276477
1848.00	0.276339
1849.00	0.276249
1850.00	0.276226
1851.00	0.276260
1852.00	0.276105
1853.00	0.275953
1854.00	0.275870
1855.00	0.275709
1856.00	0.275703
1857.00	0.275737
1858.00	0.275878
1859.00	0.275864
1860.00	0.275787
1861.00	0.275839
1862.00	0.275862
1863.00	0.276001
1864.00	0.276049
1865.00	0.276210
1866.00	0.276216
1867.00	0.276421
1868.00	0.276418
1869.00	0.276787
1870.00	0.277056
1871.00	0.277413
1872.00	0.277867
1873.00	0.278177
1874.00	0.278602
1875.00	0.279009
1876.00	0.279671
1877.00	0.280215
1878.00	0.280753
1879.00	0.281296
1880.00	0.281872
1881.00	0.282421
1882.00	0.283064
1883.00	0.283693
1884.00	0.284317
1885.00	0.285238
1886.00	0.285821
1887.00	0.286522
1888.00	0.286987
1889.00	0.287614
1890.00	0.288200
1891.00	0.288665
1892.00	0.289229
1893.00	0.289711
1894.00	0.290315
1895.00	0.290960
1896.00	0.291558
1897.00	0.292083
1898.00	0.292609
1899.00	0.292988
1900.00	0.293596
1901.00	0.294208
1902.00	0.294690
1903.00	0.295121
1904.00	0.295596
1905.00	0.296194
1906.00	0.296615
1907.00	0.297144
1908.00	0.297648
1909.00	0.297968
1910.00	0.298300
1911.00	0.298605
1912.00	0.298992
1913.00	0.299273
1914.00	0.299601
1915.00	0.299967
1916.00	0.300247
1917.00	0.300494
1918.00	0.300730
1919.00	0.300720
1920.00	0.300735
1921.00	0.300877
1922.00	0.300829
1923.00	0.300758
1924.00	0.300676
1925.00	0.300616
1926.00	0.300599
1927.00	0.300348
1928.00	0.300380
1929.00	0.300141
1930.00	0.300006
1931.00	0.299875
1932.00	0.299559
1933.00	0.299336
1934.00	0.299087
1935.00	0.298792
1936.00	0.298765
1937.00	0.298723
1938.00	0.298393
1939.00	0.298155
1940.00	0.298029
1941.00	0.297840
1942.00	0.297552
1943.00	0.297256
1944.00	0.297106
1945.00	0.296835
1946.00	0.296669
1947.00	0.296414
1948.00	0.296136
1949.00	0.295913
1950.00	0.295636
1951.00	0.295398
1952.00	0.294962
1953.00	0.294706
1954.00	0.294246
1955.00	0.293913
1956.00	0.293481
1957.00	0.293306
1958.00	0.293059
1959.00	0.292843
1960.00	0.292607
1961.00	0.292323
1962.00	0.291898
1963.00	0.291121
1964.00	0.290784
1965.00	0.290284
1966.00	0.290095
1967.00	0.289708
1968.00	0.289492
1969.00	0.289099
1970.00	0.288333
1971.00	0.288142
1972.00	0.287799
1973.00	0.287766
1974.00	0.287061
1975.00	0.286536
1976.00	0.286095
1977.00	0.285869
1978.00	0.285590
1979.00	0.285138
1980.00	0.284981
1981.00	0.284520
1982.00	0.284449
1983.00	0.283989
1984.00	0.283820
1985.00	0.283012
1986.00	0.282830
1987.00	0.282604
1988.00	0.282325
1989.00	0.282051
1990.00	0.281448
1991.00	0.281223
1992.00	0.280902
1993.00	0.280902
1994.00	0.280484
1995.00	0.280227
1996.00	0.279874
1997.00	0.279860
1998.00	0.279673
1999.00	0.278945
2000.00	0.278710
2001.00	0.278391
2002.00	0.278390
2003.00	0.277929
2004.00	0.277911
2005.00	0.277455
2006.00	0.277198
2007.00	0.276966
2008.00	0.276687
2009.00	0.276519
2010.00	0.275990
2011.00	0.275852
2012.00	0.275360
2013.00	0.275124
2014.00	0.274423
2015.00	0.274184
2016.00	0.274293
2017.00	0.273813
2018.00	0.273528
2019.00	0.273282
2020.00	0.273129
2021.00	0.272633
2022.00	0.272518
2023.00	0.272098
2024.00	0.271982
2025.00	0.271928
2026.00	0.271649
2027.00	0.271313
2028.00	0.270956
2029.00	0.270974
2030.00	0.270830
2031.00	0.270952
2032.00	0.270415
2033.00	0.270046
2034.00	0.269875
2035.00	0.269658
2036.00	0.269428
2037.00	0.269098
2038.00	0.269211
2039.00	0.268924
2040.00	0.268885
2041.00	0.268593
2042.00	0.268184
2043.00	0.268118
2044.00	0.267993
2045.00	0.267962
2046.00	0.267609
2047.00	0.267631
2048.00	0.267455
2049.00	0.267423
2050.00	0.267290
2051.00	0.267111
2052.00	0.266933
2053.00	0.266743
2054.00	0.266771
2055.00	0.266121
2056.00	0.265940
2057.00	0.265914
2058.00	0.265841
2059.00	0.265915
2060.00	0.265821
2061.00	0.265991
2062.00	0.265538
2063.00	0.265465
2064.00	0.265164
2065.00	0.265115
2066.00	0.264810
2067.00	0.264601
2068.00	0.264537
2069.00	0.264571
2070.00	0.264460
2071.00	0.264086
2072.00	0.264261
2073.00	0.264130
2074.00	0.263805
2075.00	0.263613
2076.00	0.263317
2077.00	0.262816
2078.00	0.262189
2079.00	0.262069
2080.00	0.261819
2081.00	0.261621
2082.00	0.261243
2083.00	0.261307
2084.00	0.261059
2085.00	0.260916
2086.00	0.260585
2087.00	0.260439
2088.00	0.260276
2089.00	0.259969
2090.00	0.259811
2091.00	0.259643
2092.00	0.259529
2093.00	0.259515
2094.00	0.259443
2095.00	0.259398
2096.00	0.259115
2097.00	0.258868
2098.00	0.258554
2099.00	0.258276
2100.00	0.257873
2101.00	0.257296
2102.00	0.257124
2103.00	0.256941
2104.00	0.256646
2105.00	0.256481
2106.00	0.256371
2107.00	0.256047
2108.00	0.255545
2109.00	0.255390
2110.00	0.254683
2111.00	0.254552
2112.00	0.254169
2113.00	0.253999
2114.00	0.253881
2115.00	0.253515
2116.00	0.253261
2117.00	0.253117
2118.00	0.253362
2119.00	0.252941
2120.00	0.252586
2121.00	0.252444
2122.00	0.252261
2123.00	0.251777
2124.00	0.251672
2125.00	0.251629
2126.00	0.251004
2127.00	0.251203
2128.00	0.250936
2129.00	0.250645
2130.00	0.250353
2131.00	0.250087
2132.00	0.249940
2133.00	0.249357
2134.00	0.249570
2135.00	0.249188
2136.00	0.249220
2137.00	0.249000
2138.00	0.248642
2139.00	0.248337
2140.00	0.247974
2141.00	0.247840
2142.00	0.247564
2143.00	0.247456
2144.00	0.246827
2145.00	0.246621
2146.00	0.246602
2147.00	0.246277
2148.00	0.245794
2149.00	0.245600
2150.00	0.245682
2151.00	0.244974
2152.00	0.244968
2153.00	0.244384
2154.00	0.244049
2155.00	0.243688
2156.00	0.243549
2157.00	0.243481
2158.00	0.242788
2159.00	0.242681
2160.00	0.242777
2161.00	0.242653
2162.00	0.242242
2163.00	0.242009
2164.00	0.241834
2165.00	0.241778
2166.00	0.241503
2167.00	0.241423
2168.00	0.241546
2169.00	0.240890
2170.00	0.240833
2171.00	0.240856
2172.00	0.240545
2173.00	0.240550
2174.00	0.240692
2175.00	0.240613
2176.00	0.240129
2177.00	0.239720
2178.00	0.239734
2179.00	0.239598
2180.00	0.239325
2181.00	0.239536
2182.00	0.239522
2183.00	0.239595
2184.00	0.239267
2185.00	0.239040
2186.00	0.238952
2187.00	0.239000
2188.00	0.238695
2189.00	0.238695
2190.00	0.238195
2191.00	0.237823
2192.00	0.238025
2193.00	0.238153
2194.00	0.238088
2195.00	0.237840
2196.00	0.237840
2197.00	0.237567
[truncated: 303 more rows]
