# Supplementary material for: Ultrafast charge-transfer-induced spin transition in cobalt-tungstate molecular photomagnets
Source: Nat Commun. 2025 Jun 6;16:5012. doi: 10.1038/s41467-025-60401-4 (PMC12144094; doi:10.1038/s41467-025-60401-4)
Supplement: Supplementary file 5 — Source Data [file 41467_2025_60401_MOESM5_ESM.zip › Source_Data_files/Photoinduced_UV_vis_NIR_spectra_CsCoW/photo2nd_anealing/File_220713_192915_335K.txt]

File_220713_192915_335K.spc - RawData
�g�� (nm)	Abs.
200.00	2.045431
201.00	1.961839
202.00	2.123038
203.00	2.098934
204.00	2.154069
205.00	1.882019
206.00	1.931521
207.00	1.817727
208.00	1.910488
209.00	1.918264
210.00	1.800648
211.00	1.832569
212.00	1.802709
213.00	1.785000
214.00	1.899503
215.00	1.930088
216.00	1.976375
217.00	2.090233
218.00	2.065441
219.00	1.991769
220.00	1.936300
221.00	1.920584
222.00	1.952425
223.00	1.988620
224.00	2.021148
225.00	2.026475
226.00	2.064021
227.00	2.035767
228.00	1.978320
229.00	1.993170
230.00	2.003599
231.00	1.995964
232.00	2.026823
233.00	2.082959
234.00	2.067425
235.00	2.087062
236.00	2.098958
237.00	2.081317
238.00	2.053478
239.00	2.038935
240.00	2.031344
241.00	2.015345
242.00	2.008684
243.00	1.995744
244.00	2.012806
245.00	2.021384
246.00	2.025753
247.00	2.022458
248.00	2.030706
249.00	2.033525
250.00	2.075659
251.00	2.056803
252.00	2.075770
253.00	2.099352
254.00	2.114042
255.00	2.084295
256.00	2.112748
257.00	2.106197
258.00	2.109920
259.00	2.109774
260.00	2.117559
261.00	2.116143
262.00	2.116875
263.00	2.126537
264.00	2.124715
265.00	2.109365
266.00	2.103161
267.00	2.109817
268.00	2.105062
269.00	2.100965
270.00	2.119122
271.00	2.111266
272.00	2.084756
273.00	2.083416
274.00	2.082434
275.00	2.097379
276.00	2.102102
277.00	2.113196
278.00	2.083498
279.00	2.077112
280.00	2.041895
281.00	2.027544
282.00	2.024173
283.00	2.035731
284.00	2.026466
285.00	2.010702
286.00	2.001533
287.00	1.993267
288.00	1.979064
289.00	1.969658
290.00	1.957935
291.00	1.952958
292.00	1.940434
293.00	1.931062
294.00	1.912074
295.00	1.910001
296.00	1.897617
297.00	1.883452
298.00	1.873294
299.00	1.875109
300.00	1.874341
301.00	1.861986
302.00	1.853056
303.00	1.842576
304.00	1.828706
305.00	1.821566
306.00	1.816326
307.00	1.809121
308.00	1.800947
309.00	1.798546
310.00	1.791829
311.00	1.793792
312.00	1.795525
313.00	1.788235
314.00	1.771537
315.00	1.753664
316.00	1.745303
317.00	1.734886
318.00	1.736045
319.00	1.734834
320.00	1.724028
321.00	1.704045
322.00	1.686066
323.00	1.664867
324.00	1.648768
325.00	1.642764
326.00	1.633076
327.00	1.622605
328.00	1.611860
329.00	1.603593
330.00	1.589815
331.00	1.576376
332.00	1.567383
333.00	1.563340
334.00	1.553056
335.00	1.544966
336.00	1.544818
337.00	1.534320
338.00	1.523333
339.00	1.518885
340.00	1.514864
341.00	1.505544
342.00	1.503332
343.00	1.501451
344.00	1.497582
345.00	1.489417
346.00	1.483728
347.00	1.482393
348.00	1.477524
349.00	1.473532
350.00	1.474188
351.00	1.466797
352.00	1.459068
353.00	1.451977
354.00	1.445623
355.00	1.438427
356.00	1.436465
357.00	1.431899
358.00	1.426471
359.00	1.420577
360.00	1.413130
361.00	1.410926
362.00	1.402859
363.00	1.396439
364.00	1.390638
365.00	1.383446
366.00	1.373384
367.00	1.367076
368.00	1.358581
369.00	1.350063
370.00	1.341473
371.00	1.331244
372.00	1.321373
373.00	1.312938
374.00	1.303403
375.00	1.294659
376.00	1.285939
377.00	1.276528
378.00	1.266756
379.00	1.256536
380.00	1.246701
381.00	1.235906
382.00	1.226760
383.00	1.216254
384.00	1.206891
385.00	1.198332
386.00	1.190170
387.00	1.180323
388.00	1.173159
389.00	1.165564
390.00	1.158021
391.00	1.149263
392.00	1.143053
393.00	1.135938
394.00	1.129834
395.00	1.122392
396.00	1.116933
397.00	1.111260
398.00	1.106252
399.00	1.100139
400.00	1.095118
401.00	1.090896
402.00	1.086693
403.00	1.082650
404.00	1.079099
405.00	1.076652
406.00	1.073939
407.00	1.071613
408.00	1.069610
409.00	1.067913
410.00	1.065339
411.00	1.063505
412.00	1.060964
413.00	1.059110
414.00	1.057485
415.00	1.056533
416.00	1.054352
417.00	1.052954
418.00	1.050935
419.00	1.048728
420.00	1.047048
421.00	1.045512
422.00	1.044251
423.00	1.043002
424.00	1.041931
425.00	1.040045
426.00	1.039047
427.00	1.037172
428.00	1.035479
429.00	1.034232
430.00	1.033148
431.00	1.032056
432.00	1.030885
433.00	1.028999
434.00	1.027570
435.00	1.025874
436.00	1.023955
437.00	1.022332
438.00	1.021054
439.00	1.018938
440.00	1.017475
441.00	1.015876
442.00	1.014505
443.00	1.012565
444.00	1.011035
445.00	1.009436
446.00	1.007183
447.00	1.005669
448.00	1.004298
449.00	1.003279
450.00	1.001851
451.00	1.000756
452.00	0.998589
453.00	0.996763
454.00	0.994986
455.00	0.993500
456.00	0.991805
457.00	0.990645
458.00	0.989301
459.00	0.987671
460.00	0.986208
461.00	0.985652
462.00	0.984366
463.00	0.983188
464.00	0.981847
465.00	0.980909
466.00	0.979433
467.00	0.978627
468.00	0.977526
469.00	0.976498
470.00	0.975352
471.00	0.974205
472.00	0.972883
473.00	0.971806
474.00	0.970152
475.00	0.968334
476.00	0.966880
477.00	0.965410
478.00	0.963691
479.00	0.962484
480.00	0.961207
481.00	0.960250
482.00	0.958916
483.00	0.957814
484.00	0.956297
485.00	0.954621
486.00	0.952707
487.00	0.951071
488.00	0.949599
489.00	0.948335
490.00	0.947312
491.00	0.946178
492.00	0.945027
493.00	0.943504
494.00	0.942200
495.00	0.940843
496.00	0.938586
497.00	0.936727
498.00	0.935170
499.00	0.933606
500.00	0.931284
501.00	0.930245
502.00	0.928881
503.00	0.927492
504.00	0.925902
505.00	0.924760
506.00	0.923009
507.00	0.921657
508.00	0.919953
509.00	0.918190
510.00	0.916348
511.00	0.915013
512.00	0.913227
513.00	0.912472
514.00	0.911267
515.00	0.910509
516.00	0.909182
517.00	0.907674
518.00	0.905823
519.00	0.904762
520.00	0.902707
521.00	0.901098
522.00	0.899836
523.00	0.898338
524.00	0.896484
525.00	0.895562
526.00	0.894208
527.00	0.892491
528.00	0.891007
529.00	0.889502
530.00	0.888189
531.00	0.887138
532.00	0.886028
533.00	0.884988
534.00	0.884129
535.00	0.882777
536.00	0.881672
537.00	0.880742
538.00	0.878883
539.00	0.877331
540.00	0.876149
541.00	0.874463
542.00	0.873214
543.00	0.872908
544.00	0.871793
545.00	0.870646
546.00	0.870018
547.00	0.868688
548.00	0.867550
549.00	0.866736
550.00	0.865628
551.00	0.863927
552.00	0.862830
553.00	0.861590
554.00	0.860065
555.00	0.858721
556.00	0.858103
557.00	0.857210
558.00	0.856049
559.00	0.855703
560.00	0.855107
561.00	0.853933
562.00	0.852729
563.00	0.851629
564.00	0.850615
565.00	0.849347
566.00	0.848678
567.00	0.847998
568.00	0.847046
569.00	0.846420
570.00	0.845920
571.00	0.844886
572.00	0.844159
573.00	0.843812
574.00	0.842929
575.00	0.842675
576.00	0.842349
577.00	0.842032
578.00	0.841735
579.00	0.841752
580.00	0.841430
581.00	0.841506
582.00	0.841817
583.00	0.842208
584.00	0.842216
585.00	0.842471
586.00	0.842559
587.00	0.842782
588.00	0.842678
589.00	0.842848
590.00	0.843131
591.00	0.843675
592.00	0.843977
593.00	0.844491
594.00	0.845229
595.00	0.845704
596.00	0.846073
597.00	0.846228
598.00	0.847275
599.00	0.847681
600.00	0.848383
601.00	0.849554
602.00	0.851062
603.00	0.851465
604.00	0.852748
605.00	0.854028
606.00	0.855160
607.00	0.856028
608.00	0.857015
609.00	0.858277
610.00	0.859757
611.00	0.859589
612.00	0.860771
613.00	0.862132
614.00	0.862835
615.00	0.863478
616.00	0.865582
617.00	0.867446
618.00	0.869019
619.00	0.870274
620.00	0.871477
621.00	0.872950
622.00	0.873619
623.00	0.874676
624.00	0.876151
625.00	0.877679
626.00	0.878998
627.00	0.879975
628.00	0.881713
629.00	0.883222
630.00	0.884571
631.00	0.886078
632.00	0.888085
633.00	0.889341
634.00	0.890793
635.00	0.892347
636.00	0.893852
637.00	0.895036
638.00	0.896284
639.00	0.897972
640.00	0.899343
641.00	0.901221
642.00	0.902916
643.00	0.904542
644.00	0.904926
645.00	0.906516
646.00	0.906843
647.00	0.908054
648.00	0.909906
649.00	0.912244
650.00	0.912786
651.00	0.915333
652.00	0.916642
653.00	0.917243
654.00	0.918760
655.00	0.920577
656.00	0.921400
657.00	0.923038
658.00	0.925256
659.00	0.926580
660.00	0.928803
661.00	0.930597
662.00	0.931992
663.00	0.932679
664.00	0.934195
665.00	0.935093
666.00	0.936472
667.00	0.938023
668.00	0.939419
669.00	0.940832
670.00	0.942224
671.00	0.943212
672.00	0.943706
673.00	0.944926
674.00	0.945351
675.00	0.946471
676.00	0.947953
677.00	0.950128
678.00	0.951503
679.00	0.952787
680.00	0.954203
681.00	0.955392
682.00	0.956513
683.00	0.957744
684.00	0.959012
685.00	0.959271
686.00	0.960714
687.00	0.962128
688.00	0.964032
689.00	0.965444
690.00	0.967510
691.00	0.966849
692.00	0.967004
693.00	0.967427
694.00	0.968228
695.00	0.969381
696.00	0.970876
697.00	0.972093
698.00	0.972784
699.00	0.973463
700.00	0.973623
701.00	0.975947
702.00	0.977600
703.00	0.978411
704.00	0.980183
705.00	0.982098
706.00	0.980812
707.00	0.980675
708.00	0.981107
709.00	0.980409
710.00	0.980155
711.00	0.981780
712.00	0.982462
713.00	0.982397
714.00	0.982954
715.00	0.983240
716.00	0.984688
717.00	0.985217
718.00	0.987030
719.00	0.987136
720.00	0.986687
721.00	0.984719
722.00	0.984839
723.00	0.984844
724.00	0.985179
725.00	0.985465
726.00	0.985586
727.00	0.985360
728.00	0.985332
729.00	0.985301
730.00	0.985605
731.00	0.985994
732.00	0.986382
733.00	0.986610
734.00	0.986854
735.00	0.987247
736.00	0.987502
737.00	0.987897
738.00	0.988287
739.00	0.988584
740.00	0.988924
741.00	0.989178
742.00	0.989314
743.00	0.989473
744.00	0.989698
745.00	0.989815
746.00	0.989935
747.00	0.990125
748.00	0.990204
749.00	0.990223
750.00	0.990461
751.00	0.990540
752.00	0.990546
753.00	0.990530
754.00	0.990529
755.00	0.990402
756.00	0.990172
757.00	0.990007
758.00	0.989854
759.00	0.989823
760.00	0.989607
761.00	0.989339
762.00	0.989199
763.00	0.988997
764.00	0.988689
765.00	0.988414
766.00	0.988133
767.00	0.987761
768.00	0.987417
769.00	0.987061
770.00	0.986703
771.00	0.986246
772.00	0.985908
773.00	0.985656
774.00	0.985257
775.00	0.984952
776.00	0.984465
777.00	0.984156
778.00	0.983809
779.00	0.983429
780.00	0.982862
781.00	0.982416
782.00	0.981839
783.00	0.981281
784.00	0.980702
785.00	0.980080
786.00	0.979435
787.00	0.978896
788.00	0.978368
789.00	0.977736
790.00	0.977081
791.00	0.976469
792.00	0.975726
793.00	0.975057
794.00	0.974301
795.00	0.973486
796.00	0.972705
797.00	0.971982
798.00	0.971193
799.00	0.970539
800.00	0.969723
801.00	0.968906
802.00	0.968076
803.00	0.967202
804.00	0.966310
805.00	0.965395
806.00	0.964519
807.00	0.963555
808.00	0.962668
809.00	0.961798
810.00	0.960866
811.00	0.959973
812.00	0.959049
813.00	0.957984
814.00	0.957025
815.00	0.956029
816.00	0.955092
817.00	0.954170
818.00	0.953218
819.00	0.952279
820.00	0.951380
821.00	0.950474
822.00	0.949547
823.00	0.948501
824.00	0.947627
825.00	0.946725
826.00	0.945723
827.00	0.944799
828.00	0.943858
829.00	0.942933
830.00	0.942097
831.00	0.941150
832.00	0.940369
833.00	0.939285
834.00	0.938447
835.00	0.937455
836.00	0.936478
837.00	0.935616
838.00	0.934645
839.00	0.933673
840.00	0.932797
841.00	0.931836
842.00	0.930835
843.00	0.929979
844.00	0.928983
845.00	0.928023
846.00	0.927099
847.00	0.926227
848.00	0.925439
849.00	0.924495
850.00	0.923604
851.00	0.922496
852.00	0.921574
853.00	0.920640
854.00	0.919633
855.00	0.918723
856.00	0.917640
857.00	0.916837
858.00	0.916039
859.00	0.915318
860.00	0.914345
861.00	0.913407
862.00	0.912410
863.00	0.907246
864.00	0.902055
865.00	0.896762
866.00	0.891721
867.00	0.886581
868.00	0.881666
869.00	0.876595
870.00	0.871548
871.00	0.866474
872.00	0.861399
873.00	0.856516
874.00	0.851357
875.00	0.846122
876.00	0.840913
877.00	0.835939
878.00	0.830800
879.00	0.825830
880.00	0.824254
881.00	0.822584
882.00	0.820855
883.00	0.818992
884.00	0.817293
885.00	0.815605
886.00	0.813902
887.00	0.812160
888.00	0.810423
889.00	0.808663
890.00	0.806838
891.00	0.804999
892.00	0.803251
893.00	0.801409
894.00	0.799468
895.00	0.797726
896.00	0.795888
897.00	0.794059
898.00	0.792283
899.00	0.790622
900.00	0.788876
901.00	0.787161
902.00	0.785169
903.00	0.783310
904.00	0.781556
905.00	0.779761
906.00	0.777892
907.00	0.776041
908.00	0.774220
909.00	0.772447
910.00	0.770647
911.00	0.768884
912.00	0.767074
913.00	0.765285
914.00	0.763428
915.00	0.761643
916.00	0.759789
917.00	0.757945
918.00	0.756099
919.00	0.754382
920.00	0.752626
921.00	0.750808
922.00	0.748989
923.00	0.747255
924.00	0.745498
925.00	0.743773
926.00	0.741978
927.00	0.740250
928.00	0.738499
929.00	0.736769
930.00	0.734950
931.00	0.733230
932.00	0.731425
933.00	0.729672
934.00	0.727919
935.00	0.726189
936.00	0.724484
937.00	0.722771
938.00	0.721044
939.00	0.719359
940.00	0.717644
941.00	0.716004
942.00	0.714302
943.00	0.712607
944.00	0.710897
945.00	0.709129
946.00	0.707459
947.00	0.705797
948.00	0.704193
949.00	0.702558
950.00	0.700921
951.00	0.699297
952.00	0.697674
953.00	0.696007
954.00	0.694352
955.00	0.692690
956.00	0.691009
957.00	0.689291
958.00	0.687557
959.00	0.685890
960.00	0.684236
961.00	0.682580
962.00	0.680921
963.00	0.679228
964.00	0.677554
965.00	0.675818
966.00	0.674124
967.00	0.672398
968.00	0.670666
969.00	0.668915
970.00	0.667165
971.00	0.665499
972.00	0.663818
973.00	0.662124
974.00	0.660459
975.00	0.658785
976.00	0.657123
977.00	0.655440
978.00	0.653747
979.00	0.652130
980.00	0.650528
981.00	0.648923
982.00	0.647301
983.00	0.645713
984.00	0.644147
985.00	0.642571
986.00	0.640989
987.00	0.639401
988.00	0.637784
989.00	0.636231
990.00	0.634690
991.00	0.633126
992.00	0.631579
993.00	0.630019
994.00	0.628487
995.00	0.626956
996.00	0.625448
997.00	0.623931
998.00	0.622419
999.00	0.620851
1000.00	0.619292
1001.00	0.617763
1002.00	0.616295
1003.00	0.614819
1004.00	0.613357
1005.00	0.611879
1006.00	0.610406
1007.00	0.608945
1008.00	0.607534
1009.00	0.606096
1010.00	0.604662
1011.00	0.603223
1012.00	0.601814
1013.00	0.600383
1014.00	0.598927
1015.00	0.597482
1016.00	0.596083
1017.00	0.594713
1018.00	0.593334
1019.00	0.591924
1020.00	0.590518
1021.00	0.589143
1022.00	0.587760
1023.00	0.586353
1024.00	0.584975
1025.00	0.583605
1026.00	0.582236
1027.00	0.580867
1028.00	0.579493
1029.00	0.578134
1030.00	0.576751
1031.00	0.575409
1032.00	0.574068
1033.00	0.572737
1034.00	0.571387
1035.00	0.570042
1036.00	0.568700
1037.00	0.567413
1038.00	0.566102
1039.00	0.564796
1040.00	0.563475
1041.00	0.562177
1042.00	0.560845
1043.00	0.559574
1044.00	0.558302
1045.00	0.557058
1046.00	0.555787
1047.00	0.554553
1048.00	0.553312
1049.00	0.552079
1050.00	0.550837
1051.00	0.549614
1052.00	0.548406
1053.00	0.547155
1054.00	0.545906
1055.00	0.544694
1056.00	0.543483
1057.00	0.542278
1058.00	0.541076
1059.00	0.539933
1060.00	0.538749
1061.00	0.537535
1062.00	0.536305
1063.00	0.535120
1064.00	0.533919
1065.00	0.532743
1066.00	0.531539
1067.00	0.530344
1068.00	0.529178
1069.00	0.527990
1070.00	0.526879
1071.00	0.525761
1072.00	0.524641
1073.00	0.523481
1074.00	0.522340
1075.00	0.521204
1076.00	0.520028
1077.00	0.518858
1078.00	0.517722
1079.00	0.516629
1080.00	0.515497
1081.00	0.514411
1082.00	0.513302
1083.00	0.512245
1084.00	0.511214
1085.00	0.510143
1086.00	0.509067
1087.00	0.507992
1088.00	0.506886
1089.00	0.505806
1090.00	0.504780
1091.00	0.503780
1092.00	0.502758
1093.00	0.501741
1094.00	0.500743
1095.00	0.499778
1096.00	0.498798
1097.00	0.497831
1098.00	0.496828
1099.00	0.495833
1100.00	0.494821
1101.00	0.493799
1102.00	0.492819
1103.00	0.491883
1104.00	0.490925
1105.00	0.489992
1106.00	0.489059
1107.00	0.488128
1108.00	0.487199
1109.00	0.486270
1110.00	0.485347
1111.00	0.484428
1112.00	0.483490
1113.00	0.482566
1114.00	0.481664
1115.00	0.480795
1116.00	0.479903
1117.00	0.479053
1118.00	0.478213
1119.00	0.477329
1120.00	0.476423
1121.00	0.475564
1122.00	0.474703
1123.00	0.473796
1124.00	0.472894
1125.00	0.472005
1126.00	0.471106
1127.00	0.470240
1128.00	0.469344
1129.00	0.468462
1130.00	0.467575
1131.00	0.466668
1132.00	0.465760
1133.00	0.464890
1134.00	0.464009
1135.00	0.463137
1136.00	0.462281
1137.00	0.461440
1138.00	0.460580
1139.00	0.459732
1140.00	0.458925
1141.00	0.458146
1142.00	0.457343
1143.00	0.456543
1144.00	0.455717
1145.00	0.454939
1146.00	0.454135
1147.00	0.453320
1148.00	0.452526
1149.00	0.451733
1150.00	0.450937
1151.00	0.450131
1152.00	0.449338
1153.00	0.448548
1154.00	0.447785
1155.00	0.447012
1156.00	0.446235
1157.00	0.445433
1158.00	0.444604
1159.00	0.443794
1160.00	0.442999
1161.00	0.442253
1162.00	0.441498
1163.00	0.440748
1164.00	0.440011
1165.00	0.439283
1166.00	0.438554
1167.00	0.437840
1168.00	0.437132
1169.00	0.436430
1170.00	0.435713
1171.00	0.434968
1172.00	0.434260
1173.00	0.433562
1174.00	0.432880
1175.00	0.432205
1176.00	0.431523
1177.00	0.430863
1178.00	0.430183
1179.00	0.429485
1180.00	0.428809
1181.00	0.428126
1182.00	0.427452
1183.00	0.426765
1184.00	0.426093
1185.00	0.425433
1186.00	0.424781
1187.00	0.424145
1188.00	0.423493
1189.00	0.422868
1190.00	0.422238
1191.00	0.421619
1192.00	0.421000
1193.00	0.420384
1194.00	0.419758
1195.00	0.419151
1196.00	0.418549
1197.00	0.417990
1198.00	0.417407
1199.00	0.416818
1200.00	0.416235
1201.00	0.415644
1202.00	0.415066
1203.00	0.414459
1204.00	0.413851
1205.00	0.413280
1206.00	0.412648
1207.00	0.412030
1208.00	0.411445
1209.00	0.410860
1210.00	0.410286
1211.00	0.409708
1212.00	0.409118
1213.00	0.408556
1214.00	0.407960
1215.00	0.407404
1216.00	0.406819
1217.00	0.406270
1218.00	0.405701
1219.00	0.405154
1220.00	0.404622
1221.00	0.404087
1222.00	0.403533
1223.00	0.403015
1224.00	0.402506
1225.00	0.401965
1226.00	0.401446
1227.00	0.400933
1228.00	0.400415
1229.00	0.399885
1230.00	0.399356
1231.00	0.398831
1232.00	0.398308
1233.00	0.397810
1234.00	0.397310
1235.00	0.396826
1236.00	0.396282
1237.00	0.395748
1238.00	0.395227
1239.00	0.394720
1240.00	0.394208
1241.00	0.393693
1242.00	0.393152
1243.00	0.392637
1244.00	0.392102
1245.00	0.391585
1246.00	0.391085
1247.00	0.390566
1248.00	0.390065
1249.00	0.389577
1250.00	0.389089
1251.00	0.388601
1252.00	0.388093
1253.00	0.387606
1254.00	0.387117
1255.00	0.386633
1256.00	0.386175
1257.00	0.385716
1258.00	0.385243
1259.00	0.384798
1260.00	0.384338
1261.00	0.383871
1262.00	0.383398
1263.00	0.382917
1264.00	0.382452
1265.00	0.381970
1266.00	0.381497
1267.00	0.381047
1268.00	0.380589
1269.00	0.380137
1270.00	0.379687
1271.00	0.379244
1272.00	0.378791
1273.00	0.378322
1274.00	0.377861
1275.00	0.377392
1276.00	0.376937
1277.00	0.376457
1278.00	0.376025
1279.00	0.375614
1280.00	0.375205
1281.00	0.374777
1282.00	0.374361
1283.00	0.373920
1284.00	0.373489
1285.00	0.373038
1286.00	0.372607
1287.00	0.372180
1288.00	0.371746
1289.00	0.371307
1290.00	0.370881
1291.00	0.370455
1292.00	0.370043
1293.00	0.369636
1294.00	0.369236
1295.00	0.368835
1296.00	0.368415
1297.00	0.367996
1298.00	0.367589
1299.00	0.367185
1300.00	0.366783
1301.00	0.366350
1302.00	0.365912
1303.00	0.365482
1304.00	0.365066
1305.00	0.364653
1306.00	0.364250
1307.00	0.363831
1308.00	0.363404
1309.00	0.362970
1310.00	0.362548
1311.00	0.362154
1312.00	0.361717
1313.00	0.361300
1314.00	0.360887
1315.00	0.360491
1316.00	0.360085
1317.00	0.359672
1318.00	0.359287
1319.00	0.358924
1320.00	0.358568
1321.00	0.358191
1322.00	0.357812
1323.00	0.357447
1324.00	0.357064
1325.00	0.356674
1326.00	0.356308
1327.00	0.355920
1328.00	0.355535
1329.00	0.355146
1330.00	0.354761
1331.00	0.354371
1332.00	0.353961
1333.00	0.353565
1334.00	0.353163
1335.00	0.352700
1336.00	0.352254
1337.00	0.351784
1338.00	0.351319
1339.00	0.350834
1340.00	0.350380
1341.00	0.349941
1342.00	0.349507
1343.00	0.349031
1344.00	0.348543
1345.00	0.348055
1346.00	0.347594
1347.00	0.347113
1348.00	0.346640
1349.00	0.346194
1350.00	0.345733
1351.00	0.345280
1352.00	0.344892
1353.00	0.344519
1354.00	0.344135
1355.00	0.343757
1356.00	0.343407
1357.00	0.343039
1358.00	0.342656
1359.00	0.342287
1360.00	0.341945
1361.00	0.341609
1362.00	0.341233
1363.00	0.340876
1364.00	0.340544
1365.00	0.340162
1366.00	0.339758
1367.00	0.339358
1368.00	0.338967
1369.00	0.338547
1370.00	0.338104
1371.00	0.337674
1372.00	0.337261
1373.00	0.336828
1374.00	0.336370
1375.00	0.335943
1376.00	0.335481
1377.00	0.335012
1378.00	0.334560
1379.00	0.334127
1380.00	0.333681
1381.00	0.333211
1382.00	0.332768
1383.00	0.332336
1384.00	0.331883
1385.00	0.331419
1386.00	0.330955
1387.00	0.330505
1388.00	0.330034
1389.00	0.329531
1390.00	0.329049
1391.00	0.328584
1392.00	0.328089
1393.00	0.327624
1394.00	0.327188
1395.00	0.326720
1396.00	0.326233
1397.00	0.325743
1398.00	0.325250
1399.00	0.324763
1400.00	0.324253
1401.00	0.323747
1402.00	0.323245
1403.00	0.322769
1404.00	0.322278
1405.00	0.321797
1406.00	0.321323
1407.00	0.320839
1408.00	0.320353
1409.00	0.319884
1410.00	0.319411
1411.00	0.318915
1412.00	0.318430
1413.00	0.317947
1414.00	0.317485
1415.00	0.317013
1416.00	0.316549
1417.00	0.316088
1418.00	0.315662
1419.00	0.315235
1420.00	0.314780
1421.00	0.314351
1422.00	0.313943
1423.00	0.313562
1424.00	0.313180
1425.00	0.312781
1426.00	0.312394
1427.00	0.312021
1428.00	0.311643
1429.00	0.311281
1430.00	0.310941
1431.00	0.310587
1432.00	0.310230
1433.00	0.309869
1434.00	0.309547
1435.00	0.309229
1436.00	0.308915
1437.00	0.308579
1438.00	0.308206
1439.00	0.307836
1440.00	0.307486
1441.00	0.307152
1442.00	0.306843
1443.00	0.306521
1444.00	0.306194
1445.00	0.305874
1446.00	0.305575
1447.00	0.305293
1448.00	0.304988
1449.00	0.304678
1450.00	0.304410
1451.00	0.304148
1452.00	0.303876
1453.00	0.303606
1454.00	0.303393
1455.00	0.303178
1456.00	0.302975
1457.00	0.302748
1458.00	0.302482
1459.00	0.302243
1460.00	0.302018
1461.00	0.301787
1462.00	0.301559
1463.00	0.301301
1464.00	0.301060
1465.00	0.300822
1466.00	0.300603
1467.00	0.300370
1468.00	0.300120
1469.00	0.299875
1470.00	0.299639
1471.00	0.299379
1472.00	0.299186
1473.00	0.298986
1474.00	0.298775
1475.00	0.298580
1476.00	0.298362
1477.00	0.298140
1478.00	0.297908
1479.00	0.297694
1480.00	0.297483
1481.00	0.297267
1482.00	0.297066
1483.00	0.296884
1484.00	0.296715
1485.00	0.296549
1486.00	0.296363
1487.00	0.296156
1488.00	0.295991
1489.00	0.295783
1490.00	0.295557
1491.00	0.295356
1492.00	0.295174
1493.00	0.294982
1494.00	0.294797
1495.00	0.294644
1496.00	0.294487
1497.00	0.294335
1498.00	0.294160
1499.00	0.293985
1500.00	0.293813
1501.00	0.293617
1502.00	0.293436
1503.00	0.293253
1504.00	0.293093
1505.00	0.292917
1506.00	0.292748
1507.00	0.292583
1508.00	0.292420
1509.00	0.292249
1510.00	0.292086
1511.00	0.291898
1512.00	0.291706
1513.00	0.291502
1514.00	0.291326
1515.00	0.291141
1516.00	0.290973
1517.00	0.290795
1518.00	0.290641
1519.00	0.290491
1520.00	0.290356
1521.00	0.290211
1522.00	0.290032
1523.00	0.289863
1524.00	0.289672
1525.00	0.289486
1526.00	0.289293
1527.00	0.289105
1528.00	0.288937
1529.00	0.288737
1530.00	0.288566
1531.00	0.288377
1532.00	0.288212
1533.00	0.288040
1534.00	0.287873
1535.00	0.287680
1536.00	0.287483
1537.00	0.287296
1538.00	0.287123
1539.00	0.286954
1540.00	0.286748
1541.00	0.286571
1542.00	0.286398
1543.00	0.286229
1544.00	0.286077
1545.00	0.285905
1546.00	0.285749
1547.00	0.285627
1548.00	0.285475
1549.00	0.285316
1550.00	0.285144
1551.00	0.284958
1552.00	0.284778
1553.00	0.284583
1554.00	0.284375
1555.00	0.284148
1556.00	0.283940
1557.00	0.283745
1558.00	0.283550
1559.00	0.283338
1560.00	0.283134
1561.00	0.282908
1562.00	0.282724
1563.00	0.282545
1564.00	0.282327
1565.00	0.282132
1566.00	0.281927
1567.00	0.281717
1568.00	0.281534
1569.00	0.281346
1570.00	0.281139
1571.00	0.280948
1572.00	0.280770
1573.00	0.280591
1574.00	0.280411
1575.00	0.280209
1576.00	0.280008
1577.00	0.279824
1578.00	0.279618
1579.00	0.279386
1580.00	0.279165
1581.00	0.278940
1582.00	0.278725
1583.00	0.278524
1584.00	0.278328
1585.00	0.278125
1586.00	0.277931
1587.00	0.277731
1588.00	0.277517
1589.00	0.277321
1590.00	0.277106
1591.00	0.276904
1592.00	0.276735
1593.00	0.276552
1594.00	0.276342
1595.00	0.276164
1596.00	0.275994
1597.00	0.275800
1598.00	0.275601
1599.00	0.275422
1600.00	0.275205
1601.00	0.274999
1602.00	0.274803
1603.00	0.274574
1604.00	0.274362
1605.00	0.274160
1606.00	0.273946
1607.00	0.273781
1608.00	0.273605
1609.00	0.273400
1610.00	0.273210
1611.00	0.273015
1612.00	0.272819
1613.00	0.272626
1614.00	0.272441
1615.00	0.272302
1616.00	0.272139
1617.00	0.271993
1618.00	0.271827
1619.00	0.271652
1620.00	0.271500
1621.00	0.271350
1622.00	0.271176
1623.00	0.271018
1624.00	0.270838
1625.00	0.270660
1626.00	0.270502
1627.00	0.270350
1628.00	0.270237
1629.00	0.270112
1630.00	0.269981
1631.00	0.269857
1632.00	0.269700
1633.00	0.269533
1634.00	0.269377
1635.00	0.269242
1636.00	0.269098
1637.00	0.268953
1638.00	0.268834
1639.00	0.268740
1640.00	0.268637
1641.00	0.268508
1642.00	0.268358
1643.00	0.269888
1644.00	0.271445
1645.00	0.272922
1646.00	0.274442
1647.00	0.275952
1648.00	0.277477
1649.00	0.278967
1650.00	0.280486
1651.00	0.282032
1652.00	0.283550
1653.00	0.285067
1654.00	0.286677
1655.00	0.288279
1656.00	0.289743
1657.00	0.291297
1658.00	0.292862
1659.00	0.294456
1660.00	0.294274
1661.00	0.294094
1662.00	0.293909
1663.00	0.293636
1664.00	0.293440
1665.00	0.293176
1666.00	0.292989
1667.00	0.292770
1668.00	0.292532
1669.00	0.292345
1670.00	0.292114
1671.00	0.291864
1672.00	0.291622
1673.00	0.291407
1674.00	0.291138
1675.00	0.290905
1676.00	0.290646
1677.00	0.290431
1678.00	0.290154
1679.00	0.289995
1680.00	0.289840
1681.00	0.289668
1682.00	0.289535
1683.00	0.289396
1684.00	0.289204
1685.00	0.289009
1686.00	0.288910
1687.00	0.288757
1688.00	0.288670
1689.00	0.288539
1690.00	0.288538
1691.00	0.288460
1692.00	0.288416
1693.00	0.288371
1694.00	0.288244
1695.00	0.288136
1696.00	0.288062
1697.00	0.288013
1698.00	0.287865
1699.00	0.287722
1700.00	0.287534
1701.00	0.287475
1702.00	0.287357
1703.00	0.287140
1704.00	0.287019
1705.00	0.286797
1706.00	0.286584
1707.00	0.286384
1708.00	0.286197
1709.00	0.285908
1710.00	0.285742
1711.00	0.285558
1712.00	0.285370
1713.00	0.285104
1714.00	0.284849
1715.00	0.284644
1716.00	0.284441
1717.00	0.284270
1718.00	0.284058
1719.00	0.283864
1720.00	0.283619
1721.00	0.283471
1722.00	0.283293
1723.00	0.283043
1724.00	0.282822
1725.00	0.282649
1726.00	0.282457
1727.00	0.282244
1728.00	0.282021
1729.00	0.281864
1730.00	0.281591
1731.00	0.281418
1732.00	0.281167
1733.00	0.280933
1734.00	0.280686
1735.00	0.280444
1736.00	0.280308
1737.00	0.280054
1738.00	0.279799
1739.00	0.279568
1740.00	0.279422
1741.00	0.279223
1742.00	0.279015
1743.00	0.278810
1744.00	0.278573
1745.00	0.278392
1746.00	0.278089
1747.00	0.277989
1748.00	0.277685
1749.00	0.277605
1750.00	0.277423
1751.00	0.277267
1752.00	0.277033
1753.00	0.276773
1754.00	0.276623
1755.00	0.276439
1756.00	0.276184
1757.00	0.275947
1758.00	0.275698
1759.00	0.275482
1760.00	0.275285
1761.00	0.275048
1762.00	0.274823
1763.00	0.274648
1764.00	0.274368
1765.00	0.274211
1766.00	0.274006
1767.00	0.273731
1768.00	0.273447
1769.00	0.273213
1770.00	0.272915
1771.00	0.272734
1772.00	0.272479
1773.00	0.272287
1774.00	0.271967
1775.00	0.271721
1776.00	0.271373
1777.00	0.271104
1778.00	0.270860
1779.00	0.270494
1780.00	0.270274
1781.00	0.270043
1782.00	0.269834
1783.00	0.269448
1784.00	0.269367
1785.00	0.269174
1786.00	0.268914
1787.00	0.268691
1788.00	0.268499
1789.00	0.268236
1790.00	0.267924
1791.00	0.267742
1792.00	0.267582
1793.00	0.267327
1794.00	0.267177
1795.00	0.266981
1796.00	0.266877
1797.00	0.266617
1798.00	0.266339
1799.00	0.266087
1800.00	0.265853
1801.00	0.265513
1802.00	0.265241
1803.00	0.265092
1804.00	0.264795
1805.00	0.264385
1806.00	0.264073
1807.00	0.263778
1808.00	0.263541
1809.00	0.263167
1810.00	0.263051
1811.00	0.262685
1812.00	0.262374
1813.00	0.262066
1814.00	0.261832
1815.00	0.261582
1816.00	0.261337
1817.00	0.261109
1818.00	0.260787
1819.00	0.260549
1820.00	0.260222
1821.00	0.260037
1822.00	0.259928
1823.00	0.259761
1824.00	0.259674
1825.00	0.259488
1826.00	0.259279
1827.00	0.259033
1828.00	0.258846
1829.00	0.258657
1830.00	0.258469
1831.00	0.258251
1832.00	0.258076
1833.00	0.257775
1834.00	0.257570
1835.00	0.257379
1836.00	0.257183
1837.00	0.257011
1838.00	0.256866
1839.00	0.256565
1840.00	0.256396
1841.00	0.256143
1842.00	0.255783
1843.00	0.255688
1844.00	0.255494
1845.00	0.255331
1846.00	0.255122
1847.00	0.254937
1848.00	0.254741
1849.00	0.254481
1850.00	0.254428
1851.00	0.254324
1852.00	0.254224
1853.00	0.253897
1854.00	0.253709
1855.00	0.253512
1856.00	0.253350
1857.00	0.253169
1858.00	0.252920
1859.00	0.252849
1860.00	0.252570
1861.00	0.252260
1862.00	0.252042
1863.00	0.251820
1864.00	0.251630
1865.00	0.251344
1866.00	0.251173
1867.00	0.250848
1868.00	0.250489
1869.00	0.250256
1870.00	0.250165
1871.00	0.249913
1872.00	0.249725
1873.00	0.249543
1874.00	0.249333
1875.00	0.249242
1876.00	0.249215
1877.00	0.249225
1878.00	0.249131
1879.00	0.249080
1880.00	0.249043
1881.00	0.248915
1882.00	0.248967
1883.00	0.248986
1884.00	0.249107
1885.00	0.249036
1886.00	0.248974
1887.00	0.248999
1888.00	0.248898
1889.00	0.248875
1890.00	0.248812
1891.00	0.248896
1892.00	0.248825
1893.00	0.248818
1894.00	0.248729
1895.00	0.248781
1896.00	0.248613
1897.00	0.248428
1898.00	0.248504
1899.00	0.248295
1900.00	0.248226
1901.00	0.248042
1902.00	0.248270
1903.00	0.248294
1904.00	0.248122
1905.00	0.248218
1906.00	0.248156
1907.00	0.248215
1908.00	0.248197
1909.00	0.248173
1910.00	0.247919
1911.00	0.247729
1912.00	0.247704
1913.00	0.247834
1914.00	0.247861
1915.00	0.247677
1916.00	0.247970
1917.00	0.247680
1918.00	0.247519
1919.00	0.247331
1920.00	0.247173
1921.00	0.247284
1922.00	0.246934
1923.00	0.246917
1924.00	0.246625
1925.00	0.246396
1926.00	0.246334
1927.00	0.246206
1928.00	0.246214
1929.00	0.246060
1930.00	0.245711
1931.00	0.245656
1932.00	0.245509
1933.00	0.244857
1934.00	0.244990
1935.00	0.244901
1936.00	0.244533
1937.00	0.244401
1938.00	0.244076
1939.00	0.244121
1940.00	0.243815
1941.00	0.243779
1942.00	0.243536
1943.00	0.243234
1944.00	0.243144
1945.00	0.242918
1946.00	0.242760
1947.00	0.242726
1948.00	0.242341
1949.00	0.242308
1950.00	0.242307
1951.00	0.241986
1952.00	0.241539
1953.00	0.241539
1954.00	0.241319
1955.00	0.241162
1956.00	0.240918
1957.00	0.240838
1958.00	0.240830
1959.00	0.240770
1960.00	0.240654
1961.00	0.240310
1962.00	0.239994
1963.00	0.239546
1964.00	0.239269
1965.00	0.239254
1966.00	0.238717
1967.00	0.238533
1968.00	0.238374
1969.00	0.238362
1970.00	0.237993
1971.00	0.238034
1972.00	0.237699
1973.00	0.237651
1974.00	0.237280
1975.00	0.236940
1976.00	0.236648
1977.00	0.236341
1978.00	0.236503
1979.00	0.236333
1980.00	0.236240
1981.00	0.236181
1982.00	0.236004
1983.00	0.236137
1984.00	0.235935
1985.00	0.235690
1986.00	0.235670
1987.00	0.235804
1988.00	0.235411
1989.00	0.235515
1990.00	0.235228
1991.00	0.235361
1992.00	0.235139
1993.00	0.235228
1994.00	0.235193
1995.00	0.234792
1996.00	0.234789
1997.00	0.234840
1998.00	0.234678
1999.00	0.234631
2000.00	0.234470
2001.00	0.234550
2002.00	0.234719
2003.00	0.234516
2004.00	0.234360
2005.00	0.234263
2006.00	0.234126
2007.00	0.234153
2008.00	0.233970
2009.00	0.233839
2010.00	0.233432
2011.00	0.233385
2012.00	0.233276
2013.00	0.233126
2014.00	0.233060
2015.00	0.232889
2016.00	0.232787
2017.00	0.232678
2018.00	0.232508
2019.00	0.232331
2020.00	0.232198
2021.00	0.231888
2022.00	0.231935
2023.00	0.231688
2024.00	0.231409
2025.00	0.231166
2026.00	0.231319
2027.00	0.231457
2028.00	0.231399
2029.00	0.231562
2030.00	0.231573
2031.00	0.231362
2032.00	0.231440
2033.00	0.231283
2034.00	0.231244
2035.00	0.231118
2036.00	0.230948
2037.00	0.230892
2038.00	0.230835
2039.00	0.230824
2040.00	0.230953
2041.00	0.231126
2042.00	0.231048
2043.00	0.231109
2044.00	0.231075
2045.00	0.231184
2046.00	0.230895
2047.00	0.230809
2048.00	0.230920
2049.00	0.230714
2050.00	0.230560
2051.00	0.230567
2052.00	0.230566
2053.00	0.230428
2054.00	0.230504
2055.00	0.230256
2056.00	0.230071
2057.00	0.230063
2058.00	0.229897
2059.00	0.230057
2060.00	0.229954
2061.00	0.229922
2062.00	0.229645
2063.00	0.229638
2064.00	0.229487
2065.00	0.229370
2066.00	0.229356
2067.00	0.229434
2068.00	0.229278
2069.00	0.229197
2070.00	0.229200
2071.00	0.229123
2072.00	0.229365
2073.00	0.229609
2074.00	0.229315
2075.00	0.229460
2076.00	0.229478
2077.00	0.229063
2078.00	0.228783
2079.00	0.228951
2080.00	0.228975
2081.00	0.229012
2082.00	0.229142
2083.00	0.229157
2084.00	0.229060
2085.00	0.229062
2086.00	0.229011
2087.00	0.228875
2088.00	0.228703
2089.00	0.228676
2090.00	0.228460
2091.00	0.228670
2092.00	0.228304
2093.00	0.227975
2094.00	0.228084
2095.00	0.228019
2096.00	0.227848
2097.00	0.227355
2098.00	0.227109
2099.00	0.226885
2100.00	0.226570
2101.00	0.226341
2102.00	0.226194
2103.00	0.226229
2104.00	0.226125
2105.00	0.226237
2106.00	0.226163
2107.00	0.225721
2108.00	0.225175
2109.00	0.225184
2110.00	0.224990
2111.00	0.224780
2112.00	0.224867
2113.00	0.224516
2114.00	0.224709
2115.00	0.224726
2116.00	0.224605
2117.00	0.224701
2118.00	0.224709
2119.00	0.224490
2120.00	0.224232
2121.00	0.224281
2122.00	0.223803
2123.00	0.223728
2124.00	0.223830
2125.00	0.224079
2126.00	0.223823
2127.00	0.223899
2128.00	0.223645
2129.00	0.223068
2130.00	0.223012
2131.00	0.222826
2132.00	0.222753
2133.00	0.222249
2134.00	0.222167
2135.00	0.221889
2136.00	0.221487
2137.00	0.221295
2138.00	0.221173
2139.00	0.221355
2140.00	0.220803
2141.00	0.220731
2142.00	0.220275
2143.00	0.220106
2144.00	0.219663
2145.00	0.219741
2146.00	0.219848
2147.00	0.219604
2148.00	0.219393
2149.00	0.219259
2150.00	0.219274
2151.00	0.218971
2152.00	0.218858
2153.00	0.218848
2154.00	0.218676
2155.00	0.218375
2156.00	0.218168
2157.00	0.218276
2158.00	0.217792
2159.00	0.217884
2160.00	0.218155
2161.00	0.218001
2162.00	0.217796
2163.00	0.217469
2164.00	0.217278
2165.00	0.217138
2166.00	0.216753
2167.00	0.216659
2168.00	0.216246
2169.00	0.215978
2170.00	0.215827
2171.00	0.215801
2172.00	0.215437
2173.00	0.215108
2174.00	0.215119
2175.00	0.214983
2176.00	0.214475
2177.00	0.213837
2178.00	0.213970
2179.00	0.213871
2180.00	0.213710
2181.00	0.213886
2182.00	0.213614
2183.00	0.213666
2184.00	0.213432
2185.00	0.213700
2186.00	0.213504
2187.00	0.213509
2188.00	0.213341
2189.00	0.213225
2190.00	0.213235
2191.00	0.213024
2192.00	0.212936
2193.00	0.212960
2194.00	0.213041
2195.00	0.212930
2196.00	0.212566
2197.00	0.212846
[truncated: 303 more rows]
