# Supplementary material for: Ultrafast charge-transfer-induced spin transition in cobalt-tungstate molecular photomagnets
Source: Nat Commun. 2025 Jun 6;16:5012. doi: 10.1038/s41467-025-60401-4 (PMC12144094; doi:10.1038/s41467-025-60401-4)
Supplement: Supplementary file 5 — Source Data [file 41467_2025_60401_MOESM5_ESM.zip › Source_Data_files/Photoinduced_UV_vis_NIR_spectra_CsCoW/photo2nd_anealing/File_220713_193415.txt]

File_220713_193415.spc - RawData
�g�� (nm)	Abs.
200.00	1.561585
201.00	1.614353
202.00	1.540502
203.00	1.673984
204.00	1.840271
205.00	2.331543
206.00	2.313566
207.00	2.837322
208.00	2.047737
209.00	2.158508
210.00	2.199826
211.00	2.202393
212.00	2.223393
213.00	2.241564
214.00	2.170232
215.00	2.202839
216.00	2.028902
217.00	2.071737
218.00	2.064862
219.00	2.037246
220.00	1.994837
221.00	2.024367
222.00	2.054958
223.00	2.053606
224.00	2.014125
225.00	2.006447
226.00	2.044317
227.00	1.994365
228.00	1.990133
229.00	2.022936
230.00	1.981268
231.00	1.930692
232.00	1.949321
233.00	1.975718
234.00	1.979096
235.00	2.003862
236.00	2.022714
237.00	2.039481
238.00	2.023319
239.00	1.989807
240.00	2.008328
241.00	2.021379
242.00	2.042682
243.00	2.075116
244.00	2.088164
245.00	2.085416
246.00	2.093773
247.00	2.077234
248.00	2.073594
249.00	2.093760
250.00	2.079965
251.00	2.069980
252.00	2.093181
253.00	2.087779
254.00	2.095143
255.00	2.122412
256.00	2.129552
257.00	2.117509
258.00	2.108698
259.00	2.117035
260.00	2.126704
261.00	2.132105
262.00	2.135310
263.00	2.161735
264.00	2.159742
265.00	2.157176
266.00	2.158741
267.00	2.164839
268.00	2.151952
269.00	2.126050
270.00	2.115031
271.00	2.105061
272.00	2.083096
273.00	2.074431
274.00	2.078827
275.00	2.072374
276.00	2.074314
277.00	2.069800
278.00	2.059228
279.00	2.040862
280.00	2.023133
281.00	2.007466
282.00	2.014836
283.00	2.007258
284.00	2.009823
285.00	2.006409
286.00	2.002324
287.00	1.989494
288.00	1.974062
289.00	1.960344
290.00	1.953871
291.00	1.940466
292.00	1.926082
293.00	1.919524
294.00	1.920388
295.00	1.916858
296.00	1.912391
297.00	1.902744
298.00	1.900942
299.00	1.886545
300.00	1.875919
301.00	1.870169
302.00	1.872132
303.00	1.856831
304.00	1.849634
305.00	1.843462
306.00	1.826461
307.00	1.804824
308.00	1.802075
309.00	1.794116
310.00	1.777080
311.00	1.765855
312.00	1.756315
313.00	1.728034
314.00	1.726815
315.00	1.725235
316.00	1.717759
317.00	1.710335
318.00	1.726357
319.00	1.712355
320.00	1.698681
321.00	1.690000
322.00	1.681071
323.00	1.663563
324.00	1.656179
325.00	1.644987
326.00	1.633602
327.00	1.619196
328.00	1.603058
329.00	1.585639
330.00	1.577174
331.00	1.569144
332.00	1.567908
333.00	1.565370
334.00	1.558223
335.00	1.552993
336.00	1.546077
337.00	1.537784
338.00	1.531343
339.00	1.527270
340.00	1.518222
341.00	1.514441
342.00	1.510682
343.00	1.505396
344.00	1.498970
345.00	1.493611
346.00	1.485408
347.00	1.478088
348.00	1.473460
349.00	1.470199
350.00	1.464644
351.00	1.464541
352.00	1.460440
353.00	1.454729
354.00	1.450113
355.00	1.449721
356.00	1.445255
357.00	1.441696
358.00	1.437620
359.00	1.429437
360.00	1.421968
361.00	1.414951
362.00	1.409972
363.00	1.402757
364.00	1.397901
365.00	1.390992
366.00	1.381599
367.00	1.370577
368.00	1.361665
369.00	1.350826
370.00	1.342124
371.00	1.332257
372.00	1.322681
373.00	1.313782
374.00	1.305349
375.00	1.294920
376.00	1.285496
377.00	1.275290
378.00	1.264409
379.00	1.253859
380.00	1.244066
381.00	1.234363
382.00	1.225381
383.00	1.216150
384.00	1.207770
385.00	1.197490
386.00	1.187743
387.00	1.178702
388.00	1.170293
389.00	1.162098
390.00	1.154584
391.00	1.147627
392.00	1.140469
393.00	1.133512
394.00	1.126353
395.00	1.120322
396.00	1.114382
397.00	1.108436
398.00	1.102517
399.00	1.097295
400.00	1.092484
401.00	1.087379
402.00	1.083740
403.00	1.080677
404.00	1.077514
405.00	1.074688
406.00	1.072840
407.00	1.069930
408.00	1.067062
409.00	1.065205
410.00	1.064008
411.00	1.062469
412.00	1.061078
413.00	1.060281
414.00	1.059672
415.00	1.057636
416.00	1.056093
417.00	1.054238
418.00	1.052842
419.00	1.050163
420.00	1.048714
421.00	1.046737
422.00	1.046321
423.00	1.044528
424.00	1.043272
425.00	1.041701
426.00	1.040788
427.00	1.038946
428.00	1.037833
429.00	1.037036
430.00	1.035993
431.00	1.034467
432.00	1.033057
433.00	1.031678
434.00	1.031009
435.00	1.029906
436.00	1.028926
437.00	1.028111
438.00	1.027066
439.00	1.024564
440.00	1.022995
441.00	1.021862
442.00	1.020482
443.00	1.018852
444.00	1.018268
445.00	1.017096
446.00	1.015229
447.00	1.013849
448.00	1.012969
449.00	1.011605
450.00	1.010018
451.00	1.008619
452.00	1.006809
453.00	1.004374
454.00	1.002900
455.00	1.001537
456.00	1.000313
457.00	0.999629
458.00	0.999437
459.00	0.998333
460.00	0.996924
461.00	0.995595
462.00	0.994540
463.00	0.993245
464.00	0.991743
465.00	0.991581
466.00	0.990852
467.00	0.989894
468.00	0.988768
469.00	0.988074
470.00	0.986550
471.00	0.985322
472.00	0.983894
473.00	0.982518
474.00	0.981523
475.00	0.980601
476.00	0.979366
477.00	0.977770
478.00	0.976542
479.00	0.974630
480.00	0.973115
481.00	0.971832
482.00	0.970931
483.00	0.969652
484.00	0.968612
485.00	0.966822
486.00	0.964976
487.00	0.962999
488.00	0.961258
489.00	0.959905
490.00	0.958632
491.00	0.957390
492.00	0.956209
493.00	0.955060
494.00	0.953426
495.00	0.951708
496.00	0.950005
497.00	0.948687
498.00	0.947532
499.00	0.945873
500.00	0.944843
501.00	0.943180
502.00	0.941324
503.00	0.939362
504.00	0.937513
505.00	0.935424
506.00	0.934283
507.00	0.932925
508.00	0.931434
509.00	0.930179
510.00	0.928514
511.00	0.926811
512.00	0.924924
513.00	0.923280
514.00	0.921620
515.00	0.920381
516.00	0.918906
517.00	0.917700
518.00	0.916094
519.00	0.914933
520.00	0.913302
521.00	0.912340
522.00	0.910400
523.00	0.908583
524.00	0.906940
525.00	0.905785
526.00	0.903746
527.00	0.902404
528.00	0.900764
529.00	0.898909
530.00	0.897260
531.00	0.895541
532.00	0.893799
533.00	0.892299
534.00	0.890847
535.00	0.889206
536.00	0.887636
537.00	0.886868
538.00	0.886069
539.00	0.884926
540.00	0.883963
541.00	0.882912
542.00	0.881135
543.00	0.879975
544.00	0.878443
545.00	0.876780
546.00	0.875761
547.00	0.874900
548.00	0.873200
549.00	0.871858
550.00	0.870613
551.00	0.869246
552.00	0.867567
553.00	0.866383
554.00	0.864998
555.00	0.863661
556.00	0.862003
557.00	0.860798
558.00	0.859408
559.00	0.858390
560.00	0.857042
561.00	0.856238
562.00	0.854975
563.00	0.853628
564.00	0.852026
565.00	0.850968
566.00	0.849788
567.00	0.848487
568.00	0.847671
569.00	0.847191
570.00	0.846355
571.00	0.845121
572.00	0.844276
573.00	0.843359
574.00	0.842344
575.00	0.841334
576.00	0.840856
577.00	0.840091
578.00	0.839591
579.00	0.839211
580.00	0.838982
581.00	0.838541
582.00	0.838452
583.00	0.838001
584.00	0.837956
585.00	0.838094
586.00	0.838019
587.00	0.838302
588.00	0.838756
589.00	0.838478
590.00	0.838289
591.00	0.838605
592.00	0.838688
593.00	0.838473
594.00	0.839348
595.00	0.839642
596.00	0.839934
597.00	0.840575
598.00	0.841810
599.00	0.841776
600.00	0.842362
601.00	0.843277
602.00	0.843346
603.00	0.843318
604.00	0.844364
605.00	0.845614
606.00	0.846689
607.00	0.848249
608.00	0.849285
609.00	0.850197
610.00	0.850583
611.00	0.850391
612.00	0.851365
613.00	0.853111
614.00	0.854291
615.00	0.855478
616.00	0.857097
617.00	0.858191
618.00	0.859189
619.00	0.860492
620.00	0.861817
621.00	0.863363
622.00	0.864190
623.00	0.865180
624.00	0.866326
625.00	0.867914
626.00	0.869128
627.00	0.869983
628.00	0.871204
629.00	0.872102
630.00	0.873080
631.00	0.874539
632.00	0.876712
633.00	0.877971
634.00	0.878840
635.00	0.879945
636.00	0.881246
637.00	0.881835
638.00	0.882917
639.00	0.884803
640.00	0.886817
641.00	0.887583
642.00	0.889558
643.00	0.891528
644.00	0.892606
645.00	0.893863
646.00	0.895020
647.00	0.895336
648.00	0.896650
649.00	0.898300
650.00	0.898963
651.00	0.901265
652.00	0.903663
653.00	0.904004
654.00	0.905315
655.00	0.907118
656.00	0.908213
657.00	0.909197
658.00	0.911202
659.00	0.912802
660.00	0.914019
661.00	0.915477
662.00	0.917372
663.00	0.918425
664.00	0.919108
665.00	0.920611
666.00	0.921362
667.00	0.921903
668.00	0.923335
669.00	0.924886
670.00	0.924699
671.00	0.925789
672.00	0.927135
673.00	0.928354
674.00	0.928357
675.00	0.930685
676.00	0.931333
677.00	0.932441
678.00	0.933487
679.00	0.936225
680.00	0.937241
681.00	0.939258
682.00	0.940570
683.00	0.941083
684.00	0.941631
685.00	0.942731
686.00	0.943893
687.00	0.944368
688.00	0.946692
689.00	0.946204
690.00	0.946223
691.00	0.946733
692.00	0.948650
693.00	0.949650
694.00	0.952613
695.00	0.954458
696.00	0.954779
697.00	0.954425
698.00	0.954043
699.00	0.954816
700.00	0.955870
701.00	0.958143
702.00	0.958885
703.00	0.959388
704.00	0.959547
705.00	0.960426
706.00	0.960680
707.00	0.962105
708.00	0.963924
709.00	0.965254
710.00	0.965247
711.00	0.965936
712.00	0.966563
713.00	0.966044
714.00	0.967119
715.00	0.966671
716.00	0.967366
717.00	0.967749
718.00	0.969444
719.00	0.968681
720.00	0.970021
721.00	0.968782
722.00	0.968929
723.00	0.969198
724.00	0.969678
725.00	0.969659
726.00	0.970327
727.00	0.970369
728.00	0.970554
729.00	0.970587
730.00	0.970816
731.00	0.971072
732.00	0.971276
733.00	0.971575
734.00	0.971949
735.00	0.972322
736.00	0.972582
737.00	0.972928
738.00	0.973210
739.00	0.973484
740.00	0.973716
741.00	0.973875
742.00	0.974014
743.00	0.974094
744.00	0.974303
745.00	0.974561
746.00	0.974740
747.00	0.974967
748.00	0.975037
749.00	0.975196
750.00	0.975276
751.00	0.975182
752.00	0.975161
753.00	0.975132
754.00	0.975079
755.00	0.974986
756.00	0.974834
757.00	0.974727
758.00	0.974674
759.00	0.974660
760.00	0.974470
761.00	0.974222
762.00	0.973967
763.00	0.973662
764.00	0.973248
765.00	0.973013
766.00	0.972709
767.00	0.972358
768.00	0.972084
769.00	0.971775
770.00	0.971483
771.00	0.971032
772.00	0.970701
773.00	0.970338
774.00	0.969882
775.00	0.969386
776.00	0.968820
777.00	0.968336
778.00	0.967852
779.00	0.967362
780.00	0.966863
781.00	0.966489
782.00	0.965948
783.00	0.965407
784.00	0.964868
785.00	0.964293
786.00	0.963673
787.00	0.963030
788.00	0.962501
789.00	0.961833
790.00	0.961207
791.00	0.960565
792.00	0.959941
793.00	0.959272
794.00	0.958623
795.00	0.957882
796.00	0.957028
797.00	0.956290
798.00	0.955401
799.00	0.954615
800.00	0.953675
801.00	0.952908
802.00	0.952031
803.00	0.951279
804.00	0.950449
805.00	0.949541
806.00	0.948592
807.00	0.947634
808.00	0.946742
809.00	0.945773
810.00	0.944880
811.00	0.943994
812.00	0.943150
813.00	0.942248
814.00	0.941310
815.00	0.940415
816.00	0.939445
817.00	0.938585
818.00	0.937675
819.00	0.936778
820.00	0.935646
821.00	0.934728
822.00	0.933775
823.00	0.932960
824.00	0.932115
825.00	0.931183
826.00	0.930292
827.00	0.929351
828.00	0.928445
829.00	0.927556
830.00	0.926655
831.00	0.925709
832.00	0.924831
833.00	0.923962
834.00	0.923104
835.00	0.922195
836.00	0.921353
837.00	0.920507
838.00	0.919598
839.00	0.918749
840.00	0.917752
841.00	0.916899
842.00	0.915996
843.00	0.915073
844.00	0.914190
845.00	0.913204
846.00	0.912326
847.00	0.911564
848.00	0.910820
849.00	0.909836
850.00	0.909069
851.00	0.908341
852.00	0.907407
853.00	0.906503
854.00	0.905687
855.00	0.904741
856.00	0.903763
857.00	0.902899
858.00	0.902048
859.00	0.901215
860.00	0.900371
861.00	0.899614
862.00	0.898688
863.00	0.893647
864.00	0.888528
865.00	0.883478
866.00	0.878580
867.00	0.873431
868.00	0.868167
869.00	0.863182
870.00	0.858141
871.00	0.853069
872.00	0.848126
873.00	0.843263
874.00	0.838293
875.00	0.833143
876.00	0.828084
877.00	0.823087
878.00	0.817960
879.00	0.813081
880.00	0.811417
881.00	0.809843
882.00	0.808156
883.00	0.806405
884.00	0.804700
885.00	0.803220
886.00	0.801535
887.00	0.799874
888.00	0.798237
889.00	0.796527
890.00	0.794726
891.00	0.793001
892.00	0.791348
893.00	0.789695
894.00	0.787986
895.00	0.786287
896.00	0.784520
897.00	0.782797
898.00	0.781043
899.00	0.779328
900.00	0.777659
901.00	0.775947
902.00	0.774044
903.00	0.772302
904.00	0.770531
905.00	0.768791
906.00	0.767046
907.00	0.765350
908.00	0.763617
909.00	0.761854
910.00	0.760046
911.00	0.758274
912.00	0.756532
913.00	0.754780
914.00	0.752956
915.00	0.751158
916.00	0.749379
917.00	0.747629
918.00	0.745883
919.00	0.744179
920.00	0.742434
921.00	0.740719
922.00	0.738936
923.00	0.737180
924.00	0.735416
925.00	0.733640
926.00	0.731918
927.00	0.730236
928.00	0.728529
929.00	0.726811
930.00	0.725084
931.00	0.723457
932.00	0.721756
933.00	0.720081
934.00	0.718369
935.00	0.716760
936.00	0.715122
937.00	0.713446
938.00	0.711772
939.00	0.710142
940.00	0.708490
941.00	0.706868
942.00	0.705268
943.00	0.703607
944.00	0.701904
945.00	0.700213
946.00	0.698539
947.00	0.696914
948.00	0.695299
949.00	0.693732
950.00	0.692140
951.00	0.690546
952.00	0.688936
953.00	0.687291
954.00	0.685684
955.00	0.684044
956.00	0.682389
957.00	0.680753
958.00	0.679101
959.00	0.677483
960.00	0.675943
961.00	0.674395
962.00	0.672756
963.00	0.671144
964.00	0.669519
965.00	0.667865
966.00	0.666205
967.00	0.664514
968.00	0.662845
969.00	0.661171
970.00	0.659510
971.00	0.657883
972.00	0.656279
973.00	0.654636
974.00	0.652963
975.00	0.651318
976.00	0.649680
977.00	0.647995
978.00	0.646334
979.00	0.644777
980.00	0.643210
981.00	0.641637
982.00	0.640073
983.00	0.638515
984.00	0.637006
985.00	0.635477
986.00	0.633919
987.00	0.632361
988.00	0.630803
989.00	0.629262
990.00	0.627767
991.00	0.626278
992.00	0.624776
993.00	0.623235
994.00	0.621715
995.00	0.620180
996.00	0.618690
997.00	0.617188
998.00	0.615706
999.00	0.614232
1000.00	0.612773
1001.00	0.611298
1002.00	0.609842
1003.00	0.608418
1004.00	0.606984
1005.00	0.605541
1006.00	0.604126
1007.00	0.602740
1008.00	0.601340
1009.00	0.599939
1010.00	0.598546
1011.00	0.597156
1012.00	0.595799
1013.00	0.594410
1014.00	0.593007
1015.00	0.591617
1016.00	0.590203
1017.00	0.588790
1018.00	0.587359
1019.00	0.586003
1020.00	0.584623
1021.00	0.583246
1022.00	0.581901
1023.00	0.580555
1024.00	0.579188
1025.00	0.577873
1026.00	0.576541
1027.00	0.575213
1028.00	0.573892
1029.00	0.572592
1030.00	0.571268
1031.00	0.569997
1032.00	0.568714
1033.00	0.567446
1034.00	0.566189
1035.00	0.564946
1036.00	0.563656
1037.00	0.562407
1038.00	0.561153
1039.00	0.559883
1040.00	0.558590
1041.00	0.557319
1042.00	0.556018
1043.00	0.554775
1044.00	0.553537
1045.00	0.552291
1046.00	0.551018
1047.00	0.549779
1048.00	0.548540
1049.00	0.547289
1050.00	0.546028
1051.00	0.544791
1052.00	0.543544
1053.00	0.542315
1054.00	0.541091
1055.00	0.539909
1056.00	0.538708
1057.00	0.537508
1058.00	0.536311
1059.00	0.535179
1060.00	0.533982
1061.00	0.532798
1062.00	0.531609
1063.00	0.530462
1064.00	0.529294
1065.00	0.528134
1066.00	0.526976
1067.00	0.525847
1068.00	0.524695
1069.00	0.523576
1070.00	0.522446
1071.00	0.521307
1072.00	0.520159
1073.00	0.518987
1074.00	0.517839
1075.00	0.516707
1076.00	0.515544
1077.00	0.514408
1078.00	0.513295
1079.00	0.512235
1080.00	0.511140
1081.00	0.510066
1082.00	0.508976
1083.00	0.507912
1084.00	0.506852
1085.00	0.505786
1086.00	0.504712
1087.00	0.503673
1088.00	0.502607
1089.00	0.501577
1090.00	0.500585
1091.00	0.499613
1092.00	0.498623
1093.00	0.497630
1094.00	0.496653
1095.00	0.495697
1096.00	0.494729
1097.00	0.493756
1098.00	0.492783
1099.00	0.491799
1100.00	0.490815
1101.00	0.489847
1102.00	0.488898
1103.00	0.487977
1104.00	0.487032
1105.00	0.486102
1106.00	0.485170
1107.00	0.484256
1108.00	0.483309
1109.00	0.482380
1110.00	0.481467
1111.00	0.480565
1112.00	0.479655
1113.00	0.478748
1114.00	0.477871
1115.00	0.477003
1116.00	0.476128
1117.00	0.475284
1118.00	0.474419
1119.00	0.473553
1120.00	0.472654
1121.00	0.471787
1122.00	0.470932
1123.00	0.470052
1124.00	0.469171
1125.00	0.468334
1126.00	0.467473
1127.00	0.466617
1128.00	0.465760
1129.00	0.464899
1130.00	0.464032
1131.00	0.463167
1132.00	0.462260
1133.00	0.461387
1134.00	0.460528
1135.00	0.459688
1136.00	0.458853
1137.00	0.458028
1138.00	0.457181
1139.00	0.456346
1140.00	0.455546
1141.00	0.454726
1142.00	0.453898
1143.00	0.453094
1144.00	0.452284
1145.00	0.451492
1146.00	0.450688
1147.00	0.449867
1148.00	0.449060
1149.00	0.448283
1150.00	0.447505
1151.00	0.446696
1152.00	0.445889
1153.00	0.445089
1154.00	0.444328
1155.00	0.443566
1156.00	0.442777
1157.00	0.441999
1158.00	0.441271
1159.00	0.440530
1160.00	0.439797
1161.00	0.439059
1162.00	0.438344
1163.00	0.437620
1164.00	0.436906
1165.00	0.436181
1166.00	0.435473
1167.00	0.434781
1168.00	0.434098
1169.00	0.433403
1170.00	0.432687
1171.00	0.431934
1172.00	0.431226
1173.00	0.430566
1174.00	0.429886
1175.00	0.429197
1176.00	0.428490
1177.00	0.427789
1178.00	0.427159
1179.00	0.426467
1180.00	0.425789
1181.00	0.425126
1182.00	0.424476
1183.00	0.423841
1184.00	0.423184
1185.00	0.422549
1186.00	0.421936
1187.00	0.421317
1188.00	0.420716
1189.00	0.420108
1190.00	0.419487
1191.00	0.418862
1192.00	0.418221
1193.00	0.417612
1194.00	0.416999
1195.00	0.416348
1196.00	0.415726
1197.00	0.415128
1198.00	0.414522
1199.00	0.413908
1200.00	0.413284
1201.00	0.412684
1202.00	0.412067
1203.00	0.411439
1204.00	0.410836
1205.00	0.410253
1206.00	0.409648
1207.00	0.409036
1208.00	0.408469
1209.00	0.407903
1210.00	0.407341
1211.00	0.406786
1212.00	0.406203
1213.00	0.405650
1214.00	0.405060
1215.00	0.404494
1216.00	0.403942
1217.00	0.403390
1218.00	0.402815
1219.00	0.402263
1220.00	0.401722
1221.00	0.401204
1222.00	0.400681
1223.00	0.400159
1224.00	0.399667
1225.00	0.399147
1226.00	0.398638
1227.00	0.398123
1228.00	0.397574
1229.00	0.397054
1230.00	0.396511
1231.00	0.396018
1232.00	0.395516
1233.00	0.395003
1234.00	0.394514
1235.00	0.394041
1236.00	0.393539
1237.00	0.393023
1238.00	0.392501
1239.00	0.391988
1240.00	0.391490
1241.00	0.390968
1242.00	0.390436
1243.00	0.389909
1244.00	0.389391
1245.00	0.388913
1246.00	0.388434
1247.00	0.387947
1248.00	0.387451
1249.00	0.386976
1250.00	0.386508
1251.00	0.386018
1252.00	0.385523
1253.00	0.385042
1254.00	0.384579
1255.00	0.384134
1256.00	0.383685
1257.00	0.383249
1258.00	0.382818
1259.00	0.382381
1260.00	0.381951
1261.00	0.381507
1262.00	0.381039
1263.00	0.380584
1264.00	0.380139
1265.00	0.379662
1266.00	0.379182
1267.00	0.378716
1268.00	0.378261
1269.00	0.377793
1270.00	0.377337
1271.00	0.376882
1272.00	0.376417
1273.00	0.375926
1274.00	0.375432
1275.00	0.374925
1276.00	0.374453
1277.00	0.373978
1278.00	0.373520
1279.00	0.373095
1280.00	0.372661
1281.00	0.372210
1282.00	0.371801
1283.00	0.371379
1284.00	0.370962
1285.00	0.370537
1286.00	0.370133
1287.00	0.369736
1288.00	0.369341
1289.00	0.368928
1290.00	0.368543
1291.00	0.368160
1292.00	0.367769
1293.00	0.367377
1294.00	0.366968
1295.00	0.366565
1296.00	0.366145
1297.00	0.365727
1298.00	0.365327
1299.00	0.364935
1300.00	0.364535
1301.00	0.364120
1302.00	0.363697
1303.00	0.363280
1304.00	0.362856
1305.00	0.362436
1306.00	0.362005
1307.00	0.361573
1308.00	0.361134
1309.00	0.360711
1310.00	0.360310
1311.00	0.359930
1312.00	0.359519
1313.00	0.359127
1314.00	0.358742
1315.00	0.358360
1316.00	0.357960
1317.00	0.357548
1318.00	0.357158
1319.00	0.356795
1320.00	0.356415
1321.00	0.356026
1322.00	0.355643
1323.00	0.355285
1324.00	0.354909
1325.00	0.354501
1326.00	0.354108
1327.00	0.353701
1328.00	0.353286
1329.00	0.352898
1330.00	0.352499
1331.00	0.352081
1332.00	0.351648
1333.00	0.351224
1334.00	0.350822
1335.00	0.350368
1336.00	0.349906
1337.00	0.349456
1338.00	0.349001
1339.00	0.348535
1340.00	0.348086
1341.00	0.347626
1342.00	0.347196
1343.00	0.346744
1344.00	0.346279
1345.00	0.345825
1346.00	0.345367
1347.00	0.344906
1348.00	0.344431
1349.00	0.343990
1350.00	0.343540
1351.00	0.343085
1352.00	0.342683
1353.00	0.342322
1354.00	0.341921
1355.00	0.341507
1356.00	0.341117
1357.00	0.340745
1358.00	0.340372
1359.00	0.339993
1360.00	0.339632
1361.00	0.339282
1362.00	0.338912
1363.00	0.338533
1364.00	0.338163
1365.00	0.337794
1366.00	0.337398
1367.00	0.337028
1368.00	0.336668
1369.00	0.336275
1370.00	0.335826
1371.00	0.335425
1372.00	0.335024
1373.00	0.334600
1374.00	0.334142
1375.00	0.333722
1376.00	0.333262
1377.00	0.332786
1378.00	0.332294
1379.00	0.331819
1380.00	0.331357
1381.00	0.330880
1382.00	0.330426
1383.00	0.329964
1384.00	0.329479
1385.00	0.328997
1386.00	0.328504
1387.00	0.328025
1388.00	0.327500
1389.00	0.326997
1390.00	0.326492
1391.00	0.326001
1392.00	0.325458
1393.00	0.324949
1394.00	0.324448
1395.00	0.323957
1396.00	0.323441
1397.00	0.322914
1398.00	0.322377
1399.00	0.321817
1400.00	0.321304
1401.00	0.320758
1402.00	0.320188
1403.00	0.319646
1404.00	0.319102
1405.00	0.318581
1406.00	0.318045
1407.00	0.317506
1408.00	0.316957
1409.00	0.316452
1410.00	0.315940
1411.00	0.315431
1412.00	0.314925
1413.00	0.314431
1414.00	0.313926
1415.00	0.313447
1416.00	0.312997
1417.00	0.312516
1418.00	0.312047
1419.00	0.311577
1420.00	0.311107
1421.00	0.310635
1422.00	0.310179
1423.00	0.309777
1424.00	0.309369
1425.00	0.308960
1426.00	0.308532
1427.00	0.308108
1428.00	0.307707
1429.00	0.307316
1430.00	0.306919
1431.00	0.306559
1432.00	0.306176
1433.00	0.305796
1434.00	0.305453
1435.00	0.305133
1436.00	0.304820
1437.00	0.304486
1438.00	0.304151
1439.00	0.303835
1440.00	0.303503
1441.00	0.303176
1442.00	0.302856
1443.00	0.302549
1444.00	0.302258
1445.00	0.301954
1446.00	0.301665
1447.00	0.301417
1448.00	0.301157
1449.00	0.300890
1450.00	0.300625
1451.00	0.300358
1452.00	0.300078
1453.00	0.299824
1454.00	0.299587
1455.00	0.299364
1456.00	0.299137
1457.00	0.298919
1458.00	0.298698
1459.00	0.298476
1460.00	0.298290
1461.00	0.298100
1462.00	0.297901
1463.00	0.297676
1464.00	0.297446
1465.00	0.297203
1466.00	0.296956
1467.00	0.296719
1468.00	0.296480
1469.00	0.296260
1470.00	0.296023
1471.00	0.295801
1472.00	0.295614
1473.00	0.295437
1474.00	0.295230
1475.00	0.295034
1476.00	0.294856
1477.00	0.294656
1478.00	0.294437
1479.00	0.294233
1480.00	0.294018
1481.00	0.293785
1482.00	0.293574
1483.00	0.293387
1484.00	0.293234
1485.00	0.293087
1486.00	0.292924
1487.00	0.292763
1488.00	0.292608
1489.00	0.292430
1490.00	0.292230
1491.00	0.292064
1492.00	0.291908
1493.00	0.291736
1494.00	0.291558
1495.00	0.291425
1496.00	0.291286
1497.00	0.291166
1498.00	0.291046
1499.00	0.290916
1500.00	0.290806
1501.00	0.290644
1502.00	0.290464
1503.00	0.290289
1504.00	0.290122
1505.00	0.289974
1506.00	0.289811
1507.00	0.289639
1508.00	0.289462
1509.00	0.289275
1510.00	0.289112
1511.00	0.288918
1512.00	0.288731
1513.00	0.288519
1514.00	0.288337
1515.00	0.288169
1516.00	0.288009
1517.00	0.287835
1518.00	0.287676
1519.00	0.287539
1520.00	0.287402
1521.00	0.287264
1522.00	0.287081
1523.00	0.286924
1524.00	0.286774
1525.00	0.286627
1526.00	0.286472
1527.00	0.286306
1528.00	0.286155
1529.00	0.285980
1530.00	0.285845
1531.00	0.285689
1532.00	0.285529
1533.00	0.285372
1534.00	0.285208
1535.00	0.285035
1536.00	0.284854
1537.00	0.284677
1538.00	0.284492
1539.00	0.284344
1540.00	0.284176
1541.00	0.283993
1542.00	0.283802
1543.00	0.283601
1544.00	0.283419
1545.00	0.283261
1546.00	0.283103
1547.00	0.282957
1548.00	0.282774
1549.00	0.282596
1550.00	0.282423
1551.00	0.282267
1552.00	0.282093
1553.00	0.281904
1554.00	0.281716
1555.00	0.281544
1556.00	0.281343
1557.00	0.281164
1558.00	0.280997
1559.00	0.280808
1560.00	0.280645
1561.00	0.280449
1562.00	0.280270
1563.00	0.280109
1564.00	0.279915
1565.00	0.279738
1566.00	0.279524
1567.00	0.279319
1568.00	0.279117
1569.00	0.278918
1570.00	0.278743
1571.00	0.278558
1572.00	0.278382
1573.00	0.278225
1574.00	0.278031
1575.00	0.277825
1576.00	0.277634
1577.00	0.277427
1578.00	0.277227
1579.00	0.277010
1580.00	0.276783
1581.00	0.276579
1582.00	0.276387
1583.00	0.276214
1584.00	0.276020
1585.00	0.275837
1586.00	0.275659
1587.00	0.275456
1588.00	0.275250
1589.00	0.275045
1590.00	0.274839
1591.00	0.274642
1592.00	0.274447
1593.00	0.274256
1594.00	0.274082
1595.00	0.273930
1596.00	0.273769
1597.00	0.273590
1598.00	0.273393
1599.00	0.273202
1600.00	0.273005
1601.00	0.272835
1602.00	0.272633
1603.00	0.272437
1604.00	0.272227
1605.00	0.272055
1606.00	0.271860
1607.00	0.271675
1608.00	0.271491
1609.00	0.271315
1610.00	0.271131
1611.00	0.270931
1612.00	0.270719
1613.00	0.270497
1614.00	0.270288
1615.00	0.270112
1616.00	0.269934
1617.00	0.269770
1618.00	0.269601
1619.00	0.269431
1620.00	0.269279
1621.00	0.269126
1622.00	0.268961
1623.00	0.268795
1624.00	0.268611
1625.00	0.268432
1626.00	0.268290
1627.00	0.268138
1628.00	0.268005
1629.00	0.267868
1630.00	0.267740
1631.00	0.267606
1632.00	0.267469
1633.00	0.267324
1634.00	0.267196
1635.00	0.267050
1636.00	0.266914
1637.00	0.266768
1638.00	0.266665
1639.00	0.266564
1640.00	0.266467
1641.00	0.266356
1642.00	0.266245
1643.00	0.267759
1644.00	0.269339
1645.00	0.270856
1646.00	0.272399
1647.00	0.273906
1648.00	0.275430
1649.00	0.276960
1650.00	0.278513
1651.00	0.280034
1652.00	0.281568
1653.00	0.283113
1654.00	0.284652
1655.00	0.286158
1656.00	0.287636
1657.00	0.289137
1658.00	0.290619
1659.00	0.292183
1660.00	0.291985
1661.00	0.291701
1662.00	0.291445
1663.00	0.291204
1664.00	0.291029
1665.00	0.290808
1666.00	0.290581
1667.00	0.290332
1668.00	0.290081
1669.00	0.289815
1670.00	0.289566
1671.00	0.289349
1672.00	0.289174
1673.00	0.288955
1674.00	0.288731
1675.00	0.288557
1676.00	0.288285
1677.00	0.288077
1678.00	0.287879
1679.00	0.287767
1680.00	0.287587
1681.00	0.287436
1682.00	0.287291
1683.00	0.287185
1684.00	0.287025
1685.00	0.286882
1686.00	0.286791
1687.00	0.286638
1688.00	0.286618
1689.00	0.286509
1690.00	0.286475
1691.00	0.286408
1692.00	0.286358
1693.00	0.286309
1694.00	0.286215
1695.00	0.286104
1696.00	0.286039
1697.00	0.285996
1698.00	0.285843
1699.00	0.285725
1700.00	0.285455
1701.00	0.285345
1702.00	0.285227
1703.00	0.285033
1704.00	0.284936
1705.00	0.284665
1706.00	0.284489
1707.00	0.284263
1708.00	0.284060
1709.00	0.283801
1710.00	0.283638
1711.00	0.283456
1712.00	0.283250
1713.00	0.282979
1714.00	0.282673
1715.00	0.282473
1716.00	0.282267
1717.00	0.282193
1718.00	0.281993
1719.00	0.281782
1720.00	0.281588
1721.00	0.281395
1722.00	0.281165
1723.00	0.280866
1724.00	0.280652
1725.00	0.280437
1726.00	0.280260
1727.00	0.279970
1728.00	0.279706
1729.00	0.279492
1730.00	0.279249
1731.00	0.279083
1732.00	0.278782
1733.00	0.278534
1734.00	0.278260
1735.00	0.278072
1736.00	0.277858
1737.00	0.277658
1738.00	0.277396
1739.00	0.277157
1740.00	0.276999
1741.00	0.276786
1742.00	0.276589
1743.00	0.276386
1744.00	0.276230
1745.00	0.276052
1746.00	0.275842
1747.00	0.275647
1748.00	0.275404
1749.00	0.275325
1750.00	0.275089
1751.00	0.274956
1752.00	0.274662
1753.00	0.274511
1754.00	0.274256
1755.00	0.274076
1756.00	0.273948
1757.00	0.273759
1758.00	0.273513
1759.00	0.273364
1760.00	0.273078
1761.00	0.272803
1762.00	0.272613
1763.00	0.272412
1764.00	0.272233
1765.00	0.271909
1766.00	0.271685
1767.00	0.271441
1768.00	0.271130
1769.00	0.270884
1770.00	0.270628
1771.00	0.270411
1772.00	0.270140
1773.00	0.269922
1774.00	0.269604
1775.00	0.269385
1776.00	0.269035
1777.00	0.268807
1778.00	0.268664
1779.00	0.268365
1780.00	0.268060
1781.00	0.267855
1782.00	0.267797
1783.00	0.267430
1784.00	0.267340
1785.00	0.267115
1786.00	0.266998
1787.00	0.266672
1788.00	0.266529
1789.00	0.266380
1790.00	0.266079
1791.00	0.265876
1792.00	0.265638
1793.00	0.265394
1794.00	0.265117
1795.00	0.264848
1796.00	0.264615
1797.00	0.264387
1798.00	0.264091
1799.00	0.263825
1800.00	0.263600
1801.00	0.263237
1802.00	0.262962
1803.00	0.262692
1804.00	0.262492
1805.00	0.262117
1806.00	0.261784
1807.00	0.261525
1808.00	0.261235
1809.00	0.260930
1810.00	0.260763
1811.00	0.260554
1812.00	0.260245
1813.00	0.260041
1814.00	0.259878
1815.00	0.259601
1816.00	0.259259
1817.00	0.259131
1818.00	0.258930
1819.00	0.258701
1820.00	0.258449
1821.00	0.258259
1822.00	0.258090
1823.00	0.257881
1824.00	0.257689
1825.00	0.257551
1826.00	0.257398
1827.00	0.257025
1828.00	0.256927
1829.00	0.256767
1830.00	0.256433
1831.00	0.256220
1832.00	0.256058
1833.00	0.255870
1834.00	0.255632
1835.00	0.255409
1836.00	0.255313
1837.00	0.255045
1838.00	0.254815
1839.00	0.254514
1840.00	0.254263
1841.00	0.253945
1842.00	0.253680
1843.00	0.253432
1844.00	0.253308
1845.00	0.253035
1846.00	0.252863
1847.00	0.252692
1848.00	0.252286
1849.00	0.252014
1850.00	0.251781
1851.00	0.251576
1852.00	0.251366
1853.00	0.251079
1854.00	0.250926
1855.00	0.250694
1856.00	0.250520
1857.00	0.250273
1858.00	0.250189
1859.00	0.249977
1860.00	0.249812
1861.00	0.249575
1862.00	0.249287
1863.00	0.248945
1864.00	0.248730
1865.00	0.248676
1866.00	0.248409
1867.00	0.248206
1868.00	0.247869
1869.00	0.247737
1870.00	0.247493
1871.00	0.247235
1872.00	0.247018
1873.00	0.246838
1874.00	0.246677
1875.00	0.246473
1876.00	0.246458
1877.00	0.246313
1878.00	0.246249
1879.00	0.246089
1880.00	0.246073
1881.00	0.245902
1882.00	0.245652
1883.00	0.245539
1884.00	0.245386
1885.00	0.245236
1886.00	0.244946
1887.00	0.244767
1888.00	0.244632
1889.00	0.244490
1890.00	0.244392
1891.00	0.244294
1892.00	0.244144
1893.00	0.243869
1894.00	0.243832
1895.00	0.243537
1896.00	0.243455
1897.00	0.243147
1898.00	0.243091
1899.00	0.242888
1900.00	0.242850
1901.00	0.242843
1902.00	0.242861
1903.00	0.243011
1904.00	0.242966
1905.00	0.242872
1906.00	0.242510
1907.00	0.242427
1908.00	0.242260
1909.00	0.242237
1910.00	0.242077
1911.00	0.241708
1912.00	0.241669
1913.00	0.241677
1914.00	0.241671
1915.00	0.241457
1916.00	0.241569
1917.00	0.241418
1918.00	0.241191
1919.00	0.240964
1920.00	0.240461
1921.00	0.240313
1922.00	0.240159
1923.00	0.240142
1924.00	0.239981
1925.00	0.239936
1926.00	0.239653
1927.00	0.239409
1928.00	0.239190
1929.00	0.238823
1930.00	0.238491
1931.00	0.238274
1932.00	0.238036
1933.00	0.237774
1934.00	0.237675
1935.00	0.237493
1936.00	0.237429
1937.00	0.237426
1938.00	0.237284
1939.00	0.237146
1940.00	0.237042
1941.00	0.236805
1942.00	0.236422
1943.00	0.236243
1944.00	0.236237
1945.00	0.236195
1946.00	0.236184
1947.00	0.236014
1948.00	0.235974
1949.00	0.236154
1950.00	0.236061
1951.00	0.235806
1952.00	0.235652
1953.00	0.235550
1954.00	0.235232
1955.00	0.234996
1956.00	0.234756
1957.00	0.234653
1958.00	0.234644
1959.00	0.234598
1960.00	0.234332
1961.00	0.233884
1962.00	0.233702
1963.00	0.233445
1964.00	0.233342
1965.00	0.233115
1966.00	0.232732
1967.00	0.232463
1968.00	0.232296
1969.00	0.232187
1970.00	0.231650
1971.00	0.231757
1972.00	0.231656
1973.00	0.231655
1974.00	0.231442
1975.00	0.231221
1976.00	0.231167
1977.00	0.231240
1978.00	0.231489
1979.00	0.231460
1980.00	0.231443
1981.00	0.231299
1982.00	0.231273
1983.00	0.231072
1984.00	0.231032
1985.00	0.230783
1986.00	0.230487
1987.00	0.230595
1988.00	0.230299
1989.00	0.230373
1990.00	0.230205
1991.00	0.230219
1992.00	0.229948
1993.00	0.229837
1994.00	0.229637
1995.00	0.229385
1996.00	0.229345
1997.00	0.229165
1998.00	0.229111
1999.00	0.228804
2000.00	0.228787
2001.00	0.228645
2002.00	0.228589
2003.00	0.228696
2004.00	0.228611
2005.00	0.228670
2006.00	0.228422
2007.00	0.228300
2008.00	0.228047
2009.00	0.228118
2010.00	0.227845
2011.00	0.227869
2012.00	0.227706
2013.00	0.227382
2014.00	0.227350
2015.00	0.227325
2016.00	0.227286
2017.00	0.227151
2018.00	0.227153
2019.00	0.227156
2020.00	0.226767
2021.00	0.226746
2022.00	0.226566
2023.00	0.226377
2024.00	0.226274
2025.00	0.226415
2026.00	0.226406
2027.00	0.226376
2028.00	0.226252
2029.00	0.226347
2030.00	0.226436
2031.00	0.226575
2032.00	0.226304
2033.00	0.226252
2034.00	0.226191
2035.00	0.226186
2036.00	0.226292
2037.00	0.226523
2038.00	0.226399
2039.00	0.226392
2040.00	0.226491
2041.00	0.226426
2042.00	0.226222
2043.00	0.226030
2044.00	0.226224
2045.00	0.226332
2046.00	0.226216
2047.00	0.226240
2048.00	0.226090
2049.00	0.226111
2050.00	0.226033
2051.00	0.225881
2052.00	0.225895
2053.00	0.225817
2054.00	0.225985
2055.00	0.225830
2056.00	0.225941
2057.00	0.225929
2058.00	0.225976
2059.00	0.226137
2060.00	0.226223
2061.00	0.226013
2062.00	0.225644
2063.00	0.225588
2064.00	0.225419
2065.00	0.225502
2066.00	0.225446
2067.00	0.225587
2068.00	0.225713
2069.00	0.225601
2070.00	0.225411
2071.00	0.225204
2072.00	0.225257
2073.00	0.225134
2074.00	0.225182
2075.00	0.225226
2076.00	0.225075
2077.00	0.225147
2078.00	0.225215
2079.00	0.225296
2080.00	0.225207
2081.00	0.225284
2082.00	0.225136
2083.00	0.225341
2084.00	0.225031
2085.00	0.225145
2086.00	0.224915
2087.00	0.224841
2088.00	0.224582
2089.00	0.224512
2090.00	0.224476
2091.00	0.224307
2092.00	0.224133
2093.00	0.224133
2094.00	0.224012
2095.00	0.223790
2096.00	0.223749
2097.00	0.223724
2098.00	0.223512
2099.00	0.223329
2100.00	0.222928
2101.00	0.222801
2102.00	0.222625
2103.00	0.222622
2104.00	0.222383
2105.00	0.222585
2106.00	0.222516
2107.00	0.222302
2108.00	0.221918
2109.00	0.221749
2110.00	0.221735
2111.00	0.221141
2112.00	0.221470
2113.00	0.221187
2114.00	0.221120
2115.00	0.220772
2116.00	0.220779
2117.00	0.220931
2118.00	0.220855
2119.00	0.220815
2120.00	0.220674
2121.00	0.220821
2122.00	0.220254
2123.00	0.220226
2124.00	0.220047
2125.00	0.220069
2126.00	0.219853
2127.00	0.219624
2128.00	0.219823
2129.00	0.218890
2130.00	0.218761
2131.00	0.218549
2132.00	0.218775
2133.00	0.218399
2134.00	0.218085
2135.00	0.218014
2136.00	0.217569
2137.00	0.217541
2138.00	0.217669
2139.00	0.217599
2140.00	0.217089
2141.00	0.217240
2142.00	0.216990
2143.00	0.216793
2144.00	0.216435
2145.00	0.216427
2146.00	0.216778
2147.00	0.216554
2148.00	0.216439
2149.00	0.216139
2150.00	0.216154
2151.00	0.216013
2152.00	0.215897
2153.00	0.215731
2154.00	0.215292
2155.00	0.214746
2156.00	0.214969
2157.00	0.214988
2158.00	0.214598
2159.00	0.214680
2160.00	0.214931
2161.00	0.214780
2162.00	0.214675
2163.00	0.214342
2164.00	0.214299
2165.00	0.214161
2166.00	0.214031
2167.00	0.214031
2168.00	0.213703
2169.00	0.213513
2170.00	0.213605
2171.00	0.213687
2172.00	0.213562
2173.00	0.213141
2174.00	0.213295
2175.00	0.213126
2176.00	0.212835
2177.00	0.212597
2178.00	0.212673
2179.00	0.212042
2180.00	0.211901
2181.00	0.212191
2182.00	0.211838
2183.00	0.211939
2184.00	0.211476
2185.00	0.211746
2186.00	0.211671
2187.00	0.211411
2188.00	0.211206
2189.00	0.211083
2190.00	0.211113
2191.00	0.210791
2192.00	0.210829
2193.00	0.210738
2194.00	0.210624
2195.00	0.210445
2196.00	0.210605
2197.00	0.210508
[truncated: 303 more rows]
