# Supplementary material for: Ultrafast charge-transfer-induced spin transition in cobalt-tungstate molecular photomagnets
Source: Nat Commun. 2025 Jun 6;16:5012. doi: 10.1038/s41467-025-60401-4 (PMC12144094; doi:10.1038/s41467-025-60401-4)
Supplement: Supplementary file 5 — Source Data [file 41467_2025_60401_MOESM5_ESM.zip › Source_Data_files/Photoinduced_UV_vis_NIR_spectra_CsCoW/photo2nd_anealing/File_220713_193837_340K.txt]

File_220713_193837_340K.spc - RawData
�g�� (nm)	Abs.
200.00	1.672686
201.00	1.960282
202.00	2.598418
203.00	6.000000
204.00	6.000000
205.00	6.000000
206.00	6.000000
207.00	3.642890
208.00	2.293111
209.00	2.372319
210.00	2.123907
211.00	1.945482
212.00	1.903351
213.00	1.901076
214.00	1.966368
215.00	2.069236
216.00	1.990409
217.00	1.949130
218.00	1.946212
219.00	1.845701
220.00	1.819882
221.00	1.836360
222.00	1.880863
223.00	1.899248
224.00	1.980847
225.00	2.015596
226.00	2.035240
227.00	1.991433
228.00	1.969872
229.00	1.944930
230.00	1.978837
231.00	1.977289
232.00	2.011435
233.00	2.026589
234.00	2.033244
235.00	1.996962
236.00	1.998186
237.00	1.999394
238.00	2.005607
239.00	2.000656
240.00	2.034250
241.00	2.026855
242.00	2.026252
243.00	2.049561
244.00	2.025002
245.00	2.013640
246.00	2.022710
247.00	2.040095
248.00	2.068233
249.00	2.113723
250.00	2.113812
251.00	2.112223
252.00	2.113635
253.00	2.092745
254.00	2.073865
255.00	2.074170
256.00	2.075479
257.00	2.078107
258.00	2.057715
259.00	2.101781
260.00	2.115111
261.00	2.118919
262.00	2.138374
263.00	2.146015
264.00	2.145510
265.00	2.134426
266.00	2.145723
267.00	2.116534
268.00	2.124393
269.00	2.089810
270.00	2.095484
271.00	2.088834
272.00	2.096152
273.00	2.090084
274.00	2.077451
275.00	2.065248
276.00	2.045615
277.00	2.034418
278.00	2.024836
279.00	2.027638
280.00	2.025271
281.00	2.029921
282.00	2.039478
283.00	2.051478
284.00	2.047659
285.00	2.036011
286.00	2.028952
287.00	2.002701
288.00	1.974944
289.00	1.953946
290.00	1.942705
291.00	1.932785
292.00	1.926992
293.00	1.920396
294.00	1.921893
295.00	1.906767
296.00	1.901836
297.00	1.900310
298.00	1.900110
299.00	1.884097
300.00	1.903596
301.00	1.874528
302.00	1.848275
303.00	1.837043
304.00	1.837189
305.00	1.817635
306.00	1.818848
307.00	1.825765
308.00	1.817184
309.00	1.815763
310.00	1.804170
311.00	1.803857
312.00	1.792162
313.00	1.789265
314.00	1.760339
315.00	1.750255
316.00	1.737024
317.00	1.732809
318.00	1.713705
319.00	1.709224
320.00	1.694950
321.00	1.685059
322.00	1.665342
323.00	1.656121
324.00	1.651291
325.00	1.638914
326.00	1.619144
327.00	1.608236
328.00	1.599741
329.00	1.583632
330.00	1.577081
331.00	1.573952
332.00	1.568846
333.00	1.561772
334.00	1.553157
335.00	1.548173
336.00	1.545127
337.00	1.532793
338.00	1.525554
339.00	1.523359
340.00	1.515285
341.00	1.507232
342.00	1.507602
343.00	1.504412
344.00	1.500344
345.00	1.496150
346.00	1.494079
347.00	1.486660
348.00	1.477834
349.00	1.472834
350.00	1.469081
351.00	1.461045
352.00	1.459936
353.00	1.459386
354.00	1.455695
355.00	1.451836
356.00	1.450104
357.00	1.442809
358.00	1.436824
359.00	1.428992
360.00	1.420889
361.00	1.412960
362.00	1.407825
363.00	1.399238
364.00	1.393270
365.00	1.387503
366.00	1.379181
367.00	1.369857
368.00	1.361293
369.00	1.352941
370.00	1.342428
371.00	1.333568
372.00	1.323397
373.00	1.312656
374.00	1.298886
375.00	1.288921
376.00	1.277723
377.00	1.267400
378.00	1.256899
379.00	1.247004
380.00	1.235931
381.00	1.224505
382.00	1.213694
383.00	1.203402
384.00	1.193733
385.00	1.182724
386.00	1.173527
387.00	1.164168
388.00	1.155935
389.00	1.148035
390.00	1.141029
391.00	1.133232
392.00	1.125353
393.00	1.117710
394.00	1.110879
395.00	1.104212
396.00	1.098440
397.00	1.093649
398.00	1.088137
399.00	1.083275
400.00	1.079092
401.00	1.075148
402.00	1.070854
403.00	1.067239
404.00	1.064106
405.00	1.060608
406.00	1.058393
407.00	1.056668
408.00	1.054585
409.00	1.052441
410.00	1.051125
411.00	1.049450
412.00	1.047515
413.00	1.046529
414.00	1.046071
415.00	1.045289
416.00	1.044039
417.00	1.043667
418.00	1.042764
419.00	1.041811
420.00	1.040812
421.00	1.039438
422.00	1.038606
423.00	1.039072
424.00	1.038401
425.00	1.037936
426.00	1.038332
427.00	1.037348
428.00	1.035659
429.00	1.034680
430.00	1.034108
431.00	1.032513
432.00	1.032711
433.00	1.032172
434.00	1.031892
435.00	1.030420
436.00	1.030435
437.00	1.029383
438.00	1.028624
439.00	1.027749
440.00	1.027408
441.00	1.027214
442.00	1.026356
443.00	1.026137
444.00	1.025470
445.00	1.024726
446.00	1.023668
447.00	1.023159
448.00	1.022440
449.00	1.021269
450.00	1.020602
451.00	1.019035
452.00	1.018058
453.00	1.017154
454.00	1.016999
455.00	1.015715
456.00	1.015343
457.00	1.014527
458.00	1.013141
459.00	1.012029
460.00	1.011594
461.00	1.010798
462.00	1.009368
463.00	1.009156
464.00	1.008217
465.00	1.007612
466.00	1.007371
467.00	1.007511
468.00	1.006473
469.00	1.005731
470.00	1.005424
471.00	1.004530
472.00	1.003277
473.00	1.002047
474.00	1.001052
475.00	0.999496
476.00	0.997863
477.00	0.997000
478.00	0.996166
479.00	0.995251
480.00	0.994196
481.00	0.993165
482.00	0.991934
483.00	0.990742
484.00	0.989475
485.00	0.988007
486.00	0.986760
487.00	0.984728
488.00	0.983086
489.00	0.981890
490.00	0.980511
491.00	0.978959
492.00	0.977862
493.00	0.977221
494.00	0.975289
495.00	0.973895
496.00	0.972342
497.00	0.970689
498.00	0.968769
499.00	0.967617
500.00	0.966168
501.00	0.964891
502.00	0.963460
503.00	0.961694
504.00	0.959552
505.00	0.957157
506.00	0.954993
507.00	0.953085
508.00	0.951498
509.00	0.950266
510.00	0.948506
511.00	0.946997
512.00	0.945531
513.00	0.943893
514.00	0.941796
515.00	0.940763
516.00	0.939123
517.00	0.937162
518.00	0.935187
519.00	0.933019
520.00	0.930560
521.00	0.928702
522.00	0.926932
523.00	0.924897
524.00	0.923276
525.00	0.921650
526.00	0.919530
527.00	0.917588
528.00	0.915724
529.00	0.913597
530.00	0.911766
531.00	0.909569
532.00	0.907653
533.00	0.905685
534.00	0.904377
535.00	0.902761
536.00	0.901136
537.00	0.899577
538.00	0.897792
539.00	0.895834
540.00	0.893621
541.00	0.892109
542.00	0.890410
543.00	0.888755
544.00	0.886645
545.00	0.885128
546.00	0.883074
547.00	0.880310
548.00	0.878255
549.00	0.876162
550.00	0.873703
551.00	0.871412
552.00	0.869929
553.00	0.867615
554.00	0.865542
555.00	0.863867
556.00	0.861853
557.00	0.860209
558.00	0.858376
559.00	0.856704
560.00	0.854281
561.00	0.852670
562.00	0.850506
563.00	0.848924
564.00	0.847251
565.00	0.845668
566.00	0.843975
567.00	0.841940
568.00	0.839906
569.00	0.838201
570.00	0.836375
571.00	0.834415
572.00	0.832926
573.00	0.831333
574.00	0.829529
575.00	0.828226
576.00	0.827156
577.00	0.825953
578.00	0.825221
579.00	0.824374
580.00	0.823552
581.00	0.822707
582.00	0.821850
583.00	0.820815
584.00	0.819922
585.00	0.819113
586.00	0.818577
587.00	0.817954
588.00	0.817653
589.00	0.817228
590.00	0.817282
591.00	0.816874
592.00	0.816660
593.00	0.815913
594.00	0.815858
595.00	0.815411
596.00	0.815097
597.00	0.815251
598.00	0.815763
599.00	0.815552
600.00	0.815585
601.00	0.816159
602.00	0.815947
603.00	0.815461
604.00	0.815691
605.00	0.816718
606.00	0.817037
607.00	0.817643
608.00	0.818400
609.00	0.819025
610.00	0.818640
611.00	0.818719
612.00	0.819171
613.00	0.819806
614.00	0.820422
615.00	0.820903
616.00	0.821221
617.00	0.822147
618.00	0.823344
619.00	0.823901
620.00	0.824311
621.00	0.825748
622.00	0.825882
623.00	0.825935
624.00	0.827179
625.00	0.828798
626.00	0.829647
627.00	0.831235
628.00	0.832236
629.00	0.832721
630.00	0.833494
631.00	0.833915
632.00	0.834381
633.00	0.835368
634.00	0.836389
635.00	0.837589
636.00	0.839422
637.00	0.840373
638.00	0.841159
639.00	0.841932
640.00	0.842890
641.00	0.843223
642.00	0.844715
643.00	0.846497
644.00	0.847688
645.00	0.848146
646.00	0.848274
647.00	0.848746
648.00	0.849237
649.00	0.850386
650.00	0.852082
651.00	0.853793
652.00	0.854640
653.00	0.856108
654.00	0.856871
655.00	0.857570
656.00	0.858777
657.00	0.860752
658.00	0.861977
659.00	0.863222
660.00	0.863935
661.00	0.865144
662.00	0.865421
663.00	0.865801
664.00	0.866867
665.00	0.868288
666.00	0.868899
667.00	0.870195
668.00	0.871286
669.00	0.872122
670.00	0.873616
671.00	0.875455
672.00	0.875941
673.00	0.877001
674.00	0.877523
675.00	0.878184
676.00	0.878438
677.00	0.879722
678.00	0.880739
679.00	0.881913
680.00	0.882346
681.00	0.883476
682.00	0.884381
683.00	0.884910
684.00	0.885523
685.00	0.886812
686.00	0.888062
687.00	0.888171
688.00	0.888815
689.00	0.889080
690.00	0.889387
691.00	0.888376
692.00	0.889894
693.00	0.890806
694.00	0.891912
695.00	0.893194
696.00	0.895195
697.00	0.895615
698.00	0.896351
699.00	0.897588
700.00	0.898296
701.00	0.899393
702.00	0.898811
703.00	0.899553
704.00	0.899800
705.00	0.900077
706.00	0.899228
707.00	0.901314
708.00	0.902255
709.00	0.902576
710.00	0.902119
711.00	0.903237
712.00	0.903557
713.00	0.903648
714.00	0.904016
715.00	0.904761
716.00	0.904418
717.00	0.905221
718.00	0.905274
719.00	0.906089
720.00	0.906584
721.00	0.906268
722.00	0.906476
723.00	0.906640
724.00	0.906793
725.00	0.907142
726.00	0.907388
727.00	0.907781
728.00	0.907694
729.00	0.907788
730.00	0.907828
731.00	0.907863
732.00	0.908069
733.00	0.908210
734.00	0.908346
735.00	0.908544
736.00	0.908791
737.00	0.908935
738.00	0.909170
739.00	0.909325
740.00	0.909389
741.00	0.909458
742.00	0.909503
743.00	0.909562
744.00	0.909556
745.00	0.909579
746.00	0.909706
747.00	0.909845
748.00	0.909940
749.00	0.909875
750.00	0.909918
751.00	0.909908
752.00	0.909854
753.00	0.909713
754.00	0.909588
755.00	0.909352
756.00	0.909197
757.00	0.909083
758.00	0.908871
759.00	0.908705
760.00	0.908429
761.00	0.908168
762.00	0.907945
763.00	0.907561
764.00	0.907159
765.00	0.906797
766.00	0.906537
767.00	0.906132
768.00	0.905733
769.00	0.905220
770.00	0.904773
771.00	0.904313
772.00	0.903912
773.00	0.903464
774.00	0.902875
775.00	0.902323
776.00	0.901739
777.00	0.901280
778.00	0.900786
779.00	0.900367
780.00	0.899866
781.00	0.899401
782.00	0.898965
783.00	0.898306
784.00	0.897705
785.00	0.897061
786.00	0.896384
787.00	0.895823
788.00	0.895226
789.00	0.894578
790.00	0.893887
791.00	0.893318
792.00	0.892704
793.00	0.892009
794.00	0.891232
795.00	0.890464
796.00	0.889607
797.00	0.888817
798.00	0.887984
799.00	0.887085
800.00	0.886209
801.00	0.885444
802.00	0.884601
803.00	0.883824
804.00	0.882854
805.00	0.881950
806.00	0.880927
807.00	0.880064
808.00	0.879062
809.00	0.878055
810.00	0.877197
811.00	0.876385
812.00	0.875571
813.00	0.874628
814.00	0.873693
815.00	0.872764
816.00	0.871902
817.00	0.871060
818.00	0.870107
819.00	0.869195
820.00	0.868263
821.00	0.867425
822.00	0.866538
823.00	0.865830
824.00	0.864953
825.00	0.864255
826.00	0.863420
827.00	0.862577
828.00	0.861647
829.00	0.860676
830.00	0.859810
831.00	0.859041
832.00	0.858255
833.00	0.857377
834.00	0.856659
835.00	0.855779
836.00	0.855013
837.00	0.854216
838.00	0.853465
839.00	0.852704
840.00	0.851880
841.00	0.851075
842.00	0.850082
843.00	0.849256
844.00	0.848561
845.00	0.847711
846.00	0.847042
847.00	0.846244
848.00	0.845428
849.00	0.844630
850.00	0.843726
851.00	0.842796
852.00	0.842001
853.00	0.840996
854.00	0.840113
855.00	0.839233
856.00	0.838388
857.00	0.837556
858.00	0.836798
859.00	0.836129
860.00	0.835293
861.00	0.834355
862.00	0.833633
863.00	0.828646
864.00	0.823838
865.00	0.818968
866.00	0.814155
867.00	0.809440
868.00	0.804526
869.00	0.799850
870.00	0.795163
871.00	0.790558
872.00	0.785787
873.00	0.780964
874.00	0.776181
875.00	0.771289
876.00	0.766454
877.00	0.761749
878.00	0.756978
879.00	0.752181
880.00	0.750803
881.00	0.749365
882.00	0.747861
883.00	0.746314
884.00	0.744799
885.00	0.743424
886.00	0.741780
887.00	0.740223
888.00	0.738620
889.00	0.737005
890.00	0.735468
891.00	0.733846
892.00	0.732304
893.00	0.730670
894.00	0.729037
895.00	0.727420
896.00	0.725771
897.00	0.724184
898.00	0.722543
899.00	0.720974
900.00	0.719414
901.00	0.717843
902.00	0.716154
903.00	0.714512
904.00	0.712932
905.00	0.711241
906.00	0.709671
907.00	0.708045
908.00	0.706422
909.00	0.704776
910.00	0.703202
911.00	0.701663
912.00	0.700017
913.00	0.698459
914.00	0.696801
915.00	0.695198
916.00	0.693613
917.00	0.691953
918.00	0.690313
919.00	0.688775
920.00	0.687232
921.00	0.685678
922.00	0.684140
923.00	0.682564
924.00	0.681002
925.00	0.679456
926.00	0.677966
927.00	0.676434
928.00	0.674887
929.00	0.673388
930.00	0.671824
931.00	0.670285
932.00	0.668760
933.00	0.667197
934.00	0.665693
935.00	0.664190
936.00	0.662723
937.00	0.661246
938.00	0.659761
939.00	0.658275
940.00	0.656806
941.00	0.655370
942.00	0.653901
943.00	0.652386
944.00	0.650886
945.00	0.649363
946.00	0.647880
947.00	0.646439
948.00	0.645066
949.00	0.643638
950.00	0.642226
951.00	0.640784
952.00	0.639357
953.00	0.637865
954.00	0.636398
955.00	0.634907
956.00	0.633446
957.00	0.631950
958.00	0.630412
959.00	0.628971
960.00	0.627566
961.00	0.626151
962.00	0.624676
963.00	0.623221
964.00	0.621770
965.00	0.620250
966.00	0.618736
967.00	0.617240
968.00	0.615761
969.00	0.614264
970.00	0.612754
971.00	0.611305
972.00	0.609865
973.00	0.608351
974.00	0.606879
975.00	0.605448
976.00	0.603969
977.00	0.602445
978.00	0.600946
979.00	0.599534
980.00	0.598126
981.00	0.596679
982.00	0.595245
983.00	0.593880
984.00	0.592496
985.00	0.591105
986.00	0.589708
987.00	0.588323
988.00	0.586907
989.00	0.585543
990.00	0.584207
991.00	0.582834
992.00	0.581458
993.00	0.580094
994.00	0.578761
995.00	0.577428
996.00	0.576081
997.00	0.574719
998.00	0.573390
999.00	0.572099
1000.00	0.570782
1001.00	0.569468
1002.00	0.568174
1003.00	0.566890
1004.00	0.565608
1005.00	0.564322
1006.00	0.563039
1007.00	0.561775
1008.00	0.560551
1009.00	0.559297
1010.00	0.558025
1011.00	0.556758
1012.00	0.555514
1013.00	0.554272
1014.00	0.553016
1015.00	0.551765
1016.00	0.550476
1017.00	0.549217
1018.00	0.547951
1019.00	0.546733
1020.00	0.545510
1021.00	0.544308
1022.00	0.543089
1023.00	0.541852
1024.00	0.540660
1025.00	0.539461
1026.00	0.538274
1027.00	0.537107
1028.00	0.535927
1029.00	0.534748
1030.00	0.533549
1031.00	0.532414
1032.00	0.531264
1033.00	0.530142
1034.00	0.528996
1035.00	0.527842
1036.00	0.526680
1037.00	0.525533
1038.00	0.524377
1039.00	0.523249
1040.00	0.522112
1041.00	0.520954
1042.00	0.519783
1043.00	0.518669
1044.00	0.517539
1045.00	0.516444
1046.00	0.515317
1047.00	0.514210
1048.00	0.513078
1049.00	0.511962
1050.00	0.510834
1051.00	0.509744
1052.00	0.508678
1053.00	0.507559
1054.00	0.506473
1055.00	0.505417
1056.00	0.504359
1057.00	0.503301
1058.00	0.502259
1059.00	0.501232
1060.00	0.500173
1061.00	0.499115
1062.00	0.498022
1063.00	0.496988
1064.00	0.495955
1065.00	0.494931
1066.00	0.493873
1067.00	0.492853
1068.00	0.491800
1069.00	0.490756
1070.00	0.489765
1071.00	0.488771
1072.00	0.487759
1073.00	0.486705
1074.00	0.485696
1075.00	0.484676
1076.00	0.483651
1077.00	0.482610
1078.00	0.481606
1079.00	0.480642
1080.00	0.479664
1081.00	0.478691
1082.00	0.477715
1083.00	0.476782
1084.00	0.475838
1085.00	0.474889
1086.00	0.473953
1087.00	0.473025
1088.00	0.472050
1089.00	0.471102
1090.00	0.470213
1091.00	0.469303
1092.00	0.468391
1093.00	0.467487
1094.00	0.466620
1095.00	0.465763
1096.00	0.464908
1097.00	0.464023
1098.00	0.463134
1099.00	0.462251
1100.00	0.461355
1101.00	0.460459
1102.00	0.459601
1103.00	0.458752
1104.00	0.457901
1105.00	0.457081
1106.00	0.456247
1107.00	0.455421
1108.00	0.454577
1109.00	0.453736
1110.00	0.452908
1111.00	0.452092
1112.00	0.451254
1113.00	0.450405
1114.00	0.449584
1115.00	0.448793
1116.00	0.447985
1117.00	0.447205
1118.00	0.446434
1119.00	0.445626
1120.00	0.444812
1121.00	0.444008
1122.00	0.443209
1123.00	0.442412
1124.00	0.441604
1125.00	0.440821
1126.00	0.440044
1127.00	0.439281
1128.00	0.438479
1129.00	0.437705
1130.00	0.436915
1131.00	0.436124
1132.00	0.435311
1133.00	0.434524
1134.00	0.433749
1135.00	0.432960
1136.00	0.432196
1137.00	0.431433
1138.00	0.430670
1139.00	0.429898
1140.00	0.429112
1141.00	0.428353
1142.00	0.427596
1143.00	0.426844
1144.00	0.426081
1145.00	0.425350
1146.00	0.424585
1147.00	0.423833
1148.00	0.423115
1149.00	0.422420
1150.00	0.421719
1151.00	0.420992
1152.00	0.420276
1153.00	0.419572
1154.00	0.418893
1155.00	0.418193
1156.00	0.417496
1157.00	0.416816
1158.00	0.416120
1159.00	0.415420
1160.00	0.414745
1161.00	0.414067
1162.00	0.413396
1163.00	0.412739
1164.00	0.412089
1165.00	0.411428
1166.00	0.410775
1167.00	0.410137
1168.00	0.409508
1169.00	0.408879
1170.00	0.408226
1171.00	0.407522
1172.00	0.406864
1173.00	0.406243
1174.00	0.405616
1175.00	0.404990
1176.00	0.404372
1177.00	0.403759
1178.00	0.403167
1179.00	0.402546
1180.00	0.401917
1181.00	0.401307
1182.00	0.400686
1183.00	0.400040
1184.00	0.399430
1185.00	0.398814
1186.00	0.398210
1187.00	0.397626
1188.00	0.397081
1189.00	0.396533
1190.00	0.395933
1191.00	0.395355
1192.00	0.394765
1193.00	0.394186
1194.00	0.393590
1195.00	0.393013
1196.00	0.392440
1197.00	0.391910
1198.00	0.391344
1199.00	0.390800
1200.00	0.390270
1201.00	0.389720
1202.00	0.389179
1203.00	0.388640
1204.00	0.388093
1205.00	0.387489
1206.00	0.386886
1207.00	0.386342
1208.00	0.385817
1209.00	0.385286
1210.00	0.384771
1211.00	0.384242
1212.00	0.383689
1213.00	0.383160
1214.00	0.382638
1215.00	0.382136
1216.00	0.381613
1217.00	0.381109
1218.00	0.380581
1219.00	0.380084
1220.00	0.379559
1221.00	0.379042
1222.00	0.378593
1223.00	0.378130
1224.00	0.377664
1225.00	0.377170
1226.00	0.376703
1227.00	0.376224
1228.00	0.375753
1229.00	0.375273
1230.00	0.374806
1231.00	0.374323
1232.00	0.373856
1233.00	0.373400
1234.00	0.372950
1235.00	0.372480
1236.00	0.371983
1237.00	0.371515
1238.00	0.371049
1239.00	0.370580
1240.00	0.370114
1241.00	0.369616
1242.00	0.369126
1243.00	0.368658
1244.00	0.368177
1245.00	0.367714
1246.00	0.367265
1247.00	0.366788
1248.00	0.366319
1249.00	0.365872
1250.00	0.365430
1251.00	0.364951
1252.00	0.364472
1253.00	0.364004
1254.00	0.363551
1255.00	0.363119
1256.00	0.362695
1257.00	0.362270
1258.00	0.361845
1259.00	0.361437
1260.00	0.361015
1261.00	0.360595
1262.00	0.360163
1263.00	0.359744
1264.00	0.359339
1265.00	0.358897
1266.00	0.358457
1267.00	0.358023
1268.00	0.357608
1269.00	0.357204
1270.00	0.356794
1271.00	0.356381
1272.00	0.355956
1273.00	0.355500
1274.00	0.355068
1275.00	0.354635
1276.00	0.354223
1277.00	0.353789
1278.00	0.353355
1279.00	0.352958
1280.00	0.352559
1281.00	0.352153
1282.00	0.351786
1283.00	0.351386
1284.00	0.350986
1285.00	0.350573
1286.00	0.350200
1287.00	0.349833
1288.00	0.349447
1289.00	0.349044
1290.00	0.348664
1291.00	0.348280
1292.00	0.347909
1293.00	0.347496
1294.00	0.347111
1295.00	0.346738
1296.00	0.346342
1297.00	0.345940
1298.00	0.345563
1299.00	0.345179
1300.00	0.344788
1301.00	0.344376
1302.00	0.343978
1303.00	0.343567
1304.00	0.343167
1305.00	0.342779
1306.00	0.342398
1307.00	0.342018
1308.00	0.341618
1309.00	0.341225
1310.00	0.340861
1311.00	0.340495
1312.00	0.340110
1313.00	0.339752
1314.00	0.339395
1315.00	0.339030
1316.00	0.338681
1317.00	0.338301
1318.00	0.337948
1319.00	0.337626
1320.00	0.337312
1321.00	0.336976
1322.00	0.336636
1323.00	0.336322
1324.00	0.335968
1325.00	0.335618
1326.00	0.335268
1327.00	0.334888
1328.00	0.334522
1329.00	0.334162
1330.00	0.333797
1331.00	0.333418
1332.00	0.333009
1333.00	0.332587
1334.00	0.332204
1335.00	0.331781
1336.00	0.331334
1337.00	0.330871
1338.00	0.330409
1339.00	0.329946
1340.00	0.329491
1341.00	0.329062
1342.00	0.328623
1343.00	0.328176
1344.00	0.327732
1345.00	0.327281
1346.00	0.326834
1347.00	0.326380
1348.00	0.325930
1349.00	0.325514
1350.00	0.325101
1351.00	0.324681
1352.00	0.324313
1353.00	0.323980
1354.00	0.323641
1355.00	0.323295
1356.00	0.322973
1357.00	0.322640
1358.00	0.322321
1359.00	0.322011
1360.00	0.321704
1361.00	0.321396
1362.00	0.321078
1363.00	0.320746
1364.00	0.320406
1365.00	0.320055
1366.00	0.319701
1367.00	0.319341
1368.00	0.319002
1369.00	0.318620
1370.00	0.318197
1371.00	0.317790
1372.00	0.317405
1373.00	0.317007
1374.00	0.316590
1375.00	0.316154
1376.00	0.315700
1377.00	0.315250
1378.00	0.314815
1379.00	0.314375
1380.00	0.313949
1381.00	0.313497
1382.00	0.313061
1383.00	0.312627
1384.00	0.312174
1385.00	0.311688
1386.00	0.311226
1387.00	0.310768
1388.00	0.310297
1389.00	0.309801
1390.00	0.309300
1391.00	0.308799
1392.00	0.308301
1393.00	0.307827
1394.00	0.307347
1395.00	0.306866
1396.00	0.306358
1397.00	0.305853
1398.00	0.305350
1399.00	0.304853
1400.00	0.304345
1401.00	0.303828
1402.00	0.303332
1403.00	0.302819
1404.00	0.302313
1405.00	0.301804
1406.00	0.301314
1407.00	0.300830
1408.00	0.300348
1409.00	0.299863
1410.00	0.299383
1411.00	0.298898
1412.00	0.298443
1413.00	0.297952
1414.00	0.297453
1415.00	0.297008
1416.00	0.296561
1417.00	0.296118
1418.00	0.295677
1419.00	0.295205
1420.00	0.294751
1421.00	0.294328
1422.00	0.293916
1423.00	0.293530
1424.00	0.293132
1425.00	0.292728
1426.00	0.292344
1427.00	0.291950
1428.00	0.291565
1429.00	0.291154
1430.00	0.290793
1431.00	0.290440
1432.00	0.290073
1433.00	0.289703
1434.00	0.289343
1435.00	0.289029
1436.00	0.288747
1437.00	0.288439
1438.00	0.288101
1439.00	0.287764
1440.00	0.287426
1441.00	0.287109
1442.00	0.286805
1443.00	0.286505
1444.00	0.286225
1445.00	0.285936
1446.00	0.285653
1447.00	0.285404
1448.00	0.285154
1449.00	0.284877
1450.00	0.284587
1451.00	0.284361
1452.00	0.284128
1453.00	0.283899
1454.00	0.283686
1455.00	0.283461
1456.00	0.283252
1457.00	0.283017
1458.00	0.282766
1459.00	0.282557
1460.00	0.282352
1461.00	0.282125
1462.00	0.281925
1463.00	0.281697
1464.00	0.281465
1465.00	0.281247
1466.00	0.281032
1467.00	0.280871
1468.00	0.280646
1469.00	0.280429
1470.00	0.280206
1471.00	0.279999
1472.00	0.279826
1473.00	0.279641
1474.00	0.279473
1475.00	0.279277
1476.00	0.279079
1477.00	0.278889
1478.00	0.278688
1479.00	0.278478
1480.00	0.278284
1481.00	0.278113
1482.00	0.277934
1483.00	0.277778
1484.00	0.277616
1485.00	0.277468
1486.00	0.277316
1487.00	0.277145
1488.00	0.276972
1489.00	0.276791
1490.00	0.276617
1491.00	0.276449
1492.00	0.276333
1493.00	0.276185
1494.00	0.276003
1495.00	0.275868
1496.00	0.275753
1497.00	0.275665
1498.00	0.275546
1499.00	0.275421
1500.00	0.275301
1501.00	0.275156
1502.00	0.275007
1503.00	0.274837
1504.00	0.274688
1505.00	0.274549
1506.00	0.274409
1507.00	0.274249
1508.00	0.274108
1509.00	0.273949
1510.00	0.273802
1511.00	0.273646
1512.00	0.273498
1513.00	0.273313
1514.00	0.273129
1515.00	0.272949
1516.00	0.272787
1517.00	0.272615
1518.00	0.272462
1519.00	0.272336
1520.00	0.272186
1521.00	0.272053
1522.00	0.271900
1523.00	0.271759
1524.00	0.271637
1525.00	0.271477
1526.00	0.271311
1527.00	0.271151
1528.00	0.271022
1529.00	0.270844
1530.00	0.270699
1531.00	0.270554
1532.00	0.270414
1533.00	0.270267
1534.00	0.270107
1535.00	0.269923
1536.00	0.269726
1537.00	0.269559
1538.00	0.269390
1539.00	0.269240
1540.00	0.269066
1541.00	0.268887
1542.00	0.268715
1543.00	0.268555
1544.00	0.268407
1545.00	0.268255
1546.00	0.268122
1547.00	0.267983
1548.00	0.267810
1549.00	0.267651
1550.00	0.267513
1551.00	0.267366
1552.00	0.267217
1553.00	0.267043
1554.00	0.266871
1555.00	0.266719
1556.00	0.266533
1557.00	0.266354
1558.00	0.266178
1559.00	0.266011
1560.00	0.265843
1561.00	0.265653
1562.00	0.265470
1563.00	0.265295
1564.00	0.265123
1565.00	0.264989
1566.00	0.264816
1567.00	0.264613
1568.00	0.264414
1569.00	0.264225
1570.00	0.264047
1571.00	0.263882
1572.00	0.263689
1573.00	0.263526
1574.00	0.263340
1575.00	0.263146
1576.00	0.262955
1577.00	0.262771
1578.00	0.262581
1579.00	0.262404
1580.00	0.262217
1581.00	0.262012
1582.00	0.261786
1583.00	0.261589
1584.00	0.261403
1585.00	0.261237
1586.00	0.261052
1587.00	0.260874
1588.00	0.260670
1589.00	0.260484
1590.00	0.260297
1591.00	0.260108
1592.00	0.259947
1593.00	0.259770
1594.00	0.259578
1595.00	0.259413
1596.00	0.259238
1597.00	0.259059
1598.00	0.258885
1599.00	0.258716
1600.00	0.258517
1601.00	0.258320
1602.00	0.258131
1603.00	0.257951
1604.00	0.257767
1605.00	0.257587
1606.00	0.257376
1607.00	0.257172
1608.00	0.257003
1609.00	0.256806
1610.00	0.256623
1611.00	0.256441
1612.00	0.256259
1613.00	0.256050
1614.00	0.255854
1615.00	0.255690
1616.00	0.255523
1617.00	0.255355
1618.00	0.255199
1619.00	0.255015
1620.00	0.254865
1621.00	0.254696
1622.00	0.254540
1623.00	0.254424
1624.00	0.254297
1625.00	0.254164
1626.00	0.254058
1627.00	0.253959
1628.00	0.253868
1629.00	0.253743
1630.00	0.253648
1631.00	0.253553
1632.00	0.253421
1633.00	0.253283
1634.00	0.253173
1635.00	0.253042
1636.00	0.252931
1637.00	0.252791
1638.00	0.252693
1639.00	0.252603
1640.00	0.252471
1641.00	0.252330
1642.00	0.252198
1643.00	0.253602
1644.00	0.255038
1645.00	0.256434
1646.00	0.257827
1647.00	0.259199
1648.00	0.260557
1649.00	0.261953
1650.00	0.263360
1651.00	0.264738
1652.00	0.266154
1653.00	0.267588
1654.00	0.269046
1655.00	0.270460
1656.00	0.271811
1657.00	0.273186
1658.00	0.274568
1659.00	0.275907
1660.00	0.275675
1661.00	0.275410
1662.00	0.275136
1663.00	0.274905
1664.00	0.274705
1665.00	0.274510
1666.00	0.274289
1667.00	0.274089
1668.00	0.273889
1669.00	0.273689
1670.00	0.273421
1671.00	0.273185
1672.00	0.272992
1673.00	0.272827
1674.00	0.272665
1675.00	0.272501
1676.00	0.272431
1677.00	0.272256
1678.00	0.272056
1679.00	0.271919
1680.00	0.271734
1681.00	0.271571
1682.00	0.271354
1683.00	0.271254
1684.00	0.271075
1685.00	0.270948
1686.00	0.270792
1687.00	0.270655
1688.00	0.270528
1689.00	0.270397
1690.00	0.270343
1691.00	0.270239
1692.00	0.270206
1693.00	0.270046
1694.00	0.269918
1695.00	0.269780
1696.00	0.269742
1697.00	0.269717
1698.00	0.269586
1699.00	0.269546
1700.00	0.269386
1701.00	0.269319
1702.00	0.269186
1703.00	0.269057
1704.00	0.268926
1705.00	0.268762
1706.00	0.268573
1707.00	0.268366
1708.00	0.268225
1709.00	0.267972
1710.00	0.267877
1711.00	0.267692
1712.00	0.267549
1713.00	0.267349
1714.00	0.267091
1715.00	0.266973
1716.00	0.266749
1717.00	0.266594
1718.00	0.266407
1719.00	0.266212
1720.00	0.265995
1721.00	0.265817
1722.00	0.265583
1723.00	0.265395
1724.00	0.265239
1725.00	0.265010
1726.00	0.264862
1727.00	0.264581
1728.00	0.264405
1729.00	0.264162
1730.00	0.263818
1731.00	0.263637
1732.00	0.263373
1733.00	0.263141
1734.00	0.262851
1735.00	0.262556
1736.00	0.262361
1737.00	0.262188
1738.00	0.262009
1739.00	0.261857
1740.00	0.261635
1741.00	0.261381
1742.00	0.261115
1743.00	0.260900
1744.00	0.260648
1745.00	0.260401
1746.00	0.260230
1747.00	0.260126
1748.00	0.259954
1749.00	0.259790
1750.00	0.259646
1751.00	0.259526
1752.00	0.259373
1753.00	0.259188
1754.00	0.258957
1755.00	0.258714
1756.00	0.258538
1757.00	0.258407
1758.00	0.258201
1759.00	0.258136
1760.00	0.257942
1761.00	0.257781
1762.00	0.257669
1763.00	0.257457
1764.00	0.257295
1765.00	0.256984
1766.00	0.256723
1767.00	0.256454
1768.00	0.256219
1769.00	0.256035
1770.00	0.255776
1771.00	0.255601
1772.00	0.255447
1773.00	0.255238
1774.00	0.254883
1775.00	0.254663
1776.00	0.254356
1777.00	0.254060
1778.00	0.253967
1779.00	0.253689
1780.00	0.253525
1781.00	0.253351
1782.00	0.253285
1783.00	0.253116
1784.00	0.252978
1785.00	0.252820
1786.00	0.252659
1787.00	0.252395
1788.00	0.252225
1789.00	0.252024
1790.00	0.251847
1791.00	0.251708
1792.00	0.251568
1793.00	0.251339
1794.00	0.251184
1795.00	0.250872
1796.00	0.250614
1797.00	0.250381
1798.00	0.250005
1799.00	0.249729
1800.00	0.249390
1801.00	0.249116
1802.00	0.248759
1803.00	0.248523
1804.00	0.248430
1805.00	0.248152
1806.00	0.247853
1807.00	0.247549
1808.00	0.247276
1809.00	0.246881
1810.00	0.246680
1811.00	0.246469
1812.00	0.246184
1813.00	0.245965
1814.00	0.245649
1815.00	0.245488
1816.00	0.245296
1817.00	0.245208
1818.00	0.244964
1819.00	0.244781
1820.00	0.244380
1821.00	0.244178
1822.00	0.243924
1823.00	0.243694
1824.00	0.243438
1825.00	0.243229
1826.00	0.243091
1827.00	0.242810
1828.00	0.242596
1829.00	0.242457
1830.00	0.242245
1831.00	0.242090
1832.00	0.241937
1833.00	0.241659
1834.00	0.241424
1835.00	0.241201
1836.00	0.241066
1837.00	0.240974
1838.00	0.240767
1839.00	0.240567
1840.00	0.240362
1841.00	0.240202
1842.00	0.239875
1843.00	0.239778
1844.00	0.239584
1845.00	0.239357
1846.00	0.239053
1847.00	0.238889
1848.00	0.238653
1849.00	0.238331
1850.00	0.238078
1851.00	0.237875
1852.00	0.237656
1853.00	0.237320
1854.00	0.237172
1855.00	0.236867
1856.00	0.236696
1857.00	0.236540
1858.00	0.236290
1859.00	0.236184
1860.00	0.235746
1861.00	0.235518
1862.00	0.235206
1863.00	0.235028
1864.00	0.234719
1865.00	0.234537
1866.00	0.234309
1867.00	0.234130
1868.00	0.233769
1869.00	0.233641
1870.00	0.233545
1871.00	0.233302
1872.00	0.233123
1873.00	0.232871
1874.00	0.232659
1875.00	0.232513
1876.00	0.232500
1877.00	0.232445
1878.00	0.232311
1879.00	0.232049
1880.00	0.231863
1881.00	0.231723
1882.00	0.231457
1883.00	0.231374
1884.00	0.231213
1885.00	0.231182
1886.00	0.230963
1887.00	0.230918
1888.00	0.230732
1889.00	0.230632
1890.00	0.230509
1891.00	0.230417
1892.00	0.230298
1893.00	0.229924
1894.00	0.229979
1895.00	0.229832
1896.00	0.229952
1897.00	0.229904
1898.00	0.229938
1899.00	0.229866
1900.00	0.229677
1901.00	0.229479
1902.00	0.229501
1903.00	0.229499
1904.00	0.229068
1905.00	0.228987
1906.00	0.228819
1907.00	0.228773
1908.00	0.228417
1909.00	0.228387
1910.00	0.228341
1911.00	0.228035
1912.00	0.227888
1913.00	0.227676
1914.00	0.227473
1915.00	0.227115
1916.00	0.227307
1917.00	0.227213
1918.00	0.227230
1919.00	0.226897
1920.00	0.226740
1921.00	0.226733
1922.00	0.226529
1923.00	0.226338
1924.00	0.226309
1925.00	0.226297
1926.00	0.225921
1927.00	0.225794
1928.00	0.225684
1929.00	0.225652
1930.00	0.225356
1931.00	0.225290
1932.00	0.225195
1933.00	0.224670
1934.00	0.224638
1935.00	0.224548
1936.00	0.224310
1937.00	0.223871
1938.00	0.223770
1939.00	0.223464
1940.00	0.223343
1941.00	0.222926
1942.00	0.222717
1943.00	0.222783
1944.00	0.222609
1945.00	0.222328
1946.00	0.222175
1947.00	0.222197
1948.00	0.221773
1949.00	0.221793
1950.00	0.221592
1951.00	0.221405
1952.00	0.221088
1953.00	0.221040
1954.00	0.220977
1955.00	0.220670
1956.00	0.220671
1957.00	0.220640
1958.00	0.220643
1959.00	0.220481
1960.00	0.220298
1961.00	0.220291
1962.00	0.220058
1963.00	0.219637
1964.00	0.219481
1965.00	0.219538
1966.00	0.219144
1967.00	0.219126
1968.00	0.218958
1969.00	0.218776
1970.00	0.218544
1971.00	0.218716
1972.00	0.218708
1973.00	0.218698
1974.00	0.218349
1975.00	0.218169
1976.00	0.218256
1977.00	0.218022
1978.00	0.217912
1979.00	0.217885
1980.00	0.217826
1981.00	0.217544
1982.00	0.217420
1983.00	0.217535
1984.00	0.217398
1985.00	0.217143
1986.00	0.217109
1987.00	0.217139
1988.00	0.216901
1989.00	0.216795
1990.00	0.216526
1991.00	0.216619
1992.00	0.216339
1993.00	0.216244
1994.00	0.216127
1995.00	0.215983
1996.00	0.215944
1997.00	0.216126
1998.00	0.216150
1999.00	0.216126
2000.00	0.215988
2001.00	0.216022
2002.00	0.216007
2003.00	0.215835
2004.00	0.215774
2005.00	0.215659
2006.00	0.215720
2007.00	0.215637
2008.00	0.215526
2009.00	0.215680
2010.00	0.215636
2011.00	0.215676
2012.00	0.215403
2013.00	0.215429
2014.00	0.215127
2015.00	0.215106
2016.00	0.215047
2017.00	0.214872
2018.00	0.214670
2019.00	0.214616
2020.00	0.214563
2021.00	0.214500
2022.00	0.214566
2023.00	0.214221
2024.00	0.214300
2025.00	0.214146
2026.00	0.214086
2027.00	0.213870
2028.00	0.213854
2029.00	0.213976
2030.00	0.213885
2031.00	0.214120
2032.00	0.214016
2033.00	0.213973
2034.00	0.213978
2035.00	0.214172
2036.00	0.214214
2037.00	0.214465
2038.00	0.214332
2039.00	0.214278
2040.00	0.214494
2041.00	0.214371
2042.00	0.214432
2043.00	0.214299
2044.00	0.214249
2045.00	0.214134
2046.00	0.213925
2047.00	0.214045
2048.00	0.214012
2049.00	0.214101
2050.00	0.213927
2051.00	0.214099
2052.00	0.214021
2053.00	0.214014
2054.00	0.213958
2055.00	0.213893
2056.00	0.213923
2057.00	0.213850
2058.00	0.214013
2059.00	0.213989
2060.00	0.214160
2061.00	0.214230
2062.00	0.214326
2063.00	0.214500
2064.00	0.214200
2065.00	0.214238
2066.00	0.213926
2067.00	0.214305
2068.00	0.214090
2069.00	0.214055
2070.00	0.213897
2071.00	0.213829
2072.00	0.214083
2073.00	0.214127
2074.00	0.214124
2075.00	0.214101
2076.00	0.214286
2077.00	0.214230
2078.00	0.214168
2079.00	0.214016
2080.00	0.213954
2081.00	0.213745
2082.00	0.213456
2083.00	0.213783
2084.00	0.213162
2085.00	0.213334
2086.00	0.213001
2087.00	0.212991
2088.00	0.212723
2089.00	0.212595
2090.00	0.212458
2091.00	0.212586
2092.00	0.212248
2093.00	0.211915
2094.00	0.211782
2095.00	0.211739
2096.00	0.211664
2097.00	0.211430
2098.00	0.211820
2099.00	0.211745
2100.00	0.211553
2101.00	0.211627
2102.00	0.211444
2103.00	0.211466
2104.00	0.211295
2105.00	0.211458
2106.00	0.211228
2107.00	0.210954
2108.00	0.210604
2109.00	0.210570
2110.00	0.210229
2111.00	0.210116
2112.00	0.210287
2113.00	0.210075
2114.00	0.210076
2115.00	0.209816
2116.00	0.209984
2117.00	0.209733
2118.00	0.209730
2119.00	0.209668
2120.00	0.209574
2121.00	0.209383
2122.00	0.209094
2123.00	0.209064
2124.00	0.209057
2125.00	0.208952
2126.00	0.208939
2127.00	0.209307
2128.00	0.208896
2129.00	0.208465
2130.00	0.208343
2131.00	0.208207
2132.00	0.208105
2133.00	0.207416
2134.00	0.207613
2135.00	0.207320
2136.00	0.207232
2137.00	0.207072
2138.00	0.207325
2139.00	0.207150
2140.00	0.206934
2141.00	0.206852
2142.00	0.206502
2143.00	0.206289
2144.00	0.205880
2145.00	0.206007
2146.00	0.205774
2147.00	0.205668
2148.00	0.205373
2149.00	0.205096
2150.00	0.205158
2151.00	0.204728
2152.00	0.204905
2153.00	0.204516
2154.00	0.204493
2155.00	0.203850
2156.00	0.203839
2157.00	0.203650
2158.00	0.203210
2159.00	0.203241
2160.00	0.203303
2161.00	0.203049
2162.00	0.202997
2163.00	0.202907
2164.00	0.202670
2165.00	0.202727
2166.00	0.202574
2167.00	0.202657
2168.00	0.202400
2169.00	0.202004
2170.00	0.201836
2171.00	0.201730
2172.00	0.201584
2173.00	0.201322
2174.00	0.201457
2175.00	0.201324
2176.00	0.201206
2177.00	0.200813
2178.00	0.200927
2179.00	0.200522
2180.00	0.200421
2181.00	0.200759
2182.00	0.200628
2183.00	0.200508
2184.00	0.200172
2185.00	0.200412
2186.00	0.200367
2187.00	0.200325
2188.00	0.200087
2189.00	0.200111
2190.00	0.200140
2191.00	0.199794
2192.00	0.199980
2193.00	0.199771
2194.00	0.199867
2195.00	0.199663
2196.00	0.199834
2197.00	0.199573
[truncated: 303 more rows]
