# Supplementary material for: Ultrafast charge-transfer-induced spin transition in cobalt-tungstate molecular photomagnets
Source: Nat Commun. 2025 Jun 6;16:5012. doi: 10.1038/s41467-025-60401-4 (PMC12144094; doi:10.1038/s41467-025-60401-4)
Supplement: Supplementary file 5 — Source Data [file 41467_2025_60401_MOESM5_ESM.zip › Source_Data_files/Photoinduced_UV_vis_NIR_spectra_CsCoW/photo2nd_anealing/File_220713_194721_345K.txt]

File_220713_194721_345K.spc - RawData
�g�� (nm)	Abs.
200.00	2.527540
201.00	1.966938
202.00	1.660473
203.00	1.551104
204.00	1.665631
205.00	1.696410
206.00	1.653356
207.00	1.691237
208.00	1.691059
209.00	1.699754
210.00	1.685911
211.00	1.843149
212.00	1.888258
213.00	1.890531
214.00	1.914136
215.00	1.985898
216.00	1.920442
217.00	2.026766
218.00	2.130536
219.00	2.128141
220.00	2.135544
221.00	2.106711
222.00	2.107254
223.00	2.101615
224.00	2.099450
225.00	2.093524
226.00	2.132473
227.00	2.140954
228.00	2.108351
229.00	2.121823
230.00	2.078469
231.00	2.091588
232.00	2.130918
233.00	2.092530
234.00	2.059924
235.00	2.074178
236.00	2.036625
237.00	2.005641
238.00	2.037665
239.00	2.033302
240.00	2.046754
241.00	2.085457
242.00	2.090673
243.00	2.084506
244.00	2.117840
245.00	2.107751
246.00	2.089581
247.00	2.089970
248.00	2.103489
249.00	2.094054
250.00	2.112529
251.00	2.131926
252.00	2.126096
253.00	2.111582
254.00	2.124309
255.00	2.121994
256.00	2.125110
257.00	2.134197
258.00	2.148269
259.00	2.151515
260.00	2.168271
261.00	2.169862
262.00	2.181067
263.00	2.184650
264.00	2.178319
265.00	2.164024
266.00	2.166521
267.00	2.157331
268.00	2.138033
269.00	2.131423
270.00	2.142190
271.00	2.137631
272.00	2.134355
273.00	2.130781
274.00	2.119319
275.00	2.082709
276.00	2.061206
277.00	2.039683
278.00	2.031908
279.00	2.013414
280.00	2.008337
281.00	2.008820
282.00	2.001434
283.00	1.993998
284.00	1.977089
285.00	1.965906
286.00	1.953558
287.00	1.941334
288.00	1.927245
289.00	1.929355
290.00	1.930283
291.00	1.929302
292.00	1.937539
293.00	1.932838
294.00	1.924339
295.00	1.906404
296.00	1.878303
297.00	1.857719
298.00	1.846120
299.00	1.842916
300.00	1.838157
301.00	1.831745
302.00	1.825434
303.00	1.813585
304.00	1.798113
305.00	1.792874
306.00	1.786094
307.00	1.775336
308.00	1.770731
309.00	1.760114
310.00	1.741802
311.00	1.725313
312.00	1.715212
313.00	1.714705
314.00	1.708638
315.00	1.697934
316.00	1.706279
317.00	1.692096
318.00	1.671023
319.00	1.648934
320.00	1.647318
321.00	1.632865
322.00	1.624935
323.00	1.608233
324.00	1.604223
325.00	1.593208
326.00	1.586942
327.00	1.585048
328.00	1.584912
329.00	1.579263
330.00	1.579165
331.00	1.567969
332.00	1.559233
333.00	1.550264
334.00	1.543109
335.00	1.530483
336.00	1.529406
337.00	1.524197
338.00	1.519394
339.00	1.517424
340.00	1.514283
341.00	1.503310
342.00	1.494350
343.00	1.493710
344.00	1.491606
345.00	1.485855
346.00	1.482723
347.00	1.480715
348.00	1.475358
349.00	1.469996
350.00	1.463821
351.00	1.460476
352.00	1.457671
353.00	1.454533
354.00	1.449725
355.00	1.447223
356.00	1.441811
357.00	1.438842
358.00	1.432901
359.00	1.426882
360.00	1.420020
361.00	1.415099
362.00	1.406907
363.00	1.397688
364.00	1.391906
365.00	1.384383
366.00	1.375650
367.00	1.366657
368.00	1.357641
369.00	1.346095
370.00	1.336478
371.00	1.325628
372.00	1.315555
373.00	1.305503
374.00	1.293271
375.00	1.281751
376.00	1.268177
377.00	1.254357
378.00	1.242379
379.00	1.229256
380.00	1.215880
381.00	1.206194
382.00	1.195903
383.00	1.184522
384.00	1.174760
385.00	1.164749
386.00	1.153919
387.00	1.143296
388.00	1.134283
389.00	1.125203
390.00	1.116763
391.00	1.108927
392.00	1.101126
393.00	1.093956
394.00	1.088227
395.00	1.081896
396.00	1.076156
397.00	1.071194
398.00	1.065842
399.00	1.060566
400.00	1.056634
401.00	1.052796
402.00	1.049843
403.00	1.046876
404.00	1.044303
405.00	1.041163
406.00	1.039298
407.00	1.037209
408.00	1.036047
409.00	1.034657
410.00	1.034299
411.00	1.033176
412.00	1.032280
413.00	1.031400
414.00	1.031665
415.00	1.031001
416.00	1.030647
417.00	1.029897
418.00	1.029466
419.00	1.028543
420.00	1.028297
421.00	1.028250
422.00	1.028480
423.00	1.028727
424.00	1.028738
425.00	1.029191
426.00	1.029726
427.00	1.030289
428.00	1.029987
429.00	1.030169
430.00	1.029742
431.00	1.028912
432.00	1.029045
433.00	1.030021
434.00	1.030291
435.00	1.031048
436.00	1.031654
437.00	1.031646
438.00	1.031603
439.00	1.032009
440.00	1.032026
441.00	1.032342
442.00	1.031900
443.00	1.031554
444.00	1.031486
445.00	1.031069
446.00	1.030949
447.00	1.031577
448.00	1.032288
449.00	1.032048
450.00	1.032187
451.00	1.032079
452.00	1.031796
453.00	1.031154
454.00	1.030807
455.00	1.030746
456.00	1.030616
457.00	1.030426
458.00	1.030626
459.00	1.030804
460.00	1.030842
461.00	1.030813
462.00	1.030458
463.00	1.029784
464.00	1.029097
465.00	1.028646
466.00	1.028141
467.00	1.028109
468.00	1.027683
469.00	1.027676
470.00	1.027307
471.00	1.026722
472.00	1.025998
473.00	1.025099
474.00	1.024141
475.00	1.023383
476.00	1.022455
477.00	1.021903
478.00	1.021362
479.00	1.020623
480.00	1.019836
481.00	1.019084
482.00	1.018093
483.00	1.017474
484.00	1.016379
485.00	1.015037
486.00	1.013952
487.00	1.012361
488.00	1.010879
489.00	1.009376
490.00	1.008296
491.00	1.006955
492.00	1.005906
493.00	1.004626
494.00	1.004107
495.00	1.002796
496.00	1.001158
497.00	0.999935
498.00	0.998241
499.00	0.996411
500.00	0.994485
501.00	0.993294
502.00	0.991570
503.00	0.990282
504.00	0.988523
505.00	0.986510
506.00	0.984895
507.00	0.982259
508.00	0.979925
509.00	0.977850
510.00	0.975980
511.00	0.973989
512.00	0.972296
513.00	0.970208
514.00	0.967795
515.00	0.965935
516.00	0.963362
517.00	0.960820
518.00	0.958375
519.00	0.956681
520.00	0.954213
521.00	0.951818
522.00	0.949997
523.00	0.947560
524.00	0.944360
525.00	0.942001
526.00	0.939761
527.00	0.937069
528.00	0.935260
529.00	0.933205
530.00	0.930677
531.00	0.927767
532.00	0.925001
533.00	0.922467
534.00	0.920104
535.00	0.917849
536.00	0.915576
537.00	0.913818
538.00	0.910944
539.00	0.908519
540.00	0.905880
541.00	0.902964
542.00	0.900458
543.00	0.897852
544.00	0.894872
545.00	0.891818
546.00	0.889222
547.00	0.886213
548.00	0.883664
549.00	0.880977
550.00	0.877735
551.00	0.874843
552.00	0.871729
553.00	0.868847
554.00	0.865943
555.00	0.863666
556.00	0.861264
557.00	0.858899
558.00	0.855879
559.00	0.852695
560.00	0.850017
561.00	0.847237
562.00	0.844437
563.00	0.841730
564.00	0.839584
565.00	0.836902
566.00	0.834243
567.00	0.831438
568.00	0.828578
569.00	0.826049
570.00	0.823622
571.00	0.820930
572.00	0.818323
573.00	0.816164
574.00	0.813738
575.00	0.811339
576.00	0.809053
577.00	0.807060
578.00	0.805079
579.00	0.803320
580.00	0.801318
581.00	0.799365
582.00	0.797958
583.00	0.796561
584.00	0.794588
585.00	0.793151
586.00	0.791745
587.00	0.789899
588.00	0.788207
589.00	0.787190
590.00	0.785685
591.00	0.784804
592.00	0.783978
593.00	0.782831
594.00	0.781576
595.00	0.780618
596.00	0.779392
597.00	0.778707
598.00	0.778483
599.00	0.777966
600.00	0.777708
601.00	0.777703
602.00	0.776865
603.00	0.776362
604.00	0.776017
605.00	0.775857
606.00	0.775201
607.00	0.774920
608.00	0.774317
609.00	0.773917
610.00	0.773723
611.00	0.773884
612.00	0.773729
613.00	0.773730
614.00	0.773647
615.00	0.773063
616.00	0.773231
617.00	0.773573
618.00	0.773794
619.00	0.773840
620.00	0.774877
621.00	0.774710
622.00	0.774691
623.00	0.774483
624.00	0.775013
625.00	0.774692
626.00	0.775128
627.00	0.775503
628.00	0.775999
629.00	0.776071
630.00	0.776542
631.00	0.776675
632.00	0.776798
633.00	0.777695
634.00	0.778084
635.00	0.778507
636.00	0.779226
637.00	0.779750
638.00	0.780111
639.00	0.781092
640.00	0.781434
641.00	0.781211
642.00	0.782229
643.00	0.782997
644.00	0.783233
645.00	0.784352
646.00	0.784964
647.00	0.785042
648.00	0.785778
649.00	0.787350
650.00	0.787485
651.00	0.788548
652.00	0.788907
653.00	0.788451
654.00	0.787892
655.00	0.788976
656.00	0.788975
657.00	0.790002
658.00	0.791000
659.00	0.791644
660.00	0.791655
661.00	0.792813
662.00	0.793313
663.00	0.793598
664.00	0.794124
665.00	0.795056
666.00	0.795779
667.00	0.796485
668.00	0.797505
669.00	0.798405
670.00	0.798836
671.00	0.799775
672.00	0.799970
673.00	0.800821
674.00	0.801099
675.00	0.801420
676.00	0.801045
677.00	0.802000
678.00	0.802446
679.00	0.802619
680.00	0.803594
681.00	0.805096
682.00	0.806127
683.00	0.805572
684.00	0.806672
685.00	0.806216
686.00	0.806307
687.00	0.806245
688.00	0.808098
689.00	0.808169
690.00	0.809484
691.00	0.809693
692.00	0.810425
693.00	0.811158
694.00	0.812360
695.00	0.813356
696.00	0.813329
697.00	0.812356
698.00	0.812094
699.00	0.812484
700.00	0.812868
701.00	0.813508
702.00	0.814772
703.00	0.814516
704.00	0.815045
705.00	0.814739
706.00	0.816200
707.00	0.816094
708.00	0.816682
709.00	0.816536
710.00	0.816493
711.00	0.816812
712.00	0.817251
713.00	0.817268
714.00	0.816685
715.00	0.816247
716.00	0.815700
717.00	0.817544
718.00	0.817386
719.00	0.818735
720.00	0.820450
721.00	0.819780
722.00	0.819820
723.00	0.820162
724.00	0.820530
725.00	0.820906
726.00	0.821362
727.00	0.821510
728.00	0.821338
729.00	0.821720
730.00	0.821732
731.00	0.821624
732.00	0.821660
733.00	0.821556
734.00	0.821420
735.00	0.821493
736.00	0.821463
737.00	0.821511
738.00	0.821495
739.00	0.821432
740.00	0.821342
741.00	0.821292
742.00	0.821259
743.00	0.821155
744.00	0.821064
745.00	0.820887
746.00	0.820765
747.00	0.820587
748.00	0.820485
749.00	0.820298
750.00	0.820232
751.00	0.820120
752.00	0.819816
753.00	0.819528
754.00	0.819213
755.00	0.818907
756.00	0.818628
757.00	0.818403
758.00	0.818008
759.00	0.817634
760.00	0.817287
761.00	0.816900
762.00	0.816545
763.00	0.816218
764.00	0.815885
765.00	0.815546
766.00	0.815153
767.00	0.814607
768.00	0.814117
769.00	0.813570
770.00	0.813104
771.00	0.812574
772.00	0.812085
773.00	0.811545
774.00	0.810965
775.00	0.810484
776.00	0.809902
777.00	0.809364
778.00	0.808891
779.00	0.808352
780.00	0.807746
781.00	0.807201
782.00	0.806513
783.00	0.805865
784.00	0.805183
785.00	0.804551
786.00	0.803937
787.00	0.803283
788.00	0.802669
789.00	0.801993
790.00	0.801375
791.00	0.800702
792.00	0.800017
793.00	0.799328
794.00	0.798600
795.00	0.797740
796.00	0.796944
797.00	0.796047
798.00	0.795146
799.00	0.794287
800.00	0.793472
801.00	0.792747
802.00	0.791932
803.00	0.791113
804.00	0.790325
805.00	0.789460
806.00	0.788607
807.00	0.787671
808.00	0.786799
809.00	0.785896
810.00	0.785019
811.00	0.784094
812.00	0.783238
813.00	0.782341
814.00	0.781542
815.00	0.780705
816.00	0.779991
817.00	0.779228
818.00	0.778430
819.00	0.777603
820.00	0.776662
821.00	0.775813
822.00	0.774926
823.00	0.774134
824.00	0.773295
825.00	0.772527
826.00	0.771702
827.00	0.770931
828.00	0.770186
829.00	0.769468
830.00	0.768712
831.00	0.768026
832.00	0.767304
833.00	0.766533
834.00	0.765661
835.00	0.764784
836.00	0.763970
837.00	0.763292
838.00	0.762558
839.00	0.761953
840.00	0.761291
841.00	0.760475
842.00	0.759677
843.00	0.759010
844.00	0.758442
845.00	0.757729
846.00	0.757005
847.00	0.756280
848.00	0.755549
849.00	0.754850
850.00	0.754083
851.00	0.753443
852.00	0.752732
853.00	0.751879
854.00	0.751218
855.00	0.750613
856.00	0.749880
857.00	0.749139
858.00	0.748648
859.00	0.747867
860.00	0.746976
861.00	0.746115
862.00	0.745207
863.00	0.740711
864.00	0.736294
865.00	0.731828
866.00	0.727340
867.00	0.722873
868.00	0.718426
869.00	0.714032
870.00	0.709711
871.00	0.705190
872.00	0.700561
873.00	0.696058
874.00	0.691565
875.00	0.686993
876.00	0.682623
877.00	0.678302
878.00	0.673904
879.00	0.669618
880.00	0.668388
881.00	0.667099
882.00	0.665764
883.00	0.664419
884.00	0.663105
885.00	0.661762
886.00	0.660427
887.00	0.659150
888.00	0.657869
889.00	0.656553
890.00	0.655209
891.00	0.653861
892.00	0.652573
893.00	0.651226
894.00	0.649814
895.00	0.648406
896.00	0.647008
897.00	0.645528
898.00	0.644180
899.00	0.642822
900.00	0.641466
901.00	0.640146
902.00	0.638743
903.00	0.637363
904.00	0.635953
905.00	0.634564
906.00	0.633196
907.00	0.631773
908.00	0.630369
909.00	0.628965
910.00	0.627573
911.00	0.626256
912.00	0.624895
913.00	0.623603
914.00	0.622299
915.00	0.620922
916.00	0.619512
917.00	0.618138
918.00	0.616712
919.00	0.615387
920.00	0.614075
921.00	0.612756
922.00	0.611441
923.00	0.610134
924.00	0.608825
925.00	0.607515
926.00	0.606180
927.00	0.604886
928.00	0.603549
929.00	0.602236
930.00	0.600860
931.00	0.599512
932.00	0.598172
933.00	0.596878
934.00	0.595589
935.00	0.594318
936.00	0.593044
937.00	0.591726
938.00	0.590461
939.00	0.589170
940.00	0.587912
941.00	0.586701
942.00	0.585442
943.00	0.584202
944.00	0.582966
945.00	0.581701
946.00	0.580481
947.00	0.579282
948.00	0.578148
949.00	0.576976
950.00	0.575796
951.00	0.574613
952.00	0.573427
953.00	0.572211
954.00	0.571031
955.00	0.569800
956.00	0.568605
957.00	0.567375
958.00	0.566114
959.00	0.564928
960.00	0.563784
961.00	0.562589
962.00	0.561383
963.00	0.560129
964.00	0.558881
965.00	0.557604
966.00	0.556361
967.00	0.555106
968.00	0.553813
969.00	0.552527
970.00	0.551261
971.00	0.550008
972.00	0.548799
973.00	0.547515
974.00	0.546228
975.00	0.544964
976.00	0.543662
977.00	0.542317
978.00	0.541045
979.00	0.539816
980.00	0.538616
981.00	0.537397
982.00	0.536190
983.00	0.534982
984.00	0.533806
985.00	0.532652
986.00	0.531492
987.00	0.530286
988.00	0.529117
989.00	0.527944
990.00	0.526838
991.00	0.525723
992.00	0.524616
993.00	0.523499
994.00	0.522409
995.00	0.521290
996.00	0.520184
997.00	0.519053
998.00	0.517923
999.00	0.516806
1000.00	0.515672
1001.00	0.514543
1002.00	0.513448
1003.00	0.512380
1004.00	0.511320
1005.00	0.510222
1006.00	0.509154
1007.00	0.508075
1008.00	0.507025
1009.00	0.505953
1010.00	0.504900
1011.00	0.503837
1012.00	0.502779
1013.00	0.501740
1014.00	0.500697
1015.00	0.499671
1016.00	0.498617
1017.00	0.497607
1018.00	0.496595
1019.00	0.495556
1020.00	0.494501
1021.00	0.493487
1022.00	0.492445
1023.00	0.491388
1024.00	0.490349
1025.00	0.489313
1026.00	0.488309
1027.00	0.487316
1028.00	0.486314
1029.00	0.485333
1030.00	0.484312
1031.00	0.483308
1032.00	0.482340
1033.00	0.481351
1034.00	0.480338
1035.00	0.479329
1036.00	0.478339
1037.00	0.477365
1038.00	0.476375
1039.00	0.475411
1040.00	0.474428
1041.00	0.473454
1042.00	0.472467
1043.00	0.471510
1044.00	0.470538
1045.00	0.469577
1046.00	0.468591
1047.00	0.467652
1048.00	0.466746
1049.00	0.465802
1050.00	0.464885
1051.00	0.463969
1052.00	0.463079
1053.00	0.462161
1054.00	0.461258
1055.00	0.460365
1056.00	0.459478
1057.00	0.458591
1058.00	0.457712
1059.00	0.456875
1060.00	0.456000
1061.00	0.455096
1062.00	0.454203
1063.00	0.453342
1064.00	0.452458
1065.00	0.451590
1066.00	0.450721
1067.00	0.449858
1068.00	0.449011
1069.00	0.448125
1070.00	0.447274
1071.00	0.446397
1072.00	0.445514
1073.00	0.444612
1074.00	0.443728
1075.00	0.442840
1076.00	0.441914
1077.00	0.440995
1078.00	0.440133
1079.00	0.439292
1080.00	0.438424
1081.00	0.437569
1082.00	0.436692
1083.00	0.435829
1084.00	0.434970
1085.00	0.434091
1086.00	0.433238
1087.00	0.432393
1088.00	0.431551
1089.00	0.430740
1090.00	0.429965
1091.00	0.429191
1092.00	0.428406
1093.00	0.427645
1094.00	0.426903
1095.00	0.426157
1096.00	0.425407
1097.00	0.424654
1098.00	0.423890
1099.00	0.423120
1100.00	0.422343
1101.00	0.421604
1102.00	0.420884
1103.00	0.420177
1104.00	0.419463
1105.00	0.418758
1106.00	0.418045
1107.00	0.417336
1108.00	0.416605
1109.00	0.415897
1110.00	0.415195
1111.00	0.414457
1112.00	0.413752
1113.00	0.413028
1114.00	0.412334
1115.00	0.411659
1116.00	0.410977
1117.00	0.410336
1118.00	0.409646
1119.00	0.408947
1120.00	0.408244
1121.00	0.407571
1122.00	0.406904
1123.00	0.406203
1124.00	0.405496
1125.00	0.404839
1126.00	0.404164
1127.00	0.403506
1128.00	0.402863
1129.00	0.402186
1130.00	0.401527
1131.00	0.400869
1132.00	0.400185
1133.00	0.399511
1134.00	0.398823
1135.00	0.398152
1136.00	0.397498
1137.00	0.396847
1138.00	0.396166
1139.00	0.395483
1140.00	0.394819
1141.00	0.394173
1142.00	0.393500
1143.00	0.392849
1144.00	0.392169
1145.00	0.391523
1146.00	0.390874
1147.00	0.390204
1148.00	0.389544
1149.00	0.388914
1150.00	0.388283
1151.00	0.387647
1152.00	0.387010
1153.00	0.386381
1154.00	0.385767
1155.00	0.385146
1156.00	0.384543
1157.00	0.383952
1158.00	0.383363
1159.00	0.382778
1160.00	0.382199
1161.00	0.381613
1162.00	0.381034
1163.00	0.380444
1164.00	0.379875
1165.00	0.379276
1166.00	0.378686
1167.00	0.378113
1168.00	0.377565
1169.00	0.377002
1170.00	0.376410
1171.00	0.375811
1172.00	0.375250
1173.00	0.374701
1174.00	0.374167
1175.00	0.373622
1176.00	0.373080
1177.00	0.372539
1178.00	0.372035
1179.00	0.371498
1180.00	0.370974
1181.00	0.370446
1182.00	0.369951
1183.00	0.369434
1184.00	0.368924
1185.00	0.368411
1186.00	0.367914
1187.00	0.367418
1188.00	0.366916
1189.00	0.366428
1190.00	0.365911
1191.00	0.365395
1192.00	0.364886
1193.00	0.364378
1194.00	0.363845
1195.00	0.363319
1196.00	0.362789
1197.00	0.362282
1198.00	0.361752
1199.00	0.361215
1200.00	0.360697
1201.00	0.360190
1202.00	0.359673
1203.00	0.359150
1204.00	0.358662
1205.00	0.358179
1206.00	0.357665
1207.00	0.357167
1208.00	0.356682
1209.00	0.356182
1210.00	0.355698
1211.00	0.355236
1212.00	0.354765
1213.00	0.354312
1214.00	0.353854
1215.00	0.353415
1216.00	0.352985
1217.00	0.352544
1218.00	0.352072
1219.00	0.351631
1220.00	0.351203
1221.00	0.350770
1222.00	0.350346
1223.00	0.349919
1224.00	0.349509
1225.00	0.349086
1226.00	0.348684
1227.00	0.348274
1228.00	0.347826
1229.00	0.347371
1230.00	0.346913
1231.00	0.346490
1232.00	0.346082
1233.00	0.345679
1234.00	0.345277
1235.00	0.344906
1236.00	0.344499
1237.00	0.344085
1238.00	0.343660
1239.00	0.343234
1240.00	0.342830
1241.00	0.342407
1242.00	0.341980
1243.00	0.341574
1244.00	0.341170
1245.00	0.340788
1246.00	0.340413
1247.00	0.340031
1248.00	0.339625
1249.00	0.339237
1250.00	0.338841
1251.00	0.338432
1252.00	0.338023
1253.00	0.337604
1254.00	0.337201
1255.00	0.336830
1256.00	0.336474
1257.00	0.336106
1258.00	0.335695
1259.00	0.335329
1260.00	0.334932
1261.00	0.334509
1262.00	0.334083
1263.00	0.333664
1264.00	0.333274
1265.00	0.332855
1266.00	0.332435
1267.00	0.332024
1268.00	0.331643
1269.00	0.331245
1270.00	0.330868
1271.00	0.330507
1272.00	0.330134
1273.00	0.329718
1274.00	0.329315
1275.00	0.328936
1276.00	0.328532
1277.00	0.328135
1278.00	0.327777
1279.00	0.327454
1280.00	0.327121
1281.00	0.326755
1282.00	0.326412
1283.00	0.326055
1284.00	0.325698
1285.00	0.325343
1286.00	0.325015
1287.00	0.324675
1288.00	0.324303
1289.00	0.323902
1290.00	0.323564
1291.00	0.323218
1292.00	0.322896
1293.00	0.322565
1294.00	0.322243
1295.00	0.321909
1296.00	0.321559
1297.00	0.321216
1298.00	0.320891
1299.00	0.320566
1300.00	0.320220
1301.00	0.319881
1302.00	0.319523
1303.00	0.319159
1304.00	0.318823
1305.00	0.318487
1306.00	0.318160
1307.00	0.317802
1308.00	0.317422
1309.00	0.317023
1310.00	0.316669
1311.00	0.316328
1312.00	0.315966
1313.00	0.315608
1314.00	0.315251
1315.00	0.314911
1316.00	0.314575
1317.00	0.314256
1318.00	0.313931
1319.00	0.313628
1320.00	0.313329
1321.00	0.313005
1322.00	0.312701
1323.00	0.312413
1324.00	0.312088
1325.00	0.311786
1326.00	0.311507
1327.00	0.311182
1328.00	0.310863
1329.00	0.310552
1330.00	0.310236
1331.00	0.309932
1332.00	0.309607
1333.00	0.309265
1334.00	0.308915
1335.00	0.308538
1336.00	0.308146
1337.00	0.307741
1338.00	0.307343
1339.00	0.306932
1340.00	0.306528
1341.00	0.306161
1342.00	0.305780
1343.00	0.305357
1344.00	0.304943
1345.00	0.304521
1346.00	0.304118
1347.00	0.303706
1348.00	0.303261
1349.00	0.302852
1350.00	0.302467
1351.00	0.302079
1352.00	0.301738
1353.00	0.301429
1354.00	0.301100
1355.00	0.300772
1356.00	0.300456
1357.00	0.300151
1358.00	0.299831
1359.00	0.299535
1360.00	0.299271
1361.00	0.298990
1362.00	0.298695
1363.00	0.298385
1364.00	0.298090
1365.00	0.297795
1366.00	0.297474
1367.00	0.297139
1368.00	0.296824
1369.00	0.296470
1370.00	0.296077
1371.00	0.295719
1372.00	0.295367
1373.00	0.295002
1374.00	0.294603
1375.00	0.294203
1376.00	0.293782
1377.00	0.293360
1378.00	0.292973
1379.00	0.292574
1380.00	0.292187
1381.00	0.291786
1382.00	0.291395
1383.00	0.290998
1384.00	0.290590
1385.00	0.290164
1386.00	0.289759
1387.00	0.289377
1388.00	0.288940
1389.00	0.288479
1390.00	0.288015
1391.00	0.287568
1392.00	0.287120
1393.00	0.286695
1394.00	0.286268
1395.00	0.285820
1396.00	0.285365
1397.00	0.284898
1398.00	0.284442
1399.00	0.283958
1400.00	0.283490
1401.00	0.283035
1402.00	0.282568
1403.00	0.282093
1404.00	0.281622
1405.00	0.281179
1406.00	0.280744
1407.00	0.280301
1408.00	0.279862
1409.00	0.279422
1410.00	0.278979
1411.00	0.278528
1412.00	0.278087
1413.00	0.277635
1414.00	0.277213
1415.00	0.276785
1416.00	0.276390
1417.00	0.276004
1418.00	0.275599
1419.00	0.275210
1420.00	0.274822
1421.00	0.274428
1422.00	0.274041
1423.00	0.273660
1424.00	0.273307
1425.00	0.272937
1426.00	0.272600
1427.00	0.272249
1428.00	0.271914
1429.00	0.271553
1430.00	0.271222
1431.00	0.270890
1432.00	0.270578
1433.00	0.270248
1434.00	0.269941
1435.00	0.269642
1436.00	0.269361
1437.00	0.269052
1438.00	0.268723
1439.00	0.268411
1440.00	0.268123
1441.00	0.267842
1442.00	0.267576
1443.00	0.267283
1444.00	0.267010
1445.00	0.266720
1446.00	0.266471
1447.00	0.266253
1448.00	0.266021
1449.00	0.265761
1450.00	0.265518
1451.00	0.265292
1452.00	0.265075
1453.00	0.264828
1454.00	0.264629
1455.00	0.264432
1456.00	0.264253
1457.00	0.264058
1458.00	0.263853
1459.00	0.263650
1460.00	0.263472
1461.00	0.263272
1462.00	0.263086
1463.00	0.262880
1464.00	0.262671
1465.00	0.262453
1466.00	0.262250
1467.00	0.262079
1468.00	0.261854
1469.00	0.261651
1470.00	0.261467
1471.00	0.261264
1472.00	0.261094
1473.00	0.260923
1474.00	0.260753
1475.00	0.260577
1476.00	0.260412
1477.00	0.260251
1478.00	0.260107
1479.00	0.259971
1480.00	0.259815
1481.00	0.259627
1482.00	0.259457
1483.00	0.259304
1484.00	0.259135
1485.00	0.259004
1486.00	0.258848
1487.00	0.258698
1488.00	0.258561
1489.00	0.258436
1490.00	0.258276
1491.00	0.258106
1492.00	0.257955
1493.00	0.257814
1494.00	0.257649
1495.00	0.257481
1496.00	0.257326
1497.00	0.257203
1498.00	0.257059
1499.00	0.256943
1500.00	0.256843
1501.00	0.256719
1502.00	0.256573
1503.00	0.256411
1504.00	0.256268
1505.00	0.256132
1506.00	0.255965
1507.00	0.255829
1508.00	0.255710
1509.00	0.255586
1510.00	0.255452
1511.00	0.255327
1512.00	0.255203
1513.00	0.255038
1514.00	0.254885
1515.00	0.254749
1516.00	0.254601
1517.00	0.254428
1518.00	0.254293
1519.00	0.254155
1520.00	0.254037
1521.00	0.253927
1522.00	0.253776
1523.00	0.253666
1524.00	0.253532
1525.00	0.253375
1526.00	0.253224
1527.00	0.253040
1528.00	0.252845
1529.00	0.252663
1530.00	0.252519
1531.00	0.252373
1532.00	0.252244
1533.00	0.252100
1534.00	0.251956
1535.00	0.251768
1536.00	0.251584
1537.00	0.251429
1538.00	0.251262
1539.00	0.251114
1540.00	0.250962
1541.00	0.250794
1542.00	0.250660
1543.00	0.250501
1544.00	0.250390
1545.00	0.250288
1546.00	0.250176
1547.00	0.250084
1548.00	0.249968
1549.00	0.249845
1550.00	0.249724
1551.00	0.249616
1552.00	0.249515
1553.00	0.249427
1554.00	0.249308
1555.00	0.249182
1556.00	0.249023
1557.00	0.248855
1558.00	0.248703
1559.00	0.248544
1560.00	0.248383
1561.00	0.248189
1562.00	0.248023
1563.00	0.247866
1564.00	0.247677
1565.00	0.247501
1566.00	0.247315
1567.00	0.247116
1568.00	0.246901
1569.00	0.246697
1570.00	0.246479
1571.00	0.246312
1572.00	0.246136
1573.00	0.246007
1574.00	0.245852
1575.00	0.245673
1576.00	0.245484
1577.00	0.245302
1578.00	0.245149
1579.00	0.244988
1580.00	0.244802
1581.00	0.244606
1582.00	0.244419
1583.00	0.244255
1584.00	0.244088
1585.00	0.243926
1586.00	0.243764
1587.00	0.243607
1588.00	0.243416
1589.00	0.243220
1590.00	0.243020
1591.00	0.242830
1592.00	0.242684
1593.00	0.242526
1594.00	0.242370
1595.00	0.242205
1596.00	0.242049
1597.00	0.241887
1598.00	0.241739
1599.00	0.241583
1600.00	0.241400
1601.00	0.241232
1602.00	0.241087
1603.00	0.240930
1604.00	0.240761
1605.00	0.240595
1606.00	0.240424
1607.00	0.240248
1608.00	0.240068
1609.00	0.239881
1610.00	0.239710
1611.00	0.239532
1612.00	0.239350
1613.00	0.239145
1614.00	0.238961
1615.00	0.238792
1616.00	0.238630
1617.00	0.238498
1618.00	0.238344
1619.00	0.238171
1620.00	0.238037
1621.00	0.237894
1622.00	0.237732
1623.00	0.237606
1624.00	0.237484
1625.00	0.237352
1626.00	0.237229
1627.00	0.237121
1628.00	0.237033
1629.00	0.236924
1630.00	0.236832
1631.00	0.236753
1632.00	0.236670
1633.00	0.236565
1634.00	0.236443
1635.00	0.236338
1636.00	0.236231
1637.00	0.236090
1638.00	0.235987
1639.00	0.235899
1640.00	0.235798
1641.00	0.235668
1642.00	0.235564
1643.00	0.236826
1644.00	0.238112
1645.00	0.239366
1646.00	0.240649
1647.00	0.241933
1648.00	0.243168
1649.00	0.244424
1650.00	0.245690
1651.00	0.246947
1652.00	0.248226
1653.00	0.249491
1654.00	0.250811
1655.00	0.252021
1656.00	0.253278
1657.00	0.254503
1658.00	0.255795
1659.00	0.257043
1660.00	0.256836
1661.00	0.256624
1662.00	0.256388
1663.00	0.256214
1664.00	0.255998
1665.00	0.255868
1666.00	0.255680
1667.00	0.255478
1668.00	0.255313
1669.00	0.255113
1670.00	0.254917
1671.00	0.254690
1672.00	0.254619
1673.00	0.254374
1674.00	0.254206
1675.00	0.254048
1676.00	0.253905
1677.00	0.253729
1678.00	0.253541
1679.00	0.253428
1680.00	0.253210
1681.00	0.253067
1682.00	0.252871
1683.00	0.252742
1684.00	0.252621
1685.00	0.252459
1686.00	0.252324
1687.00	0.252158
1688.00	0.252109
1689.00	0.251972
1690.00	0.251975
1691.00	0.251912
1692.00	0.251890
1693.00	0.251794
1694.00	0.251772
1695.00	0.251694
1696.00	0.251724
1697.00	0.251650
1698.00	0.251525
1699.00	0.251432
1700.00	0.251280
1701.00	0.251203
1702.00	0.251092
1703.00	0.250976
1704.00	0.250955
1705.00	0.250788
1706.00	0.250637
1707.00	0.250462
1708.00	0.250284
1709.00	0.249999
1710.00	0.249883
1711.00	0.249681
1712.00	0.249540
1713.00	0.249264
1714.00	0.249110
1715.00	0.248934
1716.00	0.248763
1717.00	0.248605
1718.00	0.248386
1719.00	0.248182
1720.00	0.247995
1721.00	0.247754
1722.00	0.247524
1723.00	0.247252
1724.00	0.247054
1725.00	0.246856
1726.00	0.246695
1727.00	0.246484
1728.00	0.246255
1729.00	0.246068
1730.00	0.245838
1731.00	0.245685
1732.00	0.245496
1733.00	0.245318
1734.00	0.245126
1735.00	0.245009
1736.00	0.244859
1737.00	0.244713
1738.00	0.244501
1739.00	0.244300
1740.00	0.244240
1741.00	0.244069
1742.00	0.243978
1743.00	0.243831
1744.00	0.243689
1745.00	0.243554
1746.00	0.243335
1747.00	0.243159
1748.00	0.242944
1749.00	0.242851
1750.00	0.242587
1751.00	0.242430
1752.00	0.242153
1753.00	0.242000
1754.00	0.241770
1755.00	0.241674
1756.00	0.241580
1757.00	0.241326
1758.00	0.241087
1759.00	0.240929
1760.00	0.240733
1761.00	0.240427
1762.00	0.240267
1763.00	0.240088
1764.00	0.240037
1765.00	0.239809
1766.00	0.239624
1767.00	0.239456
1768.00	0.239222
1769.00	0.239031
1770.00	0.238853
1771.00	0.238698
1772.00	0.238487
1773.00	0.238300
1774.00	0.238019
1775.00	0.237886
1776.00	0.237648
1777.00	0.237375
1778.00	0.237227
1779.00	0.236927
1780.00	0.236731
1781.00	0.236461
1782.00	0.236336
1783.00	0.236015
1784.00	0.235915
1785.00	0.235729
1786.00	0.235508
1787.00	0.235228
1788.00	0.235046
1789.00	0.234769
1790.00	0.234467
1791.00	0.234376
1792.00	0.234189
1793.00	0.233870
1794.00	0.233678
1795.00	0.233531
1796.00	0.233326
1797.00	0.233086
1798.00	0.232806
1799.00	0.232532
1800.00	0.232289
1801.00	0.232011
1802.00	0.231814
1803.00	0.231683
1804.00	0.231428
1805.00	0.231159
1806.00	0.230908
1807.00	0.230642
1808.00	0.230241
1809.00	0.229913
1810.00	0.229691
1811.00	0.229484
1812.00	0.229247
1813.00	0.229041
1814.00	0.228882
1815.00	0.228644
1816.00	0.228342
1817.00	0.228251
1818.00	0.228034
1819.00	0.227740
1820.00	0.227467
1821.00	0.227374
1822.00	0.227156
1823.00	0.226996
1824.00	0.226858
1825.00	0.226848
1826.00	0.226716
1827.00	0.226508
1828.00	0.226369
1829.00	0.226125
1830.00	0.225970
1831.00	0.225709
1832.00	0.225625
1833.00	0.225565
1834.00	0.225320
1835.00	0.225093
1836.00	0.225037
1837.00	0.224793
1838.00	0.224565
1839.00	0.224363
1840.00	0.224170
1841.00	0.223916
1842.00	0.223693
1843.00	0.223608
1844.00	0.223422
1845.00	0.223159
1846.00	0.222988
1847.00	0.222758
1848.00	0.222502
1849.00	0.222224
1850.00	0.222066
1851.00	0.221881
1852.00	0.221755
1853.00	0.221426
1854.00	0.221364
1855.00	0.221126
1856.00	0.220990
1857.00	0.220829
1858.00	0.220683
1859.00	0.220481
1860.00	0.220177
1861.00	0.220029
1862.00	0.219856
1863.00	0.219628
1864.00	0.219414
1865.00	0.219294
1866.00	0.219021
1867.00	0.218760
1868.00	0.218498
1869.00	0.218292
1870.00	0.218110
1871.00	0.217834
1872.00	0.217703
1873.00	0.217506
1874.00	0.217320
1875.00	0.217119
1876.00	0.217025
1877.00	0.216905
1878.00	0.216788
1879.00	0.216670
1880.00	0.216617
1881.00	0.216506
1882.00	0.216344
1883.00	0.216307
1884.00	0.216223
1885.00	0.216231
1886.00	0.216037
1887.00	0.215987
1888.00	0.215794
1889.00	0.215674
1890.00	0.215556
1891.00	0.215474
1892.00	0.215469
1893.00	0.215146
1894.00	0.215135
1895.00	0.214985
1896.00	0.214867
1897.00	0.214756
1898.00	0.214717
1899.00	0.214504
1900.00	0.214482
1901.00	0.214394
1902.00	0.214428
1903.00	0.214411
1904.00	0.214225
1905.00	0.214268
1906.00	0.213992
1907.00	0.213912
1908.00	0.213719
1909.00	0.213604
1910.00	0.213474
1911.00	0.213179
1912.00	0.213179
1913.00	0.213232
1914.00	0.213310
1915.00	0.213152
1916.00	0.213452
1917.00	0.213173
1918.00	0.213036
1919.00	0.212652
1920.00	0.212487
1921.00	0.212256
1922.00	0.212007
1923.00	0.211944
1924.00	0.211871
1925.00	0.211863
1926.00	0.211526
1927.00	0.211606
1928.00	0.211471
1929.00	0.211191
1930.00	0.210796
1931.00	0.210443
1932.00	0.210343
1933.00	0.209850
1934.00	0.209993
1935.00	0.209721
1936.00	0.209673
1937.00	0.209552
1938.00	0.209674
1939.00	0.209452
1940.00	0.209275
1941.00	0.209019
1942.00	0.208885
1943.00	0.208839
1944.00	0.208590
1945.00	0.208589
1946.00	0.208308
1947.00	0.208385
1948.00	0.208095
1949.00	0.208027
1950.00	0.208045
1951.00	0.207782
1952.00	0.207734
1953.00	0.207605
1954.00	0.207421
1955.00	0.207029
1956.00	0.207043
1957.00	0.207083
1958.00	0.207008
1959.00	0.206880
1960.00	0.206784
1961.00	0.206691
1962.00	0.206452
1963.00	0.206515
1964.00	0.206140
1965.00	0.205989
1966.00	0.205678
1967.00	0.205561
1968.00	0.205443
1969.00	0.205320
1970.00	0.205033
1971.00	0.204944
1972.00	0.204837
1973.00	0.204794
1974.00	0.204603
1975.00	0.204425
1976.00	0.204279
1977.00	0.204148
1978.00	0.204106
1979.00	0.203980
1980.00	0.203728
1981.00	0.203715
1982.00	0.203686
1983.00	0.203651
1984.00	0.203442
1985.00	0.203058
1986.00	0.202868
1987.00	0.202924
1988.00	0.202936
1989.00	0.202965
1990.00	0.202677
1991.00	0.202661
1992.00	0.202511
1993.00	0.202353
1994.00	0.202208
1995.00	0.202089
1996.00	0.202118
1997.00	0.202328
1998.00	0.202184
1999.00	0.202206
2000.00	0.202158
2001.00	0.202156
2002.00	0.202303
2003.00	0.202230
2004.00	0.202185
2005.00	0.201969
2006.00	0.202086
2007.00	0.202053
2008.00	0.201952
2009.00	0.202003
2010.00	0.202059
2011.00	0.202152
2012.00	0.201927
2013.00	0.201834
2014.00	0.201513
2015.00	0.201652
2016.00	0.201501
2017.00	0.201342
2018.00	0.201147
2019.00	0.201109
2020.00	0.201068
2021.00	0.200766
2022.00	0.200799
2023.00	0.200564
2024.00	0.200665
2025.00	0.200516
2026.00	0.200517
2027.00	0.200578
2028.00	0.200633
2029.00	0.200629
2030.00	0.200444
2031.00	0.200536
2032.00	0.200245
2033.00	0.200341
2034.00	0.200356
2035.00	0.200550
2036.00	0.200484
2037.00	0.200544
2038.00	0.200761
2039.00	0.200703
2040.00	0.200837
2041.00	0.200878
2042.00	0.201082
2043.00	0.201190
2044.00	0.201121
2045.00	0.200965
2046.00	0.201020
2047.00	0.201213
2048.00	0.201075
2049.00	0.201364
2050.00	0.201199
2051.00	0.201225
2052.00	0.201182
2053.00	0.201115
2054.00	0.201338
2055.00	0.201160
2056.00	0.201163
2057.00	0.201154
2058.00	0.201346
2059.00	0.201111
2060.00	0.201071
2061.00	0.200963
2062.00	0.200920
2063.00	0.200952
2064.00	0.200837
2065.00	0.201191
2066.00	0.200951
2067.00	0.201119
2068.00	0.201161
2069.00	0.201318
2070.00	0.201158
2071.00	0.200859
2072.00	0.201072
2073.00	0.201017
2074.00	0.200948
2075.00	0.200779
2076.00	0.201133
2077.00	0.201031
2078.00	0.200942
2079.00	0.200942
2080.00	0.200898
2081.00	0.200621
2082.00	0.200286
2083.00	0.200557
2084.00	0.200260
2085.00	0.200336
2086.00	0.199853
2087.00	0.200034
2088.00	0.199942
2089.00	0.199922
2090.00	0.200124
2091.00	0.200052
2092.00	0.199690
2093.00	0.199308
2094.00	0.199291
2095.00	0.199173
2096.00	0.199135
2097.00	0.199078
2098.00	0.199270
2099.00	0.199261
2100.00	0.198905
2101.00	0.198815
2102.00	0.198535
2103.00	0.198757
2104.00	0.198621
2105.00	0.198637
2106.00	0.198365
2107.00	0.197890
2108.00	0.197693
2109.00	0.197769
2110.00	0.197651
2111.00	0.197391
2112.00	0.197524
2113.00	0.197360
2114.00	0.197336
2115.00	0.197281
2116.00	0.197355
2117.00	0.197152
2118.00	0.197147
2119.00	0.197228
2120.00	0.196804
2121.00	0.196834
2122.00	0.196761
2123.00	0.196935
2124.00	0.197058
2125.00	0.197184
2126.00	0.197128
2127.00	0.197144
2128.00	0.196931
2129.00	0.196642
2130.00	0.196539
2131.00	0.196316
2132.00	0.196072
2133.00	0.195569
2134.00	0.195724
2135.00	0.195594
2136.00	0.195195
2137.00	0.195236
2138.00	0.195078
2139.00	0.194889
2140.00	0.194383
2141.00	0.194567
2142.00	0.193939
2143.00	0.193768
2144.00	0.193373
2145.00	0.193579
2146.00	0.193435
2147.00	0.193313
2148.00	0.193214
2149.00	0.192992
2150.00	0.193120
2151.00	0.192901
2152.00	0.193035
2153.00	0.192646
2154.00	0.192627
2155.00	0.192406
2156.00	0.192338
2157.00	0.192496
2158.00	0.191961
2159.00	0.192254
2160.00	0.192209
2161.00	0.192288
2162.00	0.191901
2163.00	0.191978
2164.00	0.191527
2165.00	0.191621
2166.00	0.191565
2167.00	0.191127
2168.00	0.191039
2169.00	0.190638
2170.00	0.190898
2171.00	0.190729
2172.00	0.190543
2173.00	0.190384
2174.00	0.190046
2175.00	0.190005
2176.00	0.189608
2177.00	0.189495
2178.00	0.189441
2179.00	0.189559
2180.00	0.189208
2181.00	0.189643
2182.00	0.189213
2183.00	0.189351
2184.00	0.189483
2185.00	0.189337
2186.00	0.189376
2187.00	0.189248
2188.00	0.189066
2189.00	0.188762
2190.00	0.188795
2191.00	0.188684
2192.00	0.188203
2193.00	0.188291
2194.00	0.188135
2195.00	0.187994
2196.00	0.187774
2197.00	0.187723
[truncated: 303 more rows]
