# Supplementary material for: Ultrafast charge-transfer-induced spin transition in cobalt-tungstate molecular photomagnets
Source: Nat Commun. 2025 Jun 6;16:5012. doi: 10.1038/s41467-025-60401-4 (PMC12144094; doi:10.1038/s41467-025-60401-4)
Supplement: Supplementary file 5 — Source Data [file 41467_2025_60401_MOESM5_ESM.zip › Source_Data_files/Photoinduced_UV_vis_NIR_spectra_CsCoW/photo2nd_anealing/File_220713_195258.txt]

File_220713_195258.spc - RawData
�g�� (nm)	Abs.
200.00	2.461473
201.00	2.216580
202.00	2.164027
203.00	2.107409
204.00	1.977290
205.00	1.958339
206.00	2.049495
207.00	2.071670
208.00	2.093363
209.00	2.057826
210.00	2.174405
211.00	2.257280
212.00	2.283820
213.00	2.389259
214.00	2.206036
215.00	2.113983
216.00	2.255834
217.00	2.208404
218.00	2.061090
219.00	2.181517
220.00	2.082468
221.00	1.990191
222.00	2.067269
223.00	2.231548
224.00	2.193822
225.00	2.222156
226.00	2.146439
227.00	2.126236
228.00	2.078176
229.00	2.084660
230.00	2.089511
231.00	2.145601
232.00	2.157882
233.00	2.157847
234.00	2.087898
235.00	2.042896
236.00	2.019133
237.00	1.969220
238.00	1.967814
239.00	1.977187
240.00	2.018879
241.00	2.012066
242.00	2.014569
243.00	2.044158
244.00	2.064719
245.00	2.042686
246.00	2.049781
247.00	2.099763
248.00	2.098375
249.00	2.111757
250.00	2.103709
251.00	2.142910
252.00	2.120963
253.00	2.121074
254.00	2.134491
255.00	2.136760
256.00	2.114132
257.00	2.138079
258.00	2.135468
259.00	2.132522
260.00	2.134010
261.00	2.141956
262.00	2.125935
263.00	2.153584
264.00	2.140922
265.00	2.137944
266.00	2.133122
267.00	2.143232
268.00	2.103488
269.00	2.107319
270.00	2.082850
271.00	2.078684
272.00	2.053685
273.00	2.063642
274.00	2.071375
275.00	2.072664
276.00	2.053717
277.00	2.049232
278.00	2.036534
279.00	1.999706
280.00	1.986297
281.00	1.969238
282.00	1.964416
283.00	1.953991
284.00	1.947917
285.00	1.943527
286.00	1.945202
287.00	1.921488
288.00	1.907520
289.00	1.897320
290.00	1.884671
291.00	1.873013
292.00	1.859384
293.00	1.853237
294.00	1.840850
295.00	1.829630
296.00	1.821768
297.00	1.821796
298.00	1.806337
299.00	1.803083
300.00	1.804765
301.00	1.799474
302.00	1.793675
303.00	1.793054
304.00	1.783063
305.00	1.767300
306.00	1.751011
307.00	1.738652
308.00	1.730751
309.00	1.717156
310.00	1.708078
311.00	1.707154
312.00	1.720106
313.00	1.707464
314.00	1.709725
315.00	1.699699
316.00	1.687396
317.00	1.660212
318.00	1.649147
319.00	1.633777
320.00	1.625944
321.00	1.622187
322.00	1.618431
323.00	1.612222
324.00	1.602464
325.00	1.593483
326.00	1.581561
327.00	1.567216
328.00	1.561374
329.00	1.554570
330.00	1.549356
331.00	1.546126
332.00	1.546052
333.00	1.540898
334.00	1.535836
335.00	1.528248
336.00	1.521110
337.00	1.512622
338.00	1.505985
339.00	1.502505
340.00	1.501452
341.00	1.499025
342.00	1.494529
343.00	1.489936
344.00	1.490256
345.00	1.486588
346.00	1.480826
347.00	1.473573
348.00	1.471988
349.00	1.464537
350.00	1.463112
351.00	1.458189
352.00	1.458525
353.00	1.456166
354.00	1.449875
355.00	1.440688
356.00	1.436034
357.00	1.431289
358.00	1.424356
359.00	1.418566
360.00	1.414955
361.00	1.410676
362.00	1.403467
363.00	1.394079
364.00	1.387712
365.00	1.377958
366.00	1.367469
367.00	1.356726
368.00	1.346808
369.00	1.337520
370.00	1.327106
371.00	1.315149
372.00	1.304311
373.00	1.292066
374.00	1.277769
375.00	1.264917
376.00	1.252635
377.00	1.240131
378.00	1.228123
379.00	1.216039
380.00	1.203516
381.00	1.190947
382.00	1.178670
383.00	1.165444
384.00	1.154555
385.00	1.142262
386.00	1.132310
387.00	1.121869
388.00	1.112659
389.00	1.102990
390.00	1.094756
391.00	1.085646
392.00	1.078169
393.00	1.071022
394.00	1.064943
395.00	1.059268
396.00	1.053323
397.00	1.047890
398.00	1.043630
399.00	1.037993
400.00	1.034009
401.00	1.030373
402.00	1.027231
403.00	1.023463
404.00	1.020875
405.00	1.017875
406.00	1.016372
407.00	1.014585
408.00	1.013536
409.00	1.013294
410.00	1.012979
411.00	1.011951
412.00	1.011915
413.00	1.011332
414.00	1.010720
415.00	1.010102
416.00	1.010376
417.00	1.010031
418.00	1.010500
419.00	1.010724
420.00	1.012190
421.00	1.011793
422.00	1.012029
423.00	1.013730
424.00	1.014496
425.00	1.014769
426.00	1.016374
427.00	1.017599
428.00	1.017179
429.00	1.017907
430.00	1.018443
431.00	1.019376
432.00	1.020367
433.00	1.021391
434.00	1.022748
435.00	1.023795
436.00	1.024358
437.00	1.025374
438.00	1.026930
439.00	1.027825
440.00	1.028854
441.00	1.030374
442.00	1.031002
443.00	1.031691
444.00	1.032677
445.00	1.033307
446.00	1.034129
447.00	1.034653
448.00	1.035419
449.00	1.035872
450.00	1.036131
451.00	1.036071
452.00	1.036230
453.00	1.036037
454.00	1.036082
455.00	1.036757
456.00	1.037712
457.00	1.038688
458.00	1.039251
459.00	1.039674
460.00	1.039908
461.00	1.040196
462.00	1.039885
463.00	1.039846
464.00	1.040089
465.00	1.040384
466.00	1.040386
467.00	1.040899
468.00	1.040339
469.00	1.040143
470.00	1.039984
471.00	1.039410
472.00	1.039336
473.00	1.039946
474.00	1.039319
475.00	1.038761
476.00	1.037955
477.00	1.037084
478.00	1.036012
479.00	1.035905
480.00	1.036001
481.00	1.035789
482.00	1.035229
483.00	1.034998
484.00	1.034061
485.00	1.032640
486.00	1.031056
487.00	1.029920
488.00	1.028742
489.00	1.027312
490.00	1.025749
491.00	1.024971
492.00	1.023767
493.00	1.022451
494.00	1.021092
495.00	1.019839
496.00	1.017813
497.00	1.016509
498.00	1.015079
499.00	1.014072
500.00	1.012359
501.00	1.011275
502.00	1.008852
503.00	1.006827
504.00	1.004567
505.00	1.002843
506.00	1.000336
507.00	0.998784
508.00	0.996487
509.00	0.994026
510.00	0.992130
511.00	0.990335
512.00	0.987926
513.00	0.985881
514.00	0.983479
515.00	0.980896
516.00	0.978518
517.00	0.975967
518.00	0.973307
519.00	0.971218
520.00	0.968874
521.00	0.966046
522.00	0.964121
523.00	0.960859
524.00	0.958152
525.00	0.954860
526.00	0.952178
527.00	0.948420
528.00	0.946429
529.00	0.942608
530.00	0.940022
531.00	0.936687
532.00	0.933607
533.00	0.930063
534.00	0.927614
535.00	0.924092
536.00	0.920843
537.00	0.918333
538.00	0.915037
539.00	0.912367
540.00	0.909601
541.00	0.906703
542.00	0.903335
543.00	0.900638
544.00	0.896687
545.00	0.893150
546.00	0.889831
547.00	0.886457
548.00	0.882898
549.00	0.879496
550.00	0.875695
551.00	0.872490
552.00	0.869018
553.00	0.865461
554.00	0.862114
555.00	0.858814
556.00	0.854761
557.00	0.851291
558.00	0.847922
559.00	0.844453
560.00	0.841024
561.00	0.837813
562.00	0.834201
563.00	0.830371
564.00	0.827017
565.00	0.823720
566.00	0.820322
567.00	0.817217
568.00	0.813930
569.00	0.810611
570.00	0.807600
571.00	0.804512
572.00	0.801052
573.00	0.798139
574.00	0.795118
575.00	0.792122
576.00	0.789277
577.00	0.787097
578.00	0.784804
579.00	0.782482
580.00	0.779956
581.00	0.777559
582.00	0.774877
583.00	0.772392
584.00	0.769978
585.00	0.767653
586.00	0.765515
587.00	0.763283
588.00	0.761663
589.00	0.759604
590.00	0.757479
591.00	0.755595
592.00	0.754093
593.00	0.751956
594.00	0.750341
595.00	0.748901
596.00	0.747386
597.00	0.745540
598.00	0.744315
599.00	0.742688
600.00	0.741586
601.00	0.740685
602.00	0.739556
603.00	0.738221
604.00	0.737525
605.00	0.736873
606.00	0.735949
607.00	0.735251
608.00	0.734151
609.00	0.734075
610.00	0.733366
611.00	0.731995
612.00	0.731134
613.00	0.730811
614.00	0.729702
615.00	0.728553
616.00	0.728252
617.00	0.727806
618.00	0.727287
619.00	0.726822
620.00	0.726414
621.00	0.726483
622.00	0.726329
623.00	0.725892
624.00	0.725838
625.00	0.726091
626.00	0.725791
627.00	0.725643
628.00	0.725537
629.00	0.724952
630.00	0.724343
631.00	0.723917
632.00	0.723864
633.00	0.723680
634.00	0.723744
635.00	0.724021
636.00	0.724147
637.00	0.723965
638.00	0.723843
639.00	0.724044
640.00	0.723487
641.00	0.723995
642.00	0.724685
643.00	0.725800
644.00	0.725990
645.00	0.726755
646.00	0.725644
647.00	0.725098
648.00	0.724798
649.00	0.724844
650.00	0.725046
651.00	0.725895
652.00	0.726763
653.00	0.726951
654.00	0.726447
655.00	0.726850
656.00	0.726934
657.00	0.726283
658.00	0.725705
659.00	0.726509
660.00	0.726283
661.00	0.726901
662.00	0.727302
663.00	0.727567
664.00	0.727707
665.00	0.727901
666.00	0.728146
667.00	0.728825
668.00	0.729623
669.00	0.730255
670.00	0.731172
671.00	0.731342
672.00	0.731265
673.00	0.731918
674.00	0.731637
675.00	0.731924
676.00	0.732564
677.00	0.732940
678.00	0.732642
679.00	0.732606
680.00	0.731918
681.00	0.731850
682.00	0.732156
683.00	0.732603
684.00	0.733025
685.00	0.733538
686.00	0.734074
687.00	0.734237
688.00	0.734999
689.00	0.734989
690.00	0.735171
691.00	0.734616
692.00	0.735076
693.00	0.734615
694.00	0.735581
695.00	0.735612
696.00	0.736208
697.00	0.735997
698.00	0.736100
699.00	0.736110
700.00	0.735379
701.00	0.735795
702.00	0.735779
703.00	0.736241
704.00	0.735984
705.00	0.737072
706.00	0.736259
707.00	0.736438
708.00	0.736335
709.00	0.736311
710.00	0.735810
711.00	0.736718
712.00	0.736038
713.00	0.735322
714.00	0.735858
715.00	0.735657
716.00	0.734987
717.00	0.736048
718.00	0.736260
719.00	0.737426
720.00	0.740058
721.00	0.740164
722.00	0.740406
723.00	0.740927
724.00	0.741488
725.00	0.741787
726.00	0.742355
727.00	0.742778
728.00	0.742919
729.00	0.743297
730.00	0.743122
731.00	0.742835
732.00	0.742628
733.00	0.742435
734.00	0.742182
735.00	0.741978
736.00	0.741787
737.00	0.741727
738.00	0.741530
739.00	0.741310
740.00	0.741122
741.00	0.740857
742.00	0.740571
743.00	0.740272
744.00	0.740022
745.00	0.739798
746.00	0.739621
747.00	0.739297
748.00	0.739046
749.00	0.738808
750.00	0.738566
751.00	0.738217
752.00	0.737958
753.00	0.737633
754.00	0.737237
755.00	0.736864
756.00	0.736505
757.00	0.736133
758.00	0.735723
759.00	0.735331
760.00	0.734923
761.00	0.734438
762.00	0.734037
763.00	0.733586
764.00	0.733189
765.00	0.732696
766.00	0.732235
767.00	0.731705
768.00	0.731164
769.00	0.730618
770.00	0.730134
771.00	0.729599
772.00	0.729138
773.00	0.728582
774.00	0.728045
775.00	0.727514
776.00	0.726881
777.00	0.726393
778.00	0.725816
779.00	0.725273
780.00	0.724668
781.00	0.724099
782.00	0.723496
783.00	0.722755
784.00	0.722056
785.00	0.721445
786.00	0.720760
787.00	0.720056
788.00	0.719315
789.00	0.718590
790.00	0.717893
791.00	0.717147
792.00	0.716423
793.00	0.715729
794.00	0.714901
795.00	0.714084
796.00	0.713218
797.00	0.712373
798.00	0.711581
799.00	0.710761
800.00	0.709999
801.00	0.709318
802.00	0.708600
803.00	0.707829
804.00	0.707027
805.00	0.706262
806.00	0.705419
807.00	0.704620
808.00	0.703810
809.00	0.703011
810.00	0.702154
811.00	0.701375
812.00	0.700683
813.00	0.699839
814.00	0.699088
815.00	0.698224
816.00	0.697429
817.00	0.696624
818.00	0.695770
819.00	0.694925
820.00	0.694101
821.00	0.693321
822.00	0.692586
823.00	0.691835
824.00	0.691068
825.00	0.690421
826.00	0.689671
827.00	0.688989
828.00	0.688267
829.00	0.687465
830.00	0.686799
831.00	0.685994
832.00	0.685289
833.00	0.684505
834.00	0.683893
835.00	0.683234
836.00	0.682540
837.00	0.681846
838.00	0.681257
839.00	0.680574
840.00	0.679952
841.00	0.679247
842.00	0.678447
843.00	0.677810
844.00	0.677271
845.00	0.676577
846.00	0.676002
847.00	0.675378
848.00	0.674871
849.00	0.674372
850.00	0.674012
851.00	0.673403
852.00	0.672897
853.00	0.672386
854.00	0.671898
855.00	0.671410
856.00	0.670895
857.00	0.670332
858.00	0.669896
859.00	0.669352
860.00	0.668765
861.00	0.668060
862.00	0.667466
863.00	0.663437
864.00	0.659435
865.00	0.655279
866.00	0.651158
867.00	0.647034
868.00	0.642937
869.00	0.638767
870.00	0.634675
871.00	0.630559
872.00	0.626352
873.00	0.622220
874.00	0.618138
875.00	0.613982
876.00	0.609951
877.00	0.605898
878.00	0.601878
879.00	0.597872
880.00	0.596761
881.00	0.595647
882.00	0.594563
883.00	0.593414
884.00	0.592223
885.00	0.591169
886.00	0.590074
887.00	0.588965
888.00	0.587863
889.00	0.586755
890.00	0.585648
891.00	0.584526
892.00	0.583390
893.00	0.582197
894.00	0.581037
895.00	0.579868
896.00	0.578732
897.00	0.577545
898.00	0.576409
899.00	0.575303
900.00	0.574219
901.00	0.573074
902.00	0.571838
903.00	0.570666
904.00	0.569481
905.00	0.568323
906.00	0.567136
907.00	0.565957
908.00	0.564794
909.00	0.563638
910.00	0.562532
911.00	0.561384
912.00	0.560250
913.00	0.559128
914.00	0.557989
915.00	0.556820
916.00	0.555613
917.00	0.554454
918.00	0.553308
919.00	0.552211
920.00	0.551067
921.00	0.549957
922.00	0.548814
923.00	0.547682
924.00	0.546583
925.00	0.545468
926.00	0.544394
927.00	0.543323
928.00	0.542229
929.00	0.541103
930.00	0.539956
931.00	0.538855
932.00	0.537742
933.00	0.536669
934.00	0.535539
935.00	0.534471
936.00	0.533406
937.00	0.532351
938.00	0.531271
939.00	0.530218
940.00	0.529187
941.00	0.528144
942.00	0.527080
943.00	0.526012
944.00	0.524915
945.00	0.523846
946.00	0.522837
947.00	0.521837
948.00	0.520859
949.00	0.519870
950.00	0.518880
951.00	0.517868
952.00	0.516876
953.00	0.515820
954.00	0.514818
955.00	0.513827
956.00	0.512838
957.00	0.511815
958.00	0.510791
959.00	0.509797
960.00	0.508851
961.00	0.507897
962.00	0.506882
963.00	0.505855
964.00	0.504829
965.00	0.503785
966.00	0.502730
967.00	0.501699
968.00	0.500663
969.00	0.499597
970.00	0.498583
971.00	0.497573
972.00	0.496531
973.00	0.495469
974.00	0.494399
975.00	0.493337
976.00	0.492275
977.00	0.491176
978.00	0.490138
979.00	0.489171
980.00	0.488181
981.00	0.487162
982.00	0.486140
983.00	0.485176
984.00	0.484189
985.00	0.483226
986.00	0.482233
987.00	0.481235
988.00	0.480234
989.00	0.479283
990.00	0.478340
991.00	0.477398
992.00	0.476452
993.00	0.475495
994.00	0.474552
995.00	0.473577
996.00	0.472599
997.00	0.471638
998.00	0.470704
999.00	0.469722
1000.00	0.468761
1001.00	0.467828
1002.00	0.466884
1003.00	0.465998
1004.00	0.465088
1005.00	0.464170
1006.00	0.463253
1007.00	0.462330
1008.00	0.461448
1009.00	0.460568
1010.00	0.459697
1011.00	0.458796
1012.00	0.457908
1013.00	0.457020
1014.00	0.456129
1015.00	0.455258
1016.00	0.454420
1017.00	0.453564
1018.00	0.452683
1019.00	0.451839
1020.00	0.450965
1021.00	0.450128
1022.00	0.449274
1023.00	0.448387
1024.00	0.447533
1025.00	0.446675
1026.00	0.445838
1027.00	0.444970
1028.00	0.444107
1029.00	0.443272
1030.00	0.442428
1031.00	0.441603
1032.00	0.440765
1033.00	0.439926
1034.00	0.439076
1035.00	0.438266
1036.00	0.437438
1037.00	0.436635
1038.00	0.435801
1039.00	0.434961
1040.00	0.434152
1041.00	0.433337
1042.00	0.432512
1043.00	0.431695
1044.00	0.430890
1045.00	0.430101
1046.00	0.429293
1047.00	0.428498
1048.00	0.427722
1049.00	0.426937
1050.00	0.426168
1051.00	0.425394
1052.00	0.424629
1053.00	0.423844
1054.00	0.423047
1055.00	0.422273
1056.00	0.421511
1057.00	0.420727
1058.00	0.419956
1059.00	0.419234
1060.00	0.418489
1061.00	0.417750
1062.00	0.416979
1063.00	0.416231
1064.00	0.415473
1065.00	0.414726
1066.00	0.413970
1067.00	0.413227
1068.00	0.412490
1069.00	0.411738
1070.00	0.411015
1071.00	0.410292
1072.00	0.409560
1073.00	0.408817
1074.00	0.408074
1075.00	0.407330
1076.00	0.406560
1077.00	0.405778
1078.00	0.405009
1079.00	0.404308
1080.00	0.403600
1081.00	0.402907
1082.00	0.402169
1083.00	0.401479
1084.00	0.400795
1085.00	0.400082
1086.00	0.399353
1087.00	0.398623
1088.00	0.397886
1089.00	0.397194
1090.00	0.396544
1091.00	0.395903
1092.00	0.395252
1093.00	0.394587
1094.00	0.393942
1095.00	0.393327
1096.00	0.392691
1097.00	0.392041
1098.00	0.391371
1099.00	0.390711
1100.00	0.390046
1101.00	0.389337
1102.00	0.388713
1103.00	0.388119
1104.00	0.387529
1105.00	0.386944
1106.00	0.386329
1107.00	0.385709
1108.00	0.385093
1109.00	0.384483
1110.00	0.383873
1111.00	0.383267
1112.00	0.382654
1113.00	0.382027
1114.00	0.381415
1115.00	0.380832
1116.00	0.380263
1117.00	0.379694
1118.00	0.379148
1119.00	0.378540
1120.00	0.377914
1121.00	0.377324
1122.00	0.376742
1123.00	0.376130
1124.00	0.375510
1125.00	0.374919
1126.00	0.374336
1127.00	0.373761
1128.00	0.373172
1129.00	0.372593
1130.00	0.372021
1131.00	0.371446
1132.00	0.370848
1133.00	0.370253
1134.00	0.369656
1135.00	0.369064
1136.00	0.368506
1137.00	0.367946
1138.00	0.367345
1139.00	0.366751
1140.00	0.366180
1141.00	0.365627
1142.00	0.365056
1143.00	0.364465
1144.00	0.363866
1145.00	0.363289
1146.00	0.362714
1147.00	0.362133
1148.00	0.361552
1149.00	0.360996
1150.00	0.360428
1151.00	0.359854
1152.00	0.359316
1153.00	0.358766
1154.00	0.358248
1155.00	0.357712
1156.00	0.357171
1157.00	0.356640
1158.00	0.356102
1159.00	0.355584
1160.00	0.355050
1161.00	0.354560
1162.00	0.354092
1163.00	0.353588
1164.00	0.353084
1165.00	0.352586
1166.00	0.352092
1167.00	0.351609
1168.00	0.351127
1169.00	0.350631
1170.00	0.350122
1171.00	0.349578
1172.00	0.349086
1173.00	0.348619
1174.00	0.348165
1175.00	0.347707
1176.00	0.347231
1177.00	0.346788
1178.00	0.346340
1179.00	0.345865
1180.00	0.345397
1181.00	0.344931
1182.00	0.344478
1183.00	0.343998
1184.00	0.343561
1185.00	0.343127
1186.00	0.342697
1187.00	0.342274
1188.00	0.341846
1189.00	0.341447
1190.00	0.341026
1191.00	0.340592
1192.00	0.340167
1193.00	0.339749
1194.00	0.339311
1195.00	0.338881
1196.00	0.338453
1197.00	0.338041
1198.00	0.337611
1199.00	0.337183
1200.00	0.336771
1201.00	0.336330
1202.00	0.335902
1203.00	0.335455
1204.00	0.335007
1205.00	0.334602
1206.00	0.334139
1207.00	0.333696
1208.00	0.333282
1209.00	0.332861
1210.00	0.332447
1211.00	0.332047
1212.00	0.331629
1213.00	0.331220
1214.00	0.330817
1215.00	0.330404
1216.00	0.329979
1217.00	0.329587
1218.00	0.329162
1219.00	0.328749
1220.00	0.328346
1221.00	0.327953
1222.00	0.327549
1223.00	0.327166
1224.00	0.326788
1225.00	0.326382
1226.00	0.325992
1227.00	0.325600
1228.00	0.325211
1229.00	0.324795
1230.00	0.324380
1231.00	0.323987
1232.00	0.323643
1233.00	0.323287
1234.00	0.322914
1235.00	0.322579
1236.00	0.322221
1237.00	0.321862
1238.00	0.321504
1239.00	0.321137
1240.00	0.320774
1241.00	0.320406
1242.00	0.320039
1243.00	0.319679
1244.00	0.319307
1245.00	0.318948
1246.00	0.318602
1247.00	0.318256
1248.00	0.317898
1249.00	0.317552
1250.00	0.317210
1251.00	0.316858
1252.00	0.316491
1253.00	0.316111
1254.00	0.315745
1255.00	0.315399
1256.00	0.315082
1257.00	0.314756
1258.00	0.314399
1259.00	0.314069
1260.00	0.313717
1261.00	0.313349
1262.00	0.312984
1263.00	0.312638
1264.00	0.312303
1265.00	0.311919
1266.00	0.311543
1267.00	0.311191
1268.00	0.310857
1269.00	0.310514
1270.00	0.310188
1271.00	0.309875
1272.00	0.309536
1273.00	0.309181
1274.00	0.308849
1275.00	0.308530
1276.00	0.308219
1277.00	0.307889
1278.00	0.307576
1279.00	0.307275
1280.00	0.306966
1281.00	0.306638
1282.00	0.306360
1283.00	0.306074
1284.00	0.305778
1285.00	0.305447
1286.00	0.305161
1287.00	0.304871
1288.00	0.304553
1289.00	0.304231
1290.00	0.303918
1291.00	0.303600
1292.00	0.303284
1293.00	0.302944
1294.00	0.302625
1295.00	0.302338
1296.00	0.302026
1297.00	0.301712
1298.00	0.301410
1299.00	0.301096
1300.00	0.300763
1301.00	0.300423
1302.00	0.300099
1303.00	0.299761
1304.00	0.299451
1305.00	0.299141
1306.00	0.298832
1307.00	0.298521
1308.00	0.298184
1309.00	0.297836
1310.00	0.297518
1311.00	0.297222
1312.00	0.296907
1313.00	0.296623
1314.00	0.296341
1315.00	0.296072
1316.00	0.295802
1317.00	0.295521
1318.00	0.295263
1319.00	0.295011
1320.00	0.294774
1321.00	0.294503
1322.00	0.294251
1323.00	0.294015
1324.00	0.293741
1325.00	0.293477
1326.00	0.293221
1327.00	0.292940
1328.00	0.292658
1329.00	0.292378
1330.00	0.292068
1331.00	0.291768
1332.00	0.291457
1333.00	0.291135
1334.00	0.290823
1335.00	0.290481
1336.00	0.290128
1337.00	0.289749
1338.00	0.289384
1339.00	0.288998
1340.00	0.288614
1341.00	0.288247
1342.00	0.287878
1343.00	0.287490
1344.00	0.287103
1345.00	0.286723
1346.00	0.286331
1347.00	0.285931
1348.00	0.285540
1349.00	0.285180
1350.00	0.284834
1351.00	0.284486
1352.00	0.284173
1353.00	0.283906
1354.00	0.283612
1355.00	0.283303
1356.00	0.283014
1357.00	0.282741
1358.00	0.282473
1359.00	0.282211
1360.00	0.281996
1361.00	0.281774
1362.00	0.281522
1363.00	0.281266
1364.00	0.281035
1365.00	0.280767
1366.00	0.280476
1367.00	0.280184
1368.00	0.279898
1369.00	0.279580
1370.00	0.279219
1371.00	0.278887
1372.00	0.278577
1373.00	0.278250
1374.00	0.277910
1375.00	0.277577
1376.00	0.277216
1377.00	0.276801
1378.00	0.276410
1379.00	0.276026
1380.00	0.275647
1381.00	0.275247
1382.00	0.274875
1383.00	0.274508
1384.00	0.274107
1385.00	0.273708
1386.00	0.273331
1387.00	0.272948
1388.00	0.272523
1389.00	0.272089
1390.00	0.271667
1391.00	0.271260
1392.00	0.270835
1393.00	0.270422
1394.00	0.270038
1395.00	0.269631
1396.00	0.269221
1397.00	0.268811
1398.00	0.268415
1399.00	0.268018
1400.00	0.267579
1401.00	0.267156
1402.00	0.266737
1403.00	0.266322
1404.00	0.265911
1405.00	0.265519
1406.00	0.265125
1407.00	0.264715
1408.00	0.264278
1409.00	0.263858
1410.00	0.263459
1411.00	0.263048
1412.00	0.262644
1413.00	0.262232
1414.00	0.261844
1415.00	0.261450
1416.00	0.261055
1417.00	0.260679
1418.00	0.260319
1419.00	0.259961
1420.00	0.259566
1421.00	0.259188
1422.00	0.258833
1423.00	0.258502
1424.00	0.258183
1425.00	0.257856
1426.00	0.257542
1427.00	0.257192
1428.00	0.256873
1429.00	0.256574
1430.00	0.256291
1431.00	0.255985
1432.00	0.255687
1433.00	0.255376
1434.00	0.255118
1435.00	0.254876
1436.00	0.254619
1437.00	0.254362
1438.00	0.254095
1439.00	0.253830
1440.00	0.253556
1441.00	0.253312
1442.00	0.253071
1443.00	0.252800
1444.00	0.252575
1445.00	0.252355
1446.00	0.252125
1447.00	0.251913
1448.00	0.251721
1449.00	0.251522
1450.00	0.251322
1451.00	0.251132
1452.00	0.250935
1453.00	0.250733
1454.00	0.250560
1455.00	0.250382
1456.00	0.250216
1457.00	0.250028
1458.00	0.249836
1459.00	0.249692
1460.00	0.249569
1461.00	0.249441
1462.00	0.249276
1463.00	0.249101
1464.00	0.248928
1465.00	0.248732
1466.00	0.248544
1467.00	0.248385
1468.00	0.248176
1469.00	0.247993
1470.00	0.247819
1471.00	0.247618
1472.00	0.247460
1473.00	0.247311
1474.00	0.247183
1475.00	0.247026
1476.00	0.246852
1477.00	0.246699
1478.00	0.246530
1479.00	0.246371
1480.00	0.246218
1481.00	0.246072
1482.00	0.245925
1483.00	0.245775
1484.00	0.245667
1485.00	0.245534
1486.00	0.245371
1487.00	0.245163
1488.00	0.245041
1489.00	0.244910
1490.00	0.244743
1491.00	0.244576
1492.00	0.244451
1493.00	0.244303
1494.00	0.244137
1495.00	0.244007
1496.00	0.243890
1497.00	0.243794
1498.00	0.243665
1499.00	0.243558
1500.00	0.243471
1501.00	0.243305
1502.00	0.243133
1503.00	0.243015
1504.00	0.242959
1505.00	0.242855
1506.00	0.242729
1507.00	0.242639
1508.00	0.242553
1509.00	0.242421
1510.00	0.242320
1511.00	0.242207
1512.00	0.242078
1513.00	0.241926
1514.00	0.241781
1515.00	0.241639
1516.00	0.241503
1517.00	0.241359
1518.00	0.241249
1519.00	0.241192
1520.00	0.241081
1521.00	0.240975
1522.00	0.240836
1523.00	0.240729
1524.00	0.240602
1525.00	0.240472
1526.00	0.240355
1527.00	0.240214
1528.00	0.240081
1529.00	0.239920
1530.00	0.239795
1531.00	0.239650
1532.00	0.239535
1533.00	0.239413
1534.00	0.239277
1535.00	0.239123
1536.00	0.238978
1537.00	0.238825
1538.00	0.238678
1539.00	0.238566
1540.00	0.238424
1541.00	0.238286
1542.00	0.238145
1543.00	0.237997
1544.00	0.237874
1545.00	0.237739
1546.00	0.237632
1547.00	0.237538
1548.00	0.237414
1549.00	0.237301
1550.00	0.237178
1551.00	0.237071
1552.00	0.236965
1553.00	0.236838
1554.00	0.236709
1555.00	0.236568
1556.00	0.236404
1557.00	0.236270
1558.00	0.236129
1559.00	0.235978
1560.00	0.235843
1561.00	0.235688
1562.00	0.235564
1563.00	0.235430
1564.00	0.235295
1565.00	0.235158
1566.00	0.234974
1567.00	0.234812
1568.00	0.234642
1569.00	0.234489
1570.00	0.234313
1571.00	0.234167
1572.00	0.234019
1573.00	0.233895
1574.00	0.233722
1575.00	0.233533
1576.00	0.233356
1577.00	0.233176
1578.00	0.232984
1579.00	0.232799
1580.00	0.232636
1581.00	0.232436
1582.00	0.232258
1583.00	0.232108
1584.00	0.231936
1585.00	0.231796
1586.00	0.231652
1587.00	0.231515
1588.00	0.231363
1589.00	0.231210
1590.00	0.231031
1591.00	0.230892
1592.00	0.230764
1593.00	0.230621
1594.00	0.230495
1595.00	0.230381
1596.00	0.230276
1597.00	0.230122
1598.00	0.229991
1599.00	0.229852
1600.00	0.229703
1601.00	0.229582
1602.00	0.229410
1603.00	0.229247
1604.00	0.229089
1605.00	0.228921
1606.00	0.228744
1607.00	0.228606
1608.00	0.228438
1609.00	0.228278
1610.00	0.228140
1611.00	0.227968
1612.00	0.227799
1613.00	0.227595
1614.00	0.227423
1615.00	0.227267
1616.00	0.227155
1617.00	0.227025
1618.00	0.226864
1619.00	0.226728
1620.00	0.226608
1621.00	0.226471
1622.00	0.226320
1623.00	0.226205
1624.00	0.226069
1625.00	0.225919
1626.00	0.225790
1627.00	0.225689
1628.00	0.225595
1629.00	0.225499
1630.00	0.225404
1631.00	0.225329
1632.00	0.225238
1633.00	0.225093
1634.00	0.224982
1635.00	0.224893
1636.00	0.224791
1637.00	0.224664
1638.00	0.224600
1639.00	0.224572
1640.00	0.224504
1641.00	0.224422
1642.00	0.224360
1643.00	0.225642
1644.00	0.226878
1645.00	0.228153
1646.00	0.229391
1647.00	0.230632
1648.00	0.231821
1649.00	0.233026
1650.00	0.234299
1651.00	0.235534
1652.00	0.236720
1653.00	0.237941
1654.00	0.239177
1655.00	0.240357
1656.00	0.241481
1657.00	0.242641
1658.00	0.243848
1659.00	0.245024
1660.00	0.244781
1661.00	0.244592
1662.00	0.244374
1663.00	0.244183
1664.00	0.243994
1665.00	0.243830
1666.00	0.243617
1667.00	0.243417
1668.00	0.243241
1669.00	0.243121
1670.00	0.242927
1671.00	0.242747
1672.00	0.242620
1673.00	0.242480
1674.00	0.242316
1675.00	0.242142
1676.00	0.242045
1677.00	0.241864
1678.00	0.241690
1679.00	0.241529
1680.00	0.241410
1681.00	0.241297
1682.00	0.241173
1683.00	0.241142
1684.00	0.240989
1685.00	0.240899
1686.00	0.240780
1687.00	0.240674
1688.00	0.240656
1689.00	0.240566
1690.00	0.240560
1691.00	0.240529
1692.00	0.240592
1693.00	0.240533
1694.00	0.240570
1695.00	0.240485
1696.00	0.240546
1697.00	0.240474
1698.00	0.240351
1699.00	0.240279
1700.00	0.240088
1701.00	0.239998
1702.00	0.239865
1703.00	0.239739
1704.00	0.239649
1705.00	0.239449
1706.00	0.239313
1707.00	0.239130
1708.00	0.239045
1709.00	0.238782
1710.00	0.238690
1711.00	0.238492
1712.00	0.238409
1713.00	0.238143
1714.00	0.237919
1715.00	0.237803
1716.00	0.237672
1717.00	0.237578
1718.00	0.237433
1719.00	0.237256
1720.00	0.237056
1721.00	0.236899
1722.00	0.236763
1723.00	0.236573
1724.00	0.236428
1725.00	0.236231
1726.00	0.236028
1727.00	0.235770
1728.00	0.235600
1729.00	0.235334
1730.00	0.235130
1731.00	0.235024
1732.00	0.234805
1733.00	0.234614
1734.00	0.234381
1735.00	0.234279
1736.00	0.234125
1737.00	0.234009
1738.00	0.233827
1739.00	0.233629
1740.00	0.233498
1741.00	0.233356
1742.00	0.233212
1743.00	0.233064
1744.00	0.232923
1745.00	0.232745
1746.00	0.232649
1747.00	0.232558
1748.00	0.232427
1749.00	0.232387
1750.00	0.232179
1751.00	0.232092
1752.00	0.231851
1753.00	0.231678
1754.00	0.231449
1755.00	0.231339
1756.00	0.231217
1757.00	0.230976
1758.00	0.230841
1759.00	0.230695
1760.00	0.230608
1761.00	0.230423
1762.00	0.230289
1763.00	0.230151
1764.00	0.230000
1765.00	0.229760
1766.00	0.229505
1767.00	0.229384
1768.00	0.229156
1769.00	0.229002
1770.00	0.228835
1771.00	0.228718
1772.00	0.228619
1773.00	0.228472
1774.00	0.228297
1775.00	0.228046
1776.00	0.227835
1777.00	0.227592
1778.00	0.227464
1779.00	0.227209
1780.00	0.226957
1781.00	0.226787
1782.00	0.226603
1783.00	0.226457
1784.00	0.226286
1785.00	0.226138
1786.00	0.225927
1787.00	0.225764
1788.00	0.225695
1789.00	0.225381
1790.00	0.225180
1791.00	0.225082
1792.00	0.225027
1793.00	0.224746
1794.00	0.224557
1795.00	0.224381
1796.00	0.224219
1797.00	0.224038
1798.00	0.223720
1799.00	0.223626
1800.00	0.223402
1801.00	0.223141
1802.00	0.222976
1803.00	0.222865
1804.00	0.222539
1805.00	0.222274
1806.00	0.222046
1807.00	0.221686
1808.00	0.221390
1809.00	0.221048
1810.00	0.220866
1811.00	0.220591
1812.00	0.220284
1813.00	0.220045
1814.00	0.219806
1815.00	0.219667
1816.00	0.219332
1817.00	0.219188
1818.00	0.218978
1819.00	0.218751
1820.00	0.218533
1821.00	0.218488
1822.00	0.218329
1823.00	0.218244
1824.00	0.218242
1825.00	0.218105
1826.00	0.217889
1827.00	0.217723
1828.00	0.217637
1829.00	0.217483
1830.00	0.217356
1831.00	0.217231
1832.00	0.217087
1833.00	0.216956
1834.00	0.216728
1835.00	0.216581
1836.00	0.216489
1837.00	0.216313
1838.00	0.216173
1839.00	0.215847
1840.00	0.215604
1841.00	0.215353
1842.00	0.215173
1843.00	0.215117
1844.00	0.214943
1845.00	0.214761
1846.00	0.214570
1847.00	0.214469
1848.00	0.214289
1849.00	0.214060
1850.00	0.213923
1851.00	0.213799
1852.00	0.213719
1853.00	0.213441
1854.00	0.213356
1855.00	0.213100
1856.00	0.212960
1857.00	0.212788
1858.00	0.212676
1859.00	0.212484
1860.00	0.212145
1861.00	0.211943
1862.00	0.211682
1863.00	0.211474
1864.00	0.211141
1865.00	0.210913
1866.00	0.210707
1867.00	0.210467
1868.00	0.210148
1869.00	0.209916
1870.00	0.209877
1871.00	0.209543
1872.00	0.209481
1873.00	0.209388
1874.00	0.209124
1875.00	0.208912
1876.00	0.208875
1877.00	0.208820
1878.00	0.208668
1879.00	0.208580
1880.00	0.208584
1881.00	0.208538
1882.00	0.208426
1883.00	0.208301
1884.00	0.208216
1885.00	0.208130
1886.00	0.207934
1887.00	0.207689
1888.00	0.207557
1889.00	0.207340
1890.00	0.207214
1891.00	0.207303
1892.00	0.207118
1893.00	0.206947
1894.00	0.206967
1895.00	0.206942
1896.00	0.206898
1897.00	0.206718
1898.00	0.206606
1899.00	0.206487
1900.00	0.206530
1901.00	0.206471
1902.00	0.206525
1903.00	0.206573
1904.00	0.206450
1905.00	0.206392
1906.00	0.206181
1907.00	0.206170
1908.00	0.206084
1909.00	0.206085
1910.00	0.205923
1911.00	0.205650
1912.00	0.205567
1913.00	0.205442
1914.00	0.205436
1915.00	0.205424
1916.00	0.205661
1917.00	0.205421
1918.00	0.205421
1919.00	0.205256
1920.00	0.205154
1921.00	0.205057
1922.00	0.204905
1923.00	0.204909
1924.00	0.204738
1925.00	0.204618
1926.00	0.204532
1927.00	0.204439
1928.00	0.204273
1929.00	0.203998
1930.00	0.203793
1931.00	0.203632
1932.00	0.203501
1933.00	0.203076
1934.00	0.203107
1935.00	0.203048
1936.00	0.203048
1937.00	0.202956
1938.00	0.202855
1939.00	0.202728
1940.00	0.202526
1941.00	0.202375
1942.00	0.202154
1943.00	0.201944
1944.00	0.201863
1945.00	0.201953
1946.00	0.201901
1947.00	0.202014
1948.00	0.201822
1949.00	0.201645
1950.00	0.201614
1951.00	0.201487
1952.00	0.200943
1953.00	0.200695
1954.00	0.200475
1955.00	0.200321
1956.00	0.200280
1957.00	0.200383
1958.00	0.200396
1959.00	0.200185
1960.00	0.200180
1961.00	0.200002
1962.00	0.199707
1963.00	0.199536
1964.00	0.199259
1965.00	0.199209
1966.00	0.198971
1967.00	0.198953
1968.00	0.198855
1969.00	0.198934
1970.00	0.198677
1971.00	0.198606
1972.00	0.198598
1973.00	0.198545
1974.00	0.198212
1975.00	0.197875
1976.00	0.198061
1977.00	0.197937
1978.00	0.197941
1979.00	0.197879
1980.00	0.197873
1981.00	0.197904
1982.00	0.197858
1983.00	0.197783
1984.00	0.197531
1985.00	0.197350
1986.00	0.197299
1987.00	0.197352
1988.00	0.197145
1989.00	0.196979
1990.00	0.196846
1991.00	0.196841
1992.00	0.196799
1993.00	0.196618
1994.00	0.196572
1995.00	0.196370
1996.00	0.196344
1997.00	0.196408
1998.00	0.196316
1999.00	0.196156
2000.00	0.196380
2001.00	0.196470
2002.00	0.196282
2003.00	0.196410
2004.00	0.196371
2005.00	0.196403
2006.00	0.196509
2007.00	0.196439
2008.00	0.196537
2009.00	0.196494
2010.00	0.196406
2011.00	0.196421
2012.00	0.196425
2013.00	0.196462
2014.00	0.196451
2015.00	0.196459
2016.00	0.196541
2017.00	0.196471
2018.00	0.196411
2019.00	0.196586
2020.00	0.196274
2021.00	0.196236
2022.00	0.196399
2023.00	0.196235
2024.00	0.196128
2025.00	0.195925
2026.00	0.196245
2027.00	0.196137
2028.00	0.196112
2029.00	0.196229
2030.00	0.196240
2031.00	0.196105
2032.00	0.196065
2033.00	0.196125
2034.00	0.195971
2035.00	0.195903
2036.00	0.195916
2037.00	0.196078
2038.00	0.195996
2039.00	0.195849
2040.00	0.195963
2041.00	0.196113
2042.00	0.196117
2043.00	0.195994
2044.00	0.196168
2045.00	0.196166
2046.00	0.196101
2047.00	0.196095
2048.00	0.196139
2049.00	0.196220
2050.00	0.196136
2051.00	0.196302
2052.00	0.196391
2053.00	0.196336
2054.00	0.196544
2055.00	0.196643
2056.00	0.196808
2057.00	0.196876
2058.00	0.197132
2059.00	0.197394
2060.00	0.197459
2061.00	0.197409
2062.00	0.197509
2063.00	0.197562
2064.00	0.197600
2065.00	0.197926
2066.00	0.197784
2067.00	0.197984
2068.00	0.197848
2069.00	0.197950
2070.00	0.198017
2071.00	0.197784
2072.00	0.197876
2073.00	0.197808
2074.00	0.197790
2075.00	0.197714
2076.00	0.197770
2077.00	0.197484
2078.00	0.197479
2079.00	0.197677
2080.00	0.197723
2081.00	0.197582
2082.00	0.197267
2083.00	0.197568
2084.00	0.197116
2085.00	0.197258
2086.00	0.197026
2087.00	0.197030
2088.00	0.196951
2089.00	0.196824
2090.00	0.196836
2091.00	0.196819
2092.00	0.196733
2093.00	0.196520
2094.00	0.196659
2095.00	0.196521
2096.00	0.196099
2097.00	0.195978
2098.00	0.195932
2099.00	0.195759
2100.00	0.195372
2101.00	0.195412
2102.00	0.195346
2103.00	0.195291
2104.00	0.194896
2105.00	0.195125
2106.00	0.195088
2107.00	0.194915
2108.00	0.194670
2109.00	0.194653
2110.00	0.194458
2111.00	0.194357
2112.00	0.194469
2113.00	0.194170
2114.00	0.194035
2115.00	0.194013
2116.00	0.194224
2117.00	0.194257
2118.00	0.194228
2119.00	0.194127
2120.00	0.194037
2121.00	0.194177
2122.00	0.193914
2123.00	0.193874
2124.00	0.193742
2125.00	0.193886
2126.00	0.193538
2127.00	0.193678
2128.00	0.193528
2129.00	0.193185
2130.00	0.193361
2131.00	0.193280
2132.00	0.193163
2133.00	0.192767
2134.00	0.192870
2135.00	0.192732
2136.00	0.192553
2137.00	0.192577
2138.00	0.192659
2139.00	0.192383
2140.00	0.192064
2141.00	0.192142
2142.00	0.191802
2143.00	0.191677
2144.00	0.191418
2145.00	0.191470
2146.00	0.191362
2147.00	0.191263
2148.00	0.191089
2149.00	0.190978
2150.00	0.191043
2151.00	0.190576
2152.00	0.190803
2153.00	0.190470
2154.00	0.190194
2155.00	0.189740
2156.00	0.189793
2157.00	0.189723
2158.00	0.189213
2159.00	0.189229
2160.00	0.189420
2161.00	0.189433
2162.00	0.189067
2163.00	0.189000
2164.00	0.188783
2165.00	0.188740
2166.00	0.188581
2167.00	0.188417
2168.00	0.188281
2169.00	0.187891
2170.00	0.187922
2171.00	0.187650
2172.00	0.187639
2173.00	0.187386
2174.00	0.187610
2175.00	0.187562
2176.00	0.187298
2177.00	0.187003
2178.00	0.186957
2179.00	0.186825
2180.00	0.186658
2181.00	0.186696
2182.00	0.186548
2183.00	0.186608
2184.00	0.186331
2185.00	0.186325
2186.00	0.186135
2187.00	0.186001
2188.00	0.186236
2189.00	0.186037
2190.00	0.186040
2191.00	0.185695
2192.00	0.185702
2193.00	0.185512
2194.00	0.185587
2195.00	0.185365
2196.00	0.185512
2197.00	0.185432
[truncated: 303 more rows]
