# Supplementary material for: Ultrafast charge-transfer-induced spin transition in cobalt-tungstate molecular photomagnets
Source: Nat Commun. 2025 Jun 6;16:5012. doi: 10.1038/s41467-025-60401-4 (PMC12144094; doi:10.1038/s41467-025-60401-4)
Supplement: Supplementary file 5 — Source Data [file 41467_2025_60401_MOESM5_ESM.zip › Source_Data_files/Photoinduced_UV_vis_NIR_spectra_CsCoW/photo2nd_anealing/File_220713_195753_350K.txt]

File_220713_195753_350K.spc - RawData
�g�� (nm)	Abs.
200.00	6.000000
201.00	6.000000
202.00	6.000000
203.00	6.000000
204.00	2.267337
205.00	2.313169
206.00	1.797354
207.00	1.800765
208.00	1.975961
209.00	1.894375
210.00	1.912187
211.00	1.982335
212.00	2.047712
213.00	2.033544
214.00	2.105041
215.00	2.039740
216.00	2.007461
217.00	1.945846
218.00	1.944335
219.00	1.977478
220.00	1.987840
221.00	1.999722
222.00	2.042753
223.00	2.028942
224.00	2.005794
225.00	2.004609
226.00	2.001916
227.00	1.998550
228.00	2.024567
229.00	2.001360
230.00	2.052282
231.00	2.060481
232.00	2.075133
233.00	2.066298
234.00	2.107265
235.00	2.069010
236.00	2.073680
237.00	2.075263
238.00	2.059694
239.00	2.066824
240.00	2.072534
241.00	2.065580
242.00	2.069336
243.00	2.063723
244.00	2.057386
245.00	2.065085
246.00	2.087138
247.00	2.102585
248.00	2.107531
249.00	2.115321
250.00	2.112969
251.00	2.102334
252.00	2.106112
253.00	2.127652
254.00	2.146941
255.00	2.147790
256.00	2.135491
257.00	2.129697
258.00	2.152701
259.00	2.125226
260.00	2.116953
261.00	2.128116
262.00	2.148615
263.00	2.141918
264.00	2.139608
265.00	2.163642
266.00	2.175735
267.00	2.155454
268.00	2.148649
269.00	2.144614
270.00	2.141329
271.00	2.129363
272.00	2.128772
273.00	2.091139
274.00	2.080411
275.00	2.058755
276.00	2.037114
277.00	2.020837
278.00	2.015092
279.00	2.002760
280.00	1.991159
281.00	1.987345
282.00	1.974530
283.00	1.965719
284.00	1.957248
285.00	1.951449
286.00	1.935932
287.00	1.923294
288.00	1.919930
289.00	1.918812
290.00	1.902075
291.00	1.897464
292.00	1.898133
293.00	1.884742
294.00	1.867449
295.00	1.866031
296.00	1.853563
297.00	1.838386
298.00	1.822663
299.00	1.824926
300.00	1.816836
301.00	1.808183
302.00	1.799874
303.00	1.796432
304.00	1.778327
305.00	1.776379
306.00	1.765489
307.00	1.758331
308.00	1.751845
309.00	1.735458
310.00	1.720428
311.00	1.706204
312.00	1.701795
313.00	1.681515
314.00	1.678586
315.00	1.672726
316.00	1.663591
317.00	1.646507
318.00	1.643176
319.00	1.631315
320.00	1.618333
321.00	1.616601
322.00	1.606078
323.00	1.599904
324.00	1.593120
325.00	1.584794
326.00	1.578196
327.00	1.577797
328.00	1.570825
329.00	1.570581
330.00	1.565686
331.00	1.554664
332.00	1.547940
333.00	1.541985
334.00	1.535500
335.00	1.528082
336.00	1.526692
337.00	1.519895
338.00	1.522994
339.00	1.516177
340.00	1.510854
341.00	1.506610
342.00	1.502295
343.00	1.494961
344.00	1.490847
345.00	1.488151
346.00	1.483676
347.00	1.481096
348.00	1.473473
349.00	1.470650
350.00	1.467926
351.00	1.466077
352.00	1.462681
353.00	1.460596
354.00	1.456009
355.00	1.450087
356.00	1.444885
357.00	1.438978
358.00	1.432851
359.00	1.427389
360.00	1.421969
361.00	1.416543
362.00	1.411321
363.00	1.403962
364.00	1.395792
365.00	1.387673
366.00	1.375899
367.00	1.364405
368.00	1.354762
369.00	1.342627
370.00	1.332354
371.00	1.321937
372.00	1.310356
373.00	1.296185
374.00	1.284083
375.00	1.270455
376.00	1.255775
377.00	1.244976
378.00	1.232029
379.00	1.218659
380.00	1.204597
381.00	1.193288
382.00	1.179942
383.00	1.168458
384.00	1.158625
385.00	1.148908
386.00	1.139729
387.00	1.128669
388.00	1.119571
389.00	1.108898
390.00	1.100140
391.00	1.090574
392.00	1.083088
393.00	1.075475
394.00	1.068808
395.00	1.061912
396.00	1.056052
397.00	1.050393
398.00	1.046180
399.00	1.041505
400.00	1.037428
401.00	1.032964
402.00	1.029969
403.00	1.026321
404.00	1.024113
405.00	1.021669
406.00	1.020264
407.00	1.018419
408.00	1.017644
409.00	1.016529
410.00	1.016030
411.00	1.015815
412.00	1.015307
413.00	1.014541
414.00	1.014365
415.00	1.013910
416.00	1.013508
417.00	1.013541
418.00	1.014308
419.00	1.014508
420.00	1.015439
421.00	1.015830
422.00	1.017370
423.00	1.018094
424.00	1.018652
425.00	1.018952
426.00	1.019855
427.00	1.020082
428.00	1.020335
429.00	1.021443
430.00	1.022571
431.00	1.022980
432.00	1.023998
433.00	1.025120
434.00	1.026378
435.00	1.026925
436.00	1.028438
437.00	1.028843
438.00	1.029614
439.00	1.029787
440.00	1.031430
441.00	1.033415
442.00	1.034596
443.00	1.035387
444.00	1.036120
445.00	1.036877
446.00	1.036361
447.00	1.037119
448.00	1.037727
449.00	1.038568
450.00	1.038713
451.00	1.039132
452.00	1.039387
453.00	1.039635
454.00	1.040158
455.00	1.040419
456.00	1.040369
457.00	1.041304
458.00	1.041934
459.00	1.042174
460.00	1.042341
461.00	1.043313
462.00	1.043250
463.00	1.043540
464.00	1.043931
465.00	1.044297
466.00	1.044557
467.00	1.044764
468.00	1.044465
469.00	1.044389
470.00	1.044933
471.00	1.044629
472.00	1.044365
473.00	1.044067
474.00	1.043693
475.00	1.042761
476.00	1.042032
477.00	1.041687
478.00	1.041379
479.00	1.041708
480.00	1.040882
481.00	1.040398
482.00	1.039911
483.00	1.038840
484.00	1.037181
485.00	1.036771
486.00	1.035586
487.00	1.034083
488.00	1.033247
489.00	1.031982
490.00	1.030845
491.00	1.030196
492.00	1.028792
493.00	1.027444
494.00	1.026147
495.00	1.024502
496.00	1.022754
497.00	1.021864
498.00	1.020521
499.00	1.019218
500.00	1.017831
501.00	1.016118
502.00	1.013657
503.00	1.011580
504.00	1.009223
505.00	1.007150
506.00	1.005150
507.00	1.002916
508.00	1.000861
509.00	0.998369
510.00	0.995719
511.00	0.993706
512.00	0.991601
513.00	0.989347
514.00	0.987206
515.00	0.984939
516.00	0.982089
517.00	0.978895
518.00	0.975865
519.00	0.973326
520.00	0.970274
521.00	0.967578
522.00	0.965457
523.00	0.962434
524.00	0.959317
525.00	0.956677
526.00	0.954286
527.00	0.951264
528.00	0.948903
529.00	0.946001
530.00	0.943025
531.00	0.939256
532.00	0.935725
533.00	0.932401
534.00	0.929584
535.00	0.926499
536.00	0.923840
537.00	0.921555
538.00	0.918488
539.00	0.915175
540.00	0.911903
541.00	0.908113
542.00	0.904565
543.00	0.901147
544.00	0.898012
545.00	0.894391
546.00	0.891298
547.00	0.887719
548.00	0.884291
549.00	0.880111
550.00	0.876550
551.00	0.872997
552.00	0.869106
553.00	0.865701
554.00	0.862143
555.00	0.858741
556.00	0.854371
557.00	0.851135
558.00	0.847347
559.00	0.843774
560.00	0.840164
561.00	0.837163
562.00	0.833650
563.00	0.830424
564.00	0.827470
565.00	0.824088
566.00	0.821155
567.00	0.817622
568.00	0.814074
569.00	0.810897
570.00	0.807775
571.00	0.804328
572.00	0.801528
573.00	0.798473
574.00	0.795680
575.00	0.792690
576.00	0.789926
577.00	0.787425
578.00	0.785229
579.00	0.782562
580.00	0.780375
581.00	0.777712
582.00	0.774818
583.00	0.772227
584.00	0.769831
585.00	0.767371
586.00	0.765515
587.00	0.763444
588.00	0.761023
589.00	0.758939
590.00	0.757071
591.00	0.755577
592.00	0.753616
593.00	0.751933
594.00	0.750387
595.00	0.748748
596.00	0.746818
597.00	0.745651
598.00	0.744945
599.00	0.743334
600.00	0.742003
601.00	0.741222
602.00	0.739760
603.00	0.738101
604.00	0.737107
605.00	0.736276
606.00	0.735018
607.00	0.734221
608.00	0.733620
609.00	0.732613
610.00	0.731484
611.00	0.730345
612.00	0.729615
613.00	0.728376
614.00	0.727932
615.00	0.727119
616.00	0.726678
617.00	0.726548
618.00	0.726370
619.00	0.726188
620.00	0.726214
621.00	0.725891
622.00	0.725229
623.00	0.724923
624.00	0.724422
625.00	0.723953
626.00	0.723738
627.00	0.723622
628.00	0.723139
629.00	0.723218
630.00	0.722946
631.00	0.722754
632.00	0.722918
633.00	0.722968
634.00	0.722238
635.00	0.722325
636.00	0.722385
637.00	0.722284
638.00	0.721972
639.00	0.722305
640.00	0.722223
641.00	0.721958
642.00	0.721823
643.00	0.722516
644.00	0.722757
645.00	0.723248
646.00	0.723242
647.00	0.723092
648.00	0.722686
649.00	0.722746
650.00	0.722546
651.00	0.723587
652.00	0.723814
653.00	0.724768
654.00	0.724100
655.00	0.724378
656.00	0.723117
657.00	0.722837
658.00	0.722080
659.00	0.722625
660.00	0.721790
661.00	0.722299
662.00	0.722450
663.00	0.722576
664.00	0.722884
665.00	0.723728
666.00	0.723660
667.00	0.724330
668.00	0.724316
669.00	0.724817
670.00	0.725106
671.00	0.725619
672.00	0.725436
673.00	0.726251
674.00	0.725972
675.00	0.726037
676.00	0.726022
677.00	0.726260
678.00	0.726058
679.00	0.726437
680.00	0.726470
681.00	0.726588
682.00	0.727183
683.00	0.727900
684.00	0.728282
685.00	0.728145
686.00	0.728922
687.00	0.729001
688.00	0.728885
689.00	0.728502
690.00	0.728977
691.00	0.727746
692.00	0.727909
693.00	0.728059
694.00	0.728721
695.00	0.728895
696.00	0.729586
697.00	0.729319
698.00	0.729407
699.00	0.728081
700.00	0.728356
701.00	0.729446
702.00	0.729685
703.00	0.729580
704.00	0.731091
705.00	0.731285
706.00	0.728678
707.00	0.728659
708.00	0.729045
709.00	0.728327
710.00	0.728122
711.00	0.730389
712.00	0.730065
713.00	0.729748
714.00	0.728909
715.00	0.728432
716.00	0.728864
717.00	0.729473
718.00	0.728526
719.00	0.731093
720.00	0.732944
721.00	0.732687
722.00	0.732891
723.00	0.733288
724.00	0.733570
725.00	0.734237
726.00	0.734621
727.00	0.734630
728.00	0.734679
729.00	0.735092
730.00	0.734839
731.00	0.734562
732.00	0.734376
733.00	0.734165
734.00	0.733985
735.00	0.733785
736.00	0.733607
737.00	0.733473
738.00	0.733239
739.00	0.733042
740.00	0.732741
741.00	0.732508
742.00	0.732126
743.00	0.731741
744.00	0.731494
745.00	0.731237
746.00	0.730982
747.00	0.730703
748.00	0.730474
749.00	0.730171
750.00	0.729924
751.00	0.729556
752.00	0.729147
753.00	0.728739
754.00	0.728330
755.00	0.727875
756.00	0.727437
757.00	0.727045
758.00	0.726562
759.00	0.726171
760.00	0.725732
761.00	0.725231
762.00	0.724760
763.00	0.724296
764.00	0.723837
765.00	0.723235
766.00	0.722687
767.00	0.722082
768.00	0.721486
769.00	0.720999
770.00	0.720444
771.00	0.719782
772.00	0.719264
773.00	0.718687
774.00	0.718054
775.00	0.717472
776.00	0.716839
777.00	0.716340
778.00	0.715725
779.00	0.715138
780.00	0.714562
781.00	0.713875
782.00	0.713325
783.00	0.712633
784.00	0.712029
785.00	0.711352
786.00	0.710644
787.00	0.709910
788.00	0.709283
789.00	0.708546
790.00	0.707850
791.00	0.707132
792.00	0.706404
793.00	0.705653
794.00	0.704829
795.00	0.704030
796.00	0.703249
797.00	0.702441
798.00	0.701694
799.00	0.700816
800.00	0.700066
801.00	0.699235
802.00	0.698470
803.00	0.697665
804.00	0.696861
805.00	0.696018
806.00	0.695194
807.00	0.694362
808.00	0.693614
809.00	0.692810
810.00	0.692009
811.00	0.691237
812.00	0.690490
813.00	0.689690
814.00	0.688845
815.00	0.687967
816.00	0.687267
817.00	0.686459
818.00	0.685711
819.00	0.684965
820.00	0.684175
821.00	0.683477
822.00	0.682756
823.00	0.682072
824.00	0.681262
825.00	0.680526
826.00	0.679824
827.00	0.679134
828.00	0.678447
829.00	0.677796
830.00	0.677088
831.00	0.676316
832.00	0.675707
833.00	0.674941
834.00	0.674292
835.00	0.673599
836.00	0.672893
837.00	0.672212
838.00	0.671582
839.00	0.670903
840.00	0.670192
841.00	0.669658
842.00	0.668974
843.00	0.668303
844.00	0.667784
845.00	0.667144
846.00	0.666604
847.00	0.666022
848.00	0.665618
849.00	0.664991
850.00	0.664469
851.00	0.663986
852.00	0.663386
853.00	0.662842
854.00	0.662350
855.00	0.661789
856.00	0.661311
857.00	0.660770
858.00	0.660193
859.00	0.659629
860.00	0.658961
861.00	0.658106
862.00	0.657545
863.00	0.653269
864.00	0.649140
865.00	0.644909
866.00	0.640900
867.00	0.636763
868.00	0.632410
869.00	0.628281
870.00	0.624168
871.00	0.620009
872.00	0.615787
873.00	0.611521
874.00	0.607373
875.00	0.603233
876.00	0.599059
877.00	0.594983
878.00	0.590975
879.00	0.586847
880.00	0.585857
881.00	0.584736
882.00	0.583575
883.00	0.582365
884.00	0.581239
885.00	0.580288
886.00	0.579212
887.00	0.578075
888.00	0.576963
889.00	0.575856
890.00	0.574799
891.00	0.573618
892.00	0.572487
893.00	0.571382
894.00	0.570231
895.00	0.569115
896.00	0.567932
897.00	0.566652
898.00	0.565499
899.00	0.564431
900.00	0.563315
901.00	0.562176
902.00	0.560941
903.00	0.559751
904.00	0.558598
905.00	0.557420
906.00	0.556279
907.00	0.555092
908.00	0.554006
909.00	0.552833
910.00	0.551699
911.00	0.550619
912.00	0.549500
913.00	0.548438
914.00	0.547382
915.00	0.546269
916.00	0.545131
917.00	0.543975
918.00	0.542848
919.00	0.541751
920.00	0.540615
921.00	0.539461
922.00	0.538319
923.00	0.537230
924.00	0.536142
925.00	0.535058
926.00	0.534063
927.00	0.533040
928.00	0.531956
929.00	0.530905
930.00	0.529840
931.00	0.528759
932.00	0.527674
933.00	0.526567
934.00	0.525486
935.00	0.524444
936.00	0.523403
937.00	0.522365
938.00	0.521346
939.00	0.520342
940.00	0.519346
941.00	0.518360
942.00	0.517377
943.00	0.516323
944.00	0.515294
945.00	0.514273
946.00	0.513192
947.00	0.512180
948.00	0.511236
949.00	0.510285
950.00	0.509358
951.00	0.508414
952.00	0.507443
953.00	0.506473
954.00	0.505514
955.00	0.504566
956.00	0.503600
957.00	0.502616
958.00	0.501620
959.00	0.500634
960.00	0.499676
961.00	0.498709
962.00	0.497712
963.00	0.496779
964.00	0.495770
965.00	0.494736
966.00	0.493700
967.00	0.492660
968.00	0.491634
969.00	0.490605
970.00	0.489554
971.00	0.488541
972.00	0.487537
973.00	0.486510
974.00	0.485485
975.00	0.484489
976.00	0.483427
977.00	0.482376
978.00	0.481336
979.00	0.480346
980.00	0.479380
981.00	0.478401
982.00	0.477457
983.00	0.476537
984.00	0.475605
985.00	0.474674
986.00	0.473727
987.00	0.472804
988.00	0.471852
989.00	0.470920
990.00	0.469987
991.00	0.469033
992.00	0.468084
993.00	0.467189
994.00	0.466281
995.00	0.465361
996.00	0.464450
997.00	0.463528
998.00	0.462626
999.00	0.461667
1000.00	0.460728
1001.00	0.459804
1002.00	0.458872
1003.00	0.457977
1004.00	0.457092
1005.00	0.456215
1006.00	0.455353
1007.00	0.454489
1008.00	0.453641
1009.00	0.452771
1010.00	0.451898
1011.00	0.451014
1012.00	0.450169
1013.00	0.449342
1014.00	0.448461
1015.00	0.447587
1016.00	0.446724
1017.00	0.445882
1018.00	0.445050
1019.00	0.444234
1020.00	0.443398
1021.00	0.442579
1022.00	0.441740
1023.00	0.440883
1024.00	0.440048
1025.00	0.439223
1026.00	0.438414
1027.00	0.437603
1028.00	0.436789
1029.00	0.435982
1030.00	0.435138
1031.00	0.434349
1032.00	0.433576
1033.00	0.432805
1034.00	0.432033
1035.00	0.431244
1036.00	0.430460
1037.00	0.429714
1038.00	0.428936
1039.00	0.428168
1040.00	0.427382
1041.00	0.426591
1042.00	0.425794
1043.00	0.425036
1044.00	0.424270
1045.00	0.423518
1046.00	0.422736
1047.00	0.422008
1048.00	0.421254
1049.00	0.420482
1050.00	0.419727
1051.00	0.418963
1052.00	0.418228
1053.00	0.417461
1054.00	0.416688
1055.00	0.415942
1056.00	0.415210
1057.00	0.414460
1058.00	0.413736
1059.00	0.413047
1060.00	0.412331
1061.00	0.411597
1062.00	0.410839
1063.00	0.410094
1064.00	0.409329
1065.00	0.408595
1066.00	0.407850
1067.00	0.407137
1068.00	0.406413
1069.00	0.405682
1070.00	0.404979
1071.00	0.404271
1072.00	0.403536
1073.00	0.402799
1074.00	0.402075
1075.00	0.401355
1076.00	0.400582
1077.00	0.399800
1078.00	0.399070
1079.00	0.398400
1080.00	0.397718
1081.00	0.397023
1082.00	0.396323
1083.00	0.395665
1084.00	0.394986
1085.00	0.394285
1086.00	0.393600
1087.00	0.392933
1088.00	0.392224
1089.00	0.391552
1090.00	0.390910
1091.00	0.390278
1092.00	0.389640
1093.00	0.389027
1094.00	0.388431
1095.00	0.387844
1096.00	0.387241
1097.00	0.386608
1098.00	0.385999
1099.00	0.385375
1100.00	0.384727
1101.00	0.384091
1102.00	0.383504
1103.00	0.382916
1104.00	0.382303
1105.00	0.381715
1106.00	0.381136
1107.00	0.380555
1108.00	0.379975
1109.00	0.379394
1110.00	0.378796
1111.00	0.378196
1112.00	0.377586
1113.00	0.376959
1114.00	0.376407
1115.00	0.375849
1116.00	0.375300
1117.00	0.374791
1118.00	0.374257
1119.00	0.373692
1120.00	0.373098
1121.00	0.372536
1122.00	0.371986
1123.00	0.371413
1124.00	0.370823
1125.00	0.370258
1126.00	0.369681
1127.00	0.369118
1128.00	0.368551
1129.00	0.367978
1130.00	0.367417
1131.00	0.366834
1132.00	0.366225
1133.00	0.365636
1134.00	0.365039
1135.00	0.364431
1136.00	0.363836
1137.00	0.363265
1138.00	0.362700
1139.00	0.362131
1140.00	0.361571
1141.00	0.361031
1142.00	0.360477
1143.00	0.359927
1144.00	0.359374
1145.00	0.358855
1146.00	0.358332
1147.00	0.357798
1148.00	0.357274
1149.00	0.356776
1150.00	0.356272
1151.00	0.355730
1152.00	0.355212
1153.00	0.354683
1154.00	0.354179
1155.00	0.353665
1156.00	0.353141
1157.00	0.352621
1158.00	0.352111
1159.00	0.351591
1160.00	0.351093
1161.00	0.350638
1162.00	0.350163
1163.00	0.349670
1164.00	0.349185
1165.00	0.348689
1166.00	0.348189
1167.00	0.347689
1168.00	0.347193
1169.00	0.346704
1170.00	0.346234
1171.00	0.345737
1172.00	0.345255
1173.00	0.344796
1174.00	0.344348
1175.00	0.343883
1176.00	0.343415
1177.00	0.342955
1178.00	0.342497
1179.00	0.342020
1180.00	0.341557
1181.00	0.341095
1182.00	0.340628
1183.00	0.340174
1184.00	0.339726
1185.00	0.339303
1186.00	0.338884
1187.00	0.338442
1188.00	0.338008
1189.00	0.337578
1190.00	0.337138
1191.00	0.336679
1192.00	0.336227
1193.00	0.335820
1194.00	0.335405
1195.00	0.334958
1196.00	0.334523
1197.00	0.334128
1198.00	0.333703
1199.00	0.333277
1200.00	0.332865
1201.00	0.332443
1202.00	0.332033
1203.00	0.331609
1204.00	0.331196
1205.00	0.330797
1206.00	0.330368
1207.00	0.329947
1208.00	0.329562
1209.00	0.329156
1210.00	0.328715
1211.00	0.328302
1212.00	0.327894
1213.00	0.327514
1214.00	0.327098
1215.00	0.326710
1216.00	0.326328
1217.00	0.325930
1218.00	0.325516
1219.00	0.325126
1220.00	0.324738
1221.00	0.324374
1222.00	0.323996
1223.00	0.323624
1224.00	0.323282
1225.00	0.322903
1226.00	0.322556
1227.00	0.322219
1228.00	0.321843
1229.00	0.321476
1230.00	0.321083
1231.00	0.320716
1232.00	0.320361
1233.00	0.320021
1234.00	0.319682
1235.00	0.319368
1236.00	0.319003
1237.00	0.318649
1238.00	0.318294
1239.00	0.317940
1240.00	0.317585
1241.00	0.317199
1242.00	0.316833
1243.00	0.316483
1244.00	0.316131
1245.00	0.315778
1246.00	0.315427
1247.00	0.315068
1248.00	0.314679
1249.00	0.314324
1250.00	0.313983
1251.00	0.313631
1252.00	0.313268
1253.00	0.312874
1254.00	0.312509
1255.00	0.312156
1256.00	0.311815
1257.00	0.311507
1258.00	0.311162
1259.00	0.310835
1260.00	0.310506
1261.00	0.310168
1262.00	0.309824
1263.00	0.309481
1264.00	0.309164
1265.00	0.308845
1266.00	0.308509
1267.00	0.308159
1268.00	0.307813
1269.00	0.307454
1270.00	0.307151
1271.00	0.306848
1272.00	0.306521
1273.00	0.306181
1274.00	0.305843
1275.00	0.305527
1276.00	0.305222
1277.00	0.304875
1278.00	0.304541
1279.00	0.304226
1280.00	0.303936
1281.00	0.303623
1282.00	0.303355
1283.00	0.303066
1284.00	0.302789
1285.00	0.302491
1286.00	0.302234
1287.00	0.301971
1288.00	0.301688
1289.00	0.301376
1290.00	0.301088
1291.00	0.300782
1292.00	0.300501
1293.00	0.300196
1294.00	0.299891
1295.00	0.299585
1296.00	0.299300
1297.00	0.298969
1298.00	0.298674
1299.00	0.298363
1300.00	0.298046
1301.00	0.297724
1302.00	0.297410
1303.00	0.297090
1304.00	0.296795
1305.00	0.296485
1306.00	0.296180
1307.00	0.295855
1308.00	0.295545
1309.00	0.295219
1310.00	0.294899
1311.00	0.294600
1312.00	0.294307
1313.00	0.294014
1314.00	0.293747
1315.00	0.293467
1316.00	0.293179
1317.00	0.292885
1318.00	0.292589
1319.00	0.292327
1320.00	0.292070
1321.00	0.291780
1322.00	0.291508
1323.00	0.291280
1324.00	0.291032
1325.00	0.290773
1326.00	0.290530
1327.00	0.290252
1328.00	0.289983
1329.00	0.289732
1330.00	0.289464
1331.00	0.289176
1332.00	0.288884
1333.00	0.288588
1334.00	0.288310
1335.00	0.287979
1336.00	0.287617
1337.00	0.287272
1338.00	0.286912
1339.00	0.286530
1340.00	0.286159
1341.00	0.285811
1342.00	0.285437
1343.00	0.285019
1344.00	0.284627
1345.00	0.284250
1346.00	0.283864
1347.00	0.283469
1348.00	0.283098
1349.00	0.282730
1350.00	0.282378
1351.00	0.282019
1352.00	0.281724
1353.00	0.281474
1354.00	0.281198
1355.00	0.280925
1356.00	0.280692
1357.00	0.280449
1358.00	0.280189
1359.00	0.279939
1360.00	0.279715
1361.00	0.279486
1362.00	0.279242
1363.00	0.278988
1364.00	0.278752
1365.00	0.278465
1366.00	0.278173
1367.00	0.277882
1368.00	0.277607
1369.00	0.277292
1370.00	0.276960
1371.00	0.276616
1372.00	0.276293
1373.00	0.275974
1374.00	0.275623
1375.00	0.275286
1376.00	0.274924
1377.00	0.274566
1378.00	0.274235
1379.00	0.273888
1380.00	0.273540
1381.00	0.273170
1382.00	0.272827
1383.00	0.272484
1384.00	0.272118
1385.00	0.271739
1386.00	0.271387
1387.00	0.271033
1388.00	0.270650
1389.00	0.270264
1390.00	0.269845
1391.00	0.269418
1392.00	0.268998
1393.00	0.268611
1394.00	0.268219
1395.00	0.267826
1396.00	0.267406
1397.00	0.266985
1398.00	0.266575
1399.00	0.266143
1400.00	0.265728
1401.00	0.265307
1402.00	0.264886
1403.00	0.264464
1404.00	0.264042
1405.00	0.263640
1406.00	0.263238
1407.00	0.262836
1408.00	0.262431
1409.00	0.262023
1410.00	0.261617
1411.00	0.261226
1412.00	0.260823
1413.00	0.260426
1414.00	0.260047
1415.00	0.259675
1416.00	0.259323
1417.00	0.258970
1418.00	0.258603
1419.00	0.258233
1420.00	0.257858
1421.00	0.257508
1422.00	0.257150
1423.00	0.256791
1424.00	0.256445
1425.00	0.256123
1426.00	0.255797
1427.00	0.255456
1428.00	0.255136
1429.00	0.254810
1430.00	0.254516
1431.00	0.254184
1432.00	0.253861
1433.00	0.253548
1434.00	0.253254
1435.00	0.253000
1436.00	0.252755
1437.00	0.252497
1438.00	0.252196
1439.00	0.251931
1440.00	0.251686
1441.00	0.251453
1442.00	0.251236
1443.00	0.251009
1444.00	0.250805
1445.00	0.250566
1446.00	0.250341
1447.00	0.250128
1448.00	0.249929
1449.00	0.249718
1450.00	0.249514
1451.00	0.249322
1452.00	0.249131
1453.00	0.248903
1454.00	0.248703
1455.00	0.248515
1456.00	0.248334
1457.00	0.248159
1458.00	0.247969
1459.00	0.247763
1460.00	0.247588
1461.00	0.247417
1462.00	0.247240
1463.00	0.247057
1464.00	0.246833
1465.00	0.246648
1466.00	0.246467
1467.00	0.246290
1468.00	0.246101
1469.00	0.245910
1470.00	0.245748
1471.00	0.245577
1472.00	0.245444
1473.00	0.245310
1474.00	0.245152
1475.00	0.244991
1476.00	0.244851
1477.00	0.244702
1478.00	0.244567
1479.00	0.244440
1480.00	0.244321
1481.00	0.244267
1482.00	0.244181
1483.00	0.244069
1484.00	0.243967
1485.00	0.243860
1486.00	0.243738
1487.00	0.243611
1488.00	0.243493
1489.00	0.243356
1490.00	0.243191
1491.00	0.243061
1492.00	0.242953
1493.00	0.242827
1494.00	0.242689
1495.00	0.242544
1496.00	0.242435
1497.00	0.242327
1498.00	0.242174
1499.00	0.242015
1500.00	0.241888
1501.00	0.241765
1502.00	0.241619
1503.00	0.241466
1504.00	0.241331
1505.00	0.241202
1506.00	0.241062
1507.00	0.240955
1508.00	0.240829
1509.00	0.240697
1510.00	0.240551
1511.00	0.240400
1512.00	0.240276
1513.00	0.240119
1514.00	0.239957
1515.00	0.239790
1516.00	0.239653
1517.00	0.239526
1518.00	0.239391
1519.00	0.239281
1520.00	0.239183
1521.00	0.239062
1522.00	0.238937
1523.00	0.238804
1524.00	0.238687
1525.00	0.238576
1526.00	0.238446
1527.00	0.238343
1528.00	0.238243
1529.00	0.238094
1530.00	0.237967
1531.00	0.237846
1532.00	0.237748
1533.00	0.237643
1534.00	0.237516
1535.00	0.237383
1536.00	0.237239
1537.00	0.237111
1538.00	0.236988
1539.00	0.236868
1540.00	0.236790
1541.00	0.236647
1542.00	0.236513
1543.00	0.236374
1544.00	0.236261
1545.00	0.236157
1546.00	0.236039
1547.00	0.235929
1548.00	0.235801
1549.00	0.235686
1550.00	0.235571
1551.00	0.235447
1552.00	0.235333
1553.00	0.235218
1554.00	0.235071
1555.00	0.234941
1556.00	0.234803
1557.00	0.234651
1558.00	0.234535
1559.00	0.234394
1560.00	0.234264
1561.00	0.234108
1562.00	0.233967
1563.00	0.233843
1564.00	0.233709
1565.00	0.233595
1566.00	0.233452
1567.00	0.233281
1568.00	0.233128
1569.00	0.232983
1570.00	0.232827
1571.00	0.232697
1572.00	0.232560
1573.00	0.232435
1574.00	0.232290
1575.00	0.232110
1576.00	0.231944
1577.00	0.231780
1578.00	0.231612
1579.00	0.231431
1580.00	0.231278
1581.00	0.231107
1582.00	0.230938
1583.00	0.230777
1584.00	0.230633
1585.00	0.230500
1586.00	0.230332
1587.00	0.230163
1588.00	0.230007
1589.00	0.229867
1590.00	0.229685
1591.00	0.229527
1592.00	0.229395
1593.00	0.229256
1594.00	0.229124
1595.00	0.228979
1596.00	0.228860
1597.00	0.228693
1598.00	0.228557
1599.00	0.228412
1600.00	0.228251
1601.00	0.228095
1602.00	0.227933
1603.00	0.227775
1604.00	0.227618
1605.00	0.227456
1606.00	0.227269
1607.00	0.227131
1608.00	0.226982
1609.00	0.226826
1610.00	0.226657
1611.00	0.226481
1612.00	0.226320
1613.00	0.226142
1614.00	0.225977
1615.00	0.225815
1616.00	0.225665
1617.00	0.225520
1618.00	0.225363
1619.00	0.225225
1620.00	0.225083
1621.00	0.224946
1622.00	0.224815
1623.00	0.224721
1624.00	0.224579
1625.00	0.224425
1626.00	0.224289
1627.00	0.224167
1628.00	0.224075
1629.00	0.223982
1630.00	0.223870
1631.00	0.223799
1632.00	0.223709
1633.00	0.223597
1634.00	0.223518
1635.00	0.223440
1636.00	0.223346
1637.00	0.223259
1638.00	0.223187
1639.00	0.223115
1640.00	0.223022
1641.00	0.222939
1642.00	0.222861
1643.00	0.224055
1644.00	0.225203
1645.00	0.226365
1646.00	0.227514
1647.00	0.228644
1648.00	0.229802
1649.00	0.230944
1650.00	0.232112
1651.00	0.233202
1652.00	0.234345
1653.00	0.235452
1654.00	0.236607
1655.00	0.237710
1656.00	0.238800
1657.00	0.239905
1658.00	0.240993
1659.00	0.242155
1660.00	0.241949
1661.00	0.241806
1662.00	0.241565
1663.00	0.241395
1664.00	0.241263
1665.00	0.241027
1666.00	0.240876
1667.00	0.240717
1668.00	0.240605
1669.00	0.240417
1670.00	0.240282
1671.00	0.240123
1672.00	0.240027
1673.00	0.239877
1674.00	0.239693
1675.00	0.239527
1676.00	0.239326
1677.00	0.239154
1678.00	0.238966
1679.00	0.238910
1680.00	0.238781
1681.00	0.238660
1682.00	0.238602
1683.00	0.238525
1684.00	0.238387
1685.00	0.238276
1686.00	0.238176
1687.00	0.238070
1688.00	0.238098
1689.00	0.237960
1690.00	0.237960
1691.00	0.237924
1692.00	0.237951
1693.00	0.237942
1694.00	0.237905
1695.00	0.237919
1696.00	0.237804
1697.00	0.237762
1698.00	0.237664
1699.00	0.237557
1700.00	0.237457
1701.00	0.237385
1702.00	0.237273
1703.00	0.237139
1704.00	0.237021
1705.00	0.236787
1706.00	0.236690
1707.00	0.236476
1708.00	0.236272
1709.00	0.236051
1710.00	0.235879
1711.00	0.235724
1712.00	0.235526
1713.00	0.235381
1714.00	0.235211
1715.00	0.235067
1716.00	0.234895
1717.00	0.234662
1718.00	0.234458
1719.00	0.234264
1720.00	0.234107
1721.00	0.233953
1722.00	0.233835
1723.00	0.233668
1724.00	0.233518
1725.00	0.233442
1726.00	0.233305
1727.00	0.233091
1728.00	0.232876
1729.00	0.232733
1730.00	0.232547
1731.00	0.232336
1732.00	0.232090
1733.00	0.231922
1734.00	0.231741
1735.00	0.231600
1736.00	0.231463
1737.00	0.231312
1738.00	0.231152
1739.00	0.230899
1740.00	0.230729
1741.00	0.230570
1742.00	0.230415
1743.00	0.230229
1744.00	0.230106
1745.00	0.229966
1746.00	0.229685
1747.00	0.229569
1748.00	0.229389
1749.00	0.229360
1750.00	0.229160
1751.00	0.229043
1752.00	0.228861
1753.00	0.228657
1754.00	0.228495
1755.00	0.228329
1756.00	0.228214
1757.00	0.227957
1758.00	0.227817
1759.00	0.227642
1760.00	0.227509
1761.00	0.227262
1762.00	0.227188
1763.00	0.227076
1764.00	0.226945
1765.00	0.226728
1766.00	0.226528
1767.00	0.226382
1768.00	0.226144
1769.00	0.226002
1770.00	0.225854
1771.00	0.225676
1772.00	0.225533
1773.00	0.225354
1774.00	0.225188
1775.00	0.224984
1776.00	0.224734
1777.00	0.224520
1778.00	0.224409
1779.00	0.224080
1780.00	0.223947
1781.00	0.223779
1782.00	0.223705
1783.00	0.223445
1784.00	0.223354
1785.00	0.223175
1786.00	0.222969
1787.00	0.222734
1788.00	0.222629
1789.00	0.222364
1790.00	0.222090
1791.00	0.222047
1792.00	0.221876
1793.00	0.221706
1794.00	0.221484
1795.00	0.221307
1796.00	0.221098
1797.00	0.220917
1798.00	0.220570
1799.00	0.220364
1800.00	0.220180
1801.00	0.219878
1802.00	0.219745
1803.00	0.219554
1804.00	0.219388
1805.00	0.219101
1806.00	0.218876
1807.00	0.218663
1808.00	0.218321
1809.00	0.217973
1810.00	0.217718
1811.00	0.217567
1812.00	0.217338
1813.00	0.217166
1814.00	0.216901
1815.00	0.216727
1816.00	0.216429
1817.00	0.216272
1818.00	0.216013
1819.00	0.215688
1820.00	0.215401
1821.00	0.215246
1822.00	0.215087
1823.00	0.214909
1824.00	0.214852
1825.00	0.214753
1826.00	0.214685
1827.00	0.214502
1828.00	0.214410
1829.00	0.214248
1830.00	0.214099
1831.00	0.213913
1832.00	0.213769
1833.00	0.213660
1834.00	0.213433
1835.00	0.213290
1836.00	0.213235
1837.00	0.213125
1838.00	0.212897
1839.00	0.212662
1840.00	0.212539
1841.00	0.212200
1842.00	0.211881
1843.00	0.211738
1844.00	0.211599
1845.00	0.211242
1846.00	0.211063
1847.00	0.210990
1848.00	0.210844
1849.00	0.210568
1850.00	0.210402
1851.00	0.210293
1852.00	0.210179
1853.00	0.210014
1854.00	0.209925
1855.00	0.209836
1856.00	0.209605
1857.00	0.209387
1858.00	0.209293
1859.00	0.209289
1860.00	0.209033
1861.00	0.208872
1862.00	0.208732
1863.00	0.208582
1864.00	0.208251
1865.00	0.208056
1866.00	0.207964
1867.00	0.207772
1868.00	0.207477
1869.00	0.207343
1870.00	0.207085
1871.00	0.206802
1872.00	0.206651
1873.00	0.206567
1874.00	0.206394
1875.00	0.206226
1876.00	0.206116
1877.00	0.205951
1878.00	0.205677
1879.00	0.205569
1880.00	0.205487
1881.00	0.205337
1882.00	0.205161
1883.00	0.205049
1884.00	0.204941
1885.00	0.204888
1886.00	0.204658
1887.00	0.204641
1888.00	0.204481
1889.00	0.204240
1890.00	0.204033
1891.00	0.204056
1892.00	0.203954
1893.00	0.203757
1894.00	0.203834
1895.00	0.203956
1896.00	0.203875
1897.00	0.203718
1898.00	0.203817
1899.00	0.203868
1900.00	0.203714
1901.00	0.203474
1902.00	0.203485
1903.00	0.203390
1904.00	0.203189
1905.00	0.203231
1906.00	0.203209
1907.00	0.203205
1908.00	0.203108
1909.00	0.203045
1910.00	0.202936
1911.00	0.202555
1912.00	0.202383
1913.00	0.202426
1914.00	0.202209
1915.00	0.201955
1916.00	0.201940
1917.00	0.201743
1918.00	0.201775
1919.00	0.201568
1920.00	0.201517
1921.00	0.201500
1922.00	0.201076
1923.00	0.200918
1924.00	0.200972
1925.00	0.200519
1926.00	0.200337
1927.00	0.200189
1928.00	0.200247
1929.00	0.200041
1930.00	0.199640
1931.00	0.199697
1932.00	0.199610
1933.00	0.199190
1934.00	0.199323
1935.00	0.199230
1936.00	0.199061
1937.00	0.198678
1938.00	0.198568
1939.00	0.198632
1940.00	0.198496
1941.00	0.198155
1942.00	0.198310
1943.00	0.198118
1944.00	0.197970
1945.00	0.197910
1946.00	0.197903
1947.00	0.197908
1948.00	0.197573
1949.00	0.197658
1950.00	0.197672
1951.00	0.197365
1952.00	0.197224
1953.00	0.197123
1954.00	0.197194
1955.00	0.196884
1956.00	0.196819
1957.00	0.196856
1958.00	0.196761
1959.00	0.196580
1960.00	0.196603
1961.00	0.196529
1962.00	0.196150
1963.00	0.195934
1964.00	0.195785
1965.00	0.195701
1966.00	0.195302
1967.00	0.195137
1968.00	0.195166
1969.00	0.194851
1970.00	0.194750
1971.00	0.194790
1972.00	0.194899
1973.00	0.194684
1974.00	0.194499
1975.00	0.194454
1976.00	0.194453
1977.00	0.194335
1978.00	0.194286
1979.00	0.194352
1980.00	0.194115
1981.00	0.194138
1982.00	0.194262
1983.00	0.194267
1984.00	0.194253
1985.00	0.194009
1986.00	0.193968
1987.00	0.193860
1988.00	0.193676
1989.00	0.193404
1990.00	0.193397
1991.00	0.193143
1992.00	0.192926
1993.00	0.192806
1994.00	0.192636
1995.00	0.192595
1996.00	0.192679
1997.00	0.192802
1998.00	0.192427
1999.00	0.192169
2000.00	0.192214
2001.00	0.192186
2002.00	0.192203
2003.00	0.192416
2004.00	0.192336
2005.00	0.192216
2006.00	0.192351
2007.00	0.192347
2008.00	0.192406
2009.00	0.192466
2010.00	0.192453
2011.00	0.192614
2012.00	0.192376
2013.00	0.192095
2014.00	0.191972
2015.00	0.192188
2016.00	0.192295
2017.00	0.192115
2018.00	0.192029
2019.00	0.191994
2020.00	0.191674
2021.00	0.191579
2022.00	0.191720
2023.00	0.191607
2024.00	0.191517
2025.00	0.191470
2026.00	0.191630
2027.00	0.191387
2028.00	0.191166
2029.00	0.191247
2030.00	0.191418
2031.00	0.191377
2032.00	0.191394
2033.00	0.191271
2034.00	0.191465
2035.00	0.191460
2036.00	0.191612
2037.00	0.191770
2038.00	0.191869
2039.00	0.191853
2040.00	0.191963
2041.00	0.191913
2042.00	0.191885
2043.00	0.191890
2044.00	0.192133
2045.00	0.192107
2046.00	0.192030
2047.00	0.191955
2048.00	0.192032
2049.00	0.192093
2050.00	0.192008
2051.00	0.191946
2052.00	0.191891
2053.00	0.191748
2054.00	0.191928
2055.00	0.191990
2056.00	0.191915
2057.00	0.192058
2058.00	0.192401
2059.00	0.192613
2060.00	0.192524
2061.00	0.192447
2062.00	0.192679
2063.00	0.192732
2064.00	0.192745
2065.00	0.192902
2066.00	0.192978
2067.00	0.193114
2068.00	0.192964
2069.00	0.193267
2070.00	0.193294
2071.00	0.193155
2072.00	0.193148
2073.00	0.193233
2074.00	0.193006
2075.00	0.192771
2076.00	0.192718
2077.00	0.192618
2078.00	0.192611
2079.00	0.192655
2080.00	0.192763
2081.00	0.192658
2082.00	0.192554
2083.00	0.192498
2084.00	0.192397
2085.00	0.192410
2086.00	0.191982
2087.00	0.191823
2088.00	0.191477
2089.00	0.191449
2090.00	0.191430
2091.00	0.191410
2092.00	0.191288
2093.00	0.191246
2094.00	0.191269
2095.00	0.191337
2096.00	0.191168
2097.00	0.191045
2098.00	0.191100
2099.00	0.190961
2100.00	0.190783
2101.00	0.190615
2102.00	0.190705
2103.00	0.190594
2104.00	0.190754
2105.00	0.191013
2106.00	0.190914
2107.00	0.190581
2108.00	0.190382
2109.00	0.190338
2110.00	0.189854
2111.00	0.189717
2112.00	0.189633
2113.00	0.189405
2114.00	0.189175
2115.00	0.189050
2116.00	0.189175
2117.00	0.189179
2118.00	0.189380
2119.00	0.189121
2120.00	0.189287
2121.00	0.188994
2122.00	0.188825
2123.00	0.188702
2124.00	0.189004
2125.00	0.188892
2126.00	0.188800
2127.00	0.189070
2128.00	0.188984
2129.00	0.188677
2130.00	0.188615
2131.00	0.188618
2132.00	0.188558
2133.00	0.187974
2134.00	0.187871
2135.00	0.187625
2136.00	0.187470
2137.00	0.187262
2138.00	0.187324
2139.00	0.187002
2140.00	0.186791
2141.00	0.186555
2142.00	0.186414
2143.00	0.186136
2144.00	0.185785
2145.00	0.185746
2146.00	0.185855
2147.00	0.185546
2148.00	0.185426
2149.00	0.185392
2150.00	0.185574
2151.00	0.185180
2152.00	0.185021
2153.00	0.184888
2154.00	0.184650
2155.00	0.184315
2156.00	0.184457
2157.00	0.184392
2158.00	0.183925
2159.00	0.183896
2160.00	0.184105
2161.00	0.184106
2162.00	0.183804
2163.00	0.183622
2164.00	0.183746
2165.00	0.183463
2166.00	0.183145
2167.00	0.183088
2168.00	0.183198
2169.00	0.182966
2170.00	0.182898
2171.00	0.182918
2172.00	0.182839
2173.00	0.182579
2174.00	0.182626
2175.00	0.182850
2176.00	0.182496
2177.00	0.182361
2178.00	0.182373
2179.00	0.182379
2180.00	0.182140
2181.00	0.182281
2182.00	0.182254
2183.00	0.182435
2184.00	0.182204
2185.00	0.182182
2186.00	0.182319
2187.00	0.182084
2188.00	0.181922
2189.00	0.181789
2190.00	0.181931
2191.00	0.181440
2192.00	0.181346
2193.00	0.181506
2194.00	0.181380
2195.00	0.181124
2196.00	0.181083
2197.00	0.181070
[truncated: 303 more rows]
