# Supplementary material for: Ultrafast charge-transfer-induced spin transition in cobalt-tungstate molecular photomagnets
Source: Nat Commun. 2025 Jun 6;16:5012. doi: 10.1038/s41467-025-60401-4 (PMC12144094; doi:10.1038/s41467-025-60401-4)
Supplement: Supplementary file 5 — Source Data [file 41467_2025_60401_MOESM5_ESM.zip › Source_Data_files/Photoinduced_UV_vis_NIR_spectra_CsCoW/photo2nd_anealing/File_220713_200211.txt]

File_220713_200211.spc - RawData
�g�� (nm)	Abs.
200.00	1.810377
201.00	1.893557
202.00	1.749193
203.00	1.808704
204.00	1.755487
205.00	2.104463
206.00	1.890862
207.00	2.043661
208.00	1.954728
209.00	1.952968
210.00	1.924371
211.00	2.044971
212.00	1.983276
213.00	1.912052
214.00	1.970373
215.00	1.991457
216.00	1.991010
217.00	2.104031
218.00	2.197447
219.00	2.136546
220.00	2.092128
221.00	2.037551
222.00	2.026948
223.00	1.981309
224.00	1.992563
225.00	2.028297
226.00	2.013551
227.00	2.035616
228.00	2.059203
229.00	2.089238
230.00	2.114146
231.00	2.134335
232.00	2.161644
233.00	2.164422
234.00	2.127313
235.00	2.098362
236.00	2.116143
237.00	2.078460
238.00	2.093046
239.00	2.099280
240.00	2.114791
241.00	2.112785
242.00	2.115470
243.00	2.107533
244.00	2.110934
245.00	2.113278
246.00	2.106033
247.00	2.109111
248.00	2.123894
249.00	2.128940
250.00	2.138684
251.00	2.139530
252.00	2.135359
253.00	2.122754
254.00	2.127281
255.00	2.112933
256.00	2.113155
257.00	2.131358
258.00	2.158026
259.00	2.157896
260.00	2.185846
261.00	2.186918
262.00	2.159317
263.00	2.150649
264.00	2.145486
265.00	2.119440
266.00	2.114849
267.00	2.131656
268.00	2.127434
269.00	2.120889
270.00	2.111912
271.00	2.100398
272.00	2.071140
273.00	2.052092
274.00	2.041507
275.00	2.035599
276.00	2.030382
277.00	2.022500
278.00	2.013443
279.00	2.004171
280.00	1.993602
281.00	1.979968
282.00	1.965507
283.00	1.958606
284.00	1.953876
285.00	1.939163
286.00	1.934297
287.00	1.921780
288.00	1.911011
289.00	1.889131
290.00	1.879543
291.00	1.862006
292.00	1.856858
293.00	1.845012
294.00	1.840015
295.00	1.827252
296.00	1.820349
297.00	1.803724
298.00	1.788838
299.00	1.778782
300.00	1.770517
301.00	1.751022
302.00	1.746282
303.00	1.735357
304.00	1.722064
305.00	1.716903
306.00	1.715067
307.00	1.706341
308.00	1.716443
309.00	1.709691
310.00	1.696602
311.00	1.702710
312.00	1.698161
313.00	1.692696
314.00	1.682970
315.00	1.684529
316.00	1.664165
317.00	1.654486
318.00	1.631451
319.00	1.631821
320.00	1.621905
321.00	1.617877
322.00	1.612158
323.00	1.606757
324.00	1.591651
325.00	1.583120
326.00	1.572553
327.00	1.569736
328.00	1.564950
329.00	1.560989
330.00	1.554935
331.00	1.554058
332.00	1.548493
333.00	1.543296
334.00	1.536657
335.00	1.530391
336.00	1.525699
337.00	1.517053
338.00	1.509819
339.00	1.508171
340.00	1.505880
341.00	1.497708
342.00	1.491579
343.00	1.487977
344.00	1.486989
345.00	1.483142
346.00	1.480985
347.00	1.480173
348.00	1.475439
349.00	1.469280
350.00	1.465786
351.00	1.462551
352.00	1.460271
353.00	1.457593
354.00	1.455187
355.00	1.449662
356.00	1.444857
357.00	1.437600
358.00	1.433434
359.00	1.426218
360.00	1.421072
361.00	1.415373
362.00	1.409769
363.00	1.404212
364.00	1.396956
365.00	1.389270
366.00	1.379898
367.00	1.370128
368.00	1.358321
369.00	1.349070
370.00	1.338204
371.00	1.326855
372.00	1.314393
373.00	1.301587
374.00	1.287824
375.00	1.274789
376.00	1.261099
377.00	1.246839
378.00	1.232470
379.00	1.218031
380.00	1.204502
381.00	1.192372
382.00	1.179188
383.00	1.168311
384.00	1.156312
385.00	1.143664
386.00	1.132463
387.00	1.123323
388.00	1.113393
389.00	1.104668
390.00	1.096428
391.00	1.086999
392.00	1.079149
393.00	1.071256
394.00	1.064538
395.00	1.058603
396.00	1.053385
397.00	1.047612
398.00	1.042685
399.00	1.037429
400.00	1.032588
401.00	1.028667
402.00	1.025223
403.00	1.021719
404.00	1.019141
405.00	1.016802
406.00	1.014464
407.00	1.012615
408.00	1.012091
409.00	1.011038
410.00	1.011064
411.00	1.010537
412.00	1.010233
413.00	1.009010
414.00	1.010035
415.00	1.009706
416.00	1.009680
417.00	1.009971
418.00	1.010479
419.00	1.009825
420.00	1.010146
421.00	1.010806
422.00	1.011095
423.00	1.012361
424.00	1.013736
425.00	1.014898
426.00	1.015887
427.00	1.017442
428.00	1.018544
429.00	1.019379
430.00	1.020404
431.00	1.021575
432.00	1.023191
433.00	1.025246
434.00	1.027308
435.00	1.028427
436.00	1.029816
437.00	1.030268
438.00	1.030823
439.00	1.031179
440.00	1.032594
441.00	1.034109
442.00	1.035709
443.00	1.036589
444.00	1.038050
445.00	1.039073
446.00	1.039925
447.00	1.040670
448.00	1.041777
449.00	1.043229
450.00	1.043833
451.00	1.044878
452.00	1.045358
453.00	1.046197
454.00	1.045739
455.00	1.046827
456.00	1.047250
457.00	1.048492
458.00	1.049098
459.00	1.050034
460.00	1.050269
461.00	1.051240
462.00	1.051570
463.00	1.052243
464.00	1.052480
465.00	1.053175
466.00	1.053038
467.00	1.053204
468.00	1.052985
469.00	1.053299
470.00	1.053399
471.00	1.053630
472.00	1.053922
473.00	1.053663
474.00	1.053387
475.00	1.052845
476.00	1.052477
477.00	1.052154
478.00	1.051768
479.00	1.051269
480.00	1.050878
481.00	1.050662
482.00	1.049814
483.00	1.049553
484.00	1.048825
485.00	1.047916
486.00	1.046530
487.00	1.045318
488.00	1.043949
489.00	1.043388
490.00	1.042301
491.00	1.041132
492.00	1.039947
493.00	1.038447
494.00	1.036716
495.00	1.034989
496.00	1.033697
497.00	1.032286
498.00	1.030464
499.00	1.028900
500.00	1.026649
501.00	1.024778
502.00	1.022670
503.00	1.021476
504.00	1.019131
505.00	1.017480
506.00	1.014852
507.00	1.012999
508.00	1.010455
509.00	1.008358
510.00	1.005777
511.00	1.003766
512.00	1.000792
513.00	0.997954
514.00	0.995031
515.00	0.992656
516.00	0.989124
517.00	0.986533
518.00	0.983831
519.00	0.981016
520.00	0.977594
521.00	0.975221
522.00	0.972551
523.00	0.968964
524.00	0.966105
525.00	0.962970
526.00	0.959670
527.00	0.956118
528.00	0.952988
529.00	0.948776
530.00	0.945747
531.00	0.941728
532.00	0.937639
533.00	0.933954
534.00	0.931250
535.00	0.927685
536.00	0.924176
537.00	0.920971
538.00	0.917935
539.00	0.914358
540.00	0.910655
541.00	0.907761
542.00	0.904306
543.00	0.900794
544.00	0.897132
545.00	0.893750
546.00	0.890034
547.00	0.886378
548.00	0.882677
549.00	0.878640
550.00	0.874511
551.00	0.870448
552.00	0.866774
553.00	0.862561
554.00	0.858680
555.00	0.855398
556.00	0.851715
557.00	0.847781
558.00	0.844344
559.00	0.840755
560.00	0.836890
561.00	0.833152
562.00	0.829276
563.00	0.824998
564.00	0.821492
565.00	0.817368
566.00	0.813794
567.00	0.810547
568.00	0.807163
569.00	0.803934
570.00	0.800879
571.00	0.797787
572.00	0.794332
573.00	0.791631
574.00	0.788239
575.00	0.784976
576.00	0.781824
577.00	0.779122
578.00	0.776045
579.00	0.773410
580.00	0.770941
581.00	0.767798
582.00	0.764883
583.00	0.762579
584.00	0.759818
585.00	0.756831
586.00	0.754417
587.00	0.752022
588.00	0.749367
589.00	0.746980
590.00	0.744800
591.00	0.743427
592.00	0.741036
593.00	0.738676
594.00	0.736849
595.00	0.734991
596.00	0.732774
597.00	0.731275
598.00	0.730133
599.00	0.728393
600.00	0.727090
601.00	0.725953
602.00	0.724595
603.00	0.722464
604.00	0.721137
605.00	0.720095
606.00	0.718443
607.00	0.717440
608.00	0.716307
609.00	0.715090
610.00	0.713546
611.00	0.712522
612.00	0.710940
613.00	0.710035
614.00	0.709743
615.00	0.708751
616.00	0.707705
617.00	0.707078
618.00	0.706967
619.00	0.705903
620.00	0.705120
621.00	0.704465
622.00	0.703977
623.00	0.703266
624.00	0.702605
625.00	0.702143
626.00	0.701373
627.00	0.700676
628.00	0.700013
629.00	0.699159
630.00	0.699040
631.00	0.698538
632.00	0.698439
633.00	0.697752
634.00	0.697328
635.00	0.696601
636.00	0.696676
637.00	0.696014
638.00	0.695591
639.00	0.695256
640.00	0.695253
641.00	0.694555
642.00	0.694600
643.00	0.694969
644.00	0.694505
645.00	0.694243
646.00	0.693910
647.00	0.693120
648.00	0.692681
649.00	0.692909
650.00	0.692689
651.00	0.693103
652.00	0.693781
653.00	0.693150
654.00	0.692741
655.00	0.692716
656.00	0.691819
657.00	0.691115
658.00	0.690870
659.00	0.690763
660.00	0.689352
661.00	0.689381
662.00	0.688662
663.00	0.688611
664.00	0.688300
665.00	0.689109
666.00	0.689062
667.00	0.689405
668.00	0.689397
669.00	0.689708
670.00	0.689653
671.00	0.689869
672.00	0.690062
673.00	0.690645
674.00	0.690244
675.00	0.690452
676.00	0.690409
677.00	0.690428
678.00	0.689789
679.00	0.690215
680.00	0.689886
681.00	0.689944
682.00	0.690188
683.00	0.689942
684.00	0.689823
685.00	0.690443
686.00	0.690247
687.00	0.689742
688.00	0.689915
689.00	0.688900
690.00	0.687814
691.00	0.687653
692.00	0.688001
693.00	0.688377
694.00	0.689237
695.00	0.689663
696.00	0.689456
697.00	0.688184
698.00	0.688286
699.00	0.687670
700.00	0.687282
701.00	0.687532
702.00	0.688405
703.00	0.687667
704.00	0.688887
705.00	0.689069
706.00	0.688913
707.00	0.688092
708.00	0.688104
709.00	0.686918
710.00	0.686664
711.00	0.685661
712.00	0.686396
713.00	0.685780
714.00	0.685515
715.00	0.685211
716.00	0.685281
717.00	0.684799
718.00	0.684544
719.00	0.686778
720.00	0.688849
721.00	0.689706
722.00	0.690337
723.00	0.690521
724.00	0.691013
725.00	0.691456
726.00	0.691858
727.00	0.692343
728.00	0.692560
729.00	0.693007
730.00	0.692646
731.00	0.692268
732.00	0.692099
733.00	0.691810
734.00	0.691489
735.00	0.691218
736.00	0.690919
737.00	0.690729
738.00	0.690441
739.00	0.690060
740.00	0.689722
741.00	0.689444
742.00	0.689060
743.00	0.688665
744.00	0.688327
745.00	0.687974
746.00	0.687695
747.00	0.687268
748.00	0.686926
749.00	0.686462
750.00	0.686123
751.00	0.685740
752.00	0.685323
753.00	0.684849
754.00	0.684383
755.00	0.683834
756.00	0.683356
757.00	0.682950
758.00	0.682421
759.00	0.681984
760.00	0.681443
761.00	0.680881
762.00	0.680366
763.00	0.679778
764.00	0.679335
765.00	0.678792
766.00	0.678214
767.00	0.677610
768.00	0.677041
769.00	0.676429
770.00	0.675927
771.00	0.675297
772.00	0.674750
773.00	0.674173
774.00	0.673492
775.00	0.672843
776.00	0.672189
777.00	0.671664
778.00	0.671092
779.00	0.670563
780.00	0.669970
781.00	0.669382
782.00	0.668722
783.00	0.668033
784.00	0.667401
785.00	0.666712
786.00	0.665995
787.00	0.665256
788.00	0.664581
789.00	0.663928
790.00	0.663270
791.00	0.662640
792.00	0.661995
793.00	0.661218
794.00	0.660380
795.00	0.659575
796.00	0.658730
797.00	0.657889
798.00	0.657108
799.00	0.656306
800.00	0.655462
801.00	0.654719
802.00	0.653979
803.00	0.653233
804.00	0.652457
805.00	0.651556
806.00	0.650775
807.00	0.649876
808.00	0.648986
809.00	0.648120
810.00	0.647336
811.00	0.646672
812.00	0.645899
813.00	0.645155
814.00	0.644398
815.00	0.643459
816.00	0.642751
817.00	0.642115
818.00	0.641290
819.00	0.640518
820.00	0.639661
821.00	0.638976
822.00	0.638339
823.00	0.637605
824.00	0.636947
825.00	0.636383
826.00	0.635723
827.00	0.635117
828.00	0.634357
829.00	0.633707
830.00	0.633072
831.00	0.632381
832.00	0.631862
833.00	0.631207
834.00	0.630635
835.00	0.630057
836.00	0.629407
837.00	0.628900
838.00	0.628416
839.00	0.627810
840.00	0.627347
841.00	0.626716
842.00	0.626106
843.00	0.625620
844.00	0.625080
845.00	0.624614
846.00	0.624149
847.00	0.623546
848.00	0.623181
849.00	0.622732
850.00	0.622194
851.00	0.621665
852.00	0.621152
853.00	0.620647
854.00	0.620237
855.00	0.619700
856.00	0.619169
857.00	0.618549
858.00	0.618063
859.00	0.617505
860.00	0.616930
861.00	0.616481
862.00	0.616049
863.00	0.612078
864.00	0.608177
865.00	0.604192
866.00	0.600247
867.00	0.596335
868.00	0.592342
869.00	0.588479
870.00	0.584550
871.00	0.580539
872.00	0.576482
873.00	0.572569
874.00	0.568653
875.00	0.564780
876.00	0.560855
877.00	0.556979
878.00	0.553018
879.00	0.548996
880.00	0.548035
881.00	0.547081
882.00	0.546036
883.00	0.544996
884.00	0.544086
885.00	0.543152
886.00	0.542056
887.00	0.541112
888.00	0.540163
889.00	0.539114
890.00	0.538144
891.00	0.537154
892.00	0.536171
893.00	0.535212
894.00	0.534165
895.00	0.533159
896.00	0.532146
897.00	0.531089
898.00	0.530032
899.00	0.529037
900.00	0.528026
901.00	0.526994
902.00	0.525925
903.00	0.524912
904.00	0.523867
905.00	0.522789
906.00	0.521850
907.00	0.520815
908.00	0.519789
909.00	0.518723
910.00	0.517634
911.00	0.516599
912.00	0.515562
913.00	0.514602
914.00	0.513615
915.00	0.512625
916.00	0.511612
917.00	0.510618
918.00	0.509601
919.00	0.508637
920.00	0.507700
921.00	0.506736
922.00	0.505783
923.00	0.504811
924.00	0.503847
925.00	0.502873
926.00	0.501971
927.00	0.501079
928.00	0.500098
929.00	0.499110
930.00	0.498103
931.00	0.497144
932.00	0.496182
933.00	0.495234
934.00	0.494280
935.00	0.493325
936.00	0.492416
937.00	0.491481
938.00	0.490546
939.00	0.489653
940.00	0.488777
941.00	0.487903
942.00	0.487043
943.00	0.486148
944.00	0.485283
945.00	0.484440
946.00	0.483606
947.00	0.482792
948.00	0.481991
949.00	0.481214
950.00	0.480435
951.00	0.479606
952.00	0.478778
953.00	0.477926
954.00	0.477042
955.00	0.476220
956.00	0.475351
957.00	0.474472
958.00	0.473604
959.00	0.472760
960.00	0.471961
961.00	0.471136
962.00	0.470296
963.00	0.469457
964.00	0.468575
965.00	0.467681
966.00	0.466762
967.00	0.465823
968.00	0.464919
969.00	0.463989
970.00	0.463057
971.00	0.462220
972.00	0.461333
973.00	0.460427
974.00	0.459520
975.00	0.458616
976.00	0.457718
977.00	0.456752
978.00	0.455797
979.00	0.454913
980.00	0.453998
981.00	0.453119
982.00	0.452263
983.00	0.451440
984.00	0.450623
985.00	0.449813
986.00	0.449019
987.00	0.448178
988.00	0.447302
989.00	0.446452
990.00	0.445650
991.00	0.444833
992.00	0.444017
993.00	0.443181
994.00	0.442406
995.00	0.441633
996.00	0.440819
997.00	0.440028
998.00	0.439235
999.00	0.438400
1000.00	0.437574
1001.00	0.436753
1002.00	0.435929
1003.00	0.435144
1004.00	0.434395
1005.00	0.433643
1006.00	0.432898
1007.00	0.432143
1008.00	0.431396
1009.00	0.430632
1010.00	0.429850
1011.00	0.429076
1012.00	0.428270
1013.00	0.427516
1014.00	0.426758
1015.00	0.426002
1016.00	0.425245
1017.00	0.424505
1018.00	0.423756
1019.00	0.423018
1020.00	0.422260
1021.00	0.421513
1022.00	0.420764
1023.00	0.419995
1024.00	0.419250
1025.00	0.418527
1026.00	0.417815
1027.00	0.417121
1028.00	0.416381
1029.00	0.415697
1030.00	0.414962
1031.00	0.414270
1032.00	0.413568
1033.00	0.412867
1034.00	0.412151
1035.00	0.411453
1036.00	0.410755
1037.00	0.410066
1038.00	0.409368
1039.00	0.408679
1040.00	0.407982
1041.00	0.407273
1042.00	0.406557
1043.00	0.405871
1044.00	0.405166
1045.00	0.404487
1046.00	0.403780
1047.00	0.403116
1048.00	0.402431
1049.00	0.401745
1050.00	0.401068
1051.00	0.400395
1052.00	0.399730
1053.00	0.399053
1054.00	0.398395
1055.00	0.397759
1056.00	0.397103
1057.00	0.396462
1058.00	0.395845
1059.00	0.395247
1060.00	0.394622
1061.00	0.393995
1062.00	0.393339
1063.00	0.392721
1064.00	0.392077
1065.00	0.391453
1066.00	0.390809
1067.00	0.390175
1068.00	0.389544
1069.00	0.388902
1070.00	0.388294
1071.00	0.387617
1072.00	0.386965
1073.00	0.386316
1074.00	0.385651
1075.00	0.384986
1076.00	0.384293
1077.00	0.383590
1078.00	0.382939
1079.00	0.382316
1080.00	0.381686
1081.00	0.381047
1082.00	0.380382
1083.00	0.379760
1084.00	0.379151
1085.00	0.378528
1086.00	0.377909
1087.00	0.377284
1088.00	0.376692
1089.00	0.376072
1090.00	0.375491
1091.00	0.374918
1092.00	0.374332
1093.00	0.373754
1094.00	0.373207
1095.00	0.372632
1096.00	0.372105
1097.00	0.371534
1098.00	0.370973
1099.00	0.370397
1100.00	0.369816
1101.00	0.369236
1102.00	0.368688
1103.00	0.368170
1104.00	0.367635
1105.00	0.367102
1106.00	0.366583
1107.00	0.366072
1108.00	0.365544
1109.00	0.365027
1110.00	0.364504
1111.00	0.363972
1112.00	0.363452
1113.00	0.362908
1114.00	0.362415
1115.00	0.361917
1116.00	0.361433
1117.00	0.360976
1118.00	0.360518
1119.00	0.360030
1120.00	0.359492
1121.00	0.359005
1122.00	0.358507
1123.00	0.357972
1124.00	0.357419
1125.00	0.356924
1126.00	0.356416
1127.00	0.355905
1128.00	0.355388
1129.00	0.354836
1130.00	0.354297
1131.00	0.353746
1132.00	0.353199
1133.00	0.352657
1134.00	0.352106
1135.00	0.351542
1136.00	0.351008
1137.00	0.350513
1138.00	0.349982
1139.00	0.349470
1140.00	0.348982
1141.00	0.348506
1142.00	0.347979
1143.00	0.347459
1144.00	0.346954
1145.00	0.346477
1146.00	0.346021
1147.00	0.345535
1148.00	0.345072
1149.00	0.344624
1150.00	0.344157
1151.00	0.343673
1152.00	0.343206
1153.00	0.342717
1154.00	0.342245
1155.00	0.341763
1156.00	0.341266
1157.00	0.340767
1158.00	0.340278
1159.00	0.339811
1160.00	0.339352
1161.00	0.338898
1162.00	0.338427
1163.00	0.337956
1164.00	0.337482
1165.00	0.337026
1166.00	0.336549
1167.00	0.336116
1168.00	0.335688
1169.00	0.335261
1170.00	0.334840
1171.00	0.334372
1172.00	0.333935
1173.00	0.333532
1174.00	0.333130
1175.00	0.332729
1176.00	0.332326
1177.00	0.331923
1178.00	0.331533
1179.00	0.331120
1180.00	0.330713
1181.00	0.330314
1182.00	0.329889
1183.00	0.329470
1184.00	0.329057
1185.00	0.328658
1186.00	0.328232
1187.00	0.327808
1188.00	0.327371
1189.00	0.326966
1190.00	0.326568
1191.00	0.326179
1192.00	0.325770
1193.00	0.325365
1194.00	0.324938
1195.00	0.324542
1196.00	0.324161
1197.00	0.323812
1198.00	0.323426
1199.00	0.323035
1200.00	0.322654
1201.00	0.322272
1202.00	0.321882
1203.00	0.321505
1204.00	0.321121
1205.00	0.320778
1206.00	0.320377
1207.00	0.319982
1208.00	0.319599
1209.00	0.319213
1210.00	0.318831
1211.00	0.318483
1212.00	0.318092
1213.00	0.317729
1214.00	0.317345
1215.00	0.317001
1216.00	0.316651
1217.00	0.316310
1218.00	0.315928
1219.00	0.315555
1220.00	0.315204
1221.00	0.314857
1222.00	0.314511
1223.00	0.314185
1224.00	0.313854
1225.00	0.313510
1226.00	0.313178
1227.00	0.312847
1228.00	0.312499
1229.00	0.312148
1230.00	0.311782
1231.00	0.311448
1232.00	0.311115
1233.00	0.310789
1234.00	0.310460
1235.00	0.310151
1236.00	0.309834
1237.00	0.309515
1238.00	0.309205
1239.00	0.308912
1240.00	0.308601
1241.00	0.308282
1242.00	0.307945
1243.00	0.307634
1244.00	0.307332
1245.00	0.307015
1246.00	0.306727
1247.00	0.306417
1248.00	0.306082
1249.00	0.305766
1250.00	0.305458
1251.00	0.305120
1252.00	0.304774
1253.00	0.304439
1254.00	0.304110
1255.00	0.303785
1256.00	0.303436
1257.00	0.303120
1258.00	0.302790
1259.00	0.302482
1260.00	0.302164
1261.00	0.301843
1262.00	0.301530
1263.00	0.301207
1264.00	0.300915
1265.00	0.300586
1266.00	0.300257
1267.00	0.299927
1268.00	0.299622
1269.00	0.299303
1270.00	0.298990
1271.00	0.298668
1272.00	0.298340
1273.00	0.298003
1274.00	0.297670
1275.00	0.297337
1276.00	0.297038
1277.00	0.296723
1278.00	0.296408
1279.00	0.296133
1280.00	0.295854
1281.00	0.295547
1282.00	0.295282
1283.00	0.294999
1284.00	0.294705
1285.00	0.294424
1286.00	0.294175
1287.00	0.293934
1288.00	0.293680
1289.00	0.293388
1290.00	0.293151
1291.00	0.292891
1292.00	0.292632
1293.00	0.292362
1294.00	0.292100
1295.00	0.291855
1296.00	0.291579
1297.00	0.291280
1298.00	0.291001
1299.00	0.290708
1300.00	0.290416
1301.00	0.290127
1302.00	0.289815
1303.00	0.289506
1304.00	0.289194
1305.00	0.288912
1306.00	0.288654
1307.00	0.288350
1308.00	0.288053
1309.00	0.287772
1310.00	0.287498
1311.00	0.287206
1312.00	0.286898
1313.00	0.286621
1314.00	0.286369
1315.00	0.286126
1316.00	0.285901
1317.00	0.285667
1318.00	0.285442
1319.00	0.285236
1320.00	0.285039
1321.00	0.284816
1322.00	0.284585
1323.00	0.284369
1324.00	0.284127
1325.00	0.283900
1326.00	0.283688
1327.00	0.283418
1328.00	0.283185
1329.00	0.282939
1330.00	0.282672
1331.00	0.282389
1332.00	0.282076
1333.00	0.281746
1334.00	0.281447
1335.00	0.281122
1336.00	0.280777
1337.00	0.280424
1338.00	0.280079
1339.00	0.279707
1340.00	0.279335
1341.00	0.279003
1342.00	0.278660
1343.00	0.278253
1344.00	0.277881
1345.00	0.277506
1346.00	0.277146
1347.00	0.276761
1348.00	0.276390
1349.00	0.276062
1350.00	0.275731
1351.00	0.275378
1352.00	0.275079
1353.00	0.274825
1354.00	0.274549
1355.00	0.274274
1356.00	0.274036
1357.00	0.273819
1358.00	0.273589
1359.00	0.273373
1360.00	0.273186
1361.00	0.272989
1362.00	0.272768
1363.00	0.272527
1364.00	0.272317
1365.00	0.272085
1366.00	0.271828
1367.00	0.271590
1368.00	0.271349
1369.00	0.271056
1370.00	0.270737
1371.00	0.270425
1372.00	0.270112
1373.00	0.269792
1374.00	0.269459
1375.00	0.269149
1376.00	0.268809
1377.00	0.268461
1378.00	0.268125
1379.00	0.267770
1380.00	0.267426
1381.00	0.267056
1382.00	0.266702
1383.00	0.266355
1384.00	0.265972
1385.00	0.265601
1386.00	0.265259
1387.00	0.264895
1388.00	0.264536
1389.00	0.264159
1390.00	0.263779
1391.00	0.263398
1392.00	0.262978
1393.00	0.262569
1394.00	0.262177
1395.00	0.261764
1396.00	0.261349
1397.00	0.260951
1398.00	0.260569
1399.00	0.260175
1400.00	0.259773
1401.00	0.259382
1402.00	0.258959
1403.00	0.258577
1404.00	0.258199
1405.00	0.257820
1406.00	0.257461
1407.00	0.257084
1408.00	0.256704
1409.00	0.256317
1410.00	0.255929
1411.00	0.255544
1412.00	0.255168
1413.00	0.254830
1414.00	0.254486
1415.00	0.254109
1416.00	0.253742
1417.00	0.253398
1418.00	0.253049
1419.00	0.252730
1420.00	0.252358
1421.00	0.252022
1422.00	0.251668
1423.00	0.251351
1424.00	0.251039
1425.00	0.250707
1426.00	0.250413
1427.00	0.250107
1428.00	0.249807
1429.00	0.249537
1430.00	0.249266
1431.00	0.248986
1432.00	0.248725
1433.00	0.248463
1434.00	0.248210
1435.00	0.247993
1436.00	0.247769
1437.00	0.247542
1438.00	0.247290
1439.00	0.247060
1440.00	0.246803
1441.00	0.246571
1442.00	0.246359
1443.00	0.246123
1444.00	0.245920
1445.00	0.245697
1446.00	0.245464
1447.00	0.245254
1448.00	0.245042
1449.00	0.244845
1450.00	0.244634
1451.00	0.244455
1452.00	0.244271
1453.00	0.244086
1454.00	0.243923
1455.00	0.243756
1456.00	0.243596
1457.00	0.243434
1458.00	0.243257
1459.00	0.243079
1460.00	0.242941
1461.00	0.242791
1462.00	0.242662
1463.00	0.242511
1464.00	0.242346
1465.00	0.242191
1466.00	0.242040
1467.00	0.241922
1468.00	0.241747
1469.00	0.241573
1470.00	0.241398
1471.00	0.241208
1472.00	0.241059
1473.00	0.240923
1474.00	0.240781
1475.00	0.240636
1476.00	0.240507
1477.00	0.240366
1478.00	0.240215
1479.00	0.240049
1480.00	0.239901
1481.00	0.239772
1482.00	0.239639
1483.00	0.239504
1484.00	0.239399
1485.00	0.239300
1486.00	0.239194
1487.00	0.239087
1488.00	0.238988
1489.00	0.238881
1490.00	0.238724
1491.00	0.238595
1492.00	0.238470
1493.00	0.238335
1494.00	0.238197
1495.00	0.238070
1496.00	0.237982
1497.00	0.237910
1498.00	0.237804
1499.00	0.237696
1500.00	0.237595
1501.00	0.237459
1502.00	0.237317
1503.00	0.237150
1504.00	0.237000
1505.00	0.236872
1506.00	0.236726
1507.00	0.236613
1508.00	0.236488
1509.00	0.236371
1510.00	0.236245
1511.00	0.236094
1512.00	0.235970
1513.00	0.235821
1514.00	0.235670
1515.00	0.235504
1516.00	0.235368
1517.00	0.235244
1518.00	0.235127
1519.00	0.235042
1520.00	0.234973
1521.00	0.234889
1522.00	0.234773
1523.00	0.234673
1524.00	0.234568
1525.00	0.234460
1526.00	0.234330
1527.00	0.234221
1528.00	0.234103
1529.00	0.233971
1530.00	0.233887
1531.00	0.233784
1532.00	0.233698
1533.00	0.233586
1534.00	0.233434
1535.00	0.233259
1536.00	0.233100
1537.00	0.232957
1538.00	0.232814
1539.00	0.232694
1540.00	0.232570
1541.00	0.232434
1542.00	0.232284
1543.00	0.232164
1544.00	0.232042
1545.00	0.231952
1546.00	0.231854
1547.00	0.231730
1548.00	0.231600
1549.00	0.231476
1550.00	0.231364
1551.00	0.231251
1552.00	0.231163
1553.00	0.231059
1554.00	0.230922
1555.00	0.230804
1556.00	0.230672
1557.00	0.230543
1558.00	0.230413
1559.00	0.230281
1560.00	0.230180
1561.00	0.230075
1562.00	0.229974
1563.00	0.229865
1564.00	0.229753
1565.00	0.229638
1566.00	0.229483
1567.00	0.229328
1568.00	0.229189
1569.00	0.229049
1570.00	0.228875
1571.00	0.228742
1572.00	0.228600
1573.00	0.228445
1574.00	0.228279
1575.00	0.228136
1576.00	0.228011
1577.00	0.227840
1578.00	0.227661
1579.00	0.227491
1580.00	0.227326
1581.00	0.227129
1582.00	0.226948
1583.00	0.226804
1584.00	0.226657
1585.00	0.226536
1586.00	0.226395
1587.00	0.226247
1588.00	0.226097
1589.00	0.225929
1590.00	0.225793
1591.00	0.225683
1592.00	0.225559
1593.00	0.225442
1594.00	0.225310
1595.00	0.225197
1596.00	0.225097
1597.00	0.224971
1598.00	0.224859
1599.00	0.224731
1600.00	0.224580
1601.00	0.224446
1602.00	0.224299
1603.00	0.224155
1604.00	0.224030
1605.00	0.223881
1606.00	0.223754
1607.00	0.223636
1608.00	0.223496
1609.00	0.223364
1610.00	0.223206
1611.00	0.223063
1612.00	0.222902
1613.00	0.222701
1614.00	0.222511
1615.00	0.222350
1616.00	0.222218
1617.00	0.222099
1618.00	0.221965
1619.00	0.221823
1620.00	0.221704
1621.00	0.221570
1622.00	0.221453
1623.00	0.221334
1624.00	0.221199
1625.00	0.221050
1626.00	0.220933
1627.00	0.220832
1628.00	0.220747
1629.00	0.220654
1630.00	0.220582
1631.00	0.220520
1632.00	0.220442
1633.00	0.220339
1634.00	0.220270
1635.00	0.220187
1636.00	0.220088
1637.00	0.219973
1638.00	0.219903
1639.00	0.219839
1640.00	0.219775
1641.00	0.219715
1642.00	0.219666
1643.00	0.220806
1644.00	0.222013
1645.00	0.223131
1646.00	0.224246
1647.00	0.225347
1648.00	0.226475
1649.00	0.227589
1650.00	0.228729
1651.00	0.229830
1652.00	0.230945
1653.00	0.232117
1654.00	0.233278
1655.00	0.234378
1656.00	0.235472
1657.00	0.236571
1658.00	0.237656
1659.00	0.238774
1660.00	0.238552
1661.00	0.238330
1662.00	0.238132
1663.00	0.237974
1664.00	0.237869
1665.00	0.237701
1666.00	0.237546
1667.00	0.237343
1668.00	0.237142
1669.00	0.236969
1670.00	0.236764
1671.00	0.236569
1672.00	0.236483
1673.00	0.236317
1674.00	0.236139
1675.00	0.236015
1676.00	0.235857
1677.00	0.235759
1678.00	0.235589
1679.00	0.235478
1680.00	0.235337
1681.00	0.235208
1682.00	0.235097
1683.00	0.235022
1684.00	0.234919
1685.00	0.234866
1686.00	0.234788
1687.00	0.234698
1688.00	0.234677
1689.00	0.234594
1690.00	0.234581
1691.00	0.234546
1692.00	0.234545
1693.00	0.234544
1694.00	0.234517
1695.00	0.234516
1696.00	0.234524
1697.00	0.234509
1698.00	0.234405
1699.00	0.234357
1700.00	0.234196
1701.00	0.234205
1702.00	0.234104
1703.00	0.234008
1704.00	0.233848
1705.00	0.233733
1706.00	0.233608
1707.00	0.233523
1708.00	0.233441
1709.00	0.233261
1710.00	0.233118
1711.00	0.232935
1712.00	0.232736
1713.00	0.232543
1714.00	0.232374
1715.00	0.232179
1716.00	0.232042
1717.00	0.231924
1718.00	0.231738
1719.00	0.231552
1720.00	0.231347
1721.00	0.231221
1722.00	0.231020
1723.00	0.230772
1724.00	0.230528
1725.00	0.230407
1726.00	0.230199
1727.00	0.229985
1728.00	0.229802
1729.00	0.229663
1730.00	0.229453
1731.00	0.229326
1732.00	0.229201
1733.00	0.228980
1734.00	0.228831
1735.00	0.228707
1736.00	0.228637
1737.00	0.228503
1738.00	0.228413
1739.00	0.228212
1740.00	0.228146
1741.00	0.228061
1742.00	0.227857
1743.00	0.227738
1744.00	0.227553
1745.00	0.227409
1746.00	0.227263
1747.00	0.227202
1748.00	0.227037
1749.00	0.226939
1750.00	0.226829
1751.00	0.226695
1752.00	0.226407
1753.00	0.226233
1754.00	0.226130
1755.00	0.225982
1756.00	0.225873
1757.00	0.225699
1758.00	0.225542
1759.00	0.225339
1760.00	0.225173
1761.00	0.225020
1762.00	0.224929
1763.00	0.224729
1764.00	0.224581
1765.00	0.224432
1766.00	0.224252
1767.00	0.224044
1768.00	0.223857
1769.00	0.223736
1770.00	0.223492
1771.00	0.223336
1772.00	0.223181
1773.00	0.223094
1774.00	0.222866
1775.00	0.222611
1776.00	0.222524
1777.00	0.222349
1778.00	0.222142
1779.00	0.221882
1780.00	0.221736
1781.00	0.221528
1782.00	0.221353
1783.00	0.221194
1784.00	0.221121
1785.00	0.220978
1786.00	0.220832
1787.00	0.220675
1788.00	0.220483
1789.00	0.220265
1790.00	0.220024
1791.00	0.219892
1792.00	0.219791
1793.00	0.219579
1794.00	0.219387
1795.00	0.219325
1796.00	0.219133
1797.00	0.218961
1798.00	0.218653
1799.00	0.218422
1800.00	0.218132
1801.00	0.217841
1802.00	0.217592
1803.00	0.217395
1804.00	0.217272
1805.00	0.217033
1806.00	0.216756
1807.00	0.216473
1808.00	0.216288
1809.00	0.216004
1810.00	0.215704
1811.00	0.215434
1812.00	0.215185
1813.00	0.215022
1814.00	0.214817
1815.00	0.214673
1816.00	0.214456
1817.00	0.214345
1818.00	0.214059
1819.00	0.213847
1820.00	0.213711
1821.00	0.213496
1822.00	0.213335
1823.00	0.213243
1824.00	0.213129
1825.00	0.212911
1826.00	0.212765
1827.00	0.212664
1828.00	0.212619
1829.00	0.212376
1830.00	0.212266
1831.00	0.212023
1832.00	0.211799
1833.00	0.211646
1834.00	0.211512
1835.00	0.211493
1836.00	0.211388
1837.00	0.211128
1838.00	0.211045
1839.00	0.210860
1840.00	0.210677
1841.00	0.210464
1842.00	0.210322
1843.00	0.210147
1844.00	0.209949
1845.00	0.209693
1846.00	0.209634
1847.00	0.209358
1848.00	0.209228
1849.00	0.209073
1850.00	0.208866
1851.00	0.208601
1852.00	0.208392
1853.00	0.208132
1854.00	0.208017
1855.00	0.207776
1856.00	0.207592
1857.00	0.207408
1858.00	0.207213
1859.00	0.206998
1860.00	0.206798
1861.00	0.206570
1862.00	0.206407
1863.00	0.206192
1864.00	0.206133
1865.00	0.205989
1866.00	0.205880
1867.00	0.205765
1868.00	0.205562
1869.00	0.205370
1870.00	0.205248
1871.00	0.205055
1872.00	0.204857
1873.00	0.204746
1874.00	0.204624
1875.00	0.204538
1876.00	0.204466
1877.00	0.204339
1878.00	0.204253
1879.00	0.204141
1880.00	0.203990
1881.00	0.203810
1882.00	0.203619
1883.00	0.203360
1884.00	0.203295
1885.00	0.203270
1886.00	0.203112
1887.00	0.203056
1888.00	0.202955
1889.00	0.202939
1890.00	0.202846
1891.00	0.202712
1892.00	0.202649
1893.00	0.202421
1894.00	0.202382
1895.00	0.202385
1896.00	0.202413
1897.00	0.202296
1898.00	0.202227
1899.00	0.202208
1900.00	0.202358
1901.00	0.202247
1902.00	0.202334
1903.00	0.202318
1904.00	0.202300
1905.00	0.202096
1906.00	0.201867
1907.00	0.201837
1908.00	0.201769
1909.00	0.201853
1910.00	0.201822
1911.00	0.201787
1912.00	0.201640
1913.00	0.201560
1914.00	0.201504
1915.00	0.201455
1916.00	0.201469
1917.00	0.201283
1918.00	0.201256
1919.00	0.200985
1920.00	0.200968
1921.00	0.200851
1922.00	0.200881
1923.00	0.200632
1924.00	0.200558
1925.00	0.200445
1926.00	0.200113
1927.00	0.199918
1928.00	0.199673
1929.00	0.199519
1930.00	0.199122
1931.00	0.199197
1932.00	0.198938
1933.00	0.198570
1934.00	0.198537
1935.00	0.198395
1936.00	0.198346
1937.00	0.198033
1938.00	0.197787
1939.00	0.197466
1940.00	0.197351
1941.00	0.196962
1942.00	0.197063
1943.00	0.196972
1944.00	0.197113
1945.00	0.196982
1946.00	0.196941
1947.00	0.197060
1948.00	0.196608
1949.00	0.196727
1950.00	0.196676
1951.00	0.196513
1952.00	0.196206
1953.00	0.196051
1954.00	0.196051
1955.00	0.195867
1956.00	0.195885
1957.00	0.196026
1958.00	0.196130
1959.00	0.195743
1960.00	0.195570
1961.00	0.195284
1962.00	0.195174
1963.00	0.194722
1964.00	0.194515
1965.00	0.194474
1966.00	0.194048
1967.00	0.193982
1968.00	0.193966
1969.00	0.194015
1970.00	0.193668
1971.00	0.193586
1972.00	0.193737
1973.00	0.193796
1974.00	0.193710
1975.00	0.193512
1976.00	0.193597
1977.00	0.193457
1978.00	0.193544
1979.00	0.193522
1980.00	0.193766
1981.00	0.193651
1982.00	0.193652
1983.00	0.193726
1984.00	0.193469
1985.00	0.193290
1986.00	0.193077
1987.00	0.193173
1988.00	0.192957
1989.00	0.192724
1990.00	0.192371
1991.00	0.192192
1992.00	0.192070
1993.00	0.191996
1994.00	0.192049
1995.00	0.191795
1996.00	0.191761
1997.00	0.191775
1998.00	0.191822
1999.00	0.191676
2000.00	0.191721
2001.00	0.191912
2002.00	0.191845
2003.00	0.192021
2004.00	0.192011
2005.00	0.192055
2006.00	0.192242
2007.00	0.192334
2008.00	0.192466
2009.00	0.192510
2010.00	0.192475
2011.00	0.192524
2012.00	0.192521
2013.00	0.192440
2014.00	0.192285
2015.00	0.192286
2016.00	0.192389
2017.00	0.192279
2018.00	0.192218
2019.00	0.192106
2020.00	0.191835
2021.00	0.191747
2022.00	0.191843
2023.00	0.191576
2024.00	0.191613
2025.00	0.191337
2026.00	0.191332
2027.00	0.191164
2028.00	0.191088
2029.00	0.191241
2030.00	0.191249
2031.00	0.191024
2032.00	0.190953
2033.00	0.190971
2034.00	0.190982
2035.00	0.190981
2036.00	0.191210
2037.00	0.191218
2038.00	0.191178
2039.00	0.191204
2040.00	0.191181
2041.00	0.191172
2042.00	0.191073
2043.00	0.191177
2044.00	0.191250
2045.00	0.191255
2046.00	0.191007
2047.00	0.190993
2048.00	0.191218
2049.00	0.191201
2050.00	0.190947
2051.00	0.191008
2052.00	0.191093
2053.00	0.191018
2054.00	0.191409
2055.00	0.191537
2056.00	0.191565
2057.00	0.191677
2058.00	0.191788
2059.00	0.192198
2060.00	0.192222
2061.00	0.192013
2062.00	0.192062
2063.00	0.192212
2064.00	0.192257
2065.00	0.192629
2066.00	0.192574
2067.00	0.192962
2068.00	0.192665
2069.00	0.192756
2070.00	0.192767
2071.00	0.192449
2072.00	0.192352
2073.00	0.192412
2074.00	0.192402
2075.00	0.192184
2076.00	0.192115
2077.00	0.192036
2078.00	0.192266
2079.00	0.192265
2080.00	0.192032
2081.00	0.192186
2082.00	0.191728
2083.00	0.191901
2084.00	0.191680
2085.00	0.191953
2086.00	0.191411
2087.00	0.191282
2088.00	0.191246
2089.00	0.191276
2090.00	0.191184
2091.00	0.191355
2092.00	0.191504
2093.00	0.191350
2094.00	0.191235
2095.00	0.191112
2096.00	0.190915
2097.00	0.190924
2098.00	0.190742
2099.00	0.190743
2100.00	0.190314
2101.00	0.190284
2102.00	0.190353
2103.00	0.190672
2104.00	0.190492
2105.00	0.190491
2106.00	0.190374
2107.00	0.189928
2108.00	0.189508
2109.00	0.189395
2110.00	0.189340
2111.00	0.189233
2112.00	0.189246
2113.00	0.189078
2114.00	0.189130
2115.00	0.189095
2116.00	0.189192
2117.00	0.189320
2118.00	0.189129
2119.00	0.188763
2120.00	0.188533
2121.00	0.188466
2122.00	0.188392
2123.00	0.188376
2124.00	0.188584
2125.00	0.188664
2126.00	0.188612
2127.00	0.188708
2128.00	0.188435
2129.00	0.188173
2130.00	0.188284
2131.00	0.188341
2132.00	0.188290
2133.00	0.188034
2134.00	0.188103
2135.00	0.187867
2136.00	0.187718
2137.00	0.187676
2138.00	0.187960
2139.00	0.187644
2140.00	0.187359
2141.00	0.187424
2142.00	0.187102
2143.00	0.186964
2144.00	0.186478
2145.00	0.186695
2146.00	0.186515
2147.00	0.186205
2148.00	0.186000
2149.00	0.185675
2150.00	0.185658
2151.00	0.185442
2152.00	0.185788
2153.00	0.185631
2154.00	0.185404
2155.00	0.184958
2156.00	0.184831
2157.00	0.184919
2158.00	0.184480
2159.00	0.184436
2160.00	0.184392
2161.00	0.184400
2162.00	0.184309
2163.00	0.184417
2164.00	0.184241
2165.00	0.184005
2166.00	0.183808
2167.00	0.183583
2168.00	0.183424
2169.00	0.182951
2170.00	0.183051
2171.00	0.182980
2172.00	0.182877
2173.00	0.183017
2174.00	0.182863
2175.00	0.182841
2176.00	0.182721
2177.00	0.182380
2178.00	0.182093
2179.00	0.181932
2180.00	0.181667
2181.00	0.181939
2182.00	0.181947
2183.00	0.182024
2184.00	0.181927
2185.00	0.181820
2186.00	0.181793
2187.00	0.181640
2188.00	0.181669
2189.00	0.181449
2190.00	0.181451
2191.00	0.181461
2192.00	0.181262
2193.00	0.181258
2194.00	0.181428
2195.00	0.181476
2196.00	0.181287
2197.00	0.181438
[truncated: 303 more rows]
