# Supplementary material for: Ultrafast charge-transfer-induced spin transition in cobalt-tungstate molecular photomagnets
Source: Nat Commun. 2025 Jun 6;16:5012. doi: 10.1038/s41467-025-60401-4 (PMC12144094; doi:10.1038/s41467-025-60401-4)
Supplement: Supplementary file 5 — Source Data [file 41467_2025_60401_MOESM5_ESM.zip › Source_Data_files/Photoinduced_UV_vis_NIR_spectra_CsCoW/photo2nd_anealing/File_220713_200631_355K.txt]

File_220713_200631_355K.spc - RawData
�g�� (nm)	Abs.
200.00	2.970304
201.00	2.573281
202.00	2.188604
203.00	1.972585
204.00	2.196464
205.00	2.196042
206.00	2.414613
207.00	6.000000
208.00	6.000000
209.00	6.000000
210.00	2.925711
211.00	2.425192
212.00	2.077407
213.00	2.012392
214.00	2.058786
215.00	2.033366
216.00	2.150384
217.00	2.249803
218.00	2.388693
219.00	2.244962
220.00	2.309799
221.00	2.134159
222.00	2.093086
223.00	2.045431
224.00	1.998402
225.00	1.957129
226.00	2.013256
227.00	2.013388
228.00	2.046060
229.00	2.102591
230.00	2.180456
231.00	2.187543
232.00	2.201207
233.00	2.209461
234.00	2.163436
235.00	2.144288
236.00	2.151159
237.00	2.164842
238.00	2.129471
239.00	2.119287
240.00	2.094391
241.00	2.101631
242.00	2.093011
243.00	2.093092
244.00	2.097038
245.00	2.109745
246.00	2.100992
247.00	2.105331
248.00	2.123735
249.00	2.117507
250.00	2.104186
251.00	2.108104
252.00	2.103426
253.00	2.097189
254.00	2.118453
255.00	2.131795
256.00	2.110513
257.00	2.136215
258.00	2.144858
259.00	2.136936
260.00	2.127244
261.00	2.156247
262.00	2.127703
263.00	2.142020
264.00	2.140519
265.00	2.175116
266.00	2.155984
267.00	2.157464
268.00	2.153275
269.00	2.138869
270.00	2.113657
271.00	2.116420
272.00	2.098026
273.00	2.064772
274.00	2.070792
275.00	2.044297
276.00	2.021928
277.00	2.021303
278.00	2.006514
279.00	1.991887
280.00	1.988055
281.00	1.979470
282.00	1.957328
283.00	1.957829
284.00	1.935863
285.00	1.922051
286.00	1.908864
287.00	1.905908
288.00	1.894261
289.00	1.890972
290.00	1.877443
291.00	1.873529
292.00	1.863150
293.00	1.858472
294.00	1.850450
295.00	1.844091
296.00	1.828874
297.00	1.819384
298.00	1.808345
299.00	1.793787
300.00	1.787509
301.00	1.778326
302.00	1.770183
303.00	1.758857
304.00	1.749765
305.00	1.744571
306.00	1.741304
307.00	1.731933
308.00	1.726276
309.00	1.727853
310.00	1.722268
311.00	1.713028
312.00	1.701766
313.00	1.693978
314.00	1.675683
315.00	1.662634
316.00	1.651477
317.00	1.653130
318.00	1.646348
319.00	1.643018
320.00	1.632917
321.00	1.628111
322.00	1.616134
323.00	1.611316
324.00	1.604074
325.00	1.602055
326.00	1.599130
327.00	1.589196
328.00	1.582052
329.00	1.579533
330.00	1.572508
331.00	1.566552
332.00	1.565601
333.00	1.558497
334.00	1.555646
335.00	1.552839
336.00	1.548176
337.00	1.544939
338.00	1.537225
339.00	1.529206
340.00	1.525158
341.00	1.517735
342.00	1.512870
343.00	1.515627
344.00	1.511016
345.00	1.503859
346.00	1.502763
347.00	1.496873
348.00	1.489165
349.00	1.486071
350.00	1.485251
351.00	1.479351
352.00	1.478078
353.00	1.472117
354.00	1.468155
355.00	1.461871
356.00	1.459095
357.00	1.453956
358.00	1.451550
359.00	1.445119
360.00	1.442021
361.00	1.434876
362.00	1.427332
363.00	1.420142
364.00	1.413463
365.00	1.403075
366.00	1.393707
367.00	1.384383
368.00	1.373999
369.00	1.363998
370.00	1.353345
371.00	1.341564
372.00	1.329696
373.00	1.316194
374.00	1.303181
375.00	1.290646
376.00	1.277583
377.00	1.263261
378.00	1.250344
379.00	1.236928
380.00	1.223273
381.00	1.210371
382.00	1.197791
383.00	1.185577
384.00	1.174362
385.00	1.162632
386.00	1.150909
387.00	1.141768
388.00	1.132211
389.00	1.121679
390.00	1.112021
391.00	1.104230
392.00	1.095347
393.00	1.087146
394.00	1.080231
395.00	1.073434
396.00	1.067436
397.00	1.062069
398.00	1.057332
399.00	1.051901
400.00	1.047709
401.00	1.043064
402.00	1.039044
403.00	1.035041
404.00	1.032289
405.00	1.029141
406.00	1.026804
407.00	1.025230
408.00	1.024393
409.00	1.023163
410.00	1.022918
411.00	1.022556
412.00	1.021737
413.00	1.021129
414.00	1.021497
415.00	1.021874
416.00	1.021757
417.00	1.022372
418.00	1.022575
419.00	1.022138
420.00	1.021437
421.00	1.021611
422.00	1.022065
423.00	1.023091
424.00	1.024540
425.00	1.025613
426.00	1.026665
427.00	1.028065
428.00	1.028759
429.00	1.029156
430.00	1.030440
431.00	1.031851
432.00	1.033237
433.00	1.034641
434.00	1.036290
435.00	1.038070
436.00	1.039132
437.00	1.039342
438.00	1.040544
439.00	1.041987
440.00	1.043141
441.00	1.044382
442.00	1.045712
443.00	1.046591
444.00	1.047714
445.00	1.048969
446.00	1.050481
447.00	1.051551
448.00	1.052650
449.00	1.053457
450.00	1.053712
451.00	1.054012
452.00	1.054791
453.00	1.055674
454.00	1.056690
455.00	1.057870
456.00	1.058732
457.00	1.059636
458.00	1.059932
459.00	1.060245
460.00	1.060745
461.00	1.061881
462.00	1.062482
463.00	1.063164
464.00	1.063781
465.00	1.064355
466.00	1.064425
467.00	1.064383
468.00	1.064154
469.00	1.064516
470.00	1.064547
471.00	1.064516
472.00	1.064280
473.00	1.064127
474.00	1.063805
475.00	1.063684
476.00	1.063191
477.00	1.063018
478.00	1.062832
479.00	1.061715
480.00	1.060881
481.00	1.060339
482.00	1.060220
483.00	1.059857
484.00	1.059150
485.00	1.058161
486.00	1.056755
487.00	1.055048
488.00	1.053569
489.00	1.052450
490.00	1.051129
491.00	1.050319
492.00	1.048990
493.00	1.047523
494.00	1.046255
495.00	1.044778
496.00	1.042828
497.00	1.040889
498.00	1.038977
499.00	1.036933
500.00	1.034542
501.00	1.033022
502.00	1.030651
503.00	1.028759
504.00	1.026490
505.00	1.025194
506.00	1.022610
507.00	1.020500
508.00	1.017827
509.00	1.015125
510.00	1.011783
511.00	1.008923
512.00	1.006065
513.00	1.003529
514.00	1.000449
515.00	0.997657
516.00	0.994822
517.00	0.991606
518.00	0.988496
519.00	0.985266
520.00	0.981761
521.00	0.978123
522.00	0.974816
523.00	0.970886
524.00	0.968463
525.00	0.965436
526.00	0.962303
527.00	0.958882
528.00	0.955540
529.00	0.951164
530.00	0.947148
531.00	0.943481
532.00	0.940192
533.00	0.936731
534.00	0.933060
535.00	0.929561
536.00	0.925957
537.00	0.922149
538.00	0.918534
539.00	0.915063
540.00	0.911573
541.00	0.907713
542.00	0.904499
543.00	0.901226
544.00	0.897797
545.00	0.894269
546.00	0.890809
547.00	0.886713
548.00	0.882396
549.00	0.878132
550.00	0.874283
551.00	0.870029
552.00	0.866356
553.00	0.862727
554.00	0.858995
555.00	0.855720
556.00	0.852222
557.00	0.849120
558.00	0.846005
559.00	0.842976
560.00	0.838793
561.00	0.835765
562.00	0.831451
563.00	0.827754
564.00	0.824474
565.00	0.820953
566.00	0.817351
567.00	0.814245
568.00	0.810871
569.00	0.807635
570.00	0.804602
571.00	0.801537
572.00	0.798565
573.00	0.795535
574.00	0.792560
575.00	0.789771
576.00	0.787137
577.00	0.784234
578.00	0.781822
579.00	0.779137
580.00	0.776586
581.00	0.773970
582.00	0.771221
583.00	0.768696
584.00	0.766388
585.00	0.764141
586.00	0.761951
587.00	0.760090
588.00	0.758322
589.00	0.755988
590.00	0.753868
591.00	0.751625
592.00	0.749736
593.00	0.747155
594.00	0.745282
595.00	0.743735
596.00	0.742210
597.00	0.740535
598.00	0.739369
599.00	0.738132
600.00	0.736435
601.00	0.735180
602.00	0.734000
603.00	0.732739
604.00	0.731176
605.00	0.730151
606.00	0.728752
607.00	0.727808
608.00	0.726703
609.00	0.725955
610.00	0.724922
611.00	0.723959
612.00	0.722305
613.00	0.721021
614.00	0.720245
615.00	0.719152
616.00	0.718201
617.00	0.717297
618.00	0.716408
619.00	0.714747
620.00	0.713795
621.00	0.712646
622.00	0.712235
623.00	0.711075
624.00	0.710766
625.00	0.710189
626.00	0.709518
627.00	0.708571
628.00	0.708267
629.00	0.707265
630.00	0.706237
631.00	0.705673
632.00	0.705681
633.00	0.704870
634.00	0.704433
635.00	0.703966
636.00	0.703682
637.00	0.702490
638.00	0.702179
639.00	0.701970
640.00	0.701924
641.00	0.701155
642.00	0.700966
643.00	0.701168
644.00	0.700544
645.00	0.700169
646.00	0.700038
647.00	0.699208
648.00	0.698141
649.00	0.698608
650.00	0.698113
651.00	0.697935
652.00	0.697728
653.00	0.697146
654.00	0.696032
655.00	0.695047
656.00	0.694038
657.00	0.693413
658.00	0.693046
659.00	0.692272
660.00	0.692069
661.00	0.691687
662.00	0.691877
663.00	0.691853
664.00	0.691946
665.00	0.691928
666.00	0.691703
667.00	0.691440
668.00	0.691433
669.00	0.691497
670.00	0.691863
671.00	0.692178
672.00	0.691999
673.00	0.692240
674.00	0.691441
675.00	0.691244
676.00	0.690578
677.00	0.690532
678.00	0.689799
679.00	0.690071
680.00	0.689379
681.00	0.689585
682.00	0.689328
683.00	0.688509
684.00	0.688073
685.00	0.688282
686.00	0.688393
687.00	0.688499
688.00	0.689221
689.00	0.687792
690.00	0.687113
691.00	0.685104
692.00	0.684972
693.00	0.685013
694.00	0.686092
695.00	0.685942
696.00	0.687275
697.00	0.686339
698.00	0.685685
699.00	0.685612
700.00	0.685633
701.00	0.685001
702.00	0.685153
703.00	0.684264
704.00	0.684687
705.00	0.684182
706.00	0.683920
707.00	0.683163
708.00	0.683230
709.00	0.682568
710.00	0.681535
711.00	0.681492
712.00	0.681625
713.00	0.681665
714.00	0.680539
715.00	0.680913
716.00	0.680811
717.00	0.681202
718.00	0.681083
719.00	0.683735
720.00	0.686116
721.00	0.685932
722.00	0.686308
723.00	0.686650
724.00	0.687021
725.00	0.687580
726.00	0.687997
727.00	0.688372
728.00	0.688484
729.00	0.688768
730.00	0.688358
731.00	0.687957
732.00	0.687586
733.00	0.687133
734.00	0.686804
735.00	0.686548
736.00	0.686202
737.00	0.685922
738.00	0.685636
739.00	0.685250
740.00	0.684876
741.00	0.684459
742.00	0.683986
743.00	0.683536
744.00	0.683121
745.00	0.682748
746.00	0.682330
747.00	0.682007
748.00	0.681596
749.00	0.681285
750.00	0.680964
751.00	0.680540
752.00	0.680020
753.00	0.679523
754.00	0.678960
755.00	0.678464
756.00	0.678065
757.00	0.677645
758.00	0.677171
759.00	0.676721
760.00	0.676230
761.00	0.675594
762.00	0.674960
763.00	0.674378
764.00	0.673693
765.00	0.673110
766.00	0.672468
767.00	0.671850
768.00	0.671146
769.00	0.670545
770.00	0.670007
771.00	0.669372
772.00	0.668714
773.00	0.667999
774.00	0.667337
775.00	0.666586
776.00	0.665873
777.00	0.665277
778.00	0.664694
779.00	0.664163
780.00	0.663568
781.00	0.662910
782.00	0.662173
783.00	0.661393
784.00	0.660684
785.00	0.659979
786.00	0.659302
787.00	0.658573
788.00	0.657871
789.00	0.657143
790.00	0.656539
791.00	0.655760
792.00	0.655129
793.00	0.654428
794.00	0.653660
795.00	0.652843
796.00	0.652001
797.00	0.651123
798.00	0.650351
799.00	0.649647
800.00	0.648898
801.00	0.648191
802.00	0.647483
803.00	0.646633
804.00	0.645815
805.00	0.645044
806.00	0.644281
807.00	0.643338
808.00	0.642523
809.00	0.641720
810.00	0.640868
811.00	0.640119
812.00	0.639393
813.00	0.638625
814.00	0.637918
815.00	0.637072
816.00	0.636302
817.00	0.635604
818.00	0.634841
819.00	0.634126
820.00	0.633308
821.00	0.632564
822.00	0.631772
823.00	0.631057
824.00	0.630449
825.00	0.629816
826.00	0.629078
827.00	0.628462
828.00	0.627737
829.00	0.627079
830.00	0.626403
831.00	0.625717
832.00	0.625215
833.00	0.624600
834.00	0.623970
835.00	0.623368
836.00	0.622599
837.00	0.622090
838.00	0.621570
839.00	0.621065
840.00	0.620463
841.00	0.619838
842.00	0.619274
843.00	0.618753
844.00	0.618205
845.00	0.617593
846.00	0.617100
847.00	0.616516
848.00	0.616085
849.00	0.615686
850.00	0.615194
851.00	0.614755
852.00	0.614216
853.00	0.613911
854.00	0.613512
855.00	0.613010
856.00	0.612680
857.00	0.612248
858.00	0.611848
859.00	0.611589
860.00	0.610958
861.00	0.610457
862.00	0.609962
863.00	0.605944
864.00	0.602169
865.00	0.598139
866.00	0.594056
867.00	0.590014
868.00	0.586003
869.00	0.582090
870.00	0.578061
871.00	0.574084
872.00	0.570177
873.00	0.566071
874.00	0.562064
875.00	0.558046
876.00	0.553907
877.00	0.550132
878.00	0.546179
879.00	0.542348
880.00	0.541436
881.00	0.540491
882.00	0.539495
883.00	0.538537
884.00	0.537647
885.00	0.536803
886.00	0.535841
887.00	0.534881
888.00	0.533854
889.00	0.532775
890.00	0.531820
891.00	0.530903
892.00	0.529950
893.00	0.528951
894.00	0.527912
895.00	0.526952
896.00	0.525931
897.00	0.524905
898.00	0.523815
899.00	0.522815
900.00	0.521793
901.00	0.520751
902.00	0.519626
903.00	0.518593
904.00	0.517572
905.00	0.516595
906.00	0.515631
907.00	0.514586
908.00	0.513521
909.00	0.512496
910.00	0.511481
911.00	0.510535
912.00	0.509491
913.00	0.508545
914.00	0.507568
915.00	0.506623
916.00	0.505701
917.00	0.504651
918.00	0.503704
919.00	0.502759
920.00	0.501778
921.00	0.500845
922.00	0.499871
923.00	0.498913
924.00	0.497978
925.00	0.497089
926.00	0.496187
927.00	0.495265
928.00	0.494276
929.00	0.493403
930.00	0.492424
931.00	0.491482
932.00	0.490522
933.00	0.489574
934.00	0.488739
935.00	0.487852
936.00	0.486971
937.00	0.486083
938.00	0.485198
939.00	0.484327
940.00	0.483461
941.00	0.482632
942.00	0.481781
943.00	0.480909
944.00	0.480054
945.00	0.479220
946.00	0.478365
947.00	0.477537
948.00	0.476734
949.00	0.475943
950.00	0.475165
951.00	0.474336
952.00	0.473494
953.00	0.472643
954.00	0.471826
955.00	0.471007
956.00	0.470198
957.00	0.469393
958.00	0.468550
959.00	0.467735
960.00	0.466956
961.00	0.466177
962.00	0.465333
963.00	0.464510
964.00	0.463652
965.00	0.462800
966.00	0.461894
967.00	0.461009
968.00	0.460143
969.00	0.459261
970.00	0.458377
971.00	0.457540
972.00	0.456710
973.00	0.455813
974.00	0.454902
975.00	0.454008
976.00	0.453102
977.00	0.452181
978.00	0.451290
979.00	0.450473
980.00	0.449644
981.00	0.448836
982.00	0.448021
983.00	0.447261
984.00	0.446467
985.00	0.445678
986.00	0.444924
987.00	0.444140
988.00	0.443324
989.00	0.442510
990.00	0.441755
991.00	0.440947
992.00	0.440147
993.00	0.439332
994.00	0.438576
995.00	0.437788
996.00	0.436991
997.00	0.436188
998.00	0.435401
999.00	0.434604
1000.00	0.433816
1001.00	0.433035
1002.00	0.432273
1003.00	0.431502
1004.00	0.430757
1005.00	0.429995
1006.00	0.429239
1007.00	0.428462
1008.00	0.427761
1009.00	0.427060
1010.00	0.426372
1011.00	0.425640
1012.00	0.424911
1013.00	0.424206
1014.00	0.423494
1015.00	0.422788
1016.00	0.422075
1017.00	0.421354
1018.00	0.420655
1019.00	0.419956
1020.00	0.419235
1021.00	0.418558
1022.00	0.417881
1023.00	0.417170
1024.00	0.416494
1025.00	0.415794
1026.00	0.415099
1027.00	0.414387
1028.00	0.413677
1029.00	0.412993
1030.00	0.412268
1031.00	0.411593
1032.00	0.410898
1033.00	0.410204
1034.00	0.409506
1035.00	0.408806
1036.00	0.408126
1037.00	0.407464
1038.00	0.406751
1039.00	0.406039
1040.00	0.405345
1041.00	0.404672
1042.00	0.403990
1043.00	0.403341
1044.00	0.402675
1045.00	0.402030
1046.00	0.401354
1047.00	0.400715
1048.00	0.400079
1049.00	0.399460
1050.00	0.398821
1051.00	0.398201
1052.00	0.397597
1053.00	0.396952
1054.00	0.396310
1055.00	0.395688
1056.00	0.395100
1057.00	0.394502
1058.00	0.393878
1059.00	0.393303
1060.00	0.392691
1061.00	0.392090
1062.00	0.391455
1063.00	0.390870
1064.00	0.390277
1065.00	0.389685
1066.00	0.389065
1067.00	0.388478
1068.00	0.387889
1069.00	0.387266
1070.00	0.386664
1071.00	0.386050
1072.00	0.385450
1073.00	0.384783
1074.00	0.384148
1075.00	0.383534
1076.00	0.382880
1077.00	0.382230
1078.00	0.381604
1079.00	0.381014
1080.00	0.380401
1081.00	0.379793
1082.00	0.379147
1083.00	0.378542
1084.00	0.377947
1085.00	0.377326
1086.00	0.376710
1087.00	0.376103
1088.00	0.375477
1089.00	0.374885
1090.00	0.374351
1091.00	0.373827
1092.00	0.373282
1093.00	0.372745
1094.00	0.372219
1095.00	0.371700
1096.00	0.371165
1097.00	0.370615
1098.00	0.370058
1099.00	0.369501
1100.00	0.368913
1101.00	0.368345
1102.00	0.367795
1103.00	0.367258
1104.00	0.366723
1105.00	0.366222
1106.00	0.365705
1107.00	0.365200
1108.00	0.364638
1109.00	0.364090
1110.00	0.363551
1111.00	0.363007
1112.00	0.362457
1113.00	0.361915
1114.00	0.361417
1115.00	0.360935
1116.00	0.360436
1117.00	0.359983
1118.00	0.359507
1119.00	0.359008
1120.00	0.358510
1121.00	0.358034
1122.00	0.357555
1123.00	0.357036
1124.00	0.356503
1125.00	0.356026
1126.00	0.355536
1127.00	0.355047
1128.00	0.354551
1129.00	0.354063
1130.00	0.353580
1131.00	0.353078
1132.00	0.352549
1133.00	0.352045
1134.00	0.351543
1135.00	0.351019
1136.00	0.350533
1137.00	0.350039
1138.00	0.349546
1139.00	0.349051
1140.00	0.348574
1141.00	0.348101
1142.00	0.347607
1143.00	0.347111
1144.00	0.346606
1145.00	0.346144
1146.00	0.345663
1147.00	0.345164
1148.00	0.344672
1149.00	0.344200
1150.00	0.343737
1151.00	0.343250
1152.00	0.342772
1153.00	0.342304
1154.00	0.341868
1155.00	0.341382
1156.00	0.340888
1157.00	0.340405
1158.00	0.339938
1159.00	0.339470
1160.00	0.339020
1161.00	0.338601
1162.00	0.338167
1163.00	0.337715
1164.00	0.337283
1165.00	0.336844
1166.00	0.336417
1167.00	0.335972
1168.00	0.335533
1169.00	0.335127
1170.00	0.334697
1171.00	0.334215
1172.00	0.333789
1173.00	0.333403
1174.00	0.333028
1175.00	0.332628
1176.00	0.332224
1177.00	0.331844
1178.00	0.331459
1179.00	0.331057
1180.00	0.330655
1181.00	0.330252
1182.00	0.329846
1183.00	0.329425
1184.00	0.329048
1185.00	0.328672
1186.00	0.328285
1187.00	0.327889
1188.00	0.327514
1189.00	0.327139
1190.00	0.326751
1191.00	0.326356
1192.00	0.325960
1193.00	0.325584
1194.00	0.325181
1195.00	0.324779
1196.00	0.324386
1197.00	0.324036
1198.00	0.323656
1199.00	0.323286
1200.00	0.322934
1201.00	0.322548
1202.00	0.322177
1203.00	0.321799
1204.00	0.321424
1205.00	0.321060
1206.00	0.320672
1207.00	0.320292
1208.00	0.319950
1209.00	0.319605
1210.00	0.319254
1211.00	0.318898
1212.00	0.318539
1213.00	0.318192
1214.00	0.317818
1215.00	0.317460
1216.00	0.317095
1217.00	0.316729
1218.00	0.316359
1219.00	0.316004
1220.00	0.315654
1221.00	0.315316
1222.00	0.314981
1223.00	0.314658
1224.00	0.314338
1225.00	0.313989
1226.00	0.313654
1227.00	0.313326
1228.00	0.312986
1229.00	0.312635
1230.00	0.312275
1231.00	0.311946
1232.00	0.311637
1233.00	0.311350
1234.00	0.311047
1235.00	0.310758
1236.00	0.310442
1237.00	0.310127
1238.00	0.309837
1239.00	0.309534
1240.00	0.309237
1241.00	0.308917
1242.00	0.308579
1243.00	0.308266
1244.00	0.307937
1245.00	0.307631
1246.00	0.307347
1247.00	0.307042
1248.00	0.306718
1249.00	0.306415
1250.00	0.306098
1251.00	0.305784
1252.00	0.305458
1253.00	0.305135
1254.00	0.304803
1255.00	0.304471
1256.00	0.304163
1257.00	0.303872
1258.00	0.303567
1259.00	0.303281
1260.00	0.302980
1261.00	0.302684
1262.00	0.302373
1263.00	0.302052
1264.00	0.301741
1265.00	0.301420
1266.00	0.301106
1267.00	0.300808
1268.00	0.300515
1269.00	0.300224
1270.00	0.299949
1271.00	0.299680
1272.00	0.299379
1273.00	0.299069
1274.00	0.298767
1275.00	0.298460
1276.00	0.298172
1277.00	0.297852
1278.00	0.297523
1279.00	0.297247
1280.00	0.296985
1281.00	0.296720
1282.00	0.296466
1283.00	0.296180
1284.00	0.295895
1285.00	0.295625
1286.00	0.295357
1287.00	0.295071
1288.00	0.294792
1289.00	0.294515
1290.00	0.294252
1291.00	0.293955
1292.00	0.293684
1293.00	0.293392
1294.00	0.293129
1295.00	0.292878
1296.00	0.292593
1297.00	0.292285
1298.00	0.292001
1299.00	0.291715
1300.00	0.291430
1301.00	0.291141
1302.00	0.290832
1303.00	0.290530
1304.00	0.290268
1305.00	0.289997
1306.00	0.289715
1307.00	0.289425
1308.00	0.289137
1309.00	0.288852
1310.00	0.288574
1311.00	0.288284
1312.00	0.288024
1313.00	0.287770
1314.00	0.287519
1315.00	0.287264
1316.00	0.287030
1317.00	0.286793
1318.00	0.286557
1319.00	0.286309
1320.00	0.286098
1321.00	0.285874
1322.00	0.285641
1323.00	0.285448
1324.00	0.285231
1325.00	0.285019
1326.00	0.284798
1327.00	0.284555
1328.00	0.284339
1329.00	0.284098
1330.00	0.283844
1331.00	0.283590
1332.00	0.283338
1333.00	0.283060
1334.00	0.282765
1335.00	0.282433
1336.00	0.282123
1337.00	0.281801
1338.00	0.281436
1339.00	0.281066
1340.00	0.280704
1341.00	0.280336
1342.00	0.279949
1343.00	0.279558
1344.00	0.279180
1345.00	0.278788
1346.00	0.278402
1347.00	0.278023
1348.00	0.277640
1349.00	0.277279
1350.00	0.276927
1351.00	0.276598
1352.00	0.276300
1353.00	0.276043
1354.00	0.275776
1355.00	0.275529
1356.00	0.275307
1357.00	0.275073
1358.00	0.274863
1359.00	0.274682
1360.00	0.274493
1361.00	0.274281
1362.00	0.274074
1363.00	0.273850
1364.00	0.273619
1365.00	0.273380
1366.00	0.273113
1367.00	0.272850
1368.00	0.272590
1369.00	0.272322
1370.00	0.272010
1371.00	0.271671
1372.00	0.271340
1373.00	0.271013
1374.00	0.270673
1375.00	0.270320
1376.00	0.269933
1377.00	0.269567
1378.00	0.269236
1379.00	0.268875
1380.00	0.268529
1381.00	0.268180
1382.00	0.267837
1383.00	0.267496
1384.00	0.267167
1385.00	0.266803
1386.00	0.266440
1387.00	0.266084
1388.00	0.265738
1389.00	0.265375
1390.00	0.264986
1391.00	0.264586
1392.00	0.264204
1393.00	0.263851
1394.00	0.263490
1395.00	0.263120
1396.00	0.262746
1397.00	0.262359
1398.00	0.261979
1399.00	0.261609
1400.00	0.261239
1401.00	0.260842
1402.00	0.260459
1403.00	0.260089
1404.00	0.259734
1405.00	0.259365
1406.00	0.258960
1407.00	0.258551
1408.00	0.258178
1409.00	0.257805
1410.00	0.257418
1411.00	0.257035
1412.00	0.256649
1413.00	0.256267
1414.00	0.255889
1415.00	0.255512
1416.00	0.255146
1417.00	0.254790
1418.00	0.254426
1419.00	0.254061
1420.00	0.253712
1421.00	0.253354
1422.00	0.252991
1423.00	0.252683
1424.00	0.252385
1425.00	0.252069
1426.00	0.251750
1427.00	0.251424
1428.00	0.251143
1429.00	0.250856
1430.00	0.250572
1431.00	0.250311
1432.00	0.250062
1433.00	0.249789
1434.00	0.249523
1435.00	0.249275
1436.00	0.249087
1437.00	0.248836
1438.00	0.248545
1439.00	0.248301
1440.00	0.248069
1441.00	0.247847
1442.00	0.247627
1443.00	0.247403
1444.00	0.247217
1445.00	0.246976
1446.00	0.246761
1447.00	0.246596
1448.00	0.246390
1449.00	0.246181
1450.00	0.245994
1451.00	0.245824
1452.00	0.245673
1453.00	0.245466
1454.00	0.245301
1455.00	0.245157
1456.00	0.245013
1457.00	0.244857
1458.00	0.244669
1459.00	0.244502
1460.00	0.244361
1461.00	0.244198
1462.00	0.244039
1463.00	0.243862
1464.00	0.243649
1465.00	0.243487
1466.00	0.243308
1467.00	0.243153
1468.00	0.242954
1469.00	0.242766
1470.00	0.242592
1471.00	0.242411
1472.00	0.242266
1473.00	0.242098
1474.00	0.241928
1475.00	0.241777
1476.00	0.241607
1477.00	0.241444
1478.00	0.241279
1479.00	0.241130
1480.00	0.240991
1481.00	0.240860
1482.00	0.240707
1483.00	0.240556
1484.00	0.240417
1485.00	0.240313
1486.00	0.240174
1487.00	0.240023
1488.00	0.239873
1489.00	0.239707
1490.00	0.239577
1491.00	0.239466
1492.00	0.239395
1493.00	0.239316
1494.00	0.239197
1495.00	0.239101
1496.00	0.239006
1497.00	0.238915
1498.00	0.238809
1499.00	0.238692
1500.00	0.238609
1501.00	0.238477
1502.00	0.238334
1503.00	0.238181
1504.00	0.238055
1505.00	0.237961
1506.00	0.237863
1507.00	0.237732
1508.00	0.237605
1509.00	0.237440
1510.00	0.237296
1511.00	0.237148
1512.00	0.237009
1513.00	0.236847
1514.00	0.236680
1515.00	0.236529
1516.00	0.236417
1517.00	0.236271
1518.00	0.236164
1519.00	0.236076
1520.00	0.236003
1521.00	0.235922
1522.00	0.235795
1523.00	0.235712
1524.00	0.235617
1525.00	0.235503
1526.00	0.235408
1527.00	0.235305
1528.00	0.235208
1529.00	0.235083
1530.00	0.234993
1531.00	0.234906
1532.00	0.234826
1533.00	0.234719
1534.00	0.234617
1535.00	0.234493
1536.00	0.234350
1537.00	0.234214
1538.00	0.234080
1539.00	0.233995
1540.00	0.233858
1541.00	0.233721
1542.00	0.233599
1543.00	0.233479
1544.00	0.233366
1545.00	0.233252
1546.00	0.233125
1547.00	0.232995
1548.00	0.232873
1549.00	0.232747
1550.00	0.232632
1551.00	0.232517
1552.00	0.232387
1553.00	0.232267
1554.00	0.232141
1555.00	0.232021
1556.00	0.231876
1557.00	0.231752
1558.00	0.231640
1559.00	0.231522
1560.00	0.231400
1561.00	0.231264
1562.00	0.231138
1563.00	0.231033
1564.00	0.230917
1565.00	0.230784
1566.00	0.230643
1567.00	0.230511
1568.00	0.230362
1569.00	0.230228
1570.00	0.230075
1571.00	0.229936
1572.00	0.229781
1573.00	0.229637
1574.00	0.229469
1575.00	0.229296
1576.00	0.229108
1577.00	0.228897
1578.00	0.228701
1579.00	0.228531
1580.00	0.228369
1581.00	0.228190
1582.00	0.228029
1583.00	0.227872
1584.00	0.227694
1585.00	0.227548
1586.00	0.227395
1587.00	0.227241
1588.00	0.227085
1589.00	0.226944
1590.00	0.226792
1591.00	0.226684
1592.00	0.226586
1593.00	0.226485
1594.00	0.226399
1595.00	0.226305
1596.00	0.226204
1597.00	0.226083
1598.00	0.225996
1599.00	0.225895
1600.00	0.225757
1601.00	0.225640
1602.00	0.225507
1603.00	0.225382
1604.00	0.225248
1605.00	0.225109
1606.00	0.224944
1607.00	0.224799
1608.00	0.224618
1609.00	0.224419
1610.00	0.224237
1611.00	0.224074
1612.00	0.223910
1613.00	0.223721
1614.00	0.223532
1615.00	0.223354
1616.00	0.223194
1617.00	0.223058
1618.00	0.222902
1619.00	0.222755
1620.00	0.222614
1621.00	0.222480
1622.00	0.222361
1623.00	0.222274
1624.00	0.222152
1625.00	0.222018
1626.00	0.221924
1627.00	0.221840
1628.00	0.221737
1629.00	0.221619
1630.00	0.221529
1631.00	0.221466
1632.00	0.221397
1633.00	0.221272
1634.00	0.221176
1635.00	0.221102
1636.00	0.221011
1637.00	0.220901
1638.00	0.220824
1639.00	0.220759
1640.00	0.220681
1641.00	0.220597
1642.00	0.220509
1643.00	0.221637
1644.00	0.222789
1645.00	0.223885
1646.00	0.224988
1647.00	0.226134
1648.00	0.227261
1649.00	0.228330
1650.00	0.229515
1651.00	0.230605
1652.00	0.231712
1653.00	0.232804
1654.00	0.233928
1655.00	0.234999
1656.00	0.236024
1657.00	0.237044
1658.00	0.238161
1659.00	0.239291
1660.00	0.239089
1661.00	0.238905
1662.00	0.238764
1663.00	0.238588
1664.00	0.238413
1665.00	0.238239
1666.00	0.238085
1667.00	0.237825
1668.00	0.237669
1669.00	0.237520
1670.00	0.237420
1671.00	0.237247
1672.00	0.237159
1673.00	0.237024
1674.00	0.236888
1675.00	0.236719
1676.00	0.236602
1677.00	0.236475
1678.00	0.236301
1679.00	0.236186
1680.00	0.236093
1681.00	0.235931
1682.00	0.235791
1683.00	0.235710
1684.00	0.235655
1685.00	0.235562
1686.00	0.235444
1687.00	0.235287
1688.00	0.235289
1689.00	0.235180
1690.00	0.235175
1691.00	0.235151
1692.00	0.235114
1693.00	0.235053
1694.00	0.235030
1695.00	0.235023
1696.00	0.235007
1697.00	0.234929
1698.00	0.234922
1699.00	0.234881
1700.00	0.234754
1701.00	0.234672
1702.00	0.234569
1703.00	0.234478
1704.00	0.234384
1705.00	0.234267
1706.00	0.234160
1707.00	0.234014
1708.00	0.233869
1709.00	0.233719
1710.00	0.233619
1711.00	0.233412
1712.00	0.233254
1713.00	0.233077
1714.00	0.232937
1715.00	0.232752
1716.00	0.232590
1717.00	0.232459
1718.00	0.232269
1719.00	0.232131
1720.00	0.231935
1721.00	0.231787
1722.00	0.231503
1723.00	0.231302
1724.00	0.231097
1725.00	0.230949
1726.00	0.230754
1727.00	0.230519
1728.00	0.230407
1729.00	0.230192
1730.00	0.229980
1731.00	0.229840
1732.00	0.229632
1733.00	0.229415
1734.00	0.229203
1735.00	0.229083
1736.00	0.228935
1737.00	0.228826
1738.00	0.228701
1739.00	0.228561
1740.00	0.228437
1741.00	0.228314
1742.00	0.228231
1743.00	0.228143
1744.00	0.227981
1745.00	0.227818
1746.00	0.227663
1747.00	0.227556
1748.00	0.227342
1749.00	0.227313
1750.00	0.227203
1751.00	0.227092
1752.00	0.226869
1753.00	0.226707
1754.00	0.226501
1755.00	0.226310
1756.00	0.226170
1757.00	0.225986
1758.00	0.225853
1759.00	0.225633
1760.00	0.225478
1761.00	0.225343
1762.00	0.225155
1763.00	0.225001
1764.00	0.224867
1765.00	0.224665
1766.00	0.224378
1767.00	0.224247
1768.00	0.224046
1769.00	0.223891
1770.00	0.223773
1771.00	0.223610
1772.00	0.223423
1773.00	0.223280
1774.00	0.223084
1775.00	0.222896
1776.00	0.222693
1777.00	0.222494
1778.00	0.222316
1779.00	0.222183
1780.00	0.222040
1781.00	0.221842
1782.00	0.221768
1783.00	0.221579
1784.00	0.221450
1785.00	0.221301
1786.00	0.221190
1787.00	0.220888
1788.00	0.220775
1789.00	0.220694
1790.00	0.220498
1791.00	0.220400
1792.00	0.220240
1793.00	0.220005
1794.00	0.219744
1795.00	0.219586
1796.00	0.219345
1797.00	0.219140
1798.00	0.218828
1799.00	0.218610
1800.00	0.218359
1801.00	0.218020
1802.00	0.217785
1803.00	0.217573
1804.00	0.217408
1805.00	0.217094
1806.00	0.216764
1807.00	0.216485
1808.00	0.216141
1809.00	0.215800
1810.00	0.215580
1811.00	0.215371
1812.00	0.215033
1813.00	0.214828
1814.00	0.214629
1815.00	0.214424
1816.00	0.214172
1817.00	0.214084
1818.00	0.213828
1819.00	0.213597
1820.00	0.213325
1821.00	0.213188
1822.00	0.213008
1823.00	0.212797
1824.00	0.212642
1825.00	0.212614
1826.00	0.212499
1827.00	0.212370
1828.00	0.212252
1829.00	0.212135
1830.00	0.211920
1831.00	0.211764
1832.00	0.211696
1833.00	0.211567
1834.00	0.211272
1835.00	0.211149
1836.00	0.211068
1837.00	0.210884
1838.00	0.210758
1839.00	0.210564
1840.00	0.210494
1841.00	0.210367
1842.00	0.210078
1843.00	0.210010
1844.00	0.209753
1845.00	0.209527
1846.00	0.209448
1847.00	0.209357
1848.00	0.209118
1849.00	0.208799
1850.00	0.208619
1851.00	0.208560
1852.00	0.208427
1853.00	0.208123
1854.00	0.208017
1855.00	0.207664
1856.00	0.207530
1857.00	0.207266
1858.00	0.207131
1859.00	0.206984
1860.00	0.206660
1861.00	0.206537
1862.00	0.206379
1863.00	0.206089
1864.00	0.205883
1865.00	0.205717
1866.00	0.205603
1867.00	0.205377
1868.00	0.205153
1869.00	0.205029
1870.00	0.204923
1871.00	0.204676
1872.00	0.204598
1873.00	0.204366
1874.00	0.204308
1875.00	0.204104
1876.00	0.204086
1877.00	0.204044
1878.00	0.203946
1879.00	0.203849
1880.00	0.203776
1881.00	0.203545
1882.00	0.203370
1883.00	0.203210
1884.00	0.203157
1885.00	0.203150
1886.00	0.202910
1887.00	0.202923
1888.00	0.202838
1889.00	0.202796
1890.00	0.202807
1891.00	0.202756
1892.00	0.202857
1893.00	0.202623
1894.00	0.202722
1895.00	0.202680
1896.00	0.202687
1897.00	0.202615
1898.00	0.202677
1899.00	0.202589
1900.00	0.202670
1901.00	0.202605
1902.00	0.202763
1903.00	0.202848
1904.00	0.202647
1905.00	0.202658
1906.00	0.202393
1907.00	0.202305
1908.00	0.202080
1909.00	0.201801
1910.00	0.201771
1911.00	0.201419
1912.00	0.201362
1913.00	0.201261
1914.00	0.201219
1915.00	0.201276
1916.00	0.201323
1917.00	0.201024
1918.00	0.201039
1919.00	0.200605
1920.00	0.200334
1921.00	0.200291
1922.00	0.200042
1923.00	0.200005
1924.00	0.200085
1925.00	0.199965
1926.00	0.199881
1927.00	0.199595
1928.00	0.199621
1929.00	0.199356
1930.00	0.199023
1931.00	0.198840
1932.00	0.198491
1933.00	0.198303
1934.00	0.198247
1935.00	0.198116
1936.00	0.198039
1937.00	0.198092
1938.00	0.197981
1939.00	0.197744
1940.00	0.197675
1941.00	0.197280
1942.00	0.197130
1943.00	0.196879
1944.00	0.196846
1945.00	0.196515
1946.00	0.196433
1947.00	0.196417
1948.00	0.196351
1949.00	0.196516
1950.00	0.196378
1951.00	0.196327
1952.00	0.195897
1953.00	0.195797
1954.00	0.195573
1955.00	0.195297
1956.00	0.195200
1957.00	0.195114
1958.00	0.195289
1959.00	0.195142
1960.00	0.195159
1961.00	0.194965
1962.00	0.194862
1963.00	0.194484
1964.00	0.194322
1965.00	0.194081
1966.00	0.193716
1967.00	0.193563
1968.00	0.193605
1969.00	0.193597
1970.00	0.193258
1971.00	0.193292
1972.00	0.193351
1973.00	0.193525
1974.00	0.193314
1975.00	0.192894
1976.00	0.193033
1977.00	0.192722
1978.00	0.192773
1979.00	0.192703
1980.00	0.192824
1981.00	0.192678
1982.00	0.192693
1983.00	0.192599
1984.00	0.192540
1985.00	0.192218
1986.00	0.192294
1987.00	0.192324
1988.00	0.192060
1989.00	0.191893
1990.00	0.191650
1991.00	0.191719
1992.00	0.191682
1993.00	0.191645
1994.00	0.191677
1995.00	0.191572
1996.00	0.191771
1997.00	0.191804
1998.00	0.191961
1999.00	0.191911
2000.00	0.191947
2001.00	0.192032
2002.00	0.192060
2003.00	0.191965
2004.00	0.191992
2005.00	0.192059
2006.00	0.192140
2007.00	0.192177
2008.00	0.191990
2009.00	0.191994
2010.00	0.191900
2011.00	0.192000
2012.00	0.191941
2013.00	0.191679
2014.00	0.191638
2015.00	0.191503
2016.00	0.191535
2017.00	0.191239
2018.00	0.191117
2019.00	0.191114
2020.00	0.191084
2021.00	0.191072
2022.00	0.190964
2023.00	0.190882
2024.00	0.190814
2025.00	0.190932
2026.00	0.191054
2027.00	0.190919
2028.00	0.190789
2029.00	0.190968
2030.00	0.190973
2031.00	0.190861
2032.00	0.190923
2033.00	0.190800
2034.00	0.191022
2035.00	0.190928
2036.00	0.191036
2037.00	0.190970
2038.00	0.190856
2039.00	0.190975
2040.00	0.191144
2041.00	0.191254
2042.00	0.190974
2043.00	0.190738
2044.00	0.190680
2045.00	0.190857
2046.00	0.190681
2047.00	0.190801
2048.00	0.190847
2049.00	0.190873
2050.00	0.190798
2051.00	0.190802
2052.00	0.190992
2053.00	0.190880
2054.00	0.191085
2055.00	0.191054
2056.00	0.191092
2057.00	0.191122
2058.00	0.191086
2059.00	0.191423
2060.00	0.191679
2061.00	0.191831
2062.00	0.191666
2063.00	0.191716
2064.00	0.191588
2065.00	0.191733
2066.00	0.191721
2067.00	0.191963
2068.00	0.191862
2069.00	0.191754
2070.00	0.191905
2071.00	0.191608
2072.00	0.191981
2073.00	0.191896
2074.00	0.191712
2075.00	0.191812
2076.00	0.191765
2077.00	0.191524
2078.00	0.191449
2079.00	0.191613
2080.00	0.191388
2081.00	0.191517
2082.00	0.191611
2083.00	0.191639
2084.00	0.191266
2085.00	0.191383
2086.00	0.191254
2087.00	0.191000
2088.00	0.191068
2089.00	0.190821
2090.00	0.190872
2091.00	0.190784
2092.00	0.190564
2093.00	0.190402
2094.00	0.190427
2095.00	0.190377
2096.00	0.190140
2097.00	0.190200
2098.00	0.189934
2099.00	0.189730
2100.00	0.189446
2101.00	0.189476
2102.00	0.189493
2103.00	0.189436
2104.00	0.189233
2105.00	0.189150
2106.00	0.189111
2107.00	0.188861
2108.00	0.188840
2109.00	0.189004
2110.00	0.188983
2111.00	0.188942
2112.00	0.189031
2113.00	0.188844
2114.00	0.188901
2115.00	0.188756
2116.00	0.188638
2117.00	0.188717
2118.00	0.188701
2119.00	0.188486
2120.00	0.188403
2121.00	0.188612
2122.00	0.188660
2123.00	0.188580
2124.00	0.188685
2125.00	0.188616
2126.00	0.188256
2127.00	0.188231
2128.00	0.188067
2129.00	0.187625
2130.00	0.187724
2131.00	0.187644
2132.00	0.187704
2133.00	0.187369
2134.00	0.187296
2135.00	0.187209
2136.00	0.187044
2137.00	0.186916
2138.00	0.186686
2139.00	0.186563
2140.00	0.186355
2141.00	0.186159
2142.00	0.185873
2143.00	0.185793
2144.00	0.185338
2145.00	0.185226
2146.00	0.185365
2147.00	0.185166
2148.00	0.184922
2149.00	0.184572
2150.00	0.184718
2151.00	0.184580
2152.00	0.184511
2153.00	0.184320
2154.00	0.184110
2155.00	0.183894
2156.00	0.183675
2157.00	0.183504
2158.00	0.183199
2159.00	0.183260
2160.00	0.183377
2161.00	0.183326
2162.00	0.183171
2163.00	0.183081
2164.00	0.183011
2165.00	0.182835
2166.00	0.182840
2167.00	0.182830
2168.00	0.182497
2169.00	0.182380
2170.00	0.182262
2171.00	0.182362
2172.00	0.182311
2173.00	0.182099
2174.00	0.182098
2175.00	0.182058
2176.00	0.181712
2177.00	0.181350
2178.00	0.181382
2179.00	0.181455
2180.00	0.181302
2181.00	0.181311
2182.00	0.181123
2183.00	0.181291
2184.00	0.181046
2185.00	0.181192
2186.00	0.181152
2187.00	0.181090
2188.00	0.180756
2189.00	0.180586
2190.00	0.180603
2191.00	0.180534
2192.00	0.180534
2193.00	0.180498
2194.00	0.180650
2195.00	0.180602
2196.00	0.180435
2197.00	0.180200
[truncated: 303 more rows]
