# Supplementary material for: Ultrafast charge-transfer-induced spin transition in cobalt-tungstate molecular photomagnets
Source: Nat Commun. 2025 Jun 6;16:5012. doi: 10.1038/s41467-025-60401-4 (PMC12144094; doi:10.1038/s41467-025-60401-4)
Supplement: Supplementary file 5 — Source Data [file 41467_2025_60401_MOESM5_ESM.zip › Source_Data_files/Photoinduced_UV_vis_NIR_spectra_CsCoW/photo2nd_anealing/File_220713_201309_360K.txt]

File_220713_201309_360K.spc - RawData
�g�� (nm)	Abs.
200.00	6.000000
201.00	2.276117
202.00	2.260098
203.00	1.929201
204.00	2.237325
205.00	2.350171
206.00	6.000000
207.00	3.340981
208.00	6.000000
209.00	6.000000
210.00	3.519278
211.00	2.474323
212.00	2.853633
213.00	2.684567
214.00	2.484495
215.00	2.221252
216.00	2.245309
217.00	2.106569
218.00	2.046808
219.00	2.047627
220.00	2.154337
221.00	2.108606
222.00	2.170734
223.00	2.209053
224.00	2.214250
225.00	2.084702
226.00	2.090734
227.00	2.044847
228.00	2.042108
229.00	2.034050
230.00	2.032816
231.00	2.001081
232.00	2.004876
233.00	2.002571
234.00	2.022779
235.00	2.037457
236.00	2.060541
237.00	2.045423
238.00	2.079369
239.00	2.073701
240.00	2.092680
241.00	2.112805
242.00	2.139724
243.00	2.108461
244.00	2.133510
245.00	2.131757
246.00	2.117615
247.00	2.116766
248.00	2.100374
249.00	2.080158
250.00	2.081915
251.00	2.097555
252.00	2.108697
253.00	2.136864
254.00	2.145791
255.00	2.150246
256.00	2.149148
257.00	2.135566
258.00	2.129164
259.00	2.116721
260.00	2.123946
261.00	2.135152
262.00	2.133255
263.00	2.119120
264.00	2.115619
265.00	2.099142
266.00	2.098406
267.00	2.097110
268.00	2.099678
269.00	2.103505
270.00	2.094387
271.00	2.065387
272.00	2.059578
273.00	2.060394
274.00	2.038798
275.00	2.037726
276.00	2.034744
277.00	2.019252
278.00	2.007599
279.00	1.999409
280.00	1.992860
281.00	1.974359
282.00	1.963531
283.00	1.942863
284.00	1.929309
285.00	1.913306
286.00	1.905073
287.00	1.897349
288.00	1.892216
289.00	1.877958
290.00	1.865903
291.00	1.847902
292.00	1.832773
293.00	1.821887
294.00	1.814273
295.00	1.801491
296.00	1.794252
297.00	1.785294
298.00	1.781753
299.00	1.773080
300.00	1.773175
301.00	1.770062
302.00	1.763947
303.00	1.745575
304.00	1.738314
305.00	1.729196
306.00	1.711143
307.00	1.699014
308.00	1.702378
309.00	1.697803
310.00	1.692791
311.00	1.693747
312.00	1.695808
313.00	1.679864
314.00	1.663722
315.00	1.653514
316.00	1.651009
317.00	1.644271
318.00	1.638739
319.00	1.632800
320.00	1.622804
321.00	1.615391
322.00	1.607958
323.00	1.604536
324.00	1.607350
325.00	1.602281
326.00	1.601441
327.00	1.596812
328.00	1.591347
329.00	1.584430
330.00	1.585540
331.00	1.575190
332.00	1.570153
333.00	1.567742
334.00	1.562439
335.00	1.556240
336.00	1.556378
337.00	1.551566
338.00	1.545303
339.00	1.542859
340.00	1.536686
341.00	1.528297
342.00	1.525762
343.00	1.521153
344.00	1.518960
345.00	1.513580
346.00	1.510332
347.00	1.504597
348.00	1.501626
349.00	1.493730
350.00	1.492284
351.00	1.488398
352.00	1.483920
353.00	1.475723
354.00	1.469881
355.00	1.465350
356.00	1.460783
357.00	1.454052
358.00	1.452499
359.00	1.450813
360.00	1.442184
361.00	1.434802
362.00	1.429625
363.00	1.421087
364.00	1.411919
365.00	1.405826
366.00	1.395329
367.00	1.385994
368.00	1.375710
369.00	1.364723
370.00	1.352541
371.00	1.342253
372.00	1.327896
373.00	1.315817
374.00	1.302864
375.00	1.289101
376.00	1.274339
377.00	1.262177
378.00	1.248799
379.00	1.233881
380.00	1.221244
381.00	1.208830
382.00	1.195450
383.00	1.182524
384.00	1.171314
385.00	1.158601
386.00	1.147569
387.00	1.137647
388.00	1.127433
389.00	1.117801
390.00	1.108644
391.00	1.100167
392.00	1.091773
393.00	1.084398
394.00	1.077652
395.00	1.071578
396.00	1.064967
397.00	1.058251
398.00	1.052454
399.00	1.047484
400.00	1.042865
401.00	1.039309
402.00	1.036515
403.00	1.033483
404.00	1.030285
405.00	1.027663
406.00	1.024853
407.00	1.023180
408.00	1.021814
409.00	1.020656
410.00	1.019554
411.00	1.019229
412.00	1.018727
413.00	1.018118
414.00	1.018640
415.00	1.019501
416.00	1.020082
417.00	1.020397
418.00	1.020941
419.00	1.021239
420.00	1.021561
421.00	1.022159
422.00	1.022768
423.00	1.024106
424.00	1.024987
425.00	1.025680
426.00	1.026611
427.00	1.028129
428.00	1.029500
429.00	1.030172
430.00	1.031910
431.00	1.033525
432.00	1.035289
433.00	1.036475
434.00	1.039072
435.00	1.040059
436.00	1.041557
437.00	1.042411
438.00	1.044023
439.00	1.045165
440.00	1.047910
441.00	1.049793
442.00	1.052136
443.00	1.053499
444.00	1.054363
445.00	1.055453
446.00	1.056214
447.00	1.057980
448.00	1.059593
449.00	1.061201
450.00	1.062743
451.00	1.064163
452.00	1.064150
453.00	1.065029
454.00	1.066813
455.00	1.066990
456.00	1.067796
457.00	1.068932
458.00	1.070464
459.00	1.071037
460.00	1.072106
461.00	1.073242
462.00	1.074289
463.00	1.074560
464.00	1.075258
465.00	1.076143
466.00	1.076857
467.00	1.077294
468.00	1.077767
469.00	1.077938
470.00	1.078104
471.00	1.077573
472.00	1.077923
473.00	1.078026
474.00	1.078059
475.00	1.077379
476.00	1.077826
477.00	1.077089
478.00	1.076172
479.00	1.075645
480.00	1.075062
481.00	1.074037
482.00	1.073885
483.00	1.073368
484.00	1.072239
485.00	1.071448
486.00	1.070385
487.00	1.068950
488.00	1.067409
489.00	1.066417
490.00	1.065384
491.00	1.064328
492.00	1.062474
493.00	1.061017
494.00	1.059177
495.00	1.057084
496.00	1.054363
497.00	1.052655
498.00	1.051140
499.00	1.049416
500.00	1.047226
501.00	1.045893
502.00	1.043751
503.00	1.040836
504.00	1.037792
505.00	1.035787
506.00	1.032877
507.00	1.030199
508.00	1.027445
509.00	1.024492
510.00	1.021340
511.00	1.018188
512.00	1.014097
513.00	1.011352
514.00	1.008263
515.00	1.005096
516.00	1.002116
517.00	0.999611
518.00	0.995906
519.00	0.992291
520.00	0.988503
521.00	0.984603
522.00	0.980662
523.00	0.976576
524.00	0.973063
525.00	0.968978
526.00	0.965334
527.00	0.961576
528.00	0.958277
529.00	0.953737
530.00	0.950007
531.00	0.946144
532.00	0.942439
533.00	0.938093
534.00	0.934731
535.00	0.931082
536.00	0.926848
537.00	0.922467
538.00	0.918831
539.00	0.914905
540.00	0.910802
541.00	0.906647
542.00	0.902900
543.00	0.898530
544.00	0.894410
545.00	0.890477
546.00	0.887251
547.00	0.883245
548.00	0.879646
549.00	0.875714
550.00	0.871393
551.00	0.866853
552.00	0.862732
553.00	0.858762
554.00	0.854824
555.00	0.851413
556.00	0.847952
557.00	0.844861
558.00	0.841071
559.00	0.837485
560.00	0.833933
561.00	0.830526
562.00	0.827168
563.00	0.823939
564.00	0.820926
565.00	0.817544
566.00	0.814109
567.00	0.810700
568.00	0.807516
569.00	0.804397
570.00	0.801499
571.00	0.798345
572.00	0.794892
573.00	0.791923
574.00	0.788936
575.00	0.786010
576.00	0.783621
577.00	0.781542
578.00	0.779060
579.00	0.776703
580.00	0.774457
581.00	0.771805
582.00	0.769259
583.00	0.767090
584.00	0.764959
585.00	0.762244
586.00	0.759805
587.00	0.757595
588.00	0.755307
589.00	0.753215
590.00	0.751454
591.00	0.749896
592.00	0.748133
593.00	0.746461
594.00	0.744312
595.00	0.742697
596.00	0.740737
597.00	0.738793
598.00	0.736791
599.00	0.735134
600.00	0.733115
601.00	0.731676
602.00	0.730321
603.00	0.728924
604.00	0.727441
605.00	0.726147
606.00	0.724751
607.00	0.723172
608.00	0.721801
609.00	0.720746
610.00	0.719433
611.00	0.717924
612.00	0.716833
613.00	0.715636
614.00	0.714162
615.00	0.712466
616.00	0.710981
617.00	0.709330
618.00	0.707888
619.00	0.706455
620.00	0.705321
621.00	0.704205
622.00	0.703035
623.00	0.701464
624.00	0.700389
625.00	0.699135
626.00	0.698140
627.00	0.696959
628.00	0.696039
629.00	0.694576
630.00	0.693565
631.00	0.691572
632.00	0.690609
633.00	0.689525
634.00	0.688499
635.00	0.687411
636.00	0.687249
637.00	0.686249
638.00	0.685218
639.00	0.684169
640.00	0.682815
641.00	0.681226
642.00	0.679896
643.00	0.678609
644.00	0.677832
645.00	0.677502
646.00	0.676590
647.00	0.675687
648.00	0.675330
649.00	0.674218
650.00	0.673218
651.00	0.673073
652.00	0.671712
653.00	0.670149
654.00	0.669661
655.00	0.668394
656.00	0.666129
657.00	0.665077
658.00	0.664033
659.00	0.662147
660.00	0.660708
661.00	0.659888
662.00	0.659231
663.00	0.658147
664.00	0.658014
665.00	0.657734
666.00	0.657612
667.00	0.657442
668.00	0.657824
669.00	0.657088
670.00	0.657029
671.00	0.656916
672.00	0.656205
673.00	0.655791
674.00	0.655036
675.00	0.654148
676.00	0.653291
677.00	0.652847
678.00	0.651873
679.00	0.651498
680.00	0.650755
681.00	0.650398
682.00	0.649767
683.00	0.649472
684.00	0.648755
685.00	0.648787
686.00	0.648731
687.00	0.648337
688.00	0.648201
689.00	0.647307
690.00	0.646645
691.00	0.645385
692.00	0.644616
693.00	0.644559
694.00	0.645042
695.00	0.644633
696.00	0.644538
697.00	0.644415
698.00	0.642756
699.00	0.641202
700.00	0.641193
701.00	0.639134
702.00	0.639223
703.00	0.639029
704.00	0.640213
705.00	0.639342
706.00	0.639930
707.00	0.639156
708.00	0.637849
709.00	0.637088
710.00	0.636708
711.00	0.636057
712.00	0.635945
713.00	0.636241
714.00	0.634745
715.00	0.634013
716.00	0.635739
717.00	0.635766
718.00	0.634201
719.00	0.637157
720.00	0.639748
721.00	0.639513
722.00	0.639974
723.00	0.640123
724.00	0.640506
725.00	0.640965
726.00	0.641307
727.00	0.641166
728.00	0.641085
729.00	0.641767
730.00	0.641256
731.00	0.640666
732.00	0.640182
733.00	0.639716
734.00	0.639189
735.00	0.638773
736.00	0.638333
737.00	0.637859
738.00	0.637405
739.00	0.637006
740.00	0.636514
741.00	0.636051
742.00	0.635606
743.00	0.635091
744.00	0.634587
745.00	0.634180
746.00	0.633725
747.00	0.633260
748.00	0.632880
749.00	0.632355
750.00	0.631950
751.00	0.631420
752.00	0.630898
753.00	0.630353
754.00	0.629777
755.00	0.629203
756.00	0.628620
757.00	0.628158
758.00	0.627608
759.00	0.627032
760.00	0.626464
761.00	0.625880
762.00	0.625276
763.00	0.624632
764.00	0.623992
765.00	0.623335
766.00	0.622805
767.00	0.622091
768.00	0.621518
769.00	0.620874
770.00	0.620187
771.00	0.619525
772.00	0.618891
773.00	0.618241
774.00	0.617509
775.00	0.616779
776.00	0.616094
777.00	0.615494
778.00	0.614847
779.00	0.614230
780.00	0.613576
781.00	0.612975
782.00	0.612260
783.00	0.611437
784.00	0.610737
785.00	0.610013
786.00	0.609242
787.00	0.608569
788.00	0.607890
789.00	0.607155
790.00	0.606487
791.00	0.605819
792.00	0.605121
793.00	0.604498
794.00	0.603760
795.00	0.603016
796.00	0.602230
797.00	0.601487
798.00	0.600685
799.00	0.599939
800.00	0.599238
801.00	0.598589
802.00	0.597823
803.00	0.597148
804.00	0.596387
805.00	0.595643
806.00	0.594890
807.00	0.594084
808.00	0.593279
809.00	0.592523
810.00	0.591723
811.00	0.590967
812.00	0.590226
813.00	0.589425
814.00	0.588656
815.00	0.587892
816.00	0.587198
817.00	0.586521
818.00	0.585741
819.00	0.585010
820.00	0.584282
821.00	0.583664
822.00	0.582966
823.00	0.582341
824.00	0.581633
825.00	0.581033
826.00	0.580338
827.00	0.579764
828.00	0.579103
829.00	0.578540
830.00	0.578058
831.00	0.577490
832.00	0.576998
833.00	0.576374
834.00	0.575778
835.00	0.575191
836.00	0.574607
837.00	0.574055
838.00	0.573493
839.00	0.573047
840.00	0.572507
841.00	0.572104
842.00	0.571611
843.00	0.571164
844.00	0.570693
845.00	0.570266
846.00	0.569790
847.00	0.569199
848.00	0.568791
849.00	0.568301
850.00	0.567936
851.00	0.567532
852.00	0.567175
853.00	0.566883
854.00	0.566539
855.00	0.566206
856.00	0.565766
857.00	0.565442
858.00	0.565038
859.00	0.564540
860.00	0.564123
861.00	0.563507
862.00	0.562990
863.00	0.559369
864.00	0.555777
865.00	0.552118
866.00	0.548531
867.00	0.544775
868.00	0.541073
869.00	0.537383
870.00	0.533675
871.00	0.529954
872.00	0.526207
873.00	0.522549
874.00	0.518810
875.00	0.515080
876.00	0.511443
877.00	0.507808
878.00	0.504269
879.00	0.500687
880.00	0.499769
881.00	0.498943
882.00	0.498079
883.00	0.497149
884.00	0.496391
885.00	0.495625
886.00	0.494829
887.00	0.493956
888.00	0.493109
889.00	0.492245
890.00	0.491373
891.00	0.490528
892.00	0.489744
893.00	0.488894
894.00	0.488077
895.00	0.487215
896.00	0.486371
897.00	0.485519
898.00	0.484696
899.00	0.483882
900.00	0.483029
901.00	0.482136
902.00	0.481198
903.00	0.480305
904.00	0.479471
905.00	0.478607
906.00	0.477755
907.00	0.476885
908.00	0.476024
909.00	0.475131
910.00	0.474281
911.00	0.473406
912.00	0.472585
913.00	0.471770
914.00	0.470930
915.00	0.470045
916.00	0.469173
917.00	0.468347
918.00	0.467516
919.00	0.466702
920.00	0.465884
921.00	0.465105
922.00	0.464339
923.00	0.463593
924.00	0.462806
925.00	0.462041
926.00	0.461282
927.00	0.460532
928.00	0.459773
929.00	0.459004
930.00	0.458210
931.00	0.457439
932.00	0.456683
933.00	0.455895
934.00	0.455124
935.00	0.454369
936.00	0.453653
937.00	0.452880
938.00	0.452128
939.00	0.451361
940.00	0.450592
941.00	0.449882
942.00	0.449133
943.00	0.448419
944.00	0.447712
945.00	0.446958
946.00	0.446235
947.00	0.445538
948.00	0.444902
949.00	0.444231
950.00	0.443590
951.00	0.442930
952.00	0.442276
953.00	0.441573
954.00	0.440911
955.00	0.440236
956.00	0.439596
957.00	0.438921
958.00	0.438237
959.00	0.437597
960.00	0.436963
961.00	0.436297
962.00	0.435633
963.00	0.434963
964.00	0.434263
965.00	0.433569
966.00	0.432857
967.00	0.432130
968.00	0.431411
969.00	0.430673
970.00	0.429956
971.00	0.429262
972.00	0.428548
973.00	0.427765
974.00	0.427029
975.00	0.426286
976.00	0.425537
977.00	0.424749
978.00	0.424002
979.00	0.423294
980.00	0.422604
981.00	0.421939
982.00	0.421215
983.00	0.420538
984.00	0.419859
985.00	0.419158
986.00	0.418490
987.00	0.417786
988.00	0.417093
989.00	0.416431
990.00	0.415822
991.00	0.415158
992.00	0.414519
993.00	0.413842
994.00	0.413184
995.00	0.412512
996.00	0.411858
997.00	0.411188
998.00	0.410519
999.00	0.409888
1000.00	0.409233
1001.00	0.408581
1002.00	0.407975
1003.00	0.407370
1004.00	0.406782
1005.00	0.406169
1006.00	0.405553
1007.00	0.404926
1008.00	0.404346
1009.00	0.403738
1010.00	0.403138
1011.00	0.402540
1012.00	0.401949
1013.00	0.401366
1014.00	0.400749
1015.00	0.400134
1016.00	0.399512
1017.00	0.398922
1018.00	0.398329
1019.00	0.397749
1020.00	0.397138
1021.00	0.396566
1022.00	0.395969
1023.00	0.395376
1024.00	0.394817
1025.00	0.394233
1026.00	0.393661
1027.00	0.393073
1028.00	0.392496
1029.00	0.391942
1030.00	0.391359
1031.00	0.390803
1032.00	0.390248
1033.00	0.389662
1034.00	0.389078
1035.00	0.388511
1036.00	0.387932
1037.00	0.387365
1038.00	0.386784
1039.00	0.386201
1040.00	0.385615
1041.00	0.385024
1042.00	0.384430
1043.00	0.383861
1044.00	0.383313
1045.00	0.382750
1046.00	0.382151
1047.00	0.381590
1048.00	0.381062
1049.00	0.380520
1050.00	0.379993
1051.00	0.379464
1052.00	0.378945
1053.00	0.378412
1054.00	0.377881
1055.00	0.377355
1056.00	0.376835
1057.00	0.376311
1058.00	0.375779
1059.00	0.375287
1060.00	0.374787
1061.00	0.374267
1062.00	0.373731
1063.00	0.373232
1064.00	0.372709
1065.00	0.372194
1066.00	0.371660
1067.00	0.371144
1068.00	0.370628
1069.00	0.370088
1070.00	0.369590
1071.00	0.369064
1072.00	0.368528
1073.00	0.367940
1074.00	0.367404
1075.00	0.366881
1076.00	0.366323
1077.00	0.365744
1078.00	0.365200
1079.00	0.364705
1080.00	0.364181
1081.00	0.363669
1082.00	0.363138
1083.00	0.362628
1084.00	0.362127
1085.00	0.361612
1086.00	0.361111
1087.00	0.360573
1088.00	0.360032
1089.00	0.359503
1090.00	0.359067
1091.00	0.358593
1092.00	0.358110
1093.00	0.357648
1094.00	0.357206
1095.00	0.356759
1096.00	0.356313
1097.00	0.355848
1098.00	0.355384
1099.00	0.354892
1100.00	0.354410
1101.00	0.353937
1102.00	0.353483
1103.00	0.353039
1104.00	0.352592
1105.00	0.352170
1106.00	0.351762
1107.00	0.351338
1108.00	0.350874
1109.00	0.350413
1110.00	0.349949
1111.00	0.349477
1112.00	0.349009
1113.00	0.348545
1114.00	0.348128
1115.00	0.347698
1116.00	0.347291
1117.00	0.346880
1118.00	0.346480
1119.00	0.346036
1120.00	0.345563
1121.00	0.345129
1122.00	0.344706
1123.00	0.344254
1124.00	0.343807
1125.00	0.343392
1126.00	0.342979
1127.00	0.342547
1128.00	0.342131
1129.00	0.341713
1130.00	0.341268
1131.00	0.340819
1132.00	0.340358
1133.00	0.339908
1134.00	0.339481
1135.00	0.339030
1136.00	0.338604
1137.00	0.338186
1138.00	0.337761
1139.00	0.337332
1140.00	0.336910
1141.00	0.336515
1142.00	0.336115
1143.00	0.335693
1144.00	0.335278
1145.00	0.334871
1146.00	0.334454
1147.00	0.334025
1148.00	0.333609
1149.00	0.333231
1150.00	0.332842
1151.00	0.332404
1152.00	0.331976
1153.00	0.331552
1154.00	0.331173
1155.00	0.330769
1156.00	0.330357
1157.00	0.329961
1158.00	0.329530
1159.00	0.329091
1160.00	0.328679
1161.00	0.328295
1162.00	0.327915
1163.00	0.327531
1164.00	0.327179
1165.00	0.326805
1166.00	0.326415
1167.00	0.326038
1168.00	0.325688
1169.00	0.325329
1170.00	0.324961
1171.00	0.324553
1172.00	0.324184
1173.00	0.323847
1174.00	0.323488
1175.00	0.323133
1176.00	0.322788
1177.00	0.322448
1178.00	0.322123
1179.00	0.321782
1180.00	0.321444
1181.00	0.321091
1182.00	0.320722
1183.00	0.320345
1184.00	0.319970
1185.00	0.319618
1186.00	0.319284
1187.00	0.318957
1188.00	0.318622
1189.00	0.318281
1190.00	0.317923
1191.00	0.317577
1192.00	0.317219
1193.00	0.316877
1194.00	0.316528
1195.00	0.316179
1196.00	0.315831
1197.00	0.315521
1198.00	0.315178
1199.00	0.314837
1200.00	0.314510
1201.00	0.314198
1202.00	0.313859
1203.00	0.313506
1204.00	0.313173
1205.00	0.312839
1206.00	0.312496
1207.00	0.312144
1208.00	0.311834
1209.00	0.311518
1210.00	0.311206
1211.00	0.310891
1212.00	0.310549
1213.00	0.310222
1214.00	0.309881
1215.00	0.309558
1216.00	0.309234
1217.00	0.308929
1218.00	0.308590
1219.00	0.308301
1220.00	0.308013
1221.00	0.307708
1222.00	0.307422
1223.00	0.307130
1224.00	0.306879
1225.00	0.306590
1226.00	0.306329
1227.00	0.306075
1228.00	0.305790
1229.00	0.305504
1230.00	0.305206
1231.00	0.304902
1232.00	0.304622
1233.00	0.304356
1234.00	0.304093
1235.00	0.303836
1236.00	0.303536
1237.00	0.303244
1238.00	0.302983
1239.00	0.302721
1240.00	0.302451
1241.00	0.302152
1242.00	0.301837
1243.00	0.301555
1244.00	0.301254
1245.00	0.300987
1246.00	0.300734
1247.00	0.300454
1248.00	0.300174
1249.00	0.299910
1250.00	0.299649
1251.00	0.299370
1252.00	0.299090
1253.00	0.298805
1254.00	0.298508
1255.00	0.298211
1256.00	0.297924
1257.00	0.297644
1258.00	0.297369
1259.00	0.297127
1260.00	0.296851
1261.00	0.296579
1262.00	0.296277
1263.00	0.295969
1264.00	0.295685
1265.00	0.295373
1266.00	0.295074
1267.00	0.294782
1268.00	0.294499
1269.00	0.294209
1270.00	0.293922
1271.00	0.293671
1272.00	0.293394
1273.00	0.293102
1274.00	0.292832
1275.00	0.292537
1276.00	0.292265
1277.00	0.291982
1278.00	0.291699
1279.00	0.291457
1280.00	0.291211
1281.00	0.290946
1282.00	0.290735
1283.00	0.290496
1284.00	0.290257
1285.00	0.289996
1286.00	0.289766
1287.00	0.289545
1288.00	0.289295
1289.00	0.289034
1290.00	0.288794
1291.00	0.288563
1292.00	0.288344
1293.00	0.288100
1294.00	0.287843
1295.00	0.287587
1296.00	0.287304
1297.00	0.287046
1298.00	0.286796
1299.00	0.286529
1300.00	0.286256
1301.00	0.285974
1302.00	0.285683
1303.00	0.285399
1304.00	0.285124
1305.00	0.284869
1306.00	0.284604
1307.00	0.284339
1308.00	0.284046
1309.00	0.283766
1310.00	0.283511
1311.00	0.283276
1312.00	0.283043
1313.00	0.282817
1314.00	0.282578
1315.00	0.282344
1316.00	0.282117
1317.00	0.281894
1318.00	0.281690
1319.00	0.281508
1320.00	0.281311
1321.00	0.281097
1322.00	0.280872
1323.00	0.280709
1324.00	0.280511
1325.00	0.280317
1326.00	0.280118
1327.00	0.279865
1328.00	0.279629
1329.00	0.279383
1330.00	0.279154
1331.00	0.278929
1332.00	0.278687
1333.00	0.278432
1334.00	0.278162
1335.00	0.277844
1336.00	0.277535
1337.00	0.277218
1338.00	0.276882
1339.00	0.276546
1340.00	0.276186
1341.00	0.275857
1342.00	0.275534
1343.00	0.275180
1344.00	0.274843
1345.00	0.274488
1346.00	0.274160
1347.00	0.273824
1348.00	0.273499
1349.00	0.273190
1350.00	0.272885
1351.00	0.272597
1352.00	0.272355
1353.00	0.272140
1354.00	0.271946
1355.00	0.271741
1356.00	0.271559
1357.00	0.271400
1358.00	0.271227
1359.00	0.271045
1360.00	0.270868
1361.00	0.270688
1362.00	0.270514
1363.00	0.270314
1364.00	0.270123
1365.00	0.269888
1366.00	0.269648
1367.00	0.269414
1368.00	0.269186
1369.00	0.268925
1370.00	0.268608
1371.00	0.268277
1372.00	0.267972
1373.00	0.267675
1374.00	0.267341
1375.00	0.266984
1376.00	0.266643
1377.00	0.266297
1378.00	0.265988
1379.00	0.265658
1380.00	0.265331
1381.00	0.264974
1382.00	0.264628
1383.00	0.264289
1384.00	0.263941
1385.00	0.263586
1386.00	0.263250
1387.00	0.262930
1388.00	0.262588
1389.00	0.262251
1390.00	0.261875
1391.00	0.261501
1392.00	0.261136
1393.00	0.260761
1394.00	0.260399
1395.00	0.260035
1396.00	0.259666
1397.00	0.259273
1398.00	0.258896
1399.00	0.258521
1400.00	0.258143
1401.00	0.257761
1402.00	0.257372
1403.00	0.256999
1404.00	0.256630
1405.00	0.256283
1406.00	0.255922
1407.00	0.255541
1408.00	0.255148
1409.00	0.254767
1410.00	0.254394
1411.00	0.254029
1412.00	0.253634
1413.00	0.253265
1414.00	0.252918
1415.00	0.252578
1416.00	0.252249
1417.00	0.251928
1418.00	0.251616
1419.00	0.251273
1420.00	0.250927
1421.00	0.250582
1422.00	0.250238
1423.00	0.249938
1424.00	0.249635
1425.00	0.249340
1426.00	0.249071
1427.00	0.248774
1428.00	0.248497
1429.00	0.248220
1430.00	0.247931
1431.00	0.247644
1432.00	0.247351
1433.00	0.247078
1434.00	0.246822
1435.00	0.246565
1436.00	0.246352
1437.00	0.246098
1438.00	0.245837
1439.00	0.245596
1440.00	0.245326
1441.00	0.245112
1442.00	0.244908
1443.00	0.244670
1444.00	0.244462
1445.00	0.244230
1446.00	0.244038
1447.00	0.243883
1448.00	0.243685
1449.00	0.243485
1450.00	0.243293
1451.00	0.243127
1452.00	0.242975
1453.00	0.242802
1454.00	0.242663
1455.00	0.242512
1456.00	0.242358
1457.00	0.242209
1458.00	0.242025
1459.00	0.241852
1460.00	0.241723
1461.00	0.241581
1462.00	0.241473
1463.00	0.241312
1464.00	0.241152
1465.00	0.241026
1466.00	0.240889
1467.00	0.240759
1468.00	0.240567
1469.00	0.240373
1470.00	0.240193
1471.00	0.240001
1472.00	0.239875
1473.00	0.239727
1474.00	0.239590
1475.00	0.239470
1476.00	0.239335
1477.00	0.239178
1478.00	0.239025
1479.00	0.238878
1480.00	0.238729
1481.00	0.238574
1482.00	0.238427
1483.00	0.238306
1484.00	0.238159
1485.00	0.238062
1486.00	0.237974
1487.00	0.237858
1488.00	0.237716
1489.00	0.237517
1490.00	0.237384
1491.00	0.237253
1492.00	0.237119
1493.00	0.237018
1494.00	0.236912
1495.00	0.236818
1496.00	0.236695
1497.00	0.236613
1498.00	0.236513
1499.00	0.236405
1500.00	0.236296
1501.00	0.236192
1502.00	0.236055
1503.00	0.235871
1504.00	0.235742
1505.00	0.235680
1506.00	0.235642
1507.00	0.235545
1508.00	0.235445
1509.00	0.235328
1510.00	0.235196
1511.00	0.235049
1512.00	0.234910
1513.00	0.234773
1514.00	0.234629
1515.00	0.234495
1516.00	0.234374
1517.00	0.234251
1518.00	0.234147
1519.00	0.234074
1520.00	0.233992
1521.00	0.233917
1522.00	0.233793
1523.00	0.233691
1524.00	0.233579
1525.00	0.233468
1526.00	0.233391
1527.00	0.233296
1528.00	0.233213
1529.00	0.233101
1530.00	0.233000
1531.00	0.232890
1532.00	0.232791
1533.00	0.232686
1534.00	0.232580
1535.00	0.232437
1536.00	0.232279
1537.00	0.232168
1538.00	0.232031
1539.00	0.231910
1540.00	0.231786
1541.00	0.231665
1542.00	0.231542
1543.00	0.231413
1544.00	0.231315
1545.00	0.231225
1546.00	0.231106
1547.00	0.230997
1548.00	0.230872
1549.00	0.230754
1550.00	0.230652
1551.00	0.230541
1552.00	0.230423
1553.00	0.230331
1554.00	0.230210
1555.00	0.230072
1556.00	0.229940
1557.00	0.229810
1558.00	0.229680
1559.00	0.229551
1560.00	0.229425
1561.00	0.229270
1562.00	0.229103
1563.00	0.228989
1564.00	0.228867
1565.00	0.228758
1566.00	0.228612
1567.00	0.228458
1568.00	0.228306
1569.00	0.228187
1570.00	0.228027
1571.00	0.227895
1572.00	0.227772
1573.00	0.227656
1574.00	0.227515
1575.00	0.227355
1576.00	0.227202
1577.00	0.227021
1578.00	0.226871
1579.00	0.226725
1580.00	0.226556
1581.00	0.226379
1582.00	0.226231
1583.00	0.226095
1584.00	0.225946
1585.00	0.225812
1586.00	0.225662
1587.00	0.225503
1588.00	0.225326
1589.00	0.225164
1590.00	0.224992
1591.00	0.224846
1592.00	0.224709
1593.00	0.224552
1594.00	0.224420
1595.00	0.224261
1596.00	0.224121
1597.00	0.223971
1598.00	0.223837
1599.00	0.223685
1600.00	0.223495
1601.00	0.223314
1602.00	0.223146
1603.00	0.222986
1604.00	0.222844
1605.00	0.222695
1606.00	0.222546
1607.00	0.222416
1608.00	0.222255
1609.00	0.222115
1610.00	0.221986
1611.00	0.221829
1612.00	0.221680
1613.00	0.221523
1614.00	0.221360
1615.00	0.221239
1616.00	0.221109
1617.00	0.221017
1618.00	0.220911
1619.00	0.220774
1620.00	0.220664
1621.00	0.220539
1622.00	0.220441
1623.00	0.220348
1624.00	0.220227
1625.00	0.220116
1626.00	0.220004
1627.00	0.219881
1628.00	0.219794
1629.00	0.219708
1630.00	0.219620
1631.00	0.219563
1632.00	0.219460
1633.00	0.219352
1634.00	0.219251
1635.00	0.219178
1636.00	0.219116
1637.00	0.219015
1638.00	0.218947
1639.00	0.218891
1640.00	0.218828
1641.00	0.218772
1642.00	0.218698
1643.00	0.219825
1644.00	0.220985
1645.00	0.222101
1646.00	0.223227
1647.00	0.224367
1648.00	0.225478
1649.00	0.226578
1650.00	0.227679
1651.00	0.228780
1652.00	0.229872
1653.00	0.231003
1654.00	0.232147
1655.00	0.233209
1656.00	0.234296
1657.00	0.235388
1658.00	0.236498
1659.00	0.237588
1660.00	0.237386
1661.00	0.237223
1662.00	0.237042
1663.00	0.236844
1664.00	0.236662
1665.00	0.236526
1666.00	0.236323
1667.00	0.236148
1668.00	0.236008
1669.00	0.235860
1670.00	0.235668
1671.00	0.235488
1672.00	0.235421
1673.00	0.235241
1674.00	0.235040
1675.00	0.234861
1676.00	0.234723
1677.00	0.234600
1678.00	0.234448
1679.00	0.234336
1680.00	0.234230
1681.00	0.234116
1682.00	0.234030
1683.00	0.233989
1684.00	0.233939
1685.00	0.233848
1686.00	0.233745
1687.00	0.233607
1688.00	0.233581
1689.00	0.233472
1690.00	0.233446
1691.00	0.233469
1692.00	0.233471
1693.00	0.233433
1694.00	0.233395
1695.00	0.233401
1696.00	0.233386
1697.00	0.233385
1698.00	0.233292
1699.00	0.233209
1700.00	0.233149
1701.00	0.233089
1702.00	0.232993
1703.00	0.232978
1704.00	0.232964
1705.00	0.232774
1706.00	0.232660
1707.00	0.232542
1708.00	0.232402
1709.00	0.232160
1710.00	0.232072
1711.00	0.231926
1712.00	0.231746
1713.00	0.231600
1714.00	0.231431
1715.00	0.231332
1716.00	0.231153
1717.00	0.230955
1718.00	0.230804
1719.00	0.230622
1720.00	0.230390
1721.00	0.230174
1722.00	0.230013
1723.00	0.229827
1724.00	0.229657
1725.00	0.229494
1726.00	0.229371
1727.00	0.229125
1728.00	0.228974
1729.00	0.228777
1730.00	0.228545
1731.00	0.228381
1732.00	0.228153
1733.00	0.227925
1734.00	0.227722
1735.00	0.227533
1736.00	0.227409
1737.00	0.227269
1738.00	0.227132
1739.00	0.227002
1740.00	0.226869
1741.00	0.226695
1742.00	0.226524
1743.00	0.226385
1744.00	0.226268
1745.00	0.226076
1746.00	0.225900
1747.00	0.225757
1748.00	0.225581
1749.00	0.225519
1750.00	0.225327
1751.00	0.225275
1752.00	0.225092
1753.00	0.224928
1754.00	0.224669
1755.00	0.224520
1756.00	0.224364
1757.00	0.224134
1758.00	0.223997
1759.00	0.223901
1760.00	0.223783
1761.00	0.223509
1762.00	0.223444
1763.00	0.223311
1764.00	0.223156
1765.00	0.222977
1766.00	0.222761
1767.00	0.222637
1768.00	0.222427
1769.00	0.222309
1770.00	0.222168
1771.00	0.222118
1772.00	0.221977
1773.00	0.221834
1774.00	0.221654
1775.00	0.221476
1776.00	0.221200
1777.00	0.220953
1778.00	0.220869
1779.00	0.220649
1780.00	0.220496
1781.00	0.220373
1782.00	0.220265
1783.00	0.220051
1784.00	0.220013
1785.00	0.219779
1786.00	0.219568
1787.00	0.219289
1788.00	0.219146
1789.00	0.218933
1790.00	0.218745
1791.00	0.218670
1792.00	0.218493
1793.00	0.218341
1794.00	0.218189
1795.00	0.218027
1796.00	0.217814
1797.00	0.217553
1798.00	0.217274
1799.00	0.217068
1800.00	0.216837
1801.00	0.216549
1802.00	0.216376
1803.00	0.216232
1804.00	0.216112
1805.00	0.215878
1806.00	0.215590
1807.00	0.215296
1808.00	0.215024
1809.00	0.214753
1810.00	0.214557
1811.00	0.214291
1812.00	0.214082
1813.00	0.213859
1814.00	0.213665
1815.00	0.213498
1816.00	0.213187
1817.00	0.213102
1818.00	0.212843
1819.00	0.212637
1820.00	0.212257
1821.00	0.212066
1822.00	0.211814
1823.00	0.211703
1824.00	0.211626
1825.00	0.211488
1826.00	0.211290
1827.00	0.211074
1828.00	0.210996
1829.00	0.210850
1830.00	0.210689
1831.00	0.210586
1832.00	0.210458
1833.00	0.210380
1834.00	0.210097
1835.00	0.210002
1836.00	0.209900
1837.00	0.209879
1838.00	0.209823
1839.00	0.209700
1840.00	0.209531
1841.00	0.209330
1842.00	0.209134
1843.00	0.209146
1844.00	0.208926
1845.00	0.208757
1846.00	0.208576
1847.00	0.208478
1848.00	0.208235
1849.00	0.208019
1850.00	0.207839
1851.00	0.207727
1852.00	0.207552
1853.00	0.207338
1854.00	0.207194
1855.00	0.206874
1856.00	0.206743
1857.00	0.206656
1858.00	0.206470
1859.00	0.206258
1860.00	0.206027
1861.00	0.205929
1862.00	0.205673
1863.00	0.205409
1864.00	0.205206
1865.00	0.205075
1866.00	0.204898
1867.00	0.204680
1868.00	0.204433
1869.00	0.204309
1870.00	0.204162
1871.00	0.203969
1872.00	0.203880
1873.00	0.203642
1874.00	0.203490
1875.00	0.203298
1876.00	0.203200
1877.00	0.203063
1878.00	0.202912
1879.00	0.202872
1880.00	0.202866
1881.00	0.202708
1882.00	0.202585
1883.00	0.202383
1884.00	0.202314
1885.00	0.202435
1886.00	0.202288
1887.00	0.202253
1888.00	0.202232
1889.00	0.202184
1890.00	0.202090
1891.00	0.202047
1892.00	0.202077
1893.00	0.202137
1894.00	0.202024
1895.00	0.202026
1896.00	0.201905
1897.00	0.201706
1898.00	0.201756
1899.00	0.201678
1900.00	0.201744
1901.00	0.201631
1902.00	0.201673
1903.00	0.201588
1904.00	0.201394
1905.00	0.201233
1906.00	0.200999
1907.00	0.201040
1908.00	0.200980
1909.00	0.200910
1910.00	0.200614
1911.00	0.200322
1912.00	0.200251
1913.00	0.200266
1914.00	0.200209
1915.00	0.200028
1916.00	0.200052
1917.00	0.200009
1918.00	0.199767
1919.00	0.199362
1920.00	0.199442
1921.00	0.199470
1922.00	0.199329
1923.00	0.199273
1924.00	0.199226
1925.00	0.198968
1926.00	0.198821
1927.00	0.198843
1928.00	0.199066
1929.00	0.198772
1930.00	0.198587
1931.00	0.198682
1932.00	0.198504
1933.00	0.198226
1934.00	0.198235
1935.00	0.198394
1936.00	0.198289
1937.00	0.197946
1938.00	0.197865
1939.00	0.197624
1940.00	0.197457
1941.00	0.197141
1942.00	0.197104
1943.00	0.196783
1944.00	0.196664
1945.00	0.196335
1946.00	0.196185
1947.00	0.196195
1948.00	0.195807
1949.00	0.195757
1950.00	0.195560
1951.00	0.195237
1952.00	0.194950
1953.00	0.194776
1954.00	0.194729
1955.00	0.194537
1956.00	0.194652
1957.00	0.194611
1958.00	0.194809
1959.00	0.194618
1960.00	0.194660
1961.00	0.194434
1962.00	0.194289
1963.00	0.194276
1964.00	0.193909
1965.00	0.193892
1966.00	0.193708
1967.00	0.193725
1968.00	0.193617
1969.00	0.193537
1970.00	0.193530
1971.00	0.193433
1972.00	0.193296
1973.00	0.193217
1974.00	0.193189
1975.00	0.192919
1976.00	0.192920
1977.00	0.192763
1978.00	0.192864
1979.00	0.192865
1980.00	0.192682
1981.00	0.192700
1982.00	0.192655
1983.00	0.192661
1984.00	0.192580
1985.00	0.192451
1986.00	0.192551
1987.00	0.192454
1988.00	0.192381
1989.00	0.192317
1990.00	0.192083
1991.00	0.191908
1992.00	0.191634
1993.00	0.191619
1994.00	0.191578
1995.00	0.191455
1996.00	0.191432
1997.00	0.191672
1998.00	0.191653
1999.00	0.191512
2000.00	0.191519
2001.00	0.191484
2002.00	0.191471
2003.00	0.191374
2004.00	0.191385
2005.00	0.191284
2006.00	0.191373
2007.00	0.191407
2008.00	0.191447
2009.00	0.191599
2010.00	0.191370
2011.00	0.191551
2012.00	0.191436
2013.00	0.191401
2014.00	0.191261
2015.00	0.191254
2016.00	0.191392
2017.00	0.191068
2018.00	0.191214
2019.00	0.191217
2020.00	0.191050
2021.00	0.190937
2022.00	0.191020
2023.00	0.190744
2024.00	0.190843
2025.00	0.190805
2026.00	0.190841
2027.00	0.191034
2028.00	0.190790
2029.00	0.190915
2030.00	0.191102
2031.00	0.191057
2032.00	0.191077
2033.00	0.191039
2034.00	0.191279
2035.00	0.191092
2036.00	0.191123
2037.00	0.191185
2038.00	0.191057
2039.00	0.191121
2040.00	0.191349
2041.00	0.191136
2042.00	0.191186
2043.00	0.191219
2044.00	0.191168
2045.00	0.191321
2046.00	0.191019
2047.00	0.190950
2048.00	0.191047
2049.00	0.190951
2050.00	0.190912
2051.00	0.191029
2052.00	0.191180
2053.00	0.190909
2054.00	0.190999
2055.00	0.191209
2056.00	0.191235
2057.00	0.191214
2058.00	0.191519
2059.00	0.191639
2060.00	0.191482
2061.00	0.191374
2062.00	0.191448
2063.00	0.191699
2064.00	0.191462
2065.00	0.191541
2066.00	0.191710
2067.00	0.191478
2068.00	0.191511
2069.00	0.191586
2070.00	0.192065
2071.00	0.191973
2072.00	0.191947
2073.00	0.191815
2074.00	0.191840
2075.00	0.191760
2076.00	0.191675
2077.00	0.191845
2078.00	0.191731
2079.00	0.191697
2080.00	0.191655
2081.00	0.191670
2082.00	0.191516
2083.00	0.191537
2084.00	0.191632
2085.00	0.191511
2086.00	0.191220
2087.00	0.191180
2088.00	0.191161
2089.00	0.191339
2090.00	0.191504
2091.00	0.191516
2092.00	0.191169
2093.00	0.191026
2094.00	0.191058
2095.00	0.191143
2096.00	0.191044
2097.00	0.191004
2098.00	0.191278
2099.00	0.191248
2100.00	0.190950
2101.00	0.190853
2102.00	0.190916
2103.00	0.190814
2104.00	0.190547
2105.00	0.190694
2106.00	0.190319
2107.00	0.190122
2108.00	0.190043
2109.00	0.190142
2110.00	0.190019
2111.00	0.189769
2112.00	0.189836
2113.00	0.189478
2114.00	0.189470
2115.00	0.189191
2116.00	0.189289
2117.00	0.189060
2118.00	0.189076
2119.00	0.188853
2120.00	0.188658
2121.00	0.188601
2122.00	0.188335
2123.00	0.188497
2124.00	0.188440
2125.00	0.188278
2126.00	0.188297
2127.00	0.188329
2128.00	0.188318
2129.00	0.188090
2130.00	0.188074
2131.00	0.187968
2132.00	0.187923
2133.00	0.187461
2134.00	0.187623
2135.00	0.187564
2136.00	0.187527
2137.00	0.187693
2138.00	0.187669
2139.00	0.187566
2140.00	0.187163
2141.00	0.187124
2142.00	0.186883
2143.00	0.186820
2144.00	0.186656
2145.00	0.186395
2146.00	0.186575
2147.00	0.186620
2148.00	0.186359
2149.00	0.186219
2150.00	0.186398
2151.00	0.186163
2152.00	0.186047
2153.00	0.185655
2154.00	0.185667
2155.00	0.185343
2156.00	0.185189
2157.00	0.185324
2158.00	0.184972
2159.00	0.184910
2160.00	0.185048
2161.00	0.185015
2162.00	0.185036
2163.00	0.184561
2164.00	0.184322
2165.00	0.184468
2166.00	0.184180
2167.00	0.183958
2168.00	0.183908
2169.00	0.183713
2170.00	0.183668
2171.00	0.183242
2172.00	0.183084
2173.00	0.182976
2174.00	0.183088
2175.00	0.183049
2176.00	0.182843
2177.00	0.182287
2178.00	0.182136
2179.00	0.182078
2180.00	0.181999
2181.00	0.182202
2182.00	0.181919
2183.00	0.182086
2184.00	0.181805
2185.00	0.181795
2186.00	0.181798
2187.00	0.181751
2188.00	0.181720
2189.00	0.181747
2190.00	0.181690
2191.00	0.181266
2192.00	0.181260
2193.00	0.181358
2194.00	0.181301
2195.00	0.181074
2196.00	0.180899
2197.00	0.180887
[truncated: 303 more rows]
