# Supplementary material for: Ultrafast charge-transfer-induced spin transition in cobalt-tungstate molecular photomagnets
Source: Nat Commun. 2025 Jun 6;16:5012. doi: 10.1038/s41467-025-60401-4 (PMC12144094; doi:10.1038/s41467-025-60401-4)
Supplement: Supplementary file 5 — Source Data [file 41467_2025_60401_MOESM5_ESM.zip › Source_Data_files/Photoinduced_UV_vis_NIR_spectra_CsCoW/photo2nd_anealing/File_220713_202250_360_2K.txt]

File_220713_202250_360K.spc - RawData
�g�� (nm)	Abs.
200.00	6.000000
201.00	6.000000
202.00	6.000000
203.00	6.000000
204.00	6.000000
205.00	6.000000
206.00	2.700657
207.00	2.340652
208.00	2.282725
209.00	2.185914
210.00	2.194290
211.00	2.096919
212.00	2.291846
213.00	2.624113
214.00	2.444685
215.00	2.260381
216.00	2.284341
217.00	2.370710
218.00	2.261711
219.00	2.300901
220.00	2.327365
221.00	2.264730
222.00	2.138948
223.00	2.113674
224.00	2.136605
225.00	2.108261
226.00	2.033125
227.00	2.039264
228.00	2.019480
229.00	1.960971
230.00	1.961690
231.00	2.062451
232.00	2.120169
233.00	2.151978
234.00	2.222234
235.00	2.223684
236.00	2.137967
237.00	2.117363
238.00	2.098914
239.00	2.055147
240.00	2.072007
241.00	2.083990
242.00	2.077645
243.00	2.111968
244.00	2.143910
245.00	2.128002
246.00	2.127254
247.00	2.109248
248.00	2.098762
249.00	2.098119
250.00	2.093600
251.00	2.106743
252.00	2.124044
253.00	2.130239
254.00	2.138312
255.00	2.153071
256.00	2.139992
257.00	2.142498
258.00	2.154278
259.00	2.140724
260.00	2.152027
261.00	2.142158
262.00	2.137484
263.00	2.126067
264.00	2.137563
265.00	2.130466
266.00	2.137856
267.00	2.125757
268.00	2.139523
269.00	2.125638
270.00	2.120241
271.00	2.125684
272.00	2.118462
273.00	2.094507
274.00	2.082399
275.00	2.067303
276.00	2.044750
277.00	2.042794
278.00	2.034452
279.00	2.012315
280.00	1.998934
281.00	1.994331
282.00	1.990779
283.00	1.970852
284.00	1.962421
285.00	1.959240
286.00	1.944835
287.00	1.928496
288.00	1.917001
289.00	1.918424
290.00	1.903277
291.00	1.886790
292.00	1.881020
293.00	1.880923
294.00	1.872113
295.00	1.867147
296.00	1.864563
297.00	1.856231
298.00	1.845303
299.00	1.835065
300.00	1.825299
301.00	1.821876
302.00	1.806337
303.00	1.801483
304.00	1.793949
305.00	1.785378
306.00	1.771657
307.00	1.764175
308.00	1.758146
309.00	1.748821
310.00	1.742194
311.00	1.752689
312.00	1.757225
313.00	1.742803
314.00	1.736485
315.00	1.741487
316.00	1.727478
317.00	1.720492
318.00	1.718509
319.00	1.713739
320.00	1.699170
321.00	1.683497
322.00	1.671782
323.00	1.667209
324.00	1.663166
325.00	1.655548
326.00	1.656434
327.00	1.651654
328.00	1.647431
329.00	1.634923
330.00	1.635655
331.00	1.621025
332.00	1.615401
333.00	1.610645
334.00	1.612568
335.00	1.601275
336.00	1.599269
337.00	1.595497
338.00	1.591087
339.00	1.585582
340.00	1.575546
341.00	1.572780
342.00	1.567778
343.00	1.560315
344.00	1.554011
345.00	1.556223
346.00	1.553243
347.00	1.548419
348.00	1.543512
349.00	1.539002
350.00	1.535890
351.00	1.529426
352.00	1.524061
353.00	1.521186
354.00	1.516536
355.00	1.508753
356.00	1.502954
357.00	1.496202
358.00	1.489917
359.00	1.482317
360.00	1.474984
361.00	1.469474
362.00	1.462604
363.00	1.452380
364.00	1.444284
365.00	1.434740
366.00	1.424778
367.00	1.416358
368.00	1.406257
369.00	1.396407
370.00	1.386051
371.00	1.375237
372.00	1.362815
373.00	1.352360
374.00	1.339090
375.00	1.327126
376.00	1.314090
377.00	1.300592
378.00	1.285517
379.00	1.271999
380.00	1.258535
381.00	1.244361
382.00	1.231134
383.00	1.219051
384.00	1.208085
385.00	1.196135
386.00	1.186251
387.00	1.175864
388.00	1.165981
389.00	1.155957
390.00	1.146628
391.00	1.136908
392.00	1.129363
393.00	1.122059
394.00	1.113960
395.00	1.107524
396.00	1.101744
397.00	1.095493
398.00	1.089814
399.00	1.085913
400.00	1.081836
401.00	1.077510
402.00	1.074372
403.00	1.071211
404.00	1.068254
405.00	1.065186
406.00	1.063543
407.00	1.061414
408.00	1.060699
409.00	1.059568
410.00	1.058445
411.00	1.057204
412.00	1.056733
413.00	1.055314
414.00	1.054969
415.00	1.056072
416.00	1.056801
417.00	1.056615
418.00	1.057312
419.00	1.057727
420.00	1.057329
421.00	1.057821
422.00	1.058631
423.00	1.059544
424.00	1.060435
425.00	1.061891
426.00	1.061916
427.00	1.063309
428.00	1.064249
429.00	1.065539
430.00	1.066525
431.00	1.068787
432.00	1.070040
433.00	1.071339
434.00	1.073253
435.00	1.074615
436.00	1.075748
437.00	1.077318
438.00	1.079194
439.00	1.079633
440.00	1.081532
441.00	1.082982
442.00	1.083961
443.00	1.085325
444.00	1.086966
445.00	1.088105
446.00	1.089417
447.00	1.090842
448.00	1.092377
449.00	1.094018
450.00	1.095148
451.00	1.095959
452.00	1.097046
453.00	1.097929
454.00	1.099081
455.00	1.100318
456.00	1.101646
457.00	1.103256
458.00	1.104483
459.00	1.105318
460.00	1.106117
461.00	1.107354
462.00	1.108197
463.00	1.108347
464.00	1.108737
465.00	1.109014
466.00	1.109204
467.00	1.109523
468.00	1.110003
469.00	1.110412
470.00	1.110704
471.00	1.110804
472.00	1.110362
473.00	1.109838
474.00	1.109624
475.00	1.109093
476.00	1.108570
477.00	1.107906
478.00	1.107023
479.00	1.105881
480.00	1.105104
481.00	1.104160
482.00	1.103799
483.00	1.103256
484.00	1.102078
485.00	1.100621
486.00	1.099110
487.00	1.096808
488.00	1.094874
489.00	1.093239
490.00	1.091563
491.00	1.089528
492.00	1.087318
493.00	1.085328
494.00	1.083423
495.00	1.081597
496.00	1.079373
497.00	1.077133
498.00	1.074925
499.00	1.072054
500.00	1.068928
501.00	1.066368
502.00	1.064175
503.00	1.060948
504.00	1.058809
505.00	1.055863
506.00	1.052592
507.00	1.049188
508.00	1.045789
509.00	1.041602
510.00	1.037668
511.00	1.034565
512.00	1.030603
513.00	1.027398
514.00	1.024094
515.00	1.020381
516.00	1.016292
517.00	1.012287
518.00	1.008031
519.00	1.003223
520.00	0.999647
521.00	0.995513
522.00	0.991706
523.00	0.987745
524.00	0.984123
525.00	0.979635
526.00	0.975373
527.00	0.971370
528.00	0.966985
529.00	0.961938
530.00	0.957380
531.00	0.952964
532.00	0.947930
533.00	0.943602
534.00	0.939621
535.00	0.935681
536.00	0.931539
537.00	0.927611
538.00	0.923346
539.00	0.919094
540.00	0.914931
541.00	0.910710
542.00	0.906367
543.00	0.902887
544.00	0.898728
545.00	0.894686
546.00	0.891281
547.00	0.887639
548.00	0.883265
549.00	0.879995
550.00	0.876734
551.00	0.872808
552.00	0.869436
553.00	0.866514
554.00	0.863265
555.00	0.860127
556.00	0.856971
557.00	0.853946
558.00	0.851040
559.00	0.848065
560.00	0.845192
561.00	0.842448
562.00	0.839845
563.00	0.837200
564.00	0.834913
565.00	0.832412
566.00	0.830139
567.00	0.827786
568.00	0.824567
569.00	0.822129
570.00	0.819217
571.00	0.816898
572.00	0.814439
573.00	0.812490
574.00	0.810444
575.00	0.808928
576.00	0.807035
577.00	0.805350
578.00	0.803910
579.00	0.801920
580.00	0.800122
581.00	0.798222
582.00	0.796730
583.00	0.795432
584.00	0.793855
585.00	0.792207
586.00	0.791011
587.00	0.789651
588.00	0.788075
589.00	0.786987
590.00	0.785719
591.00	0.784477
592.00	0.783522
593.00	0.782390
594.00	0.781464
595.00	0.780810
596.00	0.779616
597.00	0.778735
598.00	0.777557
599.00	0.776305
600.00	0.774769
601.00	0.774234
602.00	0.772408
603.00	0.770873
604.00	0.769579
605.00	0.769131
606.00	0.767408
607.00	0.766891
608.00	0.766147
609.00	0.765004
610.00	0.762904
611.00	0.761476
612.00	0.759767
613.00	0.758158
614.00	0.756689
615.00	0.755552
616.00	0.754048
617.00	0.752398
618.00	0.750999
619.00	0.748806
620.00	0.746472
621.00	0.744400
622.00	0.742238
623.00	0.739964
624.00	0.738548
625.00	0.737385
626.00	0.735872
627.00	0.733912
628.00	0.731785
629.00	0.729578
630.00	0.727094
631.00	0.724891
632.00	0.723411
633.00	0.722115
634.00	0.720495
635.00	0.718675
636.00	0.717222
637.00	0.715230
638.00	0.713004
639.00	0.710953
640.00	0.709203
641.00	0.707840
642.00	0.706535
643.00	0.705419
644.00	0.704208
645.00	0.702564
646.00	0.700097
647.00	0.697886
648.00	0.695987
649.00	0.694267
650.00	0.692638
651.00	0.690752
652.00	0.688899
653.00	0.687077
654.00	0.684781
655.00	0.683286
656.00	0.681156
657.00	0.678352
658.00	0.675984
659.00	0.674026
660.00	0.671798
661.00	0.670359
662.00	0.669488
663.00	0.668130
664.00	0.667184
665.00	0.666003
666.00	0.665124
667.00	0.664662
668.00	0.663809
669.00	0.662615
670.00	0.662149
671.00	0.661203
672.00	0.660362
673.00	0.659704
674.00	0.658663
675.00	0.657466
676.00	0.656329
677.00	0.654699
678.00	0.653405
679.00	0.652547
680.00	0.650793
681.00	0.649850
682.00	0.649327
683.00	0.648117
684.00	0.646936
685.00	0.646337
686.00	0.645844
687.00	0.644617
688.00	0.643908
689.00	0.642702
690.00	0.641950
691.00	0.640324
692.00	0.639533
693.00	0.639705
694.00	0.639828
695.00	0.639721
696.00	0.639398
697.00	0.638388
698.00	0.636296
699.00	0.634815
700.00	0.633296
701.00	0.632893
702.00	0.632791
703.00	0.632885
704.00	0.632874
705.00	0.632008
706.00	0.631731
707.00	0.631208
708.00	0.630042
709.00	0.629915
710.00	0.629607
711.00	0.628244
712.00	0.627558
713.00	0.626756
714.00	0.625261
715.00	0.625116
716.00	0.624666
717.00	0.624465
718.00	0.623685
719.00	0.626544
720.00	0.628884
721.00	0.629852
722.00	0.630168
723.00	0.630381
724.00	0.630874
725.00	0.631255
726.00	0.631436
727.00	0.631773
728.00	0.631836
729.00	0.632326
730.00	0.631663
731.00	0.631011
732.00	0.630424
733.00	0.629817
734.00	0.629299
735.00	0.628781
736.00	0.628208
737.00	0.627685
738.00	0.627140
739.00	0.626561
740.00	0.625970
741.00	0.625355
742.00	0.624754
743.00	0.624216
744.00	0.623631
745.00	0.623065
746.00	0.622522
747.00	0.621961
748.00	0.621361
749.00	0.620799
750.00	0.620295
751.00	0.619643
752.00	0.619073
753.00	0.618456
754.00	0.617834
755.00	0.617221
756.00	0.616632
757.00	0.616066
758.00	0.615444
759.00	0.614873
760.00	0.614186
761.00	0.613460
762.00	0.612753
763.00	0.612060
764.00	0.611374
765.00	0.610671
766.00	0.609972
767.00	0.609254
768.00	0.608545
769.00	0.607785
770.00	0.607081
771.00	0.606350
772.00	0.605685
773.00	0.604980
774.00	0.604267
775.00	0.603605
776.00	0.602871
777.00	0.602223
778.00	0.601623
779.00	0.601028
780.00	0.600349
781.00	0.599735
782.00	0.599084
783.00	0.598298
784.00	0.597593
785.00	0.596885
786.00	0.596218
787.00	0.595530
788.00	0.594887
789.00	0.594143
790.00	0.593483
791.00	0.592755
792.00	0.591972
793.00	0.591201
794.00	0.590420
795.00	0.589601
796.00	0.588845
797.00	0.588074
798.00	0.587223
799.00	0.586486
800.00	0.585709
801.00	0.584929
802.00	0.584176
803.00	0.583389
804.00	0.582597
805.00	0.581729
806.00	0.580983
807.00	0.580167
808.00	0.579362
809.00	0.578557
810.00	0.577787
811.00	0.577049
812.00	0.576317
813.00	0.575509
814.00	0.574796
815.00	0.574044
816.00	0.573329
817.00	0.572639
818.00	0.571895
819.00	0.571193
820.00	0.570477
821.00	0.569778
822.00	0.569125
823.00	0.568383
824.00	0.567689
825.00	0.567121
826.00	0.566516
827.00	0.565917
828.00	0.565284
829.00	0.564642
830.00	0.563997
831.00	0.563396
832.00	0.562888
833.00	0.562271
834.00	0.561828
835.00	0.561309
836.00	0.560695
837.00	0.560191
838.00	0.559736
839.00	0.559337
840.00	0.558896
841.00	0.558431
842.00	0.557875
843.00	0.557440
844.00	0.557064
845.00	0.556661
846.00	0.556181
847.00	0.555741
848.00	0.555432
849.00	0.555101
850.00	0.554705
851.00	0.554272
852.00	0.553883
853.00	0.553551
854.00	0.553327
855.00	0.552998
856.00	0.552607
857.00	0.552253
858.00	0.552012
859.00	0.551634
860.00	0.551221
861.00	0.550731
862.00	0.550281
863.00	0.546663
864.00	0.543073
865.00	0.539317
866.00	0.535573
867.00	0.531875
868.00	0.528199
869.00	0.524545
870.00	0.520925
871.00	0.517135
872.00	0.513376
873.00	0.509726
874.00	0.506019
875.00	0.502180
876.00	0.498542
877.00	0.494893
878.00	0.491308
879.00	0.487703
880.00	0.486926
881.00	0.486170
882.00	0.485376
883.00	0.484519
884.00	0.483734
885.00	0.482970
886.00	0.482172
887.00	0.481379
888.00	0.480531
889.00	0.479715
890.00	0.478872
891.00	0.478034
892.00	0.477296
893.00	0.476455
894.00	0.475665
895.00	0.474829
896.00	0.474006
897.00	0.473170
898.00	0.472326
899.00	0.471508
900.00	0.470729
901.00	0.469870
902.00	0.468984
903.00	0.468142
904.00	0.467266
905.00	0.466437
906.00	0.465640
907.00	0.464799
908.00	0.464034
909.00	0.463197
910.00	0.462435
911.00	0.461669
912.00	0.460891
913.00	0.460158
914.00	0.459372
915.00	0.458599
916.00	0.457798
917.00	0.457033
918.00	0.456314
919.00	0.455581
920.00	0.454841
921.00	0.454125
922.00	0.453441
923.00	0.452723
924.00	0.452010
925.00	0.451311
926.00	0.450679
927.00	0.450002
928.00	0.449284
929.00	0.448561
930.00	0.447819
931.00	0.447150
932.00	0.446457
933.00	0.445771
934.00	0.445052
935.00	0.444387
936.00	0.443723
937.00	0.443038
938.00	0.442370
939.00	0.441706
940.00	0.441058
941.00	0.440433
942.00	0.439816
943.00	0.439141
944.00	0.438481
945.00	0.437825
946.00	0.437216
947.00	0.436624
948.00	0.436049
949.00	0.435453
950.00	0.434884
951.00	0.434318
952.00	0.433760
953.00	0.433159
954.00	0.432588
955.00	0.432032
956.00	0.431440
957.00	0.430833
958.00	0.430231
959.00	0.429609
960.00	0.429048
961.00	0.428486
962.00	0.427856
963.00	0.427229
964.00	0.426591
965.00	0.425940
966.00	0.425295
967.00	0.424633
968.00	0.423956
969.00	0.423250
970.00	0.422572
971.00	0.421948
972.00	0.421295
973.00	0.420614
974.00	0.419936
975.00	0.419263
976.00	0.418611
977.00	0.417914
978.00	0.417240
979.00	0.416637
980.00	0.416018
981.00	0.415406
982.00	0.414814
983.00	0.414226
984.00	0.413663
985.00	0.413057
986.00	0.412486
987.00	0.411873
988.00	0.411252
989.00	0.410658
990.00	0.410124
991.00	0.409564
992.00	0.409002
993.00	0.408401
994.00	0.407849
995.00	0.407272
996.00	0.406701
997.00	0.406142
998.00	0.405584
999.00	0.404983
1000.00	0.404422
1001.00	0.403834
1002.00	0.403316
1003.00	0.402779
1004.00	0.402293
1005.00	0.401783
1006.00	0.401270
1007.00	0.400729
1008.00	0.400228
1009.00	0.399706
1010.00	0.399188
1011.00	0.398654
1012.00	0.398146
1013.00	0.397667
1014.00	0.397137
1015.00	0.396598
1016.00	0.396081
1017.00	0.395581
1018.00	0.395065
1019.00	0.394546
1020.00	0.394044
1021.00	0.393540
1022.00	0.393015
1023.00	0.392478
1024.00	0.391973
1025.00	0.391453
1026.00	0.390947
1027.00	0.390463
1028.00	0.389977
1029.00	0.389481
1030.00	0.388957
1031.00	0.388486
1032.00	0.388022
1033.00	0.387544
1034.00	0.387018
1035.00	0.386546
1036.00	0.386091
1037.00	0.385620
1038.00	0.385134
1039.00	0.384632
1040.00	0.384134
1041.00	0.383600
1042.00	0.383057
1043.00	0.382559
1044.00	0.382045
1045.00	0.381524
1046.00	0.381008
1047.00	0.380530
1048.00	0.380045
1049.00	0.379564
1050.00	0.379090
1051.00	0.378638
1052.00	0.378157
1053.00	0.377641
1054.00	0.377144
1055.00	0.376665
1056.00	0.376198
1057.00	0.375724
1058.00	0.375259
1059.00	0.374842
1060.00	0.374390
1061.00	0.373927
1062.00	0.373465
1063.00	0.373016
1064.00	0.372526
1065.00	0.372070
1066.00	0.371609
1067.00	0.371159
1068.00	0.370701
1069.00	0.370241
1070.00	0.369820
1071.00	0.369380
1072.00	0.368919
1073.00	0.368441
1074.00	0.367952
1075.00	0.367485
1076.00	0.367001
1077.00	0.366500
1078.00	0.366046
1079.00	0.365598
1080.00	0.365137
1081.00	0.364685
1082.00	0.364212
1083.00	0.363765
1084.00	0.363299
1085.00	0.362830
1086.00	0.362373
1087.00	0.361881
1088.00	0.361380
1089.00	0.360906
1090.00	0.360484
1091.00	0.360104
1092.00	0.359699
1093.00	0.359290
1094.00	0.358895
1095.00	0.358490
1096.00	0.358085
1097.00	0.357659
1098.00	0.357240
1099.00	0.356811
1100.00	0.356363
1101.00	0.355955
1102.00	0.355563
1103.00	0.355167
1104.00	0.354772
1105.00	0.354374
1106.00	0.353988
1107.00	0.353590
1108.00	0.353149
1109.00	0.352720
1110.00	0.352302
1111.00	0.351869
1112.00	0.351442
1113.00	0.351013
1114.00	0.350639
1115.00	0.350237
1116.00	0.349840
1117.00	0.349436
1118.00	0.349047
1119.00	0.348624
1120.00	0.348180
1121.00	0.347777
1122.00	0.347403
1123.00	0.346977
1124.00	0.346570
1125.00	0.346204
1126.00	0.345831
1127.00	0.345443
1128.00	0.345051
1129.00	0.344655
1130.00	0.344268
1131.00	0.343865
1132.00	0.343469
1133.00	0.343072
1134.00	0.342710
1135.00	0.342286
1136.00	0.341887
1137.00	0.341512
1138.00	0.341132
1139.00	0.340737
1140.00	0.340366
1141.00	0.339994
1142.00	0.339600
1143.00	0.339226
1144.00	0.338835
1145.00	0.338495
1146.00	0.338104
1147.00	0.337721
1148.00	0.337345
1149.00	0.336979
1150.00	0.336611
1151.00	0.336201
1152.00	0.335824
1153.00	0.335429
1154.00	0.335070
1155.00	0.334695
1156.00	0.334312
1157.00	0.333923
1158.00	0.333521
1159.00	0.333135
1160.00	0.332760
1161.00	0.332398
1162.00	0.332028
1163.00	0.331694
1164.00	0.331349
1165.00	0.330994
1166.00	0.330653
1167.00	0.330307
1168.00	0.329966
1169.00	0.329619
1170.00	0.329301
1171.00	0.328964
1172.00	0.328627
1173.00	0.328315
1174.00	0.328011
1175.00	0.327722
1176.00	0.327409
1177.00	0.327088
1178.00	0.326795
1179.00	0.326474
1180.00	0.326157
1181.00	0.325848
1182.00	0.325537
1183.00	0.325214
1184.00	0.324883
1185.00	0.324571
1186.00	0.324266
1187.00	0.323948
1188.00	0.323611
1189.00	0.323307
1190.00	0.322995
1191.00	0.322693
1192.00	0.322372
1193.00	0.322064
1194.00	0.321744
1195.00	0.321432
1196.00	0.321113
1197.00	0.320823
1198.00	0.320503
1199.00	0.320161
1200.00	0.319824
1201.00	0.319502
1202.00	0.319198
1203.00	0.318891
1204.00	0.318579
1205.00	0.318285
1206.00	0.317967
1207.00	0.317638
1208.00	0.317339
1209.00	0.317029
1210.00	0.316733
1211.00	0.316447
1212.00	0.316128
1213.00	0.315853
1214.00	0.315562
1215.00	0.315262
1216.00	0.314967
1217.00	0.314702
1218.00	0.314413
1219.00	0.314116
1220.00	0.313848
1221.00	0.313589
1222.00	0.313336
1223.00	0.313061
1224.00	0.312801
1225.00	0.312528
1226.00	0.312278
1227.00	0.312012
1228.00	0.311724
1229.00	0.311438
1230.00	0.311145
1231.00	0.310846
1232.00	0.310571
1233.00	0.310317
1234.00	0.310057
1235.00	0.309819
1236.00	0.309580
1237.00	0.309306
1238.00	0.309036
1239.00	0.308733
1240.00	0.308460
1241.00	0.308190
1242.00	0.307894
1243.00	0.307589
1244.00	0.307312
1245.00	0.307055
1246.00	0.306807
1247.00	0.306528
1248.00	0.306248
1249.00	0.305983
1250.00	0.305724
1251.00	0.305448
1252.00	0.305161
1253.00	0.304862
1254.00	0.304571
1255.00	0.304300
1256.00	0.304056
1257.00	0.303824
1258.00	0.303567
1259.00	0.303318
1260.00	0.303083
1261.00	0.302822
1262.00	0.302539
1263.00	0.302248
1264.00	0.301984
1265.00	0.301698
1266.00	0.301418
1267.00	0.301150
1268.00	0.300895
1269.00	0.300635
1270.00	0.300392
1271.00	0.300151
1272.00	0.299891
1273.00	0.299591
1274.00	0.299309
1275.00	0.299060
1276.00	0.298799
1277.00	0.298485
1278.00	0.298224
1279.00	0.298006
1280.00	0.297789
1281.00	0.297548
1282.00	0.297340
1283.00	0.297127
1284.00	0.296904
1285.00	0.296664
1286.00	0.296452
1287.00	0.296229
1288.00	0.296012
1289.00	0.295754
1290.00	0.295554
1291.00	0.295332
1292.00	0.295089
1293.00	0.294878
1294.00	0.294685
1295.00	0.294455
1296.00	0.294202
1297.00	0.293944
1298.00	0.293700
1299.00	0.293454
1300.00	0.293207
1301.00	0.292924
1302.00	0.292646
1303.00	0.292381
1304.00	0.292131
1305.00	0.291872
1306.00	0.291631
1307.00	0.291384
1308.00	0.291120
1309.00	0.290855
1310.00	0.290591
1311.00	0.290351
1312.00	0.290102
1313.00	0.289876
1314.00	0.289665
1315.00	0.289456
1316.00	0.289263
1317.00	0.289064
1318.00	0.288886
1319.00	0.288693
1320.00	0.288491
1321.00	0.288290
1322.00	0.288104
1323.00	0.287939
1324.00	0.287744
1325.00	0.287545
1326.00	0.287345
1327.00	0.287142
1328.00	0.286929
1329.00	0.286729
1330.00	0.286499
1331.00	0.286254
1332.00	0.286003
1333.00	0.285735
1334.00	0.285463
1335.00	0.285167
1336.00	0.284875
1337.00	0.284569
1338.00	0.284237
1339.00	0.283900
1340.00	0.283567
1341.00	0.283253
1342.00	0.282924
1343.00	0.282584
1344.00	0.282240
1345.00	0.281893
1346.00	0.281554
1347.00	0.281215
1348.00	0.280903
1349.00	0.280611
1350.00	0.280316
1351.00	0.280015
1352.00	0.279750
1353.00	0.279540
1354.00	0.279330
1355.00	0.279129
1356.00	0.278927
1357.00	0.278753
1358.00	0.278553
1359.00	0.278383
1360.00	0.278240
1361.00	0.278064
1362.00	0.277892
1363.00	0.277682
1364.00	0.277508
1365.00	0.277293
1366.00	0.277046
1367.00	0.276805
1368.00	0.276573
1369.00	0.276326
1370.00	0.276025
1371.00	0.275718
1372.00	0.275420
1373.00	0.275136
1374.00	0.274803
1375.00	0.274473
1376.00	0.274119
1377.00	0.273761
1378.00	0.273401
1379.00	0.273055
1380.00	0.272740
1381.00	0.272390
1382.00	0.272056
1383.00	0.271747
1384.00	0.271413
1385.00	0.271055
1386.00	0.270694
1387.00	0.270362
1388.00	0.270003
1389.00	0.269617
1390.00	0.269270
1391.00	0.268903
1392.00	0.268537
1393.00	0.268172
1394.00	0.267795
1395.00	0.267449
1396.00	0.267074
1397.00	0.266675
1398.00	0.266287
1399.00	0.265891
1400.00	0.265492
1401.00	0.265085
1402.00	0.264702
1403.00	0.264332
1404.00	0.263951
1405.00	0.263589
1406.00	0.263241
1407.00	0.262836
1408.00	0.262471
1409.00	0.262103
1410.00	0.261744
1411.00	0.261388
1412.00	0.261041
1413.00	0.260698
1414.00	0.260358
1415.00	0.260025
1416.00	0.259709
1417.00	0.259380
1418.00	0.259037
1419.00	0.258716
1420.00	0.258383
1421.00	0.258071
1422.00	0.257763
1423.00	0.257475
1424.00	0.257169
1425.00	0.256850
1426.00	0.256539
1427.00	0.256224
1428.00	0.255928
1429.00	0.255619
1430.00	0.255317
1431.00	0.255029
1432.00	0.254733
1433.00	0.254424
1434.00	0.254154
1435.00	0.253935
1436.00	0.253698
1437.00	0.253447
1438.00	0.253161
1439.00	0.252889
1440.00	0.252619
1441.00	0.252384
1442.00	0.252162
1443.00	0.251939
1444.00	0.251746
1445.00	0.251533
1446.00	0.251339
1447.00	0.251156
1448.00	0.250950
1449.00	0.250731
1450.00	0.250532
1451.00	0.250358
1452.00	0.250177
1453.00	0.249976
1454.00	0.249803
1455.00	0.249647
1456.00	0.249490
1457.00	0.249328
1458.00	0.249148
1459.00	0.248959
1460.00	0.248810
1461.00	0.248642
1462.00	0.248474
1463.00	0.248269
1464.00	0.248079
1465.00	0.247922
1466.00	0.247774
1467.00	0.247633
1468.00	0.247439
1469.00	0.247249
1470.00	0.247066
1471.00	0.246874
1472.00	0.246714
1473.00	0.246571
1474.00	0.246413
1475.00	0.246251
1476.00	0.246098
1477.00	0.245930
1478.00	0.245769
1479.00	0.245612
1480.00	0.245475
1481.00	0.245348
1482.00	0.245193
1483.00	0.245048
1484.00	0.244923
1485.00	0.244818
1486.00	0.244702
1487.00	0.244572
1488.00	0.244484
1489.00	0.244380
1490.00	0.244237
1491.00	0.244105
1492.00	0.243995
1493.00	0.243886
1494.00	0.243765
1495.00	0.243655
1496.00	0.243548
1497.00	0.243463
1498.00	0.243342
1499.00	0.243233
1500.00	0.243140
1501.00	0.242999
1502.00	0.242848
1503.00	0.242687
1504.00	0.242562
1505.00	0.242405
1506.00	0.242244
1507.00	0.242097
1508.00	0.241965
1509.00	0.241812
1510.00	0.241656
1511.00	0.241500
1512.00	0.241345
1513.00	0.241199
1514.00	0.241017
1515.00	0.240862
1516.00	0.240719
1517.00	0.240531
1518.00	0.240394
1519.00	0.240275
1520.00	0.240178
1521.00	0.240082
1522.00	0.239977
1523.00	0.239886
1524.00	0.239786
1525.00	0.239686
1526.00	0.239565
1527.00	0.239471
1528.00	0.239365
1529.00	0.239249
1530.00	0.239134
1531.00	0.239047
1532.00	0.238961
1533.00	0.238874
1534.00	0.238792
1535.00	0.238662
1536.00	0.238525
1537.00	0.238388
1538.00	0.238231
1539.00	0.238096
1540.00	0.237934
1541.00	0.237780
1542.00	0.237621
1543.00	0.237497
1544.00	0.237386
1545.00	0.237286
1546.00	0.237171
1547.00	0.237053
1548.00	0.236942
1549.00	0.236821
1550.00	0.236677
1551.00	0.236559
1552.00	0.236448
1553.00	0.236328
1554.00	0.236198
1555.00	0.236089
1556.00	0.235963
1557.00	0.235837
1558.00	0.235699
1559.00	0.235557
1560.00	0.235429
1561.00	0.235249
1562.00	0.235088
1563.00	0.234950
1564.00	0.234831
1565.00	0.234694
1566.00	0.234523
1567.00	0.234356
1568.00	0.234171
1569.00	0.234028
1570.00	0.233864
1571.00	0.233705
1572.00	0.233536
1573.00	0.233383
1574.00	0.233217
1575.00	0.233058
1576.00	0.232895
1577.00	0.232731
1578.00	0.232572
1579.00	0.232414
1580.00	0.232244
1581.00	0.232037
1582.00	0.231846
1583.00	0.231689
1584.00	0.231546
1585.00	0.231442
1586.00	0.231288
1587.00	0.231143
1588.00	0.230997
1589.00	0.230854
1590.00	0.230696
1591.00	0.230545
1592.00	0.230421
1593.00	0.230310
1594.00	0.230183
1595.00	0.230061
1596.00	0.229933
1597.00	0.229790
1598.00	0.229655
1599.00	0.229507
1600.00	0.229346
1601.00	0.229195
1602.00	0.229004
1603.00	0.228831
1604.00	0.228677
1605.00	0.228522
1606.00	0.228325
1607.00	0.228150
1608.00	0.228007
1609.00	0.227836
1610.00	0.227645
1611.00	0.227460
1612.00	0.227277
1613.00	0.227094
1614.00	0.226890
1615.00	0.226721
1616.00	0.226582
1617.00	0.226444
1618.00	0.226288
1619.00	0.226121
1620.00	0.225977
1621.00	0.225830
1622.00	0.225666
1623.00	0.225553
1624.00	0.225440
1625.00	0.225318
1626.00	0.225203
1627.00	0.225097
1628.00	0.224999
1629.00	0.224883
1630.00	0.224765
1631.00	0.224717
1632.00	0.224644
1633.00	0.224512
1634.00	0.224401
1635.00	0.224300
1636.00	0.224230
1637.00	0.224130
1638.00	0.224037
1639.00	0.223965
1640.00	0.223876
1641.00	0.223777
1642.00	0.223653
1643.00	0.224769
1644.00	0.225895
1645.00	0.226969
1646.00	0.228058
1647.00	0.229162
1648.00	0.230211
1649.00	0.231250
1650.00	0.232373
1651.00	0.233450
1652.00	0.234525
1653.00	0.235592
1654.00	0.236736
1655.00	0.237867
1656.00	0.238924
1657.00	0.239995
1658.00	0.241100
1659.00	0.242214
1660.00	0.242020
1661.00	0.241839
1662.00	0.241700
1663.00	0.241519
1664.00	0.241344
1665.00	0.241213
1666.00	0.241142
1667.00	0.240908
1668.00	0.240753
1669.00	0.240623
1670.00	0.240450
1671.00	0.240262
1672.00	0.240124
1673.00	0.239990
1674.00	0.239846
1675.00	0.239656
1676.00	0.239513
1677.00	0.239317
1678.00	0.239152
1679.00	0.238993
1680.00	0.238894
1681.00	0.238733
1682.00	0.238615
1683.00	0.238465
1684.00	0.238397
1685.00	0.238271
1686.00	0.238170
1687.00	0.238066
1688.00	0.238045
1689.00	0.237939
1690.00	0.237878
1691.00	0.237833
1692.00	0.237809
1693.00	0.237740
1694.00	0.237778
1695.00	0.237782
1696.00	0.237773
1697.00	0.237716
1698.00	0.237744
1699.00	0.237666
1700.00	0.237545
1701.00	0.237521
1702.00	0.237498
1703.00	0.237344
1704.00	0.237355
1705.00	0.237157
1706.00	0.237048
1707.00	0.236997
1708.00	0.236887
1709.00	0.236738
1710.00	0.236639
1711.00	0.236453
1712.00	0.236255
1713.00	0.236060
1714.00	0.235913
1715.00	0.235700
1716.00	0.235561
1717.00	0.235454
1718.00	0.235297
1719.00	0.235106
1720.00	0.235025
1721.00	0.234804
1722.00	0.234649
1723.00	0.234482
1724.00	0.234241
1725.00	0.234096
1726.00	0.233954
1727.00	0.233757
1728.00	0.233588
1729.00	0.233458
1730.00	0.233292
1731.00	0.233129
1732.00	0.232948
1733.00	0.232781
1734.00	0.232604
1735.00	0.232430
1736.00	0.232311
1737.00	0.232169
1738.00	0.232016
1739.00	0.231840
1740.00	0.231699
1741.00	0.231584
1742.00	0.231375
1743.00	0.231228
1744.00	0.231045
1745.00	0.230923
1746.00	0.230620
1747.00	0.230526
1748.00	0.230338
1749.00	0.230225
1750.00	0.230025
1751.00	0.229873
1752.00	0.229618
1753.00	0.229406
1754.00	0.229201
1755.00	0.229071
1756.00	0.228927
1757.00	0.228752
1758.00	0.228572
1759.00	0.228474
1760.00	0.228264
1761.00	0.228069
1762.00	0.227910
1763.00	0.227798
1764.00	0.227649
1765.00	0.227471
1766.00	0.227257
1767.00	0.227070
1768.00	0.226831
1769.00	0.226715
1770.00	0.226536
1771.00	0.226437
1772.00	0.226259
1773.00	0.226149
1774.00	0.225865
1775.00	0.225652
1776.00	0.225403
1777.00	0.225222
1778.00	0.225126
1779.00	0.224904
1780.00	0.224813
1781.00	0.224576
1782.00	0.224469
1783.00	0.224311
1784.00	0.224200
1785.00	0.224050
1786.00	0.223871
1787.00	0.223643
1788.00	0.223404
1789.00	0.223168
1790.00	0.222939
1791.00	0.222792
1792.00	0.222670
1793.00	0.222455
1794.00	0.222275
1795.00	0.222024
1796.00	0.221806
1797.00	0.221592
1798.00	0.221387
1799.00	0.221185
1800.00	0.220990
1801.00	0.220735
1802.00	0.220468
1803.00	0.220267
1804.00	0.220015
1805.00	0.219671
1806.00	0.219470
1807.00	0.219160
1808.00	0.218974
1809.00	0.218581
1810.00	0.218347
1811.00	0.218077
1812.00	0.217774
1813.00	0.217618
1814.00	0.217384
1815.00	0.217145
1816.00	0.216847
1817.00	0.216641
1818.00	0.216372
1819.00	0.216162
1820.00	0.215940
1821.00	0.215848
1822.00	0.215760
1823.00	0.215526
1824.00	0.215403
1825.00	0.215224
1826.00	0.215138
1827.00	0.214995
1828.00	0.214922
1829.00	0.214866
1830.00	0.214621
1831.00	0.214427
1832.00	0.214321
1833.00	0.214125
1834.00	0.213934
1835.00	0.213783
1836.00	0.213741
1837.00	0.213507
1838.00	0.213381
1839.00	0.213117
1840.00	0.212889
1841.00	0.212699
1842.00	0.212465
1843.00	0.212403
1844.00	0.212253
1845.00	0.212038
1846.00	0.211903
1847.00	0.211757
1848.00	0.211591
1849.00	0.211344
1850.00	0.211242
1851.00	0.211095
1852.00	0.210958
1853.00	0.210743
1854.00	0.210647
1855.00	0.210464
1856.00	0.210337
1857.00	0.210280
1858.00	0.210179
1859.00	0.210052
1860.00	0.209751
1861.00	0.209514
1862.00	0.209274
1863.00	0.209015
1864.00	0.208799
1865.00	0.208560
1866.00	0.208468
1867.00	0.208322
1868.00	0.208009
1869.00	0.207959
1870.00	0.207813
1871.00	0.207592
1872.00	0.207365
1873.00	0.207298
1874.00	0.207157
1875.00	0.206910
1876.00	0.206883
1877.00	0.206825
1878.00	0.206628
1879.00	0.206611
1880.00	0.206639
1881.00	0.206629
1882.00	0.206485
1883.00	0.206259
1884.00	0.206194
1885.00	0.206141
1886.00	0.205820
1887.00	0.205697
1888.00	0.205741
1889.00	0.205629
1890.00	0.205428
1891.00	0.205356
1892.00	0.205317
1893.00	0.205079
1894.00	0.205021
1895.00	0.205112
1896.00	0.204865
1897.00	0.204656
1898.00	0.204549
1899.00	0.204450
1900.00	0.204397
1901.00	0.204334
1902.00	0.204518
1903.00	0.204650
1904.00	0.204539
1905.00	0.204403
1906.00	0.204298
1907.00	0.204285
1908.00	0.204276
1909.00	0.204346
1910.00	0.204255
1911.00	0.203990
1912.00	0.203947
1913.00	0.204172
1914.00	0.204110
1915.00	0.203973
1916.00	0.204129
1917.00	0.204000
1918.00	0.203708
1919.00	0.203539
1920.00	0.203341
1921.00	0.203167
1922.00	0.203000
1923.00	0.202935
1924.00	0.202807
1925.00	0.202578
1926.00	0.202223
1927.00	0.202021
1928.00	0.202089
1929.00	0.201671
1930.00	0.201249
1931.00	0.201267
1932.00	0.201096
1933.00	0.200889
1934.00	0.200947
1935.00	0.201076
1936.00	0.200797
1937.00	0.200635
1938.00	0.200667
1939.00	0.200405
1940.00	0.200270
1941.00	0.199987
1942.00	0.199805
1943.00	0.199744
1944.00	0.199692
1945.00	0.199590
1946.00	0.199729
1947.00	0.199843
1948.00	0.199364
1949.00	0.199361
1950.00	0.199243
1951.00	0.198990
1952.00	0.198580
1953.00	0.198475
1954.00	0.198464
1955.00	0.198029
1956.00	0.198090
1957.00	0.198079
1958.00	0.198150
1959.00	0.198066
1960.00	0.198070
1961.00	0.198099
1962.00	0.197766
1963.00	0.197492
1964.00	0.197246
1965.00	0.197244
1966.00	0.197093
1967.00	0.197087
1968.00	0.197023
1969.00	0.196977
1970.00	0.196840
1971.00	0.196740
1972.00	0.196916
1973.00	0.196865
1974.00	0.196609
1975.00	0.196545
1976.00	0.196421
1977.00	0.196295
1978.00	0.196204
1979.00	0.196260
1980.00	0.196127
1981.00	0.196139
1982.00	0.196264
1983.00	0.196013
1984.00	0.195809
1985.00	0.195791
1986.00	0.195726
1987.00	0.195690
1988.00	0.195575
1989.00	0.195445
1990.00	0.195207
1991.00	0.195251
1992.00	0.195080
1993.00	0.195119
1994.00	0.194931
1995.00	0.194734
1996.00	0.194645
1997.00	0.194802
1998.00	0.194687
1999.00	0.194543
2000.00	0.194697
2001.00	0.194635
2002.00	0.194491
2003.00	0.194459
2004.00	0.194568
2005.00	0.194470
2006.00	0.194565
2007.00	0.194418
2008.00	0.194417
2009.00	0.194454
2010.00	0.194403
2011.00	0.194562
2012.00	0.194515
2013.00	0.194517
2014.00	0.194318
2015.00	0.194264
2016.00	0.194281
2017.00	0.194145
2018.00	0.194187
2019.00	0.194227
2020.00	0.194205
2021.00	0.194054
2022.00	0.194135
2023.00	0.194032
2024.00	0.194303
2025.00	0.194171
2026.00	0.194150
2027.00	0.194172
2028.00	0.193904
2029.00	0.194062
2030.00	0.193962
2031.00	0.193971
2032.00	0.194005
2033.00	0.194047
2034.00	0.194202
2035.00	0.194162
2036.00	0.194376
2037.00	0.194423
2038.00	0.194392
2039.00	0.194299
2040.00	0.194355
2041.00	0.194316
2042.00	0.194361
2043.00	0.194305
2044.00	0.194329
2045.00	0.194536
2046.00	0.194379
2047.00	0.194551
2048.00	0.194732
2049.00	0.194743
2050.00	0.194585
2051.00	0.194597
2052.00	0.194675
2053.00	0.194370
2054.00	0.194620
2055.00	0.194645
2056.00	0.194855
2057.00	0.194786
2058.00	0.195021
2059.00	0.195274
2060.00	0.195512
2061.00	0.195418
2062.00	0.195388
2063.00	0.195495
2064.00	0.195445
2065.00	0.195464
2066.00	0.195304
2067.00	0.195588
2068.00	0.195635
2069.00	0.195782
2070.00	0.196015
2071.00	0.195721
2072.00	0.195888
2073.00	0.195839
2074.00	0.195860
2075.00	0.195488
2076.00	0.195361
2077.00	0.195170
2078.00	0.195126
2079.00	0.195255
2080.00	0.195323
2081.00	0.195401
2082.00	0.195416
2083.00	0.195735
2084.00	0.195322
2085.00	0.195245
2086.00	0.195098
2087.00	0.194917
2088.00	0.195095
2089.00	0.194900
2090.00	0.195075
2091.00	0.195282
2092.00	0.195483
2093.00	0.195278
2094.00	0.195317
2095.00	0.195482
2096.00	0.195210
2097.00	0.195011
2098.00	0.194910
2099.00	0.194679
2100.00	0.194416
2101.00	0.194409
2102.00	0.194553
2103.00	0.194463
2104.00	0.194361
2105.00	0.194305
2106.00	0.194325
2107.00	0.193747
2108.00	0.193457
2109.00	0.193226
2110.00	0.193184
2111.00	0.193064
2112.00	0.193028
2113.00	0.192835
2114.00	0.192888
2115.00	0.192717
2116.00	0.193091
2117.00	0.193193
2118.00	0.193183
2119.00	0.192936
2120.00	0.192630
2121.00	0.192625
2122.00	0.192359
2123.00	0.192499
2124.00	0.192631
2125.00	0.192640
2126.00	0.192641
2127.00	0.192653
2128.00	0.192551
2129.00	0.192111
2130.00	0.192203
2131.00	0.191945
2132.00	0.191900
2133.00	0.191394
2134.00	0.191034
2135.00	0.191118
2136.00	0.190879
2137.00	0.190884
2138.00	0.190659
2139.00	0.190546
2140.00	0.190173
2141.00	0.190212
2142.00	0.190016
2143.00	0.189709
2144.00	0.189505
2145.00	0.189343
2146.00	0.189493
2147.00	0.189276
2148.00	0.189091
2149.00	0.188991
2150.00	0.188930
2151.00	0.188971
2152.00	0.188719
2153.00	0.188489
2154.00	0.188484
2155.00	0.188147
2156.00	0.188178
2157.00	0.187980
2158.00	0.187589
2159.00	0.187383
2160.00	0.187582
2161.00	0.187603
2162.00	0.187495
2163.00	0.187344
2164.00	0.187231
2165.00	0.187223
2166.00	0.186971
2167.00	0.186783
2168.00	0.186429
2169.00	0.186128
2170.00	0.186292
2171.00	0.185882
2172.00	0.185962
2173.00	0.185651
2174.00	0.185570
2175.00	0.185426
2176.00	0.185268
2177.00	0.184920
2178.00	0.184565
2179.00	0.184609
2180.00	0.184182
2181.00	0.184422
2182.00	0.184415
2183.00	0.184351
2184.00	0.184381
2185.00	0.184517
2186.00	0.184702
2187.00	0.184490
2188.00	0.184480
2189.00	0.184399
2190.00	0.184539
2191.00	0.184531
2192.00	0.184539
2193.00	0.184502
2194.00	0.184376
2195.00	0.184454
2196.00	0.184134
2197.00	0.184296
[truncated: 303 more rows]
