# Supplementary material for: Ultrafast charge-transfer-induced spin transition in cobalt-tungstate molecular photomagnets
Source: Nat Commun. 2025 Jun 6;16:5012. doi: 10.1038/s41467-025-60401-4 (PMC12144094; doi:10.1038/s41467-025-60401-4)
Supplement: Supplementary file 5 — Source Data [file 41467_2025_60401_MOESM5_ESM.zip › Source_Data_files/Photoinduced_UV_vis_NIR_spectra_CsCoW/photo2nd_anealing/File_220713_204010_300K_last.txt]

File_220713_204010_300K_last.spc - RawData
�g�� (nm)	Abs.
200.00	6.000000
201.00	6.000000
202.00	6.000000
203.00	2.157359
204.00	3.027662
205.00	2.903350
206.00	2.361608
207.00	2.124500
208.00	2.248813
209.00	2.269129
210.00	2.168595
211.00	2.318154
212.00	2.236955
213.00	2.082722
214.00	2.065104
215.00	2.116637
216.00	2.116164
217.00	2.178718
218.00	2.228206
219.00	2.231994
220.00	2.136424
221.00	2.116591
222.00	2.072553
223.00	2.143988
224.00	2.189756
225.00	2.192055
226.00	2.187072
227.00	2.207725
228.00	2.134213
229.00	2.117720
230.00	2.151501
231.00	2.132360
232.00	2.071803
233.00	2.102054
234.00	2.094184
235.00	2.094189
236.00	2.070772
237.00	2.175312
238.00	2.153681
239.00	2.155662
240.00	2.146258
241.00	2.190750
242.00	2.128539
243.00	2.103246
244.00	2.092498
245.00	2.100289
246.00	2.072510
247.00	2.081894
248.00	2.099070
249.00	2.109382
250.00	2.116972
251.00	2.139738
252.00	2.129723
253.00	2.137922
254.00	2.139632
255.00	2.134627
256.00	2.148311
257.00	2.140203
258.00	2.132704
259.00	2.112449
260.00	2.127504
261.00	2.101836
262.00	2.127338
263.00	2.114276
264.00	2.117089
265.00	2.099545
266.00	2.094992
267.00	2.069867
268.00	2.081908
269.00	2.073682
270.00	2.050811
271.00	2.053630
272.00	2.045213
273.00	2.037004
274.00	2.019179
275.00	2.028204
276.00	2.007717
277.00	1.995332
278.00	1.981141
279.00	1.989496
280.00	1.967689
281.00	1.963499
282.00	1.964437
283.00	1.960913
284.00	1.943787
285.00	1.940200
286.00	1.929055
287.00	1.911678
288.00	1.895407
289.00	1.883918
290.00	1.870202
291.00	1.865272
292.00	1.859289
293.00	1.853656
294.00	1.850499
295.00	1.844568
296.00	1.840490
297.00	1.831928
298.00	1.821651
299.00	1.821670
300.00	1.809822
301.00	1.803860
302.00	1.797998
303.00	1.793451
304.00	1.785538
305.00	1.777231
306.00	1.769282
307.00	1.761241
308.00	1.755786
309.00	1.742717
310.00	1.733274
311.00	1.734559
312.00	1.725161
313.00	1.711811
314.00	1.706010
315.00	1.711960
316.00	1.694983
317.00	1.691273
318.00	1.681515
319.00	1.673724
320.00	1.657736
321.00	1.648745
322.00	1.639385
323.00	1.637263
324.00	1.621666
325.00	1.614392
326.00	1.615025
327.00	1.612704
328.00	1.609232
329.00	1.615442
330.00	1.620346
331.00	1.606251
332.00	1.602560
333.00	1.595593
334.00	1.581638
335.00	1.568360
336.00	1.565131
337.00	1.555421
338.00	1.547801
339.00	1.548964
340.00	1.542969
341.00	1.534440
342.00	1.527654
343.00	1.524489
344.00	1.513721
345.00	1.508237
346.00	1.503515
347.00	1.499671
348.00	1.492485
349.00	1.487223
350.00	1.483563
351.00	1.478838
352.00	1.472952
353.00	1.466259
354.00	1.462935
355.00	1.458851
356.00	1.453429
357.00	1.450163
358.00	1.446736
359.00	1.438950
360.00	1.428441
361.00	1.420931
362.00	1.412852
363.00	1.402489
364.00	1.395014
365.00	1.388697
366.00	1.379390
367.00	1.367923
368.00	1.357614
369.00	1.346066
370.00	1.332187
371.00	1.318931
372.00	1.307117
373.00	1.294271
374.00	1.279900
375.00	1.266861
376.00	1.253301
377.00	1.236343
378.00	1.221966
379.00	1.207361
380.00	1.192658
381.00	1.177784
382.00	1.165138
383.00	1.150753
384.00	1.138711
385.00	1.126711
386.00	1.116544
387.00	1.106133
388.00	1.096701
389.00	1.087349
390.00	1.078596
391.00	1.070910
392.00	1.063799
393.00	1.056741
394.00	1.050005
395.00	1.044260
396.00	1.037222
397.00	1.031573
398.00	1.026870
399.00	1.022258
400.00	1.018247
401.00	1.015151
402.00	1.012114
403.00	1.009725
404.00	1.007890
405.00	1.006012
406.00	1.004264
407.00	1.002870
408.00	1.001351
409.00	1.000337
410.00	0.999883
411.00	0.999193
412.00	0.998882
413.00	0.998967
414.00	0.999786
415.00	0.999389
416.00	0.999844
417.00	1.000389
418.00	1.000963
419.00	1.000675
420.00	1.001045
421.00	1.001706
422.00	1.002814
423.00	1.004376
424.00	1.005431
425.00	1.007645
426.00	1.009313
427.00	1.010950
428.00	1.011575
429.00	1.013510
430.00	1.014805
431.00	1.016509
432.00	1.017661
433.00	1.020040
434.00	1.021778
435.00	1.023755
436.00	1.026358
437.00	1.028029
438.00	1.030010
439.00	1.031949
440.00	1.033575
441.00	1.034988
442.00	1.037808
443.00	1.039428
444.00	1.041457
445.00	1.044127
446.00	1.045861
447.00	1.047411
448.00	1.050015
449.00	1.051988
450.00	1.053925
451.00	1.055301
452.00	1.056803
453.00	1.058155
454.00	1.059396
455.00	1.060796
456.00	1.062710
457.00	1.064953
458.00	1.066659
459.00	1.068200
460.00	1.069669
461.00	1.071829
462.00	1.072598
463.00	1.073245
464.00	1.074964
465.00	1.076235
466.00	1.076599
467.00	1.077789
468.00	1.078468
469.00	1.078460
470.00	1.078432
471.00	1.078850
472.00	1.079050
473.00	1.078971
474.00	1.079115
475.00	1.079300
476.00	1.079108
477.00	1.078797
478.00	1.078606
479.00	1.078334
480.00	1.077496
481.00	1.076715
482.00	1.075748
483.00	1.075237
484.00	1.073720
485.00	1.072013
486.00	1.070968
487.00	1.069146
488.00	1.066810
489.00	1.064860
490.00	1.063396
491.00	1.061572
492.00	1.059765
493.00	1.058073
494.00	1.056392
495.00	1.054566
496.00	1.051502
497.00	1.049455
498.00	1.047696
499.00	1.045711
500.00	1.042779
501.00	1.040362
502.00	1.037197
503.00	1.033534
504.00	1.029943
505.00	1.026764
506.00	1.023353
507.00	1.019901
508.00	1.016137
509.00	1.012426
510.00	1.008457
511.00	1.004217
512.00	1.000110
513.00	0.996324
514.00	0.992430
515.00	0.987733
516.00	0.983898
517.00	0.979681
518.00	0.975171
519.00	0.970252
520.00	0.965962
521.00	0.961359
522.00	0.956449
523.00	0.951492
524.00	0.946847
525.00	0.942438
526.00	0.937795
527.00	0.933198
528.00	0.928485
529.00	0.923518
530.00	0.918355
531.00	0.913138
532.00	0.907983
533.00	0.903476
534.00	0.898864
535.00	0.894398
536.00	0.890093
537.00	0.885904
538.00	0.881661
539.00	0.877304
540.00	0.872650
541.00	0.867579
542.00	0.863382
543.00	0.858753
544.00	0.854184
545.00	0.849801
546.00	0.846211
547.00	0.842089
548.00	0.837962
549.00	0.834220
550.00	0.830683
551.00	0.826763
552.00	0.823151
553.00	0.820092
554.00	0.817303
555.00	0.814941
556.00	0.812520
557.00	0.809914
558.00	0.807298
559.00	0.804150
560.00	0.801042
561.00	0.798230
562.00	0.795861
563.00	0.793489
564.00	0.791951
565.00	0.789928
566.00	0.787875
567.00	0.785375
568.00	0.783239
569.00	0.780680
570.00	0.778449
571.00	0.776493
572.00	0.774323
573.00	0.772253
574.00	0.770571
575.00	0.768777
576.00	0.767082
577.00	0.765993
578.00	0.764557
579.00	0.762726
580.00	0.761599
581.00	0.760293
582.00	0.759052
583.00	0.757984
584.00	0.757502
585.00	0.756345
586.00	0.755517
587.00	0.754666
588.00	0.753883
589.00	0.752842
590.00	0.752219
591.00	0.751459
592.00	0.750608
593.00	0.749751
594.00	0.749149
595.00	0.748125
596.00	0.747049
597.00	0.746111
598.00	0.745103
599.00	0.744175
600.00	0.743470
601.00	0.742855
602.00	0.741849
603.00	0.740436
604.00	0.739063
605.00	0.738064
606.00	0.737373
607.00	0.736338
608.00	0.735838
609.00	0.735432
610.00	0.733903
611.00	0.731909
612.00	0.730159
613.00	0.728581
614.00	0.726688
615.00	0.724568
616.00	0.722532
617.00	0.721362
618.00	0.718414
619.00	0.715181
620.00	0.712654
621.00	0.709836
622.00	0.706563
623.00	0.703703
624.00	0.701688
625.00	0.699485
626.00	0.697157
627.00	0.694382
628.00	0.692785
629.00	0.690477
630.00	0.688458
631.00	0.686702
632.00	0.685199
633.00	0.683539
634.00	0.681273
635.00	0.679231
636.00	0.676863
637.00	0.674704
638.00	0.672264
639.00	0.670407
640.00	0.668165
641.00	0.666961
642.00	0.664569
643.00	0.662348
644.00	0.660636
645.00	0.658472
646.00	0.654584
647.00	0.652847
648.00	0.650936
649.00	0.648561
650.00	0.646724
651.00	0.645912
652.00	0.643217
653.00	0.640454
654.00	0.638020
655.00	0.635616
656.00	0.632962
657.00	0.630996
658.00	0.629391
659.00	0.627523
660.00	0.624946
661.00	0.623357
662.00	0.621467
663.00	0.619745
664.00	0.618261
665.00	0.617756
666.00	0.616456
667.00	0.615742
668.00	0.614813
669.00	0.613554
670.00	0.612560
671.00	0.611511
672.00	0.610004
673.00	0.609303
674.00	0.607770
675.00	0.606390
676.00	0.605208
677.00	0.604565
678.00	0.602811
679.00	0.601889
680.00	0.600059
681.00	0.598957
682.00	0.597785
683.00	0.596532
684.00	0.595685
685.00	0.595867
686.00	0.595341
687.00	0.594780
688.00	0.594146
689.00	0.592988
690.00	0.591461
691.00	0.590369
692.00	0.589384
693.00	0.588588
694.00	0.588802
695.00	0.588814
696.00	0.586556
697.00	0.585977
698.00	0.585210
699.00	0.583871
700.00	0.582204
701.00	0.582418
702.00	0.581791
703.00	0.581559
704.00	0.581288
705.00	0.582264
706.00	0.581887
707.00	0.578499
708.00	0.577582
709.00	0.576481
710.00	0.573913
711.00	0.573518
712.00	0.574614
713.00	0.573444
714.00	0.573144
715.00	0.572670
716.00	0.572363
717.00	0.572734
718.00	0.571309
719.00	0.571824
720.00	0.573019
721.00	0.573115
722.00	0.572904
723.00	0.572818
724.00	0.572777
725.00	0.572511
726.00	0.572470
727.00	0.572054
728.00	0.571601
729.00	0.571752
730.00	0.571126
731.00	0.570508
732.00	0.569852
733.00	0.569240
734.00	0.568677
735.00	0.568112
736.00	0.567600
737.00	0.567120
738.00	0.566550
739.00	0.565913
740.00	0.565316
741.00	0.564721
742.00	0.564059
743.00	0.563426
744.00	0.562931
745.00	0.562381
746.00	0.561858
747.00	0.561252
748.00	0.560691
749.00	0.560155
750.00	0.559629
751.00	0.558953
752.00	0.558338
753.00	0.557647
754.00	0.556984
755.00	0.556318
756.00	0.555677
757.00	0.555066
758.00	0.554380
759.00	0.553774
760.00	0.553052
761.00	0.552299
762.00	0.551661
763.00	0.550897
764.00	0.550177
765.00	0.549380
766.00	0.548645
767.00	0.547848
768.00	0.547074
769.00	0.546305
770.00	0.545577
771.00	0.544703
772.00	0.543920
773.00	0.543125
774.00	0.542294
775.00	0.541482
776.00	0.540669
777.00	0.539970
778.00	0.539287
779.00	0.538597
780.00	0.537874
781.00	0.537165
782.00	0.536435
783.00	0.535562
784.00	0.534930
785.00	0.534202
786.00	0.533423
787.00	0.532637
788.00	0.531913
789.00	0.531110
790.00	0.530351
791.00	0.529605
792.00	0.528801
793.00	0.527939
794.00	0.527099
795.00	0.526202
796.00	0.525305
797.00	0.524412
798.00	0.523492
799.00	0.522694
800.00	0.521876
801.00	0.520977
802.00	0.520105
803.00	0.519272
804.00	0.518410
805.00	0.517558
806.00	0.516793
807.00	0.515940
808.00	0.515050
809.00	0.514230
810.00	0.513474
811.00	0.512660
812.00	0.511899
813.00	0.511056
814.00	0.510256
815.00	0.509417
816.00	0.508583
817.00	0.507789
818.00	0.506929
819.00	0.506195
820.00	0.505354
821.00	0.504622
822.00	0.503872
823.00	0.503155
824.00	0.502462
825.00	0.501788
826.00	0.501086
827.00	0.500405
828.00	0.499697
829.00	0.499048
830.00	0.498413
831.00	0.497770
832.00	0.497165
833.00	0.496519
834.00	0.495960
835.00	0.495408
836.00	0.494738
837.00	0.494187
838.00	0.493640
839.00	0.493095
840.00	0.492460
841.00	0.491838
842.00	0.491252
843.00	0.490805
844.00	0.490321
845.00	0.489780
846.00	0.489234
847.00	0.488635
848.00	0.488110
849.00	0.487664
850.00	0.487083
851.00	0.486556
852.00	0.485980
853.00	0.485541
854.00	0.485158
855.00	0.484595
856.00	0.484272
857.00	0.483910
858.00	0.483528
859.00	0.483111
860.00	0.482646
861.00	0.482086
862.00	0.481515
863.00	0.478242
864.00	0.475021
865.00	0.471682
866.00	0.468391
867.00	0.465226
868.00	0.461920
869.00	0.458705
870.00	0.455465
871.00	0.452110
872.00	0.448797
873.00	0.445370
874.00	0.442016
875.00	0.438661
876.00	0.435328
877.00	0.431971
878.00	0.428696
879.00	0.425512
880.00	0.424661
881.00	0.423856
882.00	0.423054
883.00	0.422118
884.00	0.421299
885.00	0.420596
886.00	0.419757
887.00	0.418925
888.00	0.418088
889.00	0.417349
890.00	0.416550
891.00	0.415725
892.00	0.414946
893.00	0.414146
894.00	0.413341
895.00	0.412564
896.00	0.411817
897.00	0.411041
898.00	0.410259
899.00	0.409561
900.00	0.408907
901.00	0.408150
902.00	0.407260
903.00	0.406522
904.00	0.405729
905.00	0.405006
906.00	0.404215
907.00	0.403434
908.00	0.402654
909.00	0.401889
910.00	0.401163
911.00	0.400437
912.00	0.399700
913.00	0.398971
914.00	0.398197
915.00	0.397439
916.00	0.396650
917.00	0.395916
918.00	0.395165
919.00	0.394503
920.00	0.393813
921.00	0.393142
922.00	0.392439
923.00	0.391802
924.00	0.391121
925.00	0.390466
926.00	0.389827
927.00	0.389175
928.00	0.388496
929.00	0.387817
930.00	0.387137
931.00	0.386527
932.00	0.385903
933.00	0.385294
934.00	0.384650
935.00	0.384038
936.00	0.383435
937.00	0.382798
938.00	0.382157
939.00	0.381536
940.00	0.380911
941.00	0.380340
942.00	0.379767
943.00	0.379155
944.00	0.378538
945.00	0.377961
946.00	0.377395
947.00	0.376845
948.00	0.376341
949.00	0.375815
950.00	0.375301
951.00	0.374773
952.00	0.374249
953.00	0.373684
954.00	0.373137
955.00	0.372608
956.00	0.372089
957.00	0.371513
958.00	0.370943
959.00	0.370377
960.00	0.369905
961.00	0.369433
962.00	0.368881
963.00	0.368379
964.00	0.367826
965.00	0.367256
966.00	0.366691
967.00	0.366140
968.00	0.365566
969.00	0.364976
970.00	0.364432
971.00	0.363937
972.00	0.363439
973.00	0.362867
974.00	0.362339
975.00	0.361793
976.00	0.361263
977.00	0.360661
978.00	0.360088
979.00	0.359594
980.00	0.359062
981.00	0.358548
982.00	0.358044
983.00	0.357559
984.00	0.357053
985.00	0.356545
986.00	0.356055
987.00	0.355524
988.00	0.354964
989.00	0.354440
990.00	0.353968
991.00	0.353491
992.00	0.353011
993.00	0.352523
994.00	0.352069
995.00	0.351589
996.00	0.351102
997.00	0.350632
998.00	0.350180
999.00	0.349698
1000.00	0.349228
1001.00	0.348739
1002.00	0.348305
1003.00	0.347888
1004.00	0.347471
1005.00	0.347036
1006.00	0.346602
1007.00	0.346164
1008.00	0.345734
1009.00	0.345306
1010.00	0.344891
1011.00	0.344445
1012.00	0.344020
1013.00	0.343629
1014.00	0.343202
1015.00	0.342774
1016.00	0.342335
1017.00	0.341915
1018.00	0.341509
1019.00	0.341094
1020.00	0.340670
1021.00	0.340253
1022.00	0.339854
1023.00	0.339426
1024.00	0.339022
1025.00	0.338617
1026.00	0.338205
1027.00	0.337798
1028.00	0.337392
1029.00	0.337022
1030.00	0.336588
1031.00	0.336193
1032.00	0.335768
1033.00	0.335355
1034.00	0.334929
1035.00	0.334540
1036.00	0.334145
1037.00	0.333765
1038.00	0.333368
1039.00	0.332953
1040.00	0.332563
1041.00	0.332164
1042.00	0.331751
1043.00	0.331390
1044.00	0.331019
1045.00	0.330662
1046.00	0.330249
1047.00	0.329882
1048.00	0.329514
1049.00	0.329166
1050.00	0.328807
1051.00	0.328465
1052.00	0.328103
1053.00	0.327737
1054.00	0.327373
1055.00	0.327032
1056.00	0.326707
1057.00	0.326351
1058.00	0.325991
1059.00	0.325652
1060.00	0.325298
1061.00	0.324927
1062.00	0.324525
1063.00	0.324138
1064.00	0.323736
1065.00	0.323351
1066.00	0.322960
1067.00	0.322591
1068.00	0.322197
1069.00	0.321794
1070.00	0.321417
1071.00	0.321026
1072.00	0.320645
1073.00	0.320232
1074.00	0.319818
1075.00	0.319435
1076.00	0.319047
1077.00	0.318635
1078.00	0.318227
1079.00	0.317830
1080.00	0.317485
1081.00	0.317152
1082.00	0.316776
1083.00	0.316414
1084.00	0.316062
1085.00	0.315697
1086.00	0.315335
1087.00	0.314965
1088.00	0.314588
1089.00	0.314239
1090.00	0.313904
1091.00	0.313611
1092.00	0.313289
1093.00	0.312954
1094.00	0.312626
1095.00	0.312335
1096.00	0.312077
1097.00	0.311759
1098.00	0.311399
1099.00	0.311059
1100.00	0.310714
1101.00	0.310377
1102.00	0.310057
1103.00	0.309760
1104.00	0.309464
1105.00	0.309175
1106.00	0.308864
1107.00	0.308555
1108.00	0.308231
1109.00	0.307913
1110.00	0.307607
1111.00	0.307296
1112.00	0.306978
1113.00	0.306640
1114.00	0.306333
1115.00	0.306042
1116.00	0.305748
1117.00	0.305483
1118.00	0.305195
1119.00	0.304893
1120.00	0.304564
1121.00	0.304251
1122.00	0.303926
1123.00	0.303599
1124.00	0.303299
1125.00	0.303000
1126.00	0.302680
1127.00	0.302364
1128.00	0.302035
1129.00	0.301677
1130.00	0.301336
1131.00	0.300987
1132.00	0.300642
1133.00	0.300301
1134.00	0.299953
1135.00	0.299629
1136.00	0.299303
1137.00	0.298979
1138.00	0.298639
1139.00	0.298328
1140.00	0.297995
1141.00	0.297658
1142.00	0.297308
1143.00	0.296972
1144.00	0.296634
1145.00	0.296340
1146.00	0.296049
1147.00	0.295733
1148.00	0.295418
1149.00	0.295123
1150.00	0.294827
1151.00	0.294510
1152.00	0.294176
1153.00	0.293829
1154.00	0.293543
1155.00	0.293243
1156.00	0.292925
1157.00	0.292616
1158.00	0.292322
1159.00	0.292020
1160.00	0.291737
1161.00	0.291465
1162.00	0.291193
1163.00	0.290899
1164.00	0.290612
1165.00	0.290327
1166.00	0.290038
1167.00	0.289755
1168.00	0.289501
1169.00	0.289233
1170.00	0.288976
1171.00	0.288667
1172.00	0.288394
1173.00	0.288122
1174.00	0.287871
1175.00	0.287611
1176.00	0.287362
1177.00	0.287104
1178.00	0.286859
1179.00	0.286582
1180.00	0.286338
1181.00	0.286103
1182.00	0.285873
1183.00	0.285642
1184.00	0.285413
1185.00	0.285191
1186.00	0.284988
1187.00	0.284785
1188.00	0.284566
1189.00	0.284341
1190.00	0.284106
1191.00	0.283869
1192.00	0.283626
1193.00	0.283374
1194.00	0.283126
1195.00	0.282867
1196.00	0.282616
1197.00	0.282402
1198.00	0.282162
1199.00	0.281930
1200.00	0.281692
1201.00	0.281455
1202.00	0.281209
1203.00	0.280941
1204.00	0.280679
1205.00	0.280439
1206.00	0.280182
1207.00	0.279926
1208.00	0.279678
1209.00	0.279421
1210.00	0.279170
1211.00	0.278908
1212.00	0.278650
1213.00	0.278424
1214.00	0.278164
1215.00	0.277911
1216.00	0.277647
1217.00	0.277394
1218.00	0.277126
1219.00	0.276864
1220.00	0.276628
1221.00	0.276373
1222.00	0.276125
1223.00	0.275898
1224.00	0.275694
1225.00	0.275460
1226.00	0.275240
1227.00	0.275040
1228.00	0.274827
1229.00	0.274591
1230.00	0.274333
1231.00	0.274087
1232.00	0.273872
1233.00	0.273648
1234.00	0.273424
1235.00	0.273211
1236.00	0.272955
1237.00	0.272702
1238.00	0.272481
1239.00	0.272258
1240.00	0.272014
1241.00	0.271755
1242.00	0.271485
1243.00	0.271250
1244.00	0.271004
1245.00	0.270774
1246.00	0.270538
1247.00	0.270314
1248.00	0.270070
1249.00	0.269842
1250.00	0.269620
1251.00	0.269402
1252.00	0.269139
1253.00	0.268896
1254.00	0.268663
1255.00	0.268444
1256.00	0.268241
1257.00	0.268044
1258.00	0.267840
1259.00	0.267672
1260.00	0.267456
1261.00	0.267231
1262.00	0.267005
1263.00	0.266802
1264.00	0.266605
1265.00	0.266388
1266.00	0.266155
1267.00	0.265924
1268.00	0.265700
1269.00	0.265489
1270.00	0.265301
1271.00	0.265110
1272.00	0.264888
1273.00	0.264652
1274.00	0.264420
1275.00	0.264190
1276.00	0.263973
1277.00	0.263750
1278.00	0.263554
1279.00	0.263380
1280.00	0.263193
1281.00	0.262975
1282.00	0.262799
1283.00	0.262618
1284.00	0.262442
1285.00	0.262247
1286.00	0.262076
1287.00	0.261888
1288.00	0.261688
1289.00	0.261474
1290.00	0.261257
1291.00	0.261056
1292.00	0.260861
1293.00	0.260649
1294.00	0.260436
1295.00	0.260237
1296.00	0.259999
1297.00	0.259778
1298.00	0.259587
1299.00	0.259387
1300.00	0.259158
1301.00	0.258928
1302.00	0.258692
1303.00	0.258478
1304.00	0.258273
1305.00	0.258069
1306.00	0.257891
1307.00	0.257706
1308.00	0.257496
1309.00	0.257288
1310.00	0.257101
1311.00	0.256936
1312.00	0.256707
1313.00	0.256543
1314.00	0.256369
1315.00	0.256182
1316.00	0.255980
1317.00	0.255794
1318.00	0.255622
1319.00	0.255470
1320.00	0.255300
1321.00	0.255118
1322.00	0.254937
1323.00	0.254761
1324.00	0.254574
1325.00	0.254397
1326.00	0.254221
1327.00	0.254025
1328.00	0.253838
1329.00	0.253689
1330.00	0.253504
1331.00	0.253315
1332.00	0.253084
1333.00	0.252862
1334.00	0.252643
1335.00	0.252362
1336.00	0.252090
1337.00	0.251805
1338.00	0.251514
1339.00	0.251236
1340.00	0.250986
1341.00	0.250739
1342.00	0.250471
1343.00	0.250166
1344.00	0.249887
1345.00	0.249578
1346.00	0.249275
1347.00	0.248962
1348.00	0.248666
1349.00	0.248414
1350.00	0.248163
1351.00	0.247909
1352.00	0.247711
1353.00	0.247532
1354.00	0.247356
1355.00	0.247188
1356.00	0.247023
1357.00	0.246833
1358.00	0.246646
1359.00	0.246468
1360.00	0.246340
1361.00	0.246175
1362.00	0.246015
1363.00	0.245829
1364.00	0.245641
1365.00	0.245425
1366.00	0.245191
1367.00	0.244984
1368.00	0.244800
1369.00	0.244574
1370.00	0.244299
1371.00	0.244029
1372.00	0.243757
1373.00	0.243466
1374.00	0.243169
1375.00	0.242898
1376.00	0.242598
1377.00	0.242292
1378.00	0.242005
1379.00	0.241707
1380.00	0.241421
1381.00	0.241109
1382.00	0.240831
1383.00	0.240560
1384.00	0.240254
1385.00	0.239910
1386.00	0.239598
1387.00	0.239308
1388.00	0.239009
1389.00	0.238710
1390.00	0.238385
1391.00	0.238085
1392.00	0.237756
1393.00	0.237471
1394.00	0.237180
1395.00	0.236853
1396.00	0.236522
1397.00	0.236175
1398.00	0.235861
1399.00	0.235517
1400.00	0.235169
1401.00	0.234828
1402.00	0.234500
1403.00	0.234175
1404.00	0.233835
1405.00	0.233511
1406.00	0.233185
1407.00	0.232878
1408.00	0.232542
1409.00	0.232207
1410.00	0.231877
1411.00	0.231532
1412.00	0.231193
1413.00	0.230862
1414.00	0.230559
1415.00	0.230256
1416.00	0.229950
1417.00	0.229650
1418.00	0.229335
1419.00	0.229033
1420.00	0.228703
1421.00	0.228407
1422.00	0.228104
1423.00	0.227830
1424.00	0.227536
1425.00	0.227237
1426.00	0.226956
1427.00	0.226652
1428.00	0.226357
1429.00	0.226105
1430.00	0.225854
1431.00	0.225597
1432.00	0.225339
1433.00	0.225087
1434.00	0.224872
1435.00	0.224663
1436.00	0.224450
1437.00	0.224231
1438.00	0.223994
1439.00	0.223771
1440.00	0.223534
1441.00	0.223354
1442.00	0.223185
1443.00	0.222993
1444.00	0.222801
1445.00	0.222603
1446.00	0.222404
1447.00	0.222248
1448.00	0.222067
1449.00	0.221880
1450.00	0.221719
1451.00	0.221554
1452.00	0.221407
1453.00	0.221238
1454.00	0.221114
1455.00	0.220952
1456.00	0.220797
1457.00	0.220663
1458.00	0.220491
1459.00	0.220320
1460.00	0.220164
1461.00	0.220024
1462.00	0.219882
1463.00	0.219712
1464.00	0.219514
1465.00	0.219368
1466.00	0.219224
1467.00	0.219078
1468.00	0.218904
1469.00	0.218745
1470.00	0.218587
1471.00	0.218386
1472.00	0.218246
1473.00	0.218114
1474.00	0.217949
1475.00	0.217788
1476.00	0.217615
1477.00	0.217470
1478.00	0.217315
1479.00	0.217155
1480.00	0.217020
1481.00	0.216905
1482.00	0.216753
1483.00	0.216602
1484.00	0.216457
1485.00	0.216339
1486.00	0.216191
1487.00	0.216037
1488.00	0.215928
1489.00	0.215808
1490.00	0.215669
1491.00	0.215527
1492.00	0.215422
1493.00	0.215295
1494.00	0.215113
1495.00	0.214977
1496.00	0.214898
1497.00	0.214819
1498.00	0.214693
1499.00	0.214562
1500.00	0.214467
1501.00	0.214357
1502.00	0.214218
1503.00	0.214063
1504.00	0.213941
1505.00	0.213828
1506.00	0.213701
1507.00	0.213565
1508.00	0.213457
1509.00	0.213303
1510.00	0.213180
1511.00	0.213092
1512.00	0.212969
1513.00	0.212811
1514.00	0.212645
1515.00	0.212505
1516.00	0.212396
1517.00	0.212267
1518.00	0.212131
1519.00	0.212021
1520.00	0.211929
1521.00	0.211838
1522.00	0.211715
1523.00	0.211634
1524.00	0.211537
1525.00	0.211418
1526.00	0.211295
1527.00	0.211198
1528.00	0.211106
1529.00	0.210984
1530.00	0.210882
1531.00	0.210786
1532.00	0.210692
1533.00	0.210587
1534.00	0.210469
1535.00	0.210337
1536.00	0.210208
1537.00	0.210076
1538.00	0.209945
1539.00	0.209830
1540.00	0.209671
1541.00	0.209528
1542.00	0.209412
1543.00	0.209295
1544.00	0.209178
1545.00	0.209056
1546.00	0.208963
1547.00	0.208879
1548.00	0.208755
1549.00	0.208641
1550.00	0.208530
1551.00	0.208404
1552.00	0.208265
1553.00	0.208115
1554.00	0.207984
1555.00	0.207866
1556.00	0.207720
1557.00	0.207595
1558.00	0.207461
1559.00	0.207304
1560.00	0.207154
1561.00	0.207014
1562.00	0.206875
1563.00	0.206747
1564.00	0.206587
1565.00	0.206461
1566.00	0.206312
1567.00	0.206135
1568.00	0.205996
1569.00	0.205884
1570.00	0.205758
1571.00	0.205634
1572.00	0.205467
1573.00	0.205345
1574.00	0.205176
1575.00	0.205020
1576.00	0.204867
1577.00	0.204739
1578.00	0.204580
1579.00	0.204409
1580.00	0.204224
1581.00	0.204026
1582.00	0.203855
1583.00	0.203681
1584.00	0.203517
1585.00	0.203364
1586.00	0.203216
1587.00	0.203043
1588.00	0.202880
1589.00	0.202734
1590.00	0.202570
1591.00	0.202423
1592.00	0.202301
1593.00	0.202178
1594.00	0.202017
1595.00	0.201869
1596.00	0.201747
1597.00	0.201617
1598.00	0.201506
1599.00	0.201373
1600.00	0.201225
1601.00	0.201106
1602.00	0.200964
1603.00	0.200797
1604.00	0.200657
1605.00	0.200509
1606.00	0.200350
1607.00	0.200199
1608.00	0.200034
1609.00	0.199861
1610.00	0.199701
1611.00	0.199554
1612.00	0.199387
1613.00	0.199221
1614.00	0.199045
1615.00	0.198902
1616.00	0.198761
1617.00	0.198642
1618.00	0.198486
1619.00	0.198351
1620.00	0.198242
1621.00	0.198105
1622.00	0.197952
1623.00	0.197830
1624.00	0.197706
1625.00	0.197591
1626.00	0.197468
1627.00	0.197351
1628.00	0.197263
1629.00	0.197176
1630.00	0.197073
1631.00	0.196984
1632.00	0.196867
1633.00	0.196734
1634.00	0.196616
1635.00	0.196527
1636.00	0.196394
1637.00	0.196262
1638.00	0.196173
1639.00	0.196122
1640.00	0.196048
1641.00	0.195942
1642.00	0.195852
1643.00	0.196786
1644.00	0.197736
1645.00	0.198618
1646.00	0.199522
1647.00	0.200407
1648.00	0.201319
1649.00	0.202199
1650.00	0.203147
1651.00	0.204065
1652.00	0.204928
1653.00	0.205869
1654.00	0.206813
1655.00	0.207723
1656.00	0.208578
1657.00	0.209430
1658.00	0.210353
1659.00	0.211270
1660.00	0.211087
1661.00	0.210932
1662.00	0.210805
1663.00	0.210643
1664.00	0.210508
1665.00	0.210369
1666.00	0.210227
1667.00	0.210023
1668.00	0.209846
1669.00	0.209778
1670.00	0.209577
1671.00	0.209403
1672.00	0.209270
1673.00	0.209131
1674.00	0.208963
1675.00	0.208795
1676.00	0.208661
1677.00	0.208518
1678.00	0.208364
1679.00	0.208236
1680.00	0.208198
1681.00	0.208065
1682.00	0.207938
1683.00	0.207869
1684.00	0.207820
1685.00	0.207778
1686.00	0.207677
1687.00	0.207625
1688.00	0.207610
1689.00	0.207539
1690.00	0.207546
1691.00	0.207558
1692.00	0.207576
1693.00	0.207526
1694.00	0.207590
1695.00	0.207571
1696.00	0.207554
1697.00	0.207411
1698.00	0.207404
1699.00	0.207405
1700.00	0.207357
1701.00	0.207289
1702.00	0.207169
1703.00	0.207050
1704.00	0.206950
1705.00	0.206840
1706.00	0.206725
1707.00	0.206559
1708.00	0.206486
1709.00	0.206312
1710.00	0.206301
1711.00	0.206105
1712.00	0.205979
1713.00	0.205845
1714.00	0.205760
1715.00	0.205602
1716.00	0.205400
1717.00	0.205276
1718.00	0.205102
1719.00	0.204987
1720.00	0.204903
1721.00	0.204809
1722.00	0.204652
1723.00	0.204535
1724.00	0.204393
1725.00	0.204208
1726.00	0.204080
1727.00	0.203835
1728.00	0.203639
1729.00	0.203384
1730.00	0.203168
1731.00	0.203000
1732.00	0.202808
1733.00	0.202680
1734.00	0.202445
1735.00	0.202320
1736.00	0.202198
1737.00	0.202008
1738.00	0.201828
1739.00	0.201634
1740.00	0.201488
1741.00	0.201365
1742.00	0.201212
1743.00	0.201039
1744.00	0.200911
1745.00	0.200778
1746.00	0.200639
1747.00	0.200532
1748.00	0.200408
1749.00	0.200350
1750.00	0.200119
1751.00	0.200024
1752.00	0.199865
1753.00	0.199698
1754.00	0.199513
1755.00	0.199405
1756.00	0.199283
1757.00	0.199060
1758.00	0.198946
1759.00	0.198885
1760.00	0.198769
1761.00	0.198546
1762.00	0.198472
1763.00	0.198405
1764.00	0.198244
1765.00	0.197962
1766.00	0.197763
1767.00	0.197642
1768.00	0.197377
1769.00	0.197171
1770.00	0.196944
1771.00	0.196848
1772.00	0.196625
1773.00	0.196469
1774.00	0.196283
1775.00	0.196076
1776.00	0.195783
1777.00	0.195511
1778.00	0.195353
1779.00	0.195080
1780.00	0.194880
1781.00	0.194749
1782.00	0.194725
1783.00	0.194545
1784.00	0.194457
1785.00	0.194337
1786.00	0.194139
1787.00	0.193970
1788.00	0.193826
1789.00	0.193642
1790.00	0.193431
1791.00	0.193325
1792.00	0.193203
1793.00	0.193029
1794.00	0.192920
1795.00	0.192776
1796.00	0.192591
1797.00	0.192359
1798.00	0.192093
1799.00	0.191852
1800.00	0.191615
1801.00	0.191281
1802.00	0.191067
1803.00	0.190928
1804.00	0.190661
1805.00	0.190384
1806.00	0.190119
1807.00	0.189927
1808.00	0.189729
1809.00	0.189329
1810.00	0.189155
1811.00	0.188872
1812.00	0.188631
1813.00	0.188378
1814.00	0.188217
1815.00	0.188004
1816.00	0.187831
1817.00	0.187701
1818.00	0.187549
1819.00	0.187358
1820.00	0.187094
1821.00	0.187036
1822.00	0.186841
1823.00	0.186771
1824.00	0.186577
1825.00	0.186432
1826.00	0.186347
1827.00	0.186166
1828.00	0.186165
1829.00	0.185992
1830.00	0.185946
1831.00	0.185772
1832.00	0.185773
1833.00	0.185527
1834.00	0.185385
1835.00	0.185311
1836.00	0.185294
1837.00	0.185202
1838.00	0.185056
1839.00	0.184977
1840.00	0.184734
1841.00	0.184617
1842.00	0.184400
1843.00	0.184368
1844.00	0.184181
1845.00	0.183937
1846.00	0.183829
1847.00	0.183608
1848.00	0.183462
1849.00	0.183126
1850.00	0.183078
1851.00	0.182800
1852.00	0.182636
1853.00	0.182417
1854.00	0.182315
1855.00	0.182131
1856.00	0.181886
1857.00	0.181857
1858.00	0.181624
1859.00	0.181414
1860.00	0.181210
1861.00	0.181101
1862.00	0.180771
1863.00	0.180546
1864.00	0.180426
1865.00	0.180207
1866.00	0.180113
1867.00	0.179909
1868.00	0.179784
1869.00	0.179646
1870.00	0.179497
1871.00	0.179355
1872.00	0.179230
1873.00	0.179129
1874.00	0.178968
1875.00	0.178854
1876.00	0.178864
1877.00	0.178764
1878.00	0.178606
1879.00	0.178643
1880.00	0.178597
1881.00	0.178399
1882.00	0.178379
1883.00	0.178163
1884.00	0.178106
1885.00	0.177949
1886.00	0.177787
1887.00	0.177572
1888.00	0.177386
1889.00	0.177294
1890.00	0.177155
1891.00	0.177107
1892.00	0.177003
1893.00	0.176825
1894.00	0.176673
1895.00	0.176638
1896.00	0.176549
1897.00	0.176469
1898.00	0.176433
1899.00	0.176283
1900.00	0.176348
1901.00	0.176093
1902.00	0.176306
1903.00	0.176276
1904.00	0.176321
1905.00	0.176199
1906.00	0.176051
1907.00	0.176122
1908.00	0.176011
1909.00	0.176151
1910.00	0.176064
1911.00	0.175947
1912.00	0.175719
1913.00	0.175817
1914.00	0.175662
1915.00	0.175523
1916.00	0.175650
1917.00	0.175524
1918.00	0.175683
1919.00	0.175309
1920.00	0.175189
1921.00	0.175083
1922.00	0.174945
1923.00	0.174807
1924.00	0.174809
1925.00	0.174701
1926.00	0.174285
1927.00	0.174121
1928.00	0.174034
1929.00	0.173943
1930.00	0.173493
1931.00	0.173509
1932.00	0.173396
1933.00	0.172895
1934.00	0.172788
1935.00	0.172687
1936.00	0.172724
1937.00	0.172472
1938.00	0.172397
1939.00	0.172292
1940.00	0.172342
1941.00	0.172005
1942.00	0.171959
1943.00	0.171921
1944.00	0.171929
1945.00	0.171823
1946.00	0.171780
1947.00	0.171852
1948.00	0.171513
1949.00	0.171643
1950.00	0.171793
1951.00	0.171714
1952.00	0.171361
1953.00	0.171236
1954.00	0.171223
1955.00	0.170868
1956.00	0.170875
1957.00	0.170763
1958.00	0.170819
1959.00	0.170471
1960.00	0.170512
1961.00	0.170373
1962.00	0.170205
1963.00	0.170066
1964.00	0.169868
1965.00	0.169919
1966.00	0.169589
1967.00	0.169376
1968.00	0.169320
1969.00	0.169236
1970.00	0.168906
1971.00	0.168814
1972.00	0.168904
1973.00	0.168926
1974.00	0.168673
1975.00	0.168485
1976.00	0.168666
1977.00	0.168507
1978.00	0.168567
1979.00	0.168564
1980.00	0.168394
1981.00	0.168119
1982.00	0.168086
1983.00	0.168064
1984.00	0.167939
1985.00	0.167808
1986.00	0.167882
1987.00	0.168031
1988.00	0.167918
1989.00	0.167887
1990.00	0.167640
1991.00	0.167694
1992.00	0.167362
1993.00	0.167366
1994.00	0.167196
1995.00	0.167032
1996.00	0.167098
1997.00	0.167216
1998.00	0.167412
1999.00	0.167236
2000.00	0.167283
2001.00	0.167432
2002.00	0.167389
2003.00	0.167222
2004.00	0.167226
2005.00	0.167271
2006.00	0.167278
2007.00	0.167243
2008.00	0.167255
2009.00	0.167586
2010.00	0.167325
2011.00	0.167421
2012.00	0.167416
2013.00	0.167182
2014.00	0.167133
2015.00	0.167192
2016.00	0.167404
2017.00	0.167263
2018.00	0.167360
2019.00	0.167460
2020.00	0.167538
2021.00	0.167562
2022.00	0.167645
2023.00	0.167576
2024.00	0.167843
2025.00	0.167766
2026.00	0.167779
2027.00	0.167849
2028.00	0.167856
2029.00	0.168004
2030.00	0.168033
2031.00	0.168035
2032.00	0.168075
2033.00	0.168029
2034.00	0.168197
2035.00	0.168040
2036.00	0.168153
2037.00	0.168318
2038.00	0.168327
2039.00	0.168213
2040.00	0.168255
2041.00	0.168214
2042.00	0.168214
2043.00	0.168159
2044.00	0.168291
2045.00	0.168348
2046.00	0.168123
2047.00	0.168383
2048.00	0.168581
2049.00	0.168799
2050.00	0.168547
2051.00	0.168530
2052.00	0.168713
2053.00	0.168615
2054.00	0.168646
2055.00	0.168598
2056.00	0.168897
2057.00	0.168995
2058.00	0.168927
2059.00	0.168982
2060.00	0.169057
2061.00	0.168840
2062.00	0.168853
2063.00	0.169007
2064.00	0.168993
2065.00	0.168735
2066.00	0.168483
2067.00	0.168928
2068.00	0.168783
2069.00	0.168917
2070.00	0.168912
2071.00	0.168807
2072.00	0.168832
2073.00	0.168747
2074.00	0.168798
2075.00	0.168869
2076.00	0.169081
2077.00	0.169062
2078.00	0.169296
2079.00	0.169512
2080.00	0.169558
2081.00	0.169652
2082.00	0.169844
2083.00	0.169958
2084.00	0.169594
2085.00	0.169907
2086.00	0.169558
2087.00	0.169617
2088.00	0.169407
2089.00	0.169298
2090.00	0.169218
2091.00	0.169320
2092.00	0.169386
2093.00	0.169096
2094.00	0.169089
2095.00	0.169056
2096.00	0.168789
2097.00	0.168521
2098.00	0.168293
2099.00	0.168403
2100.00	0.168120
2101.00	0.168062
2102.00	0.167841
2103.00	0.167813
2104.00	0.167349
2105.00	0.167676
2106.00	0.167840
2107.00	0.167565
2108.00	0.167186
2109.00	0.167019
2110.00	0.166995
2111.00	0.166743
2112.00	0.166754
2113.00	0.166673
2114.00	0.166810
2115.00	0.166706
2116.00	0.166627
2117.00	0.166842
2118.00	0.166843
2119.00	0.166886
2120.00	0.166770
2121.00	0.166970
2122.00	0.166575
2123.00	0.166502
2124.00	0.166759
2125.00	0.166867
2126.00	0.166552
2127.00	0.166813
2128.00	0.166764
2129.00	0.166134
2130.00	0.166029
2131.00	0.165935
2132.00	0.165986
2133.00	0.165354
2134.00	0.165391
2135.00	0.165465
2136.00	0.165277
2137.00	0.165424
2138.00	0.165429
2139.00	0.165513
2140.00	0.165107
2141.00	0.165072
2142.00	0.164773
2143.00	0.164838
2144.00	0.164237
2145.00	0.164327
2146.00	0.164650
2147.00	0.164319
2148.00	0.164041
2149.00	0.163785
2150.00	0.164111
2151.00	0.163583
2152.00	0.163604
2153.00	0.163370
2154.00	0.162950
2155.00	0.162523
2156.00	0.162439
2157.00	0.162570
2158.00	0.162286
2159.00	0.162255
2160.00	0.162302
2161.00	0.162206
2162.00	0.161928
2163.00	0.161703
2164.00	0.161800
2165.00	0.161585
2166.00	0.161477
2167.00	0.161281
2168.00	0.161202
2169.00	0.160651
2170.00	0.160683
2171.00	0.160847
2172.00	0.160775
2173.00	0.160624
2174.00	0.160712
2175.00	0.160483
2176.00	0.160058
2177.00	0.159818
2178.00	0.159942
2179.00	0.159865
2180.00	0.159701
2181.00	0.160044
2182.00	0.160169
2183.00	0.160206
2184.00	0.160023
2185.00	0.160174
2186.00	0.160122
2187.00	0.160042
2188.00	0.159710
2189.00	0.159644
2190.00	0.159433
2191.00	0.158898
2192.00	0.158739
2193.00	0.158862
2194.00	0.158843
2195.00	0.158733
2196.00	0.158666
2197.00	0.158702
[truncated: 303 more rows]
