# Supplementary material for: Ultrafast charge-transfer-induced spin transition in cobalt-tungstate molecular photomagnets
Source: Nat Commun. 2025 Jun 6;16:5012. doi: 10.1038/s41467-025-60401-4 (PMC12144094; doi:10.1038/s41467-025-60401-4)
Supplement: Supplementary file 5 — Source Data [file 41467_2025_60401_MOESM5_ESM.zip › Source_Data_files/Photoinduced_UV_vis_NIR_spectra_CsCoW/photo2nd_anealing/File_220713_204636.txt]

File_220713_204636.spc - RawData
�g�� (nm)	Abs.
200.00	1.436690
201.00	1.562830
202.00	1.655494
203.00	1.721079
204.00	1.955425
205.00	1.763455
206.00	1.655550
207.00	1.746278
208.00	1.941556
209.00	1.926062
210.00	2.132954
211.00	2.497177
212.00	2.236785
213.00	2.108524
214.00	2.156981
215.00	2.055778
216.00	2.058232
217.00	2.309765
218.00	2.428024
219.00	2.402811
220.00	2.478521
221.00	2.294580
222.00	2.200522
223.00	2.177921
224.00	2.126065
225.00	2.114578
226.00	2.191821
227.00	2.116572
228.00	2.133954
229.00	2.212781
230.00	2.185638
231.00	2.156644
232.00	2.229273
233.00	2.232803
234.00	2.140099
235.00	2.144668
236.00	2.254102
237.00	2.185376
238.00	2.149251
239.00	2.133520
240.00	2.132547
241.00	2.091659
242.00	2.072795
243.00	2.097845
244.00	2.108439
245.00	2.105894
246.00	2.084692
247.00	2.099698
248.00	2.081071
249.00	2.091329
250.00	2.118229
251.00	2.130275
252.00	2.154948
253.00	2.138316
254.00	2.140210
255.00	2.140846
256.00	2.128996
257.00	2.120899
258.00	2.109202
259.00	2.133651
260.00	2.117934
261.00	2.123313
262.00	2.094308
263.00	2.114152
264.00	2.089201
265.00	2.086087
266.00	2.085233
267.00	2.091587
268.00	2.090166
269.00	2.093932
270.00	2.076542
271.00	2.063914
272.00	2.063965
273.00	2.036878
274.00	2.024414
275.00	2.022282
276.00	2.001423
277.00	1.986042
278.00	1.994094
279.00	1.978679
280.00	1.984480
281.00	1.975047
282.00	1.965879
283.00	1.948253
284.00	1.931559
285.00	1.912720
286.00	1.917487
287.00	1.917752
288.00	1.910893
289.00	1.915156
290.00	1.906960
291.00	1.900092
292.00	1.881996
293.00	1.877498
294.00	1.857122
295.00	1.854742
296.00	1.827789
297.00	1.824848
298.00	1.821384
299.00	1.823908
300.00	1.816489
301.00	1.825402
302.00	1.813951
303.00	1.787783
304.00	1.785143
305.00	1.781585
306.00	1.767685
307.00	1.758512
308.00	1.749488
309.00	1.739137
310.00	1.727649
311.00	1.720905
312.00	1.719860
313.00	1.718569
314.00	1.712676
315.00	1.686644
316.00	1.680312
317.00	1.662112
318.00	1.660286
319.00	1.643764
320.00	1.643330
321.00	1.643572
322.00	1.638915
323.00	1.625447
324.00	1.624427
325.00	1.622184
326.00	1.611309
327.00	1.610051
328.00	1.606438
329.00	1.601573
330.00	1.594029
331.00	1.592572
332.00	1.588324
333.00	1.590689
334.00	1.586514
335.00	1.587203
336.00	1.578392
337.00	1.563482
338.00	1.557245
339.00	1.550022
340.00	1.541690
341.00	1.531898
342.00	1.534092
343.00	1.521716
344.00	1.511928
345.00	1.507757
346.00	1.506729
347.00	1.497887
348.00	1.494419
349.00	1.491871
350.00	1.485396
351.00	1.478946
352.00	1.473386
353.00	1.468262
354.00	1.460217
355.00	1.452094
356.00	1.442375
357.00	1.437231
358.00	1.433818
359.00	1.431643
360.00	1.426669
361.00	1.423550
362.00	1.416634
363.00	1.408305
364.00	1.396967
365.00	1.388108
366.00	1.378054
367.00	1.366832
368.00	1.353493
369.00	1.342271
370.00	1.330195
371.00	1.316944
372.00	1.305025
373.00	1.291109
374.00	1.276930
375.00	1.263780
376.00	1.251024
377.00	1.237049
378.00	1.222730
379.00	1.208477
380.00	1.193246
381.00	1.178398
382.00	1.164773
383.00	1.151870
384.00	1.140250
385.00	1.128575
386.00	1.117881
387.00	1.107782
388.00	1.098910
389.00	1.088703
390.00	1.080648
391.00	1.071820
392.00	1.063527
393.00	1.055992
394.00	1.049949
395.00	1.043251
396.00	1.037458
397.00	1.032113
398.00	1.027933
399.00	1.023200
400.00	1.019487
401.00	1.015895
402.00	1.012453
403.00	1.009366
404.00	1.007029
405.00	1.004890
406.00	1.003697
407.00	1.002795
408.00	1.001316
409.00	1.000369
410.00	0.999906
411.00	1.000021
412.00	1.000050
413.00	0.999929
414.00	0.999975
415.00	1.000103
416.00	0.999037
417.00	0.998619
418.00	0.999007
419.00	0.999952
420.00	0.999989
421.00	1.001272
422.00	1.002565
423.00	1.004222
424.00	1.005091
425.00	1.006999
426.00	1.008761
427.00	1.010136
428.00	1.011014
429.00	1.012557
430.00	1.014709
431.00	1.016059
432.00	1.018555
433.00	1.020957
434.00	1.023534
435.00	1.024873
436.00	1.026642
437.00	1.027962
438.00	1.029462
439.00	1.031256
440.00	1.033621
441.00	1.036343
442.00	1.038326
443.00	1.041102
444.00	1.043141
445.00	1.044648
446.00	1.046505
447.00	1.048812
448.00	1.050021
449.00	1.052125
450.00	1.053797
451.00	1.055007
452.00	1.056477
453.00	1.058505
454.00	1.060083
455.00	1.062263
456.00	1.064410
457.00	1.065783
458.00	1.066989
459.00	1.068816
460.00	1.070318
461.00	1.072041
462.00	1.073312
463.00	1.074713
464.00	1.074869
465.00	1.075906
466.00	1.076612
467.00	1.077661
468.00	1.078254
469.00	1.079273
470.00	1.079446
471.00	1.079603
472.00	1.080010
473.00	1.079926
474.00	1.079917
475.00	1.079679
476.00	1.078708
477.00	1.078311
478.00	1.077961
479.00	1.077335
480.00	1.076864
481.00	1.076698
482.00	1.075585
483.00	1.075179
484.00	1.074043
485.00	1.072667
486.00	1.070858
487.00	1.068882
488.00	1.067135
489.00	1.065720
490.00	1.064229
491.00	1.062807
492.00	1.061548
493.00	1.059405
494.00	1.057046
495.00	1.054637
496.00	1.051966
497.00	1.049565
498.00	1.047312
499.00	1.044567
500.00	1.042464
501.00	1.040311
502.00	1.036831
503.00	1.033267
504.00	1.030003
505.00	1.026411
506.00	1.022520
507.00	1.019018
508.00	1.015592
509.00	1.011824
510.00	1.007740
511.00	1.004097
512.00	1.000761
513.00	0.996656
514.00	0.992882
515.00	0.988905
516.00	0.984704
517.00	0.980408
518.00	0.976288
519.00	0.971610
520.00	0.967164
521.00	0.962584
522.00	0.957409
523.00	0.952110
524.00	0.947050
525.00	0.941845
526.00	0.936626
527.00	0.931980
528.00	0.927768
529.00	0.922862
530.00	0.918169
531.00	0.913407
532.00	0.908407
533.00	0.902761
534.00	0.898363
535.00	0.893733
536.00	0.889388
537.00	0.885326
538.00	0.881523
539.00	0.877734
540.00	0.873040
541.00	0.868256
542.00	0.863591
543.00	0.858983
544.00	0.853959
545.00	0.849687
546.00	0.845797
547.00	0.841727
548.00	0.838222
549.00	0.834300
550.00	0.831199
551.00	0.827640
552.00	0.824223
553.00	0.820621
554.00	0.817778
555.00	0.814927
556.00	0.812297
557.00	0.809800
558.00	0.807039
559.00	0.804757
560.00	0.801924
561.00	0.799472
562.00	0.796988
563.00	0.794802
564.00	0.792179
565.00	0.790131
566.00	0.788025
567.00	0.785844
568.00	0.783801
569.00	0.782046
570.00	0.779830
571.00	0.777659
572.00	0.775608
573.00	0.773652
574.00	0.771674
575.00	0.769769
576.00	0.768199
577.00	0.766584
578.00	0.764808
579.00	0.763164
580.00	0.762052
581.00	0.760562
582.00	0.759743
583.00	0.758942
584.00	0.757695
585.00	0.756773
586.00	0.755772
587.00	0.754685
588.00	0.753971
589.00	0.753332
590.00	0.752433
591.00	0.751817
592.00	0.751306
593.00	0.749936
594.00	0.749715
595.00	0.748486
596.00	0.747372
597.00	0.745942
598.00	0.745525
599.00	0.744016
600.00	0.742902
601.00	0.742270
602.00	0.741402
603.00	0.740219
604.00	0.739138
605.00	0.739005
606.00	0.738026
607.00	0.737071
608.00	0.736369
609.00	0.735584
610.00	0.733836
611.00	0.732101
612.00	0.730874
613.00	0.728801
614.00	0.726776
615.00	0.725191
616.00	0.722891
617.00	0.720613
618.00	0.718244
619.00	0.715463
620.00	0.712384
621.00	0.710058
622.00	0.707124
623.00	0.704161
624.00	0.702512
625.00	0.700323
626.00	0.698269
627.00	0.695855
628.00	0.694067
629.00	0.691239
630.00	0.689090
631.00	0.686662
632.00	0.685252
633.00	0.683583
634.00	0.681672
635.00	0.679684
636.00	0.678091
637.00	0.675484
638.00	0.673032
639.00	0.670992
640.00	0.668790
641.00	0.666556
642.00	0.664203
643.00	0.662004
644.00	0.660004
645.00	0.657920
646.00	0.655410
647.00	0.653147
648.00	0.651050
649.00	0.648263
650.00	0.646303
651.00	0.645250
652.00	0.643417
653.00	0.641868
654.00	0.640023
655.00	0.637577
656.00	0.634075
657.00	0.631846
658.00	0.629010
659.00	0.627146
660.00	0.625166
661.00	0.623535
662.00	0.621679
663.00	0.620214
664.00	0.618519
665.00	0.617606
666.00	0.616472
667.00	0.616035
668.00	0.614855
669.00	0.614236
670.00	0.613018
671.00	0.611778
672.00	0.609998
673.00	0.608948
674.00	0.606995
675.00	0.605466
676.00	0.603907
677.00	0.603022
678.00	0.601898
679.00	0.600956
680.00	0.599557
681.00	0.599179
682.00	0.598213
683.00	0.596805
684.00	0.596807
685.00	0.596573
686.00	0.595750
687.00	0.594730
688.00	0.594245
689.00	0.592554
690.00	0.590969
691.00	0.589727
692.00	0.589784
693.00	0.589312
694.00	0.589168
695.00	0.589669
696.00	0.588827
697.00	0.586764
698.00	0.585813
699.00	0.584202
700.00	0.583248
701.00	0.582874
702.00	0.583346
703.00	0.582864
704.00	0.582850
705.00	0.581863
706.00	0.581694
707.00	0.580682
708.00	0.579636
709.00	0.579191
710.00	0.577987
711.00	0.577080
712.00	0.575486
713.00	0.575268
714.00	0.573845
715.00	0.573219
716.00	0.572602
717.00	0.573839
718.00	0.571283
719.00	0.572422
720.00	0.573623
721.00	0.573383
722.00	0.573078
723.00	0.573033
724.00	0.572713
725.00	0.572569
726.00	0.572470
727.00	0.572086
728.00	0.571397
729.00	0.571584
730.00	0.570897
731.00	0.570197
732.00	0.569571
733.00	0.568964
734.00	0.568367
735.00	0.567884
736.00	0.567313
737.00	0.566787
738.00	0.566227
739.00	0.565633
740.00	0.565025
741.00	0.564436
742.00	0.563812
743.00	0.563199
744.00	0.562683
745.00	0.562125
746.00	0.561655
747.00	0.561112
748.00	0.560601
749.00	0.560025
750.00	0.559533
751.00	0.558900
752.00	0.558249
753.00	0.557635
754.00	0.556905
755.00	0.556241
756.00	0.555590
757.00	0.554967
758.00	0.554367
759.00	0.553786
760.00	0.553096
761.00	0.552364
762.00	0.551718
763.00	0.551010
764.00	0.550258
765.00	0.549478
766.00	0.548792
767.00	0.548048
768.00	0.547313
769.00	0.546582
770.00	0.545845
771.00	0.545119
772.00	0.544390
773.00	0.543626
774.00	0.542845
775.00	0.542039
776.00	0.541235
777.00	0.540509
778.00	0.539804
779.00	0.539063
780.00	0.538257
781.00	0.537569
782.00	0.536835
783.00	0.535965
784.00	0.535137
785.00	0.534324
786.00	0.533461
787.00	0.532631
788.00	0.531807
789.00	0.530986
790.00	0.530263
791.00	0.529486
792.00	0.528695
793.00	0.527831
794.00	0.526955
795.00	0.526103
796.00	0.525255
797.00	0.524356
798.00	0.523503
799.00	0.522627
800.00	0.521830
801.00	0.521082
802.00	0.520278
803.00	0.519549
804.00	0.518680
805.00	0.517872
806.00	0.517050
807.00	0.516141
808.00	0.515253
809.00	0.514389
810.00	0.513643
811.00	0.512855
812.00	0.512076
813.00	0.511249
814.00	0.510498
815.00	0.509659
816.00	0.508860
817.00	0.508117
818.00	0.507250
819.00	0.506521
820.00	0.505682
821.00	0.504945
822.00	0.504253
823.00	0.503554
824.00	0.502805
825.00	0.502155
826.00	0.501441
827.00	0.500690
828.00	0.499956
829.00	0.499276
830.00	0.498549
831.00	0.497890
832.00	0.497231
833.00	0.496610
834.00	0.495940
835.00	0.495392
836.00	0.494742
837.00	0.494122
838.00	0.493664
839.00	0.493048
840.00	0.492441
841.00	0.491840
842.00	0.491275
843.00	0.490711
844.00	0.490278
845.00	0.489706
846.00	0.489178
847.00	0.488730
848.00	0.488171
849.00	0.487703
850.00	0.487154
851.00	0.486872
852.00	0.486392
853.00	0.485887
854.00	0.485517
855.00	0.484958
856.00	0.484467
857.00	0.484240
858.00	0.483947
859.00	0.483382
860.00	0.482915
861.00	0.482540
862.00	0.482182
863.00	0.478974
864.00	0.475761
865.00	0.472513
866.00	0.469263
867.00	0.466066
868.00	0.462600
869.00	0.459255
870.00	0.456039
871.00	0.452691
872.00	0.449392
873.00	0.446146
874.00	0.442649
875.00	0.439301
876.00	0.436139
877.00	0.432893
878.00	0.429493
879.00	0.426189
880.00	0.425354
881.00	0.424550
882.00	0.423762
883.00	0.422891
884.00	0.422076
885.00	0.421404
886.00	0.420613
887.00	0.419790
888.00	0.419017
889.00	0.418231
890.00	0.417446
891.00	0.416672
892.00	0.415873
893.00	0.415025
894.00	0.414233
895.00	0.413396
896.00	0.412614
897.00	0.411768
898.00	0.410957
899.00	0.410194
900.00	0.409425
901.00	0.408638
902.00	0.407745
903.00	0.406983
904.00	0.406214
905.00	0.405427
906.00	0.404651
907.00	0.403874
908.00	0.403103
909.00	0.402320
910.00	0.401546
911.00	0.400808
912.00	0.400077
913.00	0.399373
914.00	0.398634
915.00	0.397900
916.00	0.397164
917.00	0.396475
918.00	0.395772
919.00	0.395071
920.00	0.394351
921.00	0.393661
922.00	0.392977
923.00	0.392313
924.00	0.391617
925.00	0.390881
926.00	0.390257
927.00	0.389640
928.00	0.388980
929.00	0.388345
930.00	0.387650
931.00	0.387022
932.00	0.386353
933.00	0.385707
934.00	0.385047
935.00	0.384423
936.00	0.383814
937.00	0.383173
938.00	0.382544
939.00	0.381931
940.00	0.381299
941.00	0.380726
942.00	0.380203
943.00	0.379575
944.00	0.378995
945.00	0.378409
946.00	0.377866
947.00	0.377347
948.00	0.376828
949.00	0.376323
950.00	0.375811
951.00	0.375309
952.00	0.374800
953.00	0.374245
954.00	0.373734
955.00	0.373227
956.00	0.372718
957.00	0.372189
958.00	0.371618
959.00	0.371111
960.00	0.370655
961.00	0.370159
962.00	0.369622
963.00	0.369056
964.00	0.368483
965.00	0.367905
966.00	0.367329
967.00	0.366760
968.00	0.366164
969.00	0.365541
970.00	0.364962
971.00	0.364428
972.00	0.363883
973.00	0.363300
974.00	0.362715
975.00	0.362150
976.00	0.361567
977.00	0.360945
978.00	0.360338
979.00	0.359794
980.00	0.359261
981.00	0.358743
982.00	0.358246
983.00	0.357753
984.00	0.357236
985.00	0.356736
986.00	0.356252
987.00	0.355754
988.00	0.355233
989.00	0.354716
990.00	0.354248
991.00	0.353764
992.00	0.353298
993.00	0.352803
994.00	0.352352
995.00	0.351891
996.00	0.351437
997.00	0.350977
998.00	0.350519
999.00	0.350063
1000.00	0.349610
1001.00	0.349158
1002.00	0.348728
1003.00	0.348309
1004.00	0.347887
1005.00	0.347451
1006.00	0.347044
1007.00	0.346640
1008.00	0.346261
1009.00	0.345861
1010.00	0.345440
1011.00	0.344995
1012.00	0.344581
1013.00	0.344156
1014.00	0.343710
1015.00	0.343281
1016.00	0.342823
1017.00	0.342375
1018.00	0.341948
1019.00	0.341526
1020.00	0.341075
1021.00	0.340647
1022.00	0.340215
1023.00	0.339753
1024.00	0.339320
1025.00	0.338903
1026.00	0.338511
1027.00	0.338138
1028.00	0.337757
1029.00	0.337374
1030.00	0.336985
1031.00	0.336631
1032.00	0.336247
1033.00	0.335855
1034.00	0.335456
1035.00	0.335069
1036.00	0.334696
1037.00	0.334334
1038.00	0.333964
1039.00	0.333589
1040.00	0.333223
1041.00	0.332810
1042.00	0.332416
1043.00	0.332033
1044.00	0.331644
1045.00	0.331258
1046.00	0.330850
1047.00	0.330468
1048.00	0.330054
1049.00	0.329654
1050.00	0.329270
1051.00	0.328929
1052.00	0.328588
1053.00	0.328201
1054.00	0.327843
1055.00	0.327501
1056.00	0.327155
1057.00	0.326797
1058.00	0.326453
1059.00	0.326105
1060.00	0.325716
1061.00	0.325337
1062.00	0.324967
1063.00	0.324615
1064.00	0.324241
1065.00	0.323907
1066.00	0.323531
1067.00	0.323177
1068.00	0.322785
1069.00	0.322388
1070.00	0.322025
1071.00	0.321628
1072.00	0.321208
1073.00	0.320802
1074.00	0.320398
1075.00	0.320015
1076.00	0.319592
1077.00	0.319198
1078.00	0.318812
1079.00	0.318438
1080.00	0.318043
1081.00	0.317670
1082.00	0.317274
1083.00	0.316919
1084.00	0.316566
1085.00	0.316194
1086.00	0.315837
1087.00	0.315473
1088.00	0.315091
1089.00	0.314743
1090.00	0.314407
1091.00	0.314075
1092.00	0.313715
1093.00	0.313415
1094.00	0.313102
1095.00	0.312779
1096.00	0.312462
1097.00	0.312099
1098.00	0.311759
1099.00	0.311396
1100.00	0.311043
1101.00	0.310678
1102.00	0.310344
1103.00	0.310012
1104.00	0.309672
1105.00	0.309377
1106.00	0.309075
1107.00	0.308787
1108.00	0.308475
1109.00	0.308193
1110.00	0.307886
1111.00	0.307555
1112.00	0.307225
1113.00	0.306884
1114.00	0.306628
1115.00	0.306340
1116.00	0.306066
1117.00	0.305796
1118.00	0.305509
1119.00	0.305189
1120.00	0.304841
1121.00	0.304525
1122.00	0.304200
1123.00	0.303841
1124.00	0.303478
1125.00	0.303156
1126.00	0.302803
1127.00	0.302444
1128.00	0.302093
1129.00	0.301757
1130.00	0.301429
1131.00	0.301088
1132.00	0.300723
1133.00	0.300362
1134.00	0.299997
1135.00	0.299647
1136.00	0.299333
1137.00	0.299036
1138.00	0.298725
1139.00	0.298410
1140.00	0.298123
1141.00	0.297804
1142.00	0.297483
1143.00	0.297165
1144.00	0.296825
1145.00	0.296511
1146.00	0.296184
1147.00	0.295839
1148.00	0.295521
1149.00	0.295239
1150.00	0.294937
1151.00	0.294622
1152.00	0.294333
1153.00	0.294018
1154.00	0.293717
1155.00	0.293408
1156.00	0.293094
1157.00	0.292785
1158.00	0.292505
1159.00	0.292175
1160.00	0.291889
1161.00	0.291628
1162.00	0.291366
1163.00	0.291085
1164.00	0.290829
1165.00	0.290539
1166.00	0.290238
1167.00	0.289952
1168.00	0.289686
1169.00	0.289407
1170.00	0.289119
1171.00	0.288824
1172.00	0.288557
1173.00	0.288317
1174.00	0.288066
1175.00	0.287816
1176.00	0.287573
1177.00	0.287303
1178.00	0.287032
1179.00	0.286756
1180.00	0.286504
1181.00	0.286248
1182.00	0.285990
1183.00	0.285728
1184.00	0.285481
1185.00	0.285246
1186.00	0.285028
1187.00	0.284803
1188.00	0.284565
1189.00	0.284322
1190.00	0.284065
1191.00	0.283793
1192.00	0.283509
1193.00	0.283243
1194.00	0.282981
1195.00	0.282733
1196.00	0.282478
1197.00	0.282256
1198.00	0.281998
1199.00	0.281751
1200.00	0.281497
1201.00	0.281252
1202.00	0.281006
1203.00	0.280745
1204.00	0.280505
1205.00	0.280276
1206.00	0.280021
1207.00	0.279741
1208.00	0.279503
1209.00	0.279272
1210.00	0.279057
1211.00	0.278829
1212.00	0.278575
1213.00	0.278379
1214.00	0.278104
1215.00	0.277866
1216.00	0.277615
1217.00	0.277383
1218.00	0.277139
1219.00	0.276912
1220.00	0.276662
1221.00	0.276431
1222.00	0.276206
1223.00	0.275979
1224.00	0.275777
1225.00	0.275547
1226.00	0.275335
1227.00	0.275119
1228.00	0.274878
1229.00	0.274642
1230.00	0.274386
1231.00	0.274187
1232.00	0.273975
1233.00	0.273769
1234.00	0.273567
1235.00	0.273360
1236.00	0.273123
1237.00	0.272903
1238.00	0.272687
1239.00	0.272434
1240.00	0.272203
1241.00	0.271961
1242.00	0.271723
1243.00	0.271475
1244.00	0.271222
1245.00	0.271029
1246.00	0.270838
1247.00	0.270611
1248.00	0.270392
1249.00	0.270180
1250.00	0.269982
1251.00	0.269764
1252.00	0.269542
1253.00	0.269311
1254.00	0.269086
1255.00	0.268839
1256.00	0.268630
1257.00	0.268421
1258.00	0.268215
1259.00	0.268027
1260.00	0.267846
1261.00	0.267628
1262.00	0.267374
1263.00	0.267126
1264.00	0.266896
1265.00	0.266631
1266.00	0.266387
1267.00	0.266147
1268.00	0.265933
1269.00	0.265709
1270.00	0.265494
1271.00	0.265269
1272.00	0.265039
1273.00	0.264816
1274.00	0.264597
1275.00	0.264354
1276.00	0.264122
1277.00	0.263869
1278.00	0.263655
1279.00	0.263475
1280.00	0.263286
1281.00	0.263084
1282.00	0.262906
1283.00	0.262723
1284.00	0.262557
1285.00	0.262370
1286.00	0.262199
1287.00	0.262024
1288.00	0.261831
1289.00	0.261634
1290.00	0.261422
1291.00	0.261221
1292.00	0.261052
1293.00	0.260853
1294.00	0.260660
1295.00	0.260461
1296.00	0.260258
1297.00	0.260055
1298.00	0.259857
1299.00	0.259666
1300.00	0.259452
1301.00	0.259194
1302.00	0.258939
1303.00	0.258696
1304.00	0.258473
1305.00	0.258268
1306.00	0.258074
1307.00	0.257887
1308.00	0.257673
1309.00	0.257446
1310.00	0.257240
1311.00	0.257053
1312.00	0.256867
1313.00	0.256671
1314.00	0.256483
1315.00	0.256313
1316.00	0.256138
1317.00	0.255947
1318.00	0.255788
1319.00	0.255620
1320.00	0.255443
1321.00	0.255251
1322.00	0.255063
1323.00	0.254895
1324.00	0.254694
1325.00	0.254487
1326.00	0.254314
1327.00	0.254109
1328.00	0.253918
1329.00	0.253725
1330.00	0.253539
1331.00	0.253344
1332.00	0.253125
1333.00	0.252894
1334.00	0.252684
1335.00	0.252430
1336.00	0.252183
1337.00	0.251928
1338.00	0.251657
1339.00	0.251402
1340.00	0.251151
1341.00	0.250923
1342.00	0.250687
1343.00	0.250411
1344.00	0.250153
1345.00	0.249883
1346.00	0.249618
1347.00	0.249330
1348.00	0.249061
1349.00	0.248800
1350.00	0.248542
1351.00	0.248277
1352.00	0.248061
1353.00	0.247888
1354.00	0.247685
1355.00	0.247473
1356.00	0.247294
1357.00	0.247093
1358.00	0.246884
1359.00	0.246703
1360.00	0.246557
1361.00	0.246391
1362.00	0.246206
1363.00	0.246015
1364.00	0.245837
1365.00	0.245616
1366.00	0.245407
1367.00	0.245196
1368.00	0.244991
1369.00	0.244746
1370.00	0.244460
1371.00	0.244211
1372.00	0.243984
1373.00	0.243713
1374.00	0.243443
1375.00	0.243183
1376.00	0.242875
1377.00	0.242543
1378.00	0.242244
1379.00	0.241951
1380.00	0.241651
1381.00	0.241328
1382.00	0.241027
1383.00	0.240725
1384.00	0.240402
1385.00	0.240084
1386.00	0.239771
1387.00	0.239468
1388.00	0.239148
1389.00	0.238815
1390.00	0.238471
1391.00	0.238131
1392.00	0.237784
1393.00	0.237480
1394.00	0.237190
1395.00	0.236853
1396.00	0.236513
1397.00	0.236179
1398.00	0.235862
1399.00	0.235533
1400.00	0.235198
1401.00	0.234859
1402.00	0.234509
1403.00	0.234181
1404.00	0.233852
1405.00	0.233547
1406.00	0.233239
1407.00	0.232934
1408.00	0.232624
1409.00	0.232299
1410.00	0.231973
1411.00	0.231644
1412.00	0.231335
1413.00	0.231023
1414.00	0.230705
1415.00	0.230375
1416.00	0.230066
1417.00	0.229742
1418.00	0.229438
1419.00	0.229150
1420.00	0.228855
1421.00	0.228557
1422.00	0.228244
1423.00	0.227954
1424.00	0.227682
1425.00	0.227403
1426.00	0.227127
1427.00	0.226853
1428.00	0.226579
1429.00	0.226315
1430.00	0.226060
1431.00	0.225806
1432.00	0.225571
1433.00	0.225314
1434.00	0.225088
1435.00	0.224904
1436.00	0.224710
1437.00	0.224471
1438.00	0.224233
1439.00	0.224010
1440.00	0.223794
1441.00	0.223578
1442.00	0.223373
1443.00	0.223165
1444.00	0.222968
1445.00	0.222748
1446.00	0.222545
1447.00	0.222379
1448.00	0.222190
1449.00	0.221972
1450.00	0.221787
1451.00	0.221627
1452.00	0.221430
1453.00	0.221231
1454.00	0.221066
1455.00	0.220902
1456.00	0.220768
1457.00	0.220614
1458.00	0.220431
1459.00	0.220263
1460.00	0.220127
1461.00	0.219963
1462.00	0.219824
1463.00	0.219656
1464.00	0.219463
1465.00	0.219302
1466.00	0.219159
1467.00	0.219029
1468.00	0.218847
1469.00	0.218686
1470.00	0.218517
1471.00	0.218359
1472.00	0.218230
1473.00	0.218081
1474.00	0.217951
1475.00	0.217828
1476.00	0.217689
1477.00	0.217531
1478.00	0.217381
1479.00	0.217230
1480.00	0.217092
1481.00	0.216951
1482.00	0.216804
1483.00	0.216635
1484.00	0.216507
1485.00	0.216390
1486.00	0.216259
1487.00	0.216143
1488.00	0.216025
1489.00	0.215896
1490.00	0.215753
1491.00	0.215601
1492.00	0.215461
1493.00	0.215320
1494.00	0.215178
1495.00	0.215071
1496.00	0.214971
1497.00	0.214882
1498.00	0.214783
1499.00	0.214665
1500.00	0.214602
1501.00	0.214469
1502.00	0.214338
1503.00	0.214193
1504.00	0.214058
1505.00	0.213943
1506.00	0.213796
1507.00	0.213655
1508.00	0.213542
1509.00	0.213409
1510.00	0.213283
1511.00	0.213154
1512.00	0.213030
1513.00	0.212883
1514.00	0.212741
1515.00	0.212604
1516.00	0.212494
1517.00	0.212366
1518.00	0.212246
1519.00	0.212152
1520.00	0.212070
1521.00	0.211975
1522.00	0.211851
1523.00	0.211764
1524.00	0.211649
1525.00	0.211516
1526.00	0.211381
1527.00	0.211253
1528.00	0.211141
1529.00	0.210986
1530.00	0.210862
1531.00	0.210739
1532.00	0.210628
1533.00	0.210518
1534.00	0.210392
1535.00	0.210272
1536.00	0.210145
1537.00	0.210023
1538.00	0.209903
1539.00	0.209796
1540.00	0.209650
1541.00	0.209502
1542.00	0.209373
1543.00	0.209278
1544.00	0.209193
1545.00	0.209099
1546.00	0.209007
1547.00	0.208912
1548.00	0.208800
1549.00	0.208672
1550.00	0.208543
1551.00	0.208422
1552.00	0.208301
1553.00	0.208161
1554.00	0.208009
1555.00	0.207856
1556.00	0.207691
1557.00	0.207560
1558.00	0.207455
1559.00	0.207332
1560.00	0.207189
1561.00	0.207029
1562.00	0.206884
1563.00	0.206771
1564.00	0.206638
1565.00	0.206509
1566.00	0.206357
1567.00	0.206211
1568.00	0.206079
1569.00	0.205944
1570.00	0.205801
1571.00	0.205652
1572.00	0.205524
1573.00	0.205409
1574.00	0.205274
1575.00	0.205116
1576.00	0.204943
1577.00	0.204790
1578.00	0.204662
1579.00	0.204505
1580.00	0.204339
1581.00	0.204176
1582.00	0.204033
1583.00	0.203940
1584.00	0.203819
1585.00	0.203689
1586.00	0.203560
1587.00	0.203421
1588.00	0.203293
1589.00	0.203144
1590.00	0.202974
1591.00	0.202840
1592.00	0.202732
1593.00	0.202618
1594.00	0.202477
1595.00	0.202316
1596.00	0.202196
1597.00	0.202072
1598.00	0.201934
1599.00	0.201796
1600.00	0.201603
1601.00	0.201447
1602.00	0.201301
1603.00	0.201141
1604.00	0.200983
1605.00	0.200831
1606.00	0.200669
1607.00	0.200535
1608.00	0.200373
1609.00	0.200208
1610.00	0.200054
1611.00	0.199901
1612.00	0.199744
1613.00	0.199587
1614.00	0.199404
1615.00	0.199262
1616.00	0.199122
1617.00	0.199001
1618.00	0.198850
1619.00	0.198680
1620.00	0.198534
1621.00	0.198386
1622.00	0.198241
1623.00	0.198112
1624.00	0.197982
1625.00	0.197858
1626.00	0.197745
1627.00	0.197629
1628.00	0.197524
1629.00	0.197411
1630.00	0.197291
1631.00	0.197205
1632.00	0.197105
1633.00	0.196964
1634.00	0.196853
1635.00	0.196753
1636.00	0.196640
1637.00	0.196522
1638.00	0.196450
1639.00	0.196378
1640.00	0.196302
1641.00	0.196222
1642.00	0.196124
1643.00	0.196989
1644.00	0.197920
1645.00	0.198827
1646.00	0.199768
1647.00	0.200655
1648.00	0.201554
1649.00	0.202458
1650.00	0.203358
1651.00	0.204288
1652.00	0.205197
1653.00	0.206148
1654.00	0.207078
1655.00	0.207977
1656.00	0.208854
1657.00	0.209711
1658.00	0.210559
1659.00	0.211433
1660.00	0.211304
1661.00	0.211132
1662.00	0.211001
1663.00	0.210831
1664.00	0.210710
1665.00	0.210568
1666.00	0.210398
1667.00	0.210230
1668.00	0.210017
1669.00	0.209869
1670.00	0.209672
1671.00	0.209487
1672.00	0.209327
1673.00	0.209193
1674.00	0.209040
1675.00	0.208887
1676.00	0.208752
1677.00	0.208638
1678.00	0.208530
1679.00	0.208385
1680.00	0.208304
1681.00	0.208192
1682.00	0.208098
1683.00	0.208024
1684.00	0.208007
1685.00	0.207963
1686.00	0.207871
1687.00	0.207809
1688.00	0.207870
1689.00	0.207858
1690.00	0.207851
1691.00	0.207878
1692.00	0.207965
1693.00	0.207932
1694.00	0.207891
1695.00	0.207902
1696.00	0.207905
1697.00	0.207800
1698.00	0.207726
1699.00	0.207680
1700.00	0.207589
1701.00	0.207548
1702.00	0.207426
1703.00	0.207392
1704.00	0.207313
1705.00	0.207145
1706.00	0.207001
1707.00	0.206906
1708.00	0.206784
1709.00	0.206580
1710.00	0.206580
1711.00	0.206467
1712.00	0.206288
1713.00	0.206085
1714.00	0.206007
1715.00	0.205956
1716.00	0.205771
1717.00	0.205648
1718.00	0.205478
1719.00	0.205393
1720.00	0.205203
1721.00	0.205083
1722.00	0.204924
1723.00	0.204827
1724.00	0.204617
1725.00	0.204501
1726.00	0.204376
1727.00	0.204104
1728.00	0.203946
1729.00	0.203801
1730.00	0.203676
1731.00	0.203471
1732.00	0.203224
1733.00	0.203081
1734.00	0.202883
1735.00	0.202706
1736.00	0.202565
1737.00	0.202414
1738.00	0.202154
1739.00	0.201958
1740.00	0.201797
1741.00	0.201625
1742.00	0.201457
1743.00	0.201286
1744.00	0.201118
1745.00	0.200884
1746.00	0.200674
1747.00	0.200533
1748.00	0.200371
1749.00	0.200273
1750.00	0.200152
1751.00	0.200037
1752.00	0.199841
1753.00	0.199681
1754.00	0.199524
1755.00	0.199472
1756.00	0.199403
1757.00	0.199164
1758.00	0.199082
1759.00	0.198914
1760.00	0.198763
1761.00	0.198640
1762.00	0.198665
1763.00	0.198470
1764.00	0.198357
1765.00	0.198229
1766.00	0.198009
1767.00	0.197756
1768.00	0.197632
1769.00	0.197491
1770.00	0.197204
1771.00	0.197038
1772.00	0.196873
1773.00	0.196655
1774.00	0.196431
1775.00	0.196227
1776.00	0.196009
1777.00	0.195749
1778.00	0.195596
1779.00	0.195283
1780.00	0.195190
1781.00	0.194937
1782.00	0.194771
1783.00	0.194654
1784.00	0.194568
1785.00	0.194302
1786.00	0.194072
1787.00	0.193975
1788.00	0.193835
1789.00	0.193680
1790.00	0.193571
1791.00	0.193517
1792.00	0.193395
1793.00	0.193228
1794.00	0.193128
1795.00	0.192976
1796.00	0.192862
1797.00	0.192680
1798.00	0.192500
1799.00	0.192275
1800.00	0.192096
1801.00	0.191916
1802.00	0.191753
1803.00	0.191730
1804.00	0.191510
1805.00	0.191363
1806.00	0.191063
1807.00	0.190826
1808.00	0.190656
1809.00	0.190353
1810.00	0.190154
1811.00	0.189991
1812.00	0.189806
1813.00	0.189524
1814.00	0.189405
1815.00	0.189234
1816.00	0.189113
1817.00	0.188926
1818.00	0.188678
1819.00	0.188506
1820.00	0.188135
1821.00	0.188052
1822.00	0.187825
1823.00	0.187728
1824.00	0.187429
1825.00	0.187263
1826.00	0.187169
1827.00	0.186961
1828.00	0.186818
1829.00	0.186616
1830.00	0.186562
1831.00	0.186325
1832.00	0.186222
1833.00	0.186026
1834.00	0.185827
1835.00	0.185679
1836.00	0.185636
1837.00	0.185588
1838.00	0.185394
1839.00	0.185255
1840.00	0.185053
1841.00	0.185090
1842.00	0.184863
1843.00	0.184739
1844.00	0.184619
1845.00	0.184422
1846.00	0.184284
1847.00	0.184128
1848.00	0.183905
1849.00	0.183666
1850.00	0.183554
1851.00	0.183418
1852.00	0.183290
1853.00	0.183001
1854.00	0.182869
1855.00	0.182766
1856.00	0.182588
1857.00	0.182449
1858.00	0.182213
1859.00	0.182064
1860.00	0.181788
1861.00	0.181621
1862.00	0.181408
1863.00	0.181154
1864.00	0.180969
1865.00	0.180865
1866.00	0.180794
1867.00	0.180605
1868.00	0.180327
1869.00	0.180225
1870.00	0.180064
1871.00	0.179862
1872.00	0.179667
1873.00	0.179524
1874.00	0.179341
1875.00	0.179196
1876.00	0.179145
1877.00	0.179107
1878.00	0.179004
1879.00	0.178901
1880.00	0.178928
1881.00	0.178722
1882.00	0.178438
1883.00	0.178199
1884.00	0.178032
1885.00	0.177915
1886.00	0.177568
1887.00	0.177437
1888.00	0.177168
1889.00	0.177083
1890.00	0.176856
1891.00	0.176860
1892.00	0.176740
1893.00	0.176553
1894.00	0.176427
1895.00	0.176292
1896.00	0.176295
1897.00	0.176078
1898.00	0.176111
1899.00	0.176039
1900.00	0.176047
1901.00	0.176076
1902.00	0.176230
1903.00	0.176414
1904.00	0.176436
1905.00	0.176508
1906.00	0.176299
1907.00	0.176388
1908.00	0.176234
1909.00	0.176198
1910.00	0.176071
1911.00	0.175859
1912.00	0.175967
1913.00	0.175892
1914.00	0.175860
1915.00	0.175577
1916.00	0.175852
1917.00	0.175598
1918.00	0.175402
1919.00	0.175255
1920.00	0.175001
1921.00	0.174947
1922.00	0.174797
1923.00	0.174865
1924.00	0.174717
1925.00	0.174678
1926.00	0.174630
1927.00	0.174489
1928.00	0.174472
1929.00	0.174111
1930.00	0.173869
1931.00	0.173750
1932.00	0.173722
1933.00	0.173252
1934.00	0.173394
1935.00	0.173271
1936.00	0.173163
1937.00	0.173108
1938.00	0.173022
1939.00	0.172872
1940.00	0.172643
1941.00	0.172486
1942.00	0.172215
1943.00	0.171968
1944.00	0.172072
1945.00	0.172072
1946.00	0.172075
1947.00	0.172076
1948.00	0.171932
1949.00	0.171853
1950.00	0.171914
1951.00	0.171751
1952.00	0.171563
1953.00	0.171387
1954.00	0.171234
1955.00	0.170983
1956.00	0.170957
1957.00	0.171045
1958.00	0.171088
1959.00	0.171201
1960.00	0.171058
1961.00	0.170797
1962.00	0.170529
1963.00	0.170351
1964.00	0.170226
1965.00	0.170339
1966.00	0.170304
1967.00	0.170240
1968.00	0.170118
1969.00	0.170039
1970.00	0.169812
1971.00	0.169907
1972.00	0.169890
1973.00	0.169957
1974.00	0.169567
1975.00	0.169390
1976.00	0.169391
1977.00	0.169463
1978.00	0.169423
1979.00	0.169362
1980.00	0.169345
1981.00	0.169190
1982.00	0.168941
1983.00	0.168877
1984.00	0.168775
1985.00	0.168569
1986.00	0.168640
1987.00	0.168705
1988.00	0.168502
1989.00	0.168453
1990.00	0.168256
1991.00	0.168271
1992.00	0.168049
1993.00	0.168066
1994.00	0.167924
1995.00	0.167943
1996.00	0.168093
1997.00	0.168135
1998.00	0.168231
1999.00	0.168202
2000.00	0.168300
2001.00	0.168282
2002.00	0.168381
2003.00	0.168294
2004.00	0.168221
2005.00	0.168185
2006.00	0.168207
2007.00	0.168150
2008.00	0.168307
2009.00	0.168506
2010.00	0.168321
2011.00	0.168421
2012.00	0.168386
2013.00	0.168346
2014.00	0.168236
2015.00	0.168157
2016.00	0.168275
2017.00	0.168013
2018.00	0.167948
2019.00	0.168024
2020.00	0.167938
2021.00	0.167918
2022.00	0.168087
2023.00	0.167925
2024.00	0.168030
2025.00	0.168124
2026.00	0.168139
2027.00	0.168073
2028.00	0.168024
2029.00	0.168201
2030.00	0.168228
2031.00	0.168207
2032.00	0.168211
2033.00	0.168161
2034.00	0.168359
2035.00	0.168378
2036.00	0.168343
2037.00	0.168568
2038.00	0.168548
2039.00	0.168425
2040.00	0.168530
2041.00	0.168552
2042.00	0.168446
2043.00	0.168652
2044.00	0.168611
2045.00	0.168756
2046.00	0.168624
2047.00	0.168574
2048.00	0.168818
2049.00	0.168881
2050.00	0.168771
2051.00	0.168773
2052.00	0.168907
2053.00	0.168987
2054.00	0.169184
2055.00	0.169382
2056.00	0.169584
2057.00	0.169727
2058.00	0.169799
2059.00	0.169784
2060.00	0.169682
2061.00	0.169855
2062.00	0.169805
2063.00	0.169770
2064.00	0.169702
2065.00	0.169680
2066.00	0.169637
2067.00	0.169863
2068.00	0.169979
2069.00	0.170279
2070.00	0.170225
2071.00	0.170115
2072.00	0.170019
2073.00	0.169954
2074.00	0.169863
2075.00	0.169870
2076.00	0.170050
2077.00	0.170059
2078.00	0.170134
2079.00	0.170191
2080.00	0.170043
2081.00	0.170245
2082.00	0.170212
2083.00	0.170444
2084.00	0.170239
2085.00	0.170131
2086.00	0.169712
2087.00	0.169639
2088.00	0.169437
2089.00	0.169466
2090.00	0.169350
2091.00	0.169558
2092.00	0.169552
2093.00	0.169324
2094.00	0.169105
2095.00	0.168981
2096.00	0.168821
2097.00	0.168914
2098.00	0.168751
2099.00	0.168848
2100.00	0.168641
2101.00	0.168451
2102.00	0.168546
2103.00	0.168591
2104.00	0.168518
2105.00	0.168634
2106.00	0.168698
2107.00	0.168649
2108.00	0.168247
2109.00	0.168206
2110.00	0.168205
2111.00	0.168450
2112.00	0.168495
2113.00	0.168429
2114.00	0.168524
2115.00	0.168366
2116.00	0.168088
2117.00	0.168099
2118.00	0.168258
2119.00	0.167877
2120.00	0.167781
2121.00	0.167829
2122.00	0.167614
2123.00	0.167430
2124.00	0.167446
2125.00	0.167464
2126.00	0.167302
2127.00	0.167247
2128.00	0.166887
2129.00	0.166470
2130.00	0.166469
2131.00	0.166412
2132.00	0.166298
2133.00	0.166012
2134.00	0.165711
2135.00	0.165562
2136.00	0.165533
2137.00	0.165347
2138.00	0.165371
2139.00	0.165242
2140.00	0.165078
2141.00	0.164975
2142.00	0.164796
2143.00	0.164586
2144.00	0.164254
2145.00	0.164409
2146.00	0.164524
2147.00	0.164352
2148.00	0.163931
2149.00	0.163971
2150.00	0.164076
2151.00	0.163977
2152.00	0.163767
2153.00	0.163458
2154.00	0.163375
2155.00	0.163060
2156.00	0.163202
2157.00	0.163156
2158.00	0.162899
2159.00	0.162850
2160.00	0.162903
2161.00	0.162898
2162.00	0.162541
2163.00	0.162279
2164.00	0.162053
2165.00	0.162121
2166.00	0.161900
2167.00	0.161850
2168.00	0.161675
2169.00	0.161659
2170.00	0.161802
2171.00	0.161798
2172.00	0.161571
2173.00	0.161024
2174.00	0.160957
2175.00	0.160902
2176.00	0.160718
2177.00	0.160376
2178.00	0.160342
2179.00	0.160268
2180.00	0.160007
2181.00	0.160232
2182.00	0.160081
2183.00	0.160193
2184.00	0.160119
2185.00	0.160065
2186.00	0.160169
2187.00	0.159834
2188.00	0.159474
2189.00	0.159404
2190.00	0.159779
2191.00	0.159401
2192.00	0.159393
2193.00	0.159284
2194.00	0.159543
2195.00	0.159318
2196.00	0.159253
2197.00	0.159455
[truncated: 303 more rows]
