# Supplementary material for: Ultrafast charge-transfer-induced spin transition in cobalt-tungstate molecular photomagnets
Source: Nat Commun. 2025 Jun 6;16:5012. doi: 10.1038/s41467-025-60401-4 (PMC12144094; doi:10.1038/s41467-025-60401-4)
Supplement: Supplementary file 5 — Source Data [file 41467_2025_60401_MOESM5_ESM.zip › Source_Data_files/Photomagnetism_CsCoW/before/FCM_100Oe.dc.dat]

[Header]
TITLE,MPMS DC Measurement
BYAPP,MPMS Measurement,2.1,Summary
FILEOPENTIME, 1678097965.102000 3/6/2023, 7:19:25 PM

INFO, APPNAME, MPMS MultiVu Application, Revision 1.60,  Build 081

INFO, NAME, 230306_CsCoW4Brpy
INFO, WEIGHT, 0.001
INFO, AREA, 0.000
INFO, LENGTH, 0.000
INFO, SHAPE, 
INFO, COMMENT, tape
INFO, SEQUENCE FILE: 230306_MH_FCM.seq


INFO, BACKGROUND DATA FILE:, None


STARTUPAXIS,X,4,LINEAR,AUTO,0.000000,0.000000
STARTUPAXIS,Y1,5,LINEAR,AUTO,0.000000,0.000000


STARTUPGROUP,Longitudinal
FIELDGROUP,Longitudinal,1,2,3,4,5,6,7,8,9,15,16,17,18,27,28
FIELDGROUP,Transverse,1,2,3,4,10,11,12,13,14,19,20,21,22,27,28

PLOT_APPEARANCE,ALL,HORZ_GRID_ON,VERT_GRID_ON,MARKERS_AND_LINES

[Data]
Time,Comment,Field (Oe),Temperature (K),Long Moment (emu),Long Scan Std Dev,Long Algorithm,Long Reg Fit,Long Percent Error (%),Trans Moment (emu),Trans Scan Std Dev,Trans Algorithm,Trans Reg Fit,Trans Percent Error (%),Long Moment [w/o ABS] (emu),Long Scan Std Dev [w/o ABS],Long Reg Fit [w/o ABS],Long Percent Error [w/o ABS] (%),Trans Moment [w/o ABS] (emu),Trans Scan Std Dev [w/o ABS],Trans Reg Fit [w/o ABS],Trans Percent Error [w/o ABS] (%),Points per Scan,Scans per Measurement,Scan Length (cm),Delta Temp (K),Rot Position (deg),Error,EC Comp. Running,Using ABS,
1678097965.102,,1.000000e+002,4.999524e+001,1.231897e-005,0.000000e+000,3,6.015059e-001,0.000000e+000,,,,,,,,,,,,,,48,1,6.000000e+000,6.038666e-003,0.000000e+000,0,,0,
1678098044.542,,1.000000e+002,4.856883e+001,-3.393935e-006,0.000000e+000,2,0.000000e+000,0.000000e+000,,,,,,,,,,,,,,48,1,6.000000e+000,8.418694e-001,0.000000e+000,0,,0,
1678098072.112,,1.000000e+002,4.770943e+001,1.275656e-005,0.000000e+000,3,6.249524e-001,0.000000e+000,,,,,,,,,,,,,,48,1,6.000000e+000,5.359993e-001,0.000000e+000,0,,0,
1678098116.834,,1.000000e+002,4.676146e+001,-3.335528e-006,0.000000e+000,2,0.000000e+000,0.000000e+000,,,,,,,,,,,,,,48,1,6.000000e+000,4.496689e-001,0.000000e+000,0,,0,
1678098164.836,,1.000000e+002,4.576740e+001,-3.411149e-006,0.000000e+000,2,0.000000e+000,0.000000e+000,,,,,,,,,,,,,,48,1,6.000000e+000,4.175072e-001,0.000000e+000,0,,0,
1678098215.107,,1.000000e+002,4.477596e+001,-1.293112e-005,0.000000e+000,3,0.000000e+000,0.000000e+000,,,,,,,,,,,,,,48,1,6.000000e+000,4.167900e-001,0.000000e+000,0,,0,
1678098272.307,,1.000000e+002,4.374376e+001,1.319437e-005,0.000000e+000,3,6.279296e-001,0.000000e+000,,,,,,,,,,,,,,48,1,6.000000e+000,4.241409e-001,0.000000e+000,0,,0,
1678098329.919,,1.000000e+002,4.280384e+001,-3.391075e-006,0.000000e+000,2,0.000000e+000,0.000000e+000,,,,,,,,,,,,,,48,1,6.000000e+000,3.738594e-001,0.000000e+000,0,,0,
1678098390.659,,1.000000e+002,4.177436e+001,1.313023e-005,0.000000e+000,3,6.245554e-001,0.000000e+000,,,,,,,,,,,,,,48,1,6.000000e+000,3.834305e-001,0.000000e+000,0,,0,
1678098449.259,,1.000000e+002,4.078306e+001,1.356242e-005,0.000000e+000,3,6.389668e-001,0.000000e+000,,,,,,,,,,,,,,48,1,6.000000e+000,4.083366e-001,0.000000e+000,0,,0,
1678098509.649,,1.000000e+002,3.979173e+001,1.339729e-005,0.000000e+000,3,6.456016e-001,0.000000e+000,,,,,,,,,,,,,,48,1,6.000000e+000,4.033928e-001,0.000000e+000,0,,0,
1678098577.221,,1.000000e+002,3.871128e+001,-3.446945e-006,0.000000e+000,2,0.000000e+000,0.000000e+000,,,,,,,,,,,,,,48,1,6.000000e+000,4.193878e-001,0.000000e+000,0,,0,
1678098630.813,,1.000000e+002,3.779438e+001,-3.389242e-006,0.000000e+000,2,0.000000e+000,0.000000e+000,,,,,,,,,,,,,,48,1,6.000000e+000,4.068222e-001,0.000000e+000,0,,0,
1678098688.355,,1.000000e+002,3.679791e+001,-3.343158e-006,0.000000e+000,2,0.000000e+000,0.000000e+000,,,,,,,,,,,,,,48,1,6.000000e+000,3.934822e-001,0.000000e+000,0,,0,
1678098751.137,,1.000000e+002,3.572581e+001,-3.092772e-006,0.000000e+000,2,0.000000e+000,0.000000e+000,,,,,,,,,,,,,,48,1,6.000000e+000,4.161491e-001,0.000000e+000,0,,0,
1678098808.759,,1.000000e+002,3.474857e+001,-3.681626e-006,0.000000e+000,2,0.000000e+000,0.000000e+000,,,,,,,,,,,,,,48,1,6.000000e+000,4.258080e-001,0.000000e+000,0,,0,
1678098865.091,,1.000000e+002,3.378823e+001,-3.710253e-006,0.000000e+000,2,0.000000e+000,0.000000e+000,,,,,,,,,,,,,,48,1,6.000000e+000,3.937798e-001,0.000000e+000,0,,0,
1678098924.094,,1.000000e+002,3.278567e+001,-3.499476e-006,0.000000e+000,2,0.000000e+000,0.000000e+000,,,,,,,,,,,,,,48,1,6.000000e+000,3.820190e-001,0.000000e+000,0,,0,
1678098981.996,,1.000000e+002,3.182417e+001,-3.355451e-006,0.000000e+000,2,0.000000e+000,0.000000e+000,,,,,,,,,,,,,,48,1,6.000000e+000,3.500385e-001,0.000000e+000,0,,0,
1678099043.758,,1.000000e+002,3.081237e+001,-3.543926e-006,0.000000e+000,2,0.000000e+000,0.000000e+000,,,,,,,,,,,,,,48,1,6.000000e+000,3.605900e-001,0.000000e+000,0,,0,
1678099107.810,,1.000000e+002,2.978402e+001,-3.551025e-006,0.000000e+000,2,0.000000e+000,0.000000e+000,,,,,,,,,,,,,,48,1,6.000000e+000,4.232407e-001,0.000000e+000,0,,0,
1678099165.220,,1.000000e+002,2.878379e+001,1.364096e-005,0.000000e+000,3,6.603530e-001,0.000000e+000,,,,,,,,,,,,,,48,1,6.000000e+000,3.926506e-001,0.000000e+000,0,,0,
1678099228.042,,1.000000e+002,2.776177e+001,-3.271545e-006,0.000000e+000,2,0.000000e+000,0.000000e+000,,,,,,,,,,,,,,48,1,6.000000e+000,3.815804e-001,0.000000e+000,0,,0,
1678099286.384,,1.000000e+002,2.678778e+001,-3.182850e-006,0.000000e+000,2,0.000000e+000,0.000000e+000,,,,,,,,,,,,,,48,1,6.000000e+000,3.663387e-001,0.000000e+000,0,,0,
1678099347.166,,1.000000e+002,2.578300e+001,-3.197490e-006,0.000000e+000,2,0.000000e+000,0.000000e+000,,,,,,,,,,,,,,48,1,6.000000e+000,3.837891e-001,0.000000e+000,0,,0,
1678099407.418,,1.000000e+002,2.431048e+001,-2.827952e-006,0.000000e+000,2,0.000000e+000,0.000000e+000,,,,,,,,,,,,,,48,1,6.000000e+000,1.310200e+000,0.000000e+000,0,,0,
1678099433.000,,1.000000e+002,2.376373e+001,-2.948271e-006,0.000000e+000,2,0.000000e+000,0.000000e+000,,,,,,,,,,,,,,48,1,6.000000e+000,2.051086e-001,0.000000e+000,0,,0,
1678099510.140,,1.000000e+002,2.277300e+001,-2.735099e-006,0.000000e+000,2,0.000000e+000,0.000000e+000,,,,,,,,,,,,,,48,1,6.000000e+000,3.738194e-001,0.000000e+000,0,,0,
1678099572.582,,1.000000e+002,2.178795e+001,-3.052468e-006,0.000000e+000,2,0.000000e+000,0.000000e+000,,,,,,,,,,,,,,48,1,6.000000e+000,3.796806e-001,0.000000e+000,0,,0,
1678099631.525,,1.000000e+002,2.080630e+001,-2.997453e-006,0.000000e+000,2,0.000000e+000,0.000000e+000,,,,,,,,,,,,,,48,1,6.000000e+000,3.753090e-001,0.000000e+000,0,,0,
1678099694.657,,1.000000e+002,1.977770e+001,-2.616232e-006,0.000000e+000,2,0.000000e+000,0.000000e+000,,,,,,,,,,,,,,48,1,6.000000e+000,3.852596e-001,0.000000e+000,0,,0,
1678099758.949,,1.000000e+002,1.875803e+001,-2.403642e-006,0.000000e+000,2,0.000000e+000,0.000000e+000,,,,,,,,,,,,,,48,1,6.000000e+000,3.839893e-001,0.000000e+000,0,,0,
1678099820.281,,1.000000e+002,1.777575e+001,-1.946676e-006,0.000000e+000,2,0.000000e+000,0.000000e+000,,,,,,,,,,,,,,48,1,6.000000e+000,3.867702e-001,0.000000e+000,0,,0,
1678099881.373,,1.000000e+002,1.674264e+001,-2.330637e-006,0.000000e+000,2,0.000000e+000,0.000000e+000,,,,,,,,,,,,,,48,1,6.000000e+000,4.041195e-001,0.000000e+000,0,,0,
1678099940.745,,1.000000e+002,1.575018e+001,-1.892749e-006,0.000000e+000,2,0.000000e+000,0.000000e+000,,,,,,,,,,,,,,48,1,6.000000e+000,4.077597e-001,0.000000e+000,0,,0,
1678099999.377,,1.000000e+002,1.478531e+001,-1.871191e-006,0.000000e+000,2,0.000000e+000,0.000000e+000,,,,,,,,,,,,,,48,1,6.000000e+000,4.168892e-001,0.000000e+000,0,,0,
1678100058.337,,1.000000e+002,1.374736e+001,6.612541e-006,0.000000e+000,3,0.000000e+000,0.000000e+000,,,,,,,,,,,,,,48,1,6.000000e+000,3.757496e-001,0.000000e+000,0,,0,
1678100116.887,,1.000000e+002,1.274055e+001,5.121984e-006,0.000000e+000,3,0.000000e+000,0.000000e+000,,,,,,,,,,,,,,48,1,6.000000e+000,3.895397e-001,0.000000e+000,0,,0,
1678100174.057,,1.000000e+002,1.178464e+001,6.939399e-006,0.000000e+000,3,0.000000e+000,0.000000e+000,,,,,,,,,,,,,,48,1,6.000000e+000,3.802805e-001,0.000000e+000,0,,0,
1678100231.487,,1.000000e+002,1.079415e+001,7.527211e-006,0.000000e+000,3,6.506791e-002,0.000000e+000,,,,,,,,,,,,,,48,1,6.000000e+000,3.987703e-001,0.000000e+000,0,,0,
1678100292.677,,1.000000e+002,9.801654e+000,7.174196e-006,0.000000e+000,3,0.000000e+000,0.000000e+000,,,,,,,,,,,,,,48,1,6.000000e+000,3.730946e-001,0.000000e+000,0,,0,
1678100356.398,,1.000000e+002,8.795612e+000,7.343092e-006,0.000000e+000,3,4.131951e-002,0.000000e+000,,,,,,,,,,,,,,48,1,6.000000e+000,3.793449e-001,0.000000e+000,0,,0,
1678100419.698,,1.000000e+002,7.810344e+000,6.885947e-006,0.000000e+000,3,0.000000e+000,0.000000e+000,,,,,,,,,,,,,,48,1,6.000000e+000,3.674150e-001,0.000000e+000,0,,0,
1678100486.258,,1.000000e+002,6.850782e+000,6.750869e-006,0.000000e+000,3,0.000000e+000,0.000000e+000,,,,,,,,,,,,,,48,1,6.000000e+000,2.580662e-001,0.000000e+000,0,,0,
1678100571.638,,1.000000e+002,5.775619e+000,6.541169e-006,0.000000e+000,3,0.000000e+000,0.000000e+000,,,,,,,,,,,,,,48,1,6.000000e+000,3.941040e-001,0.000000e+000,0,,0,
1678100629.668,,1.000000e+002,4.802307e+000,6.018265e-006,0.000000e+000,3,0.000000e+000,0.000000e+000,,,,,,,,,,,,,,48,1,6.000000e+000,3.646469e-001,0.000000e+000,0,,0,
1678100690.908,,1.000000e+002,3.774165e+000,4.591274e-006,0.000000e+000,3,0.000000e+000,0.000000e+000,,,,,,,,,,,,,,48,1,6.000000e+000,3.744020e-001,0.000000e+000,0,,0,
1678100751.058,,1.000000e+002,2.800779e+000,4.075352e-006,0.000000e+000,3,0.000000e+000,0.000000e+000,,,,,,,,,,,,,,48,1,6.000000e+000,3.280771e-001,0.000000e+000,0,,0,
1678100862.408,,1.000000e+002,1.982527e+000,3.402483e-006,0.000000e+000,3,0.000000e+000,0.000000e+000,,,,,,,,,,,,,,48,1,6.000000e+000,5.988955e-003,0.000000e+000,0,,0,
1678101010.768,,1.000000e+002,1.999126e+000,3.844054e-006,0.000000e+000,3,0.000000e+000,0.000000e+000,,,,,,,,,,,,,,48,1,6.000000e+000,1.879930e-004,0.000000e+000,0,,0,
1678101104.819,,1.000000e+002,3.201288e+000,4.436259e-006,0.000000e+000,3,0.000000e+000,0.000000e+000,,,,,,,,,,,,,,48,1,6.000000e+000,3.934999e-001,0.000000e+000,0,,0,
1678101173.319,,1.000000e+002,4.279206e+000,5.906139e-006,0.000000e+000,3,0.000000e+000,0.000000e+000,,,,,,,,,,,,,,48,1,6.000000e+000,3.485417e-001,0.000000e+000,0,,0,
1678101232.489,,1.000000e+002,5.225195e+000,5.728122e-006,0.000000e+000,3,0.000000e+000,0.000000e+000,,,,,,,,,,,,,,48,1,6.000000e+000,2.566242e-001,0.000000e+000,0,,0,
1678101316.729,,1.000000e+002,6.613946e+000,6.377013e-006,0.000000e+000,3,0.000000e+000,0.000000e+000,,,,,,,,,,,,,,48,1,6.000000e+000,3.752050e-001,0.000000e+000,0,,0,
1678101352.829,,1.000000e+002,7.234768e+000,7.902382e-006,0.000000e+000,3,7.981782e-002,0.000000e+000,,,,,,,,,,,,,,48,1,6.000000e+000,3.995390e-001,0.000000e+000,0,,0,
1678101409.639,,1.000000e+002,8.180705e+000,7.612240e-006,0.000000e+000,3,6.217239e-002,0.000000e+000,,,,,,,,,,,,,,48,1,6.000000e+000,3.587246e-001,0.000000e+000,0,,0,
1678101472.999,,1.000000e+002,9.225117e+000,7.049348e-006,0.000000e+000,3,0.000000e+000,0.000000e+000,,,,,,,,,,,,,,48,1,6.000000e+000,3.555288e-001,0.000000e+000,0,,0,
1678101538.799,,1.000000e+002,1.023514e+001,7.344900e-006,0.000000e+000,3,7.841264e-002,0.000000e+000,,,,,,,,,,,,,,48,1,6.000000e+000,3.591404e-001,0.000000e+000,0,,0,
1678101597.569,,1.000000e+002,1.119722e+001,7.454445e-006,0.000000e+000,3,8.197168e-002,0.000000e+000,,,,,,,,,,,,,,48,1,6.000000e+000,3.484306e-001,0.000000e+000,0,,0,
1678101661.309,,1.000000e+002,1.217731e+001,7.161427e-006,0.000000e+000,3,1.797525e-002,0.000000e+000,,,,,,,,,,,,,,48,1,6.000000e+000,3.263702e-001,0.000000e+000,0,,0,
1678101731.129,,1.000000e+002,1.328584e+001,-2.141309e-006,0.000000e+000,2,0.000000e+000,0.000000e+000,,,,,,,,,,,,,,48,1,6.000000e+000,3.472099e-001,0.000000e+000,0,,0,
1678101789.670,,1.000000e+002,1.425314e+001,2.279216e-006,0.000000e+000,3,0.000000e+000,0.000000e+000,,,,,,,,,,,,,,48,1,6.000000e+000,3.890600e-001,0.000000e+000,0,,0,
1678101850.092,,1.000000e+002,1.522682e+001,-1.764256e-006,0.000000e+000,2,0.000000e+000,0.000000e+000,,,,,,,,,,,,,,48,1,6.000000e+000,3.624802e-001,0.000000e+000,0,,0,
1678101910.324,,1.000000e+002,1.623149e+001,-1.997959e-006,0.000000e+000,2,0.000000e+000,0.000000e+000,,,,,,,,,,,,,,48,1,6.000000e+000,3.740501e-001,0.000000e+000,0,,0,
1678101968.214,,1.000000e+002,1.721860e+001,-2.141067e-006,0.000000e+000,2,0.000000e+000,0.000000e+000,,,,,,,,,,,,,,48,1,6.000000e+000,3.352699e-001,0.000000e+000,0,,0,
1678102030.256,,1.000000e+002,1.823512e+001,-2.226012e-006,0.000000e+000,2,0.000000e+000,0.000000e+000,,,,,,,,,,,,,,48,1,6.000000e+000,3.827515e-001,0.000000e+000,0,,0,
1678102089.038,,1.000000e+002,1.922295e+001,-2.879562e-006,0.000000e+000,2,0.000000e+000,0.000000e+000,,,,,,,,,,,,,,48,1,6.000000e+000,3.634186e-001,0.000000e+000,0,,0,
1678102151.850,,1.000000e+002,2.023774e+001,-2.638231e-006,0.000000e+000,2,0.000000e+000,0.000000e+000,,,,,,,,,,,,,,48,1,6.000000e+000,3.742504e-001,0.000000e+000,0,,0,
1678102213.512,,1.000000e+002,2.120215e+001,-3.003582e-006,0.000000e+000,2,0.000000e+000,0.000000e+000,,,,,,,,,,,,,,48,1,6.000000e+000,3.894806e-001,0.000000e+000,0,,0,
1678102276.114,,1.000000e+002,2.218209e+001,-2.741332e-006,0.000000e+000,2,0.000000e+000,0.000000e+000,,,,,,,,,,,,,,48,1,6.000000e+000,3.458710e-001,0.000000e+000,0,,0,
1678102338.076,,1.000000e+002,2.319855e+001,-2.617258e-006,0.000000e+000,2,0.000000e+000,0.000000e+000,,,,,,,,,,,,,,48,1,6.000000e+000,3.637505e-001,0.000000e+000,0,,0,
1678102402.988,,1.000000e+002,2.426163e+001,-3.406813e-006,0.000000e+000,2,0.000000e+000,0.000000e+000,,,,,,,,,,,,,,48,1,6.000000e+000,3.784599e-001,0.000000e+000,0,,0,
1678102461.970,,1.000000e+002,2.520945e+001,-3.212211e-006,0.000000e+000,2,0.000000e+000,0.000000e+000,,,,,,,,,,,,,,48,1,6.000000e+000,3.746891e-001,0.000000e+000,0,,0,
1678102523.093,,1.000000e+002,2.622311e+001,-3.169835e-006,0.000000e+000,2,0.000000e+000,0.000000e+000,,,,,,,,,,,,,,48,1,6.000000e+000,3.734303e-001,0.000000e+000,0,,0,
1678102584.155,,1.000000e+002,2.725190e+001,-3.413483e-006,0.000000e+000,2,0.000000e+000,0.000000e+000,,,,,,,,,,,,,,48,1,6.000000e+000,3.847809e-001,0.000000e+000,0,,0,
1678102643.017,,1.000000e+002,2.821865e+001,-3.146606e-006,0.000000e+000,2,0.000000e+000,0.000000e+000,,,,,,,,,,,,,,48,1,6.000000e+000,3.618889e-001,0.000000e+000,0,,0,
1678102701.609,,1.000000e+002,2.919511e+001,-3.219656e-006,0.000000e+000,2,0.000000e+000,0.000000e+000,,,,,,,,,,,,,,48,1,6.000000e+000,3.783894e-001,0.000000e+000,0,,0,
1678102761.949,,1.000000e+002,3.023203e+001,1.355316e-005,0.000000e+000,3,6.517172e-001,0.000000e+000,,,,,,,,,,,,,,48,1,6.000000e+000,3.953094e-001,0.000000e+000,0,,0,
1678102820.099,,1.000000e+002,3.119737e+001,7.576183e-006,0.000000e+000,3,3.737189e-002,0.000000e+000,,,,,,,,,,,,,,48,1,6.000000e+000,3.752098e-001,0.000000e+000,0,,0,
1678102887.761,,1.000000e+002,3.222762e+001,-3.460660e-006,0.000000e+000,2,0.000000e+000,0.000000e+000,,,,,,,,,,,,,,48,1,6.000000e+000,3.593292e-001,0.000000e+000,0,,0,
1678102948.811,,1.000000e+002,3.324671e+001,1.356528e-005,0.000000e+000,3,6.451768e-001,0.000000e+000,,,,,,,,,,,,,,48,1,6.000000e+000,3.841591e-001,0.000000e+000,0,,0,
1678103009.521,,1.000000e+002,3.421387e+001,1.316140e-005,0.000000e+000,3,6.446992e-001,0.000000e+000,,,,,,,,,,,,,,48,1,6.000000e+000,3.583679e-001,0.000000e+000,0,,0,
1678103077.441,,1.000000e+002,3.532674e+001,1.326772e-005,0.000000e+000,3,6.471267e-001,0.000000e+000,,,,,,,,,,,,,,48,1,6.000000e+000,3.619499e-001,0.000000e+000,0,,0,
1678103134.383,,1.000000e+002,3.621738e+001,-3.095438e-006,0.000000e+000,2,0.000000e+000,0.000000e+000,,,,,,,,,,,,,,48,1,6.000000e+000,3.759880e-001,0.000000e+000,0,,0,
1678103192.414,,1.000000e+002,3.722657e+001,1.285463e-005,0.000000e+000,3,6.050822e-001,0.000000e+000,,,,,,,,,,,,,,48,1,6.000000e+000,3.778915e-001,0.000000e+000,0,,0,
1678103253.324,,1.000000e+002,3.823479e+001,1.399219e-005,0.000000e+000,3,6.530560e-001,0.000000e+000,,,,,,,,,,,,,,48,1,6.000000e+000,3.614693e-001,0.000000e+000,0,,0,
1678103312.384,,1.000000e+002,3.921792e+001,1.317763e-005,0.000000e+000,3,6.217584e-001,0.000000e+000,,,,,,,,,,,,,,48,1,6.000000e+000,3.620796e-001,0.000000e+000,0,,0,
1678103374.156,,1.000000e+002,4.022729e+001,-3.220098e-006,0.000000e+000,2,0.000000e+000,0.000000e+000,,,,,,,,,,,,,,48,1,6.000000e+000,3.742905e-001,0.000000e+000,0,,0,
1678103432.106,,1.000000e+002,4.122651e+001,1.394658e-005,0.000000e+000,3,6.673883e-001,0.000000e+000,,,,,,,,,,,,,,48,1,6.000000e+000,3.647614e-001,0.000000e+000,0,,0,
1678103496.728,,1.000000e+002,4.226205e+001,-3.396524e-006,0.000000e+000,2,0.000000e+000,0.000000e+000,,,,,,,,,,,,,,48,1,6.000000e+000,3.696594e-001,0.000000e+000,0,,0,
1678103556.280,,1.000000e+002,4.324318e+001,-3.480568e-006,0.000000e+000,2,0.000000e+000,0.000000e+000,,,,,,,,,,,,,,48,1,6.000000e+000,3.941422e-001,0.000000e+000,0,,0,
1678103613.600,,1.000000e+002,4.422149e+001,1.440901e-005,0.000000e+000,3,6.479990e-001,0.000000e+000,,,,,,,,,,,,,,48,1,6.000000e+000,3.756409e-001,0.000000e+000,0,,0,
1678103674.560,,1.000000e+002,4.516544e+001,1.304020e-005,0.000000e+000,3,6.124293e-001,0.000000e+000,,,,,,,,,,,,,,48,1,6.000000e+000,3.289909e-001,0.000000e+000,0,,0,
1678103743.200,,1.000000e+002,4.624822e+001,1.402850e-005,0.000000e+000,3,6.450054e-001,0.000000e+000,,,,,,,,,,,,,,48,1,6.000000e+000,3.065300e-001,0.000000e+000,0,,0,
1678103801.882,,1.000000e+002,4.719601e+001,-2.935984e-006,0.000000e+000,2,0.000000e+000,0.000000e+000,,,,,,,,,,,,,,48,1,6.000000e+000,3.651810e-001,0.000000e+000,0,,0,
1678103909.895,,1.000000e+002,4.901655e+001,-3.186487e-006,0.000000e+000,2,0.000000e+000,0.000000e+000,,,,,,,,,,,,,,48,1,6.000000e+000,3.375893e-001,0.000000e+000,0,,0,
1678103934.377,,1.000000e+002,4.942363e+001,-3.321597e-006,0.000000e+000,2,0.000000e+000,0.000000e+000,,,,,,,,,,,,,,48,1,6.000000e+000,3.401031e-001,0.000000e+000,0,,0,
1678104198.127,,1.000000e+002,4.998980e+001,1.293153e-005,0.000000e+000,3,6.046193e-001,0.000000e+000,,,,,,,,,,,,,,48,1,6.000000e+000,1.449966e-002,0.000000e+000,0,,0,
