# Supplementary material for: Ultrafast charge-transfer-induced spin transition in cobalt-tungstate molecular photomagnets
Source: Nat Commun. 2025 Jun 6;16:5012. doi: 10.1038/s41467-025-60401-4 (PMC12144094; doi:10.1038/s41467-025-60401-4)
Supplement: Supplementary file 5 — Source Data [file 41467_2025_60401_MOESM5_ESM.zip › Source_Data_files/Photomagnetism_CsCoW/before/FCM_20Oe.dc.dat]

[Header]
TITLE,MPMS DC Measurement
BYAPP,MPMS Measurement,2.1,Summary
FILEOPENTIME, 1678105235.978000 3/6/2023, 9:20:35 PM

INFO, APPNAME, MPMS MultiVu Application, Revision 1.60,  Build 081

INFO, NAME, 230306_CsCoW4Brpy
INFO, WEIGHT, 0.001
INFO, AREA, 0.000
INFO, LENGTH, 0.000
INFO, SHAPE, 
INFO, COMMENT, tape
INFO, SEQUENCE FILE: 230306_MH_FCM.seq


INFO, BACKGROUND DATA FILE:, None


STARTUPAXIS,X,4,LINEAR,AUTO,0.000000,0.000000
STARTUPAXIS,Y1,5,LINEAR,AUTO,0.000000,0.000000


STARTUPGROUP,Longitudinal
FIELDGROUP,Longitudinal,1,2,3,4,5,6,7,8,9,15,16,17,18,27,28
FIELDGROUP,Transverse,1,2,3,4,10,11,12,13,14,19,20,21,22,27,28

PLOT_APPEARANCE,ALL,HORZ_GRID_ON,VERT_GRID_ON,MARKERS_AND_LINES

[Data]
Time,Comment,Field (Oe),Temperature (K),Long Moment (emu),Long Scan Std Dev,Long Algorithm,Long Reg Fit,Long Percent Error (%),Trans Moment (emu),Trans Scan Std Dev,Trans Algorithm,Trans Reg Fit,Trans Percent Error (%),Long Moment [w/o ABS] (emu),Long Scan Std Dev [w/o ABS],Long Reg Fit [w/o ABS],Long Percent Error [w/o ABS] (%),Trans Moment [w/o ABS] (emu),Trans Scan Std Dev [w/o ABS],Trans Reg Fit [w/o ABS],Trans Percent Error [w/o ABS] (%),Points per Scan,Scans per Measurement,Scan Length (cm),Delta Temp (K),Rot Position (deg),Error,EC Comp. Running,Using ABS,
1678105235.978,,2.000000e+001,4.999584e+001,6.791881e-006,0.000000e+000,3,7.896711e-001,0.000000e+000,,,,,,,,,,,,,,48,1,6.000000e+000,9.677887e-003,0.000000e+000,0,,0,
1678105314.978,,2.000000e+001,4.841957e+001,6.854341e-006,0.000000e+000,3,7.301357e-001,0.000000e+000,,,,,,,,,,,,,,48,1,6.000000e+000,8.865509e-001,0.000000e+000,0,,0,
1678105340.649,,2.000000e+001,4.764360e+001,-1.555183e-006,0.000000e+000,2,0.000000e+000,0.000000e+000,,,,,,,,,,,,,,48,1,6.000000e+000,5.013504e-001,0.000000e+000,0,,0,
1678105379.609,,2.000000e+001,4.671659e+001,-5.211781e-006,0.000000e+000,3,5.328074e-001,0.000000e+000,,,,,,,,,,,,,,48,1,6.000000e+000,5.112000e-001,0.000000e+000,0,,0,
1678105425.589,,2.000000e+001,4.576962e+001,7.231458e-006,0.000000e+000,3,7.989708e-001,0.000000e+000,,,,,,,,,,,,,,48,1,6.000000e+000,4.527702e-001,0.000000e+000,0,,0,
1678105480.989,,2.000000e+001,4.476735e+001,7.239443e-006,0.000000e+000,3,8.203010e-001,0.000000e+000,,,,,,,,,,,,,,48,1,6.000000e+000,3.837585e-001,0.000000e+000,0,,0,
1678105538.561,,2.000000e+001,4.379398e+001,-1.657784e-006,0.000000e+000,2,0.000000e+000,0.000000e+000,,,,,,,,,,,,,,48,1,6.000000e+000,4.029121e-001,0.000000e+000,0,,0,
1678105597.453,,2.000000e+001,4.278407e+001,-1.883651e-006,0.000000e+000,2,0.000000e+000,0.000000e+000,,,,,,,,,,,,,,48,1,6.000000e+000,3.836899e-001,0.000000e+000,0,,0,
1678105653.683,,2.000000e+001,4.181100e+001,-5.509426e-006,0.000000e+000,3,5.119303e-001,0.000000e+000,,,,,,,,,,,,,,48,1,6.000000e+000,3.689804e-001,0.000000e+000,0,,0,
1678105715.373,,2.000000e+001,4.077955e+001,6.814321e-006,0.000000e+000,3,8.064095e-001,0.000000e+000,,,,,,,,,,,,,,48,1,6.000000e+000,3.794823e-001,0.000000e+000,0,,0,
1678105778.923,,2.000000e+001,3.972330e+001,6.491539e-006,0.000000e+000,3,7.567618e-001,0.000000e+000,,,,,,,,,,,,,,48,1,6.000000e+000,4.127083e-001,0.000000e+000,0,,0,
1678105832.343,,2.000000e+001,3.879221e+001,7.046032e-006,0.000000e+000,3,7.239107e-001,0.000000e+000,,,,,,,,,,,,,,48,1,6.000000e+000,4.030495e-001,0.000000e+000,0,,0,
1678105895.003,,2.000000e+001,3.772136e+001,7.263520e-006,0.000000e+000,3,7.927026e-001,0.000000e+000,,,,,,,,,,,,,,48,1,6.000000e+000,4.017487e-001,0.000000e+000,0,,0,
1678105951.933,,2.000000e+001,3.679346e+001,-1.578235e-006,0.000000e+000,2,0.000000e+000,0.000000e+000,,,,,,,,,,,,,,48,1,6.000000e+000,3.880882e-001,0.000000e+000,0,,0,
1678106012.945,,2.000000e+001,3.575603e+001,-1.732305e-006,0.000000e+000,2,0.000000e+000,0.000000e+000,,,,,,,,,,,,,,48,1,6.000000e+000,3.931274e-001,0.000000e+000,0,,0,
1678106069.098,,2.000000e+001,3.479581e+001,-1.756700e-006,0.000000e+000,2,0.000000e+000,0.000000e+000,,,,,,,,,,,,,,48,1,6.000000e+000,3.833084e-001,0.000000e+000,0,,0,
1678106128.970,,2.000000e+001,3.378809e+001,-1.818440e-006,0.000000e+000,2,0.000000e+000,0.000000e+000,,,,,,,,,,,,,,48,1,6.000000e+000,3.662109e-001,0.000000e+000,0,,0,
1678106189.780,,2.000000e+001,3.275446e+001,-4.866039e-006,0.000000e+000,3,5.381291e-001,0.000000e+000,,,,,,,,,,,,,,48,1,6.000000e+000,3.799286e-001,0.000000e+000,0,,0,
1678106249.910,,2.000000e+001,3.175559e+001,6.712490e-006,0.000000e+000,3,7.338870e-001,0.000000e+000,,,,,,,,,,,,,,48,1,6.000000e+000,3.871403e-001,0.000000e+000,0,,0,
1678106307.830,,2.000000e+001,3.079803e+001,6.970701e-006,0.000000e+000,3,7.766414e-001,0.000000e+000,,,,,,,,,,,,,,48,1,6.000000e+000,3.550911e-001,0.000000e+000,0,,0,
1678106370.700,,2.000000e+001,2.978970e+001,-5.042109e-006,0.000000e+000,3,4.781805e-001,0.000000e+000,,,,,,,,,,,,,,48,1,6.000000e+000,3.399391e-001,0.000000e+000,0,,0,
1678106436.880,,2.000000e+001,2.876064e+001,-1.349104e-006,0.000000e+000,2,0.000000e+000,0.000000e+000,,,,,,,,,,,,,,48,1,6.000000e+000,3.898106e-001,0.000000e+000,0,,0,
1678106493.932,,2.000000e+001,2.779504e+001,-1.489073e-006,0.000000e+000,2,0.000000e+000,0.000000e+000,,,,,,,,,,,,,,48,1,6.000000e+000,3.790588e-001,0.000000e+000,0,,0,
1678106553.052,,2.000000e+001,2.677711e+001,6.272731e-006,0.000000e+000,3,7.359344e-001,0.000000e+000,,,,,,,,,,,,,,48,1,6.000000e+000,3.855991e-001,0.000000e+000,0,,0,
1678106615.174,,2.000000e+001,2.577518e+001,-1.942057e-006,0.000000e+000,2,0.000000e+000,0.000000e+000,,,,,,,,,,,,,,48,1,6.000000e+000,3.624306e-001,0.000000e+000,0,,0,
1678106679.976,,2.000000e+001,2.440644e+001,-1.700981e-006,0.000000e+000,2,0.000000e+000,0.000000e+000,,,,,,,,,,,,,,48,1,6.000000e+000,8.808899e-001,0.000000e+000,0,,0,
1678106705.308,,2.000000e+001,2.387082e+001,-1.396142e-006,0.000000e+000,2,0.000000e+000,0.000000e+000,,,,,,,,,,,,,,48,1,6.000000e+000,1.886616e-001,0.000000e+000,0,,0,
1678106777.661,,2.000000e+001,2.278664e+001,-1.755281e-006,0.000000e+000,2,0.000000e+000,0.000000e+000,,,,,,,,,,,,,,48,1,6.000000e+000,3.827496e-001,0.000000e+000,0,,0,
1678106839.003,,2.000000e+001,2.176867e+001,-1.590879e-006,0.000000e+000,2,0.000000e+000,0.000000e+000,,,,,,,,,,,,,,48,1,6.000000e+000,3.905487e-001,0.000000e+000,0,,0,
1678106900.325,,2.000000e+001,2.077798e+001,-1.409700e-006,0.000000e+000,2,0.000000e+000,0.000000e+000,,,,,,,,,,,,,,48,1,6.000000e+000,3.876114e-001,0.000000e+000,0,,0,
1678106959.917,,2.000000e+001,1.979608e+001,-1.429872e-006,0.000000e+000,2,0.000000e+000,0.000000e+000,,,,,,,,,,,,,,48,1,6.000000e+000,3.755989e-001,0.000000e+000,0,,0,
1678107021.437,,2.000000e+001,1.875595e+001,7.147428e-006,0.000000e+000,3,8.048339e-001,0.000000e+000,,,,,,,,,,,,,,48,1,6.000000e+000,3.354816e-001,0.000000e+000,0,,0,
1678107086.639,,2.000000e+001,1.774392e+001,-1.983249e-006,0.000000e+000,2,0.000000e+000,0.000000e+000,,,,,,,,,,,,,,48,1,6.000000e+000,3.924809e-001,0.000000e+000,0,,0,
1678107142.789,,2.000000e+001,1.680232e+001,-1.068522e-006,0.000000e+000,2,0.000000e+000,0.000000e+000,,,,,,,,,,,,,,48,1,6.000000e+000,3.838196e-001,0.000000e+000,0,,0,
1678107202.999,,2.000000e+001,1.578491e+001,-1.326545e-006,0.000000e+000,2,0.000000e+000,0.000000e+000,,,,,,,,,,,,,,48,1,6.000000e+000,3.874092e-001,0.000000e+000,0,,0,
1678107265.041,,2.000000e+001,1.475901e+001,-1.297865e-006,0.000000e+000,2,0.000000e+000,0.000000e+000,,,,,,,,,,,,,,48,1,6.000000e+000,3.925400e-001,0.000000e+000,0,,0,
1678107323.433,,2.000000e+001,1.377722e+001,-1.488887e-006,0.000000e+000,2,0.000000e+000,0.000000e+000,,,,,,,,,,,,,,48,1,6.000000e+000,3.804398e-001,0.000000e+000,0,,0,
1678107383.055,,2.000000e+001,1.277270e+001,-1.095276e-006,0.000000e+000,2,0.000000e+000,0.000000e+000,,,,,,,,,,,,,,48,1,6.000000e+000,3.657598e-001,0.000000e+000,0,,0,
1678107445.237,,2.000000e+001,1.176101e+001,-1.207769e-006,0.000000e+000,2,0.000000e+000,0.000000e+000,,,,,,,,,,,,,,48,1,6.000000e+000,4.023094e-001,0.000000e+000,0,,0,
1678107501.228,,2.000000e+001,1.079608e+001,2.149718e-006,0.000000e+000,3,0.000000e+000,0.000000e+000,,,,,,,,,,,,,,48,1,6.000000e+000,4.057302e-001,0.000000e+000,0,,0,
1678107566.238,,2.000000e+001,9.797370e+000,-1.222481e-006,0.000000e+000,2,0.000000e+000,0.000000e+000,,,,,,,,,,,,,,48,1,6.000000e+000,3.921604e-001,0.000000e+000,0,,0,
1678107626.980,,2.000000e+001,8.800378e+000,-1.466676e-006,0.000000e+000,2,0.000000e+000,0.000000e+000,,,,,,,,,,,,,,48,1,6.000000e+000,3.827114e-001,0.000000e+000,0,,0,
1678107691.312,,2.000000e+001,7.787389e+000,-1.499906e-006,0.000000e+000,2,0.000000e+000,0.000000e+000,,,,,,,,,,,,,,48,1,6.000000e+000,3.486800e-001,0.000000e+000,0,,0,
1678107756.474,,2.000000e+001,6.814458e+000,-8.921371e-007,0.000000e+000,2,0.000000e+000,0.000000e+000,,,,,,,,,,,,,,48,1,6.000000e+000,2.625399e-001,0.000000e+000,0,,0,
1678107832.134,,2.000000e+001,5.791175e+000,2.168629e-006,0.000000e+000,3,0.000000e+000,0.000000e+000,,,,,,,,,,,,,,48,1,6.000000e+000,3.899131e-001,0.000000e+000,0,,0,
1678107893.036,,2.000000e+001,4.794835e+000,-1.275926e-006,0.000000e+000,2,0.000000e+000,0.000000e+000,,,,,,,,,,,,,,48,1,6.000000e+000,4.047289e-001,0.000000e+000,0,,0,
1678107951.078,,2.000000e+001,3.809963e+000,-1.229444e-006,0.000000e+000,2,0.000000e+000,0.000000e+000,,,,,,,,,,,,,,48,1,6.000000e+000,3.597069e-001,0.000000e+000,0,,0,
1678108015.020,,2.000000e+001,2.766925e+000,-1.129096e-006,0.000000e+000,2,0.000000e+000,0.000000e+000,,,,,,,,,,,,,,48,1,6.000000e+000,3.264060e-001,0.000000e+000,0,,0,
1678108123.192,,2.000000e+001,1.978529e+000,-1.093936e-006,0.000000e+000,2,0.000000e+000,0.000000e+000,,,,,,,,,,,,,,48,1,6.000000e+000,7.537961e-003,0.000000e+000,0,,0,
1678108274.055,,2.000000e+001,1.998924e+000,-1.183325e-006,0.000000e+000,2,0.000000e+000,0.000000e+000,,,,,,,,,,,,,,48,1,6.000000e+000,5.292892e-005,0.000000e+000,0,,0,
1678108382.265,,2.000000e+001,3.385840e+000,2.109574e-006,0.000000e+000,3,0.000000e+000,0.000000e+000,,,,,,,,,,,,,,48,1,6.000000e+000,4.023740e-001,0.000000e+000,0,,0,
1678108435.487,,2.000000e+001,4.230244e+000,-9.342597e-007,0.000000e+000,2,0.000000e+000,0.000000e+000,,,,,,,,,,,,,,48,1,6.000000e+000,3.713140e-001,0.000000e+000,0,,0,
1678108495.547,,2.000000e+001,5.297773e+000,2.312043e-006,0.000000e+000,3,0.000000e+000,0.000000e+000,,,,,,,,,,,,,,48,1,6.000000e+000,3.153062e-001,0.000000e+000,0,,0,
1678108552.489,,2.000000e+001,6.201041e+000,-1.381203e-006,0.000000e+000,2,0.000000e+000,0.000000e+000,,,,,,,,,,,,,,48,1,6.000000e+000,3.861642e-001,0.000000e+000,0,,0,
1678108613.271,,2.000000e+001,7.252441e+000,-1.113144e-006,0.000000e+000,2,0.000000e+000,0.000000e+000,,,,,,,,,,,,,,48,1,6.000000e+000,3.990068e-001,0.000000e+000,0,,0,
1678108668.891,,2.000000e+001,8.217021e+000,2.077047e-006,0.000000e+000,3,0.000000e+000,0.000000e+000,,,,,,,,,,,,,,48,1,6.000000e+000,3.624763e-001,0.000000e+000,0,,0,
1678108731.232,,2.000000e+001,9.219053e+000,-1.252347e-006,0.000000e+000,2,0.000000e+000,0.000000e+000,,,,,,,,,,,,,,48,1,6.000000e+000,3.308964e-001,0.000000e+000,0,,0,
1678108793.432,,2.000000e+001,1.022152e+001,2.688754e-006,0.000000e+000,3,0.000000e+000,0.000000e+000,,,,,,,,,,,,,,48,1,6.000000e+000,3.589296e-001,0.000000e+000,0,,0,
1678108855.742,,2.000000e+001,1.118753e+001,-1.078074e-006,0.000000e+000,2,0.000000e+000,0.000000e+000,,,,,,,,,,,,,,48,1,6.000000e+000,3.597403e-001,0.000000e+000,0,,0,
1678108921.025,,2.000000e+001,1.220429e+001,-1.732207e-006,0.000000e+000,2,0.000000e+000,0.000000e+000,,,,,,,,,,,,,,48,1,6.000000e+000,3.112402e-001,0.000000e+000,0,,0,
1678108991.277,,2.000000e+001,1.329100e+001,-1.186828e-006,0.000000e+000,2,0.000000e+000,0.000000e+000,,,,,,,,,,,,,,48,1,6.000000e+000,3.959198e-001,0.000000e+000,0,,0,
1678109046.899,,2.000000e+001,1.423573e+001,-1.164695e-006,0.000000e+000,2,0.000000e+000,0.000000e+000,,,,,,,,,,,,,,48,1,6.000000e+000,3.859901e-001,0.000000e+000,0,,0,
1678109104.971,,2.000000e+001,1.520158e+001,-1.477164e-006,0.000000e+000,2,0.000000e+000,0.000000e+000,,,,,,,,,,,,,,48,1,6.000000e+000,3.777800e-001,0.000000e+000,0,,0,
1678109164.543,,2.000000e+001,1.620897e+001,-1.228776e-006,0.000000e+000,2,0.000000e+000,0.000000e+000,,,,,,,,,,,,,,48,1,6.000000e+000,3.570805e-001,0.000000e+000,0,,0,
1678109224.855,,2.000000e+001,1.721154e+001,-1.331476e-006,0.000000e+000,2,0.000000e+000,0.000000e+000,,,,,,,,,,,,,,48,1,6.000000e+000,3.858318e-001,0.000000e+000,0,,0,
1678109286.587,,2.000000e+001,1.821119e+001,-9.693679e-007,0.000000e+000,2,0.000000e+000,0.000000e+000,,,,,,,,,,,,,,48,1,6.000000e+000,3.348904e-001,0.000000e+000,0,,0,
1678109346.209,,2.000000e+001,1.923232e+001,-1.309079e-006,0.000000e+000,2,0.000000e+000,0.000000e+000,,,,,,,,,,,,,,48,1,6.000000e+000,3.821487e-001,0.000000e+000,0,,0,
1678109406.441,,2.000000e+001,2.020962e+001,-1.598469e-006,0.000000e+000,2,0.000000e+000,0.000000e+000,,,,,,,,,,,,,,48,1,6.000000e+000,3.959503e-001,0.000000e+000,0,,0,
1678109470.003,,2.000000e+001,2.121194e+001,-1.243362e-006,0.000000e+000,2,0.000000e+000,0.000000e+000,,,,,,,,,,,,,,48,1,6.000000e+000,3.713112e-001,0.000000e+000,0,,0,
1678109529.573,,2.000000e+001,2.220399e+001,7.078029e-006,0.000000e+000,3,8.000391e-001,0.000000e+000,,,,,,,,,,,,,,48,1,6.000000e+000,3.501701e-001,0.000000e+000,0,,0,
1678109638.594,,2.000000e+001,2.397089e+001,7.425477e-006,0.000000e+000,3,7.505069e-001,0.000000e+000,,,,,,,,,,,,,,48,1,6.000000e+000,3.469486e-001,0.000000e+000,0,,0,
1678109661.734,,2.000000e+001,2.436741e+001,-4.855065e-006,0.000000e+000,3,5.302581e-001,0.000000e+000,,,,,,,,,,,,,,48,1,6.000000e+000,3.376694e-001,0.000000e+000,0,,0,
1678109719.084,,2.000000e+001,2.529004e+001,-1.802400e-006,0.000000e+000,2,0.000000e+000,0.000000e+000,,,,,,,,,,,,,,48,1,6.000000e+000,3.562889e-001,0.000000e+000,0,,0,
1678109771.924,,2.000000e+001,2.618678e+001,-5.050245e-006,0.000000e+000,3,4.738829e-001,0.000000e+000,,,,,,,,,,,,,,48,1,6.000000e+000,3.339901e-001,0.000000e+000,0,,0,
1678109834.026,,2.000000e+001,2.719009e+001,-1.346399e-006,0.000000e+000,2,0.000000e+000,0.000000e+000,,,,,,,,,,,,,,48,1,6.000000e+000,3.696308e-001,0.000000e+000,0,,0,
1678109894.548,,2.000000e+001,2.821035e+001,-1.789410e-006,0.000000e+000,2,0.000000e+000,0.000000e+000,,,,,,,,,,,,,,48,1,6.000000e+000,3.829899e-001,0.000000e+000,0,,0,
1678109956.808,,2.000000e+001,2.922232e+001,-1.680123e-006,0.000000e+000,2,0.000000e+000,0.000000e+000,,,,,,,,,,,,,,48,1,6.000000e+000,3.599796e-001,0.000000e+000,0,,0,
1678110016.578,,2.000000e+001,3.023433e+001,-4.894905e-006,0.000000e+000,3,4.864448e-001,0.000000e+000,,,,,,,,,,,,,,48,1,6.000000e+000,3.550797e-001,0.000000e+000,0,,0,
1678110077.958,,2.000000e+001,3.126688e+001,6.850570e-006,0.000000e+000,3,8.182948e-001,0.000000e+000,,,,,,,,,,,,,,48,1,6.000000e+000,4.087410e-001,0.000000e+000,0,,0,
1678110137.568,,2.000000e+001,3.221646e+001,6.297837e-006,0.000000e+000,3,7.454833e-001,0.000000e+000,,,,,,,,,,,,,,48,1,6.000000e+000,3.816299e-001,0.000000e+000,0,,0,
1678110200.748,,2.000000e+001,3.320573e+001,-5.417022e-006,0.000000e+000,3,5.078518e-001,0.000000e+000,,,,,,,,,,,,,,48,1,6.000000e+000,3.669701e-001,0.000000e+000,0,,0,
1678110263.558,,2.000000e+001,3.422880e+001,6.976910e-006,0.000000e+000,3,7.726800e-001,0.000000e+000,,,,,,,,,,,,,,48,1,6.000000e+000,3.696022e-001,0.000000e+000,0,,0,
1678110327.649,,2.000000e+001,3.522459e+001,-5.029052e-006,0.000000e+000,3,4.575727e-001,0.000000e+000,,,,,,,,,,,,,,48,1,6.000000e+000,3.733101e-001,0.000000e+000,0,,0,
1678110393.489,,2.000000e+001,3.632798e+001,6.876626e-006,0.000000e+000,3,7.672871e-001,0.000000e+000,,,,,,,,,,,,,,48,1,6.000000e+000,3.606186e-001,0.000000e+000,0,,0,
1678110449.869,,2.000000e+001,3.722839e+001,-1.328257e-006,0.000000e+000,2,0.000000e+000,0.000000e+000,,,,,,,,,,,,,,48,1,6.000000e+000,3.779297e-001,0.000000e+000,0,,0,
1678110506.459,,2.000000e+001,3.820084e+001,6.472122e-006,0.000000e+000,3,7.964010e-001,0.000000e+000,,,,,,,,,,,,,,48,1,6.000000e+000,3.873711e-001,0.000000e+000,0,,0,
1678110568.689,,2.000000e+001,3.923095e+001,8.098177e-006,0.000000e+000,3,7.868909e-001,0.000000e+000,,,,,,,,,,,,,,48,1,6.000000e+000,3.999100e-001,0.000000e+000,0,,0,
1678110625.279,,2.000000e+001,4.019734e+001,7.069813e-006,0.000000e+000,3,8.079603e-001,0.000000e+000,,,,,,,,,,,,,,48,1,6.000000e+000,3.758812e-001,0.000000e+000,0,,0,
1678110688.889,,2.000000e+001,4.119200e+001,6.751122e-006,0.000000e+000,3,7.827098e-001,0.000000e+000,,,,,,,,,,,,,,48,1,6.000000e+000,3.642197e-001,0.000000e+000,0,,0,
1678110754.639,,2.000000e+001,4.220560e+001,7.233862e-006,0.000000e+000,3,7.920135e-001,0.000000e+000,,,,,,,,,,,,,,48,1,6.000000e+000,3.238220e-001,0.000000e+000,0,,0,
1678110818.549,,2.000000e+001,4.321254e+001,6.644124e-006,0.000000e+000,3,7.414010e-001,0.000000e+000,,,,,,,,,,,,,,48,1,6.000000e+000,3.514786e-001,0.000000e+000,0,,0,
1678110878.699,,2.000000e+001,4.419710e+001,-1.680241e-006,0.000000e+000,2,0.000000e+000,0.000000e+000,,,,,,,,,,,,,,48,1,6.000000e+000,3.704109e-001,0.000000e+000,0,,0,
1678110940.089,,2.000000e+001,4.518196e+001,-5.112808e-006,0.000000e+000,3,5.138895e-001,0.000000e+000,,,,,,,,,,,,,,48,1,6.000000e+000,3.469315e-001,0.000000e+000,0,,0,
1678111005.139,,2.000000e+001,4.616769e+001,-1.416947e-006,0.000000e+000,2,0.000000e+000,0.000000e+000,,,,,,,,,,,,,,48,1,6.000000e+000,3.287315e-001,0.000000e+000,0,,0,
1678111069.390,,2.000000e+001,4.729996e+001,7.066316e-006,0.000000e+000,3,7.821156e-001,0.000000e+000,,,,,,,,,,,,,,48,1,6.000000e+000,3.270798e-001,0.000000e+000,0,,0,
1678111126.940,,2.000000e+001,4.824406e+001,7.616826e-006,0.000000e+000,3,7.986125e-001,0.000000e+000,,,,,,,,,,,,,,48,1,6.000000e+000,3.935204e-001,0.000000e+000,0,,0,
1678111183.480,,2.000000e+001,4.920062e+001,6.755611e-006,0.000000e+000,3,8.161837e-001,0.000000e+000,,,,,,,,,,,,,,48,1,6.000000e+000,3.680077e-001,0.000000e+000,0,,0,
1678111464.710,,2.000000e+001,4.999282e+001,-1.496606e-006,0.000000e+000,2,0.000000e+000,0.000000e+000,,,,,,,,,,,,,,48,1,6.000000e+000,8.460999e-003,0.000000e+000,0,,0,
1678111738.070,,2.000000e+001,4.999463e+001,7.012386e-006,0.000000e+000,3,7.563015e-001,0.000000e+000,,,,,,,,,,,,,,48,1,6.000000e+000,7.259369e-003,0.000000e+000,0,,0,
1678111812.551,,2.000000e+001,4.852546e+001,7.031104e-006,0.000000e+000,3,7.856416e-001,0.000000e+000,,,,,,,,,,,,,,48,1,6.000000e+000,9.473000e-001,0.000000e+000,0,,0,
1678111841.241,,2.000000e+001,4.766941e+001,7.154144e-006,0.000000e+000,3,7.766128e-001,0.000000e+000,,,,,,,,,,,,,,48,1,6.000000e+000,5.485611e-001,0.000000e+000,0,,0,
1678111882.841,,2.000000e+001,4.671215e+001,-1.750337e-006,0.000000e+000,2,0.000000e+000,0.000000e+000,,,,,,,,,,,,,,48,1,6.000000e+000,4.810410e-001,0.000000e+000,0,,0,
1678111930.591,,2.000000e+001,4.570499e+001,6.584763e-006,0.000000e+000,3,7.795245e-001,0.000000e+000,,,,,,,,,,,,,,48,1,6.000000e+000,4.609718e-001,0.000000e+000,0,,0,
1678111980.621,,2.000000e+001,4.474862e+001,-5.498163e-006,0.000000e+000,3,5.016398e-001,0.000000e+000,,,,,,,,,,,,,,48,1,6.000000e+000,4.312897e-001,0.000000e+000,0,,0,
1678112035.561,,2.000000e+001,4.379544e+001,7.406270e-006,0.000000e+000,3,8.002840e-001,0.000000e+000,,,,,,,,,,,,,,48,1,6.000000e+000,4.077301e-001,0.000000e+000,0,,0,
1678112097.413,,2.000000e+001,4.278454e+001,-1.353424e-006,0.000000e+000,2,0.000000e+000,0.000000e+000,,,,,,,,,,,,,,48,1,6.000000e+000,3.864632e-001,0.000000e+000,0,,0,
1678112158.825,,2.000000e+001,4.176194e+001,-1.387426e-006,0.000000e+000,2,0.000000e+000,0.000000e+000,,,,,,,,,,,,,,48,1,6.000000e+000,3.673401e-001,0.000000e+000,0,,0,
1678112218.617,,2.000000e+001,4.074024e+001,-1.725810e-006,0.000000e+000,2,0.000000e+000,0.000000e+000,,,,,,,,,,,,,,48,1,6.000000e+000,3.915215e-001,0.000000e+000,0,,0,
1678112271.027,,2.000000e+001,3.981311e+001,7.530773e-006,0.000000e+000,3,7.798296e-001,0.000000e+000,,,,,,,,,,,,,,48,1,6.000000e+000,3.704605e-001,0.000000e+000,0,,0,
1678112333.339,,2.000000e+001,3.878677e+001,-1.380029e-006,0.000000e+000,2,0.000000e+000,0.000000e+000,,,,,,,,,,,,,,48,1,6.000000e+000,3.998489e-001,0.000000e+000,0,,0,
1678112390.869,,2.000000e+001,3.778360e+001,-5.521591e-006,0.000000e+000,3,5.282505e-001,0.000000e+000,,,,,,,,,,,,,,48,1,6.000000e+000,4.029007e-001,0.000000e+000,0,,0,
1678112449.119,,2.000000e+001,3.676955e+001,7.018874e-006,0.000000e+000,3,8.083780e-001,0.000000e+000,,,,,,,,,,,,,,48,1,6.000000e+000,3.894196e-001,0.000000e+000,0,,0,
1678112507.282,,2.000000e+001,3.580408e+001,-1.610951e-006,0.000000e+000,2,0.000000e+000,0.000000e+000,,,,,,,,,,,,,,48,1,6.000000e+000,3.720398e-001,0.000000e+000,0,,0,
1678112568.132,,2.000000e+001,3.474035e+001,6.801081e-006,0.000000e+000,3,7.622606e-001,0.000000e+000,,,,,,,,,,,,,,48,1,6.000000e+000,3.870811e-001,0.000000e+000,0,,0,
1678112624.272,,2.000000e+001,3.379356e+001,7.046394e-006,0.000000e+000,3,7.598634e-001,0.000000e+000,,,,,,,,,,,,,,48,1,6.000000e+000,3.892899e-001,0.000000e+000,0,,0,
1678112689.932,,2.000000e+001,3.275082e+001,6.675780e-006,0.000000e+000,3,7.433735e-001,0.000000e+000,,,,,,,,,,,,,,48,1,6.000000e+000,3.784103e-001,0.000000e+000,0,,0,
1678112751.704,,2.000000e+001,3.181591e+001,-1.688386e-006,0.000000e+000,2,0.000000e+000,0.000000e+000,,,,,,,,,,,,,,48,1,6.000000e+000,3.498707e-001,0.000000e+000,0,,0,
1678112812.164,,2.000000e+001,3.080854e+001,-5.715489e-006,0.000000e+000,3,5.646500e-001,0.000000e+000,,,,,,,,,,,,,,48,1,6.000000e+000,3.761311e-001,0.000000e+000,0,,0,
1678112875.916,,2.000000e+001,2.980587e+001,-1.794190e-006,0.000000e+000,2,0.000000e+000,0.000000e+000,,,,,,,,,,,,,,48,1,6.000000e+000,3.795490e-001,0.000000e+000,0,,0,
1678112938.086,,2.000000e+001,2.875014e+001,6.435010e-006,0.000000e+000,3,7.347172e-001,0.000000e+000,,,,,,,,,,,,,,48,1,6.000000e+000,3.733807e-001,0.000000e+000,0,,0,
1678112997.616,,2.000000e+001,2.777974e+001,7.470273e-006,0.000000e+000,3,8.069479e-001,0.000000e+000,,,,,,,,,,,,,,48,1,6.000000e+000,3.765392e-001,0.000000e+000,0,,0,
1678113058.158,,2.000000e+001,2.678626e+001,-1.635282e-006,0.000000e+000,2,0.000000e+000,0.000000e+000,,,,,,,,,,,,,,48,1,6.000000e+000,3.693790e-001,0.000000e+000,0,,0,
1678113119.730,,2.000000e+001,2.576569e+001,-1.402196e-006,0.000000e+000,2,0.000000e+000,0.000000e+000,,,,,,,,,,,,,,48,1,6.000000e+000,3.814106e-001,0.000000e+000,0,,0,
1678113178.730,,2.000000e+001,2.447037e+001,6.605164e-006,0.000000e+000,3,7.676815e-001,0.000000e+000,,,,,,,,,,,,,,48,1,6.000000e+000,9.595108e-001,0.000000e+000,0,,0,
1678113202.461,,2.000000e+001,2.390485e+001,6.540062e-006,0.000000e+000,3,7.563155e-001,0.000000e+000,,,,,,,,,,,,,,48,1,6.000000e+000,1.511288e-001,0.000000e+000,0,,0,
1678113280.121,,2.000000e+001,2.277184e+001,6.561967e-006,0.000000e+000,3,8.088494e-001,0.000000e+000,,,,,,,,,,,,,,48,1,6.000000e+000,3.745594e-001,0.000000e+000,0,,0,
1678113342.433,,2.000000e+001,2.178851e+001,-1.488105e-006,0.000000e+000,2,0.000000e+000,0.000000e+000,,,,,,,,,,,,,,48,1,6.000000e+000,4.048100e-001,0.000000e+000,0,,0,
1678113401.083,,2.000000e+001,2.077676e+001,6.564710e-006,0.000000e+000,3,7.626404e-001,0.000000e+000,,,,,,,,,,,,,,48,1,6.000000e+000,4.007702e-001,0.000000e+000,0,,0,
1678113465.195,,2.000000e+001,1.976814e+001,-1.446530e-006,0.000000e+000,2,0.000000e+000,0.000000e+000,,,,,,,,,,,,,,48,1,6.000000e+000,3.613701e-001,0.000000e+000,0,,0,
1678113524.947,,2.000000e+001,1.879924e+001,-1.445705e-006,0.000000e+000,2,0.000000e+000,0.000000e+000,,,,,,,,,,,,,,48,1,6.000000e+000,3.982105e-001,0.000000e+000,0,,0,
1678113586.559,,2.000000e+001,1.778891e+001,-1.697584e-006,0.000000e+000,2,0.000000e+000,0.000000e+000,,,,,,,,,,,,,,48,1,6.000000e+000,4.052906e-001,0.000000e+000,0,,0,
1678113648.561,,2.000000e+001,1.674780e+001,-1.522711e-006,0.000000e+000,2,0.000000e+000,0.000000e+000,,,,,,,,,,,,,,48,1,6.000000e+000,4.056892e-001,0.000000e+000,0,,0,
1678113709.043,,2.000000e+001,1.573386e+001,-1.402360e-006,0.000000e+000,2,0.000000e+000,0.000000e+000,,,,,,,,,,,,,,48,1,6.000000e+000,4.085503e-001,0.000000e+000,0,,0,
1678113768.145,,2.000000e+001,1.475744e+001,-1.176980e-006,0.000000e+000,2,0.000000e+000,0.000000e+000,,,,,,,,,,,,,,48,1,6.000000e+000,3.935194e-001,0.000000e+000,0,,0,
1678113828.195,,2.000000e+001,1.374407e+001,-1.271349e-006,0.000000e+000,2,0.000000e+000,0.000000e+000,,,,,,,,,,,,,,48,1,6.000000e+000,3.939600e-001,0.000000e+000,0,,0,
1678113886.207,,2.000000e+001,1.273993e+001,-1.107435e-006,0.000000e+000,2,0.000000e+000,0.000000e+000,,,,,,,,,,,,,,48,1,6.000000e+000,3.630495e-001,0.000000e+000,0,,0,
1678113946.240,,2.000000e+001,1.181002e+001,-1.614688e-006,0.000000e+000,2,0.000000e+000,0.000000e+000,,,,,,,,,,,,,,48,1,6.000000e+000,3.649206e-001,0.000000e+000,0,,0,
1678114007.360,,2.000000e+001,1.075376e+001,2.245946e-006,0.000000e+000,3,0.000000e+000,0.000000e+000,,,,,,,,,,,,,,48,1,6.000000e+000,3.877306e-001,0.000000e+000,0,,0,
1678114068.392,,2.000000e+001,9.794014e+000,-1.392962e-006,0.000000e+000,2,0.000000e+000,0.000000e+000,,,,,,,,,,,,,,48,1,6.000000e+000,3.681078e-001,0.000000e+000,0,,0,
1678114134.654,,2.000000e+001,8.769682e+000,-1.718347e-006,0.000000e+000,2,0.000000e+000,0.000000e+000,,,,,,,,,,,,,,48,1,6.000000e+000,3.664408e-001,0.000000e+000,0,,0,
1678114200.786,,2.000000e+001,7.784536e+000,-1.044497e-006,0.000000e+000,2,0.000000e+000,0.000000e+000,,,,,,,,,,,,,,48,1,6.000000e+000,3.333979e-001,0.000000e+000,0,,0,
1678114266.100,,2.000000e+001,6.809206e+000,-1.251706e-006,0.000000e+000,2,0.000000e+000,0.000000e+000,,,,,,,,,,,,,,48,1,6.000000e+000,2.804384e-001,0.000000e+000,0,,0,
1678114342.992,,2.000000e+001,5.790843e+000,-1.049699e-006,0.000000e+000,2,0.000000e+000,0.000000e+000,,,,,,,,,,,,,,48,1,6.000000e+000,3.894434e-001,0.000000e+000,0,,0,
1678114402.404,,2.000000e+001,4.787183e+000,-1.206103e-006,0.000000e+000,2,0.000000e+000,0.000000e+000,,,,,,,,,,,,,,48,1,6.000000e+000,3.818002e-001,0.000000e+000,0,,0,
1678114460.166,,2.000000e+001,3.810801e+000,-1.119153e-006,0.000000e+000,2,0.000000e+000,0.000000e+000,,,,,,,,,,,,,,48,1,6.000000e+000,3.568730e-001,0.000000e+000,0,,0,
1678114523.377,,2.000000e+001,2.796488e+000,-1.137472e-006,0.000000e+000,2,0.000000e+000,0.000000e+000,,,,,,,,,,,,,,48,1,6.000000e+000,3.140199e-001,0.000000e+000,0,,0,
1678114632.220,,2.000000e+001,1.978540e+000,-1.470118e-006,0.000000e+000,2,0.000000e+000,0.000000e+000,,,,,,,,,,,,,,48,1,6.000000e+000,6.784081e-003,0.000000e+000,0,,0,
