# Supplementary material for: Ultrafast charge-transfer-induced spin transition in cobalt-tungstate molecular photomagnets
Source: Nat Commun. 2025 Jun 6;16:5012. doi: 10.1038/s41467-025-60401-4 (PMC12144094; doi:10.1038/s41467-025-60401-4)
Supplement: Supplementary file 5 — Source Data [file 41467_2025_60401_MOESM5_ESM.zip › Source_Data_files/Photomagnetism_CsCoW/before/FCM_20Oe_2.dc.dat]

[Header]
TITLE,MPMS DC Measurement
BYAPP,MPMS Measurement,2.1,Summary
FILEOPENTIME, 1678148731.264000 3/7/2023, 9:25:31 AM

INFO, APPNAME, MPMS MultiVu Application, Revision 1.60,  Build 081

INFO, NAME, 230306_CsCoW4Brpy
INFO, WEIGHT, 0.001
INFO, AREA, 0.000
INFO, LENGTH, 0.000
INFO, SHAPE, 
INFO, COMMENT, tape
INFO, SEQUENCE FILE: 230306_MH_FCM.seq


INFO, BACKGROUND DATA FILE:, None


STARTUPAXIS,X,4,LINEAR,AUTO,0.000000,0.000000
STARTUPAXIS,Y1,5,LINEAR,AUTO,0.000000,0.000000


STARTUPGROUP,Longitudinal
FIELDGROUP,Longitudinal,1,2,3,4,5,6,7,8,9,15,16,17,18,27,28
FIELDGROUP,Transverse,1,2,3,4,10,11,12,13,14,19,20,21,22,27,28

PLOT_APPEARANCE,ALL,HORZ_GRID_ON,VERT_GRID_ON,MARKERS_AND_LINES

[Data]
Time,Comment,Field (Oe),Temperature (K),Long Moment (emu),Long Scan Std Dev,Long Algorithm,Long Reg Fit,Long Percent Error (%),Trans Moment (emu),Trans Scan Std Dev,Trans Algorithm,Trans Reg Fit,Trans Percent Error (%),Long Moment [w/o ABS] (emu),Long Scan Std Dev [w/o ABS],Long Reg Fit [w/o ABS],Long Percent Error [w/o ABS] (%),Trans Moment [w/o ABS] (emu),Trans Scan Std Dev [w/o ABS],Trans Reg Fit [w/o ABS],Trans Percent Error [w/o ABS] (%),Points per Scan,Scans per Measurement,Scan Length (cm),Delta Temp (K),Rot Position (deg),Error,EC Comp. Running,Using ABS,
1678148731.264,,2.000000e+001,4.999463e+001,-9.596315e-006,0.000000e+000,3,5.764478e-001,0.000000e+000,,,,,,,,,,,,,,48,1,6.000000e+000,2.418518e-003,0.000000e+000,0,,0,
1678148809.854,,2.000000e+001,4.846200e+001,-9.793442e-006,0.000000e+000,3,5.806121e-001,0.000000e+000,,,,,,,,,,,,,,48,1,6.000000e+000,8.970604e-001,0.000000e+000,0,,0,
1678148834.094,,2.000000e+001,4.768912e+001,-9.183545e-006,0.000000e+000,3,6.039633e-001,0.000000e+000,,,,,,,,,,,,,,48,1,6.000000e+000,4.799309e-001,0.000000e+000,0,,0,
1678148877.134,,2.000000e+001,4.674435e+001,-9.659239e-006,0.000000e+000,3,5.895676e-001,0.000000e+000,,,,,,,,,,,,,,48,1,6.000000e+000,4.730377e-001,0.000000e+000,0,,0,
1678148926.115,,2.000000e+001,4.574532e+001,-1.007185e-005,0.000000e+000,3,5.967711e-001,0.000000e+000,,,,,,,,,,,,,,48,1,6.000000e+000,4.595909e-001,0.000000e+000,0,,0,
1678148979.305,,2.000000e+001,4.474307e+001,-9.851768e-006,0.000000e+000,3,5.640725e-001,0.000000e+000,,,,,,,,,,,,,,48,1,6.000000e+000,4.162598e-001,0.000000e+000,0,,0,
1678149034.745,,2.000000e+001,4.374645e+001,-9.636651e-006,0.000000e+000,3,5.788193e-001,0.000000e+000,,,,,,,,,,,,,,48,1,6.000000e+000,3.801308e-001,0.000000e+000,0,,0,
1678149095.345,,2.000000e+001,4.268813e+001,-9.525183e-006,0.000000e+000,3,5.462056e-001,0.000000e+000,,,,,,,,,,,,,,48,1,6.000000e+000,4.143105e-001,0.000000e+000,0,,0,
1678149148.295,,2.000000e+001,4.177444e+001,-9.522564e-006,0.000000e+000,3,5.933880e-001,0.000000e+000,,,,,,,,,,,,,,48,1,6.000000e+000,4.011002e-001,0.000000e+000,0,,0,
1678149206.655,,2.000000e+001,4.075202e+001,-9.398616e-006,0.000000e+000,3,5.668534e-001,0.000000e+000,,,,,,,,,,,,,,48,1,6.000000e+000,3.764992e-001,0.000000e+000,0,,0,
1678149263.475,,2.000000e+001,3.976940e+001,-9.956025e-006,0.000000e+000,3,5.822418e-001,0.000000e+000,,,,,,,,,,,,,,48,1,6.000000e+000,3.989372e-001,0.000000e+000,0,,0,
1678149323.005,,2.000000e+001,3.876266e+001,1.226614e-005,0.000000e+000,3,6.941321e-001,0.000000e+000,,,,,,,,,,,,,,48,1,6.000000e+000,3.885612e-001,0.000000e+000,0,,0,
1678149381.215,,2.000000e+001,3.781339e+001,-9.804950e-006,0.000000e+000,3,5.769216e-001,0.000000e+000,,,,,,,,,,,,,,48,1,6.000000e+000,3.358536e-001,0.000000e+000,0,,0,
1678149445.335,,2.000000e+001,3.682428e+001,-9.461222e-006,0.000000e+000,3,5.417870e-001,0.000000e+000,,,,,,,,,,,,,,48,1,6.000000e+000,3.371887e-001,0.000000e+000,0,,0,
1678149512.885,,2.000000e+001,3.575519e+001,-9.205502e-006,0.000000e+000,3,5.597957e-001,0.000000e+000,,,,,,,,,,,,,,48,1,6.000000e+000,3.914299e-001,0.000000e+000,0,,0,
1678149573.805,,2.000000e+001,3.476123e+001,-9.367570e-006,0.000000e+000,3,5.634931e-001,0.000000e+000,,,,,,,,,,,,,,48,1,6.000000e+000,3.874893e-001,0.000000e+000,0,,0,
1678149634.626,,2.000000e+001,3.375319e+001,-9.769344e-006,0.000000e+000,3,5.727032e-001,0.000000e+000,,,,,,,,,,,,,,48,1,6.000000e+000,4.236526e-001,0.000000e+000,0,,0,
1678149691.786,,2.000000e+001,3.280095e+001,-9.203386e-006,0.000000e+000,3,5.750906e-001,0.000000e+000,,,,,,,,,,,,,,48,1,6.000000e+000,3.866997e-001,0.000000e+000,0,,0,
1678149753.236,,2.000000e+001,3.174403e+001,-9.842264e-006,0.000000e+000,3,5.826252e-001,0.000000e+000,,,,,,,,,,,,,,48,1,6.000000e+000,4.074688e-001,0.000000e+000,0,,0,
1678149809.936,,2.000000e+001,3.079236e+001,-9.391101e-006,0.000000e+000,3,5.820256e-001,0.000000e+000,,,,,,,,,,,,,,48,1,6.000000e+000,3.900795e-001,0.000000e+000,0,,0,
1678149871.276,,2.000000e+001,2.977711e+001,-9.382909e-006,0.000000e+000,3,5.665072e-001,0.000000e+000,,,,,,,,,,,,,,48,1,6.000000e+000,3.948708e-001,0.000000e+000,0,,0,
1678149929.826,,2.000000e+001,2.879703e+001,-9.736754e-006,0.000000e+000,3,5.869881e-001,0.000000e+000,,,,,,,,,,,,,,48,1,6.000000e+000,3.755608e-001,0.000000e+000,0,,0,
1678149993.576,,2.000000e+001,2.776170e+001,-1.006032e-005,0.000000e+000,3,5.732239e-001,0.000000e+000,,,,,,,,,,,,,,48,1,6.000000e+000,3.684998e-001,0.000000e+000,0,,0,
1678150057.256,,2.000000e+001,2.675705e+001,-9.652097e-006,0.000000e+000,3,5.551520e-001,0.000000e+000,,,,,,,,,,,,,,48,1,6.000000e+000,3.758907e-001,0.000000e+000,0,,0,
1678150116.446,,2.000000e+001,2.581509e+001,-9.811824e-006,0.000000e+000,3,5.791245e-001,0.000000e+000,,,,,,,,,,,,,,48,1,6.000000e+000,3.566589e-001,0.000000e+000,0,,0,
1678150180.326,,2.000000e+001,2.449661e+001,-9.459536e-006,0.000000e+000,3,5.814568e-001,0.000000e+000,,,,,,,,,,,,,,48,1,6.000000e+000,1.003510e+000,0.000000e+000,0,,0,
1678150203.526,,2.000000e+001,2.392378e+001,-9.385300e-006,0.000000e+000,3,5.614068e-001,0.000000e+000,,,,,,,,,,,,,,48,1,6.000000e+000,1.183701e-001,0.000000e+000,0,,0,
1678150282.096,,2.000000e+001,2.279799e+001,-9.402469e-006,0.000000e+000,3,5.977926e-001,0.000000e+000,,,,,,,,,,,,,,48,1,6.000000e+000,3.947392e-001,0.000000e+000,0,,0,
1678150342.197,,2.000000e+001,2.180695e+001,-9.535957e-006,0.000000e+000,3,5.734674e-001,0.000000e+000,,,,,,,,,,,,,,48,1,6.000000e+000,3.752193e-001,0.000000e+000,0,,0,
1678150401.737,,2.000000e+001,2.079684e+001,-9.752311e-006,0.000000e+000,3,5.919675e-001,0.000000e+000,,,,,,,,,,,,,,48,1,6.000000e+000,3.928699e-001,0.000000e+000,0,,0,
1678150464.287,,2.000000e+001,1.975246e+001,1.369199e-005,0.000000e+000,3,7.175575e-001,0.000000e+000,,,,,,,,,,,,,,48,1,6.000000e+000,3.988705e-001,0.000000e+000,0,,0,
1678150521.437,,2.000000e+001,1.879725e+001,-9.266042e-006,0.000000e+000,3,5.511502e-001,0.000000e+000,,,,,,,,,,,,,,48,1,6.000000e+000,3.616810e-001,0.000000e+000,0,,0,
1678150586.317,,2.000000e+001,1.772945e+001,1.355875e-005,0.000000e+000,3,7.562949e-001,0.000000e+000,,,,,,,,,,,,,,48,1,6.000000e+000,4.112587e-001,0.000000e+000,0,,0,
1678150643.287,,2.000000e+001,1.680763e+001,-9.878476e-006,0.000000e+000,3,5.408077e-001,0.000000e+000,,,,,,,,,,,,,,48,1,6.000000e+000,3.750305e-001,0.000000e+000,0,,0,
1678150751.977,,2.000000e+001,1.501523e+001,-9.710117e-006,0.000000e+000,3,5.824695e-001,0.000000e+000,,,,,,,,,,,,,,48,1,6.000000e+000,3.414307e-001,0.000000e+000,0,,0,
1678150774.627,,2.000000e+001,1.463645e+001,1.219579e-005,0.000000e+000,3,7.280012e-001,0.000000e+000,,,,,,,,,,,,,,48,1,6.000000e+000,3.313999e-001,0.000000e+000,0,,0,
1678150830.977,,2.000000e+001,1.375241e+001,-9.269358e-006,0.000000e+000,3,5.678410e-001,0.000000e+000,,,,,,,,,,,,,,48,1,6.000000e+000,3.732901e-001,0.000000e+000,0,,0,
1678150887.597,,2.000000e+001,1.280115e+001,1.242769e-005,0.000000e+000,3,7.276449e-001,0.000000e+000,,,,,,,,,,,,,,48,1,6.000000e+000,3.781595e-001,0.000000e+000,0,,0,
1678150949.807,,2.000000e+001,1.174881e+001,1.217212e-005,0.000000e+000,3,7.155582e-001,0.000000e+000,,,,,,,,,,,,,,48,1,6.000000e+000,4.083595e-001,0.000000e+000,0,,0,
1678151006.327,,2.000000e+001,1.081339e+001,1.279687e-005,0.000000e+000,3,7.284660e-001,0.000000e+000,,,,,,,,,,,,,,48,1,6.000000e+000,3.578196e-001,0.000000e+000,0,,0,
1678151066.288,,2.000000e+001,9.799414e+000,-1.001602e-005,0.000000e+000,3,5.755343e-001,0.000000e+000,,,,,,,,,,,,,,48,1,6.000000e+000,3.936777e-001,0.000000e+000,0,,0,
1678151128.888,,2.000000e+001,8.783424e+000,1.218605e-005,0.000000e+000,3,7.091533e-001,0.000000e+000,,,,,,,,,,,,,,48,1,6.000000e+000,3.534307e-001,0.000000e+000,0,,0,
1678151192.388,,2.000000e+001,7.761161e+000,1.213560e-005,0.000000e+000,3,7.594740e-001,0.000000e+000,,,,,,,,,,,,,,48,1,6.000000e+000,3.474660e-001,0.000000e+000,0,,0,
1678151253.408,,2.000000e+001,6.836544e+000,1.306882e-005,0.000000e+000,3,7.282125e-001,0.000000e+000,,,,,,,,,,,,,,48,1,6.000000e+000,2.690182e-001,0.000000e+000,0,,0,
1678151331.998,,2.000000e+001,5.822612e+000,-9.102827e-006,0.000000e+000,3,5.442972e-001,0.000000e+000,,,,,,,,,,,,,,48,1,6.000000e+000,3.320298e-001,0.000000e+000,0,,0,
1678151395.698,,2.000000e+001,4.775429e+000,1.282933e-005,0.000000e+000,3,7.573795e-001,0.000000e+000,,,,,,,,,,,,,,48,1,6.000000e+000,3.737683e-001,0.000000e+000,0,,0,
1678151458.448,,2.000000e+001,3.765783e+000,1.262185e-005,0.000000e+000,3,7.500548e-001,0.000000e+000,,,,,,,,,,,,,,48,1,6.000000e+000,3.590109e-001,0.000000e+000,0,,0,
1678151519.028,,2.000000e+001,2.826911e+000,1.317423e-005,0.000000e+000,3,7.841414e-001,0.000000e+000,,,,,,,,,,,,,,48,1,6.000000e+000,3.142130e-001,0.000000e+000,0,,0,
1678151631.308,,2.000000e+001,1.979303e+000,1.229180e-005,0.000000e+000,3,7.667118e-001,0.000000e+000,,,,,,,,,,,,,,48,1,6.000000e+000,5.465031e-003,0.000000e+000,0,,0,
