# Supplementary material for: Ultrafast charge-transfer-induced spin transition in cobalt-tungstate molecular photomagnets
Source: Nat Commun. 2025 Jun 6;16:5012. doi: 10.1038/s41467-025-60401-4 (PMC12144094; doi:10.1038/s41467-025-60401-4)
Supplement: Supplementary file 5 — Source Data [file 41467_2025_60401_MOESM5_ESM.zip › Source_Data_files/Photomagnetism_CsCoW/before/MH_2K.dc.dat]

[Header]
TITLE,MPMS DC Measurement
BYAPP,MPMS Measurement,2.1,Summary
FILEOPENTIME, 1678115494.311000 3/7/2023, 12:11:34 AM

INFO, APPNAME, MPMS MultiVu Application, Revision 1.60,  Build 081

INFO, NAME, 230306_CsCoW4Brpy
INFO, WEIGHT, 0.001
INFO, AREA, 0.000
INFO, LENGTH, 0.000
INFO, SHAPE, 
INFO, COMMENT, tape
INFO, SEQUENCE FILE: 230306_MH_FCM.seq


INFO, BACKGROUND DATA FILE:, None


STARTUPAXIS,X,4,LINEAR,AUTO,0.000000,0.000000
STARTUPAXIS,Y1,5,LINEAR,AUTO,0.000000,0.000000


STARTUPGROUP,Longitudinal
FIELDGROUP,Longitudinal,1,2,3,4,5,6,7,8,9,15,16,17,18,27,28
FIELDGROUP,Transverse,1,2,3,4,10,11,12,13,14,19,20,21,22,27,28

PLOT_APPEARANCE,ALL,HORZ_GRID_ON,VERT_GRID_ON,MARKERS_AND_LINES

[Data]
Time,Comment,Field (Oe),Temperature (K),Long Moment (emu),Long Scan Std Dev,Long Algorithm,Long Reg Fit,Long Percent Error (%),Trans Moment (emu),Trans Scan Std Dev,Trans Algorithm,Trans Reg Fit,Trans Percent Error (%),Long Moment [w/o ABS] (emu),Long Scan Std Dev [w/o ABS],Long Reg Fit [w/o ABS],Long Percent Error [w/o ABS] (%),Trans Moment [w/o ABS] (emu),Trans Scan Std Dev [w/o ABS],Trans Reg Fit [w/o ABS],Trans Percent Error [w/o ABS] (%),Points per Scan,Scans per Measurement,Scan Length (cm),Delta Temp (K),Rot Position (deg),Error,EC Comp. Running,Using ABS,
1678115494.311,,0.000000e+000,1.999267e+000,-6.389546e-007,2.820346e-007,2,0.000000e+000,4.414001e+001,,,,,,,,,,,,,,48,2,6.000000e+000,9.660721e-004,0.000000e+000,0,,0,
1678115696.175,,2.000000e+002,1.999877e+000,-5.960153e-006,3.806227e-007,2,0.000000e+000,6.386122e+000,,,,,,,,,,,,,,48,2,6.000000e+000,1.289010e-003,0.000000e+000,0,,0,
1678115902.259,,4.000000e+002,1.999602e+000,-1.211176e-005,8.276586e-007,2,0.000000e+000,6.833512e+000,,,,,,,,,,,,,,48,2,6.000000e+000,8.859634e-004,0.000000e+000,0,,0,
1678116105.604,,6.000000e+002,1.999897e+000,-1.482014e-005,4.449041e-007,2,0.000000e+000,3.002023e+000,,,,,,,,,,,,,,48,2,6.000000e+000,8.859634e-004,0.000000e+000,0,,0,
1678116308.066,,8.000001e+002,1.999964e+000,-1.498645e-005,7.838737e-008,2,0.000000e+000,5.230550e-001,,,,,,,,,,,,,,48,2,6.000000e+000,9.938478e-004,0.000000e+000,0,,0,
1678116510.650,,1.000000e+003,1.999964e+000,-1.437445e-005,1.255322e-006,2,0.000000e+000,8.733006e+000,,,,,,,,,,,,,,48,2,6.000000e+000,8.319616e-004,0.000000e+000,0,,0,
1678116762.521,,1.500000e+003,1.999066e+000,4.776792e-005,1.842978e-006,3,0.000000e+000,3.858192e+000,,,,,,,,,,,,,,48,2,6.000000e+000,2.065063e-003,0.000000e+000,0,,0,
1678116974.481,,2.000000e+003,2.000126e+000,-4.796292e-005,7.332551e-005,2,3.342330e-001,1.528796e+002,,,,,,,,,,,,,,48,2,6.000000e+000,1.100898e-003,0.000000e+000,0,,0,
1678117185.561,,2.500000e+003,2.000031e+000,-1.009859e-004,1.106519e-006,3,6.423616e-001,1.095717e+000,,,,,,,,,,,,,,48,2,6.000000e+000,7.520914e-004,0.000000e+000,0,,0,
1678117396.481,,3.000000e+003,2.000119e+000,-2.695153e-005,7.125168e-005,2,2.373446e-002,2.643697e+002,,,,,,,,,,,,,,48,2,6.000000e+000,6.979704e-004,0.000000e+000,0,,0,
1678117610.052,,4.000000e+003,2.000112e+000,8.316427e-005,1.850988e-006,3,2.664439e-001,2.225702e+000,,,,,,,,,,,,,,48,2,6.000000e+000,6.449223e-004,0.000000e+000,0,,0,
1678117819.192,,5.000000e+003,2.000011e+000,1.147286e-004,1.722464e-006,3,4.040946e-001,1.501338e+000,,,,,,,,,,,,,,48,2,6.000000e+000,9.669065e-004,0.000000e+000,0,,0,
1678118020.992,,6.000000e+003,2.000347e+000,1.463773e-004,6.268623e-007,3,4.668724e-001,4.282510e-001,,,,,,,,,,,,,,48,2,6.000000e+000,5.640984e-004,0.000000e+000,0,,0,
1678118225.493,,7.000000e+003,2.000119e+000,1.825158e-004,5.032309e-007,3,4.983073e-001,2.757191e-001,,,,,,,,,,,,,,48,2,6.000000e+000,1.128078e-003,0.000000e+000,0,,0,
1678118431.943,,8.000000e+003,2.000038e+000,2.212448e-004,7.392265e-007,3,5.095393e-001,3.341216e-001,,,,,,,,,,,,,,48,2,6.000000e+000,1.128078e-003,0.000000e+000,0,,0,
1678118627.893,,9.000000e+003,2.000011e+000,2.606669e-004,1.432540e-007,3,5.103071e-001,5.495672e-002,,,,,,,,,,,,,,48,2,6.000000e+000,1.181960e-003,0.000000e+000,0,,0,
1678118830.873,,1.000000e+004,1.999951e+000,3.021341e-004,1.378416e-007,3,5.057561e-001,4.562266e-002,,,,,,,,,,,,,,48,2,6.000000e+000,1.235962e-003,0.000000e+000,0,,0,
1678119094.774,,1.500000e+004,2.000314e+000,5.152519e-004,5.252716e-007,3,4.568102e-001,1.019446e-001,,,,,,,,,,,,,,48,2,6.000000e+000,1.181960e-003,0.000000e+000,0,,0,
1678119312.304,,2.000000e+004,2.000482e+000,7.317481e-004,6.367302e-007,3,4.084454e-001,8.701495e-002,,,,,,,,,,,,,,48,2,6.000000e+000,5.908012e-004,0.000000e+000,0,,0,
1678119577.644,,2.500000e+004,1.999944e+000,9.559194e-004,6.196904e-007,3,3.641070e-001,6.482663e-002,,,,,,,,,,,,,,48,2,6.000000e+000,1.986027e-003,0.000000e+000,0,,0,
1678119799.065,,3.000000e+004,2.001369e+000,1.175721e-003,1.049308e-006,3,3.301483e-001,8.924805e-002,,,,,,,,,,,,,,48,2,6.000000e+000,7.002354e-004,0.000000e+000,0,,0,
1678120022.005,,3.500000e+004,2.000145e+000,1.400777e-003,1.368949e-006,3,3.011194e-001,9.772787e-002,,,,,,,,,,,,,,48,2,6.000000e+000,1.209021e-003,0.000000e+000,0,,0,
1678120249.085,,4.000000e+004,1.999716e+000,1.625623e-003,1.070958e-006,3,2.766875e-001,6.587985e-002,,,,,,,,,,,,,,48,2,6.000000e+000,9.659529e-004,0.000000e+000,0,,0,
1678120472.156,,4.500000e+004,2.000099e+000,1.853999e-003,1.390928e-006,3,2.563381e-001,7.502317e-002,,,,,,,,,,,,,,48,2,6.000000e+000,1.154900e-003,0.000000e+000,0,,0,
1678120701.236,,5.000000e+004,1.999770e+000,2.082935e-003,2.316759e-006,3,2.391262e-001,1.112257e-001,,,,,,,,,,,,,,48,2,6.000000e+000,8.858442e-004,0.000000e+000,0,,0,
1678120943.456,,4.500000e+004,2.000213e+000,1.854336e-003,2.020909e-007,3,2.573413e-001,1.089828e-002,,,,,,,,,,,,,,48,2,6.000000e+000,9.670258e-004,0.000000e+000,0,,0,
1678121176.317,,4.000000e+004,2.000119e+000,1.626387e-003,6.066841e-007,3,2.777796e-001,3.730257e-002,,,,,,,,,,,,,,48,2,6.000000e+000,9.130239e-004,0.000000e+000,0,,0,
1678121402.757,,3.500000e+004,2.000118e+000,1.398502e-003,1.488228e-006,3,3.027351e-001,1.064159e-001,,,,,,,,,,,,,,48,2,6.000000e+000,9.940863e-004,0.000000e+000,0,,0,
1678121635.617,,3.000000e+004,2.000018e+000,1.172540e-003,1.195917e-006,3,3.321144e-001,1.019937e-001,,,,,,,,,,,,,,48,2,6.000000e+000,7.780790e-004,0.000000e+000,0,,0,
1678121859.758,,2.500000e+004,1.999824e+000,9.492189e-004,1.926778e-006,3,3.668217e-001,2.029856e-001,,,,,,,,,,,,,,48,2,6.000000e+000,1.155019e-003,0.000000e+000,0,,0,
1678122110.048,,2.000000e+004,2.000388e+000,7.250428e-004,1.405993e-006,3,4.117245e-001,1.939186e-001,,,,,,,,,,,,,,48,2,6.000000e+000,1.020908e-003,0.000000e+000,0,,0,
1678122326.328,,1.500000e+004,2.000180e+000,5.093714e-004,1.148625e-006,3,4.604639e-001,2.254985e-001,,,,,,,,,,,,,,48,2,6.000000e+000,1.129031e-003,0.000000e+000,0,,0,
1678122567.429,,1.000000e+004,2.000657e+000,2.959023e-004,8.728802e-007,3,5.115474e-001,2.949893e-001,,,,,,,,,,,,,,48,2,6.000000e+000,2.526999e-003,0.000000e+000,0,,0,
1678122726.989,,9.000000e+003,1.999233e+000,2.595253e-004,1.433939e-006,3,5.105633e-001,5.525239e-001,,,,,,,,,,,,,,48,2,6.000000e+000,1.260996e-003,0.000000e+000,0,,0,
1678122875.829,,8.000000e+003,1.999635e+000,2.222496e-004,4.638818e-006,3,5.174981e-001,2.087211e+000,,,,,,,,,,,,,,48,2,6.000000e+000,8.859634e-004,0.000000e+000,0,,0,
1678123029.439,,7.000000e+003,1.999669e+000,1.805863e-004,2.956659e-007,3,4.928091e-001,1.637256e-001,,,,,,,,,,,,,,48,2,6.000000e+000,9.670258e-004,0.000000e+000,0,,0,
1678123183.030,,6.000000e+003,1.999455e+000,1.399613e-004,1.362076e-006,3,4.557683e-001,9.731806e-001,,,,,,,,,,,,,,48,2,6.000000e+000,1.502991e-003,0.000000e+000,0,,0,
1678123345.470,,5.000000e+003,2.000059e+000,1.085325e-004,3.776341e-006,3,3.800954e-001,3.479456e+000,,,,,,,,,,,,,,48,2,6.000000e+000,9.659529e-004,0.000000e+000,0,,0,
1678123506.810,,4.000000e+003,1.999280e+000,8.420036e-005,3.007676e-006,3,2.446952e-001,3.572046e+000,,,,,,,,,,,,,,48,2,6.000000e+000,1.314878e-003,0.000000e+000,0,,0,
1678123666.050,,3.000000e+003,2.000092e+000,6.951235e-005,7.800259e-006,3,1.360986e-001,1.122140e+001,,,,,,,,,,,,,,48,2,6.000000e+000,1.209021e-003,0.000000e+000,0,,0,
1678123832.102,,2.000000e+003,2.002055e+000,-7.960274e-007,1.415868e-007,2,0.000000e+000,1.778668e+001,,,,,,,,,,,,,,48,2,6.000000e+000,4.308224e-004,0.000000e+000,0,,0,
1678123991.983,,1.000000e+003,1.998322e+000,-9.529816e-006,6.001055e-005,3,2.289359e-001,6.297136e+002,,,,,,,,,,,,,,48,2,6.000000e+000,1.366973e-003,0.000000e+000,0,,0,
1678124195.883,,9.000000e+002,2.000085e+000,5.665601e-006,2.664593e-005,2,0.000000e+000,4.703107e+002,,,,,,,,,,,,,,48,2,6.000000e+000,6.710291e-004,0.000000e+000,0,,0,
1678124392.987,,8.000001e+002,1.999562e+000,-1.750120e-005,2.183748e-006,2,0.000000e+000,1.247771e+001,,,,,,,,,,,,,,48,2,6.000000e+000,9.399652e-004,0.000000e+000,0,,0,
1678124592.341,,7.000000e+002,1.999716e+000,-1.945962e-005,4.444015e-006,2,0.000000e+000,2.283711e+001,,,,,,,,,,,,,,48,2,6.000000e+000,1.046896e-003,0.000000e+000,0,,0,
1678124909.438,,6.000000e+002,1.999401e+000,-1.677427e-005,8.739587e-006,2,0.000000e+000,5.210114e+001,,,,,,,,,,,,,,48,2,6.000000e+000,4.290342e-004,0.000000e+000,0,,0,
1678125109.048,,5.000000e+002,2.000434e+000,5.281322e-005,3.861207e-005,3,4.222406e-001,7.311062e+001,,,,,,,,,,,,,,48,2,6.000000e+000,1.183033e-003,0.000000e+000,0,,0,
1678125332.919,,4.000000e+002,1.999790e+000,1.180375e-006,2.591490e-005,3,0.000000e+000,2.195480e+003,,,,,,,,,,,,,,48,2,6.000000e+000,1.020074e-003,0.000000e+000,0,,0,
1678125529.891,,3.000000e+002,1.999722e+000,-3.633050e-005,3.541784e-005,2,2.489293e-001,9.748790e+001,,,,,,,,,,,,,,48,2,6.000000e+000,1.100898e-003,0.000000e+000,0,,0,
1678125732.953,,2.000000e+002,1.999508e+000,3.301789e-005,4.147078e-005,2,4.454475e-001,1.256009e+002,,,,,,,,,,,,,,48,2,6.000000e+000,9.660721e-004,0.000000e+000,0,,0,
1678125934.065,,1.000000e+002,2.000193e+000,-8.741444e-006,1.684778e-005,3,2.464702e-001,1.927345e+002,,,,,,,,,,,,,,48,2,6.000000e+000,2.203941e-003,0.000000e+000,0,,0,
1678126127.466,,0.000000e+000,1.999582e+000,1.195680e-005,2.049772e-006,3,1.765216e-001,1.714315e+001,,,,,,,,,,,,,,48,2,6.000000e+000,6.970167e-004,0.000000e+000,0,,0,
1678126330.066,,-1.000000e+002,1.999743e+000,1.562556e-005,5.341550e-006,3,5.638106e-001,3.418470e+001,,,,,,,,,,,,,,48,2,6.000000e+000,9.130239e-004,0.000000e+000,0,,0,
1678126532.728,,-2.000000e+002,1.999709e+000,5.060859e-006,4.486589e-007,2,0.000000e+000,8.865272e+000,,,,,,,,,,,,,,48,2,6.000000e+000,1.126885e-003,0.000000e+000,0,,0,
1678126728.908,,-3.000000e+002,1.999682e+000,1.923524e-005,5.709040e-007,3,2.663284e-001,2.968011e+000,,,,,,,,,,,,,,48,2,6.000000e+000,6.169081e-004,0.000000e+000,0,,0,
1678126929.769,,-4.000000e+002,1.999683e+000,3.774001e-005,4.961508e-006,3,3.562585e-001,1.314654e+001,,,,,,,,,,,,,,48,2,6.000000e+000,9.670258e-004,0.000000e+000,0,,0,
1678127131.539,,-5.000000e+002,1.999662e+000,-2.297430e-005,5.466013e-005,2,3.836781e-001,2.379186e+002,,,,,,,,,,,,,,48,2,6.000000e+000,8.058548e-004,0.000000e+000,0,,0,
1678127332.391,,-6.000000e+002,1.999662e+000,-3.271775e-005,5.787115e-005,2,3.923440e-001,1.768800e+002,,,,,,,,,,,,,,48,2,6.000000e+000,9.399652e-004,0.000000e+000,0,,0,
1678127536.074,,-7.000000e+002,1.999589e+000,-2.991877e-005,7.042525e-005,2,3.823370e-001,2.353882e+002,,,,,,,,,,,,,,48,2,6.000000e+000,9.131432e-004,0.000000e+000,0,,0,
1678127737.338,,-8.000001e+002,1.999723e+000,1.921587e-005,1.836885e-006,2,0.000000e+000,9.559209e+000,,,,,,,,,,,,,,48,2,6.000000e+000,1.020908e-003,0.000000e+000,0,,0,
1678127938.159,,-9.000000e+002,1.999810e+000,1.748373e-005,1.712177e-006,2,0.000000e+000,9.792976e+000,,,,,,,,,,,,,,48,2,6.000000e+000,9.669065e-004,0.000000e+000,0,,0,
1678128140.413,,-1.000000e+003,1.999642e+000,2.004309e-005,4.073755e-006,2,0.000000e+000,2.032499e+001,,,,,,,,,,,,,,48,2,6.000000e+000,8.600950e-004,0.000000e+000,0,,0,
1678128350.374,,-2.000000e+003,1.999757e+000,-1.337032e-004,8.491067e-005,3,5.973620e-001,6.350686e+001,,,,,,,,,,,,,,48,2,6.000000e+000,8.589029e-004,0.000000e+000,0,,0,
1678128606.772,,-3.000000e+003,2.000690e+000,1.945451e-005,5.829399e-005,3,0.000000e+000,2.996425e+002,,,,,,,,,,,,,,48,2,6.000000e+000,4.839897e-004,0.000000e+000,0,,0,
1678128865.102,,-4.000000e+003,2.000865e+000,-8.722782e-005,1.962617e-007,3,3.031234e-001,2.249990e-001,,,,,,,,,,,,,,48,2,6.000000e+000,1.156092e-003,0.000000e+000,0,,0,
1678129071.793,,-5.000000e+003,1.999602e+000,-1.123048e-004,1.945644e-006,3,4.013414e-001,1.732467e+000,,,,,,,,,,,,,,48,2,6.000000e+000,1.127958e-003,0.000000e+000,0,,0,
1678129272.483,,-6.000000e+003,1.999548e+000,-1.422363e-004,1.814763e-006,3,4.581260e-001,1.275879e+000,,,,,,,,,,,,,,48,2,6.000000e+000,7.779598e-004,0.000000e+000,0,,0,
1678129480.803,,-7.000000e+003,1.999877e+000,-1.791092e-004,6.030107e-007,3,4.911146e-001,3.366721e-001,,,,,,,,,,,,,,48,2,6.000000e+000,9.129047e-004,0.000000e+000,0,,0,
1678129683.084,,-8.000000e+003,1.999542e+000,-2.169421e-004,1.112837e-007,3,5.033660e-001,5.129651e-002,,,,,,,,,,,,,,48,2,6.000000e+000,1.315117e-003,0.000000e+000,0,,0,
1678129887.124,,-9.000000e+003,1.999702e+000,-2.568574e-004,6.352897e-008,3,5.048089e-001,2.473317e-002,,,,,,,,,,,,,,48,2,6.000000e+000,1.020908e-003,0.000000e+000,0,,0,
1678130090.684,,-1.000000e+004,1.999884e+000,-2.994908e-004,1.090200e-006,3,4.992667e-001,3.640178e-001,,,,,,,,,,,,,,48,2,6.000000e+000,8.590221e-004,0.000000e+000,0,,0,
1678130305.854,,-1.500000e+004,1.999951e+000,-5.099443e-004,1.268480e-006,3,4.582347e-001,2.487488e-001,,,,,,,,,,,,,,48,2,6.000000e+000,1.073837e-003,0.000000e+000,0,,0,
1678130547.665,,-2.000000e+004,2.000454e+000,-7.337923e-004,2.091455e-006,3,4.057213e-001,2.850201e-001,,,,,,,,,,,,,,48,2,6.000000e+000,1.451015e-003,0.000000e+000,0,,0,
1678130771.135,,-2.500000e+004,1.999817e+000,-9.530800e-004,1.944929e-006,3,3.645588e-001,2.040678e-001,,,,,,,,,,,,,,48,2,6.000000e+000,1.262903e-003,0.000000e+000,0,,0,
1678131000.305,,-3.000000e+004,1.999904e+000,-1.176657e-003,7.542804e-007,3,3.295423e-001,6.410367e-002,,,,,,,,,,,,,,48,2,6.000000e+000,7.778406e-004,0.000000e+000,0,,0,
1678131226.186,,-3.500000e+004,1.999877e+000,-1.400217e-003,1.745719e-006,3,3.008500e-001,1.246749e-001,,,,,,,,,,,,,,48,2,6.000000e+000,8.059740e-004,0.000000e+000,0,,0,
1678131451.486,,-4.000000e+004,1.999870e+000,-1.626219e-003,8.240038e-007,3,2.769058e-001,5.066990e-002,,,,,,,,,,,,,,48,2,6.000000e+000,9.399652e-004,0.000000e+000,0,,0,
1678131676.756,,-4.500000e+004,1.999837e+000,-1.853228e-003,1.764735e-006,3,2.561212e-001,9.522489e-002,,,,,,,,,,,,,,48,2,6.000000e+000,9.939671e-004,0.000000e+000,0,,0,
1678131908.997,,-5.000000e+004,2.000032e+000,-2.082786e-003,1.431017e-006,3,2.386755e-001,6.870688e-002,,,,,,,,,,,,,,48,2,6.000000e+000,1.073956e-003,0.000000e+000,0,,0,
1678132152.677,,-4.500000e+004,2.000052e+000,-1.854098e-003,3.212874e-007,3,2.564677e-001,1.732850e-002,,,,,,,,,,,,,,48,2,6.000000e+000,8.599758e-004,0.000000e+000,0,,0,
1678132391.247,,-4.000000e+004,1.999944e+000,-1.625422e-003,6.597793e-007,3,2.774821e-001,4.059126e-002,,,,,,,,,,,,,,48,2,6.000000e+000,9.129047e-004,0.000000e+000,0,,0,
1678132623.118,,-3.500000e+004,1.999911e+000,-1.399020e-003,1.270579e-006,3,3.020736e-001,9.081925e-002,,,,,,,,,,,,,,48,2,6.000000e+000,9.670258e-004,0.000000e+000,0,,0,
1678132856.208,,-3.000000e+004,2.000012e+000,-1.171617e-003,1.381544e-006,3,3.315340e-001,1.179177e-001,,,,,,,,,,,,,,48,2,6.000000e+000,1.073956e-003,0.000000e+000,0,,0,
1678133075.558,,-2.500000e+004,1.999582e+000,-9.493782e-004,1.350839e-006,3,3.664721e-001,1.422867e-001,,,,,,,,,,,,,,48,2,6.000000e+000,8.320808e-004,0.000000e+000,0,,0,
1678133344.819,,-2.000000e+004,2.000562e+000,-7.235847e-004,1.101868e-006,3,4.119575e-001,1.522791e-001,,,,,,,,,,,,,,48,2,6.000000e+000,5.638599e-004,0.000000e+000,0,,0,
1678133569.009,,-1.500000e+004,1.999622e+000,-5.087079e-004,2.343760e-006,3,4.596733e-001,4.607280e-001,,,,,,,,,,,,,,48,2,6.000000e+000,1.180887e-003,0.000000e+000,0,,0,
1678133811.709,,-1.000000e+004,1.999703e+000,-2.957928e-004,1.790233e-006,3,5.096947e-001,6.052319e-001,,,,,,,,,,,,,,48,2,6.000000e+000,1.073003e-003,0.000000e+000,0,,0,
1678134085.620,,-9.000000e+003,2.000636e+000,-2.528995e-004,3.236746e-007,3,5.186142e-001,1.279855e-001,,,,,,,,,,,,,,48,2,6.000000e+000,3.769398e-004,0.000000e+000,0,,0,
1678134288.540,,-8.000000e+003,1.999320e+000,-2.161283e-004,2.187397e-007,3,5.111084e-001,1.012082e-001,,,,,,,,,,,,,,48,2,6.000000e+000,1.072884e-003,0.000000e+000,0,,0,
1678134489.340,,-7.000000e+003,1.999454e+000,-1.801959e-004,5.371563e-007,3,5.029819e-001,2.980957e-001,,,,,,,,,,,,,,48,2,6.000000e+000,8.050203e-004,0.000000e+000,0,,0,
1678134690.061,,-6.000000e+003,1.999501e+000,-1.425495e-004,4.688940e-007,3,4.658197e-001,3.289341e-001,,,,,,,,,,,,,,48,2,6.000000e+000,8.589029e-004,0.000000e+000,0,,0,
1678134898.911,,-5.000000e+003,1.999488e+000,-1.125911e-004,1.374228e-006,3,3.935363e-001,1.220548e+000,,,,,,,,,,,,,,48,2,6.000000e+000,9.119511e-004,0.000000e+000,0,,0,
1678135110.171,,-4.000000e+003,1.999401e+000,-8.492261e-005,1.102640e-006,3,2.448644e-001,1.298406e+000,,,,,,,,,,,,,,48,2,6.000000e+000,9.659529e-004,0.000000e+000,0,,0,
1678135320.502,,-3.000000e+003,1.999313e+000,7.059240e-006,4.943630e-005,3,0.000000e+000,7.003062e+002,,,,,,,,,,,,,,48,2,6.000000e+000,9.390116e-004,0.000000e+000,0,,0,
1678135530.402,,-2.000000e+003,1.999629e+000,-8.161591e-006,1.535534e-004,3,7.096760e-001,1.881415e+003,,,,,,,,,,,,,,48,2,6.000000e+000,1.182079e-003,0.000000e+000,0,,0,
1678135741.742,,-1.000000e+003,1.999381e+000,4.296470e-005,3.905252e-005,2,2.422376e-001,9.089442e+001,,,,,,,,,,,,,,48,2,6.000000e+000,9.930134e-004,0.000000e+000,0,,0,
1678135945.434,,-9.000000e+002,1.999401e+000,-6.146128e-006,3.318877e-005,2,0.000000e+000,5.399948e+002,,,,,,,,,,,,,,48,2,6.000000e+000,8.320808e-004,0.000000e+000,0,,0,
1678136147.319,,-8.000001e+002,1.999427e+000,1.681568e-005,3.377733e-006,2,0.000000e+000,2.008680e+001,,,,,,,,,,,,,,48,2,6.000000e+000,8.319616e-004,0.000000e+000,0,,0,
1678136349.523,,-7.000000e+002,1.999334e+000,1.309464e-005,5.028875e-007,2,0.000000e+000,3.840408e+000,,,,,,,,,,,,,,48,2,6.000000e+000,1.100063e-003,0.000000e+000,0,,0,
1678136551.147,,-6.000000e+002,1.999380e+000,1.440903e-005,4.188239e-006,2,0.000000e+000,2.906676e+001,,,,,,,,,,,,,,48,2,6.000000e+000,1.019001e-003,0.000000e+000,0,,0,
1678136917.260,,-5.000000e+002,1.999716e+000,1.345398e-005,2.748307e-006,2,0.000000e+000,2.042747e+001,,,,,,,,,,,,,,48,2,6.000000e+000,5.099773e-004,0.000000e+000,0,,0,
1678137118.990,,-4.000000e+002,1.999367e+000,-4.606876e-005,3.134520e-005,3,4.308225e-001,6.804005e+001,,,,,,,,,,,,,,48,2,6.000000e+000,1.503944e-003,0.000000e+000,0,,0,
1678137342.320,,-3.000000e+002,1.999588e+000,1.647397e-005,3.377457e-005,3,2.172549e-001,2.050178e+002,,,,,,,,,,,,,,48,2,6.000000e+000,9.930134e-004,0.000000e+000,0,,0,
1678137542.931,,-2.000000e+002,1.999300e+000,-2.524895e-005,4.724073e-005,2,4.473604e-001,1.870998e+002,,,,,,,,,,,,,,48,2,6.000000e+000,8.860826e-004,0.000000e+000,0,,0,
1678137748.525,,-1.000000e+002,1.999341e+000,8.093814e-007,6.738147e-006,2,0.000000e+000,8.325057e+002,,,,,,,,,,,,,,48,2,6.000000e+000,1.020074e-003,0.000000e+000,0,,0,
1678137951.217,,0.000000e+000,1.999280e+000,-3.013881e-006,4.180958e-006,2,1.701632e-001,1.387234e+002,,,,,,,,,,,,,,48,2,6.000000e+000,1.180053e-003,0.000000e+000,0,,0,
1678138151.329,,1.000000e+002,1.999649e+000,-5.029795e-006,1.605784e-005,3,1.966138e-001,3.192543e+002,,,,,,,,,,,,,,48,2,6.000000e+000,1.718044e-003,0.000000e+000,0,,0,
1678138353.852,,2.000000e+002,1.999307e+000,-1.482157e-005,1.220551e-005,3,3.258914e-001,8.234962e+001,,,,,,,,,,,,,,48,2,6.000000e+000,7.510185e-004,0.000000e+000,0,,0,
1678138620.452,,3.000000e+002,2.000602e+000,-3.118828e-005,3.269982e-007,3,5.304688e-001,1.048465e+000,,,,,,,,,,,,,,48,2,6.000000e+000,4.839897e-004,0.000000e+000,0,,0,
1678138820.352,,4.000000e+002,1.998737e+000,3.756315e-005,1.461790e-005,3,3.849845e-001,3.891553e+001,,,,,,,,,,,,,,48,2,6.000000e+000,1.100063e-003,0.000000e+000,0,,0,
1678139023.803,,5.000000e+002,1.999488e+000,2.297837e-005,5.579737e-005,2,3.702106e-001,2.428256e+002,,,,,,,,,,,,,,48,2,6.000000e+000,9.390116e-004,0.000000e+000,0,,0,
1678139222.595,,6.000000e+002,1.999515e+000,-3.323267e-005,2.234841e-005,3,2.706827e-001,6.724831e+001,,,,,,,,,,,,,,48,2,6.000000e+000,1.314878e-003,0.000000e+000,0,,0,
1678139628.946,,7.000000e+002,1.999153e+000,3.035198e-005,7.037381e-005,3,3.964710e-001,2.318590e+002,,,,,,,,,,,,,,48,2,6.000000e+000,4.559755e-004,0.000000e+000,0,,0,
1678139880.730,,8.000001e+002,2.000878e+000,-1.514847e-005,5.538732e-006,2,0.000000e+000,3.656299e+001,,,,,,,,,,,,,,48,2,6.000000e+000,2.689362e-004,0.000000e+000,0,,0,
1678140082.212,,9.000000e+002,1.998536e+000,-2.006282e-005,1.852697e-007,2,0.000000e+000,9.234479e-001,,,,,,,,,,,,,,48,2,6.000000e+000,9.920597e-004,0.000000e+000,0,,0,
1678140302.806,,1.000000e+003,2.000119e+000,-1.921946e-005,5.275867e-007,2,0.000000e+000,2.745065e+000,,,,,,,,,,,,,,48,2,6.000000e+000,1.827121e-003,0.000000e+000,0,,0,
1678140515.219,,2.000000e+003,1.998992e+000,9.471954e-005,1.352852e-004,2,4.004005e-001,1.428271e+002,,,,,,,,,,,,,,48,2,6.000000e+000,9.390116e-004,0.000000e+000,0,,0,
1678140732.933,,3.000000e+003,1.999334e+000,3.220502e-005,8.194426e-006,2,0.000000e+000,2.544456e+001,,,,,,,,,,,,,,48,2,6.000000e+000,1.073003e-003,0.000000e+000,0,,0,
1678140943.033,,4.000000e+003,1.999173e+000,8.344744e-005,2.102722e-006,3,2.745517e-001,2.519816e+000,,,,,,,,,,,,,,48,2,6.000000e+000,9.930134e-004,0.000000e+000,0,,0,
1678141153.754,,5.000000e+003,1.999300e+000,1.105884e-004,7.768510e-007,3,3.949835e-001,7.024705e-001,,,,,,,,,,,,,,48,2,6.000000e+000,9.930134e-004,0.000000e+000,0,,0,
1678141356.414,,6.000000e+003,1.999300e+000,1.429178e-004,5.000823e-008,3,4.611552e-001,3.499090e-002,,,,,,,,,,,,,,48,2,6.000000e+000,1.073956e-003,0.000000e+000,0,,0,
1678141557.284,,7.000000e+003,1.999400e+000,1.788176e-004,1.924812e-006,3,4.906213e-001,1.076411e+000,,,,,,,,,,,,,,48,2,6.000000e+000,1.019955e-003,0.000000e+000,0,,0,
1678141753.785,,8.000000e+003,1.999293e+000,2.165408e-004,7.850776e-007,3,5.023963e-001,3.625542e-001,,,,,,,,,,,,,,48,2,6.000000e+000,9.390116e-004,0.000000e+000,0,,0,
1678141956.075,,9.000000e+003,1.999314e+000,2.574962e-004,3.225222e-007,3,5.045161e-001,1.252532e-001,,,,,,,,,,,,,,48,2,6.000000e+000,8.860826e-004,0.000000e+000,0,,0,
1678142160.275,,1.000000e+004,1.999200e+000,2.983341e-004,5.078201e-007,3,4.997602e-001,1.702186e-001,,,,,,,,,,,,,,48,2,6.000000e+000,1.046062e-003,0.000000e+000,0,,0,
1678142446.195,,1.500000e+004,2.000972e+000,5.134247e-004,7.244401e-007,3,4.535824e-001,1.410996e-001,,,,,,,,,,,,,,48,2,6.000000e+000,6.461143e-004,0.000000e+000,0,,0,
1678142664.016,,2.000000e+004,1.998603e+000,7.304467e-004,2.195340e-006,3,4.074858e-001,3.005476e-001,,,,,,,,,,,,,,48,2,6.000000e+000,1.554966e-003,0.000000e+000,0,,0,
1678142888.666,,2.500000e+004,1.999220e+000,9.514127e-004,3.824538e-006,3,3.644558e-001,4.019852e-001,,,,,,,,,,,,,,48,2,6.000000e+000,8.579493e-004,0.000000e+000,0,,0,
1678143107.596,,3.000000e+004,1.999179e+000,1.175748e-003,8.832732e-008,3,3.298080e-001,7.512433e-003,,,,,,,,,,,,,,48,2,6.000000e+000,8.859634e-004,0.000000e+000,0,,0,
1678143327.797,,3.500000e+004,1.999086e+000,1.401000e-003,1.176407e-006,3,3.008879e-001,8.396914e-002,,,,,,,,,,,,,,48,2,6.000000e+000,9.399652e-004,0.000000e+000,0,,0,
1678143605.067,,4.000000e+004,2.000676e+000,1.627937e-003,1.314620e-007,3,2.760525e-001,8.075373e-003,,,,,,,,,,,,,,48,2,6.000000e+000,6.999969e-004,0.000000e+000,0,,0,
1678143835.527,,4.500000e+004,1.998951e+000,1.852991e-003,9.995882e-007,3,2.558106e-001,5.394457e-002,,,,,,,,,,,,,,48,2,6.000000e+000,1.342058e-003,0.000000e+000,0,,0,
1678144064.218,,5.000000e+004,1.999066e+000,2.082953e-003,1.412084e-006,3,2.387387e-001,6.779242e-002,,,,,,,,,,,,,,48,2,6.000000e+000,1.047015e-003,0.000000e+000,0,,0,
