# Supplementary material for: Ultrafast charge-transfer-induced spin transition in cobalt-tungstate molecular photomagnets
Source: Nat Commun. 2025 Jun 6;16:5012. doi: 10.1038/s41467-025-60401-4 (PMC12144094; doi:10.1038/s41467-025-60401-4)
Supplement: Supplementary file 5 — Source Data [file 41467_2025_60401_MOESM5_ESM.zip › Source_Data_files/Photomagnetism_CsCoW/photo1_785nm/FCM_20Oeafterphoto1.dc.dat]

[Header]
TITLE,MPMS DC Measurement
BYAPP,MPMS Measurement,2.1,Summary
FILEOPENTIME, 1678177005.630000 3/7/2023, 5:16:45 PM

INFO, APPNAME, MPMS MultiVu Application, Revision 1.60,  Build 081

INFO, NAME, 230306_CsCoW4Brpy
INFO, WEIGHT, 0.001
INFO, AREA, 0.000
INFO, LENGTH, 0.000
INFO, SHAPE, 
INFO, COMMENT, tape
INFO, SEQUENCE FILE: 230307_MH_FCM.seq


INFO, BACKGROUND DATA FILE:, None


STARTUPAXIS,X,4,LINEAR,AUTO,0.000000,0.000000
STARTUPAXIS,Y1,5,LINEAR,AUTO,0.000000,0.000000


STARTUPGROUP,Longitudinal
FIELDGROUP,Longitudinal,1,2,3,4,5,6,7,8,9,15,16,17,18,27,28
FIELDGROUP,Transverse,1,2,3,4,10,11,12,13,14,19,20,21,22,27,28

PLOT_APPEARANCE,ALL,HORZ_GRID_ON,VERT_GRID_ON,MARKERS_AND_LINES

[Data]
Time,Comment,Field (Oe),Temperature (K),Long Moment (emu),Long Scan Std Dev,Long Algorithm,Long Reg Fit,Long Percent Error (%),Trans Moment (emu),Trans Scan Std Dev,Trans Algorithm,Trans Reg Fit,Trans Percent Error (%),Long Moment [w/o ABS] (emu),Long Scan Std Dev [w/o ABS],Long Reg Fit [w/o ABS],Long Percent Error [w/o ABS] (%),Trans Moment [w/o ABS] (emu),Trans Scan Std Dev [w/o ABS],Trans Reg Fit [w/o ABS],Trans Percent Error [w/o ABS] (%),Points per Scan,Scans per Measurement,Scan Length (cm),Delta Temp (K),Rot Position (deg),Error,EC Comp. Running,Using ABS,
1678177005.630,,2.000000e+001,2.012742e+000,1.078663e-004,0.000000e+000,3,9.428675e-001,0.000000e+000,,,,,,,,,,,,,,48,1,6.000000e+000,8.759499e-004,0.000000e+000,0,,0,
1678177123.510,,2.000000e+001,3.193322e+000,1.073034e-004,0.000000e+000,3,9.446917e-001,0.000000e+000,,,,,,,,,,,,,,48,1,6.000000e+000,2.821040e-001,0.000000e+000,0,,0,
1678177221.510,,2.000000e+001,4.017227e+000,1.076960e-004,0.000000e+000,3,9.452786e-001,0.000000e+000,,,,,,,,,,,,,,48,1,6.000000e+000,2.705002e-002,0.000000e+000,0,,0,
1678177427.370,,2.000000e+001,5.196562e+000,1.078354e-004,0.000000e+000,3,9.451872e-001,0.000000e+000,,,,,,,,,,,,,,48,1,6.000000e+000,3.104138e-001,0.000000e+000,0,,0,
1678177488.371,,2.000000e+001,6.214460e+000,1.069123e-004,0.000000e+000,3,9.428308e-001,0.000000e+000,,,,,,,,,,,,,,48,1,6.000000e+000,3.725781e-001,0.000000e+000,0,,0,
1678177548.491,,2.000000e+001,7.208482e+000,1.078553e-004,0.000000e+000,3,9.435012e-001,0.000000e+000,,,,,,,,,,,,,,48,1,6.000000e+000,3.905253e-001,0.000000e+000,0,,0,
1678177607.571,,2.000000e+001,8.198023e+000,1.071959e-004,0.000000e+000,3,9.445297e-001,0.000000e+000,,,,,,,,,,,,,,48,1,6.000000e+000,3.663254e-001,0.000000e+000,0,,0,
1678177671.121,,2.000000e+001,9.189071e+000,1.073059e-004,0.000000e+000,3,9.438565e-001,0.000000e+000,,,,,,,,,,,,,,48,1,6.000000e+000,3.457222e-001,0.000000e+000,0,,0,
1678177735.441,,2.000000e+001,1.019819e+001,1.069140e-004,0.000000e+000,3,9.457154e-001,0.000000e+000,,,,,,,,,,,,,,48,1,6.000000e+000,3.670597e-001,0.000000e+000,0,,0,
1678177798.011,,2.000000e+001,1.117021e+001,1.067163e-004,0.000000e+000,3,9.453554e-001,0.000000e+000,,,,,,,,,,,,,,48,1,6.000000e+000,3.378401e-001,0.000000e+000,0,,0,
1678177868.461,,2.000000e+001,1.228964e+001,1.063199e-004,0.000000e+000,3,9.441480e-001,0.000000e+000,,,,,,,,,,,,,,48,1,6.000000e+000,2.999697e-001,0.000000e+000,0,,0,
1678177932.611,,2.000000e+001,1.332565e+001,1.048576e-004,0.000000e+000,3,9.440527e-001,0.000000e+000,,,,,,,,,,,,,,48,1,6.000000e+000,3.854294e-001,0.000000e+000,0,,0,
1678177987.041,,2.000000e+001,1.425181e+001,1.037750e-004,0.000000e+000,3,9.427153e-001,0.000000e+000,,,,,,,,,,,,,,48,1,6.000000e+000,3.985004e-001,0.000000e+000,0,,0,
1678178044.421,,2.000000e+001,1.520422e+001,1.022760e-004,0.000000e+000,3,9.419075e-001,0.000000e+000,,,,,,,,,,,,,,48,1,6.000000e+000,3.801403e-001,0.000000e+000,0,,0,
1678178106.521,,2.000000e+001,1.625010e+001,1.005583e-004,0.000000e+000,3,9.417050e-001,0.000000e+000,,,,,,,,,,,,,,48,1,6.000000e+000,3.748493e-001,0.000000e+000,0,,0,
1678178167.662,,2.000000e+001,1.720708e+001,9.818602e-005,0.000000e+000,3,9.392292e-001,0.000000e+000,,,,,,,,,,,,,,48,1,6.000000e+000,3.621387e-001,0.000000e+000,0,,0,
1678178226.842,,2.000000e+001,1.818685e+001,9.560463e-005,0.000000e+000,3,9.391950e-001,0.000000e+000,,,,,,,,,,,,,,48,1,6.000000e+000,3.517609e-001,0.000000e+000,0,,0,
1678178291.812,,2.000000e+001,1.919532e+001,9.187964e-005,0.000000e+000,3,9.351549e-001,0.000000e+000,,,,,,,,,,,,,,48,1,6.000000e+000,3.556213e-001,0.000000e+000,0,,0,
1678178355.042,,2.000000e+001,2.018342e+001,8.631754e-005,0.000000e+000,3,9.294104e-001,0.000000e+000,,,,,,,,,,,,,,48,1,6.000000e+000,3.398590e-001,0.000000e+000,0,,0,
1678178418.532,,2.000000e+001,2.121707e+001,7.883112e-005,0.000000e+000,3,9.254833e-001,0.000000e+000,,,,,,,,,,,,,,48,1,6.000000e+000,3.707809e-001,0.000000e+000,0,,0,
1678178480.672,,2.000000e+001,2.222515e+001,6.788504e-005,0.000000e+000,3,9.080173e-001,0.000000e+000,,,,,,,,,,,,,,48,1,6.000000e+000,3.500099e-001,0.000000e+000,0,,0,
1678178540.202,,2.000000e+001,2.321552e+001,5.712907e-005,0.000000e+000,3,8.937820e-001,0.000000e+000,,,,,,,,,,,,,,48,1,6.000000e+000,3.818607e-001,0.000000e+000,0,,0,
1678178604.932,,2.000000e+001,2.428373e+001,3.740588e-005,0.000000e+000,3,8.337302e-001,0.000000e+000,,,,,,,,,,,,,,48,1,6.000000e+000,3.781796e-001,0.000000e+000,0,,0,
1678178662.362,,2.000000e+001,2.523211e+001,1.998410e-005,0.000000e+000,3,6.893548e-001,0.000000e+000,,,,,,,,,,,,,,48,1,6.000000e+000,3.724899e-001,0.000000e+000,0,,0,
1678178720.872,,2.000000e+001,2.621072e+001,8.247077e-006,0.000000e+000,3,2.527540e-001,0.000000e+000,,,,,,,,,,,,,,48,1,6.000000e+000,3.701496e-001,0.000000e+000,0,,0,
1678178782.152,,2.000000e+001,2.723067e+001,2.785652e-006,0.000000e+000,3,0.000000e+000,0.000000e+000,,,,,,,,,,,,,,48,1,6.000000e+000,3.673897e-001,0.000000e+000,0,,0,
1678178845.632,,2.000000e+001,2.820687e+001,-3.038494e-006,0.000000e+000,2,0.000000e+000,0.000000e+000,,,,,,,,,,,,,,48,1,6.000000e+000,3.605099e-001,0.000000e+000,0,,0,
1678178903.913,,2.000000e+001,2.921104e+001,1.349954e-005,0.000000e+000,3,7.714908e-001,0.000000e+000,,,,,,,,,,,,,,48,1,6.000000e+000,3.609409e-001,0.000000e+000,0,,0,
1678178966.213,,2.000000e+001,3.022132e+001,-9.466929e-006,0.000000e+000,3,5.596336e-001,0.000000e+000,,,,,,,,,,,,,,48,1,6.000000e+000,3.938007e-001,0.000000e+000,0,,0,
1678179029.963,,2.000000e+001,3.123885e+001,-1.035116e-005,0.000000e+000,3,5.914773e-001,0.000000e+000,,,,,,,,,,,,,,48,1,6.000000e+000,4.081001e-001,0.000000e+000,0,,0,
1678179088.703,,2.000000e+001,3.221563e+001,-9.797391e-006,0.000000e+000,3,6.031583e-001,0.000000e+000,,,,,,,,,,,,,,48,1,6.000000e+000,3.548584e-001,0.000000e+000,0,,0,
1678179151.533,,2.000000e+001,3.324748e+001,-9.699093e-006,0.000000e+000,3,6.007843e-001,0.000000e+000,,,,,,,,,,,,,,48,1,6.000000e+000,3.886375e-001,0.000000e+000,0,,0,
1678179208.363,,2.000000e+001,3.421471e+001,-9.401575e-006,0.000000e+000,3,5.548186e-001,0.000000e+000,,,,,,,,,,,,,,48,1,6.000000e+000,3.693390e-001,0.000000e+000,0,,0,
1678179275.453,,2.000000e+001,3.532751e+001,-1.012254e-005,0.000000e+000,3,5.855155e-001,0.000000e+000,,,,,,,,,,,,,,48,1,6.000000e+000,3.470917e-001,0.000000e+000,0,,0,
1678179330.263,,2.000000e+001,3.622604e+001,-9.472428e-006,0.000000e+000,3,5.842322e-001,0.000000e+000,,,,,,,,,,,,,,48,1,6.000000e+000,3.830490e-001,0.000000e+000,0,,0,
1678179388.173,,2.000000e+001,3.720039e+001,-9.966651e-006,0.000000e+000,3,5.872599e-001,0.000000e+000,,,,,,,,,,,,,,48,1,6.000000e+000,3.792496e-001,0.000000e+000,0,,0,
1678179449.123,,2.000000e+001,3.821864e+001,-9.529116e-006,0.000000e+000,3,5.788253e-001,0.000000e+000,,,,,,,,,,,,,,48,1,6.000000e+000,3.479614e-001,0.000000e+000,0,,0,
1678179510.733,,2.000000e+001,3.920401e+001,-9.387512e-006,0.000000e+000,3,5.246218e-001,0.000000e+000,,,,,,,,,,,,,,48,1,6.000000e+000,3.460388e-001,0.000000e+000,0,,0,
1678179811.854,,2.000000e+001,3.999609e+001,1.281408e-005,0.000000e+000,3,7.479152e-001,0.000000e+000,,,,,,,,,,,,,,48,1,6.000000e+000,2.048492e-003,0.000000e+000,0,,0,
1678180092.724,,2.000000e+001,3.999712e+001,-9.692161e-006,0.000000e+000,3,5.873359e-001,0.000000e+000,,,,,,,,,,,,,,48,1,6.000000e+000,8.190155e-003,0.000000e+000,0,,0,
1678180163.694,,2.000000e+001,3.825970e+001,-9.752964e-006,0.000000e+000,3,5.858523e-001,0.000000e+000,,,,,,,,,,,,,,48,1,6.000000e+000,9.228706e-001,0.000000e+000,0,,0,
1678180186.664,,2.000000e+001,3.743896e+001,-9.993543e-006,0.000000e+000,3,5.886340e-001,0.000000e+000,,,,,,,,,,,,,,48,1,6.000000e+000,6.518288e-001,0.000000e+000,0,,0,
1678180219.024,,2.000000e+001,3.665814e+001,-9.752379e-006,0.000000e+000,3,5.719135e-001,0.000000e+000,,,,,,,,,,,,,,48,1,6.000000e+000,5.194588e-001,0.000000e+000,0,,0,
1678180264.804,,2.000000e+001,3.574446e+001,-9.883201e-006,0.000000e+000,3,5.870634e-001,0.000000e+000,,,,,,,,,,,,,,48,1,6.000000e+000,4.401207e-001,0.000000e+000,0,,0,
1678180320.765,,2.000000e+001,3.476358e+001,-9.187487e-006,0.000000e+000,3,5.852112e-001,0.000000e+000,,,,,,,,,,,,,,48,1,6.000000e+000,3.730392e-001,0.000000e+000,0,,0,
1678180380.755,,2.000000e+001,3.377825e+001,1.172428e-005,0.000000e+000,3,7.060720e-001,0.000000e+000,,,,,,,,,,,,,,48,1,6.000000e+000,3.889809e-001,0.000000e+000,0,,0,
1678180439.415,,2.000000e+001,3.278723e+001,-9.963534e-006,0.000000e+000,3,5.711380e-001,0.000000e+000,,,,,,,,,,,,,,48,1,6.000000e+000,4.024010e-001,0.000000e+000,0,,0,
1678180498.425,,2.000000e+001,3.174121e+001,-9.810309e-006,0.000000e+000,3,5.872881e-001,0.000000e+000,,,,,,,,,,,,,,48,1,6.000000e+000,3.909492e-001,0.000000e+000,0,,0,
1678180556.675,,2.000000e+001,3.077719e+001,1.207665e-005,0.000000e+000,3,6.782974e-001,0.000000e+000,,,,,,,,,,,,,,48,1,6.000000e+000,3.468704e-001,0.000000e+000,0,,0,
1678180617.125,,2.000000e+001,2.979793e+001,5.405412e-005,0.000000e+000,3,1.865147e-001,0.000000e+000,,,,,,,,,,,,,,48,1,6.000000e+000,3.879814e-001,0.000000e+000,0,,0,
1678180702.683,,2.000000e+001,2.840507e+001,-3.186817e-006,0.000000e+000,2,0.000000e+000,0.000000e+000,,,,,,,,,,,,,,48,1,6.000000e+000,3.602390e-001,0.000000e+000,0,,0,
1678180740.075,,2.000000e+001,2.780006e+001,-2.117506e-006,0.000000e+000,2,0.000000e+000,0.000000e+000,,,,,,,,,,,,,,48,1,6.000000e+000,3.977699e-001,0.000000e+000,0,,0,
1678180798.855,,2.000000e+001,2.680683e+001,-1.150338e-006,0.000000e+000,3,0.000000e+000,0.000000e+000,,,,,,,,,,,,,,48,1,6.000000e+000,3.719101e-001,0.000000e+000,0,,0,
1678180865.425,,2.000000e+001,2.576323e+001,1.449561e-005,0.000000e+000,3,5.971684e-001,0.000000e+000,,,,,,,,,,,,,,48,1,6.000000e+000,3.727207e-001,0.000000e+000,0,,0,
1678180926.655,,2.000000e+001,2.446943e+001,3.195442e-005,0.000000e+000,3,8.345814e-001,0.000000e+000,,,,,,,,,,,,,,48,1,6.000000e+000,1.006861e+000,0.000000e+000,0,,0,
1678180949.555,,2.000000e+001,2.391021e+001,3.546134e-005,0.000000e+000,3,8.253327e-001,0.000000e+000,,,,,,,,,,,,,,48,1,6.000000e+000,8.616066e-002,0.000000e+000,0,,0,
1678181031.116,,2.000000e+001,2.280507e+001,4.587815e-005,0.000000e+000,3,8.763272e-001,0.000000e+000,,,,,,,,,,,,,,48,1,6.000000e+000,3.522015e-001,0.000000e+000,0,,0,
1678181096.796,,2.000000e+001,2.177491e+001,5.280405e-005,0.000000e+000,3,8.926151e-001,0.000000e+000,,,,,,,,,,,,,,48,1,6.000000e+000,3.620701e-001,0.000000e+000,0,,0,
1678181205.666,,2.000000e+001,1.994930e+001,6.163731e-005,0.000000e+000,3,8.997068e-001,0.000000e+000,,,,,,,,,,,,,,48,1,6.000000e+000,3.556099e-001,0.000000e+000,0,,0,
1678181228.926,,2.000000e+001,1.957053e+001,6.328336e-005,0.000000e+000,3,9.119097e-001,0.000000e+000,,,,,,,,,,,,,,48,1,6.000000e+000,3.632813e-001,0.000000e+000,0,,0,
1678181278.246,,2.000000e+001,1.875171e+001,6.608239e-005,0.000000e+000,3,9.149123e-001,0.000000e+000,,,,,,,,,,,,,,48,1,6.000000e+000,3.854008e-001,0.000000e+000,0,,0,
1678181337.896,,2.000000e+001,1.776709e+001,6.867201e-005,0.000000e+000,3,9.143474e-001,0.000000e+000,,,,,,,,,,,,,,48,1,6.000000e+000,3.684807e-001,0.000000e+000,0,,0,
1678181398.686,,2.000000e+001,1.673280e+001,7.103035e-005,0.000000e+000,3,9.139642e-001,0.000000e+000,,,,,,,,,,,,,,48,1,6.000000e+000,3.817902e-001,0.000000e+000,0,,0,
1678181459.476,,2.000000e+001,1.574499e+001,7.304067e-005,0.000000e+000,3,9.187082e-001,0.000000e+000,,,,,,,,,,,,,,48,1,6.000000e+000,4.067106e-001,0.000000e+000,0,,0,
1678181518.316,,2.000000e+001,1.476163e+001,7.480651e-005,0.000000e+000,3,9.206801e-001,0.000000e+000,,,,,,,,,,,,,,48,1,6.000000e+000,4.177303e-001,0.000000e+000,0,,0,
1678181602.656,,2.000000e+001,1.332965e+001,7.656156e-005,0.000000e+000,3,9.229295e-001,0.000000e+000,,,,,,,,,,,,,,48,1,6.000000e+000,3.676500e-001,0.000000e+000,0,,0,
1678181637.776,,2.000000e+001,1.274323e+001,7.730532e-005,0.000000e+000,3,9.220313e-001,0.000000e+000,,,,,,,,,,,,,,48,1,6.000000e+000,4.176102e-001,0.000000e+000,0,,0,
1678181697.396,,2.000000e+001,1.175359e+001,7.707514e-005,0.000000e+000,3,9.206610e-001,0.000000e+000,,,,,,,,,,,,,,48,1,6.000000e+000,2.972898e-001,0.000000e+000,0,,0,
1678181755.037,,2.000000e+001,1.080223e+001,7.853853e-005,0.000000e+000,3,9.254861e-001,0.000000e+000,,,,,,,,,,,,,,48,1,6.000000e+000,3.797693e-001,0.000000e+000,0,,0,
1678181814.337,,2.000000e+001,9.795168e+000,7.850707e-005,0.000000e+000,3,9.221418e-001,0.000000e+000,,,,,,,,,,,,,,48,1,6.000000e+000,3.909636e-001,0.000000e+000,0,,0,
1678181879.557,,2.000000e+001,8.759829e+000,7.886280e-005,0.000000e+000,3,9.220101e-001,0.000000e+000,,,,,,,,,,,,,,48,1,6.000000e+000,3.467350e-001,0.000000e+000,0,,0,
1678181938.867,,2.000000e+001,7.811084e+000,7.939767e-005,0.000000e+000,3,9.265625e-001,0.000000e+000,,,,,,,,,,,,,,48,1,6.000000e+000,3.500524e-001,0.000000e+000,0,,0,
1678182003.297,,2.000000e+001,6.824217e+000,7.978678e-005,0.000000e+000,3,9.245019e-001,0.000000e+000,,,,,,,,,,,,,,48,1,6.000000e+000,2.855792e-001,0.000000e+000,0,,0,
1678182080.287,,2.000000e+001,5.828092e+000,7.977297e-005,0.000000e+000,3,9.243209e-001,0.000000e+000,,,,,,,,,,,,,,48,1,6.000000e+000,3.404059e-001,0.000000e+000,0,,0,
1678182146.847,,2.000000e+001,4.787056e+000,7.985366e-005,0.000000e+000,3,9.227231e-001,0.000000e+000,,,,,,,,,,,,,,48,1,6.000000e+000,3.832159e-001,0.000000e+000,0,,0,
1678182208.527,,2.000000e+001,3.769511e+000,8.031839e-005,0.000000e+000,3,9.268800e-001,0.000000e+000,,,,,,,,,,,,,,48,1,6.000000e+000,3.596020e-001,0.000000e+000,0,,0,
1678182270.847,,2.000000e+001,2.788105e+000,8.030327e-005,0.000000e+000,3,9.265117e-001,0.000000e+000,,,,,,,,,,,,,,48,1,6.000000e+000,3.413439e-001,0.000000e+000,0,,0,
1678182382.177,,2.000000e+001,1.979616e+000,7.975977e-005,0.000000e+000,3,9.225121e-001,0.000000e+000,,,,,,,,,,,,,,48,1,6.000000e+000,5.622983e-003,0.000000e+000,0,,0,
