# Supplementary material for: Ultrafast charge-transfer-induced spin transition in cobalt-tungstate molecular photomagnets
Source: Nat Commun. 2025 Jun 6;16:5012. doi: 10.1038/s41467-025-60401-4 (PMC12144094; doi:10.1038/s41467-025-60401-4)
Supplement: Supplementary file 5 — Source Data [file 41467_2025_60401_MOESM5_ESM.zip › Source_Data_files/Photomagnetism_CsCoW/photo1_785nm/FCM_20Oeafterphoto1annealing.dc.dat]

[Header]
TITLE,MPMS DC Measurement
BYAPP,MPMS Measurement,2.1,Summary
FILEOPENTIME, 1678190374.279000 3/7/2023, 8:59:34 PM

INFO, APPNAME, MPMS MultiVu Application, Revision 1.60,  Build 081

INFO, NAME, 230306_CsCoW4Brpy
INFO, WEIGHT, 0.001
INFO, AREA, 0.000
INFO, LENGTH, 0.000
INFO, SHAPE, 
INFO, COMMENT, tape
INFO, SEQUENCE FILE: 230307_MH_FCM2.seq


INFO, BACKGROUND DATA FILE:, None


STARTUPAXIS,X,4,LINEAR,AUTO,0.000000,0.000000
STARTUPAXIS,Y1,5,LINEAR,AUTO,0.000000,0.000000


STARTUPGROUP,Longitudinal
FIELDGROUP,Longitudinal,1,2,3,4,5,6,7,8,9,15,16,17,18,27,28
FIELDGROUP,Transverse,1,2,3,4,10,11,12,13,14,19,20,21,22,27,28

PLOT_APPEARANCE,ALL,HORZ_GRID_ON,VERT_GRID_ON,MARKERS_AND_LINES

[Data]
Time,Comment,Field (Oe),Temperature (K),Long Moment (emu),Long Scan Std Dev,Long Algorithm,Long Reg Fit,Long Percent Error (%),Trans Moment (emu),Trans Scan Std Dev,Trans Algorithm,Trans Reg Fit,Trans Percent Error (%),Long Moment [w/o ABS] (emu),Long Scan Std Dev [w/o ABS],Long Reg Fit [w/o ABS],Long Percent Error [w/o ABS] (%),Trans Moment [w/o ABS] (emu),Trans Scan Std Dev [w/o ABS],Trans Reg Fit [w/o ABS],Trans Percent Error [w/o ABS] (%),Points per Scan,Scans per Measurement,Scan Length (cm),Delta Temp (K),Rot Position (deg),Error,EC Comp. Running,Using ABS,
1678190374.279,,2.000000e+001,5.000007e+001,-8.693493e-006,0.000000e+000,3,5.912958e-001,0.000000e+000,,,,,,,,,,,,,,48,1,6.000000e+000,3.620148e-003,0.000000e+000,0,,0,
1678190449.869,,2.000000e+001,4.850362e+001,-8.728437e-006,0.000000e+000,3,5.685061e-001,0.000000e+000,,,,,,,,,,,,,,48,1,6.000000e+000,9.419708e-001,0.000000e+000,0,,0,
1678190474.309,,2.000000e+001,4.769053e+001,-8.915110e-006,0.000000e+000,3,5.866118e-001,0.000000e+000,,,,,,,,,,,,,,48,1,6.000000e+000,5.423126e-001,0.000000e+000,0,,0,
1678190518.079,,2.000000e+001,4.668225e+001,-8.827570e-006,0.000000e+000,3,5.904152e-001,0.000000e+000,,,,,,,,,,,,,,48,1,6.000000e+000,5.126801e-001,0.000000e+000,0,,0,
1678190566.449,,2.000000e+001,4.569017e+001,-8.365925e-006,0.000000e+000,3,5.896837e-001,0.000000e+000,,,,,,,,,,,,,,48,1,6.000000e+000,4.968414e-001,0.000000e+000,0,,0,
1678190616.889,,2.000000e+001,4.473307e+001,-8.228447e-006,0.000000e+000,3,5.780442e-001,0.000000e+000,,,,,,,,,,,,,,48,1,6.000000e+000,4.061508e-001,0.000000e+000,0,,0,
1678190673.639,,2.000000e+001,4.373552e+001,-8.550095e-006,0.000000e+000,3,5.775248e-001,0.000000e+000,,,,,,,,,,,,,,48,1,6.000000e+000,3.981476e-001,0.000000e+000,0,,0,
1678190729.189,,2.000000e+001,4.278404e+001,-8.362421e-006,0.000000e+000,3,5.761003e-001,0.000000e+000,,,,,,,,,,,,,,48,1,6.000000e+000,3.781700e-001,0.000000e+000,0,,0,
1678190791.289,,2.000000e+001,4.175187e+001,-8.453746e-006,0.000000e+000,3,5.450405e-001,0.000000e+000,,,,,,,,,,,,,,48,1,6.000000e+000,3.857117e-001,0.000000e+000,0,,0,
1678190849.939,,2.000000e+001,4.076775e+001,-8.688267e-006,0.000000e+000,3,5.635511e-001,0.000000e+000,,,,,,,,,,,,,,48,1,6.000000e+000,3.928299e-001,0.000000e+000,0,,0,
1678190907.659,,2.000000e+001,3.980049e+001,-8.955275e-006,0.000000e+000,3,5.861518e-001,0.000000e+000,,,,,,,,,,,,,,48,1,6.000000e+000,3.613205e-001,0.000000e+000,0,,0,
1678190969.609,,2.000000e+001,3.876231e+001,-8.898864e-006,0.000000e+000,3,6.076834e-001,0.000000e+000,,,,,,,,,,,,,,48,1,6.000000e+000,3.955307e-001,0.000000e+000,0,,0,
1678191026.160,,2.000000e+001,3.779646e+001,-8.508573e-006,0.000000e+000,3,5.851832e-001,0.000000e+000,,,,,,,,,,,,,,48,1,6.000000e+000,3.741989e-001,0.000000e+000,0,,0,
1678191086.910,,2.000000e+001,3.674567e+001,-9.244020e-006,0.000000e+000,3,5.916725e-001,0.000000e+000,,,,,,,,,,,,,,48,1,6.000000e+000,3.907700e-001,0.000000e+000,0,,0,
1678191143.620,,2.000000e+001,3.577874e+001,-8.596910e-006,0.000000e+000,3,5.616351e-001,0.000000e+000,,,,,,,,,,,,,,48,1,6.000000e+000,3.749695e-001,0.000000e+000,0,,0,
1678191203.670,,2.000000e+001,3.475961e+001,-8.920890e-006,0.000000e+000,3,5.734465e-001,0.000000e+000,,,,,,,,,,,,,,48,1,6.000000e+000,3.842506e-001,0.000000e+000,0,,0,
1678191261.730,,2.000000e+001,3.376984e+001,-8.930942e-006,0.000000e+000,3,5.509823e-001,0.000000e+000,,,,,,,,,,,,,,48,1,6.000000e+000,3.903427e-001,0.000000e+000,0,,0,
1678191320.910,,2.000000e+001,3.279658e+001,-8.601552e-006,0.000000e+000,3,5.636756e-001,0.000000e+000,,,,,,,,,,,,,,48,1,6.000000e+000,3.837090e-001,0.000000e+000,0,,0,
1678191383.300,,2.000000e+001,3.178430e+001,-9.050717e-006,0.000000e+000,3,5.491654e-001,0.000000e+000,,,,,,,,,,,,,,48,1,6.000000e+000,3.602600e-001,0.000000e+000,0,,0,
1678191446.960,,2.000000e+001,3.076046e+001,-9.038147e-006,0.000000e+000,3,5.713573e-001,0.000000e+000,,,,,,,,,,,,,,48,1,6.000000e+000,3.750896e-001,0.000000e+000,0,,0,
1678191507.070,,2.000000e+001,2.979649e+001,-8.756483e-006,0.000000e+000,3,5.839322e-001,0.000000e+000,,,,,,,,,,,,,,48,1,6.000000e+000,3.486500e-001,0.000000e+000,0,,0,
1678191574.910,,2.000000e+001,2.876567e+001,-8.945451e-006,0.000000e+000,3,5.676512e-001,0.000000e+000,,,,,,,,,,,,,,48,1,6.000000e+000,3.586788e-001,0.000000e+000,0,,0,
1678191659.760,,2.000000e+001,2.736836e+001,-9.072079e-006,0.000000e+000,3,5.749162e-001,0.000000e+000,,,,,,,,,,,,,,48,1,6.000000e+000,3.449402e-001,0.000000e+000,0,,0,
1678191695.760,,2.000000e+001,2.677151e+001,-8.666309e-006,0.000000e+000,3,5.610626e-001,0.000000e+000,,,,,,,,,,,,,,48,1,6.000000e+000,3.926411e-001,0.000000e+000,0,,0,
1678191753.141,,2.000000e+001,2.580706e+001,-8.706133e-006,0.000000e+000,3,5.778521e-001,0.000000e+000,,,,,,,,,,,,,,48,1,6.000000e+000,3.824806e-001,0.000000e+000,0,,0,
1678191816.381,,2.000000e+001,2.446819e+001,-8.837805e-006,0.000000e+000,3,5.767792e-001,0.000000e+000,,,,,,,,,,,,,,48,1,6.000000e+000,1.011169e+000,0.000000e+000,0,,0,
1678191839.741,,2.000000e+001,2.389677e+001,1.117275e-005,0.000000e+000,3,7.059639e-001,0.000000e+000,,,,,,,,,,,,,,48,1,6.000000e+000,1.231995e-001,0.000000e+000,0,,0,
1678191917.071,,2.000000e+001,2.277388e+001,-8.758192e-006,0.000000e+000,3,5.987283e-001,0.000000e+000,,,,,,,,,,,,,,48,1,6.000000e+000,3.877983e-001,0.000000e+000,0,,0,
1678191976.321,,2.000000e+001,2.179020e+001,-8.783319e-006,0.000000e+000,3,5.767947e-001,0.000000e+000,,,,,,,,,,,,,,48,1,6.000000e+000,3.926601e-001,0.000000e+000,0,,0,
1678192038.141,,2.000000e+001,2.076876e+001,-8.845923e-006,0.000000e+000,3,5.733730e-001,0.000000e+000,,,,,,,,,,,,,,48,1,6.000000e+000,3.912506e-001,0.000000e+000,0,,0,
1678192098.121,,2.000000e+001,1.978358e+001,-8.398683e-006,0.000000e+000,3,5.602975e-001,0.000000e+000,,,,,,,,,,,,,,48,1,6.000000e+000,3.649006e-001,0.000000e+000,0,,0,
1678192160.031,,2.000000e+001,1.878020e+001,1.140605e-005,0.000000e+000,3,7.591618e-001,0.000000e+000,,,,,,,,,,,,,,48,1,6.000000e+000,3.362598e-001,0.000000e+000,0,,0,
1678192222.511,,2.000000e+001,1.779272e+001,1.167743e-005,0.000000e+000,3,7.250216e-001,0.000000e+000,,,,,,,,,,,,,,48,1,6.000000e+000,3.854485e-001,0.000000e+000,0,,0,
1678192282.601,,2.000000e+001,1.679240e+001,-8.521302e-006,0.000000e+000,3,5.572935e-001,0.000000e+000,,,,,,,,,,,,,,48,1,6.000000e+000,3.815994e-001,0.000000e+000,0,,0,
1678192343.801,,2.000000e+001,1.574752e+001,1.116654e-005,0.000000e+000,3,7.509304e-001,0.000000e+000,,,,,,,,,,,,,,48,1,6.000000e+000,3.673601e-001,0.000000e+000,0,,0,
1678192401.821,,2.000000e+001,1.479545e+001,-8.652620e-006,0.000000e+000,3,5.794666e-001,0.000000e+000,,,,,,,,,,,,,,48,1,6.000000e+000,3.936901e-001,0.000000e+000,0,,0,
1678192466.982,,2.000000e+001,1.373508e+001,-2.617317e-006,0.000000e+000,2,0.000000e+000,0.000000e+000,,,,,,,,,,,,,,48,1,6.000000e+000,3.954897e-001,0.000000e+000,0,,0,
1678192521.492,,2.000000e+001,1.277540e+001,1.161784e-005,0.000000e+000,3,7.352716e-001,0.000000e+000,,,,,,,,,,,,,,48,1,6.000000e+000,3.781796e-001,0.000000e+000,0,,0,
1678192580.022,,2.000000e+001,1.180970e+001,1.145966e-005,0.000000e+000,3,7.363192e-001,0.000000e+000,,,,,,,,,,,,,,48,1,6.000000e+000,3.781395e-001,0.000000e+000,0,,0,
1678192642.192,,2.000000e+001,1.080528e+001,-9.143200e-006,0.000000e+000,3,5.913078e-001,0.000000e+000,,,,,,,,,,,,,,48,1,6.000000e+000,3.613501e-001,0.000000e+000,0,,0,
1678192702.702,,2.000000e+001,9.822712e+000,1.189688e-005,0.000000e+000,3,7.513859e-001,0.000000e+000,,,,,,,,,,,,,,48,1,6.000000e+000,3.421764e-001,0.000000e+000,0,,0,
1678192767.132,,2.000000e+001,8.793225e+000,1.181493e-005,0.000000e+000,3,7.742549e-001,0.000000e+000,,,,,,,,,,,,,,48,1,6.000000e+000,3.483276e-001,0.000000e+000,0,,0,
1678192834.522,,2.000000e+001,7.742418e+000,-9.039468e-006,0.000000e+000,3,5.966813e-001,0.000000e+000,,,,,,,,,,,,,,48,1,6.000000e+000,3.667073e-001,0.000000e+000,0,,0,
1678192896.322,,2.000000e+001,6.811916e+000,1.181197e-005,0.000000e+000,3,7.492942e-001,0.000000e+000,,,,,,,,,,,,,,48,1,6.000000e+000,2.653751e-001,0.000000e+000,0,,0,
1678192975.792,,2.000000e+001,5.779901e+000,1.192774e-005,0.000000e+000,3,7.659615e-001,0.000000e+000,,,,,,,,,,,,,,48,1,6.000000e+000,3.787746e-001,0.000000e+000,0,,0,
1678193034.814,,2.000000e+001,4.793605e+000,-2.754638e-006,0.000000e+000,2,0.000000e+000,0.000000e+000,,,,,,,,,,,,,,48,1,6.000000e+000,3.646021e-001,0.000000e+000,0,,0,
1678193091.354,,2.000000e+001,3.812725e+000,1.155322e-005,0.000000e+000,3,7.383282e-001,0.000000e+000,,,,,,,,,,,,,,48,1,6.000000e+000,3.574951e-001,0.000000e+000,0,,0,
1678193200.485,,2.000000e+001,2.113525e+000,1.122820e-005,0.000000e+000,3,7.713397e-001,0.000000e+000,,,,,,,,,,,,,,48,1,6.000000e+000,2.587360e-001,0.000000e+000,0,,0,
1678193331.015,,2.000000e+001,1.992747e+000,9.348910e-005,0.000000e+000,3,0.000000e+000,0.000000e+000,,,,,,,,,,,,,,48,1,6.000000e+000,3.989935e-004,0.000000e+000,0,,0,
