# Supplementary material for: Ultrafast charge-transfer-induced spin transition in cobalt-tungstate molecular photomagnets
Source: Nat Commun. 2025 Jun 6;16:5012. doi: 10.1038/s41467-025-60401-4 (PMC12144094; doi:10.1038/s41467-025-60401-4)
Supplement: Supplementary file 5 — Source Data [file 41467_2025_60401_MOESM5_ESM.zip › Source_Data_files/Photomagnetism_CsCoW/photo1_785nm/MH_2Kafterphoto1.dc.dat]

[Header]
TITLE,MPMS DC Measurement
BYAPP,MPMS Measurement,2.1,Summary
FILEOPENTIME, 1679656314.336000 3/24/2023, 8:11:54 PM

INFO, APPNAME, MPMS MultiVu Application, Revision 1.60,  Build 081

INFO, NAME, 230306_CsCoW4Brpy
INFO, WEIGHT, 0.001
INFO, AREA, 0.000
INFO, LENGTH, 0.000
INFO, SHAPE, 
INFO, COMMENT, tape
INFO, SEQUENCE FILE: 230324_MH.seq


INFO, BACKGROUND DATA FILE:, None


STARTUPAXIS,X,4,LINEAR,AUTO,0.000000,0.000000
STARTUPAXIS,Y1,5,LINEAR,AUTO,0.000000,0.000000


STARTUPGROUP,Longitudinal
FIELDGROUP,Longitudinal,1,2,3,4,5,6,7,8,9,15,16,17,18,27,28
FIELDGROUP,Transverse,1,2,3,4,10,11,12,13,14,19,20,21,22,27,28

PLOT_APPEARANCE,ALL,HORZ_GRID_ON,VERT_GRID_ON,MARKERS_AND_LINES

[Data]
Time,Comment,Field (Oe),Temperature (K),Long Moment (emu),Long Scan Std Dev,Long Algorithm,Long Reg Fit,Long Percent Error (%),Trans Moment (emu),Trans Scan Std Dev,Trans Algorithm,Trans Reg Fit,Trans Percent Error (%),Long Moment [w/o ABS] (emu),Long Scan Std Dev [w/o ABS],Long Reg Fit [w/o ABS],Long Percent Error [w/o ABS] (%),Trans Moment [w/o ABS] (emu),Trans Scan Std Dev [w/o ABS],Trans Reg Fit [w/o ABS],Trans Percent Error [w/o ABS] (%),Points per Scan,Scans per Measurement,Scan Length (cm),Delta Temp (K),Rot Position (deg),Error,EC Comp. Running,Using ABS,
1679656314.336,,0.000000e+000,1.999475e+000,7.255748e-005,3.533760e-007,3,9.497348e-001,4.870291e-001,,,,,,,,,,,,,,48,2,6.000000e+000,7.790327e-004,0.000000e+000,0,,0,
1679656564.996,,2.000000e+002,1.999381e+000,6.730779e-005,3.687643e-007,3,7.380476e-001,5.478777e-001,,,,,,,,,,,,,,48,2,6.000000e+000,1.608968e-003,0.000000e+000,0,,0,
1679656771.117,,4.000000e+002,2.000367e+000,6.384051e-005,9.990326e-008,3,5.437669e-001,1.564888e-001,,,,,,,,,,,,,,48,2,6.000000e+000,8.058548e-004,0.000000e+000,0,,0,
1679656972.877,,6.000000e+002,2.000105e+000,6.433157e-005,1.868723e-007,3,4.027237e-001,2.904830e-001,,,,,,,,,,,,,,48,2,6.000000e+000,9.130239e-004,0.000000e+000,0,,0,
1679657173.417,,8.000001e+002,2.000085e+000,6.790761e-005,1.079499e-007,3,3.283803e-001,1.589658e-001,,,,,,,,,,,,,,48,2,6.000000e+000,1.046896e-003,0.000000e+000,0,,0,
1679657377.538,,1.000000e+003,1.999890e+000,7.347262e-005,9.842668e-008,3,2.986636e-001,1.339638e-001,,,,,,,,,,,,,,48,2,6.000000e+000,7.518530e-004,0.000000e+000,0,,0,
1679657583.738,,1.500000e+003,2.000300e+000,9.611336e-005,8.571934e-007,3,3.655286e-001,8.918567e-001,,,,,,,,,,,,,,48,2,6.000000e+000,1.208901e-003,0.000000e+000,0,,0,
1679657793.428,,2.000000e+003,2.000032e+000,1.286076e-004,8.921014e-007,3,4.878503e-001,6.936613e-001,,,,,,,,,,,,,,48,2,6.000000e+000,9.130239e-004,0.000000e+000,0,,0,
1679658004.098,,2.500000e+003,2.000253e+000,1.659537e-004,1.949209e-006,3,5.729405e-001,1.174550e+000,,,,,,,,,,,,,,48,2,6.000000e+000,1.073956e-003,0.000000e+000,0,,0,
1679658211.119,,3.000000e+003,2.000025e+000,1.940809e-004,4.433805e-006,3,6.245514e-001,2.284514e+000,,,,,,,,,,,,,,48,2,6.000000e+000,8.870363e-004,0.000000e+000,0,,0,
1679658422.699,,4.000000e+003,1.999931e+000,2.690915e-004,1.817727e-006,3,7.420127e-001,6.755053e-001,,,,,,,,,,,,,,48,2,6.000000e+000,8.319616e-004,0.000000e+000,0,,0,
1679658634.189,,5.000000e+003,1.999897e+000,3.337535e-004,1.267575e-006,3,7.752807e-001,3.797937e-001,,,,,,,,,,,,,,48,2,6.000000e+000,1.047850e-003,0.000000e+000,0,,0,
1679658831.720,,6.000000e+003,1.999864e+000,3.940591e-004,2.108989e-007,3,7.893448e-001,5.351960e-002,,,,,,,,,,,,,,48,2,6.000000e+000,1.073837e-003,0.000000e+000,0,,0,
1679659036.240,,7.000000e+003,1.999776e+000,4.536150e-004,1.135372e-007,3,7.915835e-001,2.502942e-002,,,,,,,,,,,,,,48,2,6.000000e+000,1.128078e-003,0.000000e+000,0,,0,
1679659235.640,,8.000000e+003,1.999958e+000,5.080818e-004,7.229996e-007,3,7.833502e-001,1.422998e-001,,,,,,,,,,,,,,48,2,6.000000e+000,9.659529e-004,0.000000e+000,0,,0,
1679659434.930,,9.000000e+003,1.999730e+000,5.614136e-004,1.341537e-006,3,7.687993e-001,2.389570e-001,,,,,,,,,,,,,,48,2,6.000000e+000,1.234889e-003,0.000000e+000,0,,0,
1679659664.331,,1.000000e+004,2.000287e+000,6.099396e-004,1.922131e-008,3,7.556722e-001,3.151347e-003,,,,,,,,,,,,,,48,2,6.000000e+000,1.397014e-003,0.000000e+000,0,,0,
1679659879.071,,1.500000e+004,2.000166e+000,8.346933e-004,3.905581e-007,3,6.706769e-001,4.679061e-002,,,,,,,,,,,,,,48,2,6.000000e+000,1.156092e-003,0.000000e+000,0,,0,
1679660141.771,,2.000000e+004,2.000501e+000,1.050648e-003,1.703161e-007,3,5.871747e-001,1.621057e-002,,,,,,,,,,,,,,48,2,6.000000e+000,1.339912e-004,0.000000e+000,0,,0,
1679660360.552,,2.500000e+004,2.000535e+000,1.257269e-003,4.928382e-007,3,5.190246e-001,3.919910e-002,,,,,,,,,,,,,,48,2,6.000000e+000,9.407997e-004,0.000000e+000,0,,0,
1679660582.692,,3.000000e+004,2.000038e+000,1.466116e-003,1.624382e-006,3,4.607823e-001,1.107949e-001,,,,,,,,,,,,,,48,2,6.000000e+000,9.388924e-004,0.000000e+000,0,,0,
1679660815.152,,3.500000e+004,1.999951e+000,1.675408e-003,3.919986e-007,3,4.111294e-001,2.339720e-002,,,,,,,,,,,,,,48,2,6.000000e+000,1.209021e-003,0.000000e+000,0,,0,
1679661040.283,,4.000000e+004,2.000045e+000,1.886087e-003,6.084951e-007,3,3.700241e-001,3.226230e-002,,,,,,,,,,,,,,48,2,6.000000e+000,9.409189e-004,0.000000e+000,0,,0,
1679661269.993,,4.500000e+004,1.999944e+000,2.096839e-003,3.590714e-007,3,3.343136e-001,1.712442e-002,,,,,,,,,,,,,,48,2,6.000000e+000,1.209021e-003,0.000000e+000,0,,0,
1679661500.553,,5.000000e+004,1.999830e+000,2.311543e-003,6.455383e-007,3,3.034226e-001,2.792672e-002,,,,,,,,,,,,,,48,2,6.000000e+000,9.398460e-004,0.000000e+000,0,,0,
1679661740.774,,4.500000e+004,1.999736e+000,2.094097e-003,1.082318e-006,3,3.352910e-001,5.168423e-002,,,,,,,,,,,,,,48,2,6.000000e+000,9.940863e-004,0.000000e+000,0,,0,
1679661972.324,,4.000000e+004,1.999884e+000,1.878865e-003,3.635166e-007,3,3.719193e-001,1.934767e-002,,,,,,,,,,,,,,48,2,6.000000e+000,1.019955e-003,0.000000e+000,0,,0,
1679662198.274,,3.500000e+004,2.000146e+000,1.665846e-003,1.805400e-006,3,4.144835e-001,1.083773e-001,,,,,,,,,,,,,,48,2,6.000000e+000,9.669065e-004,0.000000e+000,0,,0,
1679662431.505,,3.000000e+004,2.000059e+000,1.454465e-003,1.164883e-006,3,4.651282e-001,8.009014e-002,,,,,,,,,,,,,,48,2,6.000000e+000,1.181841e-003,0.000000e+000,0,,0,
1679662657.165,,2.500000e+004,2.000226e+000,1.249539e-003,8.164305e-007,3,5.244821e-001,6.533851e-002,,,,,,,,,,,,,,48,2,6.000000e+000,8.598566e-004,0.000000e+000,0,,0,
1679662877.675,,2.000000e+004,1.999689e+000,1.045650e-003,1.265723e-006,3,5.962960e-001,1.210465e-001,,,,,,,,,,,,,,48,2,6.000000e+000,9.669065e-004,0.000000e+000,0,,0,
1679663143.006,,1.500000e+004,2.001976e+000,8.458195e-004,3.769344e-007,3,6.830004e-001,4.456440e-002,,,,,,,,,,,,,,48,2,6.000000e+000,2.369881e-003,0.000000e+000,0,,0,
1679663364.276,,1.000000e+004,2.000347e+000,6.545122e-004,3.317006e-007,3,7.748523e-001,5.067906e-002,,,,,,,,,,,,,,48,2,6.000000e+000,1.236081e-003,0.000000e+000,0,,0,
1679663515.996,,9.000000e+003,1.999172e+000,6.184370e-004,1.928589e-006,3,7.932938e-001,3.118489e-001,,,,,,,,,,,,,,48,2,6.000000e+000,6.439686e-004,0.000000e+000,0,,0,
1679663673.316,,8.000000e+003,1.999568e+000,5.776788e-004,9.760041e-007,3,8.139863e-001,1.689527e-001,,,,,,,,,,,,,,48,2,6.000000e+000,8.860826e-004,0.000000e+000,0,,0,
1679663826.327,,7.000000e+003,1.999555e+000,5.428618e-004,8.216989e-007,3,8.231345e-001,1.513643e-001,,,,,,,,,,,,,,48,2,6.000000e+000,6.181002e-004,0.000000e+000,0,,0,
1679663979.407,,6.000000e+003,1.999568e+000,5.072905e-004,2.787989e-006,3,8.379697e-001,5.495844e-001,,,,,,,,,,,,,,48,2,6.000000e+000,9.120703e-004,0.000000e+000,0,,0,
1679664162.677,,5.000000e+003,2.000031e+000,4.638657e-004,9.717442e-007,3,8.489616e-001,2.094883e-001,,,,,,,,,,,,,,48,2,6.000000e+000,3.218651e-004,0.000000e+000,0,,0,
1679664320.917,,4.000000e+003,1.999595e+000,4.397964e-004,9.486786e-006,3,8.434278e-001,2.157086e+000,,,,,,,,,,,,,,48,2,6.000000e+000,1.047015e-003,0.000000e+000,0,,0,
1679664482.388,,3.000000e+003,1.999347e+000,4.076646e-004,1.265537e-006,3,8.391345e-001,3.104359e-001,,,,,,,,,,,,,,48,2,6.000000e+000,8.320808e-004,0.000000e+000,0,,0,
1679664641.468,,2.000000e+003,1.999461e+000,3.854001e-004,2.168101e-005,3,8.543810e-001,5.625586e+000,,,,,,,,,,,,,,48,2,6.000000e+000,8.050203e-004,0.000000e+000,0,,0,
1679664798.958,,1.000000e+003,1.999421e+000,3.738180e-004,3.566018e-006,3,8.699558e-001,9.539450e-001,,,,,,,,,,,,,,48,2,6.000000e+000,8.320808e-004,0.000000e+000,0,,0,
1679664997.258,,9.000000e+002,1.999730e+000,3.545675e-004,3.666838e-006,3,8.644142e-001,1.034172e+000,,,,,,,,,,,,,,48,2,6.000000e+000,6.440878e-004,0.000000e+000,0,,0,
1679665197.669,,8.000001e+002,1.999622e+000,3.620795e-004,2.888047e-006,3,8.649274e-001,7.976279e-001,,,,,,,,,,,,,,48,2,6.000000e+000,9.660721e-004,0.000000e+000,0,,0,
1679665399.579,,7.000000e+002,1.999649e+000,3.588199e-004,9.969396e-006,3,8.869966e-001,2.778384e+000,,,,,,,,,,,,,,48,2,6.000000e+000,7.520914e-004,0.000000e+000,0,,0,
1679665601.219,,6.000000e+002,1.999636e+000,3.520701e-004,9.237404e-006,3,8.804471e-001,2.623740e+000,,,,,,,,,,,,,,48,2,6.000000e+000,9.130239e-004,0.000000e+000,0,,0,
1679665804.729,,5.000000e+002,1.999730e+000,3.544442e-004,8.264960e-006,3,8.914531e-001,2.331809e+000,,,,,,,,,,,,,,48,2,6.000000e+000,9.670258e-004,0.000000e+000,0,,0,
1679666000.870,,4.000000e+002,1.999616e+000,3.662662e-004,5.352465e-006,3,9.133729e-001,1.461359e+000,,,,,,,,,,,,,,48,2,6.000000e+000,4.299879e-004,0.000000e+000,0,,0,
1679666200.450,,3.000000e+002,1.999682e+000,3.604978e-004,7.728143e-006,3,9.222536e-001,2.143742e+000,,,,,,,,,,,,,,48,2,6.000000e+000,9.669065e-004,0.000000e+000,0,,0,
1679666402.590,,2.000000e+002,1.999588e+000,3.609279e-004,3.986808e-006,3,9.326091e-001,1.104599e+000,,,,,,,,,,,,,,48,2,6.000000e+000,5.639791e-004,0.000000e+000,0,,0,
1679666601.320,,1.000000e+002,1.999689e+000,3.666580e-004,1.480429e-006,3,9.434078e-001,4.037628e-001,,,,,,,,,,,,,,48,2,6.000000e+000,1.073956e-003,0.000000e+000,0,,0,
1679666797.241,,0.000000e+000,1.999682e+000,3.636030e-004,1.268167e-005,3,9.674306e-001,3.487781e+000,,,,,,,,,,,,,,48,2,6.000000e+000,7.790327e-004,0.000000e+000,0,,0,
1679666991.611,,-1.000000e+002,1.999542e+000,3.683863e-004,3.445978e-006,3,9.647208e-001,9.354253e-001,,,,,,,,,,,,,,48,2,6.000000e+000,9.399652e-004,0.000000e+000,0,,0,
1679667189.251,,-2.000000e+002,1.999609e+000,3.824709e-004,9.604192e-006,3,9.614811e-001,2.511091e+000,,,,,,,,,,,,,,48,2,6.000000e+000,8.859634e-004,0.000000e+000,0,,0,
1679667386.432,,-3.000000e+002,1.999830e+000,3.866017e-004,4.886812e-006,3,9.483752e-001,1.264043e+000,,,,,,,,,,,,,,48,2,6.000000e+000,7.790327e-004,0.000000e+000,0,,0,
1679667586.812,,-4.000000e+002,1.999635e+000,3.886339e-004,1.147631e-005,3,9.309760e-001,2.952987e+000,,,,,,,,,,,,,,48,2,6.000000e+000,8.329153e-004,0.000000e+000,0,,0,
1679667788.042,,-5.000000e+002,1.999615e+000,3.925383e-004,4.688014e-008,3,9.296427e-001,1.194282e-002,,,,,,,,,,,,,,48,2,6.000000e+000,8.319616e-004,0.000000e+000,0,,0,
1679667984.622,,-6.000000e+002,1.999575e+000,3.951906e-004,1.209396e-006,3,9.134717e-001,3.060286e-001,,,,,,,,,,,,,,48,2,6.000000e+000,7.510185e-004,0.000000e+000,0,,0,
1679668182.563,,-7.000000e+002,1.999588e+000,3.962253e-004,1.859400e-006,3,9.074801e-001,4.692786e-001,,,,,,,,,,,,,,48,2,6.000000e+000,7.508993e-004,0.000000e+000,0,,0,
1679668385.113,,-8.000001e+002,1.999662e+000,3.964521e-004,3.343842e-006,3,8.999743e-001,8.434416e-001,,,,,,,,,,,,,,48,2,6.000000e+000,8.870363e-004,0.000000e+000,0,,0,
1679668588.583,,-9.000000e+002,1.999629e+000,4.000076e-004,2.528708e-006,3,8.822696e-001,6.321649e-001,,,,,,,,,,,,,,48,2,6.000000e+000,5.099773e-004,0.000000e+000,0,,0,
1679668790.394,,-1.000000e+003,1.999683e+000,3.987752e-004,1.208594e-006,3,8.819363e-001,3.030765e-001,,,,,,,,,,,,,,48,2,6.000000e+000,8.860826e-004,0.000000e+000,0,,0,
1679669000.474,,-2.000000e+003,1.999649e+000,3.852863e-004,4.897369e-006,3,8.480765e-001,1.271099e+000,,,,,,,,,,,,,,48,2,6.000000e+000,7.249117e-004,0.000000e+000,0,,0,
1679669209.714,,-3.000000e+003,1.999810e+000,3.584002e-004,2.503498e-007,3,8.067337e-001,6.985204e-002,,,,,,,,,,,,,,48,2,6.000000e+000,7.790327e-004,0.000000e+000,0,,0,
1679669413.454,,-4.000000e+003,1.999602e+000,3.249948e-004,8.936572e-006,3,7.863352e-001,2.749758e+000,,,,,,,,,,,,,,48,2,6.000000e+000,5.370378e-004,0.000000e+000,0,,0,
1679669626.315,,-5.000000e+003,1.999756e+000,2.597440e-004,8.520948e-007,3,7.076647e-001,3.280518e-001,,,,,,,,,,,,,,48,2,6.000000e+000,6.990433e-004,0.000000e+000,0,,0,
1679669876.445,,-6.000000e+003,2.000011e+000,1.292576e-004,3.568251e-006,3,3.367561e-001,2.760574e+000,,,,,,,,,,,,,,48,2,6.000000e+000,1.878738e-004,0.000000e+000,0,,0,
1679670078.767,,-7.000000e+003,1.999917e+000,-3.925575e-005,3.127160e-006,2,0.000000e+000,7.966120e+000,,,,,,,,,,,,,,48,2,6.000000e+000,9.940863e-004,0.000000e+000,0,,0,
1679670279.898,,-8.000000e+003,1.999575e+000,-1.846554e-004,2.478237e-006,3,4.211764e-001,1.342088e+000,,,,,,,,,,,,,,48,2,6.000000e+000,1.021028e-003,0.000000e+000,0,,0,
1679670485.018,,-9.000000e+003,1.999770e+000,-3.000415e-004,2.573242e-006,3,5.794177e-001,8.576286e-001,,,,,,,,,,,,,,48,2,6.000000e+000,5.910397e-004,0.000000e+000,0,,0,
1679670690.998,,-1.000000e+004,1.999663e+000,-4.018694e-004,1.696246e-006,3,6.333009e-001,4.220889e-001,,,,,,,,,,,,,,48,2,6.000000e+000,9.659529e-004,0.000000e+000,0,,0,
1679670957.699,,-1.500000e+004,2.000307e+000,-7.634615e-004,1.045192e-006,3,6.374758e-001,1.369018e-001,,,,,,,,,,,,,,48,2,6.000000e+000,2.419949e-004,0.000000e+000,0,,0,
1679671174.749,,-2.000000e+004,1.999850e+000,-1.012766e-003,2.010701e-006,3,5.755749e-001,1.985357e-001,,,,,,,,,,,,,,48,2,6.000000e+000,9.130239e-004,0.000000e+000,0,,0,
1679671395.299,,-2.500000e+004,1.999803e+000,-1.237357e-003,7.560914e-007,3,5.116900e-001,6.110536e-002,,,,,,,,,,,,,,48,2,6.000000e+000,9.928942e-004,0.000000e+000,0,,0,
1679671616.299,,-3.000000e+004,1.999568e+000,-1.453585e-003,1.690401e-006,3,4.558762e-001,1.162919e-001,,,,,,,,,,,,,,48,2,6.000000e+000,8.319616e-004,0.000000e+000,0,,0,
1679671864.980,,-3.500000e+004,2.000200e+000,-1.667244e-003,1.119526e-008,3,4.077886e-001,6.714829e-004,,,,,,,,,,,,,,48,2,6.000000e+000,1.235962e-003,0.000000e+000,0,,0,
1679672090.600,,-4.000000e+004,1.999508e+000,-1.877167e-003,1.646938e-006,3,3.672919e-001,8.773525e-002,,,,,,,,,,,,,,48,2,6.000000e+000,9.659529e-004,0.000000e+000,0,,0,
1679672319.620,,-4.500000e+004,2.000078e+000,-2.090982e-003,7.621006e-007,3,3.319472e-001,3.644702e-002,,,,,,,,,,,,,,48,2,6.000000e+000,9.130239e-004,0.000000e+000,0,,0,
1679672551.611,,-5.000000e+004,1.999951e+000,-2.304628e-003,1.580342e-006,3,3.013639e-001,6.857257e-002,,,,,,,,,,,,,,48,2,6.000000e+000,9.129047e-004,0.000000e+000,0,,0,
1679672787.381,,-4.500000e+004,1.999776e+000,-2.089407e-003,7.737898e-008,3,3.327332e-001,3.703394e-003,,,,,,,,,,,,,,48,2,6.000000e+000,1.046896e-003,0.000000e+000,0,,0,
1679673020.291,,-4.000000e+004,1.999709e+000,-1.872818e-003,8.318240e-007,3,3.691800e-001,4.441564e-002,,,,,,,,,,,,,,48,2,6.000000e+000,1.020908e-003,0.000000e+000,0,,0,
1679673250.172,,-3.500000e+004,1.999743e+000,-1.659141e-003,3.722423e-007,3,4.116150e-001,2.243585e-002,,,,,,,,,,,,,,48,2,6.000000e+000,8.318424e-004,0.000000e+000,0,,0,
1679673476.532,,-3.000000e+004,1.999669e+000,-1.448776e-003,2.465014e-006,3,4.619216e-001,1.701447e-001,,,,,,,,,,,,,,48,2,6.000000e+000,9.940863e-004,0.000000e+000,0,,0,
1679673702.522,,-2.500000e+004,1.999709e+000,-1.242799e-003,1.361212e-006,3,5.220639e-001,1.095279e-001,,,,,,,,,,,,,,48,2,6.000000e+000,1.073956e-003,0.000000e+000,0,,0,
1679673929.933,,-2.000000e+004,1.999743e+000,-1.040558e-003,1.399242e-006,3,5.930498e-001,1.344704e-001,,,,,,,,,,,,,,48,2,6.000000e+000,1.019835e-003,0.000000e+000,0,,0,
1679674197.003,,-1.500000e+004,2.000939e+000,-8.393656e-004,3.817912e-007,3,6.810062e-001,4.548568e-002,,,,,,,,,,,,,,48,2,6.000000e+000,9.419918e-004,0.000000e+000,0,,0,
1679674416.313,,-1.000000e+004,1.999421e+000,-6.493477e-004,9.867055e-007,3,7.720596e-001,1.519533e-001,,,,,,,,,,,,,,48,2,6.000000e+000,1.073956e-003,0.000000e+000,0,,0,
1679674619.794,,-9.000000e+003,1.999334e+000,-6.080967e-004,2.268686e-006,3,7.949910e-001,3.730798e-001,,,,,,,,,,,,,,48,2,6.000000e+000,9.659529e-004,0.000000e+000,0,,0,
1679674819.944,,-8.000000e+003,1.999428e+000,-5.782318e-004,3.271279e-006,3,8.118527e-001,5.657383e-001,,,,,,,,,,,,,,48,2,6.000000e+000,7.250309e-004,0.000000e+000,0,,0,
1679675024.114,,-7.000000e+003,1.999441e+000,-5.349056e-004,6.381296e-007,3,8.274142e-001,1.192976e-001,,,,,,,,,,,,,,48,2,6.000000e+000,9.928942e-004,0.000000e+000,0,,0,
1679675226.115,,-6.000000e+003,1.999334e+000,-4.966522e-004,3.940154e-007,3,8.381611e-001,7.933427e-002,,,,,,,,,,,,,,48,2,6.000000e+000,8.590221e-004,0.000000e+000,0,,0,
1679675431.605,,-5.000000e+003,1.999548e+000,-4.637559e-004,3.118352e-006,3,8.420489e-001,6.724125e-001,,,,,,,,,,,,,,48,2,6.000000e+000,5.900860e-004,0.000000e+000,0,,0,
1679675661.245,,-4.000000e+003,1.999871e+000,-4.287480e-004,8.498311e-007,3,8.419565e-001,1.982123e-001,,,,,,,,,,,,,,48,2,6.000000e+000,1.476049e-003,0.000000e+000,0,,0,
1679675872.675,,-3.000000e+003,1.999193e+000,-3.992965e-004,3.070299e-006,3,8.308823e-001,7.689272e-001,,,,,,,,,,,,,,48,2,6.000000e+000,1.047015e-003,0.000000e+000,0,,0,
1679676150.826,,-2.000000e+003,2.000690e+000,-3.678062e-004,3.870595e-007,3,8.248169e-001,1.052346e-001,,,,,,,,,,,,,,48,2,6.000000e+000,3.228188e-004,0.000000e+000,0,,0,
1679676362.256,,-1.000000e+003,1.999005e+000,-3.534402e-004,7.546447e-006,3,8.545573e-001,2.135141e+000,,,,,,,,,,,,,,48,2,6.000000e+000,1.127005e-003,0.000000e+000,0,,0,
1679676560.596,,-9.000000e+002,1.999367e+000,-3.572157e-004,7.047270e-006,3,8.732768e-001,1.972833e+000,,,,,,,,,,,,,,48,2,6.000000e+000,8.319616e-004,0.000000e+000,0,,0,
1679676760.477,,-8.000001e+002,1.999306e+000,-3.474769e-004,2.145147e-006,3,8.642259e-001,6.173496e-001,,,,,,,,,,,,,,48,2,6.000000e+000,1.153946e-003,0.000000e+000,0,,0,
1679676962.627,,-7.000000e+002,1.999260e+000,-3.495052e-004,8.536260e-006,3,8.642395e-001,2.442384e+000,,,,,,,,,,,,,,48,2,6.000000e+000,1.019001e-003,0.000000e+000,0,,0,
1679677161.357,,-6.000000e+002,1.999246e+000,-3.484760e-004,4.860141e-006,3,8.686014e-001,1.394684e+000,,,,,,,,,,,,,,48,2,6.000000e+000,9.390116e-004,0.000000e+000,0,,0,
1679677362.338,,-5.000000e+002,1.999367e+000,-3.529969e-004,4.204498e-006,3,8.835548e-001,1.191087e+000,,,,,,,,,,,,,,48,2,6.000000e+000,1.045942e-003,0.000000e+000,0,,0,
1679677559.628,,-4.000000e+002,1.999334e+000,-3.546342e-004,6.031012e-006,3,8.984643e-001,1.700629e+000,,,,,,,,,,,,,,48,2,6.000000e+000,8.590221e-004,0.000000e+000,0,,0,
1679677761.018,,-3.000000e+002,1.999314e+000,-3.561813e-004,7.483947e-007,3,9.209023e-001,2.101163e-001,,,,,,,,,,,,,,48,2,6.000000e+000,8.859634e-004,0.000000e+000,0,,0,
1679677954.438,,-2.000000e+002,1.999119e+000,-3.538922e-004,1.147771e-005,3,9.326392e-001,3.243279e+000,,,,,,,,,,,,,,48,2,6.000000e+000,8.590221e-004,0.000000e+000,0,,0,
1679678154.399,,-1.000000e+002,1.999387e+000,-3.644498e-004,3.365594e-006,3,9.378860e-001,9.234727e-001,,,,,,,,,,,,,,48,2,6.000000e+000,8.320808e-004,0.000000e+000,0,,0,
1679678350.899,,0.000000e+000,1.999139e+000,-3.676476e-004,1.032585e-005,3,9.779105e-001,2.808628e+000,,,,,,,,,,,,,,48,2,6.000000e+000,1.073956e-003,0.000000e+000,0,,0,
1679678546.939,,1.000000e+002,1.999253e+000,-3.562121e-004,3.411363e-006,3,9.739653e-001,9.576775e-001,,,,,,,,,,,,,,48,2,6.000000e+000,9.119511e-004,0.000000e+000,0,,0,
1679678746.629,,2.000000e+002,1.999287e+000,-3.727903e-004,1.065412e-005,3,9.680892e-001,2.857939e+000,,,,,,,,,,,,,,48,2,6.000000e+000,8.050203e-004,0.000000e+000,0,,0,
1679678943.780,,3.000000e+002,1.999059e+000,-3.798097e-004,4.722896e-006,3,9.341617e-001,1.243490e+000,,,,,,,,,,,,,,48,2,6.000000e+000,1.020074e-003,0.000000e+000,0,,0,
1679679142.810,,4.000000e+002,1.999327e+000,-3.837264e-004,1.273666e-007,3,9.314046e-001,3.319203e-002,,,,,,,,,,,,,,48,2,6.000000e+000,8.590221e-004,0.000000e+000,0,,0,
1679679343.200,,5.000000e+002,1.999267e+000,-3.899006e-004,8.664079e-006,3,9.239036e-001,2.222125e+000,,,,,,,,,,,,,,48,2,6.000000e+000,1.073956e-003,0.000000e+000,0,,0,
1679679540.541,,6.000000e+002,1.999246e+000,-3.902621e-004,1.574745e-006,3,9.112577e-001,4.035094e-001,,,,,,,,,,,,,,48,2,6.000000e+000,8.320808e-004,0.000000e+000,0,,0,
1679679741.541,,7.000000e+002,1.999213e+000,-3.927145e-004,4.250679e-006,3,9.062394e-001,1.082384e+000,,,,,,,,,,,,,,48,2,6.000000e+000,1.099944e-003,0.000000e+000,0,,0,
1679679941.301,,8.000001e+002,1.999481e+000,-3.905159e-004,1.156219e-006,3,8.951864e-001,2.960747e-001,,,,,,,,,,,,,,48,2,6.000000e+000,8.320808e-004,0.000000e+000,0,,0,
1679680140.331,,9.000000e+002,1.999159e+000,-3.920116e-004,1.227918e-006,3,8.878748e-001,3.132351e-001,,,,,,,,,,,,,,48,2,6.000000e+000,1.047015e-003,0.000000e+000,0,,0,
1679680339.312,,1.000000e+003,1.999313e+000,-3.934839e-004,3.535561e-006,3,8.823298e-001,8.985274e-001,,,,,,,,,,,,,,48,2,6.000000e+000,1.074076e-003,0.000000e+000,0,,0,
1679680545.152,,2.000000e+003,1.999273e+000,-3.988657e-004,6.941181e-005,3,8.203699e-001,1.740230e+001,,,,,,,,,,,,,,48,2,6.000000e+000,9.399652e-004,0.000000e+000,0,,0,
1679680753.862,,3.000000e+003,1.999159e+000,-3.461206e-004,1.794143e-006,3,7.947569e-001,5.183577e-001,,,,,,,,,,,,,,48,2,6.000000e+000,9.119511e-004,0.000000e+000,0,,0,
1679680963.333,,4.000000e+003,1.999152e+000,-3.216388e-004,2.994155e-006,3,7.796884e-001,9.309059e-001,,,,,,,,,,,,,,48,2,6.000000e+000,9.390116e-004,0.000000e+000,0,,0,
1679681169.833,,5.000000e+003,1.999239e+000,-2.562410e-004,8.229337e-007,3,7.029061e-001,3.211561e-001,,,,,,,,,,,,,,48,2,6.000000e+000,8.590221e-004,0.000000e+000,0,,0,
1679681416.683,,6.000000e+003,2.000475e+000,-1.295539e-004,2.646721e-006,3,3.387434e-001,2.042950e+000,,,,,,,,,,,,,,48,2,6.000000e+000,1.317024e-003,0.000000e+000,0,,0,
1679681621.916,,7.000000e+003,1.998737e+000,3.710059e-005,3.194818e-006,2,0.000000e+000,8.611233e+000,,,,,,,,,,,,,,48,2,6.000000e+000,1.232982e-003,0.000000e+000,0,,0,
1679681819.026,,8.000000e+003,1.999394e+000,1.904517e-004,7.361694e-006,3,3.504339e-001,3.865386e+000,,,,,,,,,,,,,,48,2,6.000000e+000,9.120703e-004,0.000000e+000,0,,0,
1679682022.046,,9.000000e+003,1.999153e+000,2.856610e-004,1.887889e-005,3,5.700587e-001,6.608843e+000,,,,,,,,,,,,,,48,2,6.000000e+000,7.239580e-004,0.000000e+000,0,,0,
1679682222.976,,1.000000e+004,1.999240e+000,3.993060e-004,1.847732e-006,3,6.305697e-001,4.627358e-001,,,,,,,,,,,,,,48,2,6.000000e+000,8.319616e-004,0.000000e+000,0,,0,
1679682464.547,,1.500000e+004,1.999884e+000,7.587599e-004,7.415211e-007,3,6.363298e-001,9.772803e-002,,,,,,,,,,,,,,48,2,6.000000e+000,1.610994e-003,0.000000e+000,0,,0,
1679682681.077,,2.000000e+004,1.998797e+000,1.008942e-003,1.256503e-006,3,5.735157e-001,1.245367e-001,,,,,,,,,,,,,,48,2,6.000000e+000,9.660721e-004,0.000000e+000,0,,0,
1679682909.357,,2.500000e+004,1.999448e+000,1.235089e-003,3.826144e-007,3,5.094837e-001,3.097868e-002,,,,,,,,,,,,,,48,2,6.000000e+000,8.850098e-004,0.000000e+000,0,,0,
1679683132.868,,3.000000e+004,1.999488e+000,1.448916e-003,2.084540e-006,3,4.540689e-001,1.438689e-001,,,,,,,,,,,,,,48,2,6.000000e+000,1.423120e-003,0.000000e+000,0,,0,
1679683361.278,,3.500000e+004,1.999434e+000,1.662960e-003,1.082153e-006,3,4.063239e-001,6.507392e-002,,,,,,,,,,,,,,48,2,6.000000e+000,9.660721e-004,0.000000e+000,0,,0,
1679683579.918,,4.000000e+004,1.999280e+000,1.875368e-003,2.304906e-008,3,3.654537e-001,1.229042e-003,,,,,,,,,,,,,,48,2,6.000000e+000,9.390116e-004,0.000000e+000,0,,0,
1679683803.229,,4.500000e+004,1.999361e+000,2.085272e-003,9.690482e-007,3,3.302776e-001,4.647107e-002,,,,,,,,,,,,,,48,2,6.000000e+000,9.400845e-004,0.000000e+000,0,,0,
1679684031.889,,5.000000e+004,1.999213e+000,2.300583e-003,2.347876e-006,3,2.997227e-001,1.020557e-001,,,,,,,,,,,,,,48,2,6.000000e+000,9.390116e-004,0.000000e+000,0,,0,
