# Supplementary material for: Ultrafast charge-transfer-induced spin transition in cobalt-tungstate molecular photomagnets
Source: Nat Commun. 2025 Jun 6;16:5012. doi: 10.1038/s41467-025-60401-4 (PMC12144094; doi:10.1038/s41467-025-60401-4)
Supplement: Supplementary file 5 — Source Data [file 41467_2025_60401_MOESM5_ESM.zip › Source_Data_files/Photomagnetism_CsCoW/photo1_785nm/photo1.dc.dat]

[Header]
TITLE,MPMS DC Measurement
BYAPP,MPMS Measurement,2.1,Summary
FILEOPENTIME, 1678168831.072000 3/7/2023, 3:00:31 PM

INFO, APPNAME, MPMS MultiVu Application, Revision 1.60,  Build 081

INFO, NAME, 230306_CsCoW4Brpy
INFO, WEIGHT, 0.001
INFO, AREA, 0.000
INFO, LENGTH, 0.000
INFO, SHAPE, 
INFO, COMMENT, tape
INFO, SEQUENCE FILE: continuous6_48.seq


INFO, BACKGROUND DATA FILE:, None


STARTUPAXIS,X,4,LINEAR,AUTO,0.000000,0.000000
STARTUPAXIS,Y1,5,LINEAR,AUTO,0.000000,0.000000


STARTUPGROUP,Longitudinal
FIELDGROUP,Longitudinal,1,2,3,4,5,6,7,8,9,15,16,17,18,27,28
FIELDGROUP,Transverse,1,2,3,4,10,11,12,13,14,19,20,21,22,27,28

PLOT_APPEARANCE,ALL,HORZ_GRID_ON,VERT_GRID_ON,MARKERS_AND_LINES

[Data]
Time,Comment,Field (Oe),Temperature (K),Long Moment (emu),Long Scan Std Dev,Long Algorithm,Long Reg Fit,Long Percent Error (%),Trans Moment (emu),Trans Scan Std Dev,Trans Algorithm,Trans Reg Fit,Trans Percent Error (%),Long Moment [w/o ABS] (emu),Long Scan Std Dev [w/o ABS],Long Reg Fit [w/o ABS],Long Percent Error [w/o ABS] (%),Trans Moment [w/o ABS] (emu),Trans Scan Std Dev [w/o ABS],Trans Reg Fit [w/o ABS],Trans Percent Error [w/o ABS] (%),Points per Scan,Scans per Measurement,Scan Length (cm),Delta Temp (K),Rot Position (deg),Error,EC Comp. Running,Using ABS,
1678168831.072,,2.000000e+001,2.999399e+000,1.249374e-005,0.000000e+000,3,7.594311e-001,0.000000e+000,,,,,,,,,,,,,,48,1,6.000000e+000,1.518965e-003,0.000000e+000,0,,0,
1678168855.316,,2.000000e+001,2.995329e+000,-9.816958e-006,0.000000e+000,2,0.000000e+000,0.000000e+000,,,,,,,,,,,,,,48,1,6.000000e+000,6.620169e-003,0.000000e+000,0,,0,
1678168877.366,,2.000000e+001,2.993486e+000,1.323853e-005,0.000000e+000,3,7.558506e-001,0.000000e+000,,,,,,,,,,,,,,48,1,6.000000e+000,6.703138e-003,0.000000e+000,0,,0,
1678168900.977,,2.000000e+001,2.990324e+000,1.284014e-005,0.000000e+000,3,7.604780e-001,0.000000e+000,,,,,,,,,,,,,,48,1,6.000000e+000,3.769398e-004,0.000000e+000,0,,0,
1678168924.987,,2.000000e+001,3.001159e+000,1.247767e-005,0.000000e+000,3,7.434988e-001,0.000000e+000,,,,,,,,,,,,,,48,1,6.000000e+000,2.035189e-002,0.000000e+000,0,,0,
1678168947.917,,2.000000e+001,2.991312e+000,1.302563e-005,0.000000e+000,3,7.516555e-001,0.000000e+000,,,,,,,,,,,,,,48,1,6.000000e+000,4.711151e-004,0.000000e+000,0,,0,
1678168973.999,,2.000000e+001,3.009081e+000,-3.137324e-006,0.000000e+000,2,0.000000e+000,0.000000e+000,,,,,,,,,,,,,,48,1,6.000000e+000,3.469014e-002,0.000000e+000,0,,0,
1678168996.949,,2.000000e+001,3.015462e+000,1.371439e-005,0.000000e+000,3,7.436678e-001,0.000000e+000,,,,,,,,,,,,,,48,1,6.000000e+000,4.820609e-002,0.000000e+000,0,,0,
1678169068.109,,2.000000e+001,2.990700e+000,1.301100e-005,0.000000e+000,3,7.813097e-001,0.000000e+000,,,,,,,,,,,,,,48,1,6.000000e+000,0.000000e+000,0.000000e+000,0,,0,
1678169116.889,,2.000000e+001,3.001830e+000,-1.727435e-005,0.000000e+000,3,0.000000e+000,0.000000e+000,,,,,,,,,,,,,,48,1,6.000000e+000,2.150798e-002,0.000000e+000,0,,0,
1678169190.421,,2.000000e+001,2.990653e+000,-8.675839e-005,0.000000e+000,2,0.000000e+000,0.000000e+000,,,,,,,,,,,,,,48,1,6.000000e+000,2.820492e-004,0.000000e+000,0,,0,
1678169235.991,,2.000000e+001,2.990794e+000,1.288611e-005,0.000000e+000,3,7.587935e-001,0.000000e+000,,,,,,,,,,,,,,48,1,6.000000e+000,1.881123e-004,0.000000e+000,0,,0,
1678169260.993,,2.000000e+001,2.990794e+000,-3.168232e-006,0.000000e+000,2,0.000000e+000,0.000000e+000,,,,,,,,,,,,,,48,1,6.000000e+000,1.881123e-004,0.000000e+000,0,,0,
1678169331.473,,2.000000e+001,2.992870e+000,1.289486e-005,0.000000e+000,3,7.502483e-001,0.000000e+000,,,,,,,,,,,,,,48,1,6.000000e+000,4.339933e-003,0.000000e+000,0,,0,
1678169402.723,,2.000000e+001,3.003232e+000,1.261633e-005,0.000000e+000,3,7.588036e-001,0.000000e+000,,,,,,,,,,,,,,48,1,6.000000e+000,2.525187e-002,0.000000e+000,0,,0,
1678169425.823,,2.000000e+001,2.990653e+000,-9.395641e-007,0.000000e+000,3,4.259778e-001,0.000000e+000,,,,,,,,,,,,,,48,1,6.000000e+000,9.393692e-005,0.000000e+000,0,,0,
1678169448.343,,2.000000e+001,2.990747e+000,1.985401e-005,0.000000e+000,3,5.412931e-001,0.000000e+000,,,,,,,,,,,,,,48,1,6.000000e+000,9.393692e-005,0.000000e+000,0,,0,
1678169471.383,,2.000000e+001,2.990559e+000,1.602250e-005,0.000000e+000,3,1.698724e-001,0.000000e+000,,,,,,,,,,,,,,48,1,6.000000e+000,4.708767e-004,0.000000e+000,0,,0,
1678169495.733,,2.000000e+001,2.990653e+000,1.466922e-007,0.000000e+000,3,0.000000e+000,0.000000e+000,,,,,,,,,,,,,,48,1,6.000000e+000,6.599426e-004,0.000000e+000,0,,0,
1678169542.233,,2.000000e+001,2.991453e+000,-1.888032e-004,0.000000e+000,3,0.000000e+000,0.000000e+000,,,,,,,,,,,,,,48,1,6.000000e+000,1.881123e-004,0.000000e+000,0,,0,
1678169589.813,,2.000000e+001,2.990888e+000,-9.640358e-006,0.000000e+000,3,5.289618e-001,0.000000e+000,,,,,,,,,,,,,,48,1,6.000000e+000,0.000000e+000,0.000000e+000,0,,0,
1678169612.934,,2.000000e+001,2.990982e+000,1.356982e-005,0.000000e+000,3,7.720714e-001,0.000000e+000,,,,,,,,,,,,,,48,1,6.000000e+000,1.878738e-004,0.000000e+000,0,,0,
1678169635.954,,2.000000e+001,2.991171e+000,1.361911e-005,0.000000e+000,3,7.757680e-001,0.000000e+000,,,,,,,,,,,,,,48,1,6.000000e+000,3.759861e-004,0.000000e+000,0,,0,
1678169659.454,,2.000000e+001,2.990700e+000,1.300909e-005,0.000000e+000,3,7.545366e-001,0.000000e+000,,,,,,,,,,,,,,48,1,6.000000e+000,3.762245e-004,0.000000e+000,0,,0,
1678169684.854,,2.000000e+001,2.990323e+000,-1.834969e-006,0.000000e+000,2,0.000000e+000,0.000000e+000,,,,,,,,,,,,,,48,1,6.000000e+000,0.000000e+000,0.000000e+000,0,,0,
1678169708.854,,2.000000e+001,2.992445e+000,1.335883e-005,0.000000e+000,3,7.742185e-001,0.000000e+000,,,,,,,,,,,,,,48,1,6.000000e+000,4.243851e-003,0.000000e+000,0,,0,
1678169734.976,,2.000000e+001,2.990465e+000,-3.044397e-006,0.000000e+000,2,0.000000e+000,0.000000e+000,,,,,,,,,,,,,,48,1,6.000000e+000,2.830029e-004,0.000000e+000,0,,0,
1678169758.126,,2.000000e+001,3.002409e+000,1.301719e-005,0.000000e+000,3,7.595240e-001,0.000000e+000,,,,,,,,,,,,,,48,1,6.000000e+000,2.304292e-002,0.000000e+000,0,,0,
1678169781.506,,2.000000e+001,2.990841e+000,1.319487e-005,0.000000e+000,3,7.415269e-001,0.000000e+000,,,,,,,,,,,,,,48,1,6.000000e+000,9.417534e-005,0.000000e+000,0,,0,
1678169804.886,,2.000000e+001,3.008512e+000,1.345551e-005,0.000000e+000,3,7.760791e-001,0.000000e+000,,,,,,,,,,,,,,48,1,6.000000e+000,3.543711e-002,0.000000e+000,0,,0,
1678169875.946,,2.000000e+001,2.992775e+000,1.309426e-005,0.000000e+000,3,7.879465e-001,0.000000e+000,,,,,,,,,,,,,,48,1,6.000000e+000,4.151106e-003,0.000000e+000,0,,0,
1678169898.926,,2.000000e+001,2.991077e+000,1.343676e-005,0.000000e+000,3,7.703079e-001,0.000000e+000,,,,,,,,,,,,,,48,1,6.000000e+000,1.878738e-004,0.000000e+000,0,,0,
1678169923.526,,2.000000e+001,2.990936e+000,1.266315e-005,0.000000e+000,3,7.427855e-001,0.000000e+000,,,,,,,,,,,,,,48,1,6.000000e+000,9.489059e-005,0.000000e+000,0,,0,
1678169947.466,,2.000000e+001,2.999527e+000,1.331440e-005,0.000000e+000,3,7.580236e-001,0.000000e+000,,,,,,,,,,,,,,48,1,6.000000e+000,1.690197e-002,0.000000e+000,0,,0,
1678169971.576,,2.000000e+001,2.991123e+000,1.342564e-005,0.000000e+000,3,7.585987e-001,0.000000e+000,,,,,,,,,,,,,,48,1,6.000000e+000,6.589890e-004,0.000000e+000,0,,0,
1678169995.486,,2.000000e+001,2.991123e+000,1.320961e-005,0.000000e+000,3,7.601252e-001,0.000000e+000,,,,,,,,,,,,,,48,1,6.000000e+000,6.589890e-004,0.000000e+000,0,,0,
1678170019.486,,2.000000e+001,2.990935e+000,-8.666766e-005,0.000000e+000,3,5.096769e-002,0.000000e+000,,,,,,,,,,,,,,48,1,6.000000e+000,4.708767e-004,0.000000e+000,0,,0,
1678170067.006,,2.000000e+001,2.991077e+000,1.283785e-005,0.000000e+000,3,7.440770e-001,0.000000e+000,,,,,,,,,,,,,,48,1,6.000000e+000,1.878738e-004,0.000000e+000,0,,0,
1678170089.666,,2.000000e+001,2.991030e+000,1.309167e-005,0.000000e+000,3,7.662584e-001,0.000000e+000,,,,,,,,,,,,,,48,1,6.000000e+000,2.827644e-004,0.000000e+000,0,,0,
1678170113.526,,2.000000e+001,2.990841e+000,1.275005e-005,0.000000e+000,3,7.494835e-001,0.000000e+000,,,,,,,,,,,,,,48,1,6.000000e+000,9.417534e-005,0.000000e+000,0,,0,
1678170138.136,,2.000000e+001,2.991124e+000,1.403870e-005,0.000000e+000,3,7.874447e-001,0.000000e+000,,,,,,,,,,,,,,48,1,6.000000e+000,1.790047e-003,0.000000e+000,0,,0,
1678170162.076,,2.000000e+001,2.992444e+000,1.397981e-005,0.000000e+000,3,7.510307e-001,0.000000e+000,,,,,,,,,,,,,,48,1,6.000000e+000,8.490086e-004,0.000000e+000,0,,0,
1678170186.446,,2.000000e+001,3.003982e+000,1.316623e-005,0.000000e+000,3,7.574474e-001,0.000000e+000,,,,,,,,,,,,,,48,1,6.000000e+000,2.298284e-002,0.000000e+000,0,,0,
1678170209.526,,2.000000e+001,2.992255e+000,1.253182e-005,0.000000e+000,3,7.735491e-001,0.000000e+000,,,,,,,,,,,,,,48,1,6.000000e+000,8.490086e-004,0.000000e+000,0,,0,
1678170282.586,,2.000000e+001,2.989571e+000,-2.636739e-006,0.000000e+000,2,0.000000e+000,0.000000e+000,,,,,,,,,,,,,,48,1,6.000000e+000,1.127958e-003,0.000000e+000,0,,0,
1678170306.096,,2.000000e+001,2.990511e+000,1.287640e-005,0.000000e+000,3,7.657299e-001,0.000000e+000,,,,,,,,,,,,,,48,1,6.000000e+000,7.531643e-004,0.000000e+000,0,,0,
1678170330.457,,2.000000e+001,2.991124e+000,1.332205e-005,0.000000e+000,3,7.721429e-001,0.000000e+000,,,,,,,,,,,,,,48,1,6.000000e+000,4.708767e-004,0.000000e+000,0,,0,
1678170355.939,,2.000000e+001,2.991783e+000,-2.897442e-006,0.000000e+000,2,0.000000e+000,0.000000e+000,,,,,,,,,,,,,,48,1,6.000000e+000,9.417534e-005,0.000000e+000,0,,0,
1678170378.459,,2.000000e+001,2.994288e+000,1.250004e-005,0.000000e+000,3,7.628177e-001,0.000000e+000,,,,,,,,,,,,,,48,1,6.000000e+000,6.235123e-003,0.000000e+000,0,,0,
1678170402.529,,2.000000e+001,3.003886e+000,1.296631e-005,0.000000e+000,3,7.815120e-001,0.000000e+000,,,,,,,,,,,,,,48,1,6.000000e+000,1.163292e-002,0.000000e+000,0,,0,
1678170426.879,,2.000000e+001,2.999873e+000,-7.590860e-006,0.000000e+000,3,0.000000e+000,0.000000e+000,,,,,,,,,,,,,,48,1,6.000000e+000,1.709938e-003,0.000000e+000,0,,0,
1678170453.061,,2.000000e+001,2.998310e+000,1.613406e-006,0.000000e+000,2,0.000000e+000,0.000000e+000,,,,,,,,,,,,,,48,1,6.000000e+000,4.836798e-003,0.000000e+000,0,,0,
1678170475.521,,2.000000e+001,2.992870e+000,7.370078e-006,0.000000e+000,3,1.747462e-001,0.000000e+000,,,,,,,,,,,,,,48,1,6.000000e+000,3.962994e-003,0.000000e+000,0,,0,
1678170498.951,,2.000000e+001,2.996601e+000,6.055419e-006,0.000000e+000,3,0.000000e+000,0.000000e+000,,,,,,,,,,,,,,48,1,6.000000e+000,4.739761e-004,0.000000e+000,0,,0,
1678170522.361,,2.000000e+001,2.997075e+000,9.422737e-006,0.000000e+000,3,3.550012e-001,0.000000e+000,,,,,,,,,,,,,,48,1,6.000000e+000,1.042128e-003,0.000000e+000,0,,0,
1678170545.341,,2.000000e+001,2.996980e+000,1.044278e-005,0.000000e+000,3,3.936977e-001,0.000000e+000,,,,,,,,,,,,,,48,1,6.000000e+000,9.393692e-005,0.000000e+000,0,,0,
1678170568.731,,2.000000e+001,3.005583e+000,1.456175e-005,0.000000e+000,3,5.807666e-001,0.000000e+000,,,,,,,,,,,,,,48,1,6.000000e+000,1.881599e-002,0.000000e+000,0,,0,
1678170592.501,,2.000000e+001,2.997312e+000,1.348122e-005,0.000000e+000,3,5.248542e-001,0.000000e+000,,,,,,,,,,,,,,48,1,6.000000e+000,2.274036e-003,0.000000e+000,0,,0,
1678170615.931,,2.000000e+001,2.998212e+000,1.795047e-005,0.000000e+000,3,6.584336e-001,0.000000e+000,,,,,,,,,,,,,,48,1,6.000000e+000,4.739761e-004,0.000000e+000,0,,0,
1678170640.311,,2.000000e+001,2.996507e+000,2.267159e-005,0.000000e+000,3,7.395004e-001,0.000000e+000,,,,,,,,,,,,,,48,1,6.000000e+000,2.556086e-003,0.000000e+000,0,,0,
1678170664.171,,2.000000e+001,2.994992e+000,2.332477e-005,0.000000e+000,3,7.454568e-001,0.000000e+000,,,,,,,,,,,,,,48,1,6.000000e+000,4.730225e-004,0.000000e+000,0,,0,
1678170688.201,,2.000000e+001,2.985610e+000,2.995991e-005,0.000000e+000,3,7.873141e-001,0.000000e+000,,,,,,,,,,,,,,48,1,6.000000e+000,1.526999e-002,0.000000e+000,0,,0,
1678170712.761,,2.000000e+001,2.992159e+000,3.067249e-005,0.000000e+000,3,7.957331e-001,0.000000e+000,,,,,,,,,,,,,,48,1,6.000000e+000,1.961112e-002,0.000000e+000,0,,0,
1678170736.301,,2.000000e+001,2.986570e+000,2.982751e-005,0.000000e+000,3,7.921511e-001,0.000000e+000,,,,,,,,,,,,,,48,1,6.000000e+000,6.002188e-003,0.000000e+000,0,,0,
1678170759.781,,2.000000e+001,2.992209e+000,3.047109e-005,0.000000e+000,3,8.040293e-001,0.000000e+000,,,,,,,,,,,,,,48,1,6.000000e+000,3.960133e-003,0.000000e+000,0,,0,
1678170782.811,,2.000000e+001,2.995371e+000,3.013275e-005,0.000000e+000,3,8.007584e-001,0.000000e+000,,,,,,,,,,,,,,48,1,6.000000e+000,1.986027e-003,0.000000e+000,0,,0,
1678170805.981,,2.000000e+001,2.996790e+000,3.025738e-005,0.000000e+000,3,8.004957e-001,0.000000e+000,,,,,,,,,,,,,,48,1,6.000000e+000,8.528233e-004,0.000000e+000,0,,0,
1678170829.761,,2.000000e+001,2.996175e+000,3.034568e-005,0.000000e+000,3,8.027695e-001,0.000000e+000,,,,,,,,,,,,,,48,1,6.000000e+000,5.679131e-004,0.000000e+000,0,,0,
1678170901.771,,2.000000e+001,3.016346e+000,2.675473e-005,0.000000e+000,3,7.775993e-001,0.000000e+000,,,,,,,,,,,,,,48,1,6.000000e+000,7.141113e-003,0.000000e+000,0,,0,
1678170925.211,,2.000000e+001,3.010792e+000,3.163098e-005,0.000000e+000,3,8.129339e-001,0.000000e+000,,,,,,,,,,,,,,48,1,6.000000e+000,1.670218e-002,0.000000e+000,0,,0,
1678170947.971,,2.000000e+001,2.996758e+000,3.611616e-005,0.000000e+000,3,8.401672e-001,0.000000e+000,,,,,,,,,,,,,,48,1,6.000000e+000,1.136494e-002,0.000000e+000,0,,0,
1678170971.551,,2.000000e+001,2.988417e+000,4.160243e-005,0.000000e+000,3,8.569840e-001,0.000000e+000,,,,,,,,,,,,,,48,1,6.000000e+000,1.324582e-002,0.000000e+000,0,,0,
1678170995.611,,2.000000e+001,2.985024e+000,4.332947e-005,0.000000e+000,3,8.588806e-001,0.000000e+000,,,,,,,,,,,,,,48,1,6.000000e+000,6.460905e-003,0.000000e+000,0,,0,
1678171019.651,,2.000000e+001,2.990703e+000,4.525798e-005,0.000000e+000,3,8.696724e-001,0.000000e+000,,,,,,,,,,,,,,48,1,6.000000e+000,4.895926e-003,0.000000e+000,0,,0,
1678171089.502,,2.000000e+001,3.001549e+000,4.666320e-005,0.000000e+000,3,0.000000e+000,0.000000e+000,,,,,,,,,,,,,,48,1,6.000000e+000,1.018000e-002,0.000000e+000,0,,0,
1678171114.102,,2.000000e+001,3.000886e+000,3.858282e-005,0.000000e+000,3,0.000000e+000,0.000000e+000,,,,,,,,,,,,,,48,1,6.000000e+000,1.112413e-002,0.000000e+000,0,,0,
1678171137.442,,2.000000e+001,2.998216e+000,1.981062e-004,0.000000e+000,3,5.509882e-001,0.000000e+000,,,,,,,,,,,,,,48,1,6.000000e+000,5.784035e-003,0.000000e+000,0,,0,
1678171183.282,,2.000000e+001,2.998214e+000,5.127895e-005,0.000000e+000,3,8.815742e-001,0.000000e+000,,,,,,,,,,,,,,48,1,6.000000e+000,4.077911e-003,0.000000e+000,0,,0,
1678171206.742,,2.000000e+001,2.992074e+000,5.933387e-005,0.000000e+000,3,8.932856e-001,0.000000e+000,,,,,,,,,,,,,,48,1,6.000000e+000,8.202076e-003,0.000000e+000,0,,0,
1678171230.372,,2.000000e+001,2.988397e+000,6.041095e-005,0.000000e+000,3,8.998076e-001,0.000000e+000,,,,,,,,,,,,,,48,1,6.000000e+000,1.972914e-003,0.000000e+000,0,,0,
1678171253.732,,2.000000e+001,2.992303e+000,6.052744e-005,0.000000e+000,3,9.025799e-001,0.000000e+000,,,,,,,,,,,,,,48,1,6.000000e+000,2.640009e-003,0.000000e+000,0,,0,
1678171276.652,,2.000000e+001,2.995276e+000,6.269537e-005,0.000000e+000,3,9.062706e-001,0.000000e+000,,,,,,,,,,,,,,48,1,6.000000e+000,2.175093e-003,0.000000e+000,0,,0,
1678171300.522,,2.000000e+001,2.997122e+000,6.378347e-005,0.000000e+000,3,9.108412e-001,0.000000e+000,,,,,,,,,,,,,,48,1,6.000000e+000,1.900196e-004,0.000000e+000,0,,0,
1678171323.682,,2.000000e+001,2.997264e+000,6.451059e-005,0.000000e+000,3,9.104114e-001,0.000000e+000,,,,,,,,,,,,,,48,1,6.000000e+000,8.518696e-004,0.000000e+000,0,,0,
1678171347.532,,2.000000e+001,2.996459e+000,6.482136e-005,0.000000e+000,3,9.114100e-001,0.000000e+000,,,,,,,,,,,,,,48,1,6.000000e+000,7.581711e-004,0.000000e+000,0,,0,
1678171371.542,,2.000000e+001,2.996412e+000,6.599952e-005,0.000000e+000,3,9.088717e-001,0.000000e+000,,,,,,,,,,,,,,48,1,6.000000e+000,8.521080e-004,0.000000e+000,0,,0,
1678171395.772,,2.000000e+001,2.996175e+000,6.772259e-005,0.000000e+000,3,9.150029e-001,0.000000e+000,,,,,,,,,,,,,,48,1,6.000000e+000,1.900196e-004,0.000000e+000,0,,0,
1678171419.432,,2.000000e+001,2.998451e+000,6.824142e-005,0.000000e+000,3,9.097321e-001,0.000000e+000,,,,,,,,,,,,,,48,1,6.000000e+000,3.604889e-003,0.000000e+000,0,,0,
1678171442.732,,2.000000e+001,2.996553e+000,6.957690e-005,0.000000e+000,3,9.190543e-001,0.000000e+000,,,,,,,,,,,,,,48,1,6.000000e+000,1.890659e-004,0.000000e+000,0,,0,
1678171466.662,,2.000000e+001,2.996317e+000,7.060920e-005,0.000000e+000,3,9.169991e-001,0.000000e+000,,,,,,,,,,,,,,48,1,6.000000e+000,9.417534e-005,0.000000e+000,0,,0,
1678171490.402,,2.000000e+001,2.996601e+000,7.152731e-005,0.000000e+000,3,9.148600e-001,0.000000e+000,,,,,,,,,,,,,,48,1,6.000000e+000,2.839565e-004,0.000000e+000,0,,0,
1678171513.702,,2.000000e+001,2.996365e+000,7.204148e-005,0.000000e+000,3,9.163717e-001,0.000000e+000,,,,,,,,,,,,,,48,1,6.000000e+000,1.890659e-004,0.000000e+000,0,,0,
1678171538.312,,2.000000e+001,2.998498e+000,7.237986e-005,0.000000e+000,3,9.149243e-001,0.000000e+000,,,,,,,,,,,,,,48,1,6.000000e+000,3.700018e-003,0.000000e+000,0,,0,
1678171561.722,,2.000000e+001,2.996601e+000,7.343991e-005,0.000000e+000,3,9.166981e-001,0.000000e+000,,,,,,,,,,,,,,48,1,6.000000e+000,9.417534e-005,0.000000e+000,0,,0,
1678171586.062,,2.000000e+001,2.996412e+000,7.441793e-005,0.000000e+000,3,9.214685e-001,0.000000e+000,,,,,,,,,,,,,,48,1,6.000000e+000,9.489059e-005,0.000000e+000,0,,0,
1678171609.262,,2.000000e+001,2.996365e+000,7.449548e-005,0.000000e+000,3,9.130455e-001,0.000000e+000,,,,,,,,,,,,,,48,1,6.000000e+000,1.890659e-004,0.000000e+000,0,,0,
1678171633.722,,2.000000e+001,2.996601e+000,7.570801e-005,0.000000e+000,3,9.201339e-001,0.000000e+000,,,,,,,,,,,,,,48,1,6.000000e+000,1.042128e-003,0.000000e+000,0,,0,
1678171657.212,,2.000000e+001,3.001023e+000,7.645807e-005,0.000000e+000,3,9.207080e-001,0.000000e+000,,,,,,,,,,,,,,48,1,6.000000e+000,8.938074e-003,0.000000e+000,0,,0,
1678171681.582,,2.000000e+001,2.996838e+000,7.765981e-005,0.000000e+000,3,9.253951e-001,0.000000e+000,,,,,,,,,,,,,,48,1,6.000000e+000,5.681515e-004,0.000000e+000,0,,0,
1678171755.763,,2.000000e+001,3.005771e+000,-4.246757e-005,0.000000e+000,2,0.000000e+000,0.000000e+000,,,,,,,,,,,,,,48,1,6.000000e+000,1.824594e-002,0.000000e+000,0,,0,
1678171777.943,,2.000000e+001,2.996412e+000,7.983717e-005,0.000000e+000,3,9.247431e-001,0.000000e+000,,,,,,,,,,,,,,48,1,6.000000e+000,2.839565e-004,0.000000e+000,0,,0,
1678171801.793,,2.000000e+001,2.996033e+000,8.062592e-005,0.000000e+000,3,9.262744e-001,0.000000e+000,,,,,,,,,,,,,,48,1,6.000000e+000,2.839565e-004,0.000000e+000,0,,0,
1678171825.333,,2.000000e+001,2.996033e+000,8.121385e-005,0.000000e+000,3,9.260992e-001,0.000000e+000,,,,,,,,,,,,,,48,1,6.000000e+000,6.620884e-004,0.000000e+000,0,,0,
1678171848.843,,2.000000e+001,2.996648e+000,8.125686e-005,0.000000e+000,3,9.260246e-001,0.000000e+000,,,,,,,,,,,,,,48,1,6.000000e+000,7.569790e-004,0.000000e+000,0,,0,
1678171872.133,,2.000000e+001,2.996364e+000,8.304406e-005,0.000000e+000,3,9.315152e-001,0.000000e+000,,,,,,,,,,,,,,48,1,6.000000e+000,5.681515e-004,0.000000e+000,0,,0,
1678171896.233,,2.000000e+001,2.996506e+000,8.306321e-005,0.000000e+000,3,9.304250e-001,0.000000e+000,,,,,,,,,,,,,,48,1,6.000000e+000,2.839565e-004,0.000000e+000,0,,0,
1678171920.223,,2.000000e+001,2.996554e+000,8.414366e-005,0.000000e+000,3,9.337834e-001,0.000000e+000,,,,,,,,,,,,,,48,1,6.000000e+000,1.325846e-003,0.000000e+000,0,,0,
1678171944.603,,2.000000e+001,2.996222e+000,8.447705e-005,0.000000e+000,3,9.305379e-001,0.000000e+000,,,,,,,,,,,,,,48,1,6.000000e+000,9.489059e-005,0.000000e+000,0,,0,
1678171968.023,,2.000000e+001,2.996648e+000,8.416447e-005,0.000000e+000,3,9.254280e-001,0.000000e+000,,,,,,,,,,,,,,48,1,6.000000e+000,0.000000e+000,0.000000e+000,0,,0,
1678171991.253,,2.000000e+001,2.996270e+000,8.472692e-005,0.000000e+000,3,9.272904e-001,0.000000e+000,,,,,,,,,,,,,,48,1,6.000000e+000,1.136065e-003,0.000000e+000,0,,0,
1678172015.203,,2.000000e+001,2.998024e+000,8.538472e-005,0.000000e+000,3,9.284700e-001,0.000000e+000,,,,,,,,,,,,,,48,1,6.000000e+000,3.888130e-003,0.000000e+000,0,,0,
1678172038.533,,2.000000e+001,2.996222e+000,8.645177e-005,0.000000e+000,3,9.324336e-001,0.000000e+000,,,,,,,,,,,,,,48,1,6.000000e+000,2.841949e-004,0.000000e+000,0,,0,
1678172063.973,,2.000000e+001,2.996790e+000,8.670730e-005,0.000000e+000,3,9.311967e-001,0.000000e+000,,,,,,,,,,,,,,48,1,6.000000e+000,6.630421e-004,0.000000e+000,0,,0,
1678172087.323,,2.000000e+001,2.996317e+000,8.733148e-005,0.000000e+000,3,9.339169e-001,0.000000e+000,,,,,,,,,,,,,,48,1,6.000000e+000,2.839565e-004,0.000000e+000,0,,0,
1678172110.293,,2.000000e+001,3.004524e+000,8.743440e-005,0.000000e+000,3,9.294457e-001,0.000000e+000,,,,,,,,,,,,,,48,1,6.000000e+000,1.669693e-002,0.000000e+000,0,,0,
1678172132.793,,2.000000e+001,2.996317e+000,8.812205e-005,0.000000e+000,3,9.326791e-001,0.000000e+000,,,,,,,,,,,,,,48,1,6.000000e+000,2.839565e-004,0.000000e+000,0,,0,
1678172156.623,,2.000000e+001,2.996175e+000,8.875311e-005,0.000000e+000,3,9.294596e-001,0.000000e+000,,,,,,,,,,,,,,48,1,6.000000e+000,5.679131e-004,0.000000e+000,0,,0,
1678172180.373,,2.000000e+001,3.002080e+000,8.927430e-005,0.000000e+000,3,9.327332e-001,0.000000e+000,,,,,,,,,,,,,,48,1,6.000000e+000,1.313710e-002,0.000000e+000,0,,0,
1678172204.483,,2.000000e+001,2.995843e+000,8.946405e-005,0.000000e+000,3,9.315667e-001,0.000000e+000,,,,,,,,,,,,,,48,1,6.000000e+000,6.630421e-004,0.000000e+000,0,,0,
1678172228.353,,2.000000e+001,2.996365e+000,9.037292e-005,0.000000e+000,3,9.348288e-001,0.000000e+000,,,,,,,,,,,,,,48,1,6.000000e+000,3.788471e-004,0.000000e+000,0,,0,
1678172252.463,,2.000000e+001,2.998214e+000,9.029212e-005,0.000000e+000,3,9.314523e-001,0.000000e+000,,,,,,,,,,,,,,48,1,6.000000e+000,3.888130e-003,0.000000e+000,0,,0,
1678172276.573,,2.000000e+001,2.997787e+000,9.105865e-005,0.000000e+000,3,9.332951e-001,0.000000e+000,,,,,,,,,,,,,,48,1,6.000000e+000,3.981113e-003,0.000000e+000,0,,0,
1678172322.893,,2.000000e+001,2.998214e+000,9.146750e-005,0.000000e+000,3,9.342430e-001,0.000000e+000,,,,,,,,,,,,,,48,1,6.000000e+000,4.077911e-003,0.000000e+000,0,,0,
1678172346.193,,2.000000e+001,2.996270e+000,9.195005e-005,0.000000e+000,3,9.336765e-001,0.000000e+000,,,,,,,,,,,,,,48,1,6.000000e+000,1.890659e-004,0.000000e+000,0,,0,
1678172370.643,,2.000000e+001,2.996222e+000,9.128930e-006,0.000000e+000,3,0.000000e+000,0.000000e+000,,,,,,,,,,,,,,48,1,6.000000e+000,2.841949e-004,0.000000e+000,0,,0,
1678172466.174,,2.000000e+001,2.996128e+000,9.396453e-005,0.000000e+000,3,9.368659e-001,0.000000e+000,,,,,,,,,,,,,,48,1,6.000000e+000,8.518696e-004,0.000000e+000,0,,0,
1678172490.364,,2.000000e+001,2.996033e+000,9.439751e-005,0.000000e+000,3,9.390970e-001,0.000000e+000,,,,,,,,,,,,,,48,1,6.000000e+000,2.839565e-004,0.000000e+000,0,,0,
1678172514.164,,2.000000e+001,2.996080e+000,9.468781e-005,0.000000e+000,3,9.337875e-001,0.000000e+000,,,,,,,,,,,,,,48,1,6.000000e+000,5.671978e-004,0.000000e+000,0,,0,
1678172538.654,,2.000000e+001,2.996696e+000,9.514196e-005,0.000000e+000,3,9.337756e-001,0.000000e+000,,,,,,,,,,,,,,48,1,6.000000e+000,4.739761e-004,0.000000e+000,0,,0,
1678172561.684,,2.000000e+001,2.996222e+000,9.553075e-005,0.000000e+000,3,9.380251e-001,0.000000e+000,,,,,,,,,,,,,,48,1,6.000000e+000,4.730225e-004,0.000000e+000,0,,0,
1678172585.894,,2.000000e+001,2.995844e+000,9.608843e-005,0.000000e+000,3,9.404308e-001,0.000000e+000,,,,,,,,,,,,,,48,1,6.000000e+000,2.839565e-004,0.000000e+000,0,,0,
1678172609.664,,2.000000e+001,3.000454e+000,9.623606e-005,0.000000e+000,3,9.403437e-001,0.000000e+000,,,,,,,,,,,,,,48,1,6.000000e+000,9.504080e-003,0.000000e+000,0,,0,
1678172632.564,,2.000000e+001,2.996506e+000,2.475777e-006,0.000000e+000,3,0.000000e+000,0.000000e+000,,,,,,,,,,,,,,48,1,6.000000e+000,8.530617e-004,0.000000e+000,0,,0,
1678172658.084,,2.000000e+001,2.996080e+000,-7.843167e-006,0.000000e+000,2,0.000000e+000,0.000000e+000,,,,,,,,,,,,,,48,1,6.000000e+000,0.000000e+000,0.000000e+000,0,,0,
1678172680.104,,2.000000e+001,3.001456e+000,8.545015e-005,0.000000e+000,3,0.000000e+000,0.000000e+000,,,,,,,,,,,,,,48,1,6.000000e+000,1.094007e-002,0.000000e+000,0,,0,
1678172726.894,,2.000000e+001,2.997644e+000,2.220465e-004,0.000000e+000,3,2.950737e-001,0.000000e+000,,,,,,,,,,,,,,48,1,6.000000e+000,2.938032e-003,0.000000e+000,0,,0,
1678172774.074,,2.000000e+001,3.002127e+000,-4.896279e-005,0.000000e+000,3,0.000000e+000,0.000000e+000,,,,,,,,,,,,,,48,1,6.000000e+000,1.247096e-002,0.000000e+000,0,,0,
1678172797.954,,2.000000e+001,2.998025e+000,2.679641e-004,0.000000e+000,3,0.000000e+000,0.000000e+000,,,,,,,,,,,,,,48,1,6.000000e+000,4.456043e-003,0.000000e+000,0,,0,
1678172820.814,,2.000000e+001,2.996554e+000,9.850365e-005,0.000000e+000,3,9.348642e-001,0.000000e+000,,,,,,,,,,,,,,48,1,6.000000e+000,1.136065e-003,0.000000e+000,0,,0,
1678172845.294,,2.000000e+001,2.996175e+000,-2.272541e-004,0.000000e+000,3,2.270859e-001,0.000000e+000,,,,,,,,,,,,,,48,1,6.000000e+000,3.781319e-004,0.000000e+000,0,,0,
1678172867.964,,2.000000e+001,2.996033e+000,-1.723073e-004,0.000000e+000,3,6.902860e-002,0.000000e+000,,,,,,,,,,,,,,48,1,6.000000e+000,6.620884e-004,0.000000e+000,0,,0,
1678172891.984,,2.000000e+001,2.996222e+000,9.958236e-005,0.000000e+000,3,9.393896e-001,0.000000e+000,,,,,,,,,,,,,,48,1,6.000000e+000,1.040936e-003,0.000000e+000,0,,0,
1678172914.964,,2.000000e+001,3.000402e+000,1.001667e-004,0.000000e+000,3,9.425700e-001,0.000000e+000,,,,,,,,,,,,,,48,1,6.000000e+000,7.508039e-003,0.000000e+000,0,,0,
1678172938.394,,2.000000e+001,2.996364e+000,1.003181e-004,0.000000e+000,3,9.422417e-001,0.000000e+000,,,,,,,,,,,,,,48,1,6.000000e+000,5.681515e-004,0.000000e+000,0,,0,
1678172962.034,,2.000000e+001,2.996222e+000,1.004263e-004,0.000000e+000,3,9.396725e-001,0.000000e+000,,,,,,,,,,,,,,48,1,6.000000e+000,2.841949e-004,0.000000e+000,0,,0,
1678173009.374,,2.000000e+001,2.996554e+000,1.006565e-004,0.000000e+000,3,9.401519e-001,0.000000e+000,,,,,,,,,,,,,,48,1,6.000000e+000,5.681515e-004,0.000000e+000,0,,0,
1678173032.594,,2.000000e+001,2.996222e+000,1.014401e-004,0.000000e+000,3,9.427087e-001,0.000000e+000,,,,,,,,,,,,,,48,1,6.000000e+000,9.489059e-005,0.000000e+000,0,,0,
1678173055.664,,2.000000e+001,3.003709e+000,1.020103e-004,0.000000e+000,3,9.411721e-001,0.000000e+000,,,,,,,,,,,,,,48,1,6.000000e+000,1.563597e-002,0.000000e+000,0,,0,
1678173078.994,,2.000000e+001,2.995891e+000,1.016659e-004,0.000000e+000,3,9.395524e-001,0.000000e+000,,,,,,,,,,,,,,48,1,6.000000e+000,0.000000e+000,0.000000e+000,0,,0,
1678173102.754,,2.000000e+001,2.996175e+000,1.020624e-004,0.000000e+000,3,9.426572e-001,0.000000e+000,,,,,,,,,,,,,,48,1,6.000000e+000,5.679131e-004,0.000000e+000,0,,0,
1678173126.024,,2.000000e+001,2.996838e+000,1.021133e-004,0.000000e+000,3,9.390596e-001,0.000000e+000,,,,,,,,,,,,,,48,1,6.000000e+000,1.136065e-003,0.000000e+000,0,,0,
1678173149.764,,2.000000e+001,2.996128e+000,1.023729e-004,0.000000e+000,3,9.408786e-001,0.000000e+000,,,,,,,,,,,,,,48,1,6.000000e+000,9.512901e-005,0.000000e+000,0,,0,
1678173173.605,,2.000000e+001,2.996080e+000,1.030501e-004,0.000000e+000,3,9.432692e-001,0.000000e+000,,,,,,,,,,,,,,48,1,6.000000e+000,1.136065e-003,0.000000e+000,0,,0,
1678173196.525,,2.000000e+001,2.996080e+000,1.023929e-004,0.000000e+000,3,9.394760e-001,0.000000e+000,,,,,,,,,,,,,,48,1,6.000000e+000,7.569790e-004,0.000000e+000,0,,0,
1678173219.905,,2.000000e+001,2.997692e+000,1.035962e-004,0.000000e+000,3,9.421827e-001,0.000000e+000,,,,,,,,,,,,,,48,1,6.000000e+000,3.412008e-003,0.000000e+000,0,,0,
1678173243.195,,2.000000e+001,2.995939e+000,1.038369e-004,0.000000e+000,3,9.427279e-001,0.000000e+000,,,,,,,,,,,,,,48,1,6.000000e+000,9.489059e-005,0.000000e+000,0,,0,
1678173266.365,,2.000000e+001,2.996317e+000,1.040250e-004,0.000000e+000,3,9.454860e-001,0.000000e+000,,,,,,,,,,,,,,48,1,6.000000e+000,1.420021e-003,0.000000e+000,0,,0,
1678173289.745,,2.000000e+001,2.996080e+000,1.034794e-004,0.000000e+000,3,9.416439e-001,0.000000e+000,,,,,,,,,,,,,,48,1,6.000000e+000,0.000000e+000,0.000000e+000,0,,0,
1678173313.395,,2.000000e+001,2.996175e+000,1.044109e-004,0.000000e+000,3,9.436378e-001,0.000000e+000,,,,,,,,,,,,,,48,1,6.000000e+000,3.781319e-004,0.000000e+000,0,,0,
1678173337.955,,2.000000e+001,2.996033e+000,1.050343e-004,0.000000e+000,3,9.438503e-001,0.000000e+000,,,,,,,,,,,,,,48,1,6.000000e+000,9.393692e-005,0.000000e+000,0,,0,
1678173361.805,,2.000000e+001,3.001553e+000,1.045716e-004,0.000000e+000,3,9.443417e-001,0.000000e+000,,,,,,,,,,,,,,48,1,6.000000e+000,1.151204e-002,0.000000e+000,0,,0,
1678173385.765,,2.000000e+001,2.995891e+000,1.041838e-004,0.000000e+000,3,9.416491e-001,0.000000e+000,,,,,,,,,,,,,,48,1,6.000000e+000,3.778934e-004,0.000000e+000,0,,0,
1678173409.165,,2.000000e+001,2.995844e+000,1.054098e-004,0.000000e+000,3,9.456974e-001,0.000000e+000,,,,,,,,,,,,,,48,1,6.000000e+000,2.839565e-004,0.000000e+000,0,,0,
1678173480.245,,2.000000e+001,3.003515e+000,1.059553e-004,0.000000e+000,3,9.457087e-001,0.000000e+000,,,,,,,,,,,,,,48,1,6.000000e+000,1.467896e-002,0.000000e+000,0,,0,
1678173503.715,,2.000000e+001,2.997501e+000,1.054634e-004,0.000000e+000,3,9.444156e-001,0.000000e+000,,,,,,,,,,,,,,48,1,6.000000e+000,2.652884e-003,0.000000e+000,0,,0,
1678173526.575,,2.000000e+001,2.996175e+000,1.062017e-004,0.000000e+000,3,9.452230e-001,0.000000e+000,,,,,,,,,,,,,,48,1,6.000000e+000,7.569790e-004,0.000000e+000,0,,0,
1678173550.015,,2.000000e+001,2.996696e+000,1.067372e-004,0.000000e+000,3,9.465368e-001,0.000000e+000,,,,,,,,,,,,,,48,1,6.000000e+000,1.232147e-003,0.000000e+000,0,,0,
1678173573.295,,2.000000e+001,2.995844e+000,1.062405e-004,0.000000e+000,3,9.421866e-001,0.000000e+000,,,,,,,,,,,,,,48,1,6.000000e+000,9.417534e-005,0.000000e+000,0,,0,
1678173595.825,,2.000000e+001,2.998167e+000,1.060552e-004,0.000000e+000,3,9.400779e-001,0.000000e+000,,,,,,,,,,,,,,48,1,6.000000e+000,4.173040e-003,0.000000e+000,0,,0,
1678173619.215,,2.000000e+001,2.996269e+000,1.063788e-004,0.000000e+000,3,9.414594e-001,0.000000e+000,,,,,,,,,,,,,,48,1,6.000000e+000,3.790855e-004,0.000000e+000,0,,0,
1678173642.125,,2.000000e+001,2.995986e+000,1.067859e-004,0.000000e+000,3,9.422987e-001,0.000000e+000,,,,,,,,,,,,,,48,1,6.000000e+000,3.781319e-004,0.000000e+000,0,,0,
1678173666.135,,2.000000e+001,2.995938e+000,1.075584e-004,0.000000e+000,3,9.448879e-001,0.000000e+000,,,,,,,,,,,,,,48,1,6.000000e+000,8.521080e-004,0.000000e+000,0,,0,
1678173690.485,,2.000000e+001,2.987408e+000,1.087513e-004,0.000000e+000,3,9.451828e-001,0.000000e+000,,,,,,,,,,,,,,48,1,6.000000e+000,1.923800e-002,0.000000e+000,0,,0,
1678173713.625,,2.000000e+001,2.980258e+000,1.088303e-004,0.000000e+000,3,9.460305e-001,0.000000e+000,,,,,,,,,,,,,,48,1,6.000000e+000,4.939079e-003,0.000000e+000,0,,0,
1678173738.115,,2.000000e+001,2.986382e+000,1.080271e-004,0.000000e+000,3,9.399092e-001,0.000000e+000,,,,,,,,,,,,,,48,1,6.000000e+000,5.626202e-003,0.000000e+000,0,,0,
1678173761.475,,2.000000e+001,2.991268e+000,1.080619e-004,0.000000e+000,3,9.418705e-001,0.000000e+000,,,,,,,,,,,,,,48,1,6.000000e+000,4.144907e-003,0.000000e+000,0,,0,
1678173786.385,,2.000000e+001,2.999454e+000,1.082635e-004,0.000000e+000,3,9.425930e-001,0.000000e+000,,,,,,,,,,,,,,48,1,6.000000e+000,8.450985e-003,0.000000e+000,0,,0,
1678173834.245,,2.000000e+001,2.996128e+000,1.084640e-004,0.000000e+000,3,9.453062e-001,0.000000e+000,,,,,,,,,,,,,,48,1,6.000000e+000,2.839565e-004,0.000000e+000,0,,0,
1678173857.375,,2.000000e+001,2.995749e+000,1.085299e-004,0.000000e+000,3,9.433473e-001,0.000000e+000,,,,,,,,,,,,,,48,1,6.000000e+000,9.489059e-005,0.000000e+000,0,,0,
1678173881.666,,2.000000e+001,2.995182e+000,1.093775e-004,0.000000e+000,3,9.468533e-001,0.000000e+000,,,,,,,,,,,,,,48,1,6.000000e+000,4.730225e-004,0.000000e+000,0,,0,
1678173905.706,,2.000000e+001,2.994898e+000,1.082703e-004,0.000000e+000,3,9.442419e-001,0.000000e+000,,,,,,,,,,,,,,48,1,6.000000e+000,9.393692e-005,0.000000e+000,0,,0,
1678173928.456,,2.000000e+001,2.996081e+000,1.088191e-004,0.000000e+000,3,9.452724e-001,0.000000e+000,,,,,,,,,,,,,,48,1,6.000000e+000,1.703978e-003,0.000000e+000,0,,0,
1678173951.526,,2.000000e+001,2.995229e+000,1.084118e-004,0.000000e+000,3,9.444376e-001,0.000000e+000,,,,,,,,,,,,,,48,1,6.000000e+000,0.000000e+000,0.000000e+000,0,,0,
1678173975.106,,2.000000e+001,2.994851e+000,1.080157e-004,0.000000e+000,3,9.400419e-001,0.000000e+000,,,,,,,,,,,,,,48,1,6.000000e+000,7.560253e-004,0.000000e+000,0,,0,
1678173998.316,,2.000000e+001,2.995466e+000,1.083179e-004,0.000000e+000,3,9.463266e-001,0.000000e+000,,,,,,,,,,,,,,48,1,6.000000e+000,1.040936e-003,0.000000e+000,0,,0,
1678174021.186,,2.000000e+001,2.995135e+000,1.079279e-004,0.000000e+000,3,9.419130e-001,0.000000e+000,,,,,,,,,,,,,,48,1,6.000000e+000,5.669594e-004,0.000000e+000,0,,0,
1678174045.326,,2.000000e+001,2.995039e+000,1.085507e-004,0.000000e+000,3,9.432894e-001,0.000000e+000,,,,,,,,,,,,,,48,1,6.000000e+000,1.890659e-004,0.000000e+000,0,,0,
1678174068.796,,2.000000e+001,2.994898e+000,1.079779e-004,0.000000e+000,3,9.433261e-001,0.000000e+000,,,,,,,,,,,,,,48,1,6.000000e+000,2.839565e-004,0.000000e+000,0,,0,
1678174092.216,,2.000000e+001,2.994992e+000,1.082122e-004,0.000000e+000,3,9.431689e-001,0.000000e+000,,,,,,,,,,,,,,48,1,6.000000e+000,9.489059e-005,0.000000e+000,0,,0,
1678174115.726,,2.000000e+001,2.997695e+000,1.088533e-004,0.000000e+000,3,9.459185e-001,0.000000e+000,,,,,,,,,,,,,,48,1,6.000000e+000,6.065845e-003,0.000000e+000,0,,0,
1678174139.296,,2.000000e+001,2.995229e+000,1.081578e-004,0.000000e+000,3,9.446051e-001,0.000000e+000,,,,,,,,,,,,,,48,1,6.000000e+000,1.134872e-003,0.000000e+000,0,,0,
1678174162.296,,2.000000e+001,2.994709e+000,1.082368e-004,0.000000e+000,3,9.461159e-001,0.000000e+000,,,,,,,,,,,,,,48,1,6.000000e+000,9.393692e-005,0.000000e+000,0,,0,
1678174186.146,,2.000000e+001,2.994756e+000,1.081836e-004,0.000000e+000,3,9.427175e-001,0.000000e+000,,,,,,,,,,,,,,48,1,6.000000e+000,0.000000e+000,0.000000e+000,0,,0,
1678174209.146,,2.000000e+001,2.997884e+000,1.081922e-004,0.000000e+000,3,9.452282e-001,0.000000e+000,,,,,,,,,,,,,,48,1,6.000000e+000,5.687952e-003,0.000000e+000,0,,0,
1678174232.646,,2.000000e+001,2.994898e+000,1.085197e-004,0.000000e+000,3,9.467076e-001,0.000000e+000,,,,,,,,,,,,,,48,1,6.000000e+000,2.839565e-004,0.000000e+000,0,,0,
1678174256.086,,2.000000e+001,2.995087e+000,1.080377e-004,0.000000e+000,3,9.455338e-001,0.000000e+000,,,,,,,,,,,,,,48,1,6.000000e+000,6.620884e-004,0.000000e+000,0,,0,
1678174280.766,,2.000000e+001,2.994615e+000,1.080794e-004,0.000000e+000,3,9.441057e-001,0.000000e+000,,,,,,,,,,,,,,48,1,6.000000e+000,9.512901e-005,0.000000e+000,0,,0,
1678174303.936,,2.000000e+001,2.994946e+000,1.079129e-004,0.000000e+000,3,9.418302e-001,0.000000e+000,,,,,,,,,,,,,,48,1,6.000000e+000,5.669594e-004,0.000000e+000,0,,0,
1678174327.886,,2.000000e+001,2.998740e+000,1.081438e-004,0.000000e+000,3,9.439077e-001,0.000000e+000,,,,,,,,,,,,,,48,1,6.000000e+000,7.400990e-003,0.000000e+000,0,,0,
1678174351.806,,2.000000e+001,2.996081e+000,1.077431e-004,0.000000e+000,3,9.414793e-001,0.000000e+000,,,,,,,,,,,,,,48,1,6.000000e+000,2.082109e-003,0.000000e+000,0,,0,
1678174375.166,,2.000000e+001,2.994898e+000,1.084366e-004,0.000000e+000,3,9.428577e-001,0.000000e+000,,,,,,,,,,,,,,48,1,6.000000e+000,6.620884e-004,0.000000e+000,0,,0,
1678174398.156,,2.000000e+001,2.995087e+000,1.075113e-004,0.000000e+000,3,9.417006e-001,0.000000e+000,,,,,,,,,,,,,,48,1,6.000000e+000,6.620884e-004,0.000000e+000,0,,0,
1678174422.556,,2.000000e+001,2.996318e+000,1.083734e-004,0.000000e+000,3,9.447560e-001,0.000000e+000,,,,,,,,,,,,,,48,1,6.000000e+000,2.933979e-003,0.000000e+000,0,,0,
1678174445.076,,2.000000e+001,2.995371e+000,1.088558e-004,0.000000e+000,3,9.467800e-001,0.000000e+000,,,,,,,,,,,,,,48,1,6.000000e+000,1.039982e-003,0.000000e+000,0,,0,
1678174469.456,,2.000000e+001,2.994851e+000,1.081064e-004,0.000000e+000,3,9.469392e-001,0.000000e+000,,,,,,,,,,,,,,48,1,6.000000e+000,1.890659e-004,0.000000e+000,0,,0,
1678174492.676,,2.000000e+001,2.995134e+000,1.087951e-004,0.000000e+000,3,9.476486e-001,0.000000e+000,,,,,,,,,,,,,,48,1,6.000000e+000,7.560253e-004,0.000000e+000,0,,0,
1678174516.856,,2.000000e+001,2.995182e+000,1.080344e-004,0.000000e+000,3,9.451366e-001,0.000000e+000,,,,,,,,,,,,,,48,1,6.000000e+000,6.608963e-004,0.000000e+000,0,,0,
1678174540.436,,2.000000e+001,2.994993e+000,1.079959e-004,0.000000e+000,3,9.425591e-001,0.000000e+000,,,,,,,,,,,,,,48,1,6.000000e+000,2.830029e-004,0.000000e+000,0,,0,
1678174563.256,,2.000000e+001,2.994945e+000,1.080021e-004,0.000000e+000,3,9.444028e-001,0.000000e+000,,,,,,,,,,,,,,48,1,6.000000e+000,3.781319e-004,0.000000e+000,0,,0,
1678174587.146,,2.000000e+001,2.994803e+000,1.077423e-004,0.000000e+000,3,9.429123e-001,0.000000e+000,,,,,,,,,,,,,,48,1,6.000000e+000,9.512901e-005,0.000000e+000,0,,0,
1678174610.657,,2.000000e+001,2.994946e+000,1.082073e-004,0.000000e+000,3,9.424833e-001,0.000000e+000,,,,,,,,,,,,,,48,1,6.000000e+000,1.888275e-004,0.000000e+000,0,,0,
1678174633.367,,2.000000e+001,2.995087e+000,1.082110e-004,0.000000e+000,3,9.440414e-001,0.000000e+000,,,,,,,,,,,,,,48,1,6.000000e+000,9.417534e-005,0.000000e+000,0,,0,
1678174656.717,,2.000000e+001,2.995229e+000,1.078226e-004,0.000000e+000,3,9.427333e-001,0.000000e+000,,,,,,,,,,,,,,48,1,6.000000e+000,1.897812e-004,0.000000e+000,0,,0,
1678174681.137,,2.000000e+001,2.995229e+000,1.091938e-004,0.000000e+000,3,9.494482e-001,0.000000e+000,,,,,,,,,,,,,,48,1,6.000000e+000,1.897812e-004,0.000000e+000,0,,0,
1678174704.807,,2.000000e+001,2.995276e+000,1.081051e-004,0.000000e+000,3,9.416124e-001,0.000000e+000,,,,,,,,,,,,,,48,1,6.000000e+000,4.720688e-004,0.000000e+000,0,,0,
1678174728.347,,2.000000e+001,2.994993e+000,1.086738e-004,0.000000e+000,3,9.476600e-001,0.000000e+000,,,,,,,,,,,,,,48,1,6.000000e+000,6.618500e-004,0.000000e+000,0,,0,
1678174751.977,,2.000000e+001,2.994993e+000,1.077164e-004,0.000000e+000,3,9.436041e-001,0.000000e+000,,,,,,,,,,,,,,48,1,6.000000e+000,6.618500e-004,0.000000e+000,0,,0,
1678174776.367,,2.000000e+001,2.994567e+000,1.080658e-004,0.000000e+000,3,9.431618e-001,0.000000e+000,,,,,,,,,,,,,,48,1,6.000000e+000,1.890659e-004,0.000000e+000,0,,0,
1678174800.217,,2.000000e+001,2.994709e+000,1.085018e-004,0.000000e+000,3,9.457176e-001,0.000000e+000,,,,,,,,,,,,,,48,1,6.000000e+000,9.393692e-005,0.000000e+000,0,,0,
1678174824.167,,2.000000e+001,3.004194e+000,1.077390e-004,0.000000e+000,3,9.460185e-001,0.000000e+000,,,,,,,,,,,,,,48,1,6.000000e+000,1.774120e-002,0.000000e+000,0,,0,
1678174847.377,,2.000000e+001,2.994993e+000,1.081222e-004,0.000000e+000,3,9.444323e-001,0.000000e+000,,,,,,,,,,,,,,48,1,6.000000e+000,6.618500e-004,0.000000e+000,0,,0,
1678174870.707,,2.000000e+001,2.995182e+000,1.074586e-004,0.000000e+000,3,9.425902e-001,0.000000e+000,,,,,,,,,,,,,,48,1,6.000000e+000,1.418114e-003,0.000000e+000,0,,0,
1678174893.667,,2.000000e+001,2.994945e+000,1.080763e-004,0.000000e+000,3,9.457995e-001,0.000000e+000,,,,,,,,,,,,,,48,1,6.000000e+000,0.000000e+000,0.000000e+000,0,,0,
1678174916.517,,2.000000e+001,2.997552e+000,1.083129e-004,0.000000e+000,3,9.416730e-001,0.000000e+000,,,,,,,,,,,,,,48,1,6.000000e+000,5.971193e-003,0.000000e+000,0,,0,
1678174939.617,,2.000000e+001,2.995182e+000,1.082350e-004,0.000000e+000,3,9.435566e-001,0.000000e+000,,,,,,,,,,,,,,48,1,6.000000e+000,2.839565e-004,0.000000e+000,0,,0,
1678174962.397,,2.000000e+001,2.995182e+000,1.078711e-004,0.000000e+000,3,9.448941e-001,0.000000e+000,,,,,,,,,,,,,,48,1,6.000000e+000,6.608963e-004,0.000000e+000,0,,0,
1678174985.997,,2.000000e+001,2.994851e+000,1.080569e-004,0.000000e+000,3,9.451370e-001,0.000000e+000,,,,,,,,,,,,,,48,1,6.000000e+000,0.000000e+000,0.000000e+000,0,,0,
1678175009.297,,2.000000e+001,2.995088e+000,1.080924e-004,0.000000e+000,3,9.422507e-001,0.000000e+000,,,,,,,,,,,,,,48,1,6.000000e+000,4.727840e-004,0.000000e+000,0,,0,
1678175032.587,,2.000000e+001,2.994992e+000,1.079596e-004,0.000000e+000,3,9.457288e-001,0.000000e+000,,,,,,,,,,,,,,48,1,6.000000e+000,4.730225e-004,0.000000e+000,0,,0,
1678175056.217,,2.000000e+001,2.994851e+000,1.080622e-004,0.000000e+000,3,9.462708e-001,0.000000e+000,,,,,,,,,,,,,,48,1,6.000000e+000,1.890659e-004,0.000000e+000,0,,0,
1678175078.847,,2.000000e+001,2.994945e+000,1.082028e-004,0.000000e+000,3,9.445568e-001,0.000000e+000,,,,,,,,,,,,,,48,1,6.000000e+000,0.000000e+000,0.000000e+000,0,,0,
1678175101.777,,2.000000e+001,2.995182e+000,1.084805e-004,0.000000e+000,3,9.419497e-001,0.000000e+000,,,,,,,,,,,,,,48,1,6.000000e+000,4.730225e-004,0.000000e+000,0,,0,
1678175124.457,,2.000000e+001,2.994803e+000,1.084946e-004,0.000000e+000,3,9.453598e-001,0.000000e+000,,,,,,,,,,,,,,48,1,6.000000e+000,4.730225e-004,0.000000e+000,0,,0,
1678175147.567,,2.000000e+001,2.994661e+000,1.072439e-004,0.000000e+000,3,9.426447e-001,0.000000e+000,,,,,,,,,,,,,,48,1,6.000000e+000,1.890659e-004,0.000000e+000,0,,0,
1678175171.577,,2.000000e+001,2.994709e+000,1.077906e-004,0.000000e+000,3,9.450080e-001,0.000000e+000,,,,,,,,,,,,,,48,1,6.000000e+000,9.393692e-005,0.000000e+000,0,,0,
1678175196.087,,2.000000e+001,2.994851e+000,1.080141e-004,0.000000e+000,3,9.447540e-001,0.000000e+000,,,,,,,,,,,,,,48,1,6.000000e+000,3.778934e-004,0.000000e+000,0,,0,
1678175218.137,,2.000000e+001,2.994851e+000,1.080842e-004,0.000000e+000,3,9.433453e-001,0.000000e+000,,,,,,,,,,,,,,48,1,6.000000e+000,5.671978e-004,0.000000e+000,0,,0,
1678175241.597,,2.000000e+001,2.994709e+000,1.079875e-004,0.000000e+000,3,9.447821e-001,0.000000e+000,,,,,,,,,,,,,,48,1,6.000000e+000,4.720688e-004,0.000000e+000,0,,0,
1678175264.567,,2.000000e+001,2.994898e+000,1.078631e-004,0.000000e+000,3,9.451643e-001,0.000000e+000,,,,,,,,,,,,,,48,1,6.000000e+000,8.509159e-004,0.000000e+000,0,,0,
1678175287.017,,2.000000e+001,2.994615e+000,1.077150e-004,0.000000e+000,3,9.413912e-001,0.000000e+000,,,,,,,,,,,,,,48,1,6.000000e+000,2.830029e-004,0.000000e+000,0,,0,
1678175310.858,,2.000000e+001,2.994426e+000,1.080947e-004,0.000000e+000,3,9.453056e-001,0.000000e+000,,,,,,,,,,,,,,48,1,6.000000e+000,4.730225e-004,0.000000e+000,0,,0,
1678175335.308,,2.000000e+001,2.994284e+000,1.074153e-004,0.000000e+000,3,9.428409e-001,0.000000e+000,,,,,,,,,,,,,,48,1,6.000000e+000,1.890659e-004,0.000000e+000,0,,0,
1678175358.298,,2.000000e+001,2.994709e+000,1.083440e-004,0.000000e+000,3,9.454718e-001,0.000000e+000,,,,,,,,,,,,,,48,1,6.000000e+000,9.393692e-005,0.000000e+000,0,,0,
1678175382.628,,2.000000e+001,2.997460e+000,1.077359e-004,0.000000e+000,3,9.439886e-001,0.000000e+000,,,,,,,,,,,,,,48,1,6.000000e+000,7.107973e-003,0.000000e+000,0,,0,
1678175406.688,,2.000000e+001,2.994095e+000,1.079908e-004,0.000000e+000,3,9.415530e-001,0.000000e+000,,,,,,,,,,,,,,48,1,6.000000e+000,3.778934e-004,0.000000e+000,0,,0,
1678175430.148,,2.000000e+001,2.994237e+000,1.079833e-004,0.000000e+000,3,9.439883e-001,0.000000e+000,,,,,,,,,,,,,,48,1,6.000000e+000,8.499622e-004,0.000000e+000,0,,0,
1678175454.528,,2.000000e+001,2.994378e+000,1.084427e-004,0.000000e+000,3,9.472907e-001,0.000000e+000,,,,,,,,,,,,,,48,1,6.000000e+000,3.778934e-004,0.000000e+000,0,,0,
1678175477.218,,2.000000e+001,2.999553e+000,1.076888e-004,0.000000e+000,3,9.432510e-001,0.000000e+000,,,,,,,,,,,,,,48,1,6.000000e+000,1.015997e-002,0.000000e+000,0,,0,
1678175501.158,,2.000000e+001,2.993906e+000,1.080880e-004,0.000000e+000,3,9.451907e-001,0.000000e+000,,,,,,,,,,,,,,48,1,6.000000e+000,3.781319e-004,0.000000e+000,0,,0,
1678175524.128,,2.000000e+001,2.993953e+000,1.078381e-004,0.000000e+000,3,9.446768e-001,0.000000e+000,,,,,,,,,,,,,,48,1,6.000000e+000,9.393692e-005,0.000000e+000,0,,0,
1678175548.078,,2.000000e+001,2.995987e+000,1.073439e-004,0.000000e+000,3,9.428972e-001,0.000000e+000,,,,,,,,,,,,,,48,1,6.000000e+000,3.027916e-003,0.000000e+000,0,,0,
1678175572.058,,2.000000e+001,2.993717e+000,1.081148e-004,0.000000e+000,3,9.442793e-001,0.000000e+000,,,,,,,,,,,,,,48,1,6.000000e+000,0.000000e+000,0.000000e+000,0,,0,
1678175595.418,,2.000000e+001,2.995798e+000,1.076681e-004,0.000000e+000,3,9.448361e-001,0.000000e+000,,,,,,,,,,,,,,48,1,6.000000e+000,3.216982e-003,0.000000e+000,0,,0,
1678175618.888,,2.000000e+001,2.994000e+000,1.080664e-004,0.000000e+000,3,9.428621e-001,0.000000e+000,,,,,,,,,,,,,,48,1,6.000000e+000,3.769398e-004,0.000000e+000,0,,0,
