# Supplementary material for: Ultrafast charge-transfer-induced spin transition in cobalt-tungstate molecular photomagnets
Source: Nat Commun. 2025 Jun 6;16:5012. doi: 10.1038/s41467-025-60401-4 (PMC12144094; doi:10.1038/s41467-025-60401-4)
Supplement: Supplementary file 5 — Source Data [file 41467_2025_60401_MOESM5_ESM.zip › Source_Data_files/Photomagnetism_CsCoW/photo2_785nm/FCM_20Oeafterphoto2.dc.dat]

[Header]
TITLE,MPMS DC Measurement
BYAPP,MPMS Measurement,2.1,Summary
FILEOPENTIME, 1678230338.801000 3/8/2023, 8:05:38 AM

INFO, APPNAME, MPMS MultiVu Application, Revision 1.60,  Build 081

INFO, NAME, 230306_CsCoW4Brpy
INFO, WEIGHT, 0.001
INFO, AREA, 0.000
INFO, LENGTH, 0.000
INFO, SHAPE, 
INFO, COMMENT, tape
INFO, SEQUENCE FILE: 230307_MH_FCM.seq


INFO, BACKGROUND DATA FILE:, None


STARTUPAXIS,X,4,LINEAR,AUTO,0.000000,0.000000
STARTUPAXIS,Y1,5,LINEAR,AUTO,0.000000,0.000000


STARTUPGROUP,Longitudinal
FIELDGROUP,Longitudinal,1,2,3,4,5,6,7,8,9,15,16,17,18,27,28
FIELDGROUP,Transverse,1,2,3,4,10,11,12,13,14,19,20,21,22,27,28

PLOT_APPEARANCE,ALL,HORZ_GRID_ON,VERT_GRID_ON,MARKERS_AND_LINES

[Data]
Time,Comment,Field (Oe),Temperature (K),Long Moment (emu),Long Scan Std Dev,Long Algorithm,Long Reg Fit,Long Percent Error (%),Trans Moment (emu),Trans Scan Std Dev,Trans Algorithm,Trans Reg Fit,Trans Percent Error (%),Long Moment [w/o ABS] (emu),Long Scan Std Dev [w/o ABS],Long Reg Fit [w/o ABS],Long Percent Error [w/o ABS] (%),Trans Moment [w/o ABS] (emu),Trans Scan Std Dev [w/o ABS],Trans Reg Fit [w/o ABS],Trans Percent Error [w/o ABS] (%),Points per Scan,Scans per Measurement,Scan Length (cm),Delta Temp (K),Rot Position (deg),Error,EC Comp. Running,Using ABS,
1678230338.801,,2.000000e+001,2.999812e+001,1.284866e-005,0.000000e+000,3,7.282247e-001,0.000000e+000,,,,,,,,,,,,,,48,1,6.000000e+000,0.000000e+000,0.000000e+000,0,,0,
1678230401.441,,2.000000e+001,2.822552e+001,-1.811502e-006,0.000000e+000,2,0.000000e+000,0.000000e+000,,,,,,,,,,,,,,48,1,6.000000e+000,1.289669e+000,0.000000e+000,0,,0,
1678230424.671,,2.000000e+001,2.716880e+001,-9.827608e-006,0.000000e+000,3,7.706906e-001,0.000000e+000,,,,,,,,,,,,,,48,1,6.000000e+000,4.911404e-001,0.000000e+000,0,,0,
1678230447.031,,2.000000e+001,2.669356e+001,6.753168e-006,0.000000e+000,3,8.793623e-002,0.000000e+000,,,,,,,,,,,,,,48,1,6.000000e+000,3.662205e-001,0.000000e+000,0,,0,
1678230499.841,,2.000000e+001,2.577380e+001,1.530786e-005,0.000000e+000,3,6.083798e-001,0.000000e+000,,,,,,,,,,,,,,48,1,6.000000e+000,3.729801e-001,0.000000e+000,0,,0,
1678230559.321,,2.000000e+001,2.451736e+001,3.361781e-005,0.000000e+000,3,8.268046e-001,0.000000e+000,,,,,,,,,,,,,,48,1,6.000000e+000,9.292107e-001,0.000000e+000,0,,0,
1678230592.081,,2.000000e+001,2.385090e+001,3.860366e-005,0.000000e+000,3,8.441362e-001,0.000000e+000,,,,,,,,,,,,,,48,1,6.000000e+000,2.930202e-001,0.000000e+000,0,,0,
1678230662.631,,2.000000e+001,2.278334e+001,4.879060e-005,0.000000e+000,3,8.818023e-001,0.000000e+000,,,,,,,,,,,,,,48,1,6.000000e+000,3.547192e-001,0.000000e+000,0,,0,
1678230725.631,,2.000000e+001,2.177980e+001,5.492776e-005,0.000000e+000,3,8.920731e-001,0.000000e+000,,,,,,,,,,,,,,48,1,6.000000e+000,3.930607e-001,0.000000e+000,0,,0,
1678230784.761,,2.000000e+001,2.081225e+001,6.117051e-005,0.000000e+000,3,9.101925e-001,0.000000e+000,,,,,,,,,,,,,,48,1,6.000000e+000,3.754997e-001,0.000000e+000,0,,0,
1678230897.721,,2.000000e+001,1.897242e+001,6.834028e-005,0.000000e+000,3,9.132332e-001,0.000000e+000,,,,,,,,,,,,,,48,1,6.000000e+000,3.570213e-001,0.000000e+000,0,,0,
1678230920.821,,2.000000e+001,1.858315e+001,7.048729e-005,0.000000e+000,3,9.240541e-001,0.000000e+000,,,,,,,,,,,,,,48,1,6.000000e+000,3.410110e-001,0.000000e+000,0,,0,
1678230969.381,,2.000000e+001,1.780180e+001,7.293918e-005,0.000000e+000,3,9.218306e-001,0.000000e+000,,,,,,,,,,,,,,48,1,6.000000e+000,3.938084e-001,0.000000e+000,0,,0,
1678231029.532,,2.000000e+001,1.678208e+001,7.540540e-005,0.000000e+000,3,9.234006e-001,0.000000e+000,,,,,,,,,,,,,,48,1,6.000000e+000,4.040794e-001,0.000000e+000,0,,0,
1678231089.832,,2.000000e+001,1.576855e+001,7.704821e-005,0.000000e+000,3,9.224319e-001,0.000000e+000,,,,,,,,,,,,,,48,1,6.000000e+000,4.078407e-001,0.000000e+000,0,,0,
1678231148.182,,2.000000e+001,1.480567e+001,7.844738e-005,0.000000e+000,3,9.227972e-001,0.000000e+000,,,,,,,,,,,,,,48,1,6.000000e+000,3.739796e-001,0.000000e+000,0,,0,
1678231208.862,,2.000000e+001,1.379772e+001,7.981975e-005,0.000000e+000,3,9.243395e-001,0.000000e+000,,,,,,,,,,,,,,48,1,6.000000e+000,3.815403e-001,0.000000e+000,0,,0,
1678231273.712,,2.000000e+001,1.275077e+001,8.181219e-005,0.000000e+000,3,9.282278e-001,0.000000e+000,,,,,,,,,,,,,,48,1,6.000000e+000,3.729601e-001,0.000000e+000,0,,0,
1678231333.542,,2.000000e+001,1.178190e+001,8.178363e-005,0.000000e+000,3,9.241635e-001,0.000000e+000,,,,,,,,,,,,,,48,1,6.000000e+000,3.903999e-001,0.000000e+000,0,,0,
1678231396.862,,2.000000e+001,1.078020e+001,8.234299e-005,0.000000e+000,3,9.265711e-001,0.000000e+000,,,,,,,,,,,,,,48,1,6.000000e+000,4.018698e-001,0.000000e+000,0,,0,
1678231457.742,,2.000000e+001,9.765690e+000,8.276502e-005,0.000000e+000,3,9.255475e-001,0.000000e+000,,,,,,,,,,,,,,48,1,6.000000e+000,3.531446e-001,0.000000e+000,0,,0,
1678231518.562,,2.000000e+001,8.821461e+000,8.337082e-005,0.000000e+000,3,9.265410e-001,0.000000e+000,,,,,,,,,,,,,,48,1,6.000000e+000,3.489656e-001,0.000000e+000,0,,0,
1678231583.382,,2.000000e+001,7.773005e+000,8.358524e-005,0.000000e+000,3,9.278643e-001,0.000000e+000,,,,,,,,,,,,,,48,1,6.000000e+000,3.695707e-001,0.000000e+000,0,,0,
1678231643.492,,2.000000e+001,6.855824e+000,8.364281e-005,0.000000e+000,3,9.236110e-001,0.000000e+000,,,,,,,,,,,,,,48,1,6.000000e+000,2.779589e-001,0.000000e+000,0,,0,
1678231722.952,,2.000000e+001,5.791340e+000,8.441851e-005,0.000000e+000,3,9.268991e-001,0.000000e+000,,,,,,,,,,,,,,48,1,6.000000e+000,3.766689e-001,0.000000e+000,0,,0,
1678231829.383,,2.000000e+001,3.992805e+000,1.405306e-004,0.000000e+000,3,6.607541e-001,0.000000e+000,,,,,,,,,,,,,,48,1,6.000000e+000,3.534749e-001,0.000000e+000,0,,0,
1678231924.725,,2.000000e+001,2.510046e+000,1.454654e-004,0.000000e+000,2,0.000000e+000,0.000000e+000,,,,,,,,,,,,,,48,1,6.000000e+000,3.269529e-001,0.000000e+000,0,,0,
1678232079.195,,2.000000e+001,1.990109e+000,-2.210078e-005,0.000000e+000,3,0.000000e+000,0.000000e+000,,,,,,,,,,,,,,48,1,6.000000e+000,2.010942e-003,0.000000e+000,0,,0,
1678232147.075,,2.000000e+001,1.993544e+000,2.779476e-004,0.000000e+000,3,1.364086e-002,0.000000e+000,,,,,,,,,,,,,,48,1,6.000000e+000,6.649494e-004,0.000000e+000,0,,0,
1678232297.615,,2.000000e+001,1.999153e+000,-5.260462e-005,0.000000e+000,2,0.000000e+000,0.000000e+000,,,,,,,,,,,,,,48,1,6.000000e+000,7.770061e-004,0.000000e+000,0,,0,
1678232403.785,,2.000000e+001,3.341108e+000,8.412938e-005,0.000000e+000,3,9.344325e-001,0.000000e+000,,,,,,,,,,,,,,48,1,6.000000e+000,5.300159e-001,0.000000e+000,0,,0,
1678232478.106,,2.000000e+001,4.625521e+000,8.420571e-005,0.000000e+000,3,9.287427e-001,0.000000e+000,,,,,,,,,,,,,,48,1,6.000000e+000,3.780532e-001,0.000000e+000,0,,0,
1678232513.636,,2.000000e+001,5.205909e+000,8.326559e-005,0.000000e+000,3,9.207147e-001,0.000000e+000,,,,,,,,,,,,,,48,1,6.000000e+000,1.731753e-001,0.000000e+000,0,,0,
1678232582.266,,2.000000e+001,6.217013e+000,8.346978e-005,0.000000e+000,3,9.288517e-001,0.000000e+000,,,,,,,,,,,,,,48,1,6.000000e+000,3.420548e-001,0.000000e+000,0,,0,
1678232640.716,,2.000000e+001,7.195853e+000,8.401129e-005,0.000000e+000,3,9.291715e-001,0.000000e+000,,,,,,,,,,,,,,48,1,6.000000e+000,3.230348e-001,0.000000e+000,0,,0,
1678232704.766,,2.000000e+001,8.233608e+000,8.357836e-005,0.000000e+000,3,9.264770e-001,0.000000e+000,,,,,,,,,,,,,,48,1,6.000000e+000,3.405542e-001,0.000000e+000,0,,0,
1678232768.596,,2.000000e+001,9.207104e+000,8.324264e-005,0.000000e+000,3,9.254972e-001,0.000000e+000,,,,,,,,,,,,,,48,1,6.000000e+000,3.823490e-001,0.000000e+000,0,,0,
1678232828.906,,2.000000e+001,1.017900e+001,8.338936e-005,0.000000e+000,3,9.254834e-001,0.000000e+000,,,,,,,,,,,,,,48,1,6.000000e+000,3.530502e-001,0.000000e+000,0,,0,
1678232891.526,,2.000000e+001,1.118135e+001,8.307334e-005,0.000000e+000,3,9.230533e-001,0.000000e+000,,,,,,,,,,,,,,48,1,6.000000e+000,3.596802e-001,0.000000e+000,0,,0,
1678232955.756,,2.000000e+001,1.220513e+001,8.240606e-005,0.000000e+000,3,9.301721e-001,0.000000e+000,,,,,,,,,,,,,,48,1,6.000000e+000,3.361807e-001,0.000000e+000,0,,0,
1678233024.346,,2.000000e+001,1.331891e+001,8.117376e-005,0.000000e+000,3,9.220574e-001,0.000000e+000,,,,,,,,,,,,,,48,1,6.000000e+000,3.807602e-001,0.000000e+000,0,,0,
1678233077.826,,2.000000e+001,1.422840e+001,8.091654e-005,0.000000e+000,3,9.253849e-001,0.000000e+000,,,,,,,,,,,,,,48,1,6.000000e+000,3.695898e-001,0.000000e+000,0,,0,
1678233137.726,,2.000000e+001,1.521803e+001,8.043624e-005,0.000000e+000,3,9.239573e-001,0.000000e+000,,,,,,,,,,,,,,48,1,6.000000e+000,3.785400e-001,0.000000e+000,0,,0,
1678233199.517,,2.000000e+001,1.622542e+001,7.898363e-005,0.000000e+000,3,9.236070e-001,0.000000e+000,,,,,,,,,,,,,,48,1,6.000000e+000,3.586006e-001,0.000000e+000,0,,0,
1678233258.867,,2.000000e+001,1.722614e+001,7.709700e-005,0.000000e+000,3,9.187120e-001,0.000000e+000,,,,,,,,,,,,,,48,1,6.000000e+000,3.854904e-001,0.000000e+000,0,,0,
1678233321.137,,2.000000e+001,1.821146e+001,7.639479e-005,0.000000e+000,3,9.231690e-001,0.000000e+000,,,,,,,,,,,,,,48,1,6.000000e+000,3.661995e-001,0.000000e+000,0,,0,
1678233382.447,,2.000000e+001,1.919900e+001,7.391860e-005,0.000000e+000,3,9.207797e-001,0.000000e+000,,,,,,,,,,,,,,48,1,6.000000e+000,3.832798e-001,0.000000e+000,0,,0,
1678233445.777,,2.000000e+001,2.018982e+001,7.127963e-005,0.000000e+000,3,9.130551e-001,0.000000e+000,,,,,,,,,,,,,,48,1,6.000000e+000,3.563595e-001,0.000000e+000,0,,0,
1678233509.307,,2.000000e+001,2.124158e+001,6.701201e-005,0.000000e+000,3,9.084059e-001,0.000000e+000,,,,,,,,,,,,,,48,1,6.000000e+000,3.914299e-001,0.000000e+000,0,,0,
1678233567.107,,2.000000e+001,2.219447e+001,6.183792e-005,0.000000e+000,3,9.083050e-001,0.000000e+000,,,,,,,,,,,,,,48,1,6.000000e+000,3.677006e-001,0.000000e+000,0,,0,
1678233630.397,,2.000000e+001,2.323853e+001,5.249880e-005,0.000000e+000,3,8.834190e-001,0.000000e+000,,,,,,,,,,,,,,48,1,6.000000e+000,3.994102e-001,0.000000e+000,0,,0,
1678233693.267,,2.000000e+001,2.430618e+001,3.731898e-005,0.000000e+000,3,8.404769e-001,0.000000e+000,,,,,,,,,,,,,,48,1,6.000000e+000,3.596687e-001,0.000000e+000,0,,0,
1678233749.297,,2.000000e+001,2.523075e+001,2.085642e-005,0.000000e+000,3,6.962626e-001,0.000000e+000,,,,,,,,,,,,,,48,1,6.000000e+000,3.770905e-001,0.000000e+000,0,,0,
1678233809.807,,2.000000e+001,2.625097e+001,8.138841e-006,0.000000e+000,3,1.860550e-001,0.000000e+000,,,,,,,,,,,,,,48,1,6.000000e+000,3.880100e-001,0.000000e+000,0,,0,
1678233872.468,,2.000000e+001,2.723014e+001,4.508365e-006,0.000000e+000,3,0.000000e+000,0.000000e+000,,,,,,,,,,,,,,48,1,6.000000e+000,3.663197e-001,0.000000e+000,0,,0,
1678233937.868,,2.000000e+001,2.825361e+001,-3.105260e-006,0.000000e+000,2,0.000000e+000,0.000000e+000,,,,,,,,,,,,,,48,1,6.000000e+000,3.985596e-001,0.000000e+000,0,,0,
1678233992.798,,2.000000e+001,2.919511e+001,1.303017e-005,0.000000e+000,3,7.223401e-001,0.000000e+000,,,,,,,,,,,,,,48,1,6.000000e+000,3.783894e-001,0.000000e+000,0,,0,
1678234057.728,,2.000000e+001,3.027107e+001,1.266102e-005,0.000000e+000,3,7.041382e-001,0.000000e+000,,,,,,,,,,,,,,48,1,6.000000e+000,3.911591e-001,0.000000e+000,0,,0,
1678234112.878,,2.000000e+001,3.118256e+001,-9.371528e-006,0.000000e+000,3,5.782889e-001,0.000000e+000,,,,,,,,,,,,,,48,1,6.000000e+000,3.376808e-001,0.000000e+000,0,,0,
1678234178.238,,2.000000e+001,3.224812e+001,-9.613414e-006,0.000000e+000,3,5.887087e-001,0.000000e+000,,,,,,,,,,,,,,48,1,6.000000e+000,3.724327e-001,0.000000e+000,0,,0,
1678234234.098,,2.000000e+001,3.317514e+001,-1.004273e-005,0.000000e+000,3,5.868626e-001,0.000000e+000,,,,,,,,,,,,,,48,1,6.000000e+000,3.352280e-001,0.000000e+000,0,,0,
1678234299.508,,2.000000e+001,3.426343e+001,-1.036806e-005,0.000000e+000,3,6.069751e-001,0.000000e+000,,,,,,,,,,,,,,48,1,6.000000e+000,4.015999e-001,0.000000e+000,0,,0,
1678234359.178,,2.000000e+001,3.526735e+001,-9.299057e-006,0.000000e+000,3,5.715771e-001,0.000000e+000,,,,,,,,,,,,,,48,1,6.000000e+000,3.642197e-001,0.000000e+000,0,,0,
1678234441.268,,2.000000e+001,3.664661e+001,-1.021109e-005,0.000000e+000,3,5.783399e-001,0.000000e+000,,,,,,,,,,,,,,48,1,6.000000e+000,3.220825e-001,0.000000e+000,0,,0,
1678234476.948,,2.000000e+001,3.721024e+001,-9.520654e-006,0.000000e+000,3,5.845851e-001,0.000000e+000,,,,,,,,,,,,,,48,1,6.000000e+000,3.595505e-001,0.000000e+000,0,,0,
1678234538.438,,2.000000e+001,3.825000e+001,-1.015327e-005,0.000000e+000,3,5.879486e-001,0.000000e+000,,,,,,,,,,,,,,48,1,6.000000e+000,3.768768e-001,0.000000e+000,0,,0,
1678234597.609,,2.000000e+001,3.921405e+001,-9.805635e-006,0.000000e+000,3,6.039751e-001,0.000000e+000,,,,,,,,,,,,,,48,1,6.000000e+000,3.817978e-001,0.000000e+000,0,,0,
1678234661.089,,2.000000e+001,4.023652e+001,-1.017879e-005,0.000000e+000,3,5.939324e-001,0.000000e+000,,,,,,,,,,,,,,48,1,6.000000e+000,3.516922e-001,0.000000e+000,0,,0,
1678234723.229,,2.000000e+001,4.122974e+001,-9.914340e-006,0.000000e+000,3,5.899286e-001,0.000000e+000,,,,,,,,,,,,,,48,1,6.000000e+000,3.626404e-001,0.000000e+000,0,,0,
1678234782.009,,2.000000e+001,4.219567e+001,-1.035835e-005,0.000000e+000,3,5.765798e-001,0.000000e+000,,,,,,,,,,,,,,48,1,6.000000e+000,3.753815e-001,0.000000e+000,0,,0,
1678234843.529,,2.000000e+001,4.319861e+001,-9.921951e-006,0.000000e+000,3,5.786586e-001,0.000000e+000,,,,,,,,,,,,,,48,1,6.000000e+000,3.840828e-001,0.000000e+000,0,,0,
1678234905.619,,2.000000e+001,4.424099e+001,-8.993033e-006,0.000000e+000,3,5.388473e-001,0.000000e+000,,,,,,,,,,,,,,48,1,6.000000e+000,3.710403e-001,0.000000e+000,0,,0,
1678234966.769,,2.000000e+001,4.524548e+001,-9.976194e-006,0.000000e+000,3,5.825572e-001,0.000000e+000,,,,,,,,,,,,,,48,1,6.000000e+000,3.833313e-001,0.000000e+000,0,,0,
1678235028.109,,2.000000e+001,4.627387e+001,-9.962539e-006,0.000000e+000,3,5.674306e-001,0.000000e+000,,,,,,,,,,,,,,48,1,6.000000e+000,3.997612e-001,0.000000e+000,0,,0,
1678235082.789,,2.000000e+001,4.719983e+001,-9.818164e-006,0.000000e+000,3,5.842162e-001,0.000000e+000,,,,,,,,,,,,,,48,1,6.000000e+000,3.619614e-001,0.000000e+000,0,,0,
1678235147.029,,2.000000e+001,4.826617e+001,-1.032532e-005,0.000000e+000,3,5.933470e-001,0.000000e+000,,,,,,,,,,,,,,48,1,6.000000e+000,3.790512e-001,0.000000e+000,0,,0,
1678235203.759,,2.000000e+001,4.919942e+001,-1.012625e-005,0.000000e+000,3,5.842417e-001,0.000000e+000,,,,,,,,,,,,,,48,1,6.000000e+000,3.585815e-001,0.000000e+000,0,,0,
1678235481.920,,2.000000e+001,5.000128e+001,-1.008889e-005,0.000000e+000,3,5.859897e-001,0.000000e+000,,,,,,,,,,,,,,48,1,6.000000e+000,1.201630e-003,0.000000e+000,0,,0,
