# Supplementary material for: Ultrafast charge-transfer-induced spin transition in cobalt-tungstate molecular photomagnets
Source: Nat Commun. 2025 Jun 6;16:5012. doi: 10.1038/s41467-025-60401-4 (PMC12144094; doi:10.1038/s41467-025-60401-4)
Supplement: Supplementary file 5 — Source Data [file 41467_2025_60401_MOESM5_ESM.zip › Source_Data_files/Photomagnetism_CsCoW/photo2_785nm/FCM_20Oeafterphoto2annealing.dc.dat]

[Header]
TITLE,MPMS DC Measurement
BYAPP,MPMS Measurement,2.1,Summary
FILEOPENTIME, 1678241359.728000 3/8/2023, 11:09:19 AM

INFO, APPNAME, MPMS MultiVu Application, Revision 1.60,  Build 081

INFO, NAME, 230306_CsCoW4Brpy
INFO, WEIGHT, 0.001
INFO, AREA, 0.000
INFO, LENGTH, 0.000
INFO, SHAPE, 
INFO, COMMENT, tape
INFO, SEQUENCE FILE: 230307_MH_FCM.seq


INFO, BACKGROUND DATA FILE:, None


STARTUPAXIS,X,4,LINEAR,AUTO,0.000000,0.000000
STARTUPAXIS,Y1,5,LINEAR,AUTO,0.000000,0.000000


STARTUPGROUP,Longitudinal
FIELDGROUP,Longitudinal,1,2,3,4,5,6,7,8,9,15,16,17,18,27,28
FIELDGROUP,Transverse,1,2,3,4,10,11,12,13,14,19,20,21,22,27,28

PLOT_APPEARANCE,ALL,HORZ_GRID_ON,VERT_GRID_ON,MARKERS_AND_LINES

[Data]
Time,Comment,Field (Oe),Temperature (K),Long Moment (emu),Long Scan Std Dev,Long Algorithm,Long Reg Fit,Long Percent Error (%),Trans Moment (emu),Trans Scan Std Dev,Trans Algorithm,Trans Reg Fit,Trans Percent Error (%),Long Moment [w/o ABS] (emu),Long Scan Std Dev [w/o ABS],Long Reg Fit [w/o ABS],Long Percent Error [w/o ABS] (%),Trans Moment [w/o ABS] (emu),Trans Scan Std Dev [w/o ABS],Trans Reg Fit [w/o ABS],Trans Percent Error [w/o ABS] (%),Points per Scan,Scans per Measurement,Scan Length (cm),Delta Temp (K),Rot Position (deg),Error,EC Comp. Running,Using ABS,
1678241359.728,,2.000000e+001,4.999584e+001,-8.393177e-006,0.000000e+000,3,5.672126e-001,0.000000e+000,,,,,,,,,,,,,,48,1,6.000000e+000,1.208115e-002,0.000000e+000,0,,0,
1678241436.168,,2.000000e+001,4.845985e+001,-8.786007e-006,0.000000e+000,3,5.759054e-001,0.000000e+000,,,,,,,,,,,,,,48,1,6.000000e+000,9.152985e-001,0.000000e+000,0,,0,
1678241458.668,,2.000000e+001,4.769247e+001,-8.989776e-006,0.000000e+000,3,5.749978e-001,0.000000e+000,,,,,,,,,,,,,,48,1,6.000000e+000,4.822006e-001,0.000000e+000,0,,0,
1678241500.558,,2.000000e+001,4.673006e+001,-8.719967e-006,0.000000e+000,3,5.607142e-001,0.000000e+000,,,,,,,,,,,,,,48,1,6.000000e+000,5.211411e-001,0.000000e+000,0,,0,
1678241549.928,,2.000000e+001,4.569263e+001,-8.509064e-006,0.000000e+000,3,5.295682e-001,0.000000e+000,,,,,,,,,,,,,,48,1,6.000000e+000,4.710808e-001,0.000000e+000,0,,0,
1678241599.518,,2.000000e+001,4.476651e+001,-8.625310e-006,0.000000e+000,3,5.478569e-001,0.000000e+000,,,,,,,,,,,,,,48,1,6.000000e+000,4.236221e-001,0.000000e+000,0,,0,
1678241652.318,,2.000000e+001,4.379447e+001,-8.763657e-006,0.000000e+000,3,5.721567e-001,0.000000e+000,,,,,,,,,,,,,,48,1,6.000000e+000,4.038811e-001,0.000000e+000,0,,0,
1678241711.168,,2.000000e+001,4.280099e+001,-8.786476e-006,0.000000e+000,3,5.756145e-001,0.000000e+000,,,,,,,,,,,,,,48,1,6.000000e+000,3.498497e-001,0.000000e+000,0,,0,
1678241771.889,,2.000000e+001,4.175578e+001,1.158977e-005,0.000000e+000,3,6.959286e-001,0.000000e+000,,,,,,,,,,,,,,48,1,6.000000e+000,3.707695e-001,0.000000e+000,0,,0,
1678241828.089,,2.000000e+001,4.080370e+001,-8.773504e-006,0.000000e+000,3,5.595609e-001,0.000000e+000,,,,,,,,,,,,,,48,1,6.000000e+000,3.790207e-001,0.000000e+000,0,,0,
1678241890.999,,2.000000e+001,3.976527e+001,-9.398936e-006,0.000000e+000,3,5.771191e-001,0.000000e+000,,,,,,,,,,,,,,48,1,6.000000e+000,3.794098e-001,0.000000e+000,0,,0,
1678241950.689,,2.000000e+001,3.875873e+001,-8.685761e-006,0.000000e+000,3,5.614091e-001,0.000000e+000,,,,,,,,,,,,,,48,1,6.000000e+000,3.760796e-001,0.000000e+000,0,,0,
1678242008.579,,2.000000e+001,3.779465e+001,-8.613141e-006,0.000000e+000,3,5.703861e-001,0.000000e+000,,,,,,,,,,,,,,48,1,6.000000e+000,3.867722e-001,0.000000e+000,0,,0,
1678242071.649,,2.000000e+001,3.675536e+001,1.156501e-005,0.000000e+000,3,7.213619e-001,0.000000e+000,,,,,,,,,,,,,,48,1,6.000000e+000,3.820801e-001,0.000000e+000,0,,0,
1678242127.169,,2.000000e+001,3.579242e+001,-8.559704e-006,0.000000e+000,3,5.658176e-001,0.000000e+000,,,,,,,,,,,,,,48,1,6.000000e+000,4.090195e-001,0.000000e+000,0,,0,
1678242188.099,,2.000000e+001,3.476533e+001,-8.671720e-006,0.000000e+000,3,5.538542e-001,0.000000e+000,,,,,,,,,,,,,,48,1,6.000000e+000,4.020424e-001,0.000000e+000,0,,0,
1678242247.109,,2.000000e+001,3.374994e+001,-8.560470e-006,0.000000e+000,3,5.587927e-001,0.000000e+000,,,,,,,,,,,,,,48,1,6.000000e+000,3.868980e-001,0.000000e+000,0,,0,
1678242304.439,,2.000000e+001,3.279584e+001,-8.733449e-006,0.000000e+000,3,5.858379e-001,0.000000e+000,,,,,,,,,,,,,,48,1,6.000000e+000,3.822403e-001,0.000000e+000,0,,0,
1678242363.319,,2.000000e+001,3.180645e+001,-8.540936e-006,0.000000e+000,3,5.577152e-001,0.000000e+000,,,,,,,,,,,,,,48,1,6.000000e+000,3.854885e-001,0.000000e+000,0,,0,
1678242426.269,,2.000000e+001,3.074684e+001,-8.573263e-006,0.000000e+000,3,5.625539e-001,0.000000e+000,,,,,,,,,,,,,,48,1,6.000000e+000,3.761101e-001,0.000000e+000,0,,0,
1678242486.090,,2.000000e+001,2.977632e+001,-8.713382e-006,0.000000e+000,3,5.665683e-001,0.000000e+000,,,,,,,,,,,,,,48,1,6.000000e+000,3.617592e-001,0.000000e+000,0,,0,
1678242547.760,,2.000000e+001,2.878065e+001,-9.504924e-006,0.000000e+000,3,5.804014e-001,0.000000e+000,,,,,,,,,,,,,,48,1,6.000000e+000,3.474083e-001,0.000000e+000,0,,0,
1678242607.750,,2.000000e+001,2.781083e+001,-8.479021e-006,0.000000e+000,3,5.646220e-001,0.000000e+000,,,,,,,,,,,,,,48,1,6.000000e+000,3.695908e-001,0.000000e+000,0,,0,
1678242669.960,,2.000000e+001,2.680321e+001,-8.922437e-006,0.000000e+000,3,5.828245e-001,0.000000e+000,,,,,,,,,,,,,,48,1,6.000000e+000,3.687401e-001,0.000000e+000,0,,0,
1678242732.460,,2.000000e+001,2.575177e+001,-9.152788e-006,0.000000e+000,3,5.738279e-001,0.000000e+000,,,,,,,,,,,,,,48,1,6.000000e+000,3.820190e-001,0.000000e+000,0,,0,
1678242792.890,,2.000000e+001,2.447422e+001,-8.796082e-006,0.000000e+000,3,5.829881e-001,0.000000e+000,,,,,,,,,,,,,,48,1,6.000000e+000,1.004560e+000,0.000000e+000,0,,0,
1678242816.380,,2.000000e+001,2.389765e+001,-8.677807e-006,0.000000e+000,3,5.741324e-001,0.000000e+000,,,,,,,,,,,,,,48,1,6.000000e+000,1.384010e-001,0.000000e+000,0,,0,
1678242892.530,,2.000000e+001,2.278236e+001,-8.943971e-006,0.000000e+000,3,5.722935e-001,0.000000e+000,,,,,,,,,,,,,,48,1,6.000000e+000,3.818493e-001,0.000000e+000,0,,0,
1678242954.950,,2.000000e+001,2.174630e+001,3.643641e-005,0.000000e+000,3,4.031575e-001,0.000000e+000,,,,,,,,,,,,,,48,1,6.000000e+000,4.120083e-001,0.000000e+000,0,,0,
1678243009.980,,2.000000e+001,2.080463e+001,1.162519e-005,0.000000e+000,3,7.323386e-001,0.000000e+000,,,,,,,,,,,,,,48,1,6.000000e+000,3.745899e-001,0.000000e+000,0,,0,
1678243070.680,,2.000000e+001,1.979285e+001,1.074644e-005,0.000000e+000,3,6.914378e-001,0.000000e+000,,,,,,,,,,,,,,48,1,6.000000e+000,3.882103e-001,0.000000e+000,0,,0,
1678243137.350,,2.000000e+001,1.873606e+001,1.130492e-005,0.000000e+000,3,7.072284e-001,0.000000e+000,,,,,,,,,,,,,,48,1,6.000000e+000,3.864708e-001,0.000000e+000,0,,0,
1678243196.331,,2.000000e+001,1.779468e+001,1.168171e-005,0.000000e+000,3,7.025272e-001,0.000000e+000,,,,,,,,,,,,,,48,1,6.000000e+000,3.825207e-001,0.000000e+000,0,,0,
1678243261.781,,2.000000e+001,1.673556e+001,1.127101e-005,0.000000e+000,3,7.168670e-001,0.000000e+000,,,,,,,,,,,,,,48,1,6.000000e+000,3.899498e-001,0.000000e+000,0,,0,
1678243321.531,,2.000000e+001,1.576132e+001,1.093998e-005,0.000000e+000,3,7.254525e-001,0.000000e+000,,,,,,,,,,,,,,48,1,6.000000e+000,3.879204e-001,0.000000e+000,0,,0,
1678243378.001,,2.000000e+001,1.480870e+001,-8.743852e-006,0.000000e+000,3,5.723172e-001,0.000000e+000,,,,,,,,,,,,,,48,1,6.000000e+000,3.744802e-001,0.000000e+000,0,,0,
1678243439.951,,2.000000e+001,1.377473e+001,-8.382633e-006,0.000000e+000,3,5.666589e-001,0.000000e+000,,,,,,,,,,,,,,48,1,6.000000e+000,3.768091e-001,0.000000e+000,0,,0,
1678243504.241,,2.000000e+001,1.267829e+001,1.188902e-005,0.000000e+000,3,7.492412e-001,0.000000e+000,,,,,,,,,,,,,,48,1,6.000000e+000,4.281607e-001,0.000000e+000,0,,0,
1678243557.421,,2.000000e+001,1.178022e+001,-8.636058e-006,0.000000e+000,3,5.798081e-001,0.000000e+000,,,,,,,,,,,,,,48,1,6.000000e+000,3.953800e-001,0.000000e+000,0,,0,
1678243617.551,,2.000000e+001,1.075177e+001,1.138060e-005,0.000000e+000,3,7.253757e-001,0.000000e+000,,,,,,,,,,,,,,48,1,6.000000e+000,3.957100e-001,0.000000e+000,0,,0,
1678243678.261,,2.000000e+001,9.788159e+000,1.206380e-005,0.000000e+000,3,7.534288e-001,0.000000e+000,,,,,,,,,,,,,,48,1,6.000000e+000,3.338680e-001,0.000000e+000,0,,0,
1678243742.681,,2.000000e+001,8.799155e+000,1.173303e-005,0.000000e+000,3,7.474077e-001,0.000000e+000,,,,,,,,,,,,,,48,1,6.000000e+000,3.565826e-001,0.000000e+000,0,,0,
1678243808.161,,2.000000e+001,7.786748e+000,1.208427e-005,0.000000e+000,3,7.446021e-001,0.000000e+000,,,,,,,,,,,,,,48,1,6.000000e+000,3.696928e-001,0.000000e+000,0,,0,
1678243871.441,,2.000000e+001,6.852087e+000,1.231421e-005,0.000000e+000,3,7.509846e-001,0.000000e+000,,,,,,,,,,,,,,48,1,6.000000e+000,2.710781e-001,0.000000e+000,0,,0,
1678243954.432,,2.000000e+001,5.801377e+000,1.135129e-005,0.000000e+000,3,7.458174e-001,0.000000e+000,,,,,,,,,,,,,,48,1,6.000000e+000,3.874574e-001,0.000000e+000,0,,0,
1678244014.924,,2.000000e+001,4.787160e+000,1.218695e-005,0.000000e+000,3,7.623658e-001,0.000000e+000,,,,,,,,,,,,,,48,1,6.000000e+000,4.033999e-001,0.000000e+000,0,,0,
1678244075.878,,2.000000e+001,3.764199e+000,1.141205e-005,0.000000e+000,3,7.143371e-001,0.000000e+000,,,,,,,,,,,,,,48,1,6.000000e+000,3.633070e-001,0.000000e+000,0,,0,
1678244136.396,,2.000000e+001,2.767634e+000,1.193339e-005,0.000000e+000,3,7.587702e-001,0.000000e+000,,,,,,,,,,,,,,48,1,6.000000e+000,3.399451e-001,0.000000e+000,0,,0,
1678244244.296,,2.000000e+001,1.979710e+000,1.212396e-005,0.000000e+000,3,7.747455e-001,0.000000e+000,,,,,,,,,,,,,,48,1,6.000000e+000,6.901026e-003,0.000000e+000,0,,0,
1678277010.036,,2.000000e+001,4.999403e+001,-8.739030e-006,0.000000e+000,3,5.924127e-001,0.000000e+000,,,,,,,,,,,,,,48,1,6.000000e+000,8.460999e-003,0.000000e+000,0,,0,
1678277129.586,,2.000000e+001,4.884467e+001,1.311074e-005,0.000000e+000,3,7.035467e-001,0.000000e+000,,,,,,,,,,,,,,48,1,6.000000e+000,3.041878e-001,0.000000e+000,0,,0,
1678277245.406,,2.000000e+001,4.571410e+001,-9.289504e-006,0.000000e+000,3,5.802501e-001,0.000000e+000,,,,,,,,,,,,,,48,1,6.000000e+000,6.224098e-001,0.000000e+000,0,,0,
1678277268.306,,2.000000e+001,4.508081e+001,-9.988899e-006,0.000000e+000,3,5.634674e-001,0.000000e+000,,,,,,,,,,,,,,48,1,6.000000e+000,5.156021e-001,0.000000e+000,0,,0,
1678277292.326,,2.000000e+001,4.453181e+001,-9.807854e-006,0.000000e+000,3,6.158531e-001,0.000000e+000,,,,,,,,,,,,,,48,1,6.000000e+000,5.185089e-001,0.000000e+000,0,,0,
1678277314.936,,2.000000e+001,4.405399e+001,-9.700771e-006,0.000000e+000,3,5.893306e-001,0.000000e+000,,,,,,,,,,,,,,48,1,6.000000e+000,4.371414e-001,0.000000e+000,0,,0,
1678277338.536,,2.000000e+001,4.357160e+001,-1.018485e-005,0.000000e+000,3,5.819322e-001,0.000000e+000,,,,,,,,,,,,,,48,1,6.000000e+000,4.373817e-001,0.000000e+000,0,,0,
1678277380.376,,2.000000e+001,4.275707e+001,-9.661511e-006,0.000000e+000,3,5.539563e-001,0.000000e+000,,,,,,,,,,,,,,48,1,6.000000e+000,4.246712e-001,0.000000e+000,0,,0,
1678277481.867,,2.000000e+001,4.092785e+001,-9.691326e-006,0.000000e+000,3,5.888098e-001,0.000000e+000,,,,,,,,,,,,,,48,1,6.000000e+000,3.844528e-001,0.000000e+000,0,,0,
1678277527.797,,2.000000e+001,4.011853e+001,4.517244e-005,0.000000e+000,3,0.000000e+000,0.000000e+000,,,,,,,,,,,,,,48,1,6.000000e+000,3.630829e-001,0.000000e+000,0,,0,
1678277619.767,,2.000000e+001,3.853944e+001,7.908443e-005,0.000000e+000,3,3.265662e-001,0.000000e+000,,,,,,,,,,,,,,48,1,6.000000e+000,3.355522e-001,0.000000e+000,0,,0,
1678277642.767,,2.000000e+001,3.812535e+001,-9.637061e-006,0.000000e+000,3,5.700328e-001,0.000000e+000,,,,,,,,,,,,,,48,1,6.000000e+000,3.419724e-001,0.000000e+000,0,,0,
1678277665.167,,2.000000e+001,3.776000e+001,-9.445887e-006,0.000000e+000,3,5.921821e-001,0.000000e+000,,,,,,,,,,,,,,48,1,6.000000e+000,3.468819e-001,0.000000e+000,0,,0,
1678277724.727,,2.000000e+001,3.675974e+001,-9.242134e-006,0.000000e+000,3,5.742801e-001,0.000000e+000,,,,,,,,,,,,,,48,1,6.000000e+000,3.697891e-001,0.000000e+000,0,,0,
1678277786.797,,2.000000e+001,3.574589e+001,-9.600180e-006,0.000000e+000,3,5.911835e-001,0.000000e+000,,,,,,,,,,,,,,48,1,6.000000e+000,3.861885e-001,0.000000e+000,0,,0,
1678277848.487,,2.000000e+001,3.477476e+001,-9.720989e-006,0.000000e+000,3,5.923058e-001,0.000000e+000,,,,,,,,,,,,,,48,1,6.000000e+000,3.539619e-001,0.000000e+000,0,,0,
1678277937.027,,2.000000e+001,3.331008e+001,-9.488947e-006,0.000000e+000,3,5.795475e-001,0.000000e+000,,,,,,,,,,,,,,48,1,6.000000e+000,3.809624e-001,0.000000e+000,0,,0,
1678277969.327,,2.000000e+001,3.279736e+001,-9.606951e-006,0.000000e+000,3,5.675712e-001,0.000000e+000,,,,,,,,,,,,,,48,1,6.000000e+000,3.938904e-001,0.000000e+000,0,,0,
1678278028.967,,2.000000e+001,3.179194e+001,-9.407650e-006,0.000000e+000,3,5.629585e-001,0.000000e+000,,,,,,,,,,,,,,48,1,6.000000e+000,3.755493e-001,0.000000e+000,0,,0,
1678278088.177,,2.000000e+001,3.079635e+001,-9.320510e-006,0.000000e+000,3,5.790033e-001,0.000000e+000,,,,,,,,,,,,,,48,1,6.000000e+000,4.057808e-001,0.000000e+000,0,,0,
1678278151.138,,2.000000e+001,2.973608e+001,-9.444101e-006,0.000000e+000,3,5.593809e-001,0.000000e+000,,,,,,,,,,,,,,48,1,6.000000e+000,3.951797e-001,0.000000e+000,0,,0,
1678278208.588,,2.000000e+001,2.877388e+001,-9.809180e-006,0.000000e+000,3,5.687529e-001,0.000000e+000,,,,,,,,,,,,,,48,1,6.000000e+000,3.796902e-001,0.000000e+000,0,,0,
1678278270.918,,2.000000e+001,2.773734e+001,-9.704127e-006,0.000000e+000,3,5.690250e-001,0.000000e+000,,,,,,,,,,,,,,48,1,6.000000e+000,3.951817e-001,0.000000e+000,0,,0,
1678278328.998,,2.000000e+001,2.677004e+001,-9.408233e-006,0.000000e+000,3,5.834613e-001,0.000000e+000,,,,,,,,,,,,,,48,1,6.000000e+000,4.039001e-001,0.000000e+000,0,,0,
1678278389.648,,2.000000e+001,2.576833e+001,-9.171804e-006,0.000000e+000,3,5.831906e-001,0.000000e+000,,,,,,,,,,,,,,48,1,6.000000e+000,3.430500e-001,0.000000e+000,0,,0,
1678278452.968,,2.000000e+001,2.449792e+001,-9.869461e-006,0.000000e+000,3,5.500371e-001,0.000000e+000,,,,,,,,,,,,,,48,1,6.000000e+000,1.002722e+000,0.000000e+000,0,,0,
1678278499.648,,2.000000e+001,2.365595e+001,-2.539614e-004,0.000000e+000,3,2.110935e-001,0.000000e+000,,,,,,,,,,,,,,48,1,6.000000e+000,2.980194e-001,0.000000e+000,0,,0,
1678278581.308,,2.000000e+001,2.236544e+001,-1.000317e-005,0.000000e+000,3,5.741882e-001,0.000000e+000,,,,,,,,,,,,,,48,1,6.000000e+000,3.786907e-001,0.000000e+000,0,,0,
1678278616.048,,2.000000e+001,2.177122e+001,-9.725566e-006,0.000000e+000,3,5.812873e-001,0.000000e+000,,,,,,,,,,,,,,48,1,6.000000e+000,3.476391e-001,0.000000e+000,0,,0,
1678278677.138,,2.000000e+001,2.077695e+001,-9.181656e-006,0.000000e+000,3,5.771034e-001,0.000000e+000,,,,,,,,,,,,,,48,1,6.000000e+000,3.829498e-001,0.000000e+000,0,,0,
1678278736.278,,2.000000e+001,1.979959e+001,-9.248206e-006,0.000000e+000,3,5.672411e-001,0.000000e+000,,,,,,,,,,,,,,48,1,6.000000e+000,3.969307e-001,0.000000e+000,0,,0,
1678278799.638,,2.000000e+001,1.872869e+001,-9.535592e-006,0.000000e+000,3,5.878620e-001,0.000000e+000,,,,,,,,,,,,,,48,1,6.000000e+000,3.609600e-001,0.000000e+000,0,,0,
1678278881.889,,2.000000e+001,1.736029e+001,-2.174920e-004,0.000000e+000,3,0.000000e+000,0.000000e+000,,,,,,,,,,,,,,48,1,6.000000e+000,3.465405e-001,0.000000e+000,0,,0,
1678278941.979,,2.000000e+001,1.635181e+001,-9.703365e-006,0.000000e+000,3,5.919459e-001,0.000000e+000,,,,,,,,,,,,,,48,1,6.000000e+000,3.364697e-001,0.000000e+000,0,,0,
1678278975.579,,2.000000e+001,1.581415e+001,1.252984e-005,0.000000e+000,3,7.325570e-001,0.000000e+000,,,,,,,,,,,,,,48,1,6.000000e+000,3.642502e-001,0.000000e+000,0,,0,
1678279081.709,,2.000000e+001,1.403025e+001,-9.398529e-006,0.000000e+000,3,5.789797e-001,0.000000e+000,,,,,,,,,,,,,,48,1,6.000000e+000,3.415804e-001,0.000000e+000,0,,0,
1678279127.719,,2.000000e+001,1.323289e+001,-9.732291e-006,0.000000e+000,3,5.937991e-001,0.000000e+000,,,,,,,,,,,,,,48,1,6.000000e+000,3.536501e-001,0.000000e+000,0,,0,
1678279159.449,,2.000000e+001,1.273748e+001,1.266263e-005,0.000000e+000,3,7.356476e-001,0.000000e+000,,,,,,,,,,,,,,48,1,6.000000e+000,4.097195e-001,0.000000e+000,0,,0,
1678279217.049,,2.000000e+001,1.180021e+001,-9.235841e-006,0.000000e+000,3,5.832577e-001,0.000000e+000,,,,,,,,,,,,,,48,1,6.000000e+000,3.452101e-001,0.000000e+000,0,,0,
1678279280.389,,2.000000e+001,1.079222e+001,-8.740962e-006,0.000000e+000,3,5.997547e-001,0.000000e+000,,,,,,,,,,,,,,48,1,6.000000e+000,3.744497e-001,0.000000e+000,0,,0,
1678279341.639,,2.000000e+001,9.802410e+000,1.299320e-005,0.000000e+000,3,7.539997e-001,0.000000e+000,,,,,,,,,,,,,,48,1,6.000000e+000,3.771791e-001,0.000000e+000,0,,0,
1678279406.149,,2.000000e+001,8.765841e+000,1.217950e-005,0.000000e+000,3,7.316018e-001,0.000000e+000,,,,,,,,,,,,,,48,1,6.000000e+000,3.674488e-001,0.000000e+000,0,,0,
1678279466.109,,2.000000e+001,7.800366e+000,1.245130e-005,0.000000e+000,3,7.349139e-001,0.000000e+000,,,,,,,,,,,,,,48,1,6.000000e+000,3.710461e-001,0.000000e+000,0,,0,
1678279533.359,,2.000000e+001,6.824364e+000,-2.995971e-006,0.000000e+000,2,0.000000e+000,0.000000e+000,,,,,,,,,,,,,,48,1,6.000000e+000,2.852850e-001,0.000000e+000,0,,0,
1678279653.650,,2.000000e+001,4.995922e+000,1.217199e-005,0.000000e+000,3,7.203779e-001,0.000000e+000,,,,,,,,,,,,,,48,1,6.000000e+000,3.761101e-001,0.000000e+000,0,,0,
1678279677.620,,2.000000e+001,4.589686e+000,-9.394504e-006,0.000000e+000,3,5.824530e-001,0.000000e+000,,,,,,,,,,,,,,48,1,6.000000e+000,3.765392e-001,0.000000e+000,0,,0,
1678279748.310,,2.000000e+001,3.422580e+000,1.323233e-005,0.000000e+000,3,7.646474e-001,0.000000e+000,,,,,,,,,,,,,,48,1,6.000000e+000,3.361349e-001,0.000000e+000,0,,0,
1678279789.892,,2.000000e+001,2.814413e+000,-3.205241e-006,0.000000e+000,2,0.000000e+000,0.000000e+000,,,,,,,,,,,,,,48,1,6.000000e+000,3.141470e-001,0.000000e+000,0,,0,
1678279900.652,,2.000000e+001,1.979856e+000,1.265567e-005,0.000000e+000,3,7.782534e-001,0.000000e+000,,,,,,,,,,,,,,48,1,6.000000e+000,7.397056e-003,0.000000e+000,0,,0,
