# Supplementary material for: Ultrafast charge-transfer-induced spin transition in cobalt-tungstate molecular photomagnets
Source: Nat Commun. 2025 Jun 6;16:5012. doi: 10.1038/s41467-025-60401-4 (PMC12144094; doi:10.1038/s41467-025-60401-4)
Supplement: Supplementary file 5 — Source Data [file 41467_2025_60401_MOESM5_ESM.zip › Source_Data_files/Photomagnetism_CsCoW/photo2_785nm/MH_2Kafterphoto2.dc.dat]

[Header]
TITLE,MPMS DC Measurement
BYAPP,MPMS Measurement,2.1,Summary
FILEOPENTIME, 1678199659.226000 3/7/2023, 11:34:19 PM

INFO, APPNAME, MPMS MultiVu Application, Revision 1.60,  Build 081

INFO, NAME, 230306_CsCoW4Brpy
INFO, WEIGHT, 0.001
INFO, AREA, 0.000
INFO, LENGTH, 0.000
INFO, SHAPE, 
INFO, COMMENT, tape
INFO, SEQUENCE FILE: 230307_MH_FCM.seq


INFO, BACKGROUND DATA FILE:, None


STARTUPAXIS,X,4,LINEAR,AUTO,0.000000,0.000000
STARTUPAXIS,Y1,5,LINEAR,AUTO,0.000000,0.000000


STARTUPGROUP,Longitudinal
FIELDGROUP,Longitudinal,1,2,3,4,5,6,7,8,9,15,16,17,18,27,28
FIELDGROUP,Transverse,1,2,3,4,10,11,12,13,14,19,20,21,22,27,28

PLOT_APPEARANCE,ALL,HORZ_GRID_ON,VERT_GRID_ON,MARKERS_AND_LINES

[Data]
Time,Comment,Field (Oe),Temperature (K),Long Moment (emu),Long Scan Std Dev,Long Algorithm,Long Reg Fit,Long Percent Error (%),Trans Moment (emu),Trans Scan Std Dev,Trans Algorithm,Trans Reg Fit,Trans Percent Error (%),Long Moment [w/o ABS] (emu),Long Scan Std Dev [w/o ABS],Long Reg Fit [w/o ABS],Long Percent Error [w/o ABS] (%),Trans Moment [w/o ABS] (emu),Trans Scan Std Dev [w/o ABS],Trans Reg Fit [w/o ABS],Trans Percent Error [w/o ABS] (%),Points per Scan,Scans per Measurement,Scan Length (cm),Delta Temp (K),Rot Position (deg),Error,EC Comp. Running,Using ABS,
1678199659.226,,0.000000e+000,2.087969e+000,1.054359e-004,3.690319e-007,3,9.569944e-001,3.500059e-001,,,,,,,,,,,,,,48,2,6.000000e+000,1.285815e-002,0.000000e+000,0,,0,
1678199858.576,,2.000000e+002,2.082640e+000,1.027024e-004,1.787640e-007,3,8.369515e-001,1.740602e-001,,,,,,,,,,,,,,48,2,6.000000e+000,6.036997e-003,0.000000e+000,0,,0,
1678200060.506,,4.000000e+002,3.390816e+000,1.313319e-004,2.153647e-008,3,8.105439e-001,1.639850e-002,,,,,,,,,,,,,,48,2,6.000000e+000,2.995968e-003,0.000000e+000,0,,0,
1678200259.446,,6.000000e+002,3.392464e+000,1.404084e-004,1.039986e-007,3,7.733691e-001,7.406864e-002,,,,,,,,,,,,,,48,2,6.000000e+000,1.125813e-003,0.000000e+000,0,,0,
1678200458.527,,8.000001e+002,3.393657e+000,1.565800e-004,1.132089e-006,3,7.585509e-001,7.230102e-001,,,,,,,,,,,,,,48,2,6.000000e+000,2.199888e-003,0.000000e+000,0,,0,
1678200664.317,,1.000000e+003,3.394060e+000,1.744742e-004,6.050892e-007,3,7.580780e-001,3.468072e-001,,,,,,,,,,,,,,48,2,6.000000e+000,2.521038e-003,0.000000e+000,0,,0,
1678200919.687,,1.500000e+003,3.393926e+000,2.160403e-004,7.598575e-007,3,7.700992e-001,3.517202e-001,,,,,,,,,,,,,,48,2,6.000000e+000,2.951860e-003,0.000000e+000,0,,0,
1678201129.768,,2.000000e+003,3.394475e+000,2.554175e-004,2.946595e-006,3,7.842658e-001,1.153639e+000,,,,,,,,,,,,,,48,2,6.000000e+000,7.522106e-004,0.000000e+000,0,,0,
1678201336.618,,2.500000e+003,3.395107e+000,2.888796e-004,2.597876e-006,3,7.925689e-001,8.992937e-001,,,,,,,,,,,,,,48,2,6.000000e+000,1.665831e-003,0.000000e+000,0,,0,
1678201545.718,,3.000000e+003,3.393886e+000,3.401986e-004,6.051407e-007,3,7.971720e-001,1.778786e-001,,,,,,,,,,,,,,48,2,6.000000e+000,2.092838e-003,0.000000e+000,0,,0,
1678201755.869,,4.000000e+003,3.394301e+000,4.055322e-004,9.294204e-006,3,8.012770e-001,2.291853e+000,,,,,,,,,,,,,,48,2,6.000000e+000,2.682924e-003,0.000000e+000,0,,0,
1678201970.189,,5.000000e+003,3.394113e+000,4.687043e-004,8.638046e-007,3,7.870271e-001,1.842963e-001,,,,,,,,,,,,,,48,2,6.000000e+000,1.287937e-003,0.000000e+000,0,,0,
1678202172.299,,6.000000e+003,3.395013e+000,5.267002e-004,4.406486e-006,3,7.659377e-001,8.366213e-001,,,,,,,,,,,,,,48,2,6.000000e+000,2.040863e-003,0.000000e+000,0,,0,
1678202421.819,,7.000000e+003,3.397320e+000,5.737880e-004,5.174349e-006,3,7.479646e-001,9.017875e-001,,,,,,,,,,,,,,48,2,6.000000e+000,1.722598e-002,0.000000e+000,0,,0,
1678202618.070,,8.000000e+003,3.394073e+000,6.277163e-004,1.928712e-007,3,7.309620e-001,3.072586e-002,,,,,,,,,,,,,,48,2,6.000000e+000,2.148151e-003,0.000000e+000,0,,0,
1678202822.230,,9.000000e+003,3.393483e+000,6.779507e-004,1.308075e-006,3,7.124938e-001,1.929455e-001,,,,,,,,,,,,,,48,2,6.000000e+000,3.271818e-003,0.000000e+000,0,,0,
1678203030.160,,1.000000e+004,3.394530e+000,7.282392e-004,2.149736e-007,3,6.952016e-001,2.951965e-002,,,,,,,,,,,,,,48,2,6.000000e+000,1.718998e-003,0.000000e+000,0,,0,
1678203252.321,,1.500000e+004,3.393563e+000,9.654256e-004,2.082441e-006,3,6.212873e-001,2.157019e-001,,,,,,,,,,,,,,48,2,6.000000e+000,8.580685e-004,0.000000e+000,0,,0,
1678203468.651,,2.000000e+004,3.394127e+000,1.198299e-003,1.678465e-006,3,5.607699e-001,1.400707e-001,,,,,,,,,,,,,,48,2,6.000000e+000,1.557112e-003,0.000000e+000,0,,0,
1678203695.241,,2.500000e+004,3.394395e+000,1.431430e-003,1.297250e-006,3,5.114704e-001,9.062620e-002,,,,,,,,,,,,,,48,2,6.000000e+000,1.718044e-003,0.000000e+000,0,,0,
1678203961.972,,3.000000e+004,3.394436e+000,1.665392e-003,2.757667e-008,3,4.703779e-001,1.655867e-003,,,,,,,,,,,,,,48,2,6.000000e+000,3.384113e-003,0.000000e+000,0,,0,
1678204190.572,,3.500000e+004,3.394033e+000,1.893590e-003,9.874875e-007,3,4.374832e-001,5.214895e-002,,,,,,,,,,,,,,48,2,6.000000e+000,1.825094e-003,0.000000e+000,0,,0,
1678204416.262,,4.000000e+004,3.398255e+000,2.126141e-003,1.012512e-006,3,4.083558e-001,4.762206e-002,,,,,,,,,,,,,,48,2,6.000000e+000,1.506400e-002,0.000000e+000,0,,0,
1678204640.963,,4.500000e+004,3.395658e+000,2.357776e-003,1.100922e-006,3,3.831976e-001,4.669323e-002,,,,,,,,,,,,,,48,2,6.000000e+000,2.202988e-003,0.000000e+000,0,,0,
1678204870.893,,5.000000e+004,3.395523e+000,2.590809e-003,8.789923e-007,3,3.611152e-001,3.392734e-002,,,,,,,,,,,,,,48,2,6.000000e+000,2.094984e-003,0.000000e+000,0,,0,
1678205110.473,,4.500000e+004,3.397056e+000,2.356372e-003,1.096477e-006,3,3.831253e-001,4.653241e-002,,,,,,,,,,,,,,48,2,6.000000e+000,1.883984e-003,0.000000e+000,0,,0,
1678205343.314,,4.000000e+004,3.430688e+000,2.123416e-003,1.051860e-006,3,4.077351e-001,4.953622e-002,,,,,,,,,,,,,,48,2,6.000000e+000,1.271009e-003,0.000000e+000,0,,0,
1678205571.794,,3.500000e+004,3.432736e+000,1.890516e-003,1.298814e-006,3,4.369775e-001,6.870160e-002,,,,,,,,,,,,,,48,2,6.000000e+000,4.869938e-003,0.000000e+000,0,,0,
1678205802.224,,3.000000e+004,3.430868e+000,1.659621e-003,1.348781e-006,3,4.712379e-001,8.127043e-002,,,,,,,,,,,,,,48,2,6.000000e+000,2.928019e-003,0.000000e+000,0,,0,
1678206029.925,,2.500000e+004,3.430108e+000,1.430633e-003,8.770166e-007,3,5.115976e-001,6.130271e-002,,,,,,,,,,,,,,48,2,6.000000e+000,9.939671e-004,0.000000e+000,0,,0,
1678206253.625,,2.000000e+004,3.431395e+000,1.203461e-003,1.590797e-006,3,5.601546e-001,1.321851e-001,,,,,,,,,,,,,,48,2,6.000000e+000,6.580830e-003,0.000000e+000,0,,0,
1678206478.385,,1.500000e+004,3.430551e+000,9.787970e-004,1.279058e-006,3,6.218300e-001,1.306766e-001,,,,,,,,,,,,,,48,2,6.000000e+000,3.093004e-003,0.000000e+000,0,,0,
1678206722.175,,1.000000e+004,3.426991e+000,7.579892e-004,2.243661e-006,3,7.046311e-001,2.960017e-001,,,,,,,,,,,,,,48,2,6.000000e+000,2.203941e-003,0.000000e+000,0,,0,
1678206872.926,,9.000000e+003,3.428852e+000,7.168263e-004,2.478720e-006,3,7.210393e-001,3.457910e-001,,,,,,,,,,,,,,48,2,6.000000e+000,2.481937e-003,0.000000e+000,0,,0,
1678207020.696,,8.000000e+003,3.428314e+000,6.743211e-004,2.543134e-006,3,7.464664e-001,3.771399e-001,,,,,,,,,,,,,,48,2,6.000000e+000,3.308058e-003,0.000000e+000,0,,0,
1678207174.696,,7.000000e+003,3.432704e+000,6.318366e-004,5.770908e-007,3,7.690530e-001,9.133545e-002,,,,,,,,,,,,,,48,2,6.000000e+000,2.058816e-002,0.000000e+000,0,,0,
1678207328.746,,6.000000e+003,3.428329e+000,5.908036e-004,1.509549e-006,3,7.943921e-001,2.555077e-001,,,,,,,,,,,,,,48,2,6.000000e+000,3.527880e-003,0.000000e+000,0,,0,
1678207485.367,,5.000000e+003,3.428149e+000,5.462568e-004,4.996871e-006,3,8.232077e-001,9.147477e-001,,,,,,,,,,,,,,48,2,6.000000e+000,1.764059e-003,0.000000e+000,0,,0,
1678207648.177,,4.000000e+003,3.428218e+000,5.129938e-004,5.236540e-006,3,8.495835e-001,1.020780e+000,,,,,,,,,,,,,,48,2,6.000000e+000,3.087997e-003,0.000000e+000,0,,0,
1678207808.437,,3.000000e+003,3.428507e+000,4.784672e-004,9.166116e-008,3,8.584089e-001,1.915725e-002,,,,,,,,,,,,,,48,2,6.000000e+000,2.371073e-003,0.000000e+000,0,,0,
1678207991.277,,2.000000e+003,3.427198e+000,4.434606e-004,7.519652e-006,3,8.787712e-001,1.695675e+000,,,,,,,,,,,,,,48,2,6.000000e+000,2.922058e-003,0.000000e+000,0,,0,
1678208152.677,,1.000000e+003,3.429708e+000,4.207491e-004,5.026032e-006,3,9.109961e-001,1.194544e+000,,,,,,,,,,,,,,48,2,6.000000e+000,2.484083e-003,0.000000e+000,0,,0,
1678208348.818,,9.000000e+002,3.427363e+000,4.094801e-004,3.831988e-006,3,8.851573e-001,9.358179e-001,,,,,,,,,,,,,,48,2,6.000000e+000,2.314091e-003,0.000000e+000,0,,0,
1678208552.508,,8.000001e+002,3.427377e+000,4.126502e-004,1.605752e-005,3,9.038347e-001,3.891315e+000,,,,,,,,,,,,,,48,2,6.000000e+000,2.094030e-003,0.000000e+000,0,,0,
1678208755.888,,7.000000e+002,3.427130e+000,4.229199e-004,1.625782e-006,3,9.163022e-001,3.844183e-001,,,,,,,,,,,,,,48,2,6.000000e+000,3.415108e-003,0.000000e+000,0,,0,
1678208957.189,,6.000000e+002,3.426248e+000,4.147911e-004,1.106402e-005,3,8.945456e-001,2.667372e+000,,,,,,,,,,,,,,48,2,6.000000e+000,3.082037e-003,0.000000e+000,0,,0,
1678209160.399,,5.000000e+002,3.426275e+000,4.173467e-004,1.062138e-005,3,9.272342e-001,2.544977e+000,,,,,,,,,,,,,,48,2,6.000000e+000,2.697945e-003,0.000000e+000,0,,0,
1678209362.679,,4.000000e+002,3.427862e+000,4.149920e-004,3.918216e-006,3,9.345583e-001,9.441667e-001,,,,,,,,,,,,,,48,2,6.000000e+000,6.731033e-003,0.000000e+000,0,,0,
1678209564.239,,3.000000e+002,3.425889e+000,4.147679e-004,5.479008e-006,3,9.424875e-001,1.320982e+000,,,,,,,,,,,,,,48,2,6.000000e+000,2.202034e-003,0.000000e+000,0,,0,
1678209762.230,,2.000000e+002,3.425986e+000,4.164598e-004,9.343882e-006,3,9.500788e-001,2.243646e+000,,,,,,,,,,,,,,48,2,6.000000e+000,2.808094e-003,0.000000e+000,0,,0,
1678209961.320,,1.000000e+002,3.426027e+000,4.178196e-004,2.671674e-006,3,9.581046e-001,6.394324e-001,,,,,,,,,,,,,,48,2,6.000000e+000,1.761913e-003,0.000000e+000,0,,0,
1678210163.420,,0.000000e+000,3.426276e+000,3.965105e-004,6.896402e-007,3,9.670970e-001,1.739274e-001,,,,,,,,,,,,,,48,2,6.000000e+000,5.065918e-003,0.000000e+000,0,,0,
1678210366.631,,-1.000000e+002,3.426715e+000,3.639178e-004,5.050419e-007,3,9.739335e-001,1.387791e-001,,,,,,,,,,,,,,48,2,6.000000e+000,1.377106e-003,0.000000e+000,0,,0,
1678210567.791,,-2.000000e+002,3.427033e+000,3.653707e-004,3.234318e-006,3,9.559851e-001,8.852155e-001,,,,,,,,,,,,,,48,2,6.000000e+000,3.691912e-003,0.000000e+000,0,,0,
1678210765.741,,-3.000000e+002,3.425284e+000,3.879835e-004,3.678730e-005,3,8.789017e-001,9.481668e+000,,,,,,,,,,,,,,48,2,6.000000e+000,2.475023e-003,0.000000e+000,0,,0,
1678210965.731,,-4.000000e+002,3.427628e+000,3.627190e-004,1.529017e-006,3,9.327371e-001,4.215431e-001,,,,,,,,,,,,,,48,2,6.000000e+000,7.615089e-003,0.000000e+000,0,,0,
1678211163.272,,-5.000000e+002,3.425339e+000,3.614482e-004,4.715611e-006,3,7.665529e-001,1.304644e+000,,,,,,,,,,,,,,48,2,6.000000e+000,2.530813e-003,0.000000e+000,0,,0,
1678211367.452,,-6.000000e+002,3.425078e+000,3.588330e-004,1.020621e-006,3,9.210957e-001,2.844277e-001,,,,,,,,,,,,,,48,2,6.000000e+000,2.199888e-003,0.000000e+000,0,,0,
1678211567.962,,-7.000000e+002,3.430457e+000,3.652950e-004,5.390104e-006,3,9.071326e-001,1.475548e+000,,,,,,,,,,,,,,48,2,6.000000e+000,2.195501e-002,0.000000e+000,0,,0,
1678211768.183,,-8.000001e+002,3.427216e+000,3.615809e-004,2.362734e-007,3,9.052367e-001,6.534455e-002,,,,,,,,,,,,,,48,2,6.000000e+000,9.431124e-003,0.000000e+000,0,,0,
1678211968.433,,-9.000000e+002,3.429700e+000,3.601478e-004,2.649201e-007,3,8.949195e-001,7.355873e-002,,,,,,,,,,,,,,48,2,6.000000e+000,1.755309e-002,0.000000e+000,0,,0,
1678212168.923,,-1.000000e+003,3.424459e+000,3.559752e-004,9.814165e-007,3,8.897944e-001,2.756980e-001,,,,,,,,,,,,,,48,2,6.000000e+000,2.309084e-003,0.000000e+000,0,,0,
1678212378.253,,-2.000000e+003,3.425711e+000,3.532950e-004,6.778152e-006,3,8.439097e-001,1.918553e+000,,,,,,,,,,,,,,48,2,6.000000e+000,2.475977e-003,0.000000e+000,0,,0,
1678212582.554,,-3.000000e+003,3.425670e+000,2.310748e-004,1.613003e-005,3,6.994831e-001,6.980435e+000,,,,,,,,,,,,,,48,2,6.000000e+000,3.467083e-003,0.000000e+000,0,,0,
1678212795.536,,-4.000000e+003,3.429960e+000,4.164207e-005,3.594683e-006,2,0.000000e+000,8.632335e+000,,,,,,,,,,,,,,48,2,6.000000e+000,1.699781e-002,0.000000e+000,0,,0,
1678213033.336,,-5.000000e+003,3.424831e+000,-1.481335e-004,8.285828e-007,3,3.722096e-001,5.593486e-001,,,,,,,,,,,,,,48,2,6.000000e+000,3.135920e-003,0.000000e+000,0,,0,
1678213231.447,,-6.000000e+003,3.424803e+000,-2.704631e-004,2.678650e-006,3,5.647975e-001,9.903939e-001,,,,,,,,,,,,,,48,2,6.000000e+000,2.475023e-003,0.000000e+000,0,,0,
1678213435.827,,-7.000000e+003,3.425587e+000,-3.864453e-004,2.467525e-006,3,6.291974e-001,6.385185e-001,,,,,,,,,,,,,,48,2,6.000000e+000,2.310991e-003,0.000000e+000,0,,0,
1678213661.067,,-8.000000e+003,3.425050e+000,-4.882516e-004,2.056346e-006,3,6.535369e-001,4.211653e-001,,,,,,,,,,,,,,48,2,6.000000e+000,2.035141e-003,0.000000e+000,0,,0,
1678213867.317,,-9.000000e+003,3.424074e+000,-5.725714e-004,2.271814e-006,3,6.596222e-001,3.967739e-001,,,,,,,,,,,,,,48,2,6.000000e+000,2.197981e-003,0.000000e+000,0,,0,
1678214073.808,,-1.000000e+004,3.424803e+000,-6.454575e-004,4.597464e-006,3,6.568632e-001,7.122799e-001,,,,,,,,,,,,,,48,2,6.000000e+000,2.364874e-003,0.000000e+000,0,,0,
1678214287.658,,-1.500000e+004,3.425133e+000,-9.366893e-004,2.772843e-006,3,6.093517e-001,2.960259e-001,,,,,,,,,,,,,,48,2,6.000000e+000,2.972126e-003,0.000000e+000,0,,0,
1678214555.748,,-2.000000e+004,3.425836e+000,-1.189444e-003,8.277081e-007,3,5.528411e-001,6.958782e-002,,,,,,,,,,,,,,48,2,6.000000e+000,4.848003e-003,0.000000e+000,0,,0,
1678214780.199,,-2.500000e+004,3.425435e+000,-1.423722e-003,2.325485e-006,3,5.077683e-001,1.633384e-001,,,,,,,,,,,,,,48,2,6.000000e+000,5.509853e-004,0.000000e+000,0,,0,
1678215003.709,,-3.000000e+004,3.426801e+000,-1.656977e-003,2.118126e-006,3,4.686351e-001,1.278308e-001,,,,,,,,,,,,,,48,2,6.000000e+000,8.269072e-003,0.000000e+000,0,,0,
1678215234.429,,-3.500000e+004,3.425738e+000,-1.890439e-003,8.347875e-007,3,4.349017e-001,4.415840e-002,,,,,,,,,,,,,,48,2,6.000000e+000,2.475977e-003,0.000000e+000,0,,0,
1678215461.560,,-4.000000e+004,3.430488e+000,-2.120728e-003,5.729337e-008,3,4.064651e-001,2.701590e-003,,,,,,,,,,,,,,48,2,6.000000e+000,1.877809e-002,0.000000e+000,0,,0,
1678215691.920,,-4.500000e+004,3.427818e+000,-2.353482e-003,9.710238e-007,3,3.812990e-001,4.125903e-002,,,,,,,,,,,,,,48,2,6.000000e+000,2.370119e-003,0.000000e+000,0,,0,
1678215920.430,,-5.000000e+004,3.427377e+000,-2.585971e-003,1.054824e-006,3,3.596702e-001,4.079024e-002,,,,,,,,,,,,,,48,2,6.000000e+000,2.094984e-003,0.000000e+000,0,,0,
1678216161.311,,-4.500000e+004,3.428852e+000,-2.353045e-003,8.936449e-007,3,3.815567e-001,3.797823e-002,,,,,,,,,,,,,,48,2,6.000000e+000,1.268864e-003,0.000000e+000,0,,0,
1678216394.161,,-4.000000e+004,3.431670e+000,-2.119962e-003,8.328942e-007,3,4.065890e-001,3.928817e-002,,,,,,,,,,,,,,48,2,6.000000e+000,3.151894e-003,0.000000e+000,0,,0,
1678216626.911,,-3.500000e+004,3.431808e+000,-1.886868e-003,1.100840e-006,3,4.357944e-001,5.834215e-002,,,,,,,,,,,,,,48,2,6.000000e+000,1.879930e-003,0.000000e+000,0,,0,
1678216860.592,,-3.000000e+004,3.430869e+000,-1.655041e-003,5.440401e-007,3,4.700953e-001,3.287170e-002,,,,,,,,,,,,,,48,2,6.000000e+000,2.707958e-003,0.000000e+000,0,,0,
1678217089.582,,-2.500000e+004,3.435644e+000,-1.425599e-003,1.343760e-006,3,5.104342e-001,9.425934e-002,,,,,,,,,,,,,,48,2,6.000000e+000,2.021003e-002,0.000000e+000,0,,0,
1678217307.292,,-2.000000e+004,3.431241e+000,-1.199751e-003,1.136401e-006,3,5.585534e-001,9.471975e-002,,,,,,,,,,,,,,48,2,6.000000e+000,3.152132e-003,0.000000e+000,0,,0,
1678217533.003,,-1.500000e+004,3.430454e+000,-9.746559e-004,1.203408e-006,3,6.205466e-001,1.234700e-001,,,,,,,,,,,,,,48,2,6.000000e+000,2.872944e-003,0.000000e+000,0,,0,
1678217803.753,,-1.000000e+004,3.427418e+000,-7.529105e-004,3.431429e-007,3,7.066011e-001,4.557552e-002,,,,,,,,,,,,,,48,2,6.000000e+000,2.369881e-003,0.000000e+000,0,,0,
1678218007.473,,-9.000000e+003,3.428370e+000,-7.115882e-004,2.211351e-006,3,7.243600e-001,3.107628e-001,,,,,,,,,,,,,,48,2,6.000000e+000,2.426147e-003,0.000000e+000,0,,0,
1678218210.214,,-8.000000e+003,3.428452e+000,-6.681810e-004,7.837503e-007,3,7.471194e-001,1.172961e-001,,,,,,,,,,,,,,48,2,6.000000e+000,1.874924e-003,0.000000e+000,0,,0,
1678218416.454,,-7.000000e+003,3.427404e+000,-6.251718e-004,1.508890e-007,3,7.710744e-001,2.413561e-002,,,,,,,,,,,,,,48,2,6.000000e+000,1.984119e-003,0.000000e+000,0,,0,
1678218618.854,,-6.000000e+003,3.426744e+000,-5.849944e-004,1.715714e-006,3,7.952110e-001,2.932873e-001,,,,,,,,,,,,,,48,2,6.000000e+000,2.256870e-003,0.000000e+000,0,,0,
1678218820.344,,-5.000000e+003,3.427294e+000,-5.431703e-004,9.251315e-007,3,8.217397e-001,1.703207e-001,,,,,,,,,,,,,,48,2,6.000000e+000,7.719994e-004,0.000000e+000,0,,0,
1678219031.145,,-4.000000e+003,3.427598e+000,-5.059595e-004,1.970077e-006,3,8.445426e-001,3.893744e-001,,,,,,,,,,,,,,48,2,6.000000e+000,2.645016e-003,0.000000e+000,0,,0,
1678219241.365,,-3.000000e+003,3.427377e+000,-4.673621e-004,4.538133e-006,3,8.613100e-001,9.710101e-001,,,,,,,,,,,,,,48,2,6.000000e+000,1.763821e-003,0.000000e+000,0,,0,
1678219500.625,,-2.000000e+003,3.429070e+000,-4.261388e-004,3.906301e-006,3,8.702234e-001,9.166734e-001,,,,,,,,,,,,,,48,2,6.000000e+000,1.277709e-002,0.000000e+000,0,,0,
1678219711.966,,-1.000000e+003,3.426895e+000,-4.203817e-004,7.832564e-007,3,8.972222e-001,1.863203e-001,,,,,,,,,,,,,,48,2,6.000000e+000,1.982927e-003,0.000000e+000,0,,0,
1678219909.496,,-9.000000e+002,3.427211e+000,-4.122659e-004,4.895599e-006,3,8.960351e-001,1.187486e+000,,,,,,,,,,,,,,48,2,6.000000e+000,2.202988e-003,0.000000e+000,0,,0,
1678220111.986,,-8.000001e+002,3.427474e+000,-4.115433e-004,1.356211e-006,3,8.962166e-001,3.295426e-001,,,,,,,,,,,,,,48,2,6.000000e+000,3.693104e-003,0.000000e+000,0,,0,
1678220311.297,,-7.000000e+002,3.429283e+000,-4.093879e-004,1.110263e-005,3,9.123890e-001,2.712007e+000,,,,,,,,,,,,,,48,2,6.000000e+000,7.403851e-003,0.000000e+000,0,,0,
1678220515.057,,-6.000000e+002,3.428457e+000,-4.131993e-004,6.605840e-006,3,9.203736e-001,1.598705e+000,,,,,,,,,,,,,,48,2,6.000000e+000,8.836985e-003,0.000000e+000,0,,0,
1678220715.397,,-5.000000e+002,3.426661e+000,-4.095801e-004,1.358666e-005,3,9.126614e-001,3.317217e+000,,,,,,,,,,,,,,48,2,6.000000e+000,1.983166e-003,0.000000e+000,0,,0,
1678220914.987,,-4.000000e+002,3.426206e+000,-4.135772e-004,6.095468e-006,3,9.438096e-001,1.473840e+000,,,,,,,,,,,,,,48,2,6.000000e+000,1.816988e-003,0.000000e+000,0,,0,
1678221115.318,,-3.000000e+002,3.427240e+000,-4.165405e-004,6.228802e-007,3,9.440327e-001,1.495365e-001,,,,,,,,,,,,,,48,2,6.000000e+000,4.078865e-003,0.000000e+000,0,,0,
1678221317.348,,-2.000000e+002,3.427115e+000,-4.171362e-004,5.181840e-006,3,9.537514e-001,1.242242e+000,,,,,,,,,,,,,,48,2,6.000000e+000,2.259016e-003,0.000000e+000,0,,0,
1678221519.308,,-1.000000e+002,3.426372e+000,-4.161627e-004,6.181942e-006,3,9.548887e-001,1.485463e+000,,,,,,,,,,,,,,48,2,6.000000e+000,3.412962e-003,0.000000e+000,0,,0,
1678221720.388,,0.000000e+000,3.425862e+000,-4.016155e-004,8.675830e-006,3,9.872925e-001,2.160233e+000,,,,,,,,,,,,,,48,2,6.000000e+000,2.807140e-003,0.000000e+000,0,,0,
1678221921.199,,1.000000e+002,3.425559e+000,-3.569182e-004,8.821450e-006,3,9.738908e-001,2.471560e+000,,,,,,,,,,,,,,48,2,6.000000e+000,1.540899e-003,0.000000e+000,0,,0,
1678222118.589,,2.000000e+002,3.426192e+000,-3.510311e-004,3.103453e-006,3,9.579554e-001,8.840963e-001,,,,,,,,,,,,,,48,2,6.000000e+000,1.596928e-003,0.000000e+000,0,,0,
1678222321.909,,3.000000e+002,3.426344e+000,-3.492358e-004,7.362013e-006,3,9.522669e-001,2.108035e+000,,,,,,,,,,,,,,48,2,6.000000e+000,1.266003e-003,0.000000e+000,0,,0,
1678222522.140,,4.000000e+002,3.427046e+000,-3.475298e-004,6.059412e-006,3,9.434743e-001,1.743566e+000,,,,,,,,,,,,,,48,2,6.000000e+000,1.817942e-003,0.000000e+000,0,,0,
1678222715.370,,5.000000e+002,3.425339e+000,-3.521357e-004,9.765989e-006,3,9.216011e-001,2.773359e+000,,,,,,,,,,,,,,48,2,6.000000e+000,7.150173e-004,0.000000e+000,0,,0,
1678222915.440,,6.000000e+002,3.425064e+000,-3.511138e-004,2.385619e-006,3,9.153694e-001,6.794431e-001,,,,,,,,,,,,,,48,2,6.000000e+000,2.090931e-003,0.000000e+000,0,,0,
1678223118.380,,7.000000e+002,3.426165e+000,-3.496325e-004,3.101498e-006,3,9.113668e-001,8.870736e-001,,,,,,,,,,,,,,48,2,6.000000e+000,2.861023e-003,0.000000e+000,0,,0,
1678223320.361,,8.000001e+002,3.426854e+000,-3.482455e-004,4.289388e-007,3,9.005159e-001,1.231714e-001,,,,,,,,,,,,,,48,2,6.000000e+000,3.637075e-003,0.000000e+000,0,,0,
1678223521.941,,9.000000e+002,3.429309e+000,-3.486815e-004,5.040129e-007,3,8.917837e-001,1.445482e-001,,,,,,,,,,,,,,48,2,6.000000e+000,1.587796e-002,0.000000e+000,0,,0,
1678223719.411,,1.000000e+003,3.425917e+000,-3.491878e-004,2.769797e-007,3,8.833162e-001,7.932114e-002,,,,,,,,,,,,,,48,2,6.000000e+000,1.816988e-003,0.000000e+000,0,,0,
1678223928.202,,2.000000e+003,3.424995e+000,-3.179142e-004,7.459601e-006,3,7.774177e-001,2.346419e+000,,,,,,,,,,,,,,48,2,6.000000e+000,1.486063e-003,0.000000e+000,0,,0,
1678224144.572,,3.000000e+003,3.429419e+000,-2.274557e-004,2.052423e-005,3,7.055010e-001,9.023395e+000,,,,,,,,,,,,,,48,2,6.000000e+000,1.543713e-002,0.000000e+000,0,,0,
1678224380.062,,4.000000e+003,3.424487e+000,-7.529323e-005,1.063890e-004,3,3.245587e-001,1.412995e+002,,,,,,,,,,,,,,48,2,6.000000e+000,2.091169e-003,0.000000e+000,0,,0,
1678224593.073,,5.000000e+003,3.429237e+000,1.261278e-004,1.543059e-005,3,3.695884e-001,1.223409e+001,,,,,,,,,,,,,,48,2,6.000000e+000,1.988411e-002,0.000000e+000,0,,0,
1678224793.003,,6.000000e+003,3.425986e+000,2.717437e-004,2.185359e-006,3,5.644273e-001,8.041986e-001,,,,,,,,,,,,,,48,2,6.000000e+000,2.972841e-003,0.000000e+000,0,,0,
1678224998.093,,7.000000e+003,3.433251e+000,3.874913e-004,2.909388e-006,3,6.296683e-001,7.508267e-001,,,,,,,,,,,,,,48,2,6.000000e+000,2.999616e-002,0.000000e+000,0,,0,
1678225198.063,,8.000000e+003,3.426358e+000,4.849829e-004,3.377963e-006,3,6.524729e-001,6.965118e-001,,,,,,,,,,,,,,48,2,6.000000e+000,2.093077e-003,0.000000e+000,0,,0,
1678225442.064,,9.000000e+003,3.424280e+000,5.752831e-004,9.648501e-007,3,6.593038e-001,1.677174e-001,,,,,,,,,,,,,,48,2,6.000000e+000,2.475977e-003,0.000000e+000,0,,0,
1678225647.204,,1.000000e+004,3.425587e+000,6.419503e-004,4.818858e-006,3,6.549019e-001,7.506590e-001,,,,,,,,,,,,,,48,2,6.000000e+000,1.706123e-003,0.000000e+000,0,,0,
1678225862.314,,1.500000e+004,3.424693e+000,9.346578e-004,2.344213e-006,3,6.082735e-001,2.508097e-001,,,,,,,,,,,,,,48,2,6.000000e+000,2.694845e-003,0.000000e+000,0,,0,
1678226077.535,,2.000000e+004,3.425008e+000,1.182449e-003,2.334540e-006,3,5.541431e-001,1.974327e-001,,,,,,,,,,,,,,48,2,6.000000e+000,1.540184e-003,0.000000e+000,0,,0,
1678226301.965,,2.500000e+004,3.425559e+000,1.421273e-003,1.400148e-006,3,5.065482e-001,9.851369e-002,,,,,,,,,,,,,,48,2,6.000000e+000,2.365112e-003,0.000000e+000,0,,0,
1678226546.825,,3.000000e+004,3.436612e+000,1.656118e-003,2.376523e-007,3,4.671783e-001,1.434996e-002,,,,,,,,,,,,,,48,2,6.000000e+000,3.128910e-002,0.000000e+000,0,,0,
1678226778.166,,3.500000e+004,3.426606e+000,1.886268e-003,1.423526e-006,3,4.341900e-001,7.546788e-002,,,,,,,,,,,,,,48,2,6.000000e+000,2.864122e-003,0.000000e+000,0,,0,
1678226999.706,,4.000000e+004,3.428317e+000,2.117828e-003,1.628745e-006,3,4.059075e-001,7.690640e-002,,,,,,,,,,,,,,48,2,6.000000e+000,6.734133e-003,0.000000e+000,0,,0,
1678227225.076,,4.500000e+004,3.427749e+000,2.350223e-003,6.684227e-007,3,3.807727e-001,2.844082e-002,,,,,,,,,,,,,,48,2,6.000000e+000,2.149820e-003,0.000000e+000,0,,0,
1678227454.147,,5.000000e+004,3.427845e+000,2.583608e-003,6.682581e-007,3,3.587089e-001,2.586530e-002,,,,,,,,,,,,,,48,2,6.000000e+000,1.764059e-003,0.000000e+000,0,,0,
1678358611.355,,0.000000e+000,2.001988e+000,-1.532975e-006,2.429188e-007,2,0.000000e+000,1.584623e+001,,,,,,,,,,,,,,48,2,6.000000e+000,3.769398e-004,0.000000e+000,0,,0,
1678358813.988,,2.000000e+002,1.999495e+000,-5.524857e-006,5.136914e-007,2,0.000000e+000,9.297823e+000,,,,,,,,,,,,,,48,2,6.000000e+000,1.073956e-003,0.000000e+000,0,,0,
1678359021.142,,4.000000e+002,2.000058e+000,-1.015537e-005,3.051492e-007,2,0.000000e+000,3.004806e+000,,,,,,,,,,,,,,48,2,6.000000e+000,6.980896e-004,0.000000e+000,0,,0,
1678359223.086,,6.000000e+002,2.000052e+000,-1.201252e-005,2.696907e-007,2,0.000000e+000,2.245080e+000,,,,,,,,,,,,,,48,2,6.000000e+000,8.060932e-004,0.000000e+000,0,,0,
1678359426.451,,8.000001e+002,1.999985e+000,-1.257645e-005,5.585409e-009,2,0.000000e+000,4.441165e-002,,,,,,,,,,,,,,48,2,6.000000e+000,7.778406e-004,0.000000e+000,0,,0,
1678359671.001,,1.000000e+003,2.002042e+000,3.709672e-005,1.970900e-007,3,0.000000e+000,5.312868e-001,,,,,,,,,,,,,,48,2,6.000000e+000,6.458759e-004,0.000000e+000,0,,0,
1678359903.791,,1.500000e+003,1.999555e+000,4.599482e-005,8.636863e-007,3,0.000000e+000,1.877790e+000,,,,,,,,,,,,,,48,2,6.000000e+000,1.073956e-003,0.000000e+000,0,,0,
1678360106.783,,2.000000e+003,1.999938e+000,3.925464e-006,9.834971e-007,2,0.000000e+000,2.505429e+001,,,,,,,,,,,,,,48,2,6.000000e+000,8.590221e-004,0.000000e+000,0,,0,
1678360315.888,,2.500000e+003,1.999722e+000,1.926783e-005,1.318328e-006,2,0.000000e+000,6.842119e+000,,,,,,,,,,,,,,48,2,6.000000e+000,1.046896e-003,0.000000e+000,0,,0,
1678360521.110,,3.000000e+003,1.999763e+000,4.724920e-005,4.045986e-005,2,9.914763e-002,8.563079e+001,,,,,,,,,,,,,,48,2,6.000000e+000,9.930134e-004,0.000000e+000,0,,0,
1678360730.660,,4.000000e+003,1.999669e+000,8.382601e-005,5.724872e-006,3,2.765661e-001,6.829470e+000,,,,,,,,,,,,,,48,2,6.000000e+000,7.249117e-004,0.000000e+000,0,,0,
1678360943.291,,5.000000e+003,1.999904e+000,1.148222e-004,1.874434e-007,3,4.031553e-001,1.632466e-001,,,,,,,,,,,,,,48,2,6.000000e+000,9.940863e-004,0.000000e+000,0,,0,
1678361144.401,,6.000000e+003,1.999676e+000,1.464145e-004,4.066821e-007,3,4.718173e-001,2.777609e-001,,,,,,,,,,,,,,48,2,6.000000e+000,1.234889e-003,0.000000e+000,0,,0,
1678361346.991,,7.000000e+003,1.999803e+000,2.246208e-004,5.877560e-005,3,5.561752e-001,2.616659e+001,,,,,,,,,,,,,,48,2,6.000000e+000,7.249117e-004,0.000000e+000,0,,0,
1678361551.342,,8.000000e+003,1.999756e+000,2.218338e-004,9.009712e-008,3,5.168728e-001,4.061470e-002,,,,,,,,,,,,,,48,2,6.000000e+000,9.928942e-004,0.000000e+000,0,,0,
1678361749.062,,9.000000e+003,1.999595e+000,2.622017e-004,3.937890e-007,3,5.172530e-001,1.501855e-001,,,,,,,,,,,,,,48,2,6.000000e+000,8.051395e-004,0.000000e+000,0,,0,
1678361953.472,,1.000000e+004,1.999897e+000,3.033939e-004,2.174226e-007,3,5.136054e-001,7.166347e-002,,,,,,,,,,,,,,48,2,6.000000e+000,9.399652e-004,0.000000e+000,0,,0,
1678362214.602,,1.500000e+004,2.000609e+000,5.167099e-004,1.282186e-006,3,4.638559e-001,2.481443e-001,,,,,,,,,,,,,,48,2,6.000000e+000,3.218651e-004,0.000000e+000,0,,0,
1678362430.993,,2.000000e+004,2.000126e+000,7.332083e-004,7.899653e-007,3,4.145350e-001,1.077409e-001,,,,,,,,,,,,,,48,2,6.000000e+000,1.154900e-003,0.000000e+000,0,,0,
1678362654.843,,2.500000e+004,1.999824e+000,9.550941e-004,1.837668e-006,3,3.699148e-001,1.924071e-001,,,,,,,,,,,,,,48,2,6.000000e+000,7.518530e-004,0.000000e+000,0,,0,
1678362877.233,,3.000000e+004,1.999958e+000,1.177049e-003,7.223410e-007,3,3.338465e-001,6.136879e-002,,,,,,,,,,,,,,48,2,6.000000e+000,9.670258e-004,0.000000e+000,0,,0,
1678363102.664,,3.500000e+004,1.999629e+000,1.401888e-003,7.589725e-008,3,3.039474e-001,5.413933e-003,,,,,,,,,,,,,,48,2,6.000000e+000,9.659529e-004,0.000000e+000,0,,0,
1678363376.034,,4.000000e+004,2.000515e+000,1.628020e-003,1.647185e-007,3,2.792918e-001,1.011772e-002,,,,,,,,,,,,,,48,2,6.000000e+000,6.449223e-004,0.000000e+000,0,,0,
1678363606.074,,4.500000e+004,2.000112e+000,1.854492e-003,1.274366e-006,3,2.585855e-001,6.871779e-002,,,,,,,,,,,,,,48,2,6.000000e+000,9.669065e-004,0.000000e+000,0,,0,
1678363835.175,,5.000000e+004,1.999434e+000,2.082584e-003,2.083964e-006,3,2.409044e-001,1.000662e-001,,,,,,,,,,,,,,48,2,6.000000e+000,1.047015e-003,0.000000e+000,0,,0,
1678364232.915,,4.500000e+004,2.000078e+000,1.850349e-003,1.566208e-009,3,2.596951e-001,8.464391e-005,,,,,,,,,,,,,,48,2,6.000000e+000,7.519722e-004,0.000000e+000,0,,0,
1678364465.446,,4.000000e+004,1.999891e+000,1.624681e-003,1.353803e-006,3,2.803467e-001,8.332729e-002,,,,,,,,,,,,,,48,2,6.000000e+000,9.940863e-004,0.000000e+000,0,,0,
1678364698.416,,3.500000e+004,1.999877e+000,1.397235e-003,1.569970e-006,3,3.057037e-001,1.123627e-001,,,,,,,,,,,,,,48,2,6.000000e+000,8.049011e-004,0.000000e+000,0,,0,
1678364931.276,,3.000000e+004,1.999904e+000,1.171597e-003,1.970612e-006,3,3.355727e-001,1.681989e-001,,,,,,,,,,,,,,48,2,6.000000e+000,8.860826e-004,0.000000e+000,0,,0,
1678365152.967,,2.500000e+004,1.999790e+000,9.494935e-004,1.511113e-006,3,3.717745e-001,1.591493e-001,,,,,,,,,,,,,,48,2,6.000000e+000,6.450415e-004,0.000000e+000,0,,0,
1678365420.437,,2.000000e+004,2.000421e+000,7.247339e-004,3.191060e-007,3,4.184621e-001,4.403077e-002,,,,,,,,,,,,,,48,2,6.000000e+000,6.718636e-004,0.000000e+000,0,,0,
1678365639.887,,1.500000e+004,2.000179e+000,5.115330e-004,2.431346e-006,3,4.676718e-001,4.753059e-001,,,,,,,,,,,,,,48,2,6.000000e+000,9.940863e-004,0.000000e+000,0,,0,
1678365858.378,,1.000000e+004,1.999655e+000,3.007422e-004,1.189064e-006,3,5.183026e-001,3.953764e-001,,,,,,,,,,,,,,48,2,6.000000e+000,8.330345e-004,0.000000e+000,0,,0,
1678366042.158,,9.000000e+003,1.999844e+000,2.611355e-004,3.525950e-006,3,5.334518e-001,1.350238e+000,,,,,,,,,,,,,,48,2,6.000000e+000,9.930134e-004,0.000000e+000,0,,0,
1678366195.478,,8.000000e+003,1.999246e+000,2.173914e-004,2.575166e-006,3,5.221304e-001,1.184576e+000,,,,,,,,,,,,,,48,2,6.000000e+000,7.780790e-004,0.000000e+000,0,,0,
1678366346.838,,7.000000e+003,1.999508e+000,1.804929e-004,1.483248e-006,3,5.118489e-001,8.217764e-001,,,,,,,,,,,,,,48,2,6.000000e+000,6.970167e-004,0.000000e+000,0,,0,
1678366498.808,,6.000000e+003,1.999226e+000,1.477954e-004,1.659326e-006,3,4.762392e-001,1.122719e+000,,,,,,,,,,,,,,48,2,6.000000e+000,8.319616e-004,0.000000e+000,0,,0,
1678366659.749,,5.000000e+003,1.999562e+000,1.152039e-004,4.802878e-006,3,4.025305e-001,4.169023e+000,,,,,,,,,,,,,,48,2,6.000000e+000,8.591413e-004,0.000000e+000,0,,0,
1678366819.949,,4.000000e+003,1.999515e+000,8.913921e-005,3.458835e-006,3,2.640437e-001,3.880262e+000,,,,,,,,,,,,,,48,2,6.000000e+000,9.660721e-004,0.000000e+000,0,,0,
1678366979.219,,3.000000e+003,1.999615e+000,6.344580e-005,8.866090e-006,3,1.960442e-002,1.397427e+001,,,,,,,,,,,,,,48,2,6.000000e+000,8.320808e-004,0.000000e+000,0,,0,
1678367142.491,,2.000000e+003,1.999381e+000,1.767094e-005,1.661953e-006,2,0.000000e+000,9.405007e+000,,,,,,,,,,,,,,48,2,6.000000e+000,9.120703e-004,0.000000e+000,0,,0,
1678367303.512,,1.000000e+003,1.999514e+000,3.284048e-005,1.131654e-005,3,0.000000e+000,3.445913e+001,,,,,,,,,,,,,,48,2,6.000000e+000,8.310080e-004,0.000000e+000,0,,0,
1678367507.272,,9.000000e+002,1.999682e+000,3.283821e-006,3.713165e-005,2,0.000000e+000,1.130745e+003,,,,,,,,,,,,,,48,2,6.000000e+000,9.129047e-004,0.000000e+000,0,,0,
1678367708.922,,8.000001e+002,1.999769e+000,-1.662417e-005,7.296912e-005,3,3.917875e-001,4.389338e+002,,,,,,,,,,,,,,48,2,6.000000e+000,9.399652e-004,0.000000e+000,0,,0,
1678367910.372,,7.000000e+002,1.999568e+000,1.750487e-006,2.133698e-005,2,0.000000e+000,1.218917e+003,,,,,,,,,,,,,,48,2,6.000000e+000,8.050203e-004,0.000000e+000,0,,0,
1678368109.413,,6.000000e+002,1.999582e+000,2.855474e-005,1.485901e-005,3,0.000000e+000,5.203692e+001,,,,,,,,,,,,,,48,2,6.000000e+000,7.510185e-004,0.000000e+000,0,,0,
1678368311.313,,5.000000e+002,1.999663e+000,8.954719e-005,4.982851e-006,3,8.826946e-001,5.564498e+000,,,,,,,,,,,,,,48,2,6.000000e+000,9.400845e-004,0.000000e+000,0,,0,
1678368508.487,,4.000000e+002,1.999428e+000,-3.073437e-005,3.162862e-005,2,3.687134e-001,1.029096e+002,,,,,,,,,,,,,,48,2,6.000000e+000,1.019955e-003,0.000000e+000,0,,0,
1678368748.932,,3.000000e+002,2.000448e+000,-4.693214e-006,8.149173e-006,2,0.000000e+000,1.736374e+002,,,,,,,,,,,,,,48,2,6.000000e+000,1.773000e-003,0.000000e+000,0,,0,
1678368971.792,,2.000000e+002,2.000085e+000,2.103925e-005,1.404516e-006,3,1.068811e-001,6.675694e+000,,,,,,,,,,,,,,48,2,6.000000e+000,1.370072e-003,0.000000e+000,0,,0,
1678369173.300,,1.000000e+002,1.999501e+000,1.302134e-005,9.151746e-006,2,0.000000e+000,7.028265e+001,,,,,,,,,,,,,,48,2,6.000000e+000,9.930134e-004,0.000000e+000,0,,0,
1678369372.450,,0.000000e+000,1.999696e+000,1.314888e-005,4.094957e-006,3,4.994146e-001,3.114300e+001,,,,,,,,,,,,,,48,2,6.000000e+000,1.101017e-003,0.000000e+000,0,,0,
1678369568.831,,-1.000000e+002,1.999521e+000,1.602577e-005,4.198385e-006,3,3.652714e-001,2.619772e+001,,,,,,,,,,,,,,48,2,6.000000e+000,7.510185e-004,0.000000e+000,0,,0,
1678369771.011,,-2.000000e+002,1.999582e+000,1.312141e-005,9.244384e-006,2,3.195108e-001,7.045267e+001,,,,,,,,,,,,,,48,2,6.000000e+000,9.400845e-004,0.000000e+000,0,,0,
1678369966.651,,-3.000000e+002,1.999528e+000,-9.474608e-006,2.089187e-005,2,2.044462e-001,2.205038e+002,,,,,,,,,,,,,,48,2,6.000000e+000,7.790327e-004,0.000000e+000,0,,0,
1678370166.042,,-4.000000e+002,1.999562e+000,1.097625e-006,6.566225e-005,3,5.483580e-001,5.982209e+003,,,,,,,,,,,,,,48,2,6.000000e+000,1.020074e-003,0.000000e+000,0,,0,
1678370367.202,,-5.000000e+002,1.999495e+000,-6.242713e-006,7.909004e-005,3,6.194297e-001,1.266918e+003,,,,,,,,,,,,,,48,2,6.000000e+000,9.391308e-004,0.000000e+000,0,,0,
1678370562.012,,-6.000000e+002,1.999447e+000,-1.355776e-005,7.905724e-005,3,6.412326e-001,5.831144e+002,,,,,,,,,,,,,,48,2,6.000000e+000,9.928942e-004,0.000000e+000,0,,0,
1678370765.322,,-7.000000e+002,1.999528e+000,-3.277446e-005,7.127799e-005,2,3.886906e-001,2.174803e+002,,,,,,,,,,,,,,48,2,6.000000e+000,9.119511e-004,0.000000e+000,0,,0,
1678370967.585,,-8.000001e+002,1.999448e+000,-3.292493e-005,7.267077e-005,2,3.914162e-001,2.207165e+002,,,,,,,,,,,,,,48,2,6.000000e+000,1.073956e-003,0.000000e+000,0,,0,
1678371168.659,,-9.000000e+002,1.999461e+000,1.977547e-005,2.260378e-006,2,0.000000e+000,1.143021e+001,,,,,,,,,,,,,,48,2,6.000000e+000,9.928942e-004,0.000000e+000,0,,0,
1678371375.403,,-1.000000e+003,1.999481e+000,2.091472e-005,1.515918e-006,2,0.000000e+000,7.248090e+000,,,,,,,,,,,,,,48,2,6.000000e+000,9.391308e-004,0.000000e+000,0,,0,
1678371582.246,,-2.000000e+003,1.999877e+000,-3.094680e-005,2.985308e-005,3,0.000000e+000,9.646580e+001,,,,,,,,,,,,,,48,2,6.000000e+000,1.718998e-003,0.000000e+000,0,,0,
1678371835.328,,-3.000000e+003,2.000246e+000,-1.504397e-005,3.292683e-006,2,0.000000e+000,2.188706e+001,,,,,,,,,,,,,,48,2,6.000000e+000,5.370378e-004,0.000000e+000,0,,0,
1678372068.998,,-4.000000e+003,1.999964e+000,-7.925757e-005,1.545419e-007,3,2.185176e-001,1.949869e-001,,,,,,,,,,,,,,48,2,6.000000e+000,1.584053e-003,0.000000e+000,0,,0,
1678372346.059,,-5.000000e+003,2.000381e+000,-1.108288e-004,1.900776e-007,3,3.899647e-001,1.715055e-001,,,,,,,,,,,,,,48,2,6.000000e+000,1.878738e-004,0.000000e+000,0,,0,
1678372544.099,,-6.000000e+003,1.999166e+000,-1.406610e-004,8.293545e-009,3,4.548571e-001,5.896124e-003,,,,,,,,,,,,,,48,2,6.000000e+000,1.045942e-003,0.000000e+000,0,,0,
1678372751.569,,-7.000000e+003,1.999501e+000,-1.750492e-004,1.469985e-006,3,4.974932e-001,8.397551e-001,,,,,,,,,,,,,,48,2,6.000000e+000,6.980896e-004,0.000000e+000,0,,0,
1678372954.259,,-8.000000e+003,1.999374e+000,-2.079529e-004,1.147581e-005,3,5.849479e-001,5.518465e+000,,,,,,,,,,,,,,48,2,6.000000e+000,9.130239e-004,0.000000e+000,0,,0,
1678373158.970,,-9.000000e+003,1.999448e+000,-2.564423e-004,3.412084e-007,3,5.101364e-001,1.330546e-001,,,,,,,,,,,,,,48,2,6.000000e+000,9.930134e-004,0.000000e+000,0,,0,
1678373362.460,,-1.000000e+004,1.999354e+000,-2.973211e-004,5.059063e-007,3,5.101467e-001,1.701548e-001,,,,,,,,,,,,,,48,2,6.000000e+000,8.850098e-004,0.000000e+000,0,,0,
1678373648.190,,-1.500000e+004,2.000623e+000,-5.148420e-004,4.120019e-007,3,4.599497e-001,8.002491e-002,,,,,,,,,,,,,,48,2,6.000000e+000,2.949238e-004,0.000000e+000,0,,0,
1678373868.131,,-2.000000e+004,1.999421e+000,-7.322301e-004,7.764240e-007,3,4.129668e-001,1.060355e-001,,,,,,,,,,,,,,48,2,6.000000e+000,1.287937e-003,0.000000e+000,0,,0,
1678374091.061,,-2.500000e+004,1.999206e+000,-9.542411e-004,8.815441e-007,3,3.692855e-001,9.238169e-002,,,,,,,,,,,,,,48,2,6.000000e+000,1.045942e-003,0.000000e+000,0,,0,
1678374308.401,,-3.000000e+004,1.999877e+000,-1.176320e-003,1.259302e-006,3,3.338410e-001,1.070544e-001,,,,,,,,,,,,,,48,2,6.000000e+000,1.343131e-003,0.000000e+000,0,,0,
1678374531.082,,-3.500000e+004,1.999233e+000,-1.401076e-003,1.802930e-006,3,3.040975e-001,1.286818e-001,,,,,,,,,,,,,,48,2,6.000000e+000,1.045942e-003,0.000000e+000,0,,0,
1678374805.922,,-4.000000e+004,2.000744e+000,-1.626975e-003,7.969211e-007,3,2.786767e-001,4.898178e-002,,,,,,,,,,,,,,48,2,6.000000e+000,9.679794e-004,0.000000e+000,0,,0,
1678375035.932,,-4.500000e+004,1.999374e+000,-1.854428e-003,2.209417e-007,3,2.582303e-001,1.191427e-002,,,,,,,,,,,,,,48,2,6.000000e+000,1.368880e-003,0.000000e+000,0,,0,
1678375269.223,,-5.000000e+004,1.999313e+000,-2.081965e-003,2.143562e-007,3,2.403359e-001,1.029586e-002,,,,,,,,,,,,,,48,2,6.000000e+000,9.659529e-004,0.000000e+000,0,,0,
1678375508.273,,-4.500000e+004,1.999642e+000,-1.854106e-003,5.966413e-007,3,2.589609e-001,3.217947e-002,,,,,,,,,,,,,,48,2,6.000000e+000,1.289010e-003,0.000000e+000,0,,0,
1678375744.593,,-4.000000e+004,1.999112e+000,-1.624924e-003,5.474151e-007,3,2.800331e-001,3.368865e-002,,,,,,,,,,,,,,48,2,6.000000e+000,9.930134e-004,0.000000e+000,0,,0,
1678375973.164,,-3.500000e+004,1.999408e+000,-1.398273e-003,1.931593e-006,3,3.053251e-001,1.381414e-001,,,,,,,,,,,,,,48,2,6.000000e+000,1.449943e-003,0.000000e+000,0,,0,
1678376201.734,,-3.000000e+004,1.999240e+000,-1.172094e-003,1.826391e-006,3,3.354279e-001,1.558229e-001,,,,,,,,,,,,,,48,2,6.000000e+000,1.152992e-003,0.000000e+000,0,,0,
1678376433.904,,-2.500000e+004,1.999596e+000,-9.483282e-004,1.928342e-006,3,3.715795e-001,2.033412e-001,,,,,,,,,,,,,,48,2,6.000000e+000,1.155138e-003,0.000000e+000,0,,0,
1678376702.105,,-2.000000e+004,2.000629e+000,-7.244479e-004,1.848740e-006,3,4.180444e-001,2.551930e-001,,,,,,,,,,,,,,48,2,6.000000e+000,1.074910e-003,0.000000e+000,0,,0,
1678376920.715,,-1.500000e+004,1.998817e+000,-5.111392e-004,1.126399e-006,3,4.682274e-001,2.203704e-001,,,,,,,,,,,,,,48,2,6.000000e+000,1.235008e-003,0.000000e+000,0,,0,
1678377168.965,,-1.000000e+004,1.999938e+000,-2.977129e-004,1.022329e-006,3,5.211772e-001,3.433942e-001,,,,,,,,,,,,,,48,2,6.000000e+000,1.744866e-003,0.000000e+000,0,,0,
1678377372.606,,-9.000000e+003,1.998724e+000,-2.588054e-004,1.714480e-007,3,5.267332e-001,6.624589e-002,,,,,,,,,,,,,,48,2,6.000000e+000,1.395106e-003,0.000000e+000,0,,0,
1678377577.696,,-8.000000e+003,1.999313e+000,-2.183289e-004,1.227856e-006,3,5.253061e-001,5.623884e-001,,,,,,,,,,,,,,48,2,6.000000e+000,1.152992e-003,0.000000e+000,0,,0,
1678377782.916,,-7.000000e+003,1.999159e+000,-1.817848e-004,1.777103e-006,3,5.151248e-001,9.775859e-001,,,,,,,,,,,,,,48,2,6.000000e+000,1.154065e-003,0.000000e+000,0,,0,
1678377984.897,,-6.000000e+003,1.999206e+000,-1.478660e-004,1.977589e-007,3,4.781348e-001,1.337419e-001,,,,,,,,,,,,,,48,2,6.000000e+000,1.047015e-003,0.000000e+000,0,,0,
1678378194.127,,-5.000000e+003,1.999334e+000,-1.154251e-004,2.095139e-006,3,4.031027e-001,1.815150e+000,,,,,,,,,,,,,,48,2,6.000000e+000,9.390116e-004,0.000000e+000,0,,0,
1678378405.307,,-4.000000e+003,1.999213e+000,-8.698484e-005,7.049410e-007,3,2.607238e-001,8.104183e-001,,,,,,,,,,,,,,48,2,6.000000e+000,9.670258e-004,0.000000e+000,0,,0,
1678378617.137,,-3.000000e+003,1.999153e+000,-6.499197e-005,2.713934e-006,3,3.521860e-002,4.175799e+000,,,,,,,,,,,,,,48,2,6.000000e+000,9.130239e-004,0.000000e+000,0,,0,
1678378825.248,,-2.000000e+003,1.999360e+000,9.408686e-006,1.275403e-004,3,3.593936e-001,1.355559e+003,,,,,,,,,,,,,,48,2,6.000000e+000,1.288891e-003,0.000000e+000,0,,0,
1678379057.558,,-1.000000e+003,1.999750e+000,2.750737e-005,6.211521e-005,3,3.621365e-001,2.258130e+002,,,,,,,,,,,,,,48,2,6.000000e+000,1.396060e-003,0.000000e+000,0,,0,
1678379353.908,,-9.000000e+002,2.001120e+000,-2.285655e-005,7.251652e-006,3,0.000000e+000,3.172680e+001,,,,,,,,,,,,,,48,2,6.000000e+000,8.339882e-004,0.000000e+000,0,,0,
1678379554.109,,-8.000001e+002,1.998482e+000,-2.874542e-006,2.622937e-005,3,0.000000e+000,9.124714e+002,,,,,,,,,,,,,,48,2,6.000000e+000,1.555085e-003,0.000000e+000,0,,0,
1678379755.921,,-7.000000e+002,1.999501e+000,-9.723176e-006,1.171393e-005,2,0.000000e+000,1.204743e+002,,,,,,,,,,,,,,48,2,6.000000e+000,9.660721e-004,0.000000e+000,0,,0,
1678379957.443,,-6.000000e+002,1.998999e+000,-1.235674e-005,3.655276e-005,2,9.942107e-002,2.958124e+002,,,,,,,,,,,,,,48,2,6.000000e+000,1.235008e-003,0.000000e+000,0,,0,
1678380156.004,,-5.000000e+002,1.999280e+000,1.252911e-005,5.395854e-005,3,2.007932e-001,4.306652e+002,,,,,,,,,,,,,,48,2,6.000000e+000,1.019001e-003,0.000000e+000,0,,0,
1678380350.714,,-4.000000e+002,1.999508e+000,-1.451079e-005,5.937805e-006,3,0.000000e+000,4.091994e+001,,,,,,,,,,,,,,48,2,6.000000e+000,1.180053e-003,0.000000e+000,0,,0,
1678380551.726,,-3.000000e+002,1.999179e+000,-1.202132e-005,1.456737e-005,2,0.000000e+000,1.211795e+002,,,,,,,,,,,,,,48,2,6.000000e+000,6.970167e-004,0.000000e+000,0,,0,
1678380887.507,,-2.000000e+002,2.000522e+000,1.194874e-005,3.671597e-005,3,2.487295e-001,3.072791e+002,,,,,,,,,,,,,,48,2,6.000000e+000,5.638599e-004,0.000000e+000,0,,0,
1678381085.437,,-1.000000e+002,1.998509e+000,-3.787138e-006,6.482333e-006,3,0.000000e+000,1.711671e+002,,,,,,,,,,,,,,48,2,6.000000e+000,1.609087e-003,0.000000e+000,0,,0,
1678381284.217,,0.000000e+000,1.999240e+000,2.088368e-006,2.008595e-005,3,5.940968e-001,9.618016e+002,,,,,,,,,,,,,,48,2,6.000000e+000,8.579493e-004,0.000000e+000,0,,0,
1678381477.087,,1.000000e+002,1.999132e+000,-1.278836e-005,5.778082e-006,3,1.179410e-001,4.518235e+001,,,,,,,,,,,,,,48,2,6.000000e+000,1.127005e-003,0.000000e+000,0,,0,
1678381680.238,,2.000000e+002,1.999267e+000,-1.312906e-005,9.944714e-006,2,1.649913e-001,7.574584e+001,,,,,,,,,,,,,,48,2,6.000000e+000,8.319616e-004,0.000000e+000,0,,0,
1678381875.758,,3.000000e+002,1.999193e+000,-3.850184e-005,4.612870e-006,3,4.635893e-001,1.198091e+001,,,,,,,,,,,,,,48,2,6.000000e+000,9.120703e-004,0.000000e+000,0,,0,
1678382078.638,,4.000000e+002,1.999106e+000,1.903528e-005,3.885363e-005,2,4.191117e-001,2.041138e+002,,,,,,,,,,,,,,48,2,6.000000e+000,1.099944e-003,0.000000e+000,0,,0,
1678382280.969,,5.000000e+002,1.999247e+000,6.610288e-005,3.914178e-006,3,7.870265e-001,5.921343e+000,,,,,,,,,,,,,,48,2,6.000000e+000,1.073003e-003,0.000000e+000,0,,0,
1678382477.169,,6.000000e+002,1.999266e+000,7.689907e-005,6.582209e-006,3,7.878463e-001,8.559543e+000,,,,,,,,,,,,,,48,2,6.000000e+000,9.930134e-004,0.000000e+000,0,,0,
1678382675.059,,7.000000e+002,1.999179e+000,7.926591e-005,3.710229e-007,3,7.849936e-001,4.680738e-001,,,,,,,,,,,,,,48,2,6.000000e+000,8.050203e-004,0.000000e+000,0,,0,
1678382879.231,,8.000001e+002,1.999227e+000,-2.116174e-005,6.546640e-007,2,0.000000e+000,3.093621e+000,,,,,,,,,,,,,,48,2,6.000000e+000,1.127005e-003,0.000000e+000,0,,0,
1678383082.516,,9.000000e+002,1.999253e+000,-2.176289e-005,1.790095e-006,2,0.000000e+000,8.225449e+000,,,,,,,,,,,,,,48,2,6.000000e+000,1.047015e-003,0.000000e+000,0,,0,
1678383286.160,,1.000000e+003,1.999220e+000,-2.056533e-005,1.996788e-006,2,0.000000e+000,9.709486e+000,,,,,,,,,,,,,,48,2,6.000000e+000,1.206994e-003,0.000000e+000,0,,0,
1678383522.782,,2.000000e+003,1.999944e+000,1.093906e-005,3.528279e-005,2,0.000000e+000,3.225396e+002,,,,,,,,,,,,,,48,2,6.000000e+000,1.047015e-003,0.000000e+000,0,,0,
1678383778.425,,3.000000e+003,2.000247e+000,7.461695e-005,5.046566e-006,3,2.119325e-001,6.763296e+000,,,,,,,,,,,,,,48,2,6.000000e+000,1.343966e-003,0.000000e+000,0,,0,
1678383988.675,,4.000000e+003,1.998650e+000,8.408619e-005,3.941070e-006,3,2.488124e-001,4.686941e+000,,,,,,,,,,,,,,48,2,6.000000e+000,1.286983e-003,0.000000e+000,0,,0,
1678384196.315,,5.000000e+003,1.999327e+000,1.088091e-004,1.887944e-006,3,3.814219e-001,1.735098e+000,,,,,,,,,,,,,,48,2,6.000000e+000,8.319616e-004,0.000000e+000,0,,0,
1678384444.376,,6.000000e+003,2.000421e+000,1.411826e-004,2.853967e-007,3,4.519593e-001,2.021472e-001,,,,,,,,,,,,,,48,2,6.000000e+000,1.156092e-003,0.000000e+000,0,,0,
1678384651.336,,7.000000e+003,1.998590e+000,1.764652e-004,1.536384e-006,3,4.901303e-001,8.706442e-001,,,,,,,,,,,,,,48,2,6.000000e+000,1.232982e-003,0.000000e+000,0,,0,
1678384850.126,,8.000000e+003,1.999327e+000,2.154034e-004,5.848493e-007,3,5.068608e-001,2.715135e-001,,,,,,,,,,,,,,48,2,6.000000e+000,7.520914e-004,0.000000e+000,0,,0,
1678385054.396,,9.000000e+003,1.999159e+000,2.690144e-004,1.816268e-005,3,5.357510e-001,6.751564e+000,,,,,,,,,,,,,,48,2,6.000000e+000,1.020074e-003,0.000000e+000,0,,0,
1678385261.987,,1.000000e+004,1.999414e+000,2.983950e-004,2.123806e-008,3,5.052511e-001,7.117433e-003,,,,,,,,,,,,,,48,2,6.000000e+000,9.660721e-004,0.000000e+000,0,,0,
1678385482.017,,1.500000e+004,1.999441e+000,5.114132e-004,9.471928e-007,3,4.635399e-001,1.852109e-001,,,,,,,,,,,,,,48,2,6.000000e+000,1.020074e-003,0.000000e+000,0,,0,
1678385724.807,,2.000000e+004,1.999857e+000,7.334211e-004,1.506132e-006,3,4.108152e-001,2.053571e-001,,,,,,,,,,,,,,48,2,6.000000e+000,1.692057e-003,0.000000e+000,0,,0,
1678385947.378,,2.500000e+004,1.998891e+000,9.538477e-004,1.616686e-006,3,3.695343e-001,1.694910e-001,,,,,,,,,,,,,,48,2,6.000000e+000,1.099944e-003,0.000000e+000,0,,0,
1678386171.138,,3.000000e+004,1.999313e+000,1.176879e-003,1.150395e-006,3,3.333253e-001,9.774964e-002,,,,,,,,,,,,,,48,2,6.000000e+000,8.860826e-004,0.000000e+000,0,,0,
1678386400.118,,3.500000e+004,1.999226e+000,1.400214e-003,8.997364e-007,3,3.035048e-001,6.425706e-002,,,,,,,,,,,,,,48,2,6.000000e+000,1.046062e-003,0.000000e+000,0,,0,
1678386625.729,,4.000000e+004,1.999314e+000,1.625624e-003,2.265558e-006,3,2.787943e-001,1.393654e-001,,,,,,,,,,,,,,48,2,6.000000e+000,9.660721e-004,0.000000e+000,0,,0,
1678386852.449,,4.500000e+004,1.999173e+000,1.853318e-003,1.290830e-006,3,2.581020e-001,6.964967e-002,,,,,,,,,,,,,,48,2,6.000000e+000,9.390116e-004,0.000000e+000,0,,0,
1678387084.109,,5.000000e+004,1.999287e+000,2.082250e-003,1.808363e-006,3,2.403143e-001,8.684658e-002,,,,,,,,,,,,,,48,2,6.000000e+000,1.153946e-003,0.000000e+000,0,,0,
