# Supplementary material for: Ultrafast charge-transfer-induced spin transition in cobalt-tungstate molecular photomagnets
Source: Nat Commun. 2025 Jun 6;16:5012. doi: 10.1038/s41467-025-60401-4 (PMC12144094; doi:10.1038/s41467-025-60401-4)
Supplement: Supplementary file 5 — Source Data [file 41467_2025_60401_MOESM5_ESM.zip › Source_Data_files/Photomagnetism_CsCoW/photo2_785nm/MH_2Kafterphoto2annealing.dc.dat]

[Header]
TITLE,MPMS DC Measurement
BYAPP,MPMS Measurement,2.1,Summary
FILEOPENTIME, 1678245166.687000 3/8/2023, 12:12:46 PM

INFO, APPNAME, MPMS MultiVu Application, Revision 1.60,  Build 081

INFO, NAME, 230306_CsCoW4Brpy
INFO, WEIGHT, 0.001
INFO, AREA, 0.000
INFO, LENGTH, 0.000
INFO, SHAPE, 
INFO, COMMENT, tape
INFO, SEQUENCE FILE: 230307_MH_FCM.seq


INFO, BACKGROUND DATA FILE:, None


STARTUPAXIS,X,4,LINEAR,AUTO,0.000000,0.000000
STARTUPAXIS,Y1,5,LINEAR,AUTO,0.000000,0.000000


STARTUPGROUP,Longitudinal
FIELDGROUP,Longitudinal,1,2,3,4,5,6,7,8,9,15,16,17,18,27,28
FIELDGROUP,Transverse,1,2,3,4,10,11,12,13,14,19,20,21,22,27,28

PLOT_APPEARANCE,ALL,HORZ_GRID_ON,VERT_GRID_ON,MARKERS_AND_LINES

[Data]
Time,Comment,Field (Oe),Temperature (K),Long Moment (emu),Long Scan Std Dev,Long Algorithm,Long Reg Fit,Long Percent Error (%),Trans Moment (emu),Trans Scan Std Dev,Trans Algorithm,Trans Reg Fit,Trans Percent Error (%),Long Moment [w/o ABS] (emu),Long Scan Std Dev [w/o ABS],Long Reg Fit [w/o ABS],Long Percent Error [w/o ABS] (%),Trans Moment [w/o ABS] (emu),Trans Scan Std Dev [w/o ABS],Trans Reg Fit [w/o ABS],Trans Percent Error [w/o ABS] (%),Points per Scan,Scans per Measurement,Scan Length (cm),Delta Temp (K),Rot Position (deg),Error,EC Comp. Running,Using ABS,
1678245166.687,,0.000000e+000,1.999032e+000,9.174264e-006,4.113286e-007,3,7.135570e-001,4.483505e+000,,,,,,,,,,,,,,48,2,6.000000e+000,7.779598e-004,0.000000e+000,0,,0,
1678245375.240,,2.000000e+002,1.999750e+000,-7.230707e-006,5.340632e-007,2,0.000000e+000,7.386044e+000,,,,,,,,,,,,,,48,2,6.000000e+000,1.234889e-003,0.000000e+000,0,,0,
1678245577.634,,4.000000e+002,1.999609e+000,-1.161917e-005,7.103148e-009,2,0.000000e+000,6.113301e-002,,,,,,,,,,,,,,48,2,6.000000e+000,8.580685e-004,0.000000e+000,0,,0,
1678245830.886,,6.000000e+002,1.998443e+000,-1.414051e-005,9.568896e-008,2,0.000000e+000,6.767009e-001,,,,,,,,,,,,,,48,2,6.000000e+000,1.821041e-003,0.000000e+000,0,,0,
1678246056.979,,8.000001e+002,1.999717e+000,-1.485228e-005,2.140077e-008,2,0.000000e+000,1.440908e-001,,,,,,,,,,,,,,48,2,6.000000e+000,2.013922e-003,0.000000e+000,0,,0,
1678246262.263,,1.000000e+003,2.000455e+000,-1.362748e-005,3.550429e-007,2,0.000000e+000,2.605345e+000,,,,,,,,,,,,,,48,2,6.000000e+000,1.584888e-003,0.000000e+000,0,,0,
1678246465.353,,1.500000e+003,1.999924e+000,5.094671e-005,1.874789e-006,3,0.000000e+000,3.679902e+000,,,,,,,,,,,,,,48,2,6.000000e+000,7.249117e-004,0.000000e+000,0,,0,
1678246721.993,,2.000000e+003,1.999966e+000,-4.471264e-005,6.872829e-005,3,3.285528e-001,1.537111e+002,,,,,,,,,,,,,,48,2,6.000000e+000,3.898025e-003,0.000000e+000,0,,0,
1678246928.136,,2.500000e+003,2.000132e+000,-3.560064e-005,9.303953e-005,2,3.334978e-001,2.613423e+002,,,,,,,,,,,,,,48,2,6.000000e+000,9.659529e-004,0.000000e+000,0,,0,
1678247137.996,,3.000000e+003,2.000253e+000,1.950448e-005,7.885854e-005,3,1.023917e-001,4.043098e+002,,,,,,,,,,,,,,48,2,6.000000e+000,7.790327e-004,0.000000e+000,0,,0,
1678247345.356,,4.000000e+003,2.000065e+000,8.608428e-005,1.197414e-006,3,3.012880e-001,1.390979e+000,,,,,,,,,,,,,,48,2,6.000000e+000,9.400845e-004,0.000000e+000,0,,0,
1678247557.227,,5.000000e+003,2.000079e+000,1.136769e-004,1.774376e-006,3,4.025073e-001,1.560894e+000,,,,,,,,,,,,,,48,2,6.000000e+000,8.589029e-004,0.000000e+000,0,,0,
1678247761.247,,6.000000e+003,2.000723e+000,1.466895e-004,7.028728e-007,3,4.668365e-001,4.791569e-001,,,,,,,,,,,,,,48,2,6.000000e+000,8.609295e-004,0.000000e+000,0,,0,
1678247963.387,,7.000000e+003,2.000273e+000,1.829672e-004,1.182396e-007,3,4.981366e-001,6.462338e-002,,,,,,,,,,,,,,48,2,6.000000e+000,1.208901e-003,0.000000e+000,0,,0,
1678248167.038,,8.000000e+003,1.999938e+000,2.211337e-004,5.894488e-007,3,5.084981e-001,2.665577e-001,,,,,,,,,,,,,,48,2,6.000000e+000,9.938478e-004,0.000000e+000,0,,0,
1678248365.558,,9.000000e+003,2.000139e+000,2.612882e-004,9.120841e-007,3,5.088185e-001,3.490721e-001,,,,,,,,,,,,,,48,2,6.000000e+000,9.669065e-004,0.000000e+000,0,,0,
1678248572.018,,1.000000e+004,2.000105e+000,3.013103e-004,7.435173e-007,3,5.042965e-001,2.467614e-001,,,,,,,,,,,,,,48,2,6.000000e+000,8.859634e-004,0.000000e+000,0,,0,
1678248860.398,,1.500000e+004,1.999548e+000,5.160364e-004,2.624300e-007,3,4.547560e-001,5.085494e-002,,,,,,,,,,,,,,48,2,6.000000e+000,1.260877e-003,0.000000e+000,0,,0,
1678249077.409,,2.000000e+004,2.000965e+000,7.311592e-004,1.041735e-006,3,4.074730e-001,1.424772e-001,,,,,,,,,,,,,,48,2,6.000000e+000,9.410381e-004,0.000000e+000,0,,0,
1678249345.569,,2.500000e+004,2.000468e+000,9.552424e-004,4.527494e-007,3,3.627282e-001,4.739628e-002,,,,,,,,,,,,,,48,2,6.000000e+000,9.139776e-004,0.000000e+000,0,,0,
1678249568.229,,3.000000e+004,2.000468e+000,1.175307e-003,1.845159e-006,3,3.291217e-001,1.569938e-001,,,,,,,,,,,,,,48,2,6.000000e+000,3.230572e-004,0.000000e+000,0,,0,
1678249791.060,,3.500000e+004,2.000374e+000,1.399857e-003,8.189001e-007,3,2.998491e-001,5.849883e-002,,,,,,,,,,,,,,48,2,6.000000e+000,9.140968e-004,0.000000e+000,0,,0,
1678250016.110,,4.000000e+004,1.999978e+000,1.624881e-003,1.382696e-006,3,2.758272e-001,8.509526e-002,,,,,,,,,,,,,,48,2,6.000000e+000,1.073837e-003,0.000000e+000,0,,0,
1678250240.570,,4.500000e+004,1.999676e+000,1.851425e-003,8.582481e-007,3,2.553664e-001,4.635608e-002,,,,,,,,,,,,,,48,2,6.000000e+000,9.130239e-004,0.000000e+000,0,,0,
1678250467.891,,5.000000e+004,1.999857e+000,2.081838e-003,9.779386e-007,3,2.383893e-001,4.697477e-002,,,,,,,,,,,,,,48,2,6.000000e+000,1.020908e-003,0.000000e+000,0,,0,
1678250707.761,,4.500000e+004,2.000226e+000,1.853375e-003,1.355531e-006,3,2.555115e-001,7.313854e-002,,,,,,,,,,,,,,48,2,6.000000e+000,9.129047e-004,0.000000e+000,0,,0,
1678250945.831,,4.000000e+004,2.000099e+000,1.624302e-003,5.017286e-007,3,2.772622e-001,3.088887e-002,,,,,,,,,,,,,,48,2,6.000000e+000,1.020908e-003,0.000000e+000,0,,0,
1678251176.662,,3.500000e+004,2.000226e+000,1.398199e-003,1.807046e-006,3,3.016562e-001,1.292410e-001,,,,,,,,,,,,,,48,2,6.000000e+000,1.127958e-003,0.000000e+000,0,,0,
1678251405.742,,3.000000e+004,1.999991e+000,1.171736e-003,1.185956e-006,3,3.309824e-001,1.012136e-001,,,,,,,,,,,,,,48,2,6.000000e+000,8.859634e-004,0.000000e+000,0,,0,
1678251628.882,,2.500000e+004,1.999716e+000,9.482376e-004,2.234112e-006,3,3.665009e-001,2.356068e-001,,,,,,,,,,,,,,48,2,6.000000e+000,1.074076e-003,0.000000e+000,0,,0,
1678251874.423,,2.000000e+004,2.000421e+000,7.267545e-004,3.141834e-006,3,4.022960e-001,4.323102e-001,,,,,,,,,,,,,,48,2,6.000000e+000,1.127839e-003,0.000000e+000,0,,0,
1678252092.113,,1.500000e+004,2.000139e+000,5.043974e-004,5.096270e-006,3,4.918763e-001,1.010368e+000,,,,,,,,,,,,,,48,2,6.000000e+000,1.156092e-003,0.000000e+000,0,,0,
1678252310.773,,1.000000e+004,1.999696e+000,2.983210e-004,1.009240e-006,3,5.073727e-001,3.383068e-001,,,,,,,,,,,,,,48,2,6.000000e+000,9.130239e-004,0.000000e+000,0,,0,
1678252490.804,,9.000000e+003,1.999911e+000,2.555687e-004,2.614483e-006,3,5.141055e-001,1.023006e+000,,,,,,,,,,,,,,48,2,6.000000e+000,1.289129e-003,0.000000e+000,0,,0,
1678252645.046,,8.000000e+003,1.999200e+000,2.157736e-004,6.701410e-007,3,5.156876e-001,3.105760e-001,,,,,,,,,,,,,,48,2,6.000000e+000,1.396060e-003,0.000000e+000,0,,0,
1678252794.746,,7.000000e+003,1.999958e+000,1.837945e-004,6.237929e-006,3,5.074328e-001,3.393970e+000,,,,,,,,,,,,,,48,2,6.000000e+000,8.329153e-004,0.000000e+000,0,,0,
1678252945.246,,6.000000e+003,1.999521e+000,1.409939e-004,5.320618e-006,3,4.412985e-001,3.773652e+000,,,,,,,,,,,,,,48,2,6.000000e+000,1.153946e-003,0.000000e+000,0,,0,
1678253101.896,,5.000000e+003,1.999629e+000,1.184505e-004,8.578020e-006,3,4.166939e-001,7.241860e+000,,,,,,,,,,,,,,48,2,6.000000e+000,1.047134e-003,0.000000e+000,0,,0,
1678253262.837,,4.000000e+003,1.999488e+000,8.563369e-005,2.029017e-006,3,2.585422e-001,2.369414e+000,,,,,,,,,,,,,,48,2,6.000000e+000,9.119511e-004,0.000000e+000,0,,0,
1678253430.197,,3.000000e+003,2.000589e+000,2.698057e-005,2.628924e-006,2,0.000000e+000,9.743768e+000,,,,,,,,,,,,,,48,2,6.000000e+000,1.667976e-003,0.000000e+000,0,,0,
1678253706.191,,2.000000e+003,1.998610e+000,1.861737e-005,2.346520e-005,2,0.000000e+000,1.260392e+002,,,,,,,,,,,,,,48,2,6.000000e+000,2.950430e-004,0.000000e+000,0,,0,
1678253863.931,,1.000000e+003,1.999622e+000,1.121441e-004,1.202744e-004,3,9.532852e-002,1.072498e+002,,,,,,,,,,,,,,48,2,6.000000e+000,1.341939e-003,0.000000e+000,0,,0,
1678254068.642,,9.000000e+002,1.999676e+000,2.762021e-006,4.080714e-005,2,0.000000e+000,1.477438e+003,,,,,,,,,,,,,,48,2,6.000000e+000,1.207948e-003,0.000000e+000,0,,0,
1678254365.046,,8.000001e+002,1.999730e+000,-2.198257e-005,8.206468e-007,2,0.000000e+000,3.733171e+000,,,,,,,,,,,,,,48,2,6.000000e+000,1.127005e-003,0.000000e+000,0,,0,
1678254565.288,,7.000000e+002,2.000300e+000,-3.851407e-005,3.274616e-005,3,3.612011e-001,8.502390e+001,,,,,,,,,,,,,,48,2,6.000000e+000,1.263857e-003,0.000000e+000,0,,0,
1678254816.281,,6.000000e+002,1.999803e+000,3.470495e-006,2.953926e-005,2,0.000000e+000,8.511539e+002,,,,,,,,,,,,,,48,2,6.000000e+000,8.106232e-005,0.000000e+000,0,,0,
1678255042.325,,5.000000e+002,2.000576e+000,-1.545773e-005,4.635706e-006,2,0.000000e+000,2.998956e+001,,,,,,,,,,,,,,48,2,6.000000e+000,1.075029e-003,0.000000e+000,0,,0,
1678255263.379,,4.000000e+002,2.000086e+000,-1.032944e-005,4.895011e-007,2,0.000000e+000,4.738895e+000,,,,,,,,,,,,,,48,2,6.000000e+000,1.316071e-003,0.000000e+000,0,,0,
1678255466.302,,3.000000e+002,1.999703e+000,-3.700566e-006,7.641014e-006,2,0.000000e+000,2.064823e+002,,,,,,,,,,,,,,48,2,6.000000e+000,9.670258e-004,0.000000e+000,0,,0,
1678255668.924,,2.000000e+002,1.999790e+000,1.296154e-005,1.761936e-005,2,9.216373e-002,1.359357e+002,,,,,,,,,,,,,,48,2,6.000000e+000,1.073956e-003,0.000000e+000,0,,0,
1678255870.268,,1.000000e+002,1.999702e+000,-3.373303e-006,6.666954e-007,2,0.000000e+000,1.976388e+001,,,,,,,,,,,,,,48,2,6.000000e+000,6.979704e-004,0.000000e+000,0,,0,
1678256072.303,,0.000000e+000,1.999750e+000,-3.784678e-006,5.695255e-007,2,0.000000e+000,1.504819e+001,,,,,,,,,,,,,,48,2,6.000000e+000,9.671450e-004,0.000000e+000,0,,0,
1678256267.573,,-1.000000e+002,2.000045e+000,-6.746840e-006,4.385018e-006,3,3.514240e-001,6.499365e+001,,,,,,,,,,,,,,48,2,6.000000e+000,1.827121e-003,0.000000e+000,0,,0,
1678256469.193,,-2.000000e+002,1.999669e+000,2.233712e-005,4.762769e-006,3,3.479564e-001,2.132221e+001,,,,,,,,,,,,,,48,2,6.000000e+000,7.790327e-004,0.000000e+000,0,,0,
1678256666.773,,-3.000000e+002,1.999549e+000,-1.595926e-005,5.147102e-005,3,5.843643e-001,3.225150e+002,,,,,,,,,,,,,,48,2,6.000000e+000,1.047134e-003,0.000000e+000,0,,0,
1678256867.124,,-4.000000e+002,1.999783e+000,5.691318e-006,4.595018e-005,3,3.950507e-001,8.073733e+002,,,,,,,,,,,,,,48,2,6.000000e+000,6.980896e-004,0.000000e+000,0,,0,
1678257067.804,,-5.000000e+002,1.999683e+000,-6.137668e-005,1.706966e-005,3,7.696811e-001,2.781131e+001,,,,,,,,,,,,,,48,2,6.000000e+000,9.398460e-004,0.000000e+000,0,,0,
1678257269.954,,-6.000000e+002,1.999649e+000,-3.050481e-005,6.566316e-005,2,4.097981e-001,2.152551e+002,,,,,,,,,,,,,,48,2,6.000000e+000,9.670258e-004,0.000000e+000,0,,0,
1678257469.465,,-7.000000e+002,1.999924e+000,-8.174028e-005,4.304854e-006,3,7.987918e-001,5.266503e+000,,,,,,,,,,,,,,48,2,6.000000e+000,9.130239e-004,0.000000e+000,0,,0,
1678257668.917,,-8.000001e+002,1.999690e+000,1.858130e-005,2.666418e-006,2,0.000000e+000,1.435001e+001,,,,,,,,,,,,,,48,2,6.000000e+000,9.400845e-004,0.000000e+000,0,,0,
1678257872.789,,-9.000000e+002,1.999702e+000,-3.873746e-005,8.045536e-005,3,3.775016e-001,2.076939e+002,,,,,,,,,,,,,,48,2,6.000000e+000,5.369186e-004,0.000000e+000,0,,0,
1678258077.963,,-1.000000e+003,1.999669e+000,1.973183e-005,3.173062e-006,2,0.000000e+000,1.608093e+001,,,,,,,,,,,,,,48,2,6.000000e+000,8.329153e-004,0.000000e+000,0,,0,
1678258287.848,,-2.000000e+003,1.999750e+000,-6.744705e-007,2.876321e-006,2,0.000000e+000,4.264561e+002,,,,,,,,,,,,,,48,2,6.000000e+000,9.130239e-004,0.000000e+000,0,,0,
1678258663.784,,-3.000000e+003,1.998878e+000,-2.413327e-005,3.784289e-006,2,0.000000e+000,1.568080e+001,,,,,,,,,,,,,,48,2,6.000000e+000,6.169081e-004,0.000000e+000,0,,0,
1678258875.195,,-4.000000e+003,2.000368e+000,-8.623996e-005,2.759687e-006,3,2.695935e-001,3.200010e+000,,,,,,,,,,,,,,48,2,6.000000e+000,7.798672e-004,0.000000e+000,0,,0,
1678259091.555,,-5.000000e+003,1.999662e+000,-1.118724e-004,6.823241e-007,3,3.997497e-001,6.099129e-001,,,,,,,,,,,,,,48,2,6.000000e+000,9.399652e-004,0.000000e+000,0,,0,
1678259289.095,,-6.000000e+003,1.999649e+000,-1.430456e-004,4.026382e-008,3,4.610738e-001,2.814755e-002,,,,,,,,,,,,,,48,2,6.000000e+000,6.970167e-004,0.000000e+000,0,,0,
1678259491.915,,-7.000000e+003,1.999676e+000,-1.790886e-004,1.592638e-006,3,4.929764e-001,8.893019e-001,,,,,,,,,,,,,,48,2,6.000000e+000,8.859634e-004,0.000000e+000,0,,0,
1678259695.566,,-8.000000e+003,1.999676e+000,-2.172936e-004,4.399797e-007,3,5.045319e-001,2.024817e-001,,,,,,,,,,,,,,48,2,6.000000e+000,8.589029e-004,0.000000e+000,0,,0,
1678259898.146,,-9.000000e+003,1.999636e+000,-2.575951e-004,4.849151e-007,3,5.042115e-001,1.882470e-001,,,,,,,,,,,,,,48,2,6.000000e+000,9.400845e-004,0.000000e+000,0,,0,
1678260103.746,,-1.000000e+004,1.999689e+000,-2.983045e-004,2.065340e-006,3,4.992191e-001,6.923594e-001,,,,,,,,,,,,,,48,2,6.000000e+000,6.979704e-004,0.000000e+000,0,,0,
1678260320.087,,-1.500000e+004,1.999743e+000,-5.103280e-004,1.305400e-006,3,4.571559e-001,2.557963e-001,,,,,,,,,,,,,,48,2,6.000000e+000,8.860826e-004,0.000000e+000,0,,0,
1678260584.337,,-2.000000e+004,2.000340e+000,-7.338915e-004,6.764487e-007,3,4.044959e-001,9.217285e-002,,,,,,,,,,,,,,48,2,6.000000e+000,3.218651e-004,0.000000e+000,0,,0,
1678260807.487,,-2.500000e+004,1.999891e+000,-9.531209e-004,1.153482e-006,3,3.639771e-001,1.210216e-001,,,,,,,,,,,,,,48,2,6.000000e+000,1.127958e-003,0.000000e+000,0,,0,
1678261027.868,,-3.000000e+004,1.999441e+000,-1.175828e-003,4.930029e-007,3,3.288858e-001,4.192816e-002,,,,,,,,,,,,,,48,2,6.000000e+000,8.590221e-004,0.000000e+000,0,,0,
1678261256.308,,-3.500000e+004,1.999857e+000,-1.400586e-003,3.733947e-007,3,2.997155e-001,2.665989e-002,,,,,,,,,,,,,,48,2,6.000000e+000,9.129047e-004,0.000000e+000,0,,0,
1678261524.688,,-4.000000e+004,2.000508e+000,-1.626884e-003,1.942624e-006,3,2.756206e-001,1.194077e-001,,,,,,,,,,,,,,48,2,6.000000e+000,8.070469e-004,0.000000e+000,0,,0,
1678261746.029,,-4.500000e+004,1.999964e+000,-1.850553e-003,2.041406e-006,3,2.550430e-001,1.103133e-001,,,,,,,,,,,,,,48,2,6.000000e+000,1.235962e-003,0.000000e+000,0,,0,
1678261975.889,,-5.000000e+004,1.999595e+000,-2.080840e-003,2.232466e-006,3,2.378305e-001,1.072868e-001,,,,,,,,,,,,,,48,2,6.000000e+000,7.239580e-004,0.000000e+000,0,,0,
1678262213.129,,-4.500000e+004,1.999857e+000,-1.852637e-003,2.363352e-007,3,2.556660e-001,1.275669e-002,,,,,,,,,,,,,,48,2,6.000000e+000,9.938478e-004,0.000000e+000,0,,0,
1678262437.350,,-4.000000e+004,1.999656e+000,-1.625435e-003,9.637799e-007,3,2.766647e-001,5.929366e-002,,,,,,,,,,,,,,48,2,6.000000e+000,1.126885e-003,0.000000e+000,0,,0,
1678262666.510,,-3.500000e+004,1.999703e+000,-1.397244e-003,6.573097e-007,3,3.011505e-001,4.704331e-002,,,,,,,,,,,,,,48,2,6.000000e+000,9.939671e-004,0.000000e+000,0,,0,
1678262900.930,,-3.000000e+004,1.999978e+000,-1.171073e-003,1.274037e-006,3,3.307605e-001,1.087923e-001,,,,,,,,,,,,,,48,2,6.000000e+000,8.859634e-004,0.000000e+000,0,,0,
1678263125.220,,-2.500000e+004,1.999703e+000,-9.477902e-004,1.850922e-006,3,3.658454e-001,1.952881e-001,,,,,,,,,,,,,,48,2,6.000000e+000,9.400845e-004,0.000000e+000,0,,0,
1678263393.241,,-2.000000e+004,2.000427e+000,-7.238898e-004,8.720364e-007,3,4.108486e-001,1.204654e-001,,,,,,,,,,,,,,48,2,6.000000e+000,1.878738e-004,0.000000e+000,0,,0,
1678263617.641,,-1.500000e+004,1.999945e+000,-5.091929e-004,1.192748e-006,3,4.593077e-001,2.342428e-001,,,,,,,,,,,,,,48,2,6.000000e+000,1.263022e-003,0.000000e+000,0,,0,
1678263858.991,,-1.000000e+004,1.999931e+000,-2.961253e-004,6.412577e-007,3,5.098438e-001,2.165494e-001,,,,,,,,,,,,,,48,2,6.000000e+000,1.287937e-003,0.000000e+000,0,,0,
1678264062.862,,-9.000000e+003,1.999568e+000,-2.538919e-004,1.448798e-006,3,5.114554e-001,5.706357e-001,,,,,,,,,,,,,,48,2,6.000000e+000,1.127005e-003,0.000000e+000,0,,0,
1678264264.122,,-8.000000e+003,1.999535e+000,-2.164290e-004,8.614585e-008,3,5.137165e-001,3.980328e-002,,,,,,,,,,,,,,48,2,6.000000e+000,9.390116e-004,0.000000e+000,0,,0,
1678264466.212,,-7.000000e+003,1.999723e+000,-1.790336e-004,1.791817e-006,3,4.992653e-001,1.000828e+000,,,,,,,,,,,,,,48,2,6.000000e+000,9.660721e-004,0.000000e+000,0,,0,
1678264669.543,,-6.000000e+003,1.999535e+000,-1.438677e-004,1.017091e-006,3,4.664152e-001,7.069627e-001,,,,,,,,,,,,,,48,2,6.000000e+000,1.101017e-003,0.000000e+000,0,,0,
1678264877.933,,-5.000000e+003,1.999528e+000,-1.117595e-004,2.529655e-006,3,3.908805e-001,2.263480e+000,,,,,,,,,,,,,,48,2,6.000000e+000,7.779598e-004,0.000000e+000,0,,0,
1678265086.883,,-4.000000e+003,1.999448e+000,-8.748600e-005,1.463476e-006,3,2.613699e-001,1.672812e+000,,,,,,,,,,,,,,48,2,6.000000e+000,8.860826e-004,0.000000e+000,0,,0,
1678265300.546,,-3.000000e+003,1.999421e+000,-2.807923e-005,3.715567e-007,2,0.000000e+000,1.323244e+000,,,,,,,,,,,,,,48,2,6.000000e+000,9.930134e-004,0.000000e+000,0,,0,
1678265509.936,,-2.000000e+003,1.999448e+000,2.191750e-005,9.589223e-005,3,3.531282e-001,4.375144e+002,,,,,,,,,,,,,,48,2,6.000000e+000,7.779598e-004,0.000000e+000,0,,0,
1678265719.676,,-1.000000e+003,1.999400e+000,-3.949263e-005,1.595790e-006,3,0.000000e+000,4.040728e+000,,,,,,,,,,,,,,48,2,6.000000e+000,9.400845e-004,0.000000e+000,0,,0,
1678265921.226,,-9.000000e+002,1.999280e+000,-9.166808e-006,4.395310e-005,3,0.000000e+000,4.794810e+002,,,,,,,,,,,,,,48,2,6.000000e+000,1.127005e-003,0.000000e+000,0,,0,
1678266120.999,,-8.000001e+002,1.999434e+000,1.718087e-005,2.122058e-006,2,0.000000e+000,1.235129e+001,,,,,,,,,,,,,,48,2,6.000000e+000,6.980896e-004,0.000000e+000,0,,0,
1678266369.679,,-7.000000e+002,2.000314e+000,-5.216185e-006,2.616959e-005,2,0.000000e+000,5.016998e+002,,,,,,,,,,,,,,48,2,6.000000e+000,7.250309e-004,0.000000e+000,0,,0,
1678266663.475,,-6.000000e+002,2.000461e+000,1.516002e-005,6.812000e-007,2,0.000000e+000,4.493398e+000,,,,,,,,,,,,,,48,2,6.000000e+000,3.490448e-004,0.000000e+000,0,,0,
1678266862.736,,-5.000000e+002,1.999374e+000,1.076862e-005,4.641930e-005,3,2.377038e-001,4.310606e+002,,,,,,,,,,,,,,48,2,6.000000e+000,1.180053e-003,0.000000e+000,0,,0,
1678267060.056,,-4.000000e+002,1.999441e+000,-3.603742e-006,3.440296e-005,3,0.000000e+000,9.546454e+002,,,,,,,,,,,,,,48,2,6.000000e+000,7.790327e-004,0.000000e+000,0,,0,
1678267262.706,,-3.000000e+002,1.999421e+000,-2.143235e-006,6.899828e-005,3,6.668963e-001,3.219352e+003,,,,,,,,,,,,,,48,2,6.000000e+000,9.390116e-004,0.000000e+000,0,,0,
1678267514.369,,-2.000000e+002,2.000320e+000,1.073025e-005,9.471381e-007,2,0.000000e+000,8.826807e+000,,,,,,,,,,,,,,48,2,6.000000e+000,7.519722e-004,0.000000e+000,0,,0,
1678267717.793,,-1.000000e+002,1.999179e+000,4.665548e-006,3.765683e-006,2,0.000000e+000,8.071255e+001,,,,,,,,,,,,,,48,2,6.000000e+000,1.074076e-003,0.000000e+000,0,,0,
1678267987.903,,0.000000e+000,2.000683e+000,-4.419525e-006,2.283660e-005,3,6.642617e-001,5.167206e+002,,,,,,,,,,,,,,48,2,6.000000e+000,1.398087e-003,0.000000e+000,0,,0,
1678268189.524,,1.000000e+002,1.999092e+000,-1.481243e-005,2.576583e-006,3,3.926541e-001,1.739474e+001,,,,,,,,,,,,,,48,2,6.000000e+000,1.101017e-003,0.000000e+000,0,,0,
1678268390.684,,2.000000e+002,1.999508e+000,6.055223e-006,1.774419e-005,3,2.751830e-001,2.930393e+002,,,,,,,,,,,,,,48,2,6.000000e+000,8.590221e-004,0.000000e+000,0,,0,
1678268587.674,,3.000000e+002,1.999495e+000,-2.803843e-005,4.377117e-006,3,5.148947e-001,1.561113e+001,,,,,,,,,,,,,,48,2,6.000000e+000,1.020074e-003,0.000000e+000,0,,0,
1678268861.765,,4.000000e+002,2.000623e+000,-2.975896e-005,2.405164e-005,2,2.928001e-001,8.082150e+001,,,,,,,,,,,,,,48,2,6.000000e+000,4.839897e-004,0.000000e+000,0,,0,
1678269060.607,,5.000000e+002,1.999126e+000,-2.771114e-005,2.577774e-005,3,2.652587e-001,9.302301e+001,,,,,,,,,,,,,,48,2,6.000000e+000,1.154065e-003,0.000000e+000,0,,0,
1678269256.339,,6.000000e+002,1.999622e+000,-3.410507e-005,2.544456e-005,2,2.686407e-001,7.460639e+001,,,,,,,,,,,,,,48,2,6.000000e+000,7.250309e-004,0.000000e+000,0,,0,
1678269456.301,,7.000000e+002,1.999394e+000,3.011982e-005,7.033992e-005,3,3.854845e-001,2.335336e+002,,,,,,,,,,,,,,48,2,6.000000e+000,7.240772e-004,0.000000e+000,0,,0,
1678269654.994,,8.000001e+002,1.999535e+000,3.579930e-005,7.579098e-005,3,3.932472e-001,2.117108e+002,,,,,,,,,,,,,,48,2,6.000000e+000,1.019955e-003,0.000000e+000,0,,0,
1678269857.646,,9.000000e+002,1.999327e+000,-1.887114e-005,1.945689e-006,2,0.000000e+000,1.031039e+001,,,,,,,,,,,,,,48,2,6.000000e+000,8.590221e-004,0.000000e+000,0,,0,
1678270061.930,,1.000000e+003,1.999374e+000,-1.436153e-005,2.851458e-006,2,0.000000e+000,1.985483e+001,,,,,,,,,,,,,,48,2,6.000000e+000,1.045942e-003,0.000000e+000,0,,0,
1678270270.612,,2.000000e+003,1.999354e+000,1.519825e-005,7.864242e-005,3,1.951299e-001,5.174440e+002,,,,,,,,,,,,,,48,2,6.000000e+000,9.660721e-004,0.000000e+000,0,,0,
1678270529.227,,3.000000e+003,2.000293e+000,2.020293e-005,3.238583e-006,2,0.000000e+000,1.603027e+001,,,,,,,,,,,,,,48,2,6.000000e+000,6.979704e-004,0.000000e+000,0,,0,
1678270733.997,,4.000000e+003,1.999106e+000,8.612817e-005,3.752675e-007,3,2.951068e-001,4.357082e-001,,,,,,,,,,,,,,48,2,6.000000e+000,1.206994e-003,0.000000e+000,0,,0,
1678270939.547,,5.000000e+003,1.999321e+000,1.117144e-004,1.129970e-006,3,3.953718e-001,1.011481e+000,,,,,,,,,,,,,,48,2,6.000000e+000,9.659529e-004,0.000000e+000,0,,0,
1678271140.918,,6.000000e+003,1.999307e+000,1.455601e-004,5.690082e-006,3,4.583895e-001,3.909094e+000,,,,,,,,,,,,,,48,2,6.000000e+000,8.590221e-004,0.000000e+000,0,,0,
1678271341.918,,7.000000e+003,1.999320e+000,2.032375e-004,2.851459e-005,3,4.216613e-001,1.403018e+001,,,,,,,,,,,,,,48,2,6.000000e+000,8.320808e-004,0.000000e+000,0,,0,
1678271542.538,,8.000000e+003,1.999401e+000,2.173205e-004,3.088780e-007,3,5.008667e-001,1.421301e-001,,,,,,,,,,,,,,48,2,6.000000e+000,6.170273e-004,0.000000e+000,0,,0,
1678271747.749,,9.000000e+003,1.999253e+000,2.574483e-004,5.669451e-007,3,5.042282e-001,2.202171e-001,,,,,,,,,,,,,,48,2,6.000000e+000,1.100063e-003,0.000000e+000,0,,0,
1678271952.979,,1.000000e+004,1.999327e+000,2.990886e-004,3.601474e-009,3,4.981514e-001,1.204150e-003,,,,,,,,,,,,,,48,2,6.000000e+000,1.020074e-003,0.000000e+000,0,,0,
1678272218.949,,1.500000e+004,2.000421e+000,5.047088e-004,1.212047e-005,3,4.526235e-001,2.401478e+000,,,,,,,,,,,,,,48,2,6.000000e+000,8.869171e-004,0.000000e+000,0,,0,
1678272436.310,,2.000000e+004,1.998972e+000,7.304638e-004,9.715590e-007,3,4.061591e-001,1.330058e-001,,,,,,,,,,,,,,48,2,6.000000e+000,1.181006e-003,0.000000e+000,0,,0,
1678272660.740,,2.500000e+004,1.999327e+000,9.530009e-004,6.888787e-007,3,3.632868e-001,7.228521e-002,,,,,,,,,,,,,,48,2,6.000000e+000,9.119511e-004,0.000000e+000,0,,0,
1678272885.470,,3.000000e+004,1.999388e+000,1.175416e-003,1.729749e-006,3,3.284234e-001,1.471606e-001,,,,,,,,,,,,,,48,2,6.000000e+000,1.234889e-003,0.000000e+000,0,,0,
1678273114.290,,3.500000e+004,1.999347e+000,1.399833e-003,1.204066e-006,3,2.995796e-001,8.601499e-002,,,,,,,,,,,,,,48,2,6.000000e+000,1.073003e-003,0.000000e+000,0,,0,
1678273389.251,,4.000000e+004,2.000616e+000,1.626834e-003,4.886400e-007,3,2.750216e-001,3.003625e-002,,,,,,,,,,,,,,48,2,6.000000e+000,1.021862e-003,0.000000e+000,0,,0,
1678273618.101,,4.500000e+004,1.999086e+000,1.851614e-003,7.252226e-008,3,2.550366e-001,3.916705e-003,,,,,,,,,,,,,,48,2,6.000000e+000,1.528978e-003,0.000000e+000,0,,0,
1678273850.961,,5.000000e+004,1.999361e+000,2.079608e-003,3.184063e-007,3,2.374523e-001,1.531088e-002,,,,,,,,,,,,,,48,2,6.000000e+000,1.100063e-003,0.000000e+000,0,,0,
