# Supplementary material for: Ultrafast charge-transfer-induced spin transition in cobalt-tungstate molecular photomagnets
Source: Nat Commun. 2025 Jun 6;16:5012. doi: 10.1038/s41467-025-60401-4 (PMC12144094; doi:10.1038/s41467-025-60401-4)
Supplement: Supplementary file 5 — Source Data [file 41467_2025_60401_MOESM5_ESM.zip › Source_Data_files/Photomagnetism_CsCoW/photo2_785nm/photo2.dc.dat]

[Header]
TITLE,MPMS DC Measurement
BYAPP,MPMS Measurement,2.1,Summary
FILEOPENTIME, 1678194547.566000 3/7/2023, 10:09:07 PM

INFO, APPNAME, MPMS MultiVu Application, Revision 1.60,  Build 081

INFO, NAME, 230306_CsCoW4Brpy
INFO, WEIGHT, 0.001
INFO, AREA, 0.000
INFO, LENGTH, 0.000
INFO, SHAPE, 
INFO, COMMENT, tape
INFO, SEQUENCE FILE: continuous6_48.seq


INFO, BACKGROUND DATA FILE:, None


STARTUPAXIS,X,4,LINEAR,AUTO,0.000000,0.000000
STARTUPAXIS,Y1,5,LINEAR,AUTO,0.000000,0.000000


STARTUPGROUP,Longitudinal
FIELDGROUP,Longitudinal,1,2,3,4,5,6,7,8,9,15,16,17,18,27,28
FIELDGROUP,Transverse,1,2,3,4,10,11,12,13,14,19,20,21,22,27,28

PLOT_APPEARANCE,ALL,HORZ_GRID_ON,VERT_GRID_ON,MARKERS_AND_LINES

[Data]
Time,Comment,Field (Oe),Temperature (K),Long Moment (emu),Long Scan Std Dev,Long Algorithm,Long Reg Fit,Long Percent Error (%),Trans Moment (emu),Trans Scan Std Dev,Trans Algorithm,Trans Reg Fit,Trans Percent Error (%),Long Moment [w/o ABS] (emu),Long Scan Std Dev [w/o ABS],Long Reg Fit [w/o ABS],Long Percent Error [w/o ABS] (%),Trans Moment [w/o ABS] (emu),Trans Scan Std Dev [w/o ABS],Trans Reg Fit [w/o ABS],Trans Percent Error [w/o ABS] (%),Points per Scan,Scans per Measurement,Scan Length (cm),Delta Temp (K),Rot Position (deg),Error,EC Comp. Running,Using ABS,
1678194547.566,,2.000000e+001,2.997027e+000,1.126636e-005,0.000000e+000,3,7.520472e-001,0.000000e+000,,,,,,,,,,,,,,48,1,6.000000e+000,0.000000e+000,0.000000e+000,0,,0,
1678194574.196,,2.000000e+001,2.994993e+000,-2.801164e-006,0.000000e+000,2,0.000000e+000,0.000000e+000,,,,,,,,,,,,,,48,1,6.000000e+000,1.986027e-003,0.000000e+000,0,,0,
1678194645.037,,2.000000e+001,2.993151e+000,-8.202747e-006,0.000000e+000,3,5.629330e-001,0.000000e+000,,,,,,,,,,,,,,48,1,6.000000e+000,2.075911e-003,0.000000e+000,0,,0,
1678194668.857,,2.000000e+001,2.992821e+000,1.119031e-005,0.000000e+000,3,7.515686e-001,0.000000e+000,,,,,,,,,,,,,,48,1,6.000000e+000,2.827644e-004,0.000000e+000,0,,0,
1678194695.239,,2.000000e+001,2.993340e+000,-3.005646e-006,0.000000e+000,2,0.000000e+000,0.000000e+000,,,,,,,,,,,,,,48,1,6.000000e+000,7.550716e-004,0.000000e+000,0,,0,
1678194718.249,,2.000000e+001,2.993057e+000,1.151166e-005,0.000000e+000,3,7.665810e-001,0.000000e+000,,,,,,,,,,,,,,48,1,6.000000e+000,5.669594e-004,0.000000e+000,0,,0,
1678194741.689,,2.000000e+001,2.995610e+000,-8.723401e-006,0.000000e+000,3,5.879922e-001,0.000000e+000,,,,,,,,,,,,,,48,1,6.000000e+000,3.973007e-003,0.000000e+000,0,,0,
1678194765.139,,2.000000e+001,2.995941e+000,1.213058e-005,0.000000e+000,3,7.680202e-001,0.000000e+000,,,,,,,,,,,,,,48,1,6.000000e+000,4.069090e-003,0.000000e+000,0,,0,
1678194788.029,,2.000000e+001,2.996035e+000,1.158750e-005,0.000000e+000,3,7.615528e-001,0.000000e+000,,,,,,,,,,,,,,48,1,6.000000e+000,3.690958e-003,0.000000e+000,0,,0,
1678194810.969,,2.000000e+001,2.993528e+000,1.116859e-005,0.000000e+000,3,7.493675e-001,0.000000e+000,,,,,,,,,,,,,,48,1,6.000000e+000,7.550716e-004,0.000000e+000,0,,0,
1678194834.689,,2.000000e+001,2.995798e+000,1.177407e-005,0.000000e+000,3,7.783755e-001,0.000000e+000,,,,,,,,,,,,,,48,1,6.000000e+000,3.783941e-003,0.000000e+000,0,,0,
1678194858.859,,2.000000e+001,2.993528e+000,1.211423e-005,0.000000e+000,3,7.730742e-001,0.000000e+000,,,,,,,,,,,,,,48,1,6.000000e+000,7.550716e-004,0.000000e+000,0,,0,
1678194882.439,,2.000000e+001,2.993717e+000,1.154722e-005,0.000000e+000,3,7.600533e-001,0.000000e+000,,,,,,,,,,,,,,48,1,6.000000e+000,1.132965e-003,0.000000e+000,0,,0,
1678194907.711,,2.000000e+001,2.994142e+000,-2.890522e-006,0.000000e+000,2,0.000000e+000,0.000000e+000,,,,,,,,,,,,,,48,1,6.000000e+000,8.499622e-004,0.000000e+000,0,,0,
1678194930.181,,2.000000e+001,2.998321e+000,1.181926e-005,0.000000e+000,3,7.653720e-001,0.000000e+000,,,,,,,,,,,,,,48,1,6.000000e+000,1.071811e-002,0.000000e+000,0,,0,
1678194953.281,,2.000000e+001,2.993481e+000,1.163325e-005,0.000000e+000,3,7.846750e-001,0.000000e+000,,,,,,,,,,,,,,48,1,6.000000e+000,1.038074e-003,0.000000e+000,0,,0,
1678194977.681,,2.000000e+001,2.993622e+000,1.135205e-005,0.000000e+000,3,7.400786e-001,0.000000e+000,,,,,,,,,,,,,,48,1,6.000000e+000,7.550716e-004,0.000000e+000,0,,0,
1678195001.091,,2.000000e+001,2.993386e+000,-8.863034e-006,0.000000e+000,3,5.774794e-001,0.000000e+000,,,,,,,,,,,,,,48,1,6.000000e+000,2.830029e-004,0.000000e+000,0,,0,
1678195024.611,,2.000000e+001,2.996985e+000,-8.961309e-006,0.000000e+000,3,5.873280e-001,0.000000e+000,,,,,,,,,,,,,,48,1,6.000000e+000,6.536007e-003,0.000000e+000,0,,0,
1678195048.371,,2.000000e+001,2.995657e+000,1.169155e-005,0.000000e+000,3,7.560160e-001,0.000000e+000,,,,,,,,,,,,,,48,1,6.000000e+000,4.825115e-003,0.000000e+000,0,,0,
1678195072.351,,2.000000e+001,2.994709e+000,1.148272e-005,0.000000e+000,3,7.360314e-001,0.000000e+000,,,,,,,,,,,,,,48,1,6.000000e+000,1.794815e-003,0.000000e+000,0,,0,
1678195095.701,,2.000000e+001,2.993623e+000,4.856629e-006,0.000000e+000,3,0.000000e+000,0.000000e+000,,,,,,,,,,,,,,48,1,6.000000e+000,9.441376e-004,0.000000e+000,0,,0,
1678195119.251,,2.000000e+001,2.993953e+000,1.158685e-005,0.000000e+000,3,7.637280e-001,0.000000e+000,,,,,,,,,,,,,,48,1,6.000000e+000,1.605034e-003,0.000000e+000,0,,0,
1678195192.763,,2.000000e+001,2.996558e+000,-2.986641e-006,0.000000e+000,2,0.000000e+000,0.000000e+000,,,,,,,,,,,,,,48,1,6.000000e+000,6.060123e-003,0.000000e+000,0,,0,
1678195263.993,,2.000000e+001,2.993434e+000,1.096488e-005,0.000000e+000,3,7.508935e-001,0.000000e+000,,,,,,,,,,,,,,48,1,6.000000e+000,1.132011e-003,0.000000e+000,0,,0,
1678195287.993,,2.000000e+001,2.993622e+000,1.223655e-005,0.000000e+000,3,7.498410e-001,0.000000e+000,,,,,,,,,,,,,,48,1,6.000000e+000,7.550716e-004,0.000000e+000,0,,0,
1678195314.306,,2.000000e+001,2.993293e+000,-2.973938e-006,0.000000e+000,2,0.000000e+000,0.000000e+000,,,,,,,,,,,,,,48,1,6.000000e+000,1.605034e-003,0.000000e+000,0,,0,
1678195336.646,,2.000000e+001,2.993009e+000,1.103182e-005,0.000000e+000,3,7.320603e-001,0.000000e+000,,,,,,,,,,,,,,48,1,6.000000e+000,1.037836e-003,0.000000e+000,0,,0,
1678195360.676,,2.000000e+001,2.993245e+000,1.197329e-005,0.000000e+000,3,7.694349e-001,0.000000e+000,,,,,,,,,,,,,,48,1,6.000000e+000,0.000000e+000,0.000000e+000,0,,0,
1678195384.566,,2.000000e+001,2.996889e+000,1.185762e-005,0.000000e+000,3,7.700533e-001,0.000000e+000,,,,,,,,,,,,,,48,1,6.000000e+000,5.587816e-003,0.000000e+000,0,,0,
1678195410.168,,2.000000e+001,2.996083e+000,-2.800317e-006,0.000000e+000,2,0.000000e+000,0.000000e+000,,,,,,,,,,,,,,48,1,6.000000e+000,4.920959e-003,0.000000e+000,0,,0,
1678195434.550,,2.000000e+001,2.995705e+000,-2.807619e-006,0.000000e+000,2,0.000000e+000,0.000000e+000,,,,,,,,,,,,,,48,1,6.000000e+000,5.297899e-003,0.000000e+000,0,,0,
1678195456.550,,2.000000e+001,2.994521e+000,1.142963e-005,0.000000e+000,3,7.417306e-001,0.000000e+000,,,,,,,,,,,,,,48,1,6.000000e+000,1.795053e-003,0.000000e+000,0,,0,
1678195480.490,,2.000000e+001,2.996606e+000,-8.672974e-006,0.000000e+000,3,5.489659e-001,0.000000e+000,,,,,,,,,,,,,,48,1,6.000000e+000,6.532907e-003,0.000000e+000,0,,0,
1678195550.690,,2.000000e+001,2.993151e+000,1.265366e-005,0.000000e+000,3,7.418686e-001,0.000000e+000,,,,,,,,,,,,,,48,1,6.000000e+000,0.000000e+000,0.000000e+000,0,,0,
1678195575.310,,2.000000e+001,2.993340e+000,1.133661e-005,0.000000e+000,3,7.428145e-001,0.000000e+000,,,,,,,,,,,,,,48,1,6.000000e+000,3.769398e-004,0.000000e+000,0,,0,
1678195598.670,,2.000000e+001,2.994756e+000,1.204379e-005,0.000000e+000,3,8.032442e-001,0.000000e+000,,,,,,,,,,,,,,48,1,6.000000e+000,9.450912e-004,0.000000e+000,0,,0,
1678195621.540,,2.000000e+001,2.993340e+000,1.147933e-005,0.000000e+000,3,7.725316e-001,0.000000e+000,,,,,,,,,,,,,,48,1,6.000000e+000,9.441376e-004,0.000000e+000,0,,0,
1678195645.540,,2.000000e+001,2.993623e+000,1.200944e-005,0.000000e+000,3,7.615195e-001,0.000000e+000,,,,,,,,,,,,,,48,1,6.000000e+000,3.781319e-004,0.000000e+000,0,,0,
1678195668.570,,2.000000e+001,2.996320e+000,1.177725e-005,0.000000e+000,3,7.789416e-001,0.000000e+000,,,,,,,,,,,,,,48,1,6.000000e+000,4.639149e-003,0.000000e+000,0,,0,
1678195691.550,,2.000000e+001,2.994000e+000,1.196840e-005,0.000000e+000,3,7.520269e-001,0.000000e+000,,,,,,,,,,,,,,48,1,6.000000e+000,7.550716e-004,0.000000e+000,0,,0,
1678195715.720,,2.000000e+001,3.006135e+000,-8.845469e-006,0.000000e+000,3,5.810668e-001,0.000000e+000,,,,,,,,,,,,,,48,1,6.000000e+000,2.408099e-002,0.000000e+000,0,,0,
1678195739.390,,2.000000e+001,3.006975e+000,1.123587e-005,0.000000e+000,3,7.422678e-001,0.000000e+000,,,,,,,,,,,,,,48,1,6.000000e+000,2.008390e-002,0.000000e+000,0,,0,
1678195763.160,,2.000000e+001,2.997408e+000,3.696158e-006,0.000000e+000,3,0.000000e+000,0.000000e+000,,,,,,,,,,,,,,48,1,6.000000e+000,4.548788e-003,0.000000e+000,0,,0,
1678195786.430,,2.000000e+001,2.995039e+000,5.743046e-006,0.000000e+000,3,4.434084e-002,0.000000e+000,,,,,,,,,,,,,,48,1,6.000000e+000,1.890659e-004,0.000000e+000,0,,0,
1678195809.990,,2.000000e+001,2.994662e+000,1.197281e-005,0.000000e+000,3,5.407280e-001,0.000000e+000,,,,,,,,,,,,,,48,1,6.000000e+000,5.669594e-004,0.000000e+000,0,,0,
1678195832.750,,2.000000e+001,2.994331e+000,1.906105e-005,0.000000e+000,3,7.021315e-001,0.000000e+000,,,,,,,,,,,,,,48,1,6.000000e+000,9.417534e-005,0.000000e+000,0,,0,
1678195856.080,,2.000000e+001,3.000843e+000,2.535267e-005,0.000000e+000,3,7.946346e-001,0.000000e+000,,,,,,,,,,,,,,48,1,6.000000e+000,1.274014e-002,0.000000e+000,0,,0,
1678195879.290,,2.000000e+001,3.000654e+000,2.987641e-005,0.000000e+000,3,8.181646e-001,0.000000e+000,,,,,,,,,,,,,,48,1,6.000000e+000,1.311803e-002,0.000000e+000,0,,0,
1678195901.730,,2.000000e+001,2.997454e+000,3.061393e-005,0.000000e+000,3,8.253930e-001,0.000000e+000,,,,,,,,,,,,,,48,1,6.000000e+000,1.231909e-003,0.000000e+000,0,,0,
1678195925.880,,2.000000e+001,2.996177e+000,3.566794e-005,0.000000e+000,3,8.493738e-001,0.000000e+000,,,,,,,,,,,,,,48,1,6.000000e+000,3.786087e-003,0.000000e+000,0,,0,
1678195949.340,,2.000000e+001,2.994662e+000,3.911295e-005,0.000000e+000,3,8.624959e-001,0.000000e+000,,,,,,,,,,,,,,48,1,6.000000e+000,7.560253e-004,0.000000e+000,0,,0,
1678195972.800,,2.000000e+001,2.994425e+000,4.345720e-005,0.000000e+000,3,8.735298e-001,0.000000e+000,,,,,,,,,,,,,,48,1,6.000000e+000,2.830029e-004,0.000000e+000,0,,0,
1678195996.070,,2.000000e+001,2.994661e+000,4.587326e-005,0.000000e+000,3,8.753271e-001,0.000000e+000,,,,,,,,,,,,,,48,1,6.000000e+000,1.890659e-004,0.000000e+000,0,,0,
1678196019.671,,2.000000e+001,2.994095e+000,4.958506e-005,0.000000e+000,3,8.960060e-001,0.000000e+000,,,,,,,,,,,,,,48,1,6.000000e+000,1.322031e-003,0.000000e+000,0,,0,
1678196042.131,,2.000000e+001,2.994567e+000,5.198204e-005,0.000000e+000,3,8.969150e-001,0.000000e+000,,,,,,,,,,,,,,48,1,6.000000e+000,1.890659e-004,0.000000e+000,0,,0,
1678196112.611,,2.000000e+001,2.994379e+000,5.814968e-005,0.000000e+000,3,9.039429e-001,0.000000e+000,,,,,,,,,,,,,,48,1,6.000000e+000,5.669594e-004,0.000000e+000,0,,0,
1678196136.181,,2.000000e+001,2.994379e+000,6.017809e-005,0.000000e+000,3,9.137927e-001,0.000000e+000,,,,,,,,,,,,,,48,1,6.000000e+000,5.669594e-004,0.000000e+000,0,,0,
1678196159.071,,2.000000e+001,3.001901e+000,6.195426e-005,0.000000e+000,3,9.099828e-001,0.000000e+000,,,,,,,,,,,,,,48,1,6.000000e+000,1.598907e-002,0.000000e+000,0,,0,
1678196182.491,,2.000000e+001,2.994000e+000,6.429199e-005,0.000000e+000,3,9.166861e-001,0.000000e+000,,,,,,,,,,,,,,48,1,6.000000e+000,1.890659e-004,0.000000e+000,0,,0,
1678196204.911,,2.000000e+001,2.995229e+000,6.519285e-005,0.000000e+000,3,9.136902e-001,0.000000e+000,,,,,,,,,,,,,,48,1,6.000000e+000,0.000000e+000,0.000000e+000,0,,0,
1678196227.501,,2.000000e+001,2.996508e+000,6.552758e-005,0.000000e+000,3,9.125239e-001,0.000000e+000,,,,,,,,,,,,,,48,1,6.000000e+000,3.504038e-003,0.000000e+000,0,,0,
1678196251.221,,2.000000e+001,2.994993e+000,6.819982e-005,0.000000e+000,3,9.222900e-001,0.000000e+000,,,,,,,,,,,,,,48,1,6.000000e+000,1.418114e-003,0.000000e+000,0,,0,
1678196274.981,,2.000000e+001,2.998980e+000,6.921415e-005,0.000000e+000,3,9.171007e-001,0.000000e+000,,,,,,,,,,,,,,48,1,6.000000e+000,8.256912e-003,0.000000e+000,0,,0,
1678196298.181,,2.000000e+001,2.994803e+000,7.044752e-005,0.000000e+000,3,9.229255e-001,0.000000e+000,,,,,,,,,,,,,,48,1,6.000000e+000,9.512901e-005,0.000000e+000,0,,0,
1678196321.791,,2.000000e+001,2.995749e+000,7.197145e-005,0.000000e+000,3,9.220057e-001,0.000000e+000,,,,,,,,,,,,,,48,1,6.000000e+000,1.419067e-003,0.000000e+000,0,,0,
1678196345.621,,2.000000e+001,2.995607e+000,7.262704e-005,0.000000e+000,3,9.231191e-001,0.000000e+000,,,,,,,,,,,,,,48,1,6.000000e+000,7.569790e-004,0.000000e+000,0,,0,
1678196369.881,,2.000000e+001,2.994709e+000,7.364898e-005,0.000000e+000,3,9.244516e-001,0.000000e+000,,,,,,,,,,,,,,48,1,6.000000e+000,1.039982e-003,0.000000e+000,0,,0,
1678196392.811,,2.000000e+001,2.994426e+000,7.501088e-005,0.000000e+000,3,9.293046e-001,0.000000e+000,,,,,,,,,,,,,,48,1,6.000000e+000,1.039028e-003,0.000000e+000,0,,0,
1678196416.621,,2.000000e+001,2.995370e+000,7.582035e-005,0.000000e+000,3,9.224607e-001,0.000000e+000,,,,,,,,,,,,,,48,1,6.000000e+000,4.727840e-004,0.000000e+000,0,,0,
1678196440.681,,2.000000e+001,2.995182e+000,7.737169e-005,0.000000e+000,3,9.306760e-001,0.000000e+000,,,,,,,,,,,,,,48,1,6.000000e+000,9.489059e-005,0.000000e+000,0,,0,
1678196463.491,,2.000000e+001,2.994473e+000,7.809684e-005,0.000000e+000,3,9.311676e-001,0.000000e+000,,,,,,,,,,,,,,48,1,6.000000e+000,1.512051e-003,0.000000e+000,0,,0,
1678196486.431,,2.000000e+001,2.995087e+000,7.826556e-005,0.000000e+000,3,9.287530e-001,0.000000e+000,,,,,,,,,,,,,,48,1,6.000000e+000,8.499622e-004,0.000000e+000,0,,0,
1678196509.791,,2.000000e+001,2.994756e+000,7.959961e-005,0.000000e+000,3,9.355170e-001,0.000000e+000,,,,,,,,,,,,,,48,1,6.000000e+000,7.560253e-004,0.000000e+000,0,,0,
1678196532.911,,2.000000e+001,2.995466e+000,8.047138e-005,0.000000e+000,3,9.310232e-001,0.000000e+000,,,,,,,,,,,,,,48,1,6.000000e+000,1.040936e-003,0.000000e+000,0,,0,
1678196556.991,,2.000000e+001,2.995797e+000,8.134854e-005,0.000000e+000,3,9.298233e-001,0.000000e+000,,,,,,,,,,,,,,48,1,6.000000e+000,1.891851e-003,0.000000e+000,0,,0,
1678196580.351,,2.000000e+001,3.005201e+000,8.223621e-005,0.000000e+000,3,9.316707e-001,0.000000e+000,,,,,,,,,,,,,,48,1,6.000000e+000,1.880813e-002,0.000000e+000,0,,0,
1678196604.321,,2.000000e+001,2.995419e+000,8.233628e-005,0.000000e+000,3,9.310923e-001,0.000000e+000,,,,,,,,,,,,,,48,1,6.000000e+000,7.569790e-004,0.000000e+000,0,,0,
1678196626.271,,2.000000e+001,2.994992e+000,8.353973e-005,0.000000e+000,3,9.350872e-001,0.000000e+000,,,,,,,,,,,,,,48,1,6.000000e+000,4.730225e-004,0.000000e+000,0,,0,
1678196649.471,,2.000000e+001,2.994992e+000,8.499369e-005,0.000000e+000,3,9.371611e-001,0.000000e+000,,,,,,,,,,,,,,48,1,6.000000e+000,4.730225e-004,0.000000e+000,0,,0,
1678196672.071,,2.000000e+001,2.994851e+000,8.422904e-005,0.000000e+000,3,9.325532e-001,0.000000e+000,,,,,,,,,,,,,,48,1,6.000000e+000,7.560253e-004,0.000000e+000,0,,0,
1678196695.301,,2.000000e+001,3.002811e+000,8.597820e-005,0.000000e+000,3,9.382930e-001,0.000000e+000,,,,,,,,,,,,,,48,1,6.000000e+000,1.762295e-002,0.000000e+000,0,,0,
1678196718.541,,2.000000e+001,2.996034e+000,8.580695e-005,0.000000e+000,3,9.345437e-001,0.000000e+000,,,,,,,,,,,,,,48,1,6.000000e+000,2.933979e-003,0.000000e+000,0,,0,
1678196742.032,,2.000000e+001,2.996365e+000,8.747537e-005,0.000000e+000,3,9.404507e-001,0.000000e+000,,,,,,,,,,,,,,48,1,6.000000e+000,3.788471e-004,0.000000e+000,0,,0,
1678196765.382,,2.000000e+001,2.996648e+000,8.797547e-005,0.000000e+000,3,9.382953e-001,0.000000e+000,,,,,,,,,,,,,,48,1,6.000000e+000,1.890659e-004,0.000000e+000,0,,0,
1678196788.482,,2.000000e+001,3.005125e+000,8.816952e-005,0.000000e+000,3,9.376521e-001,0.000000e+000,,,,,,,,,,,,,,48,1,6.000000e+000,2.262497e-002,0.000000e+000,0,,0,
1678196811.772,,2.000000e+001,2.995560e+000,8.902296e-005,0.000000e+000,3,9.394758e-001,0.000000e+000,,,,,,,,,,,,,,48,1,6.000000e+000,1.986980e-003,0.000000e+000,0,,0,
1678196834.732,,2.000000e+001,2.995751e+000,8.963024e-005,0.000000e+000,3,9.382654e-001,0.000000e+000,,,,,,,,,,,,,,48,1,6.000000e+000,3.690004e-003,0.000000e+000,0,,0,
1678196857.672,,2.000000e+001,2.996317e+000,8.975840e-005,0.000000e+000,3,9.376154e-001,0.000000e+000,,,,,,,,,,,,,,48,1,6.000000e+000,1.610041e-003,0.000000e+000,0,,0,
1678196881.112,,2.000000e+001,3.001310e+000,9.047845e-005,0.000000e+000,3,9.381637e-001,0.000000e+000,,,,,,,,,,,,,,48,1,6.000000e+000,9.701967e-003,0.000000e+000,0,,0,
1678196904.332,,2.000000e+001,3.019906e+000,9.096537e-005,0.000000e+000,3,9.392464e-001,0.000000e+000,,,,,,,,,,,,,,48,1,6.000000e+000,1.733303e-002,0.000000e+000,0,,0,
1678196928.572,,2.000000e+001,3.036754e+000,9.118930e-005,0.000000e+000,3,9.414368e-001,0.000000e+000,,,,,,,,,,,,,,48,1,6.000000e+000,6.424212e-002,0.000000e+000,0,,0,
1678196953.162,,2.000000e+001,3.008902e+000,9.199286e-005,0.000000e+000,3,9.426398e-001,0.000000e+000,,,,,,,,,,,,,,48,1,6.000000e+000,4.129386e-002,0.000000e+000,0,,0,
1678196977.072,,2.000000e+001,2.989478e+000,9.234746e-005,0.000000e+000,3,9.377914e-001,0.000000e+000,,,,,,,,,,,,,,48,1,6.000000e+000,2.444983e-003,0.000000e+000,0,,0,
1678197001.272,,2.000000e+001,2.991784e+000,9.250216e-005,0.000000e+000,3,9.380678e-001,0.000000e+000,,,,,,,,,,,,,,48,1,6.000000e+000,2.167940e-003,0.000000e+000,0,,0,
1678197024.662,,2.000000e+001,2.993717e+000,9.347995e-005,0.000000e+000,3,9.439685e-001,0.000000e+000,,,,,,,,,,,,,,48,1,6.000000e+000,0.000000e+000,0.000000e+000,0,,0,
1678197048.012,,2.000000e+001,2.994237e+000,9.417991e-005,0.000000e+000,3,9.400688e-001,0.000000e+000,,,,,,,,,,,,,,48,1,6.000000e+000,2.928972e-003,0.000000e+000,0,,0,
1678197072.122,,2.000000e+001,2.995466e+000,9.444159e-005,0.000000e+000,3,9.416903e-001,0.000000e+000,,,,,,,,,,,,,,48,1,6.000000e+000,1.228809e-003,0.000000e+000,0,,0,
1678197095.902,,2.000000e+001,2.995466e+000,9.429921e-005,0.000000e+000,3,9.384310e-001,0.000000e+000,,,,,,,,,,,,,,48,1,6.000000e+000,1.228809e-003,0.000000e+000,0,,0,
1678197118.422,,2.000000e+001,2.995371e+000,9.454778e-005,0.000000e+000,3,9.408353e-001,0.000000e+000,,,,,,,,,,,,,,48,1,6.000000e+000,2.175093e-003,0.000000e+000,0,,0,
1678197142.172,,2.000000e+001,2.996271e+000,9.514392e-005,0.000000e+000,3,9.422189e-001,0.000000e+000,,,,,,,,,,,,,,48,1,6.000000e+000,3.217936e-003,0.000000e+000,0,,0,
1678197166.042,,2.000000e+001,2.994946e+000,9.621590e-005,0.000000e+000,3,9.462809e-001,0.000000e+000,,,,,,,,,,,,,,48,1,6.000000e+000,7.569790e-004,0.000000e+000,0,,0,
1678197189.062,,2.000000e+001,2.995371e+000,9.639052e-005,0.000000e+000,3,9.427133e-001,0.000000e+000,,,,,,,,,,,,,,48,1,6.000000e+000,6.620884e-004,0.000000e+000,0,,0,
1678197213.112,,2.000000e+001,2.996320e+000,9.667120e-005,0.000000e+000,3,9.455473e-001,0.000000e+000,,,,,,,,,,,,,,48,1,6.000000e+000,5.394936e-003,0.000000e+000,0,,0,
1678197235.972,,2.000000e+001,2.995182e+000,9.641113e-005,0.000000e+000,3,9.418824e-001,0.000000e+000,,,,,,,,,,,,,,48,1,6.000000e+000,4.730225e-004,0.000000e+000,0,,0,
1678197259.472,,2.000000e+001,2.995513e+000,9.793518e-005,0.000000e+000,3,9.487123e-001,0.000000e+000,,,,,,,,,,,,,,48,1,6.000000e+000,1.323938e-003,0.000000e+000,0,,0,
1678197282.942,,2.000000e+001,2.995749e+000,9.796919e-005,0.000000e+000,3,9.454274e-001,0.000000e+000,,,,,,,,,,,,,,48,1,6.000000e+000,1.796961e-003,0.000000e+000,0,,0,
1678197306.392,,2.000000e+001,2.995797e+000,9.847736e-005,0.000000e+000,3,9.444076e-001,0.000000e+000,,,,,,,,,,,,,,48,1,6.000000e+000,1.890659e-004,0.000000e+000,0,,0,
1678197329.952,,2.000000e+001,2.994332e+000,9.836667e-005,0.000000e+000,3,9.442332e-001,0.000000e+000,,,,,,,,,,,,,,48,1,6.000000e+000,2.928972e-003,0.000000e+000,0,,0,
1678197353.782,,2.000000e+001,2.995087e+000,9.891208e-005,0.000000e+000,3,9.430433e-001,0.000000e+000,,,,,,,,,,,,,,48,1,6.000000e+000,8.499622e-004,0.000000e+000,0,,0,
1678197377.172,,2.000000e+001,2.994426e+000,9.970049e-005,0.000000e+000,3,9.482805e-001,0.000000e+000,,,,,,,,,,,,,,48,1,6.000000e+000,2.171993e-003,0.000000e+000,0,,0,
1678197401.362,,2.000000e+001,2.993906e+000,9.913444e-005,0.000000e+000,3,9.439601e-001,0.000000e+000,,,,,,,,,,,,,,48,1,6.000000e+000,2.454996e-003,0.000000e+000,0,,0,
1678197424.912,,2.000000e+001,2.994709e+000,9.988325e-005,0.000000e+000,3,9.470329e-001,0.000000e+000,,,,,,,,,,,,,,48,1,6.000000e+000,8.502007e-004,0.000000e+000,0,,0,
1678197449.963,,2.000000e+001,3.036917e+000,1.001280e-004,0.000000e+000,3,9.456090e-001,0.000000e+000,,,,,,,,,,,,,,48,1,6.000000e+000,7.693601e-002,0.000000e+000,0,,0,
1678197473.093,,2.000000e+001,3.057081e+000,1.008822e-004,0.000000e+000,3,9.460074e-001,0.000000e+000,,,,,,,,,,,,,,48,1,6.000000e+000,3.660917e-002,0.000000e+000,0,,0,
1678197496.723,,2.000000e+001,3.081429e+000,1.008786e-004,0.000000e+000,3,9.452887e-001,0.000000e+000,,,,,,,,,,,,,,48,1,6.000000e+000,7.006693e-002,0.000000e+000,0,,0,
1678197520.993,,2.000000e+001,3.556633e+000,1.011079e-004,0.000000e+000,3,9.463058e-001,0.000000e+000,,,,,,,,,,,,,,48,1,6.000000e+000,6.846008e-001,0.000000e+000,0,,0,
1678197543.643,,2.000000e+001,5.371607e+000,1.008624e-004,0.000000e+000,3,9.485489e-001,0.000000e+000,,,,,,,,,,,,,,48,1,6.000000e+000,1.940165e+000,0.000000e+000,0,,0,
1678197733.933,,2.000000e+001,8.123011e+000,1.008559e-004,0.000000e+000,3,9.471350e-001,0.000000e+000,,,,,,,,,,,,,,48,1,6.000000e+000,1.209354e-002,0.000000e+000,0,,0,
1678197757.963,,2.000000e+001,8.128487e+000,1.011628e-004,0.000000e+000,3,9.460728e-001,0.000000e+000,,,,,,,,,,,,,,48,1,6.000000e+000,2.971649e-003,0.000000e+000,0,,0,
1678197781.443,,2.000000e+001,8.128600e+000,1.010117e-004,0.000000e+000,3,9.478202e-001,0.000000e+000,,,,,,,,,,,,,,48,1,6.000000e+000,2.285004e-003,0.000000e+000,0,,0,
1678197804.943,,2.000000e+001,8.602118e+000,1.005998e-004,0.000000e+000,3,9.489219e-001,0.000000e+000,,,,,,,,,,,,,,48,1,6.000000e+000,6.854496e-001,0.000000e+000,0,,0,
1678197830.073,,2.000000e+001,8.181934e+000,1.015222e-004,0.000000e+000,3,9.475190e-001,0.000000e+000,,,,,,,,,,,,,,48,1,6.000000e+000,7.636595e-001,0.000000e+000,0,,0,
1678197854.573,,2.000000e+001,7.811672e+000,1.013217e-004,0.000000e+000,3,9.461193e-001,0.000000e+000,,,,,,,,,,,,,,48,1,6.000000e+000,8.125067e-002,0.000000e+000,0,,0,
1678197878.283,,2.000000e+001,7.964543e+000,1.015364e-004,0.000000e+000,3,9.453833e-001,0.000000e+000,,,,,,,,,,,,,,48,1,6.000000e+000,1.117415e-001,0.000000e+000,0,,0,
1678197902.573,,2.000000e+001,8.070284e+000,1.017684e-004,0.000000e+000,3,9.441648e-001,0.000000e+000,,,,,,,,,,,,,,48,1,6.000000e+000,8.015442e-002,0.000000e+000,0,,0,
1678197927.093,,2.000000e+001,8.139294e+000,1.019731e-004,0.000000e+000,3,9.468534e-001,0.000000e+000,,,,,,,,,,,,,,48,1,6.000000e+000,4.055882e-002,0.000000e+000,0,,0,
1678197951.373,,2.000000e+001,8.169260e+000,1.017556e-004,0.000000e+000,3,9.447978e-001,0.000000e+000,,,,,,,,,,,,,,48,1,6.000000e+000,7.390022e-003,0.000000e+000,0,,0,
1678197976.193,,2.000000e+001,7.822487e+000,1.043496e-004,0.000000e+000,3,9.508853e-001,0.000000e+000,,,,,,,,,,,,,,48,1,6.000000e+000,7.375326e-001,0.000000e+000,0,,0,
1678198000.783,,2.000000e+001,6.680634e+000,1.066728e-004,0.000000e+000,3,9.505231e-001,0.000000e+000,,,,,,,,,,,,,,48,1,6.000000e+000,1.246657e+000,0.000000e+000,0,,0,
1678198024.533,,2.000000e+001,5.588706e+000,1.065365e-004,0.000000e+000,3,9.500264e-001,0.000000e+000,,,,,,,,,,,,,,48,1,6.000000e+000,7.418213e-001,0.000000e+000,0,,0,
1678198048.643,,2.000000e+001,4.832012e+000,1.066184e-004,0.000000e+000,3,9.489501e-001,0.000000e+000,,,,,,,,,,,,,,48,1,6.000000e+000,6.198750e-001,0.000000e+000,0,,0,
1678198073.143,,2.000000e+001,4.099948e+000,1.065178e-004,0.000000e+000,3,9.498193e-001,0.000000e+000,,,,,,,,,,,,,,48,1,6.000000e+000,7.238328e-001,0.000000e+000,0,,0,
1678198097.093,,2.000000e+001,3.529698e+000,1.068124e-004,0.000000e+000,3,9.506696e-001,0.000000e+000,,,,,,,,,,,,,,48,1,6.000000e+000,4.066589e-001,0.000000e+000,0,,0,
1678198122.863,,2.000000e+001,3.309278e+000,1.064047e-004,0.000000e+000,3,9.466641e-001,0.000000e+000,,,,,,,,,,,,,,48,1,6.000000e+000,1.959181e-002,0.000000e+000,0,,0,
1678198145.793,,2.000000e+001,3.306197e+000,1.067061e-004,0.000000e+000,3,9.484090e-001,0.000000e+000,,,,,,,,,,,,,,48,1,6.000000e+000,1.014590e-002,0.000000e+000,0,,0,
1678198171.034,,2.000000e+001,3.318820e+000,1.062847e-004,0.000000e+000,3,9.495091e-001,0.000000e+000,,,,,,,,,,,,,,48,1,6.000000e+000,1.509905e-002,0.000000e+000,0,,0,
1678198194.294,,2.000000e+001,3.336871e+000,1.070847e-004,0.000000e+000,3,9.513002e-001,0.000000e+000,,,,,,,,,,,,,,48,1,6.000000e+000,1.122594e-002,0.000000e+000,0,,0,
1678198219.174,,2.000000e+001,3.354158e+000,1.063632e-004,0.000000e+000,3,9.487497e-001,0.000000e+000,,,,,,,,,,,,,,48,1,6.000000e+000,8.888960e-003,0.000000e+000,0,,0,
1678198243.384,,2.000000e+001,3.367496e+000,1.063824e-004,0.000000e+000,3,9.494364e-001,0.000000e+000,,,,,,,,,,,,,,48,1,6.000000e+000,1.371479e-002,0.000000e+000,0,,0,
1678198268.334,,2.000000e+001,3.381981e+000,1.067709e-004,0.000000e+000,3,9.509343e-001,0.000000e+000,,,,,,,,,,,,,,48,1,6.000000e+000,1.472688e-002,0.000000e+000,0,,0,
1678198292.264,,2.000000e+001,3.396632e+000,1.064076e-004,0.000000e+000,3,9.494048e-001,0.000000e+000,,,,,,,,,,,,,,48,1,6.000000e+000,1.425409e-002,0.000000e+000,0,,0,
1678198316.894,,2.000000e+001,3.411480e+000,1.059045e-004,0.000000e+000,3,9.472577e-001,0.000000e+000,,,,,,,,,,,,,,48,1,6.000000e+000,1.241088e-002,0.000000e+000,0,,0,
1678198341.154,,2.000000e+001,3.424888e+000,1.062737e-004,0.000000e+000,3,9.510747e-001,0.000000e+000,,,,,,,,,,,,,,48,1,6.000000e+000,1.298308e-002,0.000000e+000,0,,0,
1678198365.284,,2.000000e+001,3.438327e+000,1.060826e-004,0.000000e+000,3,9.502511e-001,0.000000e+000,,,,,,,,,,,,,,48,1,6.000000e+000,1.345396e-002,0.000000e+000,0,,0,
1678198388.584,,2.000000e+001,3.454427e+000,1.066127e-004,0.000000e+000,3,9.479737e-001,0.000000e+000,,,,,,,,,,,,,,48,1,6.000000e+000,7.431984e-003,0.000000e+000,0,,0,
1678198412.944,,2.000000e+001,3.467328e+000,1.063365e-004,0.000000e+000,3,9.464854e-001,0.000000e+000,,,,,,,,,,,,,,48,1,6.000000e+000,7.393122e-003,0.000000e+000,0,,0,
1678198437.454,,2.000000e+001,3.480531e+000,1.060289e-004,0.000000e+000,3,9.462808e-001,0.000000e+000,,,,,,,,,,,,,,48,1,6.000000e+000,7.237911e-003,0.000000e+000,0,,0,
1678198462.664,,2.000000e+001,3.492592e+000,1.063987e-004,0.000000e+000,3,9.473206e-001,0.000000e+000,,,,,,,,,,,,,,48,1,6.000000e+000,7.828951e-003,0.000000e+000,0,,0,
1678198488.014,,2.000000e+001,3.506235e+000,1.060346e-004,0.000000e+000,3,9.487477e-001,0.000000e+000,,,,,,,,,,,,,,48,1,6.000000e+000,6.858110e-003,0.000000e+000,0,,0,
1678198520.364,,2.000000e+001,3.484963e+000,1.057746e-004,0.000000e+000,3,9.493939e-001,0.000000e+000,,,,,,,,,,,,,,48,1,6.000000e+000,8.562398e-002,0.000000e+000,0,,0,
1678198543.244,,2.000000e+001,3.197156e+000,1.060262e-004,0.000000e+000,3,9.493030e-001,0.000000e+000,,,,,,,,,,,,,,48,1,6.000000e+000,3.658350e-001,0.000000e+000,0,,0,
1678198566.834,,2.000000e+001,2.991309e+000,1.061841e-004,0.000000e+000,3,9.484615e-001,0.000000e+000,,,,,,,,,,,,,,48,1,6.000000e+000,2.592397e-002,0.000000e+000,0,,0,
1678198589.934,,2.000000e+001,2.984414e+000,1.058228e-004,0.000000e+000,3,9.452891e-001,0.000000e+000,,,,,,,,,,,,,,48,1,6.000000e+000,4.904032e-003,0.000000e+000,0,,0,
1678198613.424,,2.000000e+001,2.990268e+000,1.064975e-004,0.000000e+000,3,9.501922e-001,0.000000e+000,,,,,,,,,,,,,,48,1,6.000000e+000,2.899170e-003,0.000000e+000,0,,0,
1678198636.554,,2.000000e+001,2.992849e+000,1.063860e-004,0.000000e+000,3,9.481322e-001,0.000000e+000,,,,,,,,,,,,,,48,1,6.000000e+000,1.208067e-003,0.000000e+000,0,,0,
1678198660.044,,2.000000e+001,2.993528e+000,1.061923e-004,0.000000e+000,3,9.471821e-001,0.000000e+000,,,,,,,,,,,,,,48,1,6.000000e+000,3.769398e-004,0.000000e+000,0,,0,
1678198683.094,,2.000000e+001,2.993188e+000,1.058279e-004,0.000000e+000,3,9.473912e-001,0.000000e+000,,,,,,,,,,,,,,48,1,6.000000e+000,4.532337e-004,0.000000e+000,0,,0,
1678198705.994,,2.000000e+001,2.993585e+000,1.060012e-004,0.000000e+000,3,9.470098e-001,0.000000e+000,,,,,,,,,,,,,,48,1,6.000000e+000,3.399849e-004,0.000000e+000,0,,0,
