# Supplementary material for: Ultrafast charge-transfer-induced spin transition in cobalt-tungstate molecular photomagnets
Source: Nat Commun. 2025 Jun 6;16:5012. doi: 10.1038/s41467-025-60401-4 (PMC12144094; doi:10.1038/s41467-025-60401-4)
Supplement: Supplementary file 5 — Source Data [file 41467_2025_60401_MOESM5_ESM.zip › Source_Data_files/Photomagnetism_CsCoW/photo3_785nm/FCM_100Oeafterphoto3.dc.dat]

[Header]
TITLE,MPMS DC Measurement
BYAPP,MPMS Measurement,2.1,Summary
FILEOPENTIME, 1678298539.479000 3/9/2023, 3:02:19 AM

INFO, APPNAME, MPMS MultiVu Application, Revision 1.60,  Build 081

INFO, NAME, 230306_CsCoW4Brpy
INFO, WEIGHT, 0.001
INFO, AREA, 0.000
INFO, LENGTH, 0.000
INFO, SHAPE, 
INFO, COMMENT, tape
INFO, SEQUENCE FILE: 230309_FCM.seq


INFO, BACKGROUND DATA FILE:, None


STARTUPAXIS,X,4,LINEAR,AUTO,0.000000,0.000000
STARTUPAXIS,Y1,5,LINEAR,AUTO,0.000000,0.000000


STARTUPGROUP,Longitudinal
FIELDGROUP,Longitudinal,1,2,3,4,5,6,7,8,9,15,16,17,18,27,28
FIELDGROUP,Transverse,1,2,3,4,10,11,12,13,14,19,20,21,22,27,28

PLOT_APPEARANCE,ALL,HORZ_GRID_ON,VERT_GRID_ON,MARKERS_AND_LINES

[Data]
Time,Comment,Field (Oe),Temperature (K),Long Moment (emu),Long Scan Std Dev,Long Algorithm,Long Reg Fit,Long Percent Error (%),Trans Moment (emu),Trans Scan Std Dev,Trans Algorithm,Trans Reg Fit,Trans Percent Error (%),Long Moment [w/o ABS] (emu),Long Scan Std Dev [w/o ABS],Long Reg Fit [w/o ABS],Long Percent Error [w/o ABS] (%),Trans Moment [w/o ABS] (emu),Trans Scan Std Dev [w/o ABS],Trans Reg Fit [w/o ABS],Trans Percent Error [w/o ABS] (%),Points per Scan,Scans per Measurement,Scan Length (cm),Delta Temp (K),Rot Position (deg),Error,EC Comp. Running,Using ABS,
1678298539.479,,1.000000e+002,3.917313e+000,9.670913e-005,0.000000e+000,3,8.907309e-001,0.000000e+000,,,,,,,,,,,,,,48,1,6.000000e+000,5.913973e-003,0.000000e+000,0,,0,
1678298564.419,,1.000000e+002,3.792707e+000,9.666133e-005,0.000000e+000,3,8.894154e-001,0.000000e+000,,,,,,,,,,,,,,48,1,6.000000e+000,2.462890e-001,0.000000e+000,0,,0,
1678298588.139,,1.000000e+002,3.535240e+000,9.693289e-005,0.000000e+000,3,8.887986e-001,0.000000e+000,,,,,,,,,,,,,,48,1,6.000000e+000,2.533119e-001,0.000000e+000,0,,0,
1678298650.269,,1.000000e+002,2.431769e+000,9.725750e-005,0.000000e+000,3,8.853853e-001,0.000000e+000,,,,,,,,,,,,,,48,1,6.000000e+000,2.988460e-001,0.000000e+000,0,,0,
1678298673.559,,1.000000e+002,2.203849e+000,9.714627e-005,0.000000e+000,3,8.842837e-001,0.000000e+000,,,,,,,,,,,,,,48,1,6.000000e+000,1.118000e-001,0.000000e+000,0,,0,
1678298696.469,,1.000000e+002,2.100528e+000,9.710805e-005,0.000000e+000,3,8.836635e-001,0.000000e+000,,,,,,,,,,,,,,48,1,6.000000e+000,9.484100e-002,0.000000e+000,0,,0,
1678298720.309,,1.000000e+002,2.016385e+000,9.701658e-005,0.000000e+000,3,8.824599e-001,0.000000e+000,,,,,,,,,,,,,,48,1,6.000000e+000,7.344604e-002,0.000000e+000,0,,0,
1678298743.209,,1.000000e+002,1.952758e+000,9.700991e-005,0.000000e+000,3,8.822495e-001,0.000000e+000,,,,,,,,,,,,,,48,1,6.000000e+000,3.468192e-002,0.000000e+000,0,,0,
1678298766.349,,1.000000e+002,1.922570e+000,9.701664e-005,0.000000e+000,3,8.819566e-001,0.000000e+000,,,,,,,,,,,,,,48,1,6.000000e+000,1.837707e-002,0.000000e+000,0,,0,
1678298789.619,,1.000000e+002,1.908543e+000,9.697509e-005,0.000000e+000,3,8.815973e-001,0.000000e+000,,,,,,,,,,,,,,48,1,6.000000e+000,9.675026e-003,0.000000e+000,0,,0,
1678298812.219,,1.000000e+002,1.900985e+000,9.697713e-005,0.000000e+000,3,8.815826e-001,0.000000e+000,,,,,,,,,,,,,,48,1,6.000000e+000,2.956986e-003,0.000000e+000,0,,0,
1678298835.019,,1.000000e+002,1.901444e+000,9.697302e-005,0.000000e+000,3,8.815505e-001,0.000000e+000,,,,,,,,,,,,,,48,1,6.000000e+000,3.877044e-003,0.000000e+000,0,,0,
1678298858.470,,1.000000e+002,1.919431e+000,9.696458e-005,0.000000e+000,3,8.815661e-001,0.000000e+000,,,,,,,,,,,,,,48,1,6.000000e+000,2.784693e-002,0.000000e+000,0,,0,
1678298881.770,,1.000000e+002,1.948189e+000,9.692832e-005,0.000000e+000,3,8.817064e-001,0.000000e+000,,,,,,,,,,,,,,48,1,6.000000e+000,2.345490e-002,0.000000e+000,0,,0,
1678298904.600,,1.000000e+002,1.971786e+000,9.689332e-005,0.000000e+000,3,8.818008e-001,0.000000e+000,,,,,,,,,,,,,,48,1,6.000000e+000,1.705503e-002,0.000000e+000,0,,0,
1678298927.870,,1.000000e+002,1.986072e+000,9.687932e-005,0.000000e+000,3,8.818003e-001,0.000000e+000,,,,,,,,,,,,,,48,1,6.000000e+000,1.151597e-002,0.000000e+000,0,,0,
1678298951.160,,1.000000e+002,1.994882e+000,9.689762e-005,0.000000e+000,3,8.820102e-001,0.000000e+000,,,,,,,,,,,,,,48,1,6.000000e+000,6.103039e-003,0.000000e+000,0,,0,
1678298974.130,,1.000000e+002,2.000228e+000,9.692240e-005,0.000000e+000,3,8.821529e-001,0.000000e+000,,,,,,,,,,,,,,48,1,6.000000e+000,3.518939e-003,0.000000e+000,0,,0,
1678298998.050,,1.000000e+002,2.003161e+000,9.691112e-005,0.000000e+000,3,8.820071e-001,0.000000e+000,,,,,,,,,,,,,,48,1,6.000000e+000,1.322031e-003,0.000000e+000,0,,0,
1678299020.860,,1.000000e+002,2.003714e+000,9.690729e-005,0.000000e+000,3,8.822200e-001,0.000000e+000,,,,,,,,,,,,,,48,1,6.000000e+000,1.080036e-004,0.000000e+000,0,,0,
1678299044.490,,1.000000e+002,2.003067e+000,9.687070e-005,0.000000e+000,3,8.821514e-001,0.000000e+000,,,,,,,,,,,,,,48,1,6.000000e+000,1.402855e-003,0.000000e+000,0,,0,
1678299067.330,,1.000000e+002,2.001678e+000,9.687851e-005,0.000000e+000,3,8.820841e-001,0.000000e+000,,,,,,,,,,,,,,48,1,6.000000e+000,1.373053e-003,0.000000e+000,0,,0,
1678299090.880,,1.000000e+002,2.000079e+000,9.687271e-005,0.000000e+000,3,8.820903e-001,0.000000e+000,,,,,,,,,,,,,,48,1,6.000000e+000,1.612067e-003,0.000000e+000,0,,0,
1678299114.720,,1.000000e+002,1.998482e+000,9.689282e-005,0.000000e+000,3,8.821431e-001,0.000000e+000,,,,,,,,,,,,,,48,1,6.000000e+000,8.310080e-004,0.000000e+000,0,,0,
1678299138.640,,1.000000e+002,1.998161e+000,9.687289e-005,0.000000e+000,3,8.819994e-001,0.000000e+000,,,,,,,,,,,,,,48,1,6.000000e+000,9.909868e-004,0.000000e+000,0,,0,
1678299162.170,,1.000000e+002,1.998000e+000,9.683091e-005,0.000000e+000,3,8.816537e-001,0.000000e+000,,,,,,,,,,,,,,48,1,6.000000e+000,4.019737e-004,0.000000e+000,0,,0,
1678299185.360,,1.000000e+002,1.998013e+000,9.683247e-005,0.000000e+000,3,8.817865e-001,0.000000e+000,,,,,,,,,,,,,,48,1,6.000000e+000,5.350113e-004,0.000000e+000,0,,0,
1678299208.030,,1.000000e+002,1.998375e+000,9.682756e-005,0.000000e+000,3,8.817970e-001,0.000000e+000,,,,,,,,,,,,,,48,1,6.000000e+000,6.700754e-004,0.000000e+000,0,,0,
1678299231.220,,1.000000e+002,1.998884e+000,9.687878e-005,0.000000e+000,3,8.820226e-001,0.000000e+000,,,,,,,,,,,,,,48,1,6.000000e+000,5.089045e-004,0.000000e+000,0,,0,
1678299253.580,,1.000000e+002,1.999354e+000,9.687238e-005,0.000000e+000,3,8.820395e-001,0.000000e+000,,,,,,,,,,,,,,48,1,6.000000e+000,5.900860e-004,0.000000e+000,0,,0,
1678299276.460,,1.000000e+002,1.999582e+000,9.686574e-005,0.000000e+000,3,8.818429e-001,0.000000e+000,,,,,,,,,,,,,,48,1,6.000000e+000,2.959967e-004,0.000000e+000,0,,0,
1678299299.570,,1.000000e+002,1.999797e+000,9.687483e-005,0.000000e+000,3,8.820119e-001,0.000000e+000,,,,,,,,,,,,,,48,1,6.000000e+000,8.106232e-005,0.000000e+000,0,,0,
1678299322.570,,1.000000e+002,1.999864e+000,9.687804e-005,0.000000e+000,3,8.819202e-001,0.000000e+000,,,,,,,,,,,,,,48,1,6.000000e+000,2.150536e-004,0.000000e+000,0,,0,
1678299346.000,,1.000000e+002,1.999689e+000,9.692145e-005,0.000000e+000,3,8.817925e-001,0.000000e+000,,,,,,,,,,,,,,48,1,6.000000e+000,1.339912e-004,0.000000e+000,0,,0,
1678299369.490,,1.000000e+002,1.999528e+000,9.689081e-005,0.000000e+000,3,8.820621e-001,0.000000e+000,,,,,,,,,,,,,,48,1,6.000000e+000,1.879930e-004,0.000000e+000,0,,0,
1678299392.710,,1.000000e+002,1.999407e+000,9.690901e-005,0.000000e+000,3,8.819820e-001,0.000000e+000,,,,,,,,,,,,,,48,1,6.000000e+000,5.400181e-005,0.000000e+000,0,,0,
1678299415.730,,1.000000e+002,1.999005e+000,9.682724e-005,0.000000e+000,3,8.817850e-001,0.000000e+000,,,,,,,,,,,,,,48,1,6.000000e+000,0.000000e+000,0.000000e+000,0,,0,
1678299438.340,,1.000000e+002,1.998978e+000,9.689137e-005,0.000000e+000,3,8.820145e-001,0.000000e+000,,,,,,,,,,,,,,48,1,6.000000e+000,2.679825e-004,0.000000e+000,0,,0,
1678299461.450,,1.000000e+002,1.998764e+000,9.684219e-005,0.000000e+000,3,8.820792e-001,0.000000e+000,,,,,,,,,,,,,,48,1,6.000000e+000,5.304813e-005,0.000000e+000,0,,0,
1678299609.731,,1.000000e+002,1.999944e+000,9.690996e-005,0.000000e+000,3,8.824539e-001,0.000000e+000,,,,,,,,,,,,,,48,1,6.000000e+000,5.400181e-005,0.000000e+000,0,,0,
1678299728.501,,1.000000e+002,3.226231e+000,9.678031e-005,0.000000e+000,3,8.884034e-001,0.000000e+000,,,,,,,,,,,,,,48,1,6.000000e+000,3.055632e-001,0.000000e+000,0,,0,
1678299822.171,,1.000000e+002,4.035271e+000,9.682795e-005,0.000000e+000,3,8.892350e-001,0.000000e+000,,,,,,,,,,,,,,48,1,6.000000e+000,8.867741e-003,0.000000e+000,0,,0,
1678299979.421,,1.000000e+002,5.346033e+000,9.958671e-005,0.000000e+000,3,8.935043e-001,0.000000e+000,,,,,,,,,,,,,,48,1,6.000000e+000,4.776258e-001,0.000000e+000,0,,0,
1678300025.221,,1.000000e+002,6.208023e+000,1.005534e-004,0.000000e+000,3,8.962007e-001,0.000000e+000,,,,,,,,,,,,,,48,1,6.000000e+000,3.955469e-001,0.000000e+000,0,,0,
1678300084.401,,1.000000e+002,7.215790e+000,1.031763e-004,0.000000e+000,3,8.997366e-001,0.000000e+000,,,,,,,,,,,,,,48,1,6.000000e+000,3.721719e-001,0.000000e+000,0,,0,
1678300147.961,,1.000000e+002,8.239978e+000,1.059806e-004,0.000000e+000,3,9.031279e-001,0.000000e+000,,,,,,,,,,,,,,48,1,6.000000e+000,3.312397e-001,0.000000e+000,0,,0,
1678300209.831,,1.000000e+002,9.206684e+000,1.087482e-004,0.000000e+000,3,9.062753e-001,0.000000e+000,,,,,,,,,,,,,,48,1,6.000000e+000,3.385277e-001,0.000000e+000,0,,0,
1678300278.031,,1.000000e+002,1.021942e+001,1.118459e-004,0.000000e+000,3,9.091967e-001,0.000000e+000,,,,,,,,,,,,,,48,1,6.000000e+000,3.483992e-001,0.000000e+000,0,,0,
1678300343.092,,1.000000e+002,1.123724e+001,1.151640e-004,0.000000e+000,3,9.121959e-001,0.000000e+000,,,,,,,,,,,,,,48,1,6.000000e+000,3.682594e-001,0.000000e+000,0,,0,
1678300404.652,,1.000000e+002,1.219973e+001,1.187381e-004,0.000000e+000,3,9.154711e-001,0.000000e+000,,,,,,,,,,,,,,48,1,6.000000e+000,3.437004e-001,0.000000e+000,0,,0,
1678300472.372,,1.000000e+002,1.333390e+001,1.222751e-004,0.000000e+000,3,9.177294e-001,0.000000e+000,,,,,,,,,,,,,,48,1,6.000000e+000,3.417597e-001,0.000000e+000,0,,0,
1678300526.382,,1.000000e+002,1.423250e+001,1.248771e-004,0.000000e+000,3,9.194245e-001,0.000000e+000,,,,,,,,,,,,,,48,1,6.000000e+000,3.856792e-001,0.000000e+000,0,,0,
1678300586.142,,1.000000e+002,1.522388e+001,1.278824e-004,0.000000e+000,3,9.215980e-001,0.000000e+000,,,,,,,,,,,,,,48,1,6.000000e+000,3.990202e-001,0.000000e+000,0,,0,
1678300644.522,,1.000000e+002,1.619398e+001,1.307706e-004,0.000000e+000,3,9.232622e-001,0.000000e+000,,,,,,,,,,,,,,48,1,6.000000e+000,3.715897e-001,0.000000e+000,0,,0,
1678300708.632,,1.000000e+002,1.721906e+001,1.336920e-004,0.000000e+000,3,9.249272e-001,0.000000e+000,,,,,,,,,,,,,,48,1,6.000000e+000,3.842602e-001,0.000000e+000,0,,0,
1678300767.462,,1.000000e+002,1.819569e+001,1.361433e-004,0.000000e+000,3,9.262552e-001,0.000000e+000,,,,,,,,,,,,,,48,1,6.000000e+000,3.510399e-001,0.000000e+000,0,,0,
1678300832.362,,1.000000e+002,1.921894e+001,1.382489e-004,0.000000e+000,3,9.272540e-001,0.000000e+000,,,,,,,,,,,,,,48,1,6.000000e+000,3.644295e-001,0.000000e+000,0,,0,
1678300893.292,,1.000000e+002,2.019064e+001,1.396609e-004,0.000000e+000,3,9.280658e-001,0.000000e+000,,,,,,,,,,,,,,48,1,6.000000e+000,3.407001e-001,0.000000e+000,0,,0,
1678300951.762,,1.000000e+002,2.117999e+001,1.399180e-004,0.000000e+000,3,9.279174e-001,0.000000e+000,,,,,,,,,,,,,,48,1,6.000000e+000,3.518906e-001,0.000000e+000,0,,0,
1678301012.873,,1.000000e+002,2.219001e+001,1.376320e-004,0.000000e+000,3,9.262881e-001,0.000000e+000,,,,,,,,,,,,,,48,1,6.000000e+000,3.660908e-001,0.000000e+000,0,,0,
1678301073.803,,1.000000e+002,2.319816e+001,1.304061e-004,0.000000e+000,3,9.214509e-001,0.000000e+000,,,,,,,,,,,,,,48,1,6.000000e+000,3.645401e-001,0.000000e+000,0,,0,
1678301139.773,,1.000000e+002,2.430033e+001,1.110926e-004,0.000000e+000,3,9.054903e-001,0.000000e+000,,,,,,,,,,,,,,48,1,6.000000e+000,3.942490e-001,0.000000e+000,0,,0,
1678301193.133,,1.000000e+002,2.519777e+001,7.979138e-005,0.000000e+000,3,8.647531e-001,0.000000e+000,,,,,,,,,,,,,,48,1,6.000000e+000,3.568211e-001,0.000000e+000,0,,0,
1678301257.383,,1.000000e+002,2.626287e+001,3.458450e-005,0.000000e+000,3,6.914012e-001,0.000000e+000,,,,,,,,,,,,,,48,1,6.000000e+000,3.883095e-001,0.000000e+000,0,,0,
1678301314.513,,1.000000e+002,2.719576e+001,1.474215e-005,0.000000e+000,3,2.826338e-001,0.000000e+000,,,,,,,,,,,,,,48,1,6.000000e+000,3.476391e-001,0.000000e+000,0,,0,
1678301381.443,,1.000000e+002,2.820474e+001,2.422822e-006,0.000000e+000,2,0.000000e+000,0.000000e+000,,,,,,,,,,,,,,48,1,6.000000e+000,3.806210e-001,0.000000e+000,0,,0,
1678301441.143,,1.000000e+002,2.919916e+001,1.021087e-005,0.000000e+000,3,0.000000e+000,0.000000e+000,,,,,,,,,,,,,,48,1,6.000000e+000,3.583202e-001,0.000000e+000,0,,0,
1678301508.645,,1.000000e+002,3.024462e+001,-3.040980e-006,0.000000e+000,2,0.000000e+000,0.000000e+000,,,,,,,,,,,,,,48,1,6.000000e+000,3.955994e-001,0.000000e+000,0,,0,
1678301565.977,,1.000000e+002,3.120145e+001,-3.856273e-006,0.000000e+000,2,0.000000e+000,0.000000e+000,,,,,,,,,,,,,,48,1,6.000000e+000,3.912716e-001,0.000000e+000,0,,0,
1678301628.939,,1.000000e+002,3.222714e+001,-4.425750e-006,0.000000e+000,2,0.000000e+000,0.000000e+000,,,,,,,,,,,,,,48,1,6.000000e+000,4.029884e-001,0.000000e+000,0,,0,
1678301688.291,,1.000000e+002,3.321458e+001,-4.808703e-006,0.000000e+000,2,0.000000e+000,0.000000e+000,,,,,,,,,,,,,,48,1,6.000000e+000,3.552475e-001,0.000000e+000,0,,0,
1678301747.824,,1.000000e+002,3.422405e+001,-5.023777e-006,0.000000e+000,2,0.000000e+000,0.000000e+000,,,,,,,,,,,,,,48,1,6.000000e+000,3.601112e-001,0.000000e+000,0,,0,
1678301813.296,,1.000000e+002,3.531514e+001,-5.252669e-006,0.000000e+000,2,0.000000e+000,0.000000e+000,,,,,,,,,,,,,,48,1,6.000000e+000,3.518372e-001,0.000000e+000,0,,0,
1678301866.338,,1.000000e+002,3.619670e+001,-5.423361e-006,0.000000e+000,2,0.000000e+000,0.000000e+000,,,,,,,,,,,,,,48,1,6.000000e+000,3.790665e-001,0.000000e+000,0,,0,
1678301926.660,,1.000000e+002,3.719315e+001,-5.507671e-006,0.000000e+000,2,0.000000e+000,0.000000e+000,,,,,,,,,,,,,,48,1,6.000000e+000,3.755112e-001,0.000000e+000,0,,0,
1678301987.820,,1.000000e+002,3.823396e+001,2.089647e-005,0.000000e+000,3,6.735171e-001,0.000000e+000,,,,,,,,,,,,,,48,1,6.000000e+000,3.898506e-001,0.000000e+000,0,,0,
1678302047.430,,1.000000e+002,3.918330e+001,2.091084e-005,0.000000e+000,3,6.735228e-001,0.000000e+000,,,,,,,,,,,,,,48,1,6.000000e+000,3.555984e-001,0.000000e+000,0,,0,
1678302112.380,,1.000000e+002,4.019208e+001,2.090227e-005,0.000000e+000,3,6.717026e-001,0.000000e+000,,,,,,,,,,,,,,48,1,6.000000e+000,3.489494e-001,0.000000e+000,0,,0,
1678302175.630,,1.000000e+002,4.123182e+001,2.095299e-005,0.000000e+000,3,6.718093e-001,0.000000e+000,,,,,,,,,,,,,,48,1,6.000000e+000,3.410797e-001,0.000000e+000,0,,0,
1678302234.460,,1.000000e+002,4.218319e+001,2.096713e-005,0.000000e+000,3,6.716160e-001,0.000000e+000,,,,,,,,,,,,,,48,1,6.000000e+000,3.414917e-001,0.000000e+000,0,,0,
1678302300.890,,1.000000e+002,4.325133e+001,2.095963e-005,0.000000e+000,3,6.703803e-001,0.000000e+000,,,,,,,,,,,,,,48,1,6.000000e+000,3.778419e-001,0.000000e+000,0,,0,
1678302361.660,,1.000000e+002,4.426185e+001,2.097496e-005,0.000000e+000,3,6.697816e-001,0.000000e+000,,,,,,,,,,,,,,48,1,6.000000e+000,3.982201e-001,0.000000e+000,0,,0,
1678302419.640,,1.000000e+002,4.521368e+001,2.097381e-005,0.000000e+000,3,6.690006e-001,0.000000e+000,,,,,,,,,,,,,,48,1,6.000000e+000,3.600388e-001,0.000000e+000,0,,0,
1678302482.581,,1.000000e+002,4.627359e+001,2.099218e-005,0.000000e+000,3,6.682412e-001,0.000000e+000,,,,,,,,,,,,,,48,1,6.000000e+000,3.152618e-001,0.000000e+000,0,,0,
1678302536.411,,1.000000e+002,4.719540e+001,2.101761e-005,0.000000e+000,3,6.684197e-001,0.000000e+000,,,,,,,,,,,,,,48,1,6.000000e+000,3.465881e-001,0.000000e+000,0,,0,
1678302598.881,,1.000000e+002,4.822745e+001,2.101510e-005,0.000000e+000,3,6.675291e-001,0.000000e+000,,,,,,,,,,,,,,48,1,6.000000e+000,3.512688e-001,0.000000e+000,0,,0,
1678302656.651,,1.000000e+002,4.920238e+001,2.100734e-005,0.000000e+000,3,6.658002e-001,0.000000e+000,,,,,,,,,,,,,,48,1,6.000000e+000,3.668518e-001,0.000000e+000,0,,0,
1678302933.881,,1.000000e+002,5.000310e+001,2.103446e-005,0.000000e+000,3,6.686412e-001,0.000000e+000,,,,,,,,,,,,,,48,1,6.000000e+000,4.840851e-003,0.000000e+000,0,,0,
