# Supplementary material for: Ultrafast charge-transfer-induced spin transition in cobalt-tungstate molecular photomagnets
Source: Nat Commun. 2025 Jun 6;16:5012. doi: 10.1038/s41467-025-60401-4 (PMC12144094; doi:10.1038/s41467-025-60401-4)
Supplement: Supplementary file 5 — Source Data [file 41467_2025_60401_MOESM5_ESM.zip › Source_Data_files/Photomagnetism_CsCoW/photo3_785nm/FCM_100Oeafterphoto3annealing.dc.dat]

[Header]
TITLE,MPMS DC Measurement
BYAPP,MPMS Measurement,2.1,Summary
FILEOPENTIME, 1678309136.310000 3/9/2023, 5:58:56 AM

INFO, APPNAME, MPMS MultiVu Application, Revision 1.60,  Build 081

INFO, NAME, 230306_CsCoW4Brpy
INFO, WEIGHT, 0.001
INFO, AREA, 0.000
INFO, LENGTH, 0.000
INFO, SHAPE, 
INFO, COMMENT, tape
INFO, SEQUENCE FILE: 230309_FCM.seq


INFO, BACKGROUND DATA FILE:, None


STARTUPAXIS,X,4,LINEAR,AUTO,0.000000,0.000000
STARTUPAXIS,Y1,5,LINEAR,AUTO,0.000000,0.000000


STARTUPGROUP,Longitudinal
FIELDGROUP,Longitudinal,1,2,3,4,5,6,7,8,9,15,16,17,18,27,28
FIELDGROUP,Transverse,1,2,3,4,10,11,12,13,14,19,20,21,22,27,28

PLOT_APPEARANCE,ALL,HORZ_GRID_ON,VERT_GRID_ON,MARKERS_AND_LINES

[Data]
Time,Comment,Field (Oe),Temperature (K),Long Moment (emu),Long Scan Std Dev,Long Algorithm,Long Reg Fit,Long Percent Error (%),Trans Moment (emu),Trans Scan Std Dev,Trans Algorithm,Trans Reg Fit,Trans Percent Error (%),Long Moment [w/o ABS] (emu),Long Scan Std Dev [w/o ABS],Long Reg Fit [w/o ABS],Long Percent Error [w/o ABS] (%),Trans Moment [w/o ABS] (emu),Trans Scan Std Dev [w/o ABS],Trans Reg Fit [w/o ABS],Trans Percent Error [w/o ABS] (%),Points per Scan,Scans per Measurement,Scan Length (cm),Delta Temp (K),Rot Position (deg),Error,EC Comp. Running,Using ABS,
1678309136.300,,1.000000e+002,5.000068e+001,2.000316e-005,0.000000e+000,3,6.656396e-001,0.000000e+000,,,,,,,,,,,,,,48,1,6.000000e+000,2.410889e-003,0.000000e+000,0,,0,
1678309215.900,,1.000000e+002,4.834715e+001,2.056436e-005,0.000000e+000,3,6.788175e-001,0.000000e+000,,,,,,,,,,,,,,48,1,6.000000e+000,7.416992e-001,0.000000e+000,0,,0,
1678309239.690,,1.000000e+002,4.761927e+001,2.038802e-005,0.000000e+000,3,6.734187e-001,0.000000e+000,,,,,,,,,,,,,,48,1,6.000000e+000,5.253372e-001,0.000000e+000,0,,0,
1678309280.190,,1.000000e+002,4.670563e+001,2.030236e-005,0.000000e+000,3,6.775864e-001,0.000000e+000,,,,,,,,,,,,,,48,1,6.000000e+000,4.637604e-001,0.000000e+000,0,,0,
1678309326.720,,1.000000e+002,4.573857e+001,2.031883e-005,0.000000e+000,3,6.667902e-001,0.000000e+000,,,,,,,,,,,,,,48,1,6.000000e+000,4.563904e-001,0.000000e+000,0,,0,
1678309381.590,,1.000000e+002,4.476645e+001,1.955663e-005,0.000000e+000,3,6.596321e-001,0.000000e+000,,,,,,,,,,,,,,48,1,6.000000e+000,4.076691e-001,0.000000e+000,0,,0,
1678309439.360,,1.000000e+002,4.377092e+001,2.040071e-005,0.000000e+000,3,6.602818e-001,0.000000e+000,,,,,,,,,,,,,,48,1,6.000000e+000,3.891296e-001,0.000000e+000,0,,0,
1678309502.320,,1.000000e+002,4.271418e+001,1.943041e-005,0.000000e+000,3,6.595320e-001,0.000000e+000,,,,,,,,,,,,,,48,1,6.000000e+000,3.862686e-001,0.000000e+000,0,,0,
1678309561.060,,1.000000e+002,4.169372e+001,2.043235e-005,0.000000e+000,3,6.700717e-001,0.000000e+000,,,,,,,,,,,,,,48,1,6.000000e+000,3.970985e-001,0.000000e+000,0,,0,
1678309615.661,,1.000000e+002,4.074882e+001,2.064328e-005,0.000000e+000,3,6.687974e-001,0.000000e+000,,,,,,,,,,,,,,48,1,6.000000e+000,4.187393e-001,0.000000e+000,0,,0,
1678309670.221,,1.000000e+002,3.980378e+001,2.029992e-005,0.000000e+000,3,6.647424e-001,0.000000e+000,,,,,,,,,,,,,,48,1,6.000000e+000,3.727493e-001,0.000000e+000,0,,0,
1678309730.181,,1.000000e+002,3.877357e+001,1.967204e-005,0.000000e+000,3,6.542445e-001,0.000000e+000,,,,,,,,,,,,,,48,1,6.000000e+000,4.011688e-001,0.000000e+000,0,,0,
1678309794.121,,1.000000e+002,3.768637e+001,1.984043e-005,0.000000e+000,3,6.552681e-001,0.000000e+000,,,,,,,,,,,,,,48,1,6.000000e+000,4.284515e-001,0.000000e+000,0,,0,
1678309847.521,,1.000000e+002,3.676591e+001,2.046574e-005,0.000000e+000,3,6.755798e-001,0.000000e+000,,,,,,,,,,,,,,48,1,6.000000e+000,3.681107e-001,0.000000e+000,0,,0,
1678309906.861,,1.000000e+002,3.578131e+001,2.041774e-005,0.000000e+000,3,6.548898e-001,0.000000e+000,,,,,,,,,,,,,,48,1,6.000000e+000,3.834686e-001,0.000000e+000,0,,0,
1678309967.471,,1.000000e+002,3.477892e+001,1.986980e-005,0.000000e+000,3,6.499351e-001,0.000000e+000,,,,,,,,,,,,,,48,1,6.000000e+000,3.845901e-001,0.000000e+000,0,,0,
1678310031.131,,1.000000e+002,3.374625e+001,2.023645e-005,0.000000e+000,3,6.725307e-001,0.000000e+000,,,,,,,,,,,,,,48,1,6.000000e+000,4.127998e-001,0.000000e+000,0,,0,
1678310091.271,,1.000000e+002,3.277476e+001,1.988254e-005,0.000000e+000,3,6.714339e-001,0.000000e+000,,,,,,,,,,,,,,48,1,6.000000e+000,3.774529e-001,0.000000e+000,0,,0,
1678310153.191,,1.000000e+002,3.175085e+001,2.067839e-005,0.000000e+000,3,6.801548e-001,0.000000e+000,,,,,,,,,,,,,,48,1,6.000000e+000,3.993893e-001,0.000000e+000,0,,0,
1678310211.981,,1.000000e+002,3.076239e+001,2.015726e-005,0.000000e+000,3,6.496155e-001,0.000000e+000,,,,,,,,,,,,,,48,1,6.000000e+000,3.738403e-001,0.000000e+000,0,,0,
1678310270.151,,1.000000e+002,2.980214e+001,8.252678e-005,0.000000e+000,3,4.119117e-001,0.000000e+000,,,,,,,,,,,,,,48,1,6.000000e+000,3.720989e-001,0.000000e+000,0,,0,
1678310333.062,,1.000000e+002,2.876308e+001,2.058518e-005,0.000000e+000,3,6.769609e-001,0.000000e+000,,,,,,,,,,,,,,48,1,6.000000e+000,4.129906e-001,0.000000e+000,0,,0,
1678310391.552,,1.000000e+002,2.778202e+001,2.047119e-005,0.000000e+000,3,6.765724e-001,0.000000e+000,,,,,,,,,,,,,,48,1,6.000000e+000,3.940506e-001,0.000000e+000,0,,0,
1678310455.142,,1.000000e+002,2.675402e+001,-5.346113e-006,0.000000e+000,2,0.000000e+000,0.000000e+000,,,,,,,,,,,,,,48,1,6.000000e+000,3.840199e-001,0.000000e+000,0,,0,
1678310511.222,,1.000000e+002,2.579505e+001,2.039067e-005,0.000000e+000,3,6.746859e-001,0.000000e+000,,,,,,,,,,,,,,48,1,6.000000e+000,3.869801e-001,0.000000e+000,0,,0,
1678310573.094,,1.000000e+002,2.449995e+001,-4.860801e-006,0.000000e+000,2,0.000000e+000,0.000000e+000,,,,,,,,,,,,,,48,1,6.000000e+000,9.931889e-001,0.000000e+000,0,,0,
1678310596.244,,1.000000e+002,2.393858e+001,2.023184e-005,0.000000e+000,3,6.714045e-001,0.000000e+000,,,,,,,,,,,,,,48,1,6.000000e+000,1.125603e-001,0.000000e+000,0,,0,
1678310677.836,,1.000000e+002,2.278944e+001,-5.039471e-006,0.000000e+000,2,0.000000e+000,0.000000e+000,,,,,,,,,,,,,,48,1,6.000000e+000,3.929310e-001,0.000000e+000,0,,0,
1678310736.918,,1.000000e+002,2.179327e+001,-5.169104e-006,0.000000e+000,2,0.000000e+000,0.000000e+000,,,,,,,,,,,,,,48,1,6.000000e+000,3.719406e-001,0.000000e+000,0,,0,
1678310801.110,,1.000000e+002,2.077002e+001,-4.587126e-006,0.000000e+000,2,0.000000e+000,0.000000e+000,,,,,,,,,,,,,,48,1,6.000000e+000,3.833809e-001,0.000000e+000,0,,0,
1678310860.812,,1.000000e+002,1.976675e+001,-4.655452e-006,0.000000e+000,2,0.000000e+000,0.000000e+000,,,,,,,,,,,,,,48,1,6.000000e+000,3.776302e-001,0.000000e+000,0,,0,
1678310921.154,,1.000000e+002,1.878424e+001,-4.440151e-006,0.000000e+000,2,0.000000e+000,0.000000e+000,,,,,,,,,,,,,,48,1,6.000000e+000,3.573685e-001,0.000000e+000,0,,0,
1678310980.336,,1.000000e+002,1.779580e+001,-4.306547e-006,0.000000e+000,2,0.000000e+000,0.000000e+000,,,,,,,,,,,,,,48,1,6.000000e+000,3.690681e-001,0.000000e+000,0,,0,
1678311040.629,,1.000000e+002,1.678255e+001,-4.400769e-006,0.000000e+000,2,0.000000e+000,0.000000e+000,,,,,,,,,,,,,,48,1,6.000000e+000,3.847885e-001,0.000000e+000,0,,0,
1678311100.161,,1.000000e+002,1.576649e+001,-4.568578e-006,0.000000e+000,2,0.000000e+000,0.000000e+000,,,,,,,,,,,,,,48,1,6.000000e+000,3.857594e-001,0.000000e+000,0,,0,
1678311161.953,,1.000000e+002,1.476657e+001,-5.079732e-006,0.000000e+000,2,0.000000e+000,0.000000e+000,,,,,,,,,,,,,,48,1,6.000000e+000,3.614902e-001,0.000000e+000,0,,0,
1678311221.675,,1.000000e+002,1.378005e+001,-4.308191e-006,0.000000e+000,2,0.000000e+000,0.000000e+000,,,,,,,,,,,,,,48,1,6.000000e+000,3.758202e-001,0.000000e+000,0,,0,
1678311286.087,,1.000000e+002,1.275856e+001,-3.507201e-006,0.000000e+000,2,0.000000e+000,0.000000e+000,,,,,,,,,,,,,,48,1,6.000000e+000,3.690205e-001,0.000000e+000,0,,0,
1678311351.709,,1.000000e+002,1.169722e+001,-4.118142e-006,0.000000e+000,2,0.000000e+000,0.000000e+000,,,,,,,,,,,,,,48,1,6.000000e+000,4.294395e-001,0.000000e+000,0,,0,
1678311406.421,,1.000000e+002,1.078481e+001,-3.732376e-006,0.000000e+000,2,0.000000e+000,0.000000e+000,,,,,,,,,,,,,,48,1,6.000000e+000,3.749599e-001,0.000000e+000,0,,0,
1678311466.823,,1.000000e+002,9.781368e+000,-3.454978e-006,0.000000e+000,2,0.000000e+000,0.000000e+000,,,,,,,,,,,,,,48,1,6.000000e+000,3.864222e-001,0.000000e+000,0,,0,
1678311526.885,,1.000000e+002,8.819767e+000,-3.648383e-006,0.000000e+000,2,0.000000e+000,0.000000e+000,,,,,,,,,,,,,,48,1,6.000000e+000,3.450565e-001,0.000000e+000,0,,0,
1678311589.767,,1.000000e+002,7.808331e+000,-4.141805e-006,0.000000e+000,2,0.000000e+000,0.000000e+000,,,,,,,,,,,,,,48,1,6.000000e+000,3.709960e-001,0.000000e+000,0,,0,
1678311654.781,,1.000000e+002,6.820507e+000,-3.169280e-006,0.000000e+000,2,0.000000e+000,0.000000e+000,,,,,,,,,,,,,,48,1,6.000000e+000,2.652378e-001,0.000000e+000,0,,0,
1678311731.874,,1.000000e+002,5.810615e+000,-3.579999e-006,0.000000e+000,2,0.000000e+000,0.000000e+000,,,,,,,,,,,,,,48,1,6.000000e+000,3.692112e-001,0.000000e+000,0,,0,
1678311793.226,,1.000000e+002,4.754774e+000,-3.120452e-006,0.000000e+000,2,0.000000e+000,0.000000e+000,,,,,,,,,,,,,,48,1,6.000000e+000,3.869290e-001,0.000000e+000,0,,0,
1678311855.708,,1.000000e+002,3.777121e+000,-3.236996e-006,0.000000e+000,2,0.000000e+000,0.000000e+000,,,,,,,,,,,,,,48,1,6.000000e+000,3.526130e-001,0.000000e+000,0,,0,
1678311914.838,,1.000000e+002,2.775969e+000,7.474526e-006,0.000000e+000,3,0.000000e+000,0.000000e+000,,,,,,,,,,,,,,48,1,6.000000e+000,3.326678e-001,0.000000e+000,0,,0,
1678312027.460,,1.000000e+002,1.980115e+000,-3.211224e-006,0.000000e+000,2,0.000000e+000,0.000000e+000,,,,,,,,,,,,,,48,1,6.000000e+000,7.140040e-003,0.000000e+000,0,,0,
1678312178.862,,1.000000e+002,1.998978e+000,-3.288290e-006,0.000000e+000,2,0.000000e+000,0.000000e+000,,,,,,,,,,,,,,48,1,6.000000e+000,4.830360e-004,0.000000e+000,0,,0,
1678312276.462,,1.000000e+002,3.297535e+000,-1.609782e-005,0.000000e+000,3,6.364256e-001,0.000000e+000,,,,,,,,,,,,,,48,1,6.000000e+000,4.161589e-001,0.000000e+000,0,,0,
1678312333.894,,1.000000e+002,4.198011e+000,-3.433393e-006,0.000000e+000,2,0.000000e+000,0.000000e+000,,,,,,,,,,,,,,48,1,6.000000e+000,3.363881e-001,0.000000e+000,0,,0,
1678312397.526,,1.000000e+002,5.229396e+000,-3.954950e-006,0.000000e+000,2,0.000000e+000,0.000000e+000,,,,,,,,,,,,,,48,1,6.000000e+000,2.604051e-001,0.000000e+000,0,,0,
1678312461.119,,1.000000e+002,6.233157e+000,-3.408546e-006,0.000000e+000,2,0.000000e+000,0.000000e+000,,,,,,,,,,,,,,48,1,6.000000e+000,3.933439e-001,0.000000e+000,0,,0,
1678312517.920,,1.000000e+002,7.188285e+000,-3.943455e-006,0.000000e+000,2,0.000000e+000,0.000000e+000,,,,,,,,,,,,,,48,1,6.000000e+000,3.632660e-001,0.000000e+000,0,,0,
1678312579.410,,1.000000e+002,8.179592e+000,-4.419026e-006,0.000000e+000,2,0.000000e+000,0.000000e+000,,,,,,,,,,,,,,48,1,6.000000e+000,3.503008e-001,0.000000e+000,0,,0,
1678312643.182,,1.000000e+002,9.176341e+000,-3.866769e-006,0.000000e+000,2,0.000000e+000,0.000000e+000,,,,,,,,,,,,,,48,1,6.000000e+000,3.450508e-001,0.000000e+000,0,,0,
1678312707.734,,1.000000e+002,1.019702e+001,-3.528174e-006,0.000000e+000,2,0.000000e+000,0.000000e+000,,,,,,,,,,,,,,48,1,6.000000e+000,3.400698e-001,0.000000e+000,0,,0,
1678312773.776,,1.000000e+002,1.120642e+001,-3.885992e-006,0.000000e+000,2,0.000000e+000,0.000000e+000,,,,,,,,,,,,,,48,1,6.000000e+000,3.558006e-001,0.000000e+000,0,,0,
1678312835.796,,1.000000e+002,1.218519e+001,-4.088466e-006,0.000000e+000,2,0.000000e+000,0.000000e+000,,,,,,,,,,,,,,48,1,6.000000e+000,3.224802e-001,0.000000e+000,0,,0,
1678312903.858,,1.000000e+002,1.332851e+001,-4.246451e-006,0.000000e+000,2,0.000000e+000,0.000000e+000,,,,,,,,,,,,,,48,1,6.000000e+000,3.470001e-001,0.000000e+000,0,,0,
1678312956.960,,1.000000e+002,1.420358e+001,-4.202322e-006,0.000000e+000,2,0.000000e+000,0.000000e+000,,,,,,,,,,,,,,48,1,6.000000e+000,3.720703e-001,0.000000e+000,0,,0,
1678313018.542,,1.000000e+002,1.522663e+001,-4.752775e-006,0.000000e+000,2,0.000000e+000,0.000000e+000,,,,,,,,,,,,,,48,1,6.000000e+000,3.781900e-001,0.000000e+000,0,,0,
1678313078.204,,1.000000e+002,1.623342e+001,-4.730315e-006,0.000000e+000,2,0.000000e+000,0.000000e+000,,,,,,,,,,,,,,48,1,6.000000e+000,3.563995e-001,0.000000e+000,0,,0,
1678313139.347,,1.000000e+002,1.722834e+001,-4.718486e-006,0.000000e+000,2,0.000000e+000,0.000000e+000,,,,,,,,,,,,,,48,1,6.000000e+000,3.695507e-001,0.000000e+000,0,,0,
1678313202.647,,1.000000e+002,1.824455e+001,-4.789529e-006,0.000000e+000,2,0.000000e+000,0.000000e+000,,,,,,,,,,,,,,48,1,6.000000e+000,3.851986e-001,0.000000e+000,0,,0,
1678313260.149,,1.000000e+002,1.921022e+001,-4.811563e-006,0.000000e+000,2,0.000000e+000,0.000000e+000,,,,,,,,,,,,,,48,1,6.000000e+000,3.538113e-001,0.000000e+000,0,,0,
1678313321.401,,1.000000e+002,2.016929e+001,-4.796303e-006,0.000000e+000,2,0.000000e+000,0.000000e+000,,,,,,,,,,,,,,48,1,6.000000e+000,3.350601e-001,0.000000e+000,0,,0,
1678313384.953,,1.000000e+002,2.122187e+001,-4.767681e-006,0.000000e+000,2,0.000000e+000,0.000000e+000,,,,,,,,,,,,,,48,1,6.000000e+000,3.722897e-001,0.000000e+000,0,,0,
1678313443.863,,1.000000e+002,2.218410e+001,-5.365902e-006,0.000000e+000,2,0.000000e+000,0.000000e+000,,,,,,,,,,,,,,48,1,6.000000e+000,3.673897e-001,0.000000e+000,0,,0,
1678313507.305,,1.000000e+002,2.323801e+001,-4.919164e-006,0.000000e+000,2,0.000000e+000,0.000000e+000,,,,,,,,,,,,,,48,1,6.000000e+000,3.841305e-001,0.000000e+000,0,,0,
1678313570.105,,1.000000e+002,2.431379e+001,2.048306e-005,0.000000e+000,3,6.833106e-001,0.000000e+000,,,,,,,,,,,,,,48,1,6.000000e+000,3.937588e-001,0.000000e+000,0,,0,
1678313622.665,,1.000000e+002,2.521117e+001,2.066377e-005,0.000000e+000,3,6.771365e-001,0.000000e+000,,,,,,,,,,,,,,48,1,6.000000e+000,3.543797e-001,0.000000e+000,0,,0,
1678313685.937,,1.000000e+002,2.620517e+001,-4.956965e-006,0.000000e+000,2,0.000000e+000,0.000000e+000,,,,,,,,,,,,,,48,1,6.000000e+000,3.531895e-001,0.000000e+000,0,,0,
1678313744.207,,1.000000e+002,2.721643e+001,2.106955e-005,0.000000e+000,3,6.745929e-001,0.000000e+000,,,,,,,,,,,,,,48,1,6.000000e+000,3.681202e-001,0.000000e+000,0,,0,
1678313805.087,,1.000000e+002,2.818847e+001,2.078212e-005,0.000000e+000,3,6.798521e-001,0.000000e+000,,,,,,,,,,,,,,48,1,6.000000e+000,3.724289e-001,0.000000e+000,0,,0,
1678313866.768,,1.000000e+002,2.918842e+001,2.045888e-005,0.000000e+000,3,6.715384e-001,0.000000e+000,,,,,,,,,,,,,,48,1,6.000000e+000,3.438702e-001,0.000000e+000,0,,0,
1678313927.998,,1.000000e+002,3.020038e+001,1.946484e-005,0.000000e+000,3,6.566253e-001,0.000000e+000,,,,,,,,,,,,,,48,1,6.000000e+000,3.772011e-001,0.000000e+000,0,,0,
1678313994.838,,1.000000e+002,3.125071e+001,1.966308e-005,0.000000e+000,3,6.535681e-001,0.000000e+000,,,,,,,,,,,,,,48,1,6.000000e+000,3.816891e-001,0.000000e+000,0,,0,
1678314054.308,,1.000000e+002,3.221352e+001,2.049652e-005,0.000000e+000,3,6.677765e-001,0.000000e+000,,,,,,,,,,,,,,48,1,6.000000e+000,3.562393e-001,0.000000e+000,0,,0,
1678314116.288,,1.000000e+002,3.322951e+001,1.983919e-005,0.000000e+000,3,6.660701e-001,0.000000e+000,,,,,,,,,,,,,,48,1,6.000000e+000,3.674393e-001,0.000000e+000,0,,0,
1678314173.308,,1.000000e+002,3.418023e+001,2.075184e-005,0.000000e+000,3,6.845434e-001,0.000000e+000,,,,,,,,,,,,,,48,1,6.000000e+000,3.499603e-001,0.000000e+000,0,,0,
1678314240.268,,1.000000e+002,3.528959e+001,1.990037e-005,0.000000e+000,3,6.473837e-001,0.000000e+000,,,,,,,,,,,,,,48,1,6.000000e+000,3.596497e-001,0.000000e+000,0,,0,
1678314295.168,,1.000000e+002,3.620699e+001,2.060788e-005,0.000000e+000,3,6.724483e-001,0.000000e+000,,,,,,,,,,,,,,48,1,6.000000e+000,3.654594e-001,0.000000e+000,0,,0,
1678314358.568,,1.000000e+002,3.725551e+001,2.050423e-005,0.000000e+000,3,6.770486e-001,0.000000e+000,,,,,,,,,,,,,,48,1,6.000000e+000,3.747826e-001,0.000000e+000,0,,0,
1678314416.018,,1.000000e+002,3.820255e+001,1.961838e-005,0.000000e+000,3,6.446227e-001,0.000000e+000,,,,,,,,,,,,,,48,1,6.000000e+000,3.420334e-001,0.000000e+000,0,,0,
1678314473.828,,1.000000e+002,3.920026e+001,2.017111e-005,0.000000e+000,3,6.756818e-001,0.000000e+000,,,,,,,,,,,,,,48,1,6.000000e+000,3.934288e-001,0.000000e+000,0,,0,
1678314537.368,,1.000000e+002,4.022313e+001,1.987433e-005,0.000000e+000,3,6.647975e-001,0.000000e+000,,,,,,,,,,,,,,48,1,6.000000e+000,3.659592e-001,0.000000e+000,0,,0,
1678314597.089,,1.000000e+002,4.121032e+001,1.983762e-005,0.000000e+000,3,6.473740e-001,0.000000e+000,,,,,,,,,,,,,,48,1,6.000000e+000,3.623505e-001,0.000000e+000,0,,0,
1678314659.619,,1.000000e+002,4.218536e+001,2.058365e-005,0.000000e+000,3,6.532794e-001,0.000000e+000,,,,,,,,,,,,,,48,1,6.000000e+000,3.190498e-001,0.000000e+000,0,,0,
1678314725.589,,1.000000e+002,4.324545e+001,1.981966e-005,0.000000e+000,3,6.485848e-001,0.000000e+000,,,,,,,,,,,,,,48,1,6.000000e+000,3.754082e-001,0.000000e+000,0,,0,
1678314783.919,,1.000000e+002,4.421540e+001,2.055439e-005,0.000000e+000,3,6.554841e-001,0.000000e+000,,,,,,,,,,,,,,48,1,6.000000e+000,3.779984e-001,0.000000e+000,0,,0,
1678314845.369,,1.000000e+002,4.524042e+001,2.017785e-005,0.000000e+000,3,6.822870e-001,0.000000e+000,,,,,,,,,,,,,,48,1,6.000000e+000,3.883400e-001,0.000000e+000,0,,0,
1678314908.589,,1.000000e+002,4.629113e+001,2.023766e-005,0.000000e+000,3,6.473235e-001,0.000000e+000,,,,,,,,,,,,,,48,1,6.000000e+000,3.503418e-001,0.000000e+000,0,,0,
1678314961.979,,1.000000e+002,4.718721e+001,2.009343e-005,0.000000e+000,3,6.695085e-001,0.000000e+000,,,,,,,,,,,,,,48,1,6.000000e+000,3.497696e-001,0.000000e+000,0,,0,
1678315023.139,,1.000000e+002,4.821219e+001,2.047089e-005,0.000000e+000,3,6.752606e-001,0.000000e+000,,,,,,,,,,,,,,48,1,6.000000e+000,3.726387e-001,0.000000e+000,0,,0,
1678315085.719,,1.000000e+002,4.918053e+001,1.943944e-005,0.000000e+000,3,6.535556e-001,0.000000e+000,,,,,,,,,,,,,,48,1,6.000000e+000,3.301506e-001,0.000000e+000,0,,0,
1678315365.640,,1.000000e+002,4.999463e+001,2.085019e-005,0.000000e+000,3,6.741477e-001,0.000000e+000,,,,,,,,,,,,,,48,1,6.000000e+000,7.259369e-003,0.000000e+000,0,,0,
