# Supplementary material for: Ultrafast charge-transfer-induced spin transition in cobalt-tungstate molecular photomagnets
Source: Nat Commun. 2025 Jun 6;16:5012. doi: 10.1038/s41467-025-60401-4 (PMC12144094; doi:10.1038/s41467-025-60401-4)
Supplement: Supplementary file 5 — Source Data [file 41467_2025_60401_MOESM5_ESM.zip › Source_Data_files/Photomagnetism_CsCoW/photo3_785nm/FCM_20Oeafterphoto3.dc.dat]

[Header]
TITLE,MPMS DC Measurement
BYAPP,MPMS Measurement,2.1,Summary
FILEOPENTIME, 1678289304.918000 3/9/2023, 12:28:24 AM

INFO, APPNAME, MPMS MultiVu Application, Revision 1.60,  Build 081

INFO, NAME, 230306_CsCoW4Brpy
INFO, WEIGHT, 0.001
INFO, AREA, 0.000
INFO, LENGTH, 0.000
INFO, SHAPE, 
INFO, COMMENT, tape
INFO, SEQUENCE FILE: 230309_FCM.seq


INFO, BACKGROUND DATA FILE:, None


STARTUPAXIS,X,4,LINEAR,AUTO,0.000000,0.000000
STARTUPAXIS,Y1,5,LINEAR,AUTO,0.000000,0.000000


STARTUPGROUP,Longitudinal
FIELDGROUP,Longitudinal,1,2,3,4,5,6,7,8,9,15,16,17,18,27,28
FIELDGROUP,Transverse,1,2,3,4,10,11,12,13,14,19,20,21,22,27,28

PLOT_APPEARANCE,ALL,HORZ_GRID_ON,VERT_GRID_ON,MARKERS_AND_LINES

[Data]
Time,Comment,Field (Oe),Temperature (K),Long Moment (emu),Long Scan Std Dev,Long Algorithm,Long Reg Fit,Long Percent Error (%),Trans Moment (emu),Trans Scan Std Dev,Trans Algorithm,Trans Reg Fit,Trans Percent Error (%),Long Moment [w/o ABS] (emu),Long Scan Std Dev [w/o ABS],Long Reg Fit [w/o ABS],Long Percent Error [w/o ABS] (%),Trans Moment [w/o ABS] (emu),Trans Scan Std Dev [w/o ABS],Trans Reg Fit [w/o ABS],Trans Percent Error [w/o ABS] (%),Points per Scan,Scans per Measurement,Scan Length (cm),Delta Temp (K),Rot Position (deg),Error,EC Comp. Running,Using ABS,
1678289304.918,,2.000000e+001,1.999676e+000,9.617520e-005,0.000000e+000,3,9.393065e-001,0.000000e+000,,,,,,,,,,,,,,48,1,6.000000e+000,4.299879e-004,0.000000e+000,0,,0,
1678289735.379,,2.000000e+001,3.017308e+000,9.586816e-005,0.000000e+000,3,9.391674e-001,0.000000e+000,,,,,,,,,,,,,,48,1,6.000000e+000,2.859116e-002,0.000000e+000,0,,0,
1678293528.352,,2.000000e+001,3.664670e+000,9.530297e-005,0.000000e+000,3,9.380509e-001,0.000000e+000,,,,,,,,,,,,,,48,1,6.000000e+000,6.339073e-003,0.000000e+000,0,,0,
1678293552.802,,2.000000e+001,3.664737e+000,9.526543e-005,0.000000e+000,3,9.378018e-001,0.000000e+000,,,,,,,,,,,,,,48,1,6.000000e+000,6.472111e-003,0.000000e+000,0,,0,
1678293576.712,,2.000000e+001,3.676407e+000,9.530472e-005,0.000000e+000,3,9.377637e-001,0.000000e+000,,,,,,,,,,,,,,48,1,6.000000e+000,3.063917e-003,0.000000e+000,0,,0,
1678293601.112,,2.000000e+001,3.677141e+000,9.528048e-005,0.000000e+000,3,9.377626e-001,0.000000e+000,,,,,,,,,,,,,,48,1,6.000000e+000,4.797935e-003,0.000000e+000,0,,0,
1678293624.752,,2.000000e+001,3.681279e+000,9.528905e-005,0.000000e+000,3,9.378466e-001,0.000000e+000,,,,,,,,,,,,,,48,1,6.000000e+000,4.812002e-003,0.000000e+000,0,,0,
1678293648.172,,2.000000e+001,3.684455e+000,9.527416e-005,0.000000e+000,3,9.376749e-001,0.000000e+000,,,,,,,,,,,,,,48,1,6.000000e+000,3.014803e-003,0.000000e+000,0,,0,
1678293673.032,,2.000000e+001,3.691577e+000,9.523673e-005,0.000000e+000,3,9.374673e-001,0.000000e+000,,,,,,,,,,,,,,48,1,6.000000e+000,5.455017e-003,0.000000e+000,0,,0,
1678293697.462,,2.000000e+001,3.691372e+000,9.527512e-005,0.000000e+000,3,9.377426e-001,0.000000e+000,,,,,,,,,,,,,,48,1,6.000000e+000,6.699562e-005,0.000000e+000,0,,0,
1678293721.522,,2.000000e+001,3.691844e+000,9.513237e-005,0.000000e+000,3,9.371390e-001,0.000000e+000,,,,,,,,,,,,,,48,1,6.000000e+000,2.357006e-003,0.000000e+000,0,,0,
1678293744.952,,2.000000e+001,3.694912e+000,9.527310e-005,0.000000e+000,3,9.376245e-001,0.000000e+000,,,,,,,,,,,,,,48,1,6.000000e+000,4.050732e-004,0.000000e+000,0,,0,
1678293768.582,,2.000000e+001,3.695993e+000,9.527736e-005,0.000000e+000,3,9.377108e-001,0.000000e+000,,,,,,,,,,,,,,48,1,6.000000e+000,2.295971e-003,0.000000e+000,0,,0,
1678293793.292,,2.000000e+001,3.696770e+000,9.524567e-005,0.000000e+000,3,9.375351e-001,0.000000e+000,,,,,,,,,,,,,,48,1,6.000000e+000,1.689911e-003,0.000000e+000,0,,0,
1678293817.422,,2.000000e+001,3.703007e+000,9.523777e-005,0.000000e+000,3,9.374855e-001,0.000000e+000,,,,,,,,,,,,,,48,1,6.000000e+000,7.129192e-003,0.000000e+000,0,,0,
1678293841.922,,2.000000e+001,3.699984e+000,9.523927e-005,0.000000e+000,3,9.376107e-001,0.000000e+000,,,,,,,,,,,,,,48,1,6.000000e+000,0.000000e+000,0.000000e+000,0,,0,
1678293865.663,,2.000000e+001,3.700425e+000,9.523921e-005,0.000000e+000,3,9.375589e-001,0.000000e+000,,,,,,,,,,,,,,48,1,6.000000e+000,8.809566e-004,0.000000e+000,0,,0,
1678293890.073,,2.000000e+001,3.705217e+000,9.527539e-005,0.000000e+000,3,9.377397e-001,0.000000e+000,,,,,,,,,,,,,,48,1,6.000000e+000,8.569002e-003,0.000000e+000,0,,0,
1678293914.433,,2.000000e+001,3.703818e+000,9.526221e-005,0.000000e+000,3,9.377176e-001,0.000000e+000,,,,,,,,,,,,,,48,1,6.000000e+000,2.514124e-003,0.000000e+000,0,,0,
1678293938.933,,2.000000e+001,3.702832e+000,9.529253e-005,0.000000e+000,3,9.378825e-001,0.000000e+000,,,,,,,,,,,,,,48,1,6.000000e+000,6.790161e-004,0.000000e+000,0,,0,
1678293963.043,,2.000000e+001,3.704700e+000,9.527509e-005,0.000000e+000,3,9.375872e-001,0.000000e+000,,,,,,,,,,,,,,48,1,6.000000e+000,1.563072e-003,0.000000e+000,0,,0,
1678293986.873,,2.000000e+001,3.703919e+000,9.523574e-005,0.000000e+000,3,9.396599e-001,0.000000e+000,,,,,,,,,,,,,,48,1,6.000000e+000,0.000000e+000,0.000000e+000,0,,0,
1678294010.713,,2.000000e+001,3.705517e+000,9.530100e-005,0.000000e+000,3,9.383190e-001,0.000000e+000,,,,,,,,,,,,,,48,1,6.000000e+000,1.428127e-003,0.000000e+000,0,,0,
1678294035.703,,2.000000e+001,3.705551e+000,9.521837e-005,0.000000e+000,3,9.372591e-001,0.000000e+000,,,,,,,,,,,,,,48,1,6.000000e+000,8.161068e-004,0.000000e+000,0,,0,
1678294060.483,,2.000000e+001,3.710428e+000,9.521113e-005,0.000000e+000,3,9.373961e-001,0.000000e+000,,,,,,,,,,,,,,48,1,6.000000e+000,7.576942e-003,0.000000e+000,0,,0,
1678294085.593,,2.000000e+001,3.711587e+000,9.523302e-005,0.000000e+000,3,9.375850e-001,0.000000e+000,,,,,,,,,,,,,,48,1,6.000000e+000,6.489038e-003,0.000000e+000,0,,0,
1678294109.133,,2.000000e+001,3.707695e+000,9.526132e-005,0.000000e+000,3,9.377164e-001,0.000000e+000,,,,,,,,,,,,,,48,1,6.000000e+000,1.157999e-003,0.000000e+000,0,,0,
1678294133.423,,2.000000e+001,3.712202e+000,9.520091e-005,0.000000e+000,3,9.376215e-001,0.000000e+000,,,,,,,,,,,,,,48,1,6.000000e+000,5.809069e-003,0.000000e+000,0,,0,
1678294157.753,,2.000000e+001,3.711891e+000,9.525923e-005,0.000000e+000,3,9.376555e-001,0.000000e+000,,,,,,,,,,,,,,48,1,6.000000e+000,2.460957e-003,0.000000e+000,0,,0,
1678294180.343,,2.000000e+001,3.711276e+000,9.519672e-005,0.000000e+000,3,9.375933e-001,0.000000e+000,,,,,,,,,,,,,,48,1,6.000000e+000,1.230001e-003,0.000000e+000,0,,0,
1678294204.013,,2.000000e+001,3.712028e+000,9.519036e-005,0.000000e+000,3,9.373565e-001,0.000000e+000,,,,,,,,,,,,,,48,1,6.000000e+000,2.729893e-004,0.000000e+000,0,,0,
1678294228.333,,2.000000e+001,3.718024e+000,9.522661e-005,0.000000e+000,3,9.377017e-001,0.000000e+000,,,,,,,,,,,,,,48,1,6.000000e+000,6.932020e-003,0.000000e+000,0,,0,
1678294252.083,,2.000000e+001,3.714011e+000,9.521341e-005,0.000000e+000,3,9.375116e-001,0.000000e+000,,,,,,,,,,,,,,48,1,6.000000e+000,1.093864e-003,0.000000e+000,0,,0,
1678294276.173,,2.000000e+001,3.715243e+000,9.518769e-005,0.000000e+000,3,9.373832e-001,0.000000e+000,,,,,,,,,,,,,,48,1,6.000000e+000,1.371145e-003,0.000000e+000,0,,0,
1678294300.173,,2.000000e+001,3.717370e+000,9.521977e-005,0.000000e+000,3,9.376148e-001,0.000000e+000,,,,,,,,,,,,,,48,1,6.000000e+000,2.881050e-003,0.000000e+000,0,,0,
1678294325.203,,2.000000e+001,3.723113e+000,9.512077e-005,0.000000e+000,3,9.368944e-001,0.000000e+000,,,,,,,,,,,,,,48,1,6.000000e+000,6.957054e-003,0.000000e+000,0,,0,
1678294349.353,,2.000000e+001,3.720941e+000,9.522228e-005,0.000000e+000,3,9.376004e-001,0.000000e+000,,,,,,,,,,,,,,48,1,6.000000e+000,1.651049e-003,0.000000e+000,0,,0,
1678294373.123,,2.000000e+001,3.722764e+000,9.526150e-005,0.000000e+000,3,9.374117e-001,0.000000e+000,,,,,,,,,,,,,,48,1,6.000000e+000,1.996994e-003,0.000000e+000,0,,0,
1678294397.503,,2.000000e+001,3.726246e+000,9.521707e-005,0.000000e+000,3,9.373651e-001,0.000000e+000,,,,,,,,,,,,,,48,1,6.000000e+000,1.105070e-003,0.000000e+000,0,,0,
