# Supplementary material for: Ultrafast charge-transfer-induced spin transition in cobalt-tungstate molecular photomagnets
Source: Nat Commun. 2025 Jun 6;16:5012. doi: 10.1038/s41467-025-60401-4 (PMC12144094; doi:10.1038/s41467-025-60401-4)
Supplement: Supplementary file 5 — Source Data [file 41467_2025_60401_MOESM5_ESM.zip › Source_Data_files/Photomagnetism_CsCoW/photo3_785nm/FCM_20Oeafterphoto3annealing.dc.dat]

[Header]
TITLE,MPMS DC Measurement
BYAPP,MPMS Measurement,2.1,Summary
FILEOPENTIME, 1678316284.091000 3/9/2023, 7:58:04 AM

INFO, APPNAME, MPMS MultiVu Application, Revision 1.60,  Build 081

INFO, NAME, 230306_CsCoW4Brpy
INFO, WEIGHT, 0.001
INFO, AREA, 0.000
INFO, LENGTH, 0.000
INFO, SHAPE, 
INFO, COMMENT, tape
INFO, SEQUENCE FILE: 230309_FCM.seq


INFO, BACKGROUND DATA FILE:, None


STARTUPAXIS,X,4,LINEAR,AUTO,0.000000,0.000000
STARTUPAXIS,Y1,5,LINEAR,AUTO,0.000000,0.000000


STARTUPGROUP,Longitudinal
FIELDGROUP,Longitudinal,1,2,3,4,5,6,7,8,9,15,16,17,18,27,28
FIELDGROUP,Transverse,1,2,3,4,10,11,12,13,14,19,20,21,22,27,28

PLOT_APPEARANCE,ALL,HORZ_GRID_ON,VERT_GRID_ON,MARKERS_AND_LINES

[Data]
Time,Comment,Field (Oe),Temperature (K),Long Moment (emu),Long Scan Std Dev,Long Algorithm,Long Reg Fit,Long Percent Error (%),Trans Moment (emu),Trans Scan Std Dev,Trans Algorithm,Trans Reg Fit,Trans Percent Error (%),Long Moment [w/o ABS] (emu),Long Scan Std Dev [w/o ABS],Long Reg Fit [w/o ABS],Long Percent Error [w/o ABS] (%),Trans Moment [w/o ABS] (emu),Trans Scan Std Dev [w/o ABS],Trans Reg Fit [w/o ABS],Trans Percent Error [w/o ABS] (%),Points per Scan,Scans per Measurement,Scan Length (cm),Delta Temp (K),Rot Position (deg),Error,EC Comp. Running,Using ABS,
1678316284.091,,2.000000e+001,4.999825e+001,-9.669247e-006,0.000000e+000,3,5.859740e-001,0.000000e+000,,,,,,,,,,,,,,48,1,6.000000e+000,9.670258e-003,0.000000e+000,0,,0,
1678316358.531,,2.000000e+001,4.843133e+001,-9.705251e-006,0.000000e+000,3,5.626652e-001,0.000000e+000,,,,,,,,,,,,,,48,1,6.000000e+000,9.258003e-001,0.000000e+000,0,,0,
1678316381.861,,2.000000e+001,4.767076e+001,-9.868709e-006,0.000000e+000,3,5.576006e-001,0.000000e+000,,,,,,,,,,,,,,48,1,6.000000e+000,5.953293e-001,0.000000e+000,0,,0,
1678316424.691,,2.000000e+001,4.666673e+001,-9.943362e-006,0.000000e+000,3,5.605572e-001,0.000000e+000,,,,,,,,,,,,,,48,1,6.000000e+000,5.177383e-001,0.000000e+000,0,,0,
1678316470.461,,2.000000e+001,4.573763e+001,-9.877413e-006,0.000000e+000,3,5.686122e-001,0.000000e+000,,,,,,,,,,,,,,48,1,6.000000e+000,4.770470e-001,0.000000e+000,0,,0,
1678316525.391,,2.000000e+001,4.473460e+001,-1.034303e-005,0.000000e+000,3,6.012450e-001,0.000000e+000,,,,,,,,,,,,,,48,1,6.000000e+000,4.131508e-001,0.000000e+000,0,,0,
1678316580.791,,2.000000e+001,4.373692e+001,1.232506e-005,0.000000e+000,3,6.973606e-001,0.000000e+000,,,,,,,,,,,,,,48,1,6.000000e+000,3.914680e-001,0.000000e+000,0,,0,
1678316636.761,,2.000000e+001,4.277543e+001,-9.796129e-006,0.000000e+000,3,5.600215e-001,0.000000e+000,,,,,,,,,,,,,,48,1,6.000000e+000,4.102592e-001,0.000000e+000,0,,0,
1678316701.031,,2.000000e+001,4.172403e+001,-1.047465e-005,0.000000e+000,3,5.566902e-001,0.000000e+000,,,,,,,,,,,,,,48,1,6.000000e+000,3.755608e-001,0.000000e+000,0,,0,
1678316754.642,,2.000000e+001,4.079808e+001,-9.519744e-006,0.000000e+000,3,5.680610e-001,0.000000e+000,,,,,,,,,,,,,,48,1,6.000000e+000,3.509598e-001,0.000000e+000,0,,0,
1678316815.602,,2.000000e+001,3.976121e+001,1.343543e-005,0.000000e+000,3,7.513792e-001,0.000000e+000,,,,,,,,,,,,,,48,1,6.000000e+000,3.777199e-001,0.000000e+000,0,,0,
1678316874.522,,2.000000e+001,3.875339e+001,-9.895592e-006,0.000000e+000,3,5.629082e-001,0.000000e+000,,,,,,,,,,,,,,48,1,6.000000e+000,3.961601e-001,0.000000e+000,0,,0,
1678316931.842,,2.000000e+001,3.778349e+001,-1.014464e-005,0.000000e+000,3,5.595351e-001,0.000000e+000,,,,,,,,,,,,,,48,1,6.000000e+000,3.776703e-001,0.000000e+000,0,,0,
1678317013.002,,2.000000e+001,3.636686e+001,-9.851492e-006,0.000000e+000,3,5.820970e-001,0.000000e+000,,,,,,,,,,,,,,48,1,6.000000e+000,3.178711e-001,0.000000e+000,0,,0,
1678317050.102,,2.000000e+001,3.576703e+001,-9.615465e-006,0.000000e+000,3,5.631348e-001,0.000000e+000,,,,,,,,,,,,,,48,1,6.000000e+000,3.983994e-001,0.000000e+000,0,,0,
1678317110.722,,2.000000e+001,3.476603e+001,-1.037078e-005,0.000000e+000,3,5.856060e-001,0.000000e+000,,,,,,,,,,,,,,48,1,6.000000e+000,3.811493e-001,0.000000e+000,0,,0,
1678317170.422,,2.000000e+001,3.378521e+001,1.352767e-005,0.000000e+000,3,7.627544e-001,0.000000e+000,,,,,,,,,,,,,,48,1,6.000000e+000,4.029007e-001,0.000000e+000,0,,0,
1678317230.922,,2.000000e+001,3.278283e+001,-9.701308e-006,0.000000e+000,3,5.773788e-001,0.000000e+000,,,,,,,,,,,,,,48,1,6.000000e+000,3.935928e-001,0.000000e+000,0,,0,
1678317290.072,,2.000000e+001,3.179750e+001,-1.045156e-005,0.000000e+000,3,5.832727e-001,0.000000e+000,,,,,,,,,,,,,,48,1,6.000000e+000,3.866711e-001,0.000000e+000,0,,0,
1678317351.932,,2.000000e+001,3.078114e+001,-1.006391e-005,0.000000e+000,3,5.760998e-001,0.000000e+000,,,,,,,,,,,,,,48,1,6.000000e+000,3.573494e-001,0.000000e+000,0,,0,
1678317411.652,,2.000000e+001,2.979726e+001,1.307509e-005,0.000000e+000,3,7.621286e-001,0.000000e+000,,,,,,,,,,,,,,48,1,6.000000e+000,3.769093e-001,0.000000e+000,0,,0,
1678317472.233,,2.000000e+001,2.877965e+001,-9.923537e-006,0.000000e+000,3,5.746462e-001,0.000000e+000,,,,,,,,,,,,,,48,1,6.000000e+000,3.751793e-001,0.000000e+000,0,,0,
1678317532.883,,2.000000e+001,2.777932e+001,-9.936150e-006,0.000000e+000,3,5.673299e-001,0.000000e+000,,,,,,,,,,,,,,48,1,6.000000e+000,3.972683e-001,0.000000e+000,0,,0,
1678317593.183,,2.000000e+001,2.677198e+001,-9.636427e-006,0.000000e+000,3,5.618217e-001,0.000000e+000,,,,,,,,,,,,,,48,1,6.000000e+000,3.854694e-001,0.000000e+000,0,,0,
1678317653.453,,2.000000e+001,2.575216e+001,-9.814322e-006,0.000000e+000,3,5.684626e-001,0.000000e+000,,,,,,,,,,,,,,48,1,6.000000e+000,3.676300e-001,0.000000e+000,0,,0,
1678317712.513,,2.000000e+001,2.449430e+001,-1.017280e-005,0.000000e+000,3,5.916470e-001,0.000000e+000,,,,,,,,,,,,,,48,1,6.000000e+000,9.716911e-001,0.000000e+000,0,,0,
1678317738.003,,2.000000e+001,2.391712e+001,-9.768763e-006,0.000000e+000,3,5.706462e-001,0.000000e+000,,,,,,,,,,,,,,48,1,6.000000e+000,1.571808e-001,0.000000e+000,0,,0,
1678317815.763,,2.000000e+001,2.276770e+001,1.315864e-005,0.000000e+000,3,7.315847e-001,0.000000e+000,,,,,,,,,,,,,,48,1,6.000000e+000,3.907204e-001,0.000000e+000,0,,0,
1678317877.003,,2.000000e+001,2.179631e+001,-1.022251e-005,0.000000e+000,3,5.641186e-001,0.000000e+000,,,,,,,,,,,,,,48,1,6.000000e+000,3.935699e-001,0.000000e+000,0,,0,
1678317937.123,,2.000000e+001,2.082526e+001,1.303897e-005,0.000000e+000,3,7.250512e-001,0.000000e+000,,,,,,,,,,,,,,48,1,6.000000e+000,3.441010e-001,0.000000e+000,0,,0,
1678318002.203,,2.000000e+001,1.979265e+001,1.312030e-005,0.000000e+000,3,7.873905e-001,0.000000e+000,,,,,,,,,,,,,,48,1,6.000000e+000,3.639793e-001,0.000000e+000,0,,0,
1678318064.903,,2.000000e+001,1.875578e+001,-9.657555e-006,0.000000e+000,3,5.476550e-001,0.000000e+000,,,,,,,,,,,,,,48,1,6.000000e+000,3.794994e-001,0.000000e+000,0,,0,
1678318125.623,,2.000000e+001,1.773915e+001,1.343600e-005,0.000000e+000,3,7.577869e-001,0.000000e+000,,,,,,,,,,,,,,48,1,6.000000e+000,4.121609e-001,0.000000e+000,0,,0,
1678318181.504,,2.000000e+001,1.680637e+001,1.337889e-005,0.000000e+000,3,7.472652e-001,0.000000e+000,,,,,,,,,,,,,,48,1,6.000000e+000,3.839893e-001,0.000000e+000,0,,0,
1678318243.324,,2.000000e+001,1.578174e+001,1.444858e-005,0.000000e+000,3,7.683879e-001,0.000000e+000,,,,,,,,,,,,,,48,1,6.000000e+000,4.076900e-001,0.000000e+000,0,,0,
1678318305.774,,2.000000e+001,1.472146e+001,1.358639e-005,0.000000e+000,3,7.968412e-001,0.000000e+000,,,,,,,,,,,,,,48,1,6.000000e+000,3.888502e-001,0.000000e+000,0,,0,
1678318361.304,,2.000000e+001,1.380790e+001,-1.001016e-005,0.000000e+000,3,5.803469e-001,0.000000e+000,,,,,,,,,,,,,,48,1,6.000000e+000,3.754396e-001,0.000000e+000,0,,0,
1678318425.374,,2.000000e+001,1.278000e+001,1.364405e-005,0.000000e+000,3,8.149219e-001,0.000000e+000,,,,,,,,,,,,,,48,1,6.000000e+000,3.619795e-001,0.000000e+000,0,,0,
1678318488.534,,2.000000e+001,1.176622e+001,-9.760806e-006,0.000000e+000,3,5.396484e-001,0.000000e+000,,,,,,,,,,,,,,48,1,6.000000e+000,3.918095e-001,0.000000e+000,0,,0,
1678318549.274,,2.000000e+001,1.075556e+001,1.391216e-005,0.000000e+000,3,7.723957e-001,0.000000e+000,,,,,,,,,,,,,,48,1,6.000000e+000,4.037800e-001,0.000000e+000,0,,0,
1678318606.814,,2.000000e+001,9.822110e+000,-9.885434e-006,0.000000e+000,3,5.716547e-001,0.000000e+000,,,,,,,,,,,,,,48,1,6.000000e+000,3.545933e-001,0.000000e+000,0,,0,
1678318675.194,,2.000000e+001,8.775488e+000,1.310267e-005,0.000000e+000,3,7.459915e-001,0.000000e+000,,,,,,,,,,,,,,48,1,6.000000e+000,3.370428e-001,0.000000e+000,0,,0,
1678318736.904,,2.000000e+001,7.792525e+000,1.328980e-005,0.000000e+000,3,7.589401e-001,0.000000e+000,,,,,,,,,,,,,,48,1,6.000000e+000,3.669248e-001,0.000000e+000,0,,0,
1678318800.794,,2.000000e+001,6.824805e+000,-9.940512e-006,0.000000e+000,3,5.547940e-001,0.000000e+000,,,,,,,,,,,,,,48,1,6.000000e+000,2.682452e-001,0.000000e+000,0,,0,
1678318880.515,,2.000000e+001,5.744292e+000,1.343233e-005,0.000000e+000,3,7.648457e-001,0.000000e+000,,,,,,,,,,,,,,48,1,6.000000e+000,3.970828e-001,0.000000e+000,0,,0,
1678318938.345,,2.000000e+001,4.766490e+000,1.349691e-005,0.000000e+000,3,7.783243e-001,0.000000e+000,,,,,,,,,,,,,,48,1,6.000000e+000,3.769732e-001,0.000000e+000,0,,0,
1678318998.325,,2.000000e+001,3.761894e+000,1.399921e-005,0.000000e+000,3,7.882879e-001,0.000000e+000,,,,,,,,,,,,,,48,1,6.000000e+000,3.783832e-001,0.000000e+000,0,,0,
1678319058.775,,2.000000e+001,2.839766e+000,1.330256e-005,0.000000e+000,3,7.868674e-001,0.000000e+000,,,,,,,,,,,,,,48,1,6.000000e+000,2.995350e-001,0.000000e+000,0,,0,
1678319171.725,,2.000000e+001,1.978627e+000,1.442349e-005,0.000000e+000,3,7.973812e-001,0.000000e+000,,,,,,,,,,,,,,48,1,6.000000e+000,5.200028e-003,0.000000e+000,0,,0,
1678319322.805,,2.000000e+001,1.998670e+000,-3.317650e-006,0.000000e+000,2,0.000000e+000,0.000000e+000,,,,,,,,,,,,,,48,1,6.000000e+000,1.879930e-004,0.000000e+000,0,,0,
1678319422.797,,2.000000e+001,3.335344e+000,-3.318081e-006,0.000000e+000,2,0.000000e+000,0.000000e+000,,,,,,,,,,,,,,48,1,6.000000e+000,3.776000e-001,0.000000e+000,0,,0,
1678319478.167,,2.000000e+001,4.280283e+000,1.340358e-005,0.000000e+000,3,7.862689e-001,0.000000e+000,,,,,,,,,,,,,,48,1,6.000000e+000,3.675919e-001,0.000000e+000,0,,0,
1678319537.547,,2.000000e+001,5.292412e+000,-1.011191e-005,0.000000e+000,3,6.006268e-001,0.000000e+000,,,,,,,,,,,,,,48,1,6.000000e+000,3.183913e-001,0.000000e+000,0,,0,
1678319589.978,,2.000000e+001,6.196843e+000,1.282383e-005,0.000000e+000,3,7.549170e-001,0.000000e+000,,,,,,,,,,,,,,48,1,6.000000e+000,3.681512e-001,0.000000e+000,0,,0,
1678319648.308,,2.000000e+001,7.216138e+000,1.254660e-005,0.000000e+000,3,7.552512e-001,0.000000e+000,,,,,,,,,,,,,,48,1,6.000000e+000,3.834391e-001,0.000000e+000,0,,0,
1678319712.078,,2.000000e+001,8.188343e+000,1.349555e-005,0.000000e+000,3,7.585731e-001,0.000000e+000,,,,,,,,,,,,,,48,1,6.000000e+000,3.536215e-001,0.000000e+000,0,,0,
1678319776.608,,2.000000e+001,9.222880e+000,1.322715e-005,0.000000e+000,3,7.742613e-001,0.000000e+000,,,,,,,,,,,,,,48,1,6.000000e+000,3.765888e-001,0.000000e+000,0,,0,
1678319837.518,,2.000000e+001,1.021528e+001,1.306408e-005,0.000000e+000,3,7.645060e-001,0.000000e+000,,,,,,,,,,,,,,48,1,6.000000e+000,3.498697e-001,0.000000e+000,0,,0,
1678319900.398,,2.000000e+001,1.119951e+001,-9.615893e-006,0.000000e+000,3,5.697985e-001,0.000000e+000,,,,,,,,,,,,,,48,1,6.000000e+000,3.422594e-001,0.000000e+000,0,,0,
1678319968.268,,2.000000e+001,1.220631e+001,1.336802e-005,0.000000e+000,3,7.415955e-001,0.000000e+000,,,,,,,,,,,,,,48,1,6.000000e+000,3.428001e-001,0.000000e+000,0,,0,
1678320036.098,,2.000000e+001,1.332565e+001,-9.706206e-006,0.000000e+000,3,5.785822e-001,0.000000e+000,,,,,,,,,,,,,,48,1,6.000000e+000,3.776894e-001,0.000000e+000,0,,0,
1678320087.898,,2.000000e+001,1.420275e+001,-9.304824e-006,0.000000e+000,3,5.764680e-001,0.000000e+000,,,,,,,,,,,,,,48,1,6.000000e+000,3.737202e-001,0.000000e+000,0,,0,
1678320148.618,,2.000000e+001,1.520291e+001,1.265871e-005,0.000000e+000,3,7.113299e-001,0.000000e+000,,,,,,,,,,,,,,48,1,6.000000e+000,3.629103e-001,0.000000e+000,0,,0,
1678320209.588,,2.000000e+001,1.622525e+001,1.308782e-005,0.000000e+000,3,7.703974e-001,0.000000e+000,,,,,,,,,,,,,,48,1,6.000000e+000,3.417206e-001,0.000000e+000,0,,0,
1678320271.298,,2.000000e+001,1.724389e+001,1.345544e-005,0.000000e+000,3,7.708632e-001,0.000000e+000,,,,,,,,,,,,,,48,1,6.000000e+000,3.692188e-001,0.000000e+000,0,,0,
1678320329.729,,2.000000e+001,1.820364e+001,1.351489e-005,0.000000e+000,3,7.564443e-001,0.000000e+000,,,,,,,,,,,,,,48,1,6.000000e+000,3.669491e-001,0.000000e+000,0,,0,
1678320391.209,,2.000000e+001,1.922425e+001,-1.004797e-005,0.000000e+000,3,5.841701e-001,0.000000e+000,,,,,,,,,,,,,,48,1,6.000000e+000,3.818703e-001,0.000000e+000,0,,0,
1678320451.879,,2.000000e+001,2.021593e+001,-9.641878e-006,0.000000e+000,3,5.701839e-001,0.000000e+000,,,,,,,,,,,,,,48,1,6.000000e+000,3.615913e-001,0.000000e+000,0,,0,
1678320514.109,,2.000000e+001,2.119369e+001,-9.297799e-006,0.000000e+000,3,5.719061e-001,0.000000e+000,,,,,,,,,,,,,,48,1,6.000000e+000,3.563805e-001,0.000000e+000,0,,0,
1678320581.289,,2.000000e+001,2.219284e+001,1.295009e-005,0.000000e+000,3,7.374623e-001,0.000000e+000,,,,,,,,,,,,,,48,1,6.000000e+000,3.468990e-001,0.000000e+000,0,,0,
1678320645.429,,2.000000e+001,2.322583e+001,-9.929403e-006,0.000000e+000,3,5.817183e-001,0.000000e+000,,,,,,,,,,,,,,48,1,6.000000e+000,3.661098e-001,0.000000e+000,0,,0,
1678320709.999,,2.000000e+001,2.432302e+001,-9.797574e-006,0.000000e+000,3,5.568525e-001,0.000000e+000,,,,,,,,,,,,,,48,1,6.000000e+000,3.418312e-001,0.000000e+000,0,,0,
1678320765.369,,2.000000e+001,2.523629e+001,-9.662855e-006,0.000000e+000,3,5.828665e-001,0.000000e+000,,,,,,,,,,,,,,48,1,6.000000e+000,3.735294e-001,0.000000e+000,0,,0,
1678320821.649,,2.000000e+001,2.617790e+001,-1.041503e-005,0.000000e+000,3,5.625647e-001,0.000000e+000,,,,,,,,,,,,,,48,1,6.000000e+000,3.357601e-001,0.000000e+000,0,,0,
1678320886.589,,2.000000e+001,2.724239e+001,-9.619945e-006,0.000000e+000,3,5.602919e-001,0.000000e+000,,,,,,,,,,,,,,48,1,6.000000e+000,3.845501e-001,0.000000e+000,0,,0,
1678320946.599,,2.000000e+001,2.824502e+001,-9.958720e-006,0.000000e+000,3,5.790601e-001,0.000000e+000,,,,,,,,,,,,,,48,1,6.000000e+000,3.680611e-001,0.000000e+000,0,,0,
1678321007.840,,2.000000e+001,2.921815e+001,-9.667750e-006,0.000000e+000,3,5.584843e-001,0.000000e+000,,,,,,,,,,,,,,48,1,6.000000e+000,3.587112e-001,0.000000e+000,0,,0,
1678321069.530,,2.000000e+001,3.022324e+001,-1.000158e-005,0.000000e+000,3,5.660770e-001,0.000000e+000,,,,,,,,,,,,,,48,1,6.000000e+000,3.976307e-001,0.000000e+000,0,,0,
1678321129.100,,2.000000e+001,3.119069e+001,-5.714317e-005,0.000000e+000,3,4.913270e-001,0.000000e+000,,,,,,,,,,,,,,48,1,6.000000e+000,3.697510e-001,0.000000e+000,0,,0,
1678321189.710,,2.000000e+001,3.218971e+001,-9.366619e-006,0.000000e+000,3,5.656319e-001,0.000000e+000,,,,,,,,,,,,,,48,1,6.000000e+000,3.782616e-001,0.000000e+000,0,,0,
1678321255.290,,2.000000e+001,3.321404e+001,-1.027866e-005,0.000000e+000,3,5.853284e-001,0.000000e+000,,,,,,,,,,,,,,48,1,6.000000e+000,3.953819e-001,0.000000e+000,0,,0,
1678321317.070,,2.000000e+001,3.425150e+001,-1.010957e-005,0.000000e+000,3,5.527481e-001,0.000000e+000,,,,,,,,,,,,,,48,1,6.000000e+000,3.652992e-001,0.000000e+000,0,,0,
1678321381.290,,2.000000e+001,3.531361e+001,-1.008995e-005,0.000000e+000,3,5.698496e-001,0.000000e+000,,,,,,,,,,,,,,48,1,6.000000e+000,3.782310e-001,0.000000e+000,0,,0,
1678321433.950,,2.000000e+001,3.620090e+001,-9.765688e-006,0.000000e+000,3,5.462977e-001,0.000000e+000,,,,,,,,,,,,,,48,1,6.000000e+000,3.532867e-001,0.000000e+000,0,,0,
1678321494.340,,2.000000e+001,3.720126e+001,-9.631040e-006,0.000000e+000,3,5.686536e-001,0.000000e+000,,,,,,,,,,,,,,48,1,6.000000e+000,3.738403e-001,0.000000e+000,0,,0,
1678321556.350,,2.000000e+001,3.823581e+001,-9.881915e-006,0.000000e+000,3,5.631741e-001,0.000000e+000,,,,,,,,,,,,,,48,1,6.000000e+000,3.785324e-001,0.000000e+000,0,,0,
1678321617.200,,2.000000e+001,3.925172e+001,-1.010911e-005,0.000000e+000,3,5.532613e-001,0.000000e+000,,,,,,,,,,,,,,48,1,6.000000e+000,3.943291e-001,0.000000e+000,0,,0,
1678321674.540,,2.000000e+001,4.020961e+001,-9.756575e-006,0.000000e+000,3,5.508395e-001,0.000000e+000,,,,,,,,,,,,,,48,1,6.000000e+000,3.430099e-001,0.000000e+000,0,,0,
1678321736.101,,2.000000e+001,4.120711e+001,-9.995390e-006,0.000000e+000,3,5.639025e-001,0.000000e+000,,,,,,,,,,,,,,48,1,6.000000e+000,3.687706e-001,0.000000e+000,0,,0,
1678321797.021,,2.000000e+001,4.219899e+001,-9.830836e-006,0.000000e+000,3,5.727257e-001,0.000000e+000,,,,,,,,,,,,,,48,1,6.000000e+000,3.641891e-001,0.000000e+000,0,,0,
1678321858.411,,2.000000e+001,4.321728e+001,-1.013676e-005,0.000000e+000,3,5.936667e-001,0.000000e+000,,,,,,,,,,,,,,48,1,6.000000e+000,3.656120e-001,0.000000e+000,0,,0,
1678321918.601,,2.000000e+001,4.421903e+001,-9.509895e-006,0.000000e+000,3,5.750266e-001,0.000000e+000,,,,,,,,,,,,,,48,1,6.000000e+000,3.707314e-001,0.000000e+000,0,,0,
1678321978.681,,2.000000e+001,4.518835e+001,-9.906952e-006,0.000000e+000,3,5.791114e-001,0.000000e+000,,,,,,,,,,,,,,48,1,6.000000e+000,3.647690e-001,0.000000e+000,0,,0,
1678322044.711,,2.000000e+001,4.630071e+001,-9.328011e-006,0.000000e+000,3,5.692252e-001,0.000000e+000,,,,,,,,,,,,,,48,1,6.000000e+000,3.694992e-001,0.000000e+000,0,,0,
1678322101.201,,2.000000e+001,4.725233e+001,-9.964780e-006,0.000000e+000,3,5.645597e-001,0.000000e+000,,,,,,,,,,,,,,48,1,6.000000e+000,3.517075e-001,0.000000e+000,0,,0,
1678322157.191,,2.000000e+001,4.817921e+001,-9.848799e-006,0.000000e+000,3,5.859399e-001,0.000000e+000,,,,,,,,,,,,,,48,1,6.000000e+000,3.472595e-001,0.000000e+000,0,,0,
1678322219.911,,2.000000e+001,4.922524e+001,-9.968204e-006,0.000000e+000,3,5.736344e-001,0.000000e+000,,,,,,,,,,,,,,48,1,6.000000e+000,3.424492e-001,0.000000e+000,0,,0,
1678322496.042,,2.000000e+001,4.999524e+001,-9.175100e-006,0.000000e+000,3,5.680109e-001,0.000000e+000,,,,,,,,,,,,,,48,1,6.000000e+000,8.468628e-003,0.000000e+000,0,,0,
1678322772.282,,2.000000e+001,4.999705e+001,1.380009e-005,0.000000e+000,3,7.574765e-001,0.000000e+000,,,,,,,,,,,,,,48,1,6.000000e+000,7.259369e-003,0.000000e+000,0,,0,
1678322850.552,,2.000000e+001,4.838972e+001,-9.611251e-006,0.000000e+000,3,5.641506e-001,0.000000e+000,,,,,,,,,,,,,,48,1,6.000000e+000,8.673210e-001,0.000000e+000,0,,0,
1678322874.142,,2.000000e+001,4.761816e+001,-9.773918e-006,0.000000e+000,3,5.742784e-001,0.000000e+000,,,,,,,,,,,,,,48,1,6.000000e+000,5.253220e-001,0.000000e+000,0,,0,
1678322915.232,,2.000000e+001,4.669553e+001,-9.959273e-006,0.000000e+000,3,5.805717e-001,0.000000e+000,,,,,,,,,,,,,,48,1,6.000000e+000,4.861107e-001,0.000000e+000,0,,0,
1678322962.452,,2.000000e+001,4.572520e+001,-9.514294e-006,0.000000e+000,3,5.729702e-001,0.000000e+000,,,,,,,,,,,,,,48,1,6.000000e+000,4.727020e-001,0.000000e+000,0,,0,
1678323013.192,,2.000000e+001,4.478875e+001,-9.847067e-006,0.000000e+000,3,5.740294e-001,0.000000e+000,,,,,,,,,,,,,,48,1,6.000000e+000,3.711090e-001,0.000000e+000,0,,0,
1678323077.562,,2.000000e+001,4.371301e+001,-1.010618e-005,0.000000e+000,3,5.515225e-001,0.000000e+000,,,,,,,,,,,,,,48,1,6.000000e+000,3.910904e-001,0.000000e+000,0,,0,
1678323132.283,,2.000000e+001,4.280568e+001,-9.876084e-006,0.000000e+000,3,5.832276e-001,0.000000e+000,,,,,,,,,,,,,,48,1,6.000000e+000,3.720398e-001,0.000000e+000,0,,0,
1678323194.783,,2.000000e+001,4.175020e+001,1.328374e-005,0.000000e+000,3,7.315713e-001,0.000000e+000,,,,,,,,,,,,,,48,1,6.000000e+000,4.121590e-001,0.000000e+000,0,,0,
1678323253.913,,2.000000e+001,4.074950e+001,-9.716597e-006,0.000000e+000,3,5.709064e-001,0.000000e+000,,,,,,,,,,,,,,48,1,6.000000e+000,3.815384e-001,0.000000e+000,0,,0,
1678323313.523,,2.000000e+001,3.972508e+001,-9.626808e-006,0.000000e+000,3,5.697636e-001,0.000000e+000,,,,,,,,,,,,,,48,1,6.000000e+000,3.568916e-001,0.000000e+000,0,,0,
1678323371.113,,2.000000e+001,3.875185e+001,1.341715e-005,0.000000e+000,3,7.340679e-001,0.000000e+000,,,,,,,,,,,,,,48,1,6.000000e+000,3.992310e-001,0.000000e+000,0,,0,
1678323427.713,,2.000000e+001,3.779675e+001,1.299411e-005,0.000000e+000,3,7.420694e-001,0.000000e+000,,,,,,,,,,,,,,48,1,6.000000e+000,3.556290e-001,0.000000e+000,0,,0,
1678323487.023,,2.000000e+001,3.677838e+001,-1.002466e-005,0.000000e+000,3,5.674731e-001,0.000000e+000,,,,,,,,,,,,,,48,1,6.000000e+000,3.824997e-001,0.000000e+000,0,,0,
1678323547.563,,2.000000e+001,3.574423e+001,-1.023612e-005,0.000000e+000,3,5.537295e-001,0.000000e+000,,,,,,,,,,,,,,48,1,6.000000e+000,3.929024e-001,0.000000e+000,0,,0,
1678323606.453,,2.000000e+001,3.475148e+001,-9.808123e-006,0.000000e+000,3,5.339073e-001,0.000000e+000,,,,,,,,,,,,,,48,1,6.000000e+000,3.615799e-001,0.000000e+000,0,,0,
1678323663.633,,2.000000e+001,3.380202e+001,-9.310743e-006,0.000000e+000,3,5.615239e-001,0.000000e+000,,,,,,,,,,,,,,48,1,6.000000e+000,3.940620e-001,0.000000e+000,0,,0,
1678323728.293,,2.000000e+001,3.273717e+001,-1.043847e-005,0.000000e+000,3,5.513036e-001,0.000000e+000,,,,,,,,,,,,,,48,1,6.000000e+000,3.998604e-001,0.000000e+000,0,,0,
1678323787.603,,2.000000e+001,3.176310e+001,-9.249424e-006,0.000000e+000,3,5.357560e-001,0.000000e+000,,,,,,,,,,,,,,48,1,6.000000e+000,3.776913e-001,0.000000e+000,0,,0,
1678323849.144,,2.000000e+001,3.076559e+001,-9.953161e-006,0.000000e+000,3,5.501329e-001,0.000000e+000,,,,,,,,,,,,,,48,1,6.000000e+000,3.648205e-001,0.000000e+000,0,,0,
1678323911.454,,2.000000e+001,2.975879e+001,-9.783615e-006,0.000000e+000,3,5.778210e-001,0.000000e+000,,,,,,,,,,,,,,48,1,6.000000e+000,4.066982e-001,0.000000e+000,0,,0,
1678323971.604,,2.000000e+001,2.875372e+001,-9.925259e-006,0.000000e+000,3,5.646756e-001,0.000000e+000,,,,,,,,,,,,,,48,1,6.000000e+000,3.942699e-001,0.000000e+000,0,,0,
1678324030.174,,2.000000e+001,2.778632e+001,-9.821944e-006,0.000000e+000,3,5.745406e-001,0.000000e+000,,,,,,,,,,,,,,48,1,6.000000e+000,3.810482e-001,0.000000e+000,0,,0,
1678324091.884,,2.000000e+001,2.675014e+001,1.325521e-005,0.000000e+000,3,7.101479e-001,0.000000e+000,,,,,,,,,,,,,,48,1,6.000000e+000,4.187603e-001,0.000000e+000,0,,0,
1678324149.414,,2.000000e+001,2.579502e+001,-9.509854e-006,0.000000e+000,3,5.495839e-001,0.000000e+000,,,,,,,,,,,,,,48,1,6.000000e+000,3.831291e-001,0.000000e+000,0,,0,
1678324215.864,,2.000000e+001,2.441600e+001,-2.217051e-005,0.000000e+000,2,0.000000e+000,0.000000e+000,,,,,,,,,,,,,,48,1,6.000000e+000,8.184795e-001,0.000000e+000,0,,0,
1678324238.964,,2.000000e+001,2.389407e+001,-9.767873e-006,0.000000e+000,3,5.278211e-001,0.000000e+000,,,,,,,,,,,,,,48,1,6.000000e+000,2.083797e-001,0.000000e+000,0,,0,
1678324312.644,,2.000000e+001,2.280540e+001,-9.667742e-006,0.000000e+000,3,5.580979e-001,0.000000e+000,,,,,,,,,,,,,,48,1,6.000000e+000,3.436508e-001,0.000000e+000,0,,0,
1678324376.394,,2.000000e+001,2.179443e+001,1.288766e-005,0.000000e+000,3,7.535437e-001,0.000000e+000,,,,,,,,,,,,,,48,1,6.000000e+000,3.813114e-001,0.000000e+000,0,,0,
1678324438.554,,2.000000e+001,2.077309e+001,-9.890261e-006,0.000000e+000,3,5.753096e-001,0.000000e+000,,,,,,,,,,,,,,48,1,6.000000e+000,3.557701e-001,0.000000e+000,0,,0,
1678324501.654,,2.000000e+001,1.975563e+001,-9.412586e-006,0.000000e+000,3,5.691565e-001,0.000000e+000,,,,,,,,,,,,,,48,1,6.000000e+000,3.458691e-001,0.000000e+000,0,,0,
1678324563.685,,2.000000e+001,1.875193e+001,1.354394e-005,0.000000e+000,3,7.813471e-001,0.000000e+000,,,,,,,,,,,,,,48,1,6.000000e+000,3.793602e-001,0.000000e+000,0,,0,
1678324622.635,,2.000000e+001,1.778576e+001,1.318932e-005,0.000000e+000,3,7.342941e-001,0.000000e+000,,,,,,,,,,,,,,48,1,6.000000e+000,3.901711e-001,0.000000e+000,0,,0,
1678324682.585,,2.000000e+001,1.676323e+001,1.360675e-005,0.000000e+000,3,7.662266e-001,0.000000e+000,,,,,,,,,,,,,,48,1,6.000000e+000,3.830700e-001,0.000000e+000,0,,0,
1678324743.545,,2.000000e+001,1.574734e+001,1.324098e-005,0.000000e+000,3,7.521655e-001,0.000000e+000,,,,,,,,,,,,,,48,1,6.000000e+000,3.864908e-001,0.000000e+000,0,,0,
1678324802.665,,2.000000e+001,1.475035e+001,-1.017042e-005,0.000000e+000,3,5.702656e-001,0.000000e+000,,,,,,,,,,,,,,48,1,6.000000e+000,4.178200e-001,0.000000e+000,0,,0,
1678324860.055,,2.000000e+001,1.378996e+001,1.303237e-005,0.000000e+000,3,7.471443e-001,0.000000e+000,,,,,,,,,,,,,,48,1,6.000000e+000,3.998098e-001,0.000000e+000,0,,0,
1678324925.565,,2.000000e+001,1.274555e+001,-3.205512e-006,0.000000e+000,2,0.000000e+000,0.000000e+000,,,,,,,,,,,,,,48,1,6.000000e+000,3.559999e-001,0.000000e+000,0,,0,
1678324986.235,,2.000000e+001,1.178209e+001,1.333621e-005,0.000000e+000,3,7.736207e-001,0.000000e+000,,,,,,,,,,,,,,48,1,6.000000e+000,3.833303e-001,0.000000e+000,0,,0,
1678325047.265,,2.000000e+001,1.077816e+001,1.297209e-005,0.000000e+000,3,7.712011e-001,0.000000e+000,,,,,,,,,,,,,,48,1,6.000000e+000,3.959103e-001,0.000000e+000,0,,0,
1678325108.365,,2.000000e+001,9.762890e+000,1.348291e-005,0.000000e+000,3,7.732446e-001,0.000000e+000,,,,,,,,,,,,,,48,1,6.000000e+000,3.864880e-001,0.000000e+000,0,,0,
1678325171.325,,2.000000e+001,8.811861e+000,1.305764e-005,0.000000e+000,3,7.682996e-001,0.000000e+000,,,,,,,,,,,,,,48,1,6.000000e+000,3.732243e-001,0.000000e+000,0,,0,
1678325236.425,,2.000000e+001,7.774224e+000,1.331515e-005,0.000000e+000,3,7.888988e-001,0.000000e+000,,,,,,,,,,,,,,48,1,6.000000e+000,3.684459e-001,0.000000e+000,0,,0,
1678325298.108,,2.000000e+001,6.865741e+000,-3.347212e-006,0.000000e+000,2,0.000000e+000,0.000000e+000,,,,,,,,,,,,,,48,1,6.000000e+000,2.620473e-001,0.000000e+000,0,,0,
1678325378.938,,2.000000e+001,5.749048e+000,1.284768e-005,0.000000e+000,3,7.673729e-001,0.000000e+000,,,,,,,,,,,,,,48,1,6.000000e+000,3.891330e-001,0.000000e+000,0,,0,
1678325439.210,,2.000000e+001,4.771733e+000,-1.981884e-006,0.000000e+000,2,0.000000e+000,0.000000e+000,,,,,,,,,,,,,,48,1,6.000000e+000,3.987813e-001,0.000000e+000,0,,0,
1678325498.092,,2.000000e+001,3.790511e+000,-3.374205e-006,0.000000e+000,2,0.000000e+000,0.000000e+000,,,,,,,,,,,,,,48,1,6.000000e+000,3.586509e-001,0.000000e+000,0,,0,
1678325558.834,,2.000000e+001,2.784922e+000,-3.440076e-006,0.000000e+000,2,0.000000e+000,0.000000e+000,,,,,,,,,,,,,,48,1,6.000000e+000,3.286002e-001,0.000000e+000,0,,0,
1678325665.954,,2.000000e+001,1.978681e+000,1.404544e-005,0.000000e+000,3,7.928720e-001,0.000000e+000,,,,,,,,,,,,,,48,1,6.000000e+000,5.874991e-003,0.000000e+000,0,,0,
