# Supplementary material for: Ultrafast charge-transfer-induced spin transition in cobalt-tungstate molecular photomagnets
Source: Nat Commun. 2025 Jun 6;16:5012. doi: 10.1038/s41467-025-60401-4 (PMC12144094; doi:10.1038/s41467-025-60401-4)
Supplement: Supplementary file 5 — Source Data [file 41467_2025_60401_MOESM5_ESM.zip › Source_Data_files/Photomagnetism_CsCoW/photo3_785nm/photo3.dc.dat]

[Header]
TITLE,MPMS DC Measurement
BYAPP,MPMS Measurement,2.1,Summary
FILEOPENTIME, 1678280505.123000 3/8/2023, 10:01:45 PM

INFO, APPNAME, MPMS MultiVu Application, Revision 1.60,  Build 081

INFO, NAME, 230306_CsCoW4Brpy
INFO, WEIGHT, 0.001
INFO, AREA, 0.000
INFO, LENGTH, 0.000
INFO, SHAPE, 
INFO, COMMENT, tape
INFO, SEQUENCE FILE: continuous6_48.seq


INFO, BACKGROUND DATA FILE:, None


STARTUPAXIS,X,4,LINEAR,AUTO,0.000000,0.000000
STARTUPAXIS,Y1,5,LINEAR,AUTO,0.000000,0.000000


STARTUPGROUP,Longitudinal
FIELDGROUP,Longitudinal,1,2,3,4,5,6,7,8,9,15,16,17,18,27,28
FIELDGROUP,Transverse,1,2,3,4,10,11,12,13,14,19,20,21,22,27,28

PLOT_APPEARANCE,ALL,HORZ_GRID_ON,VERT_GRID_ON,MARKERS_AND_LINES

[Data]
Time,Comment,Field (Oe),Temperature (K),Long Moment (emu),Long Scan Std Dev,Long Algorithm,Long Reg Fit,Long Percent Error (%),Trans Moment (emu),Trans Scan Std Dev,Trans Algorithm,Trans Reg Fit,Trans Percent Error (%),Long Moment [w/o ABS] (emu),Long Scan Std Dev [w/o ABS],Long Reg Fit [w/o ABS],Long Percent Error [w/o ABS] (%),Trans Moment [w/o ABS] (emu),Trans Scan Std Dev [w/o ABS],Trans Reg Fit [w/o ABS],Trans Percent Error [w/o ABS] (%),Points per Scan,Scans per Measurement,Scan Length (cm),Delta Temp (K),Rot Position (deg),Error,EC Comp. Running,Using ABS,
1678280505.123,,2.000000e+001,2.998308e+000,-3.064550e-006,0.000000e+000,2,0.000000e+000,0.000000e+000,,,,,,,,,,,,,,48,1,6.000000e+000,3.319979e-003,0.000000e+000,0,,0,
1678280527.443,,2.000000e+001,3.002612e+000,1.225525e-005,0.000000e+000,3,7.578505e-001,0.000000e+000,,,,,,,,,,,,,,48,1,6.000000e+000,1.533389e-002,0.000000e+000,0,,0,
1678280551.813,,2.000000e+001,2.993387e+000,1.286038e-005,0.000000e+000,3,7.529854e-001,0.000000e+000,,,,,,,,,,,,,,48,1,6.000000e+000,1.793861e-003,0.000000e+000,0,,0,
1678280576.203,,2.000000e+001,2.991736e+000,1.267595e-005,0.000000e+000,3,7.490430e-001,0.000000e+000,,,,,,,,,,,,,,48,1,6.000000e+000,9.429455e-004,0.000000e+000,0,,0,
1678280600.163,,2.000000e+001,2.993198e+000,1.417806e-005,0.000000e+000,3,7.900230e-001,0.000000e+000,,,,,,,,,,,,,,48,1,6.000000e+000,1.603842e-003,0.000000e+000,0,,0,
1678280623.223,,2.000000e+001,2.992207e+000,-9.584779e-006,0.000000e+000,3,5.980129e-001,0.000000e+000,,,,,,,,,,,,,,48,1,6.000000e+000,1.878738e-004,0.000000e+000,0,,0,
1678280647.133,,2.000000e+001,2.992254e+000,1.299794e-005,0.000000e+000,3,7.413109e-001,0.000000e+000,,,,,,,,,,,,,,48,1,6.000000e+000,9.298325e-005,0.000000e+000,0,,0,
1678280670.493,,2.000000e+001,2.995802e+000,1.283513e-005,0.000000e+000,3,7.519124e-001,0.000000e+000,,,,,,,,,,,,,,48,1,6.000000e+000,6.811857e-003,0.000000e+000,0,,0,
1678280694.913,,2.000000e+001,2.992349e+000,1.218192e-005,0.000000e+000,3,7.177709e-001,0.000000e+000,,,,,,,,,,,,,,48,1,6.000000e+000,9.512901e-005,0.000000e+000,0,,0,
1678280717.353,,2.000000e+001,2.993057e+000,1.247878e-005,0.000000e+000,3,7.413552e-001,0.000000e+000,,,,,,,,,,,,,,48,1,6.000000e+000,1.886845e-003,0.000000e+000,0,,0,
1678280789.043,,2.000000e+001,2.993528e+000,1.235066e-005,0.000000e+000,3,7.537590e-001,0.000000e+000,,,,,,,,,,,,,,48,1,6.000000e+000,1.510859e-003,0.000000e+000,0,,0,
1678280813.673,,2.000000e+001,2.992962e+000,1.265804e-005,0.000000e+000,3,7.607218e-001,0.000000e+000,,,,,,,,,,,,,,48,1,6.000000e+000,1.881123e-004,0.000000e+000,0,,0,
1678280837.013,,2.000000e+001,2.995137e+000,1.257287e-005,0.000000e+000,3,7.480597e-001,0.000000e+000,,,,,,,,,,,,,,48,1,6.000000e+000,5.105972e-003,0.000000e+000,0,,0,
1678280860.923,,2.000000e+001,2.992679e+000,1.291201e-005,0.000000e+000,3,7.845957e-001,0.000000e+000,,,,,,,,,,,,,,48,1,6.000000e+000,1.890659e-004,0.000000e+000,0,,0,
1678280907.983,,2.000000e+001,2.992821e+000,-1.010930e-005,0.000000e+000,3,5.599617e-001,0.000000e+000,,,,,,,,,,,,,,48,1,6.000000e+000,2.827644e-004,0.000000e+000,0,,0,
1678280930.943,,2.000000e+001,2.995894e+000,1.289199e-005,0.000000e+000,3,7.519559e-001,0.000000e+000,,,,,,,,,,,,,,48,1,6.000000e+000,4.732132e-003,0.000000e+000,0,,0,
1678280956.303,,2.000000e+001,2.993198e+000,-3.102065e-006,0.000000e+000,2,0.000000e+000,0.000000e+000,,,,,,,,,,,,,,48,1,6.000000e+000,1.037836e-003,0.000000e+000,0,,0,
1678280978.713,,2.000000e+001,2.992774e+000,1.228066e-005,0.000000e+000,3,7.244456e-001,0.000000e+000,,,,,,,,,,,,,,48,1,6.000000e+000,1.320839e-003,0.000000e+000,0,,0,
1678281001.754,,2.000000e+001,2.993623e+000,1.331350e-005,0.000000e+000,3,7.528210e-001,0.000000e+000,,,,,,,,,,,,,,48,1,6.000000e+000,1.510143e-003,0.000000e+000,0,,0,
1678281024.504,,2.000000e+001,2.993292e+000,1.300126e-005,0.000000e+000,3,7.330938e-001,0.000000e+000,,,,,,,,,,,,,,48,1,6.000000e+000,4.718304e-004,0.000000e+000,0,,0,
1678281048.634,,2.000000e+001,2.994473e+000,1.364745e-005,0.000000e+000,3,7.654043e-001,0.000000e+000,,,,,,,,,,,,,,48,1,6.000000e+000,1.512051e-003,0.000000e+000,0,,0,
1678281072.974,,2.000000e+001,2.992915e+000,1.319103e-005,0.000000e+000,3,7.672225e-001,0.000000e+000,,,,,,,,,,,,,,48,1,6.000000e+000,8.499622e-004,0.000000e+000,0,,0,
1678281096.564,,2.000000e+001,3.006298e+000,-9.700577e-006,0.000000e+000,3,5.805108e-001,0.000000e+000,,,,,,,,,,,,,,48,1,6.000000e+000,2.723789e-002,0.000000e+000,0,,0,
1678281119.794,,2.000000e+001,3.006204e+000,-9.719238e-006,0.000000e+000,3,5.800655e-001,0.000000e+000,,,,,,,,,,,,,,48,1,6.000000e+000,2.742696e-002,0.000000e+000,0,,0,
1678281145.066,,2.000000e+001,2.992349e+000,-2.887538e-006,0.000000e+000,2,0.000000e+000,0.000000e+000,,,,,,,,,,,,,,48,1,6.000000e+000,2.820492e-004,0.000000e+000,0,,0,
1678281170.368,,2.000000e+001,2.992915e+000,2.005993e-006,0.000000e+000,2,0.000000e+000,0.000000e+000,,,,,,,,,,,,,,48,1,6.000000e+000,8.499622e-004,0.000000e+000,0,,0,
1678281194.008,,2.000000e+001,3.006536e+000,1.257321e-005,0.000000e+000,3,5.511567e-001,0.000000e+000,,,,,,,,,,,,,,48,1,6.000000e+000,2.714920e-002,0.000000e+000,0,,0,
1678281217.208,,2.000000e+001,2.993812e+000,2.037540e-005,0.000000e+000,3,7.280456e-001,0.000000e+000,,,,,,,,,,,,,,48,1,6.000000e+000,5.671978e-004,0.000000e+000,0,,0,
1678281240.608,,2.000000e+001,2.995372e+000,2.727937e-005,0.000000e+000,3,7.880023e-001,0.000000e+000,,,,,,,,,,,,,,48,1,6.000000e+000,2.552986e-003,0.000000e+000,0,,0,
1678281263.238,,2.000000e+001,3.003299e+000,3.206831e-005,0.000000e+000,3,8.131889e-001,0.000000e+000,,,,,,,,,,,,,,48,1,6.000000e+000,1.991701e-002,0.000000e+000,0,,0,
1678281286.078,,2.000000e+001,2.994237e+000,3.666353e-005,0.000000e+000,3,8.350117e-001,0.000000e+000,,,,,,,,,,,,,,48,1,6.000000e+000,1.605988e-003,0.000000e+000,0,,0,
1678281308.588,,2.000000e+001,2.995229e+000,4.014040e-005,0.000000e+000,3,8.489363e-001,0.000000e+000,,,,,,,,,,,,,,48,1,6.000000e+000,2.080917e-003,0.000000e+000,0,,0,
1678281331.548,,2.000000e+001,2.995277e+000,4.460970e-005,0.000000e+000,3,8.701863e-001,0.000000e+000,,,,,,,,,,,,,,48,1,6.000000e+000,1.986027e-003,0.000000e+000,0,,0,
1678281356.218,,2.000000e+001,2.995893e+000,4.759273e-005,0.000000e+000,3,8.698606e-001,0.000000e+000,,,,,,,,,,,,,,48,1,6.000000e+000,4.353046e-003,0.000000e+000,0,,0,
1678281379.808,,2.000000e+001,2.995939e+000,5.029024e-005,0.000000e+000,3,8.824051e-001,0.000000e+000,,,,,,,,,,,,,,48,1,6.000000e+000,1.040936e-003,0.000000e+000,0,,0,
1678281404.458,,2.000000e+001,2.995229e+000,5.357793e-005,0.000000e+000,3,8.927630e-001,0.000000e+000,,,,,,,,,,,,,,48,1,6.000000e+000,2.459049e-003,0.000000e+000,0,,0,
1678281475.068,,2.000000e+001,3.005158e+000,5.982425e-005,0.000000e+000,3,9.040654e-001,0.000000e+000,,,,,,,,,,,,,,48,1,6.000000e+000,2.004862e-003,0.000000e+000,0,,0,
1678281497.418,,2.000000e+001,3.011968e+000,6.136573e-005,0.000000e+000,3,9.022935e-001,0.000000e+000,,,,,,,,,,,,,,48,1,6.000000e+000,8.168936e-003,0.000000e+000,0,,0,
1678281521.958,,2.000000e+001,2.997304e+000,6.338301e-005,0.000000e+000,3,9.036555e-001,0.000000e+000,,,,,,,,,,,,,,48,1,6.000000e+000,1.828694e-002,0.000000e+000,0,,0,
1678281546.158,,2.000000e+001,2.989007e+000,6.490904e-005,0.000000e+000,3,9.090240e-001,0.000000e+000,,,,,,,,,,,,,,48,1,6.000000e+000,1.691818e-003,0.000000e+000,0,,0,
1678281570.728,,2.000000e+001,2.998175e+000,6.643293e-005,0.000000e+000,3,9.131771e-001,0.000000e+000,,,,,,,,,,,,,,48,1,6.000000e+000,9.104013e-003,0.000000e+000,0,,0,
1678281617.258,,2.000000e+001,2.994426e+000,6.991324e-005,0.000000e+000,3,9.112031e-001,0.000000e+000,,,,,,,,,,,,,,48,1,6.000000e+000,1.039028e-003,0.000000e+000,0,,0,
1678281641.458,,2.000000e+001,3.007907e+000,7.067802e-005,0.000000e+000,3,9.144081e-001,0.000000e+000,,,,,,,,,,,,,,48,1,6.000000e+000,2.460098e-002,0.000000e+000,0,,0,
1678281665.038,,2.000000e+001,3.000849e+000,7.232936e-005,0.000000e+000,3,9.162312e-001,0.000000e+000,,,,,,,,,,,,,,48,1,6.000000e+000,1.445198e-002,0.000000e+000,0,,0,
1678281687.998,,2.000000e+001,2.994000e+000,7.349184e-005,0.000000e+000,3,9.203406e-001,0.000000e+000,,,,,,,,,,,,,,48,1,6.000000e+000,1.890659e-004,0.000000e+000,0,,0,
1678281711.419,,2.000000e+001,2.994756e+000,7.429726e-005,0.000000e+000,3,9.210799e-001,0.000000e+000,,,,,,,,,,,,,,48,1,6.000000e+000,0.000000e+000,0.000000e+000,0,,0,
1678281735.259,,2.000000e+001,2.995134e+000,7.570231e-005,0.000000e+000,3,9.209571e-001,0.000000e+000,,,,,,,,,,,,,,48,1,6.000000e+000,3.788471e-004,0.000000e+000,0,,0,
1678281757.319,,2.000000e+001,2.994899e+000,7.688360e-005,0.000000e+000,3,9.266155e-001,0.000000e+000,,,,,,,,,,,,,,48,1,6.000000e+000,1.985073e-003,0.000000e+000,0,,0,
1678281780.749,,2.000000e+001,2.993764e+000,7.792170e-005,0.000000e+000,3,9.274218e-001,0.000000e+000,,,,,,,,,,,,,,48,1,6.000000e+000,2.830029e-004,0.000000e+000,0,,0,
1678281803.969,,2.000000e+001,2.994756e+000,7.897211e-005,0.000000e+000,3,9.248708e-001,0.000000e+000,,,,,,,,,,,,,,48,1,6.000000e+000,5.669594e-004,0.000000e+000,0,,0,
1678281827.979,,2.000000e+001,2.995276e+000,7.975551e-005,0.000000e+000,3,9.256164e-001,0.000000e+000,,,,,,,,,,,,,,48,1,6.000000e+000,4.720688e-004,0.000000e+000,0,,0,
1678281850.939,,2.000000e+001,2.996130e+000,8.083570e-005,0.000000e+000,3,9.280283e-001,0.000000e+000,,,,,,,,,,,,,,48,1,6.000000e+000,4.069805e-003,0.000000e+000,0,,0,
1678281875.369,,2.000000e+001,2.998548e+000,8.141588e-005,0.000000e+000,3,9.273093e-001,0.000000e+000,,,,,,,,,,,,,,48,1,6.000000e+000,5.882025e-003,0.000000e+000,0,,0,
1678281899.959,,2.000000e+001,2.996223e+000,8.278188e-005,0.000000e+000,3,9.307330e-001,0.000000e+000,,,,,,,,,,,,,,48,1,6.000000e+000,1.987934e-003,0.000000e+000,0,,0,
1678281922.999,,2.000000e+001,2.994996e+000,8.380815e-005,0.000000e+000,3,9.341512e-001,0.000000e+000,,,,,,,,,,,,,,48,1,6.000000e+000,5.010843e-003,0.000000e+000,0,,0,
1678281946.019,,2.000000e+001,2.993812e+000,8.389792e-005,0.000000e+000,3,9.289872e-001,0.000000e+000,,,,,,,,,,,,,,48,1,6.000000e+000,1.890659e-004,0.000000e+000,0,,0,
1678281969.189,,2.000000e+001,2.993340e+000,8.471376e-005,0.000000e+000,3,9.273270e-001,0.000000e+000,,,,,,,,,,,,,,48,1,6.000000e+000,7.550716e-004,0.000000e+000,0,,0,
1678281992.319,,2.000000e+001,2.992773e+000,8.569987e-005,0.000000e+000,3,9.304959e-001,0.000000e+000,,,,,,,,,,,,,,48,1,6.000000e+000,3.778934e-004,0.000000e+000,0,,0,
1678282016.029,,2.000000e+001,2.995276e+000,8.651325e-005,0.000000e+000,3,9.317299e-001,0.000000e+000,,,,,,,,,,,,,,48,1,6.000000e+000,1.229048e-003,0.000000e+000,0,,0,
1678282039.539,,2.000000e+001,3.013355e+000,8.732774e-005,0.000000e+000,3,9.343827e-001,0.000000e+000,,,,,,,,,,,,,,48,1,6.000000e+000,3.492880e-002,0.000000e+000,0,,0,
1678282109.589,,2.000000e+001,3.106577e+000,9.011458e-005,0.000000e+000,3,9.332824e-001,0.000000e+000,,,,,,,,,,,,,,48,1,6.000000e+000,8.451390e-002,0.000000e+000,0,,0,
1678282132.799,,2.000000e+001,2.826099e+000,9.072569e-005,0.000000e+000,3,9.381414e-001,0.000000e+000,,,,,,,,,,,,,,48,1,6.000000e+000,4.764421e-001,0.000000e+000,0,,0,
1678282205.279,,2.000000e+001,2.896682e+000,7.830618e-005,0.000000e+000,2,0.000000e+000,0.000000e+000,,,,,,,,,,,,,,48,1,6.000000e+000,1.459160e-001,0.000000e+000,0,,0,
1678282228.439,,2.000000e+001,2.936626e+000,9.168669e-005,0.000000e+000,3,9.340587e-001,0.000000e+000,,,,,,,,,,,,,,48,1,6.000000e+000,2.078605e-002,0.000000e+000,0,,0,
1678282251.959,,2.000000e+001,2.962392e+000,9.195746e-005,0.000000e+000,3,9.347798e-001,0.000000e+000,,,,,,,,,,,,,,48,1,6.000000e+000,2.830620e-001,0.000000e+000,0,,0,
1678282275.639,,2.000000e+001,4.456897e+000,8.968111e-005,0.000000e+000,3,9.363669e-001,0.000000e+000,,,,,,,,,,,,,,48,1,6.000000e+000,2.708670e+000,0.000000e+000,0,,0,
1678282331.481,,2.000000e+001,7.451034e+000,8.911447e-005,0.000000e+000,3,9.322963e-001,0.000000e+000,,,,,,,,,,,,,,48,1,6.000000e+000,3.072500e-002,0.000000e+000,0,,0,
1678282355.321,,2.000000e+001,7.373713e+000,9.048394e-005,0.000000e+000,3,9.334403e-001,0.000000e+000,,,,,,,,,,,,,,48,1,6.000000e+000,1.450891e-001,0.000000e+000,0,,0,
1678282378.551,,2.000000e+001,7.280530e+000,9.146499e-005,0.000000e+000,3,9.392470e-001,0.000000e+000,,,,,,,,,,,,,,48,1,6.000000e+000,1.052589e-001,0.000000e+000,0,,0,
1678282403.231,,2.000000e+001,7.203969e+000,9.179531e-005,0.000000e+000,3,9.382960e-001,0.000000e+000,,,,,,,,,,,,,,48,1,6.000000e+000,6.342411e-002,0.000000e+000,0,,0,
1678282426.822,,2.000000e+001,7.163768e+000,9.145788e-005,0.000000e+000,3,9.340754e-001,0.000000e+000,,,,,,,,,,,,,,48,1,6.000000e+000,6.362677e-002,0.000000e+000,0,,0,
1678282451.582,,2.000000e+001,7.121551e+000,9.203394e-005,0.000000e+000,3,9.332460e-001,0.000000e+000,,,,,,,,,,,,,,48,1,6.000000e+000,1.875496e-002,0.000000e+000,0,,0,
1678282474.852,,2.000000e+001,7.120916e+000,9.284336e-005,0.000000e+000,3,9.366994e-001,0.000000e+000,,,,,,,,,,,,,,48,1,6.000000e+000,3.852415e-002,0.000000e+000,0,,0,
1678282497.762,,2.000000e+001,7.203760e+000,9.288142e-005,0.000000e+000,3,9.358592e-001,0.000000e+000,,,,,,,,,,,,,,48,1,6.000000e+000,1.565990e-001,0.000000e+000,0,,0,
1678282520.802,,2.000000e+001,7.568089e+000,9.291895e-005,0.000000e+000,3,9.405832e-001,0.000000e+000,,,,,,,,,,,,,,48,1,6.000000e+000,5.099220e-001,0.000000e+000,0,,0,
1678282544.542,,2.000000e+001,7.714520e+000,9.235523e-005,0.000000e+000,3,9.374569e-001,0.000000e+000,,,,,,,,,,,,,,48,1,6.000000e+000,2.276211e-001,0.000000e+000,0,,0,
1678282567.792,,2.000000e+001,7.314719e+000,9.341622e-005,0.000000e+000,3,9.369794e-001,0.000000e+000,,,,,,,,,,,,,,48,1,6.000000e+000,3.103509e-001,0.000000e+000,0,,0,
1678282939.382,,2.000000e+001,3.002505e+000,9.668661e-005,0.000000e+000,3,9.402493e-001,0.000000e+000,,,,,,,,,,,,,,48,1,6.000000e+000,7.580042e-003,0.000000e+000,0,,0,
1678282962.862,,2.000000e+001,3.003587e+000,9.671075e-005,0.000000e+000,3,9.391446e-001,0.000000e+000,,,,,,,,,,,,,,48,1,6.000000e+000,5.414963e-003,0.000000e+000,0,,0,
1678283033.032,,2.000000e+001,2.990349e+000,9.674069e-005,0.000000e+000,3,9.396579e-001,0.000000e+000,,,,,,,,,,,,,,48,1,6.000000e+000,7.565975e-003,0.000000e+000,0,,0,
1678283056.652,,2.000000e+001,2.994642e+000,9.617127e-005,0.000000e+000,3,9.385201e-001,0.000000e+000,,,,,,,,,,,,,,48,1,6.000000e+000,1.020908e-003,0.000000e+000,0,,0,
1678283080.202,,2.000000e+001,2.994832e+000,9.655223e-005,0.000000e+000,3,9.402162e-001,0.000000e+000,,,,,,,,,,,,,,48,1,6.000000e+000,3.814697e-005,0.000000e+000,0,,0,
1678283104.742,,2.000000e+001,2.993320e+000,9.640827e-005,0.000000e+000,3,9.389957e-001,0.000000e+000,,,,,,,,,,,,,,48,1,6.000000e+000,3.390312e-004,0.000000e+000,0,,0,
1678283127.572,,2.000000e+001,2.993246e+000,9.673180e-005,0.000000e+000,3,9.414423e-001,0.000000e+000,,,,,,,,,,,,,,48,1,6.000000e+000,1.890659e-004,0.000000e+000,0,,0,
1678283150.703,,2.000000e+001,2.993378e+000,9.660845e-005,0.000000e+000,3,9.404756e-001,0.000000e+000,,,,,,,,,,,,,,48,1,6.000000e+000,7.510185e-005,0.000000e+000,0,,0,
1678283173.373,,2.000000e+001,2.993301e+000,9.678173e-005,0.000000e+000,3,9.391521e-001,0.000000e+000,,,,,,,,,,,,,,48,1,6.000000e+000,9.810925e-004,0.000000e+000,0,,0,
1678283196.353,,2.000000e+001,2.993169e+000,9.650493e-005,0.000000e+000,3,9.376367e-001,0.000000e+000,,,,,,,,,,,,,,48,1,6.000000e+000,7.169247e-004,0.000000e+000,0,,0,
1678283219.663,,2.000000e+001,2.993396e+000,9.642359e-005,0.000000e+000,3,9.362539e-001,0.000000e+000,,,,,,,,,,,,,,48,1,6.000000e+000,2.639294e-004,0.000000e+000,0,,0,
1678283243.003,,2.000000e+001,2.993320e+000,9.657170e-005,0.000000e+000,3,9.399583e-001,0.000000e+000,,,,,,,,,,,,,,48,1,6.000000e+000,1.130104e-004,0.000000e+000,0,,0,
1678283266.343,,2.000000e+001,2.993944e+000,9.684105e-005,0.000000e+000,3,9.403511e-001,0.000000e+000,,,,,,,,,,,,,,48,1,6.000000e+000,1.057863e-003,0.000000e+000,0,,0,
1678283290.103,,2.000000e+001,2.993320e+000,9.658804e-005,0.000000e+000,3,9.413462e-001,0.000000e+000,,,,,,,,,,,,,,48,1,6.000000e+000,6.408691e-004,0.000000e+000,0,,0,
1678283313.713,,2.000000e+001,2.993585e+000,9.635152e-005,0.000000e+000,3,9.379287e-001,0.000000e+000,,,,,,,,,,,,,,48,1,6.000000e+000,7.178783e-004,0.000000e+000,0,,0,
1678283335.923,,2.000000e+001,2.994000e+000,9.636336e-005,0.000000e+000,3,9.334089e-001,0.000000e+000,,,,,,,,,,,,,,48,1,6.000000e+000,1.625061e-003,0.000000e+000,0,,0,
1678283359.043,,2.000000e+001,2.994511e+000,9.669807e-005,0.000000e+000,3,9.378722e-001,0.000000e+000,,,,,,,,,,,,,,48,1,6.000000e+000,6.048679e-004,0.000000e+000,0,,0,
1678283381.773,,2.000000e+001,2.993472e+000,9.654036e-005,0.000000e+000,3,9.405555e-001,0.000000e+000,,,,,,,,,,,,,,48,1,6.000000e+000,1.127720e-004,0.000000e+000,0,,0,
1678283403.783,,2.000000e+001,2.993660e+000,9.621189e-005,0.000000e+000,3,9.387136e-001,0.000000e+000,,,,,,,,,,,,,,48,1,6.000000e+000,2.641678e-004,0.000000e+000,0,,0,
1678283426.453,,2.000000e+001,2.993716e+000,9.640794e-005,0.000000e+000,3,9.394152e-001,0.000000e+000,,,,,,,,,,,,,,48,1,6.000000e+000,1.511574e-004,0.000000e+000,0,,0,
1678283449.403,,2.000000e+001,2.993641e+000,9.621865e-005,0.000000e+000,3,9.357069e-001,0.000000e+000,,,,,,,,,,,,,,48,1,6.000000e+000,0.000000e+000,0.000000e+000,0,,0,
1678283472.103,,2.000000e+001,2.993736e+000,9.613956e-005,0.000000e+000,3,9.366217e-001,0.000000e+000,,,,,,,,,,,,,,48,1,6.000000e+000,5.660057e-004,0.000000e+000,0,,0,
1678283495.673,,2.000000e+001,2.993226e+000,9.626555e-005,0.000000e+000,3,9.364103e-001,0.000000e+000,,,,,,,,,,,,,,48,1,6.000000e+000,0.000000e+000,0.000000e+000,0,,0,
1678283518.603,,2.000000e+001,2.993283e+000,9.687906e-005,0.000000e+000,3,9.407682e-001,0.000000e+000,,,,,,,,,,,,,,48,1,6.000000e+000,1.139641e-004,0.000000e+000,0,,0,
1678283541.443,,2.000000e+001,2.993453e+000,9.637020e-005,0.000000e+000,3,9.383334e-001,0.000000e+000,,,,,,,,,,,,,,48,1,6.000000e+000,2.260208e-004,0.000000e+000,0,,0,
1678283565.253,,2.000000e+001,2.993359e+000,9.645909e-005,0.000000e+000,3,9.379839e-001,0.000000e+000,,,,,,,,,,,,,,48,1,6.000000e+000,4.150867e-004,0.000000e+000,0,,0,
1678283588.213,,2.000000e+001,2.993641e+000,9.620622e-005,0.000000e+000,3,9.389238e-001,0.000000e+000,,,,,,,,,,,,,,48,1,6.000000e+000,9.810925e-004,0.000000e+000,0,,0,
1678283610.593,,2.000000e+001,2.994133e+000,9.687860e-005,0.000000e+000,3,9.425508e-001,0.000000e+000,,,,,,,,,,,,,,48,1,6.000000e+000,6.809235e-004,0.000000e+000,0,,0,
1678283633.343,,2.000000e+001,2.993113e+000,9.638981e-005,0.000000e+000,3,9.383233e-001,0.000000e+000,,,,,,,,,,,,,,48,1,6.000000e+000,1.509190e-004,0.000000e+000,0,,0,
1678283656.483,,2.000000e+001,2.993622e+000,9.586579e-005,0.000000e+000,3,9.394410e-001,0.000000e+000,,,,,,,,,,,,,,48,1,6.000000e+000,8.690357e-004,0.000000e+000,0,,0,
1678283679.493,,2.000000e+001,2.993943e+000,9.697291e-005,0.000000e+000,3,9.440200e-001,0.000000e+000,,,,,,,,,,,,,,48,1,6.000000e+000,2.269745e-004,0.000000e+000,0,,0,
1678283703.123,,2.000000e+001,2.993358e+000,9.627028e-005,0.000000e+000,3,9.380759e-001,0.000000e+000,,,,,,,,,,,,,,48,1,6.000000e+000,3.399849e-004,0.000000e+000,0,,0,
1678283726.323,,2.000000e+001,2.993622e+000,9.635359e-005,0.000000e+000,3,9.380975e-001,0.000000e+000,,,,,,,,,,,,,,48,1,6.000000e+000,1.890659e-004,0.000000e+000,0,,0,
1678283747.763,,2.000000e+001,2.993660e+000,9.637415e-005,0.000000e+000,3,9.371902e-001,0.000000e+000,,,,,,,,,,,,,,48,1,6.000000e+000,6.408691e-004,0.000000e+000,0,,0,
1678283771.523,,2.000000e+001,2.993509e+000,9.625534e-005,0.000000e+000,3,9.379296e-001,0.000000e+000,,,,,,,,,,,,,,48,1,6.000000e+000,2.639294e-004,0.000000e+000,0,,0,
1678283793.833,,2.000000e+001,2.993509e+000,9.638634e-005,0.000000e+000,3,9.379643e-001,0.000000e+000,,,,,,,,,,,,,,48,1,6.000000e+000,2.639294e-004,0.000000e+000,0,,0,
1678283817.153,,2.000000e+001,2.993377e+000,9.641995e-005,0.000000e+000,3,9.389223e-001,0.000000e+000,,,,,,,,,,,,,,48,1,6.000000e+000,0.000000e+000,0.000000e+000,0,,0,
1678283840.073,,2.000000e+001,2.993207e+000,9.613417e-005,0.000000e+000,3,9.390199e-001,0.000000e+000,,,,,,,,,,,,,,48,1,6.000000e+000,1.890659e-004,0.000000e+000,0,,0,
1678283863.134,,2.000000e+001,2.993491e+000,9.618781e-005,0.000000e+000,3,9.382608e-001,0.000000e+000,,,,,,,,,,,,,,48,1,6.000000e+000,3.778934e-004,0.000000e+000,0,,0,
1678283886.934,,2.000000e+001,2.993396e+000,9.638914e-005,0.000000e+000,3,9.383411e-001,0.000000e+000,,,,,,,,,,,,,,48,1,6.000000e+000,1.878738e-004,0.000000e+000,0,,0,
1678283910.264,,2.000000e+001,2.993472e+000,9.662296e-005,0.000000e+000,3,9.385019e-001,0.000000e+000,,,,,,,,,,,,,,48,1,6.000000e+000,3.387928e-004,0.000000e+000,0,,0,
1678283934.754,,2.000000e+001,2.993339e+000,9.670702e-005,0.000000e+000,3,9.386001e-001,0.000000e+000,,,,,,,,,,,,,,48,1,6.000000e+000,6.039143e-004,0.000000e+000,0,,0,
1678283957.234,,2.000000e+001,2.995591e+000,9.597301e-005,0.000000e+000,3,9.375432e-001,0.000000e+000,,,,,,,,,,,,,,48,1,6.000000e+000,4.502058e-003,0.000000e+000,0,,0,
1678283980.154,,2.000000e+001,2.997165e+000,9.614523e-005,0.000000e+000,3,9.380779e-001,0.000000e+000,,,,,,,,,,,,,,48,1,6.000000e+000,6.896973e-003,0.000000e+000,0,,0,
1678284003.214,,2.000000e+001,2.993604e+000,9.582626e-005,0.000000e+000,3,9.367281e-001,0.000000e+000,,,,,,,,,,,,,,48,1,6.000000e+000,9.820461e-004,0.000000e+000,0,,0,
1678284026.704,,2.000000e+001,2.999017e+000,9.608466e-005,0.000000e+000,3,9.367437e-001,0.000000e+000,,,,,,,,,,,,,,48,1,6.000000e+000,1.226282e-002,0.000000e+000,0,,0,
1678284049.494,,2.000000e+001,2.995875e+000,9.601031e-005,0.000000e+000,3,9.366429e-001,0.000000e+000,,,,,,,,,,,,,,48,1,6.000000e+000,5.298853e-003,0.000000e+000,0,,0,
1678284073.874,,2.000000e+001,2.993151e+000,9.622634e-005,0.000000e+000,3,9.383811e-001,0.000000e+000,,,,,,,,,,,,,,48,1,6.000000e+000,3.020763e-004,0.000000e+000,0,,0,
1678284097.084,,2.000000e+001,2.993169e+000,9.657062e-005,0.000000e+000,3,9.397629e-001,0.000000e+000,,,,,,,,,,,,,,48,1,6.000000e+000,3.695488e-005,0.000000e+000,0,,0,
1678284120.114,,2.000000e+001,2.993264e+000,9.582921e-005,0.000000e+000,3,9.360878e-001,0.000000e+000,,,,,,,,,,,,,,48,1,6.000000e+000,2.260208e-004,0.000000e+000,0,,0,
1678284143.694,,2.000000e+001,2.995192e+000,9.611323e-005,0.000000e+000,3,9.374993e-001,0.000000e+000,,,,,,,,,,,,,,48,1,6.000000e+000,2.043009e-003,0.000000e+000,0,,0,
1678284166.234,,2.000000e+001,2.994113e+000,9.590779e-005,0.000000e+000,3,9.365544e-001,0.000000e+000,,,,,,,,,,,,,,48,1,6.000000e+000,1.130104e-004,0.000000e+000,0,,0,
1678284189.394,,2.000000e+001,2.994379e+000,9.595392e-005,0.000000e+000,3,9.374427e-001,0.000000e+000,,,,,,,,,,,,,,48,1,6.000000e+000,6.430149e-004,0.000000e+000,0,,0,
1678284212.504,,2.000000e+001,2.995286e+000,9.658750e-005,0.000000e+000,3,9.415834e-001,0.000000e+000,,,,,,,,,,,,,,48,1,6.000000e+000,1.172066e-003,0.000000e+000,0,,0,
1678284236.084,,2.000000e+001,2.996648e+000,9.628895e-005,0.000000e+000,3,9.396552e-001,0.000000e+000,,,,,,,,,,,,,,48,1,6.000000e+000,8.709431e-004,0.000000e+000,0,,0,
1678284260.004,,2.000000e+001,3.002183e+000,9.692199e-005,0.000000e+000,3,9.426337e-001,0.000000e+000,,,,,,,,,,,,,,48,1,6.000000e+000,8.759022e-003,0.000000e+000,0,,0,
1678284284.254,,2.000000e+001,3.013775e+000,9.598798e-005,0.000000e+000,3,9.380537e-001,0.000000e+000,,,,,,,,,,,,,,48,1,6.000000e+000,1.213002e-002,0.000000e+000,0,,0,
1678284307.604,,2.000000e+001,3.000317e+000,9.652245e-005,0.000000e+000,3,9.396979e-001,0.000000e+000,,,,,,,,,,,,,,48,1,6.000000e+000,1.478601e-002,0.000000e+000,0,,0,
1678284331.264,,2.000000e+001,2.992980e+000,9.605981e-005,0.000000e+000,3,9.378161e-001,0.000000e+000,,,,,,,,,,,,,,48,1,6.000000e+000,1.130104e-004,0.000000e+000,0,,0,
1678284354.374,,2.000000e+001,2.992095e+000,9.605118e-005,0.000000e+000,3,9.369828e-001,0.000000e+000,,,,,,,,,,,,,,48,1,6.000000e+000,1.884937e-003,0.000000e+000,0,,0,
1678284376.594,,2.000000e+001,2.991265e+000,9.674265e-005,0.000000e+000,3,9.403804e-001,0.000000e+000,,,,,,,,,,,,,,48,1,6.000000e+000,2.260208e-004,0.000000e+000,0,,0,
1678284399.774,,2.000000e+001,2.990738e+000,9.580878e-005,0.000000e+000,3,9.359934e-001,0.000000e+000,,,,,,,,,,,,,,48,1,6.000000e+000,1.280069e-003,0.000000e+000,0,,0,
1678284423.314,,2.000000e+001,2.989928e+000,9.633013e-005,0.000000e+000,3,9.355648e-001,0.000000e+000,,,,,,,,,,,,,,48,1,6.000000e+000,3.390312e-004,0.000000e+000,0,,0,
1678284446.274,,2.000000e+001,2.989797e+000,9.611241e-005,0.000000e+000,3,9.360055e-001,0.000000e+000,,,,,,,,,,,,,,48,1,6.000000e+000,7.510185e-005,0.000000e+000,0,,0,
1678284469.184,,2.000000e+001,2.992228e+000,9.640982e-005,0.000000e+000,3,9.386544e-001,0.000000e+000,,,,,,,,,,,,,,48,1,6.000000e+000,2.979040e-003,0.000000e+000,0,,0,
1678284491.624,,2.000000e+001,2.990135e+000,9.666225e-005,0.000000e+000,3,9.408724e-001,0.000000e+000,,,,,,,,,,,,,,48,1,6.000000e+000,6.020069e-004,0.000000e+000,0,,0,
1678284515.524,,2.000000e+001,2.989872e+000,9.669325e-005,0.000000e+000,3,9.407194e-001,0.000000e+000,,,,,,,,,,,,,,48,1,6.000000e+000,0.000000e+000,0.000000e+000,0,,0,
1678284538.804,,2.000000e+001,2.991171e+000,9.662078e-005,0.000000e+000,3,9.417491e-001,0.000000e+000,,,,,,,,,,,,,,48,1,6.000000e+000,2.525091e-003,0.000000e+000,0,,0,
1678284562.044,,2.000000e+001,2.990285e+000,9.611250e-005,0.000000e+000,3,9.345273e-001,0.000000e+000,,,,,,,,,,,,,,48,1,6.000000e+000,7.531643e-004,0.000000e+000,0,,0,
1678284586.245,,2.000000e+001,2.990023e+000,9.587612e-005,0.000000e+000,3,9.368023e-001,0.000000e+000,,,,,,,,,,,,,,48,1,6.000000e+000,9.028912e-004,0.000000e+000,0,,0,
1678284609.075,,2.000000e+001,2.990041e+000,9.644271e-005,0.000000e+000,3,9.376957e-001,0.000000e+000,,,,,,,,,,,,,,48,1,6.000000e+000,9.407997e-004,0.000000e+000,0,,0,
1678284632.665,,2.000000e+001,2.989834e+000,9.591244e-005,0.000000e+000,3,9.362372e-001,0.000000e+000,,,,,,,,,,,,,,48,1,6.000000e+000,3.759861e-004,0.000000e+000,0,,0,
1678284655.615,,2.000000e+001,2.989947e+000,9.640163e-005,0.000000e+000,3,9.396787e-001,0.000000e+000,,,,,,,,,,,,,,48,1,6.000000e+000,1.499653e-004,0.000000e+000,0,,0,
1678284678.575,,2.000000e+001,2.989722e+000,9.616295e-005,0.000000e+000,3,9.399926e-001,0.000000e+000,,,,,,,,,,,,,,48,1,6.000000e+000,3.008842e-004,0.000000e+000,0,,0,
1678284701.975,,2.000000e+001,2.995352e+000,9.617770e-005,0.000000e+000,3,9.375165e-001,0.000000e+000,,,,,,,,,,,,,,48,1,6.000000e+000,8.625031e-003,0.000000e+000,0,,0,
1678284725.895,,2.000000e+001,2.989947e+000,9.617757e-005,0.000000e+000,3,9.390620e-001,0.000000e+000,,,,,,,,,,,,,,48,1,6.000000e+000,1.499653e-004,0.000000e+000,0,,0,
1678284795.175,,2.000000e+001,2.990230e+000,9.625924e-005,0.000000e+000,3,9.375713e-001,0.000000e+000,,,,,,,,,,,,,,48,1,6.000000e+000,3.387928e-004,0.000000e+000,0,,0,
1678284818.565,,2.000000e+001,2.990455e+000,9.621279e-005,0.000000e+000,3,9.403059e-001,0.000000e+000,,,,,,,,,,,,,,48,1,6.000000e+000,1.130104e-004,0.000000e+000,0,,0,
1678284842.175,,2.000000e+001,2.990681e+000,9.629658e-005,0.000000e+000,3,9.376703e-001,0.000000e+000,,,,,,,,,,,,,,48,1,6.000000e+000,6.399155e-004,0.000000e+000,0,,0,
1678284865.835,,2.000000e+001,2.993627e+000,9.626070e-005,0.000000e+000,3,9.419992e-001,0.000000e+000,,,,,,,,,,,,,,48,1,6.000000e+000,6.079912e-003,0.000000e+000,0,,0,
1678284888.205,,2.000000e+001,2.990944e+000,9.619550e-005,0.000000e+000,3,9.379822e-001,0.000000e+000,,,,,,,,,,,,,,48,1,6.000000e+000,3.387928e-004,0.000000e+000,0,,0,
1678284912.135,,2.000000e+001,2.990550e+000,9.675835e-005,0.000000e+000,3,9.412026e-001,0.000000e+000,,,,,,,,,,,,,,48,1,6.000000e+000,3.011227e-004,0.000000e+000,0,,0,
1678284935.145,,2.000000e+001,2.992625e+000,9.634021e-005,0.000000e+000,3,9.387229e-001,0.000000e+000,,,,,,,,,,,,,,48,1,6.000000e+000,4.301071e-003,0.000000e+000,0,,0,
1678284958.595,,2.000000e+001,2.990549e+000,9.591421e-005,0.000000e+000,3,9.358346e-001,0.000000e+000,,,,,,,,,,,,,,48,1,6.000000e+000,0.000000e+000,0.000000e+000,0,,0,
1678284982.115,,2.000000e+001,2.990493e+000,9.600062e-005,0.000000e+000,3,9.379880e-001,0.000000e+000,,,,,,,,,,,,,,48,1,6.000000e+000,1.130104e-004,0.000000e+000,0,,0,
1678285006.225,,2.000000e+001,2.990944e+000,7.268152e-005,0.000000e+000,3,1.914590e-001,0.000000e+000,,,,,,,,,,,,,,48,1,6.000000e+000,1.468897e-003,0.000000e+000,0,,0,
1678285029.665,,2.000000e+001,2.990191e+000,9.595611e-005,0.000000e+000,3,9.367807e-001,0.000000e+000,,,,,,,,,,,,,,48,1,6.000000e+000,3.695488e-005,0.000000e+000,0,,0,
1678285051.785,,2.000000e+001,2.990191e+000,9.631844e-005,0.000000e+000,3,9.374585e-001,0.000000e+000,,,,,,,,,,,,,,48,1,6.000000e+000,3.695488e-005,0.000000e+000,0,,0,
1678285075.535,,2.000000e+001,2.990285e+000,9.587003e-005,0.000000e+000,3,9.368942e-001,0.000000e+000,,,,,,,,,,,,,,48,1,6.000000e+000,1.509190e-004,0.000000e+000,0,,0,
1678285098.785,,2.000000e+001,2.990267e+000,9.600377e-005,0.000000e+000,3,9.378368e-001,0.000000e+000,,,,,,,,,,,,,,48,1,6.000000e+000,1.878738e-004,0.000000e+000,0,,0,
1678285123.175,,2.000000e+001,2.990211e+000,9.605644e-005,0.000000e+000,3,9.367570e-001,0.000000e+000,,,,,,,,,,,,,,48,1,6.000000e+000,7.486343e-005,0.000000e+000,0,,0,
1678285146.675,,2.000000e+001,2.994289e+000,9.603930e-005,0.000000e+000,3,9.372528e-001,0.000000e+000,,,,,,,,,,,,,,48,1,6.000000e+000,6.878138e-003,0.000000e+000,0,,0,
1678285170.615,,2.000000e+001,2.990304e+000,9.584615e-005,0.000000e+000,3,9.366851e-001,0.000000e+000,,,,,,,,,,,,,,48,1,6.000000e+000,2.629757e-004,0.000000e+000,0,,0,
1678285193.775,,2.000000e+001,2.988256e+000,9.618319e-005,0.000000e+000,3,9.384244e-001,0.000000e+000,,,,,,,,,,,,,,48,1,6.000000e+000,3.833055e-003,0.000000e+000,0,,0,
1678285217.895,,2.000000e+001,2.984692e+000,9.647875e-005,0.000000e+000,3,9.407828e-001,0.000000e+000,,,,,,,,,,,,,,48,1,6.000000e+000,7.479191e-004,0.000000e+000,0,,0,
1678285241.985,,2.000000e+001,2.991111e+000,9.619420e-005,0.000000e+000,3,9.394049e-001,0.000000e+000,,,,,,,,,,,,,,48,1,6.000000e+000,1.118898e-002,0.000000e+000,0,,0,
1678285264.795,,2.000000e+001,2.985460e+000,9.683571e-005,0.000000e+000,3,9.366100e-001,0.000000e+000,,,,,,,,,,,,,,48,1,6.000000e+000,1.385927e-003,0.000000e+000,0,,0,
1678285288.096,,2.000000e+001,2.986679e+000,9.584575e-005,0.000000e+000,3,9.381294e-001,0.000000e+000,,,,,,,,,,,,,,48,1,6.000000e+000,1.051188e-003,0.000000e+000,0,,0,
1678285311.516,,2.000000e+001,2.986378e+000,9.620220e-005,0.000000e+000,3,9.401170e-001,0.000000e+000,,,,,,,,,,,,,,48,1,6.000000e+000,1.499653e-004,0.000000e+000,0,,0,
1678285333.936,,2.000000e+001,2.986678e+000,9.628206e-005,0.000000e+000,3,9.382630e-001,0.000000e+000,,,,,,,,,,,,,,48,1,6.000000e+000,7.498264e-004,0.000000e+000,0,,0,
1678285357.286,,2.000000e+001,2.986790e+000,9.636340e-005,0.000000e+000,3,9.417025e-001,0.000000e+000,,,,,,,,,,,,,,48,1,6.000000e+000,5.249977e-004,0.000000e+000,0,,0,
1678285379.886,,2.000000e+001,2.986772e+000,9.618045e-005,0.000000e+000,3,9.395633e-001,0.000000e+000,,,,,,,,,,,,,,48,1,6.000000e+000,2.620220e-004,0.000000e+000,0,,0,
1678285403.466,,2.000000e+001,2.986453e+000,9.601207e-005,0.000000e+000,3,9.375082e-001,0.000000e+000,,,,,,,,,,,,,,48,1,6.000000e+000,0.000000e+000,0.000000e+000,0,,0,
1678285427.176,,2.000000e+001,2.990957e+000,9.607862e-005,0.000000e+000,3,9.376156e-001,0.000000e+000,,,,,,,,,,,,,,48,1,6.000000e+000,1.005793e-002,0.000000e+000,0,,0,
1678285450.076,,2.000000e+001,2.985797e+000,9.592178e-005,0.000000e+000,3,9.367026e-001,0.000000e+000,,,,,,,,,,,,,,48,1,6.000000e+000,2.620220e-004,0.000000e+000,0,,0,
1678285472.906,,2.000000e+001,2.985909e+000,9.626214e-005,0.000000e+000,3,9.414705e-001,0.000000e+000,,,,,,,,,,,,,,48,1,6.000000e+000,4.868507e-004,0.000000e+000,0,,0,
1678285495.776,,2.000000e+001,2.986867e+000,9.621491e-005,0.000000e+000,3,9.359817e-001,0.000000e+000,,,,,,,,,,,,,,48,1,6.000000e+000,3.751993e-003,0.000000e+000,0,,0,
1678285518.776,,2.000000e+001,2.985966e+000,9.605535e-005,0.000000e+000,3,9.382758e-001,0.000000e+000,,,,,,,,,,,,,,48,1,6.000000e+000,1.950026e-003,0.000000e+000,0,,0,
1678285541.866,,2.000000e+001,2.984860e+000,9.631314e-005,0.000000e+000,3,9.373949e-001,0.000000e+000,,,,,,,,,,,,,,48,1,6.000000e+000,1.311064e-003,0.000000e+000,0,,0,
1678285564.546,,2.000000e+001,2.985179e+000,9.617419e-005,0.000000e+000,3,9.412234e-001,0.000000e+000,,,,,,,,,,,,,,48,1,6.000000e+000,1.123905e-003,0.000000e+000,0,,0,
1678285588.126,,2.000000e+001,2.986511e+000,9.543886e-005,0.000000e+000,3,9.375473e-001,0.000000e+000,,,,,,,,,,,,,,48,1,6.000000e+000,2.963066e-003,0.000000e+000,0,,0,
1678285611.496,,2.000000e+001,2.986661e+000,9.557662e-005,0.000000e+000,3,9.367166e-001,0.000000e+000,,,,,,,,,,,,,,48,1,6.000000e+000,3.563881e-003,0.000000e+000,0,,0,
1678285635.656,,2.000000e+001,2.984037e+000,9.628537e-005,0.000000e+000,3,9.410705e-001,0.000000e+000,,,,,,,,,,,,,,48,1,6.000000e+000,4.119873e-004,0.000000e+000,0,,0,
1678285659.246,,2.000000e+001,2.996562e+000,9.594759e-005,0.000000e+000,3,9.371166e-001,0.000000e+000,,,,,,,,,,,,,,48,1,6.000000e+000,1.946688e-002,0.000000e+000,0,,0,
1678285683.176,,2.000000e+001,2.986490e+000,9.625118e-005,0.000000e+000,3,9.395232e-001,0.000000e+000,,,,,,,,,,,,,,48,1,6.000000e+000,7.486343e-005,0.000000e+000,0,,0,
1678285706.556,,2.000000e+001,2.986584e+000,9.611997e-005,0.000000e+000,3,9.337068e-001,0.000000e+000,,,,,,,,,,,,,,48,1,6.000000e+000,1.130104e-004,0.000000e+000,0,,0,
1678285729.746,,2.000000e+001,3.000395e+000,9.628571e-005,0.000000e+000,3,9.386138e-001,0.000000e+000,,,,,,,,,,,,,,48,1,6.000000e+000,3.200698e-002,0.000000e+000,0,,0,
1678285753.056,,2.000000e+001,3.054097e+000,9.562894e-005,0.000000e+000,3,9.368853e-001,0.000000e+000,,,,,,,,,,,,,,48,1,6.000000e+000,7.539606e-002,0.000000e+000,0,,0,
1678285777.016,,2.000000e+001,3.607624e+000,9.640230e-005,0.000000e+000,3,9.411155e-001,0.000000e+000,,,,,,,,,,,,,,48,1,6.000000e+000,8.713551e-001,0.000000e+000,0,,0,
1678285800.446,,2.000000e+001,3.800929e+000,9.579973e-005,0.000000e+000,3,9.381673e-001,0.000000e+000,,,,,,,,,,,,,,48,1,6.000000e+000,4.362700e-001,0.000000e+000,0,,0,
1678285823.376,,2.000000e+001,3.456131e+000,9.599812e-005,0.000000e+000,3,9.395839e-001,0.000000e+000,,,,,,,,,,,,,,48,1,6.000000e+000,1.022520e-001,0.000000e+000,0,,0,
1678285847.396,,2.000000e+001,3.413895e+000,9.625340e-005,0.000000e+000,3,9.417735e-001,0.000000e+000,,,,,,,,,,,,,,48,1,6.000000e+000,7.471800e-003,0.000000e+000,0,,0,
1678285870.096,,2.000000e+001,3.411494e+000,9.572931e-005,0.000000e+000,3,9.359173e-001,0.000000e+000,,,,,,,,,,,,,,48,1,6.000000e+000,3.646851e-003,0.000000e+000,0,,0,
1678285893.526,,2.000000e+001,3.408096e+000,9.493722e-005,0.000000e+000,3,9.347847e-001,0.000000e+000,,,,,,,,,,,,,,48,1,6.000000e+000,3.149033e-003,0.000000e+000,0,,0,
1678285916.916,,2.000000e+001,3.421977e+000,9.618308e-005,0.000000e+000,3,9.400074e-001,0.000000e+000,,,,,,,,,,,,,,48,1,6.000000e+000,2.700305e-002,0.000000e+000,0,,0,
1678285940.226,,2.000000e+001,3.407661e+000,9.592865e-005,0.000000e+000,3,9.379923e-001,0.000000e+000,,,,,,,,,,,,,,48,1,6.000000e+000,3.254890e-003,0.000000e+000,0,,0,
1678285964.036,,2.000000e+001,3.408178e+000,9.565790e-005,0.000000e+000,3,9.366396e-001,0.000000e+000,,,,,,,,,,,,,,48,1,6.000000e+000,2.768993e-003,0.000000e+000,0,,0,
1678285985.936,,2.000000e+001,3.406495e+000,9.533311e-005,0.000000e+000,3,9.359806e-001,0.000000e+000,,,,,,,,,,,,,,48,1,6.000000e+000,5.960464e-004,0.000000e+000,0,,0,
1678286008.817,,2.000000e+001,3.406766e+000,9.578653e-005,0.000000e+000,3,9.380792e-001,0.000000e+000,,,,,,,,,,,,,,48,1,6.000000e+000,1.137972e-003,0.000000e+000,0,,0,
1678286031.777,,2.000000e+001,3.409674e+000,9.598120e-005,0.000000e+000,3,9.390083e-001,0.000000e+000,,,,,,,,,,,,,,48,1,6.000000e+000,5.760908e-003,0.000000e+000,0,,0,
1678286055.467,,2.000000e+001,3.407824e+000,9.647021e-005,0.000000e+000,3,9.390336e-001,0.000000e+000,,,,,,,,,,,,,,48,1,6.000000e+000,2.061844e-003,0.000000e+000,0,,0,
1678286079.287,,2.000000e+001,3.407579e+000,9.551941e-005,0.000000e+000,3,9.391670e-001,0.000000e+000,,,,,,,,,,,,,,48,1,6.000000e+000,1.621246e-004,0.000000e+000,0,,0,
1678286103.187,,2.000000e+001,3.407227e+000,9.658626e-005,0.000000e+000,3,9.404189e-001,0.000000e+000,,,,,,,,,,,,,,48,1,6.000000e+000,1.194000e-003,0.000000e+000,0,,0,
1678286127.037,,2.000000e+001,3.407742e+000,9.607401e-005,0.000000e+000,3,9.385858e-001,0.000000e+000,,,,,,,,,,,,,,48,1,6.000000e+000,1.640320e-004,0.000000e+000,0,,0,
1678286150.267,,2.000000e+001,3.408965e+000,9.585811e-005,0.000000e+000,3,9.390973e-001,0.000000e+000,,,,,,,,,,,,,,48,1,6.000000e+000,2.173185e-003,0.000000e+000,0,,0,
1678286173.857,,2.000000e+001,3.408124e+000,9.597751e-005,0.000000e+000,3,9.379021e-001,0.000000e+000,,,,,,,,,,,,,,48,1,6.000000e+000,3.854036e-003,0.000000e+000,0,,0,
1678286197.767,,2.000000e+001,3.412228e+000,9.624476e-005,0.000000e+000,3,9.398633e-001,0.000000e+000,,,,,,,,,,,,,,48,1,6.000000e+000,1.088858e-003,0.000000e+000,0,,0,
1678286220.747,,2.000000e+001,3.407471e+000,9.650517e-005,0.000000e+000,3,9.383168e-001,0.000000e+000,,,,,,,,,,,,,,48,1,6.000000e+000,1.140118e-003,0.000000e+000,0,,0,
1678286243.457,,2.000000e+001,3.407525e+000,9.572577e-005,0.000000e+000,3,9.403119e-001,0.000000e+000,,,,,,,,,,,,,,48,1,6.000000e+000,7.059574e-004,0.000000e+000,0,,0,
1678286266.677,,2.000000e+001,3.407661e+000,9.618968e-005,0.000000e+000,3,9.388627e-001,0.000000e+000,,,,,,,,,,,,,,48,1,6.000000e+000,4.339218e-004,0.000000e+000,0,,0,
1678286290.687,,2.000000e+001,3.414370e+000,9.603945e-005,0.000000e+000,3,9.391867e-001,0.000000e+000,,,,,,,,,,,,,,48,1,6.000000e+000,1.298404e-002,0.000000e+000,0,,0,
1678286313.847,,2.000000e+001,3.406983e+000,9.584591e-005,0.000000e+000,3,9.375986e-001,0.000000e+000,,,,,,,,,,,,,,48,1,6.000000e+000,1.789808e-003,0.000000e+000,0,,0,
1678286335.817,,2.000000e+001,3.406359e+000,9.620163e-005,0.000000e+000,3,9.386508e-001,0.000000e+000,,,,,,,,,,,,,,48,1,6.000000e+000,5.419254e-004,0.000000e+000,0,,0,
1678286359.567,,2.000000e+001,3.417157e+000,9.580475e-005,0.000000e+000,3,9.402804e-001,0.000000e+000,,,,,,,,,,,,,,48,1,6.000000e+000,2.159595e-002,0.000000e+000,0,,0,
1678286382.597,,2.000000e+001,3.414701e+000,9.540160e-005,0.000000e+000,3,9.344805e-001,0.000000e+000,,,,,,,,,,,,,,48,1,6.000000e+000,1.451492e-002,0.000000e+000,0,,0,
1678286405.537,,2.000000e+001,3.408720e+000,9.601764e-005,0.000000e+000,3,9.375727e-001,0.000000e+000,,,,,,,,,,,,,,48,1,6.000000e+000,2.769947e-003,0.000000e+000,0,,0,
1678286429.597,,2.000000e+001,3.406603e+000,9.583716e-005,0.000000e+000,3,9.390817e-001,0.000000e+000,,,,,,,,,,,,,,48,1,6.000000e+000,5.958080e-004,0.000000e+000,0,,0,
1678286452.667,,2.000000e+001,3.408177e+000,9.570536e-005,0.000000e+000,3,9.415370e-001,0.000000e+000,,,,,,,,,,,,,,48,1,6.000000e+000,2.552032e-003,0.000000e+000,0,,0,
1678286475.547,,2.000000e+001,3.407200e+000,9.605619e-005,0.000000e+000,3,9.398331e-001,0.000000e+000,,,,,,,,,,,,,,48,1,6.000000e+000,1.571894e-003,0.000000e+000,0,,0,
1678286498.267,,2.000000e+001,3.409755e+000,9.564506e-005,0.000000e+000,3,9.393378e-001,0.000000e+000,,,,,,,,,,,,,,48,1,6.000000e+000,5.054951e-003,0.000000e+000,0,,0,
1678286521.347,,2.000000e+001,3.406414e+000,9.577211e-005,0.000000e+000,3,9.361556e-001,0.000000e+000,,,,,,,,,,,,,,48,1,6.000000e+000,0.000000e+000,0.000000e+000,0,,0,
1678286543.887,,2.000000e+001,3.406631e+000,9.595036e-005,0.000000e+000,3,9.381520e-001,0.000000e+000,,,,,,,,,,,,,,48,1,6.000000e+000,4.329681e-004,0.000000e+000,0,,0,
1678286567.607,,2.000000e+001,3.409890e+000,9.571639e-005,0.000000e+000,3,9.349866e-001,0.000000e+000,,,,,,,,,,,,,,48,1,6.000000e+000,5.218029e-003,0.000000e+000,0,,0,
1678286591.567,,2.000000e+001,3.406115e+000,9.600011e-005,0.000000e+000,3,9.407428e-001,0.000000e+000,,,,,,,,,,,,,,48,1,6.000000e+000,3.800392e-004,0.000000e+000,0,,0,
1678286615.867,,2.000000e+001,3.406901e+000,9.612877e-005,0.000000e+000,3,9.399751e-001,0.000000e+000,,,,,,,,,,,,,,48,1,6.000000e+000,1.192808e-003,0.000000e+000,0,,0,
1678286639.157,,2.000000e+001,3.408883e+000,9.600109e-005,0.000000e+000,3,9.387155e-001,0.000000e+000,,,,,,,,,,,,,,48,1,6.000000e+000,2.770185e-003,0.000000e+000,0,,0,
1678286662.727,,2.000000e+001,3.409650e+000,9.586883e-005,0.000000e+000,3,9.363293e-001,0.000000e+000,,,,,,,,,,,,,,48,1,6.000000e+000,8.097887e-003,0.000000e+000,0,,0,
1678286730.878,,2.000000e+001,3.404896e+000,9.620537e-005,0.000000e+000,3,9.388623e-001,0.000000e+000,,,,,,,,,,,,,,48,1,6.000000e+000,5.421638e-004,0.000000e+000,0,,0,
1678286754.048,,2.000000e+001,3.407038e+000,8.597228e-005,0.000000e+000,3,1.214413e-001,0.000000e+000,,,,,,,,,,,,,,48,1,6.000000e+000,3.741980e-003,0.000000e+000,0,,0,
1678286776.918,,2.000000e+001,3.407526e+000,9.545035e-005,0.000000e+000,3,9.370785e-001,0.000000e+000,,,,,,,,,,,,,,48,1,6.000000e+000,1.630783e-004,0.000000e+000,0,,0,
1678286800.388,,2.000000e+001,3.413061e+000,9.588150e-005,0.000000e+000,3,9.390856e-001,0.000000e+000,,,,,,,,,,,,,,48,1,6.000000e+000,1.264310e-002,0.000000e+000,0,,0,
1678286823.728,,2.000000e+001,3.407336e+000,9.631245e-005,0.000000e+000,3,9.409186e-001,0.000000e+000,,,,,,,,,,,,,,48,1,6.000000e+000,2.604008e-003,0.000000e+000,0,,0,
1678286847.348,,2.000000e+001,3.405818e+000,9.586333e-005,0.000000e+000,3,9.385128e-001,0.000000e+000,,,,,,,,,,,,,,48,1,6.000000e+000,4.329681e-004,0.000000e+000,0,,0,
1678286870.518,,2.000000e+001,3.406251e+000,9.579070e-005,0.000000e+000,3,9.368308e-001,0.000000e+000,,,,,,,,,,,,,,48,1,6.000000e+000,1.299858e-003,0.000000e+000,0,,0,
1678286893.578,,2.000000e+001,3.406088e+000,9.580138e-005,0.000000e+000,3,9.387427e-001,0.000000e+000,,,,,,,,,,,,,,48,1,6.000000e+000,1.080036e-004,0.000000e+000,0,,0,
1678286916.148,,2.000000e+001,3.406793e+000,9.583267e-005,0.000000e+000,3,9.406323e-001,0.000000e+000,,,,,,,,,,,,,,48,1,6.000000e+000,1.518011e-003,0.000000e+000,0,,0,
1678286938.698,,2.000000e+001,3.406278e+000,9.646272e-005,0.000000e+000,3,9.393439e-001,0.000000e+000,,,,,,,,,,,,,,48,1,6.000000e+000,3.788471e-004,0.000000e+000,0,,0,
1678286963.188,,2.000000e+001,3.405790e+000,9.583466e-005,0.000000e+000,3,9.381719e-001,0.000000e+000,,,,,,,,,,,,,,48,1,6.000000e+000,1.680136e-003,0.000000e+000,0,,0,
1678286986.688,,2.000000e+001,3.413115e+000,9.596925e-005,0.000000e+000,3,9.384467e-001,0.000000e+000,,,,,,,,,,,,,,48,1,6.000000e+000,1.253510e-002,0.000000e+000,0,,0,
1678287010.108,,2.000000e+001,3.409864e+000,9.609952e-005,0.000000e+000,3,9.418869e-001,0.000000e+000,,,,,,,,,,,,,,48,1,6.000000e+000,6.577015e-003,0.000000e+000,0,,0,
1678287033.848,,2.000000e+001,3.405547e+000,9.563766e-005,0.000000e+000,3,9.386104e-001,0.000000e+000,,,,,,,,,,,,,,48,1,6.000000e+000,1.083136e-003,0.000000e+000,0,,0,
1678287057.898,,2.000000e+001,3.406306e+000,9.654441e-005,0.000000e+000,3,9.390123e-001,0.000000e+000,,,,,,,,,,,,,,48,1,6.000000e+000,2.602100e-003,0.000000e+000,0,,0,
1678287080.708,,2.000000e+001,3.411520e+000,9.632893e-005,0.000000e+000,3,9.384441e-001,0.000000e+000,,,,,,,,,,,,,,48,1,6.000000e+000,5.450249e-004,0.000000e+000,0,,0,
1678287104.968,,2.000000e+001,3.406928e+000,9.566384e-005,0.000000e+000,3,9.352248e-001,0.000000e+000,,,,,,,,,,,,,,48,1,6.000000e+000,9.219646e-004,0.000000e+000,0,,0,
1678287128.918,,2.000000e+001,3.407254e+000,9.593745e-005,0.000000e+000,3,9.389469e-001,0.000000e+000,,,,,,,,,,,,,,48,1,6.000000e+000,1.356125e-003,0.000000e+000,0,,0,
1678287152.158,,2.000000e+001,3.406197e+000,9.614443e-005,0.000000e+000,3,9.376338e-001,0.000000e+000,,,,,,,,,,,,,,48,1,6.000000e+000,1.192093e-003,0.000000e+000,0,,0,
1678287175.268,,2.000000e+001,3.407444e+000,9.523176e-005,0.000000e+000,3,9.353247e-001,0.000000e+000,,,,,,,,,,,,,,48,1,6.000000e+000,1.301765e-003,0.000000e+000,0,,0,
1678287222.878,,2.000000e+001,3.407715e+000,9.566500e-005,0.000000e+000,3,9.365338e-001,0.000000e+000,,,,,,,,,,,,,,48,1,6.000000e+000,2.063036e-003,0.000000e+000,0,,0,
1678287246.248,,2.000000e+001,3.406982e+000,9.583842e-005,0.000000e+000,3,9.344251e-001,0.000000e+000,,,,,,,,,,,,,,48,1,6.000000e+000,3.788471e-004,0.000000e+000,0,,0,
1678287269.828,,2.000000e+001,3.407280e+000,9.546666e-005,0.000000e+000,3,9.371892e-001,0.000000e+000,,,,,,,,,,,,,,48,1,6.000000e+000,2.169609e-004,0.000000e+000,0,,0,
1678287292.718,,2.000000e+001,3.406197e+000,9.560336e-005,0.000000e+000,3,9.374553e-001,0.000000e+000,,,,,,,,,,,,,,48,1,6.000000e+000,2.169609e-004,0.000000e+000,0,,0,
1678287315.788,,2.000000e+001,3.406169e+000,9.603085e-005,0.000000e+000,3,9.346818e-001,0.000000e+000,,,,,,,,,,,,,,48,1,6.000000e+000,2.710819e-004,0.000000e+000,0,,0,
1678287338.598,,2.000000e+001,3.409564e+000,9.551721e-005,0.000000e+000,3,9.375792e-001,0.000000e+000,,,,,,,,,,,,,,48,1,6.000000e+000,5.107880e-003,0.000000e+000,0,,0,
1678287361.578,,2.000000e+001,3.408774e+000,9.508780e-005,0.000000e+000,3,9.371925e-001,0.000000e+000,,,,,,,,,,,,,,48,1,6.000000e+000,1.576185e-003,0.000000e+000,0,,0,
1678287385.638,,2.000000e+001,3.410082e+000,9.588628e-005,0.000000e+000,3,9.379514e-001,0.000000e+000,,,,,,,,,,,,,,48,1,6.000000e+000,6.686926e-003,0.000000e+000,0,,0,
1678287408.878,,2.000000e+001,3.412538e+000,9.558653e-005,0.000000e+000,3,9.397289e-001,0.000000e+000,,,,,,,,,,,,,,48,1,6.000000e+000,1.029706e-002,0.000000e+000,0,,0,
1678287431.959,,2.000000e+001,3.407118e+000,9.568614e-005,0.000000e+000,3,9.368435e-001,0.000000e+000,,,,,,,,,,,,,,48,1,6.000000e+000,1.194000e-003,0.000000e+000,0,,0,
1678287455.059,,2.000000e+001,3.407227e+000,9.577864e-005,0.000000e+000,3,9.382466e-001,0.000000e+000,,,,,,,,,,,,,,48,1,6.000000e+000,9.760857e-004,0.000000e+000,0,,0,
