# Supplementary material for: Ultrafast charge-transfer-induced spin transition in cobalt-tungstate molecular photomagnets
Source: Nat Commun. 2025 Jun 6;16:5012. doi: 10.1038/s41467-025-60401-4 (PMC12144094; doi:10.1038/s41467-025-60401-4)
Supplement: Supplementary file 5 — Source Data [file 41467_2025_60401_MOESM5_ESM.zip › Source_Data_files/Photomagnetism_CsCoW/photo4_785nm_532nm/FCM_20Oeafterphoto4.dc.dat]

[Header]
TITLE,MPMS DC Measurement
BYAPP,MPMS Measurement,2.1,Summary
FILEOPENTIME, 1678390612.394000 3/10/2023, 4:36:52 AM

INFO, APPNAME, MPMS MultiVu Application, Revision 1.60,  Build 081

INFO, NAME, 230306_CsCoW4Brpy
INFO, WEIGHT, 0.001
INFO, AREA, 0.000
INFO, LENGTH, 0.000
INFO, SHAPE, 
INFO, COMMENT, tape
INFO, SEQUENCE FILE: 230309_MH_FCM.seq


INFO, BACKGROUND DATA FILE:, None


STARTUPAXIS,X,4,LINEAR,AUTO,0.000000,0.000000
STARTUPAXIS,Y1,5,LINEAR,AUTO,0.000000,0.000000


STARTUPGROUP,Longitudinal
FIELDGROUP,Longitudinal,1,2,3,4,5,6,7,8,9,15,16,17,18,27,28
FIELDGROUP,Transverse,1,2,3,4,10,11,12,13,14,19,20,21,22,27,28

PLOT_APPEARANCE,ALL,HORZ_GRID_ON,VERT_GRID_ON,MARKERS_AND_LINES

[Data]
Time,Comment,Field (Oe),Temperature (K),Long Moment (emu),Long Scan Std Dev,Long Algorithm,Long Reg Fit,Long Percent Error (%),Trans Moment (emu),Trans Scan Std Dev,Trans Algorithm,Trans Reg Fit,Trans Percent Error (%),Long Moment [w/o ABS] (emu),Long Scan Std Dev [w/o ABS],Long Reg Fit [w/o ABS],Long Percent Error [w/o ABS] (%),Trans Moment [w/o ABS] (emu),Trans Scan Std Dev [w/o ABS],Trans Reg Fit [w/o ABS],Trans Percent Error [w/o ABS] (%),Points per Scan,Scans per Measurement,Scan Length (cm),Delta Temp (K),Rot Position (deg),Error,EC Comp. Running,Using ABS,
1678390612.394,,2.000000e+001,2.998695e+001,-1.004611e-005,0.000000e+000,3,5.744288e-001,0.000000e+000,,,,,,,,,,,,,,48,1,6.000000e+000,2.233887e-002,0.000000e+000,0,,0,
1678390673.724,,2.000000e+001,2.816843e+001,-9.928433e-006,0.000000e+000,3,5.871009e-001,0.000000e+000,,,,,,,,,,,,,,48,1,6.000000e+000,1.130180e+000,0.000000e+000,0,,0,
1678390697.384,,2.000000e+001,2.728325e+001,-9.867190e-006,0.000000e+000,3,5.957311e-001,0.000000e+000,,,,,,,,,,,,,,48,1,6.000000e+000,5.538902e-001,0.000000e+000,0,,0,
1678390721.184,,2.000000e+001,2.671796e+001,-9.665890e-006,0.000000e+000,3,5.908039e-001,0.000000e+000,,,,,,,,,,,,,,48,1,6.000000e+000,4.291706e-001,0.000000e+000,0,,0,
1678390776.484,,2.000000e+001,2.576334e+001,-9.918751e-006,0.000000e+000,3,5.854083e-001,0.000000e+000,,,,,,,,,,,,,,48,1,6.000000e+000,3.899994e-001,0.000000e+000,0,,0,
1678390834.575,,2.000000e+001,2.449773e+001,-9.868852e-006,0.000000e+000,3,5.945652e-001,0.000000e+000,,,,,,,,,,,,,,48,1,6.000000e+000,9.921513e-001,0.000000e+000,0,,0,
1678390859.045,,2.000000e+001,2.391082e+001,-9.965537e-006,0.000000e+000,3,5.896960e-001,0.000000e+000,,,,,,,,,,,,,,48,1,6.000000e+000,1.697807e-001,0.000000e+000,0,,0,
1678390934.115,,2.000000e+001,2.280762e+001,1.270328e-005,0.000000e+000,3,7.255483e-001,0.000000e+000,,,,,,,,,,,,,,48,1,6.000000e+000,3.833694e-001,0.000000e+000,0,,0,
1678390994.605,,2.000000e+001,2.177458e+001,1.243578e-005,0.000000e+000,3,7.227160e-001,0.000000e+000,,,,,,,,,,,,,,48,1,6.000000e+000,3.670807e-001,0.000000e+000,0,,0,
1678391057.495,,2.000000e+001,2.075609e+001,-3.260148e-006,0.000000e+000,2,0.000000e+000,0.000000e+000,,,,,,,,,,,,,,48,1,6.000000e+000,3.736992e-001,0.000000e+000,0,,0,
1678391118.377,,2.000000e+001,1.979086e+001,-2.953685e-006,0.000000e+000,2,0.000000e+000,0.000000e+000,,,,,,,,,,,,,,48,1,6.000000e+000,3.675499e-001,0.000000e+000,0,,0,
1678391179.659,,2.000000e+001,1.881672e+001,-2.874538e-006,0.000000e+000,2,0.000000e+000,0.000000e+000,,,,,,,,,,,,,,48,1,6.000000e+000,3.418694e-001,0.000000e+000,0,,0,
1678391244.441,,2.000000e+001,1.778572e+001,-2.887256e-006,0.000000e+000,2,0.000000e+000,0.000000e+000,,,,,,,,,,,,,,48,1,6.000000e+000,3.861694e-001,0.000000e+000,0,,0,
1678391306.083,,2.000000e+001,1.678197e+001,-2.589808e-006,0.000000e+000,2,0.000000e+000,0.000000e+000,,,,,,,,,,,,,,48,1,6.000000e+000,3.721790e-001,0.000000e+000,0,,0,
1678391368.475,,2.000000e+001,1.573902e+001,-2.458190e-006,0.000000e+000,2,0.000000e+000,0.000000e+000,,,,,,,,,,,,,,48,1,6.000000e+000,4.072104e-001,0.000000e+000,0,,0,
1678391425.167,,2.000000e+001,1.479713e+001,-2.326567e-006,0.000000e+000,2,0.000000e+000,0.000000e+000,,,,,,,,,,,,,,48,1,6.000000e+000,3.721495e-001,0.000000e+000,0,,0,
1678391485.839,,2.000000e+001,1.377527e+001,-2.238985e-006,0.000000e+000,2,0.000000e+000,0.000000e+000,,,,,,,,,,,,,,48,1,6.000000e+000,3.940802e-001,0.000000e+000,0,,0,
1678391546.802,,2.000000e+001,1.274809e+001,-1.972613e-006,0.000000e+000,2,0.000000e+000,0.000000e+000,,,,,,,,,,,,,,48,1,6.000000e+000,4.022493e-001,0.000000e+000,0,,0,
1678391605.554,,2.000000e+001,1.174251e+001,-2.017948e-006,0.000000e+000,2,0.000000e+000,0.000000e+000,,,,,,,,,,,,,,48,1,6.000000e+000,4.012699e-001,0.000000e+000,0,,0,
1678391661.774,,2.000000e+001,1.078265e+001,-1.958527e-006,0.000000e+000,2,0.000000e+000,0.000000e+000,,,,,,,,,,,,,,48,1,6.000000e+000,3.637505e-001,0.000000e+000,0,,0,
1678391723.006,,2.000000e+001,9.787492e+000,-1.992974e-006,0.000000e+000,2,0.000000e+000,0.000000e+000,,,,,,,,,,,,,,48,1,6.000000e+000,3.916283e-001,0.000000e+000,0,,0,
1678391784.148,,2.000000e+001,8.804892e+000,-1.995398e-006,0.000000e+000,2,0.000000e+000,0.000000e+000,,,,,,,,,,,,,,48,1,6.000000e+000,3.199730e-001,0.000000e+000,0,,0,
1678391851.290,,2.000000e+001,7.767507e+000,-1.964956e-006,0.000000e+000,2,0.000000e+000,0.000000e+000,,,,,,,,,,,,,,48,1,6.000000e+000,3.208680e-001,0.000000e+000,0,,0,
1678391920.924,,2.000000e+001,6.817898e+000,-1.806101e-006,0.000000e+000,2,0.000000e+000,0.000000e+000,,,,,,,,,,,,,,48,1,6.000000e+000,2.405820e-001,0.000000e+000,0,,0,
1678391999.986,,2.000000e+001,5.795520e+000,-1.957320e-006,0.000000e+000,2,0.000000e+000,0.000000e+000,,,,,,,,,,,,,,48,1,6.000000e+000,3.468590e-001,0.000000e+000,0,,0,
1678392060.078,,2.000000e+001,4.785107e+000,-1.973687e-006,0.000000e+000,2,0.000000e+000,0.000000e+000,,,,,,,,,,,,,,48,1,6.000000e+000,3.821769e-001,0.000000e+000,0,,0,
1678392120.170,,2.000000e+001,3.789191e+000,-1.830572e-006,0.000000e+000,2,0.000000e+000,0.000000e+000,,,,,,,,,,,,,,48,1,6.000000e+000,3.552508e-001,0.000000e+000,0,,0,
1678392181.522,,2.000000e+001,2.794482e+000,-2.132551e-006,0.000000e+000,2,0.000000e+000,0.000000e+000,,,,,,,,,,,,,,48,1,6.000000e+000,3.574090e-001,0.000000e+000,0,,0,
1678392291.505,,2.000000e+001,1.979220e+000,-1.845809e-006,0.000000e+000,2,0.000000e+000,0.000000e+000,,,,,,,,,,,,,,48,1,6.000000e+000,8.144021e-003,0.000000e+000,0,,0,
1678392439.645,,2.000000e+001,1.997478e+000,1.355119e-005,0.000000e+000,3,7.850884e-001,0.000000e+000,,,,,,,,,,,,,,48,1,6.000000e+000,7.489920e-004,0.000000e+000,0,,0,
1678392540.335,,2.000000e+001,3.252080e+000,4.629970e-006,0.000000e+000,3,0.000000e+000,0.000000e+000,,,,,,,,,,,,,,48,1,6.000000e+000,4.610310e-001,0.000000e+000,0,,0,
1678392599.515,,2.000000e+001,4.262984e+000,-1.764587e-006,0.000000e+000,2,0.000000e+000,0.000000e+000,,,,,,,,,,,,,,48,1,6.000000e+000,3.559709e-001,0.000000e+000,0,,0,
1678392661.977,,2.000000e+001,5.251402e+000,-1.937428e-006,0.000000e+000,2,0.000000e+000,0.000000e+000,,,,,,,,,,,,,,48,1,6.000000e+000,2.247648e-001,0.000000e+000,0,,0,
1678392720.537,,2.000000e+001,6.190887e+000,-1.823513e-006,0.000000e+000,2,0.000000e+000,0.000000e+000,,,,,,,,,,,,,,48,1,6.000000e+000,3.658571e-001,0.000000e+000,0,,0,
1678392779.209,,2.000000e+001,7.207239e+000,-2.078521e-006,0.000000e+000,2,0.000000e+000,0.000000e+000,,,,,,,,,,,,,,48,1,6.000000e+000,3.788261e-001,0.000000e+000,0,,0,
1678392842.521,,2.000000e+001,8.246071e+000,-2.335925e-006,0.000000e+000,2,0.000000e+000,0.000000e+000,,,,,,,,,,,,,,48,1,6.000000e+000,3.977814e-001,0.000000e+000,0,,0,
1678392902.293,,2.000000e+001,9.244574e+000,-1.956856e-006,0.000000e+000,2,0.000000e+000,0.000000e+000,,,,,,,,,,,,,,48,1,6.000000e+000,3.893290e-001,0.000000e+000,0,,0,
1678392960.266,,2.000000e+001,1.019880e+001,-2.111842e-006,0.000000e+000,2,0.000000e+000,0.000000e+000,,,,,,,,,,,,,,48,1,6.000000e+000,3.572502e-001,0.000000e+000,0,,0,
1678393021.228,,2.000000e+001,1.118181e+001,-1.924562e-006,0.000000e+000,2,0.000000e+000,0.000000e+000,,,,,,,,,,,,,,48,1,6.000000e+000,3.532600e-001,0.000000e+000,0,,0,
1678393088.640,,2.000000e+001,1.219060e+001,-2.012361e-006,0.000000e+000,2,0.000000e+000,0.000000e+000,,,,,,,,,,,,,,48,1,6.000000e+000,3.114901e-001,0.000000e+000,0,,0,
1678393160.592,,2.000000e+001,1.332084e+001,-1.963220e-006,0.000000e+000,2,0.000000e+000,0.000000e+000,,,,,,,,,,,,,,48,1,6.000000e+000,3.586407e-001,0.000000e+000,0,,0,
1678393216.154,,2.000000e+001,1.421419e+001,-2.103323e-006,0.000000e+000,2,0.000000e+000,0.000000e+000,,,,,,,,,,,,,,48,1,6.000000e+000,3.683405e-001,0.000000e+000,0,,0,
1678393274.424,,2.000000e+001,1.518596e+001,-2.479122e-006,0.000000e+000,2,0.000000e+000,0.000000e+000,,,,,,,,,,,,,,48,1,6.000000e+000,3.479996e-001,0.000000e+000,0,,0,
1678393336.836,,2.000000e+001,1.621714e+001,-2.652283e-006,0.000000e+000,2,0.000000e+000,0.000000e+000,,,,,,,,,,,,,,48,1,6.000000e+000,3.734303e-001,0.000000e+000,0,,0,
1678393397.538,,2.000000e+001,1.721154e+001,-2.805663e-006,0.000000e+000,2,0.000000e+000,0.000000e+000,,,,,,,,,,,,,,48,1,6.000000e+000,3.858318e-001,0.000000e+000,0,,0,
1678393458.330,,2.000000e+001,1.824439e+001,-2.863643e-006,0.000000e+000,2,0.000000e+000,0.000000e+000,,,,,,,,,,,,,,48,1,6.000000e+000,3.684502e-001,0.000000e+000,0,,0,
1678393516.332,,2.000000e+001,1.922469e+001,-2.964781e-006,0.000000e+000,2,0.000000e+000,0.000000e+000,,,,,,,,,,,,,,48,1,6.000000e+000,3.646297e-001,0.000000e+000,0,,0,
1678393575.142,,2.000000e+001,2.021951e+001,1.269073e-005,0.000000e+000,3,7.347736e-001,0.000000e+000,,,,,,,,,,,,,,48,1,6.000000e+000,3.774300e-001,0.000000e+000,0,,0,
1678393632.962,,2.000000e+001,2.118650e+001,1.292235e-005,0.000000e+000,3,7.267891e-001,0.000000e+000,,,,,,,,,,,,,,48,1,6.000000e+000,3.554897e-001,0.000000e+000,0,,0,
1678393695.513,,2.000000e+001,2.222214e+001,1.332458e-005,0.000000e+000,3,7.478672e-001,0.000000e+000,,,,,,,,,,,,,,48,1,6.000000e+000,3.439903e-001,0.000000e+000,0,,0,
1678393754.943,,2.000000e+001,2.319428e+001,1.237703e-005,0.000000e+000,3,7.196349e-001,0.000000e+000,,,,,,,,,,,,,,48,1,6.000000e+000,3.820591e-001,0.000000e+000,0,,0,
1678393821.223,,2.000000e+001,2.426999e+001,-1.023044e-005,0.000000e+000,3,5.832853e-001,0.000000e+000,,,,,,,,,,,,,,48,1,6.000000e+000,3.968792e-001,0.000000e+000,0,,0,
1678393877.313,,2.000000e+001,2.521246e+001,-1.020027e-005,0.000000e+000,3,5.948316e-001,0.000000e+000,,,,,,,,,,,,,,48,1,6.000000e+000,3.386898e-001,0.000000e+000,0,,0,
1678393942.163,,2.000000e+001,2.623996e+001,-9.668869e-006,0.000000e+000,3,5.761923e-001,0.000000e+000,,,,,,,,,,,,,,48,1,6.000000e+000,3.718510e-001,0.000000e+000,0,,0,
1678394002.613,,2.000000e+001,2.720693e+001,-9.699485e-006,0.000000e+000,3,5.859784e-001,0.000000e+000,,,,,,,,,,,,,,48,1,6.000000e+000,3.657990e-001,0.000000e+000,0,,0,
1678394062.343,,2.000000e+001,2.821034e+001,-1.020842e-005,0.000000e+000,3,5.946177e-001,0.000000e+000,,,,,,,,,,,,,,48,1,6.000000e+000,3.807392e-001,0.000000e+000,0,,0,
1678394171.783,,2.000000e+001,3.003719e+001,1.361451e-005,0.000000e+000,3,7.100402e-001,0.000000e+000,,,,,,,,,,,,,,48,1,6.000000e+000,3.773499e-001,0.000000e+000,0,,0,
1678394195.873,,2.000000e+001,3.043008e+001,-9.915439e-006,0.000000e+000,3,5.328349e-001,0.000000e+000,,,,,,,,,,,,,,48,1,6.000000e+000,3.782196e-001,0.000000e+000,0,,0,
1678394242.993,,2.000000e+001,3.121600e+001,-1.087311e-005,0.000000e+000,3,5.894537e-001,0.000000e+000,,,,,,,,,,,,,,48,1,6.000000e+000,3.729401e-001,0.000000e+000,0,,0,
1678394306.293,,2.000000e+001,3.227365e+001,-9.221976e-006,0.000000e+000,3,5.966303e-001,0.000000e+000,,,,,,,,,,,,,,48,1,6.000000e+000,3.927193e-001,0.000000e+000,0,,0,
1678394365.293,,2.000000e+001,3.320426e+001,-1.017736e-005,0.000000e+000,3,5.974312e-001,0.000000e+000,,,,,,,,,,,,,,48,1,6.000000e+000,3.728905e-001,0.000000e+000,0,,0,
1678394427.584,,2.000000e+001,3.422879e+001,-9.778922e-006,0.000000e+000,3,5.765870e-001,0.000000e+000,,,,,,,,,,,,,,48,1,6.000000e+000,3.664627e-001,0.000000e+000,0,,0,
1678394492.224,,2.000000e+001,3.530687e+001,-9.721863e-006,0.000000e+000,3,5.688578e-001,0.000000e+000,,,,,,,,,,,,,,48,1,6.000000e+000,3.483810e-001,0.000000e+000,0,,0,
1678394551.954,,2.000000e+001,3.621130e+001,-1.032187e-005,0.000000e+000,3,5.754241e-001,0.000000e+000,,,,,,,,,,,,,,48,1,6.000000e+000,3.672676e-001,0.000000e+000,0,,0,
1678394616.214,,2.000000e+001,3.718851e+001,-1.006321e-005,0.000000e+000,3,5.858477e-001,0.000000e+000,,,,,,,,,,,,,,48,1,6.000000e+000,3.483505e-001,0.000000e+000,0,,0,
1678394677.434,,2.000000e+001,3.817327e+001,-1.081105e-005,0.000000e+000,3,5.789091e-001,0.000000e+000,,,,,,,,,,,,,,48,1,6.000000e+000,3.434792e-001,0.000000e+000,0,,0,
1678394741.954,,2.000000e+001,3.926456e+001,-9.652887e-006,0.000000e+000,3,5.705141e-001,0.000000e+000,,,,,,,,,,,,,,48,1,6.000000e+000,3.846321e-001,0.000000e+000,0,,0,
1678394800.174,,2.000000e+001,4.023866e+001,-9.649075e-006,0.000000e+000,3,5.373374e-001,0.000000e+000,,,,,,,,,,,,,,48,1,6.000000e+000,3.682709e-001,0.000000e+000,0,,0,
1678394856.194,,2.000000e+001,4.118872e+001,-9.895819e-006,0.000000e+000,3,5.660912e-001,0.000000e+000,,,,,,,,,,,,,,48,1,6.000000e+000,3.534088e-001,0.000000e+000,0,,0,
1678394917.384,,2.000000e+001,4.218998e+001,-9.515870e-006,0.000000e+000,3,5.563065e-001,0.000000e+000,,,,,,,,,,,,,,48,1,6.000000e+000,3.550720e-001,0.000000e+000,0,,0,
1678394977.074,,2.000000e+001,4.319503e+001,-1.030152e-005,0.000000e+000,3,5.816666e-001,0.000000e+000,,,,,,,,,,,,,,48,1,6.000000e+000,3.676224e-001,0.000000e+000,0,,0,
1678395039.804,,2.000000e+001,4.422624e+001,-9.676829e-006,0.000000e+000,3,5.618614e-001,0.000000e+000,,,,,,,,,,,,,,48,1,6.000000e+000,3.415489e-001,0.000000e+000,0,,0,
1678395102.865,,2.000000e+001,4.523151e+001,-9.965559e-006,0.000000e+000,3,5.772895e-001,0.000000e+000,,,,,,,,,,,,,,48,1,6.000000e+000,3.805885e-001,0.000000e+000,0,,0,
1678395168.255,,2.000000e+001,4.628018e+001,-1.020179e-005,0.000000e+000,3,5.617172e-001,0.000000e+000,,,,,,,,,,,,,,48,1,6.000000e+000,3.127098e-001,0.000000e+000,0,,0,
1678395225.195,,2.000000e+001,4.721842e+001,-9.606056e-006,0.000000e+000,3,5.820290e-001,0.000000e+000,,,,,,,,,,,,,,48,1,6.000000e+000,3.622093e-001,0.000000e+000,0,,0,
1678395287.645,,2.000000e+001,4.822174e+001,-1.026687e-005,0.000000e+000,3,5.725694e-001,0.000000e+000,,,,,,,,,,,,,,48,1,6.000000e+000,3.443909e-001,0.000000e+000,0,,0,
1678395351.375,,2.000000e+001,4.922298e+001,-9.648719e-006,0.000000e+000,3,5.639265e-001,0.000000e+000,,,,,,,,,,,,,,48,1,6.000000e+000,3.683014e-001,0.000000e+000,0,,0,
1678395627.485,,2.000000e+001,4.999705e+001,-9.756893e-006,0.000000e+000,3,5.780373e-001,0.000000e+000,,,,,,,,,,,,,,48,1,6.000000e+000,9.658813e-003,0.000000e+000,0,,0,
