# Supplementary material for: Ultrafast charge-transfer-induced spin transition in cobalt-tungstate molecular photomagnets
Source: Nat Commun. 2025 Jun 6;16:5012. doi: 10.1038/s41467-025-60401-4 (PMC12144094; doi:10.1038/s41467-025-60401-4)
Supplement: Supplementary file 5 — Source Data [file 41467_2025_60401_MOESM5_ESM.zip › Source_Data_files/Photomagnetism_CsCoW/photo4_785nm_532nm/FCM_20Oeafterphoto4annealing.dc.dat]

[Header]
TITLE,MPMS DC Measurement
BYAPP,MPMS Measurement,2.1,Summary
FILEOPENTIME, 1678401523.073000 3/10/2023, 7:38:43 AM

INFO, APPNAME, MPMS MultiVu Application, Revision 1.60,  Build 081

INFO, NAME, 230306_CsCoW4Brpy
INFO, WEIGHT, 0.001
INFO, AREA, 0.000
INFO, LENGTH, 0.000
INFO, SHAPE, 
INFO, COMMENT, tape
INFO, SEQUENCE FILE: 230309_MH_FCM.seq


INFO, BACKGROUND DATA FILE:, None


STARTUPAXIS,X,4,LINEAR,AUTO,0.000000,0.000000
STARTUPAXIS,Y1,5,LINEAR,AUTO,0.000000,0.000000


STARTUPGROUP,Longitudinal
FIELDGROUP,Longitudinal,1,2,3,4,5,6,7,8,9,15,16,17,18,27,28
FIELDGROUP,Transverse,1,2,3,4,10,11,12,13,14,19,20,21,22,27,28

PLOT_APPEARANCE,ALL,HORZ_GRID_ON,VERT_GRID_ON,MARKERS_AND_LINES

[Data]
Time,Comment,Field (Oe),Temperature (K),Long Moment (emu),Long Scan Std Dev,Long Algorithm,Long Reg Fit,Long Percent Error (%),Trans Moment (emu),Trans Scan Std Dev,Trans Algorithm,Trans Reg Fit,Trans Percent Error (%),Long Moment [w/o ABS] (emu),Long Scan Std Dev [w/o ABS],Long Reg Fit [w/o ABS],Long Percent Error [w/o ABS] (%),Trans Moment [w/o ABS] (emu),Trans Scan Std Dev [w/o ABS],Trans Reg Fit [w/o ABS],Trans Percent Error [w/o ABS] (%),Points per Scan,Scans per Measurement,Scan Length (cm),Delta Temp (K),Rot Position (deg),Error,EC Comp. Running,Using ABS,
1678401523.073,,2.000000e+001,4.999826e+001,-8.409985e-006,0.000000e+000,3,5.484834e-001,0.000000e+000,,,,,,,,,,,,,,48,1,6.000000e+000,2.418518e-003,0.000000e+000,0,,0,
1678401602.304,,2.000000e+001,4.845279e+001,-8.793259e-006,0.000000e+000,3,5.703539e-001,0.000000e+000,,,,,,,,,,,,,,48,1,6.000000e+000,8.898926e-001,0.000000e+000,0,,0,
1678401626.064,,2.000000e+001,4.768886e+001,-8.402726e-006,0.000000e+000,3,5.612608e-001,0.000000e+000,,,,,,,,,,,,,,48,1,6.000000e+000,5.433998e-001,0.000000e+000,0,,0,
1678401669.604,,2.000000e+001,4.669289e+001,-8.096634e-006,0.000000e+000,3,5.427579e-001,0.000000e+000,,,,,,,,,,,,,,48,1,6.000000e+000,4.935875e-001,0.000000e+000,0,,0,
1678401716.684,,2.000000e+001,4.574945e+001,-9.055309e-006,0.000000e+000,3,5.571297e-001,0.000000e+000,,,,,,,,,,,,,,48,1,6.000000e+000,4.575996e-001,0.000000e+000,0,,0,
1678401771.164,,2.000000e+001,4.474004e+001,-8.846430e-006,0.000000e+000,3,5.583226e-001,0.000000e+000,,,,,,,,,,,,,,48,1,6.000000e+000,4.042587e-001,0.000000e+000,0,,0,
1678401827.544,,2.000000e+001,4.374374e+001,1.144296e-005,0.000000e+000,3,7.161996e-001,0.000000e+000,,,,,,,,,,,,,,48,1,6.000000e+000,4.202919e-001,0.000000e+000,0,,0,
1678401883.834,,2.000000e+001,4.277585e+001,-8.859726e-006,0.000000e+000,3,5.715559e-001,0.000000e+000,,,,,,,,,,,,,,48,1,6.000000e+000,4.019814e-001,0.000000e+000,0,,0,
1678401945.394,,2.000000e+001,4.171056e+001,-8.764606e-006,0.000000e+000,3,5.786500e-001,0.000000e+000,,,,,,,,,,,,,,48,1,6.000000e+000,4.185295e-001,0.000000e+000,0,,0,
1678402001.634,,2.000000e+001,4.072348e+001,-8.415830e-006,0.000000e+000,3,5.612745e-001,0.000000e+000,,,,,,,,,,,,,,48,1,6.000000e+000,4.250412e-001,0.000000e+000,0,,0,
1678402058.364,,2.000000e+001,3.976697e+001,-8.856335e-006,0.000000e+000,3,5.605881e-001,0.000000e+000,,,,,,,,,,,,,,48,1,6.000000e+000,3.988991e-001,0.000000e+000,0,,0,
1678402117.954,,2.000000e+001,3.873006e+001,-9.069368e-006,0.000000e+000,3,5.686035e-001,0.000000e+000,,,,,,,,,,,,,,48,1,6.000000e+000,3.771591e-001,0.000000e+000,0,,0,
1678402173.744,,2.000000e+001,3.779500e+001,-8.414826e-006,0.000000e+000,3,5.579837e-001,0.000000e+000,,,,,,,,,,,,,,48,1,6.000000e+000,3.815804e-001,0.000000e+000,0,,0,
1678402233.784,,2.000000e+001,3.676078e+001,-8.196867e-006,0.000000e+000,3,5.482357e-001,0.000000e+000,,,,,,,,,,,,,,48,1,6.000000e+000,4.069595e-001,0.000000e+000,0,,0,
1678402290.005,,2.000000e+001,3.580658e+001,-8.734440e-006,0.000000e+000,3,5.791063e-001,0.000000e+000,,,,,,,,,,,,,,48,1,6.000000e+000,3.636398e-001,0.000000e+000,0,,0,
1678402352.455,,2.000000e+001,3.477649e+001,-8.361859e-006,0.000000e+000,3,5.681587e-001,0.000000e+000,,,,,,,,,,,,,,48,1,6.000000e+000,3.797302e-001,0.000000e+000,0,,0,
1678402414.605,,2.000000e+001,3.377052e+001,-8.800630e-006,0.000000e+000,3,5.809774e-001,0.000000e+000,,,,,,,,,,,,,,48,1,6.000000e+000,3.735313e-001,0.000000e+000,0,,0,
1678402478.345,,2.000000e+001,3.276387e+001,-8.325585e-006,0.000000e+000,3,5.703357e-001,0.000000e+000,,,,,,,,,,,,,,48,1,6.000000e+000,3.757706e-001,0.000000e+000,0,,0,
1678402538.595,,2.000000e+001,3.177547e+001,1.226418e-005,0.000000e+000,3,7.016180e-001,0.000000e+000,,,,,,,,,,,,,,48,1,6.000000e+000,3.807011e-001,0.000000e+000,0,,0,
1678402599.995,,2.000000e+001,3.075198e+001,1.081367e-005,0.000000e+000,3,6.890833e-001,0.000000e+000,,,,,,,,,,,,,,48,1,6.000000e+000,3.684292e-001,0.000000e+000,0,,0,
1678402659.745,,2.000000e+001,2.977167e+001,1.124094e-005,0.000000e+000,3,7.182782e-001,0.000000e+000,,,,,,,,,,,,,,48,1,6.000000e+000,4.082298e-001,0.000000e+000,0,,0,
1678402717.455,,2.000000e+001,2.879366e+001,-9.144931e-006,0.000000e+000,3,5.770205e-001,0.000000e+000,,,,,,,,,,,,,,48,1,6.000000e+000,3.940296e-001,0.000000e+000,0,,0,
1678402777.645,,2.000000e+001,2.778956e+001,-8.671104e-006,0.000000e+000,3,5.670712e-001,0.000000e+000,,,,,,,,,,,,,,48,1,6.000000e+000,3.767700e-001,0.000000e+000,0,,0,
1678402838.095,,2.000000e+001,2.678234e+001,-8.533382e-006,0.000000e+000,3,5.771298e-001,0.000000e+000,,,,,,,,,,,,,,48,1,6.000000e+000,4.021492e-001,0.000000e+000,0,,0,
1678402899.295,,2.000000e+001,2.576408e+001,-8.619959e-006,0.000000e+000,3,5.678386e-001,0.000000e+000,,,,,,,,,,,,,,48,1,6.000000e+000,3.554382e-001,0.000000e+000,0,,0,
1678402959.996,,2.000000e+001,2.448878e+001,-9.117220e-006,0.000000e+000,3,5.751651e-001,0.000000e+000,,,,,,,,,,,,,,48,1,6.000000e+000,1.008230e+000,0.000000e+000,0,,0,
1678402982.896,,2.000000e+001,2.392463e+001,-8.648325e-006,0.000000e+000,3,5.729088e-001,0.000000e+000,,,,,,,,,,,,,,48,1,6.000000e+000,1.183701e-001,0.000000e+000,0,,0,
1678403062.656,,2.000000e+001,2.275731e+001,-8.837635e-006,0.000000e+000,3,5.757182e-001,0.000000e+000,,,,,,,,,,,,,,48,1,6.000000e+000,4.004707e-001,0.000000e+000,0,,0,
1678403125.026,,2.000000e+001,2.175941e+001,1.129788e-005,0.000000e+000,3,6.880719e-001,0.000000e+000,,,,,,,,,,,,,,48,1,6.000000e+000,3.974209e-001,0.000000e+000,0,,0,
1678403184.916,,2.000000e+001,2.076385e+001,-8.602168e-006,0.000000e+000,3,5.901935e-001,0.000000e+000,,,,,,,,,,,,,,48,1,6.000000e+000,3.943901e-001,0.000000e+000,0,,0,
1678403243.406,,2.000000e+001,1.976588e+001,-8.485235e-006,0.000000e+000,3,5.410469e-001,0.000000e+000,,,,,,,,,,,,,,48,1,6.000000e+000,3.806210e-001,0.000000e+000,0,,0,
1678403302.926,,2.000000e+001,1.879078e+001,-8.300688e-006,0.000000e+000,3,5.783603e-001,0.000000e+000,,,,,,,,,,,,,,48,1,6.000000e+000,3.791199e-001,0.000000e+000,0,,0,
1678403361.466,,2.000000e+001,1.780326e+001,-8.501005e-006,0.000000e+000,3,5.635628e-001,0.000000e+000,,,,,,,,,,,,,,48,1,6.000000e+000,3.908691e-001,0.000000e+000,0,,0,
1678403423.386,,2.000000e+001,1.677040e+001,-8.621372e-006,0.000000e+000,3,5.692934e-001,0.000000e+000,,,,,,,,,,,,,,48,1,6.000000e+000,4.035492e-001,0.000000e+000,0,,0,
1678403485.046,,2.000000e+001,1.574652e+001,1.147203e-005,0.000000e+000,3,6.933590e-001,0.000000e+000,,,,,,,,,,,,,,48,1,6.000000e+000,3.848600e-001,0.000000e+000,0,,0,
1678403547.486,,2.000000e+001,1.472773e+001,1.155637e-005,0.000000e+000,3,7.088298e-001,0.000000e+000,,,,,,,,,,,,,,48,1,6.000000e+000,3.547306e-001,0.000000e+000,0,,0,
1678403605.476,,2.000000e+001,1.381557e+001,1.134329e-005,0.000000e+000,3,7.288029e-001,0.000000e+000,,,,,,,,,,,,,,48,1,6.000000e+000,3.612499e-001,0.000000e+000,0,,0,
1678403667.967,,2.000000e+001,1.277920e+001,1.144652e-005,0.000000e+000,3,7.546136e-001,0.000000e+000,,,,,,,,,,,,,,48,1,6.000000e+000,3.791599e-001,0.000000e+000,0,,0,
1678403734.017,,2.000000e+001,1.176755e+001,1.162324e-005,0.000000e+000,3,7.280853e-001,0.000000e+000,,,,,,,,,,,,,,48,1,6.000000e+000,3.606195e-001,0.000000e+000,0,,0,
1678403794.727,,2.000000e+001,1.077875e+001,1.146016e-005,0.000000e+000,3,7.514986e-001,0.000000e+000,,,,,,,,,,,,,,48,1,6.000000e+000,3.603001e-001,0.000000e+000,0,,0,
1678403858.337,,2.000000e+001,9.764424e+000,-2.918888e-006,0.000000e+000,2,0.000000e+000,0.000000e+000,,,,,,,,,,,,,,48,1,6.000000e+000,3.882828e-001,0.000000e+000,0,,0,
1678403916.527,,2.000000e+001,8.788857e+000,1.146920e-005,0.000000e+000,3,7.520812e-001,0.000000e+000,,,,,,,,,,,,,,48,1,6.000000e+000,3.766193e-001,0.000000e+000,0,,0,
1678403981.127,,2.000000e+001,7.761983e+000,1.185777e-005,0.000000e+000,3,7.739763e-001,0.000000e+000,,,,,,,,,,,,,,48,1,6.000000e+000,3.885550e-001,0.000000e+000,0,,0,
1678404043.471,,2.000000e+001,6.835053e+000,-2.607614e-006,0.000000e+000,2,0.000000e+000,0.000000e+000,,,,,,,,,,,,,,48,1,6.000000e+000,2.713528e-001,0.000000e+000,0,,0,
1678404122.541,,2.000000e+001,5.751962e+000,1.151208e-005,0.000000e+000,3,7.652574e-001,0.000000e+000,,,,,,,,,,,,,,48,1,6.000000e+000,4.052176e-001,0.000000e+000,0,,0,
1678404182.321,,2.000000e+001,4.761534e+000,1.240438e-005,0.000000e+000,3,7.899464e-001,0.000000e+000,,,,,,,,,,,,,,48,1,6.000000e+000,3.788524e-001,0.000000e+000,0,,0,
1678404243.411,,2.000000e+001,3.808834e+000,1.135993e-005,0.000000e+000,3,7.454288e-001,0.000000e+000,,,,,,,,,,,,,,48,1,6.000000e+000,3.820601e-001,0.000000e+000,0,,0,
1678404307.611,,2.000000e+001,2.812698e+000,1.208178e-005,0.000000e+000,3,7.679737e-001,0.000000e+000,,,,,,,,,,,,,,48,1,6.000000e+000,3.341281e-001,0.000000e+000,0,,0,
1678404421.852,,2.000000e+001,1.979412e+000,-2.452746e-006,0.000000e+000,2,0.000000e+000,0.000000e+000,,,,,,,,,,,,,,48,1,6.000000e+000,7.079959e-003,0.000000e+000,0,,0,
