# Supplementary material for: Ultrafast charge-transfer-induced spin transition in cobalt-tungstate molecular photomagnets
Source: Nat Commun. 2025 Jun 6;16:5012. doi: 10.1038/s41467-025-60401-4 (PMC12144094; doi:10.1038/s41467-025-60401-4)
Supplement: Supplementary file 5 — Source Data [file 41467_2025_60401_MOESM5_ESM.zip › Source_Data_files/Photomagnetism_CsCoW/photo4_785nm_532nm/MH_2Kafterphoto4.dc.dat]

[Header]
TITLE,MPMS DC Measurement
BYAPP,MPMS Measurement,2.1,Summary
FILEOPENTIME, 1678405344.003000 3/10/2023, 8:42:24 AM

INFO, APPNAME, MPMS MultiVu Application, Revision 1.60,  Build 081

INFO, NAME, 230306_CsCoW4Brpy
INFO, WEIGHT, 0.001
INFO, AREA, 0.000
INFO, LENGTH, 0.000
INFO, SHAPE, 
INFO, COMMENT, tape
INFO, SEQUENCE FILE: 230309_MH_FCM.seq


INFO, BACKGROUND DATA FILE:, None


STARTUPAXIS,X,4,LINEAR,AUTO,0.000000,0.000000
STARTUPAXIS,Y1,5,LINEAR,AUTO,0.000000,0.000000


STARTUPGROUP,Longitudinal
FIELDGROUP,Longitudinal,1,2,3,4,5,6,7,8,9,15,16,17,18,27,28
FIELDGROUP,Transverse,1,2,3,4,10,11,12,13,14,19,20,21,22,27,28

PLOT_APPEARANCE,ALL,HORZ_GRID_ON,VERT_GRID_ON,MARKERS_AND_LINES

[Data]
Time,Comment,Field (Oe),Temperature (K),Long Moment (emu),Long Scan Std Dev,Long Algorithm,Long Reg Fit,Long Percent Error (%),Trans Moment (emu),Trans Scan Std Dev,Trans Algorithm,Trans Reg Fit,Trans Percent Error (%),Long Moment [w/o ABS] (emu),Long Scan Std Dev [w/o ABS],Long Reg Fit [w/o ABS],Long Percent Error [w/o ABS] (%),Trans Moment [w/o ABS] (emu),Trans Scan Std Dev [w/o ABS],Trans Reg Fit [w/o ABS],Trans Percent Error [w/o ABS] (%),Points per Scan,Scans per Measurement,Scan Length (cm),Delta Temp (K),Rot Position (deg),Error,EC Comp. Running,Using ABS,
1678405344.003,,0.000000e+000,1.998837e+000,9.869465e-006,9.709756e-007,3,7.411253e-001,9.838179e+000,,,,,,,,,,,,,,48,2,6.000000e+000,5.630255e-004,0.000000e+000,0,,0,
1678405550.595,,2.000000e+002,1.999602e+000,-7.567751e-006,3.297260e-007,2,0.000000e+000,4.356987e+000,,,,,,,,,,,,,,48,2,6.000000e+000,9.120703e-004,0.000000e+000,0,,0,
1678405758.467,,4.000000e+002,1.999898e+000,-1.139471e-005,2.032073e-007,2,0.000000e+000,1.783348e+000,,,,,,,,,,,,,,48,2,6.000000e+000,1.744986e-003,0.000000e+000,0,,0,
1678406015.262,,6.000000e+002,1.998235e+000,-1.345557e-005,3.422914e-007,2,0.000000e+000,2.543863e+000,,,,,,,,,,,,,,48,2,6.000000e+000,2.170086e-003,0.000000e+000,0,,0,
1678406217.696,,8.000001e+002,2.000813e+000,-1.426510e-005,4.193681e-007,2,0.000000e+000,2.939818e+000,,,,,,,,,,,,,,48,2,6.000000e+000,4.252911e-003,0.000000e+000,0,,0,
1678406442.290,,1.000000e+003,1.999649e+000,-1.408680e-005,7.499883e-007,2,0.000000e+000,5.324050e+000,,,,,,,,,,,,,,48,2,6.000000e+000,1.316071e-003,0.000000e+000,0,,0,
1678406665.531,,1.500000e+003,2.000334e+000,4.957096e-005,4.441111e-007,3,0.000000e+000,8.959098e-001,,,,,,,,,,,,,,48,2,6.000000e+000,1.801014e-003,0.000000e+000,0,,0,
1678406869.181,,2.000000e+003,2.000273e+000,-9.199525e-005,8.744956e-007,3,6.642542e-001,9.505878e-001,,,,,,,,,,,,,,48,2,6.000000e+000,1.047969e-003,0.000000e+000,0,,0,
1678407083.503,,2.500000e+003,2.000907e+000,1.516953e-005,3.333206e-006,2,0.000000e+000,2.197304e+001,,,,,,,,,,,,,,48,2,6.000000e+000,4.010916e-003,0.000000e+000,0,,0,
1678407292.214,,3.000000e+003,2.000193e+000,-3.818375e-006,1.115754e-004,3,1.681243e-001,2.922065e+003,,,,,,,,,,,,,,48,2,6.000000e+000,6.440878e-004,0.000000e+000,0,,0,
1678407501.614,,4.000000e+003,2.000307e+000,8.705730e-005,7.459035e-006,3,2.709518e-001,8.567961e+000,,,,,,,,,,,,,,48,2,6.000000e+000,1.263022e-003,0.000000e+000,0,,0,
1678407713.844,,5.000000e+003,2.000099e+000,1.155854e-004,7.696121e-007,3,4.063645e-001,6.658387e-001,,,,,,,,,,,,,,48,2,6.000000e+000,7.250309e-004,0.000000e+000,0,,0,
1678407915.874,,6.000000e+003,2.000522e+000,1.468436e-004,1.542229e-007,3,4.648757e-001,1.050253e-001,,,,,,,,,,,,,,48,2,6.000000e+000,8.869171e-004,0.000000e+000,0,,0,
1678408120.335,,7.000000e+003,2.000045e+000,1.832787e-004,5.715755e-007,3,4.973738e-001,3.118614e-001,,,,,,,,,,,,,,48,2,6.000000e+000,1.101017e-003,0.000000e+000,0,,0,
1678408318.175,,8.000000e+003,2.000112e+000,2.215026e-004,1.511936e-006,3,5.055083e-001,6.825815e-001,,,,,,,,,,,,,,48,2,6.000000e+000,1.020908e-003,0.000000e+000,0,,0,
1678408515.145,,9.000000e+003,1.999978e+000,2.611988e-004,3.953325e-008,3,5.075814e-001,1.513531e-002,,,,,,,,,,,,,,48,2,6.000000e+000,1.531839e-003,0.000000e+000,0,,0,
1678408722.996,,1.000000e+004,2.000226e+000,3.017247e-004,8.155250e-007,3,5.030844e-001,2.702878e-001,,,,,,,,,,,,,,48,2,6.000000e+000,1.371026e-003,0.000000e+000,0,,0,
1678408937.036,,1.500000e+004,1.999958e+000,5.127771e-004,8.945092e-007,3,4.583381e-001,1.744441e-001,,,,,,,,,,,,,,48,2,6.000000e+000,1.021028e-003,0.000000e+000,0,,0,
1678409176.276,,2.000000e+004,2.000468e+000,7.337792e-004,1.162125e-006,3,4.051930e-001,1.583753e-001,,,,,,,,,,,,,,48,2,6.000000e+000,1.181960e-003,0.000000e+000,0,,0,
1678409396.887,,2.500000e+004,2.000609e+000,9.530319e-004,8.275023e-007,3,3.638003e-001,8.682840e-002,,,,,,,,,,,,,,48,2,6.000000e+000,1.075983e-003,0.000000e+000,0,,0,
1678409620.837,,3.000000e+004,2.000220e+000,1.175352e-003,9.911918e-007,3,3.290259e-001,8.433148e-002,,,,,,,,,,,,,,48,2,6.000000e+000,7.520914e-004,0.000000e+000,0,,0,
1678409849.797,,3.500000e+004,1.999850e+000,1.399586e-003,1.527329e-006,3,2.997127e-001,1.091272e-001,,,,,,,,,,,,,,48,2,6.000000e+000,4.019737e-004,0.000000e+000,0,,0,
1678410078.007,,4.000000e+004,2.000542e+000,1.625393e-003,1.521896e-006,3,2.754803e-001,9.363252e-002,,,,,,,,,,,,,,48,2,6.000000e+000,1.020908e-003,0.000000e+000,0,,0,
1678410307.578,,4.500000e+004,2.000240e+000,1.851759e-003,1.544205e-006,3,2.549430e-001,8.339122e-002,,,,,,,,,,,,,,48,2,6.000000e+000,1.100898e-003,0.000000e+000,0,,0,
1678410533.958,,5.000000e+004,1.999662e+000,2.080333e-003,2.196740e-006,3,2.377358e-001,1.055956e-001,,,,,,,,,,,,,,48,2,6.000000e+000,1.315951e-003,0.000000e+000,0,,0,
1678410773.938,,4.500000e+004,2.000058e+000,1.852890e-003,7.217648e-007,3,2.554024e-001,3.895346e-002,,,,,,,,,,,,,,48,2,6.000000e+000,9.400845e-004,0.000000e+000,0,,0,
1678411005.649,,4.000000e+004,2.000072e+000,1.624146e-003,1.449374e-006,3,2.762596e-001,8.923918e-002,,,,,,,,,,,,,,48,2,6.000000e+000,9.129047e-004,0.000000e+000,0,,0,
1678411236.299,,3.500000e+004,2.000199e+000,1.398267e-003,9.276422e-007,3,3.010002e-001,6.634230e-002,,,,,,,,,,,,,,48,2,6.000000e+000,8.329153e-004,0.000000e+000,0,,0,
1678411473.399,,3.000000e+004,2.000139e+000,1.171113e-003,1.470859e-006,3,3.306971e-001,1.255950e-001,,,,,,,,,,,,,,48,2,6.000000e+000,1.074910e-003,0.000000e+000,0,,0,
1678411697.520,,2.500000e+004,1.999978e+000,9.470591e-004,3.417434e-007,3,3.660414e-001,3.608470e-002,,,,,,,,,,,,,,48,2,6.000000e+000,1.101017e-003,0.000000e+000,0,,0,
1678411968.380,,2.000000e+004,2.000670e+000,7.243841e-004,1.417229e-006,3,4.111473e-001,1.956461e-001,,,,,,,,,,,,,,48,2,6.000000e+000,7.529259e-004,0.000000e+000,0,,0,
1678412233.370,,1.500000e+004,2.001214e+000,5.534572e-004,6.572109e-005,3,4.044386e-001,1.187465e+001,,,,,,,,,,,,,,48,2,6.000000e+000,4.038811e-004,0.000000e+000,0,,0,
1678412474.541,,1.000000e+004,2.000899e+000,2.982469e-004,6.038400e-006,3,5.066236e-001,2.024631e+000,,,,,,,,,,,,,,48,2,6.000000e+000,1.613021e-003,0.000000e+000,0,,0,
1678412628.881,,9.000000e+003,1.999776e+000,2.529791e-004,1.549160e-005,3,5.322901e-001,6.123669e+000,,,,,,,,,,,,,,48,2,6.000000e+000,8.590221e-004,0.000000e+000,0,,0,
1678412830.671,,8.000000e+003,2.000569e+000,2.081486e-004,1.990263e-005,3,5.304937e-001,9.561738e+000,,,,,,,,,,,,,,48,2,6.000000e+000,6.179810e-004,0.000000e+000,0,,0,
1678412982.572,,7.000000e+003,1.998784e+000,1.783296e-004,8.163174e-007,3,4.995794e-001,4.577576e-001,,,,,,,,,,,,,,48,2,6.000000e+000,1.098990e-003,0.000000e+000,0,,0,
1678413137.412,,6.000000e+003,1.999850e+000,1.410897e-004,3.088882e-007,3,4.643227e-001,2.189304e-001,,,,,,,,,,,,,,48,2,6.000000e+000,1.153946e-003,0.000000e+000,0,,0,
1678413321.632,,5.000000e+003,2.000051e+000,1.040933e-004,8.737059e-006,3,1.911819e-001,8.393485e+000,,,,,,,,,,,,,,48,2,6.000000e+000,1.046896e-003,0.000000e+000,0,,0,
1678413482.442,,4.000000e+003,1.999790e+000,9.138542e-005,1.438071e-006,3,3.182601e-001,1.573633e+000,,,,,,,,,,,,,,48,2,6.000000e+000,1.343012e-003,0.000000e+000,0,,0,
1678413639.882,,3.000000e+003,2.001558e+000,6.244562e-005,3.736903e-006,3,0.000000e+000,5.984252e+000,,,,,,,,,,,,,,48,2,6.000000e+000,8.080006e-004,0.000000e+000,0,,0,
1678413847.943,,2.000000e+003,2.000018e+000,-4.621470e-005,7.048982e-005,3,3.520483e-001,1.525268e+002,,,,,,,,,,,,,,48,2,6.000000e+000,7.259846e-004,0.000000e+000,0,,0,
1678414077.435,,1.000000e+003,2.000360e+000,9.053398e-006,3.618736e-005,3,0.000000e+000,3.997102e+002,,,,,,,,,,,,,,48,2,6.000000e+000,4.298687e-004,0.000000e+000,0,,0,
1678414281.077,,9.000000e+002,1.999965e+000,-1.676819e-005,3.230714e-007,2,0.000000e+000,1.926692e+000,,,,,,,,,,,,,,48,2,6.000000e+000,9.938478e-004,0.000000e+000,0,,0,
1678414503.348,,8.000001e+002,2.000018e+000,1.630627e-003,2.771934e-003,3,2.232669e-001,1.699919e+002,,,,,,,,,,,,,,48,2,6.000000e+000,5.100965e-004,0.000000e+000,0,,0,
1678414825.870,,7.000000e+002,1.999582e+000,-1.642917e-005,1.807528e-006,2,0.000000e+000,1.100195e+001,,,,,,,,,,,,,,48,2,6.000000e+000,8.580685e-004,0.000000e+000,0,,0,
1678415027.684,,6.000000e+002,2.000428e+000,-7.653079e-006,1.321077e-005,2,0.000000e+000,1.726204e+002,,,,,,,,,,,,,,48,2,6.000000e+000,1.102090e-003,0.000000e+000,0,,0,
1678415230.739,,5.000000e+002,1.999575e+000,-1.420516e-005,3.613578e-006,2,0.000000e+000,2.543848e+001,,,,,,,,,,,,,,48,2,6.000000e+000,9.130239e-004,0.000000e+000,0,,0,
1678415428.903,,4.000000e+002,1.999709e+000,-1.411512e-005,8.309372e-007,2,0.000000e+000,5.886858e+000,,,,,,,,,,,,,,48,2,6.000000e+000,1.181126e-003,0.000000e+000,0,,0,
1678415629.985,,3.000000e+002,1.999515e+000,-2.714051e-005,2.222503e-005,2,3.977000e-001,8.188879e+001,,,,,,,,,,,,,,48,2,6.000000e+000,1.101017e-003,0.000000e+000,0,,0,
1678415971.136,,2.000000e+002,1.999005e+000,-2.205108e-005,1.845344e-005,3,2.651553e-001,8.368494e+001,,,,,,,,,,,,,,48,2,6.000000e+000,5.099773e-004,0.000000e+000,0,,0,
1678416171.216,,1.000000e+002,2.000219e+000,2.488371e-006,2.519476e-005,3,3.377896e-001,1.012500e+003,,,,,,,,,,,,,,48,2,6.000000e+000,1.101971e-003,0.000000e+000,0,,0,
1678416372.696,,0.000000e+000,1.999394e+000,-8.456341e-006,4.691465e-006,3,1.997331e-001,5.547867e+001,,,,,,,,,,,,,,48,2,6.000000e+000,9.659529e-004,0.000000e+000,0,,0,
1678416572.437,,-1.000000e+002,1.999877e+000,1.123349e-005,1.224419e-005,2,3.608624e-001,1.089972e+002,,,,,,,,,,,,,,48,2,6.000000e+000,8.319616e-004,0.000000e+000,0,,0,
1678416773.137,,-2.000000e+002,1.999910e+000,1.032276e-005,1.449103e-005,3,1.995794e-001,1.403794e+002,,,,,,,,,,,,,,48,2,6.000000e+000,1.263022e-003,0.000000e+000,0,,0,
1678416969.667,,-3.000000e+002,1.999743e+000,1.952380e-005,1.783525e-005,3,2.625403e-001,9.135134e+001,,,,,,,,,,,,,,48,2,6.000000e+000,8.318424e-004,0.000000e+000,0,,0,
1678417169.417,,-4.000000e+002,1.999481e+000,4.367585e-005,4.613048e-006,3,4.914638e-001,1.056201e+001,,,,,,,,,,,,,,48,2,6.000000e+000,1.208067e-003,0.000000e+000,0,,0,
1678417369.628,,-5.000000e+002,2.000045e+000,2.824859e-005,2.619651e-005,3,1.100331e-001,9.273563e+001,,,,,,,,,,,,,,48,2,6.000000e+000,1.907945e-003,0.000000e+000,0,,0,
1678417569.510,,-6.000000e+002,1.999542e+000,-3.231814e-005,6.226769e-005,3,3.942048e-001,1.926710e+002,,,,,,,,,,,,,,48,2,6.000000e+000,1.127005e-003,0.000000e+000,0,,0,
1678417772.554,,-7.000000e+002,1.999871e+000,1.869668e-005,1.243903e-007,2,0.000000e+000,6.653070e-001,,,,,,,,,,,,,,48,2,6.000000e+000,1.101017e-003,0.000000e+000,0,,0,
1678417975.279,,-8.000001e+002,2.000180e+000,1.910105e-005,1.708537e-006,2,0.000000e+000,8.944730e+000,,,,,,,,,,,,,,48,2,6.000000e+000,1.962066e-003,0.000000e+000,0,,0,
1678418178.011,,-9.000000e+002,1.999884e+000,6.861574e-005,4.308121e-005,3,2.527513e-001,6.278618e+001,,,,,,,,,,,,,,48,2,6.000000e+000,9.939671e-004,0.000000e+000,0,,0,
1678418381.023,,-1.000000e+003,1.999743e+000,-3.731766e-005,7.740820e-005,2,3.802176e-001,2.074305e+002,,,,,,,,,,,,,,48,2,6.000000e+000,1.073956e-003,0.000000e+000,0,,0,
1678418779.170,,-2.000000e+003,1.998563e+000,5.929984e-005,5.626023e-005,2,3.555037e-001,9.487415e+001,,,,,,,,,,,,,,48,2,6.000000e+000,5.899668e-004,0.000000e+000,0,,0,
1678419036.564,,-3.000000e+003,2.001605e+000,-2.025827e-005,6.055178e-006,2,0.000000e+000,2.988991e+001,,,,,,,,,,,,,,48,2,6.000000e+000,5.657673e-004,0.000000e+000,0,,0,
1678419246.844,,-4.000000e+003,1.999568e+000,-8.327281e-005,7.113387e-006,3,2.756100e-001,8.542268e+000,,,,,,,,,,,,,,48,2,6.000000e+000,1.287937e-003,0.000000e+000,0,,0,
1678419457.295,,-5.000000e+003,1.999689e+000,-1.124766e-004,1.673073e-006,3,4.008152e-001,1.487485e+000,,,,,,,,,,,,,,48,2,6.000000e+000,6.710291e-004,0.000000e+000,0,,0,
1678419658.065,,-6.000000e+003,1.999655e+000,-1.439747e-004,1.622901e-007,3,4.630957e-001,1.127212e-001,,,,,,,,,,,,,,48,2,6.000000e+000,6.978512e-004,0.000000e+000,0,,0,
1678419858.515,,-7.000000e+003,1.999689e+000,-1.806685e-004,7.401526e-007,3,4.925033e-001,4.096743e-001,,,,,,,,,,,,,,48,2,6.000000e+000,8.050203e-004,0.000000e+000,0,,0,
1678420061.075,,-8.000000e+003,1.999649e+000,-2.175736e-004,2.757552e-007,3,5.053893e-001,1.267411e-001,,,,,,,,,,,,,,48,2,6.000000e+000,1.019955e-003,0.000000e+000,0,,0,
1678420262.836,,-9.000000e+003,1.999703e+000,-2.584008e-004,7.318076e-007,3,5.040768e-001,2.832064e-001,,,,,,,,,,,,,,48,2,6.000000e+000,8.589029e-004,0.000000e+000,0,,0,
1678420468.816,,-1.000000e+004,1.999723e+000,-2.986273e-004,5.827707e-007,3,4.992400e-001,1.951499e-001,,,,,,,,,,,,,,48,2,6.000000e+000,7.790327e-004,0.000000e+000,0,,0,
1678420682.266,,-1.500000e+004,1.999911e+000,-5.103479e-004,1.204354e-006,3,4.562327e-001,2.359870e-001,,,,,,,,,,,,,,48,2,6.000000e+000,9.939671e-004,0.000000e+000,0,,0,
1678420923.207,,-2.000000e+004,1.999964e+000,-7.325716e-004,1.451185e-006,3,4.043609e-001,1.980947e-001,,,,,,,,,,,,,,48,2,6.000000e+000,9.130239e-004,0.000000e+000,0,,0,
1678421146.157,,-2.500000e+004,1.999897e+000,-9.530252e-004,1.261607e-006,3,3.633500e-001,1.323791e-001,,,,,,,,,,,,,,48,2,6.000000e+000,8.590221e-004,0.000000e+000,0,,0,
1678421368.837,,-3.000000e+004,1.999985e+000,-1.175171e-003,1.405252e-006,3,3.288109e-001,1.195784e-001,,,,,,,,,,,,,,48,2,6.000000e+000,9.399652e-004,0.000000e+000,0,,0,
1678421593.568,,-3.500000e+004,1.999776e+000,-1.399237e-003,6.766545e-007,3,2.994048e-001,4.835883e-002,,,,,,,,,,,,,,48,2,6.000000e+000,7.519722e-004,0.000000e+000,0,,0,
1678421817.098,,-4.000000e+004,2.000065e+000,-1.624934e-003,7.508231e-007,3,2.753586e-001,4.620636e-002,,,,,,,,,,,,,,48,2,6.000000e+000,8.330345e-004,0.000000e+000,0,,0,
1678422044.578,,-4.500000e+004,1.999824e+000,-1.852372e-003,1.222506e-006,3,2.548254e-001,6.599675e-002,,,,,,,,,,,,,,48,2,6.000000e+000,8.869171e-004,0.000000e+000,0,,0,
1678422268.119,,-5.000000e+004,1.999790e+000,-2.079949e-003,1.438920e-006,3,2.371458e-001,6.918051e-002,,,,,,,,,,,,,,48,2,6.000000e+000,8.859634e-004,0.000000e+000,0,,0,
1678422506.779,,-4.500000e+004,1.999857e+000,-1.851890e-003,1.023378e-006,3,2.552087e-001,5.526128e-002,,,,,,,,,,,,,,48,2,6.000000e+000,9.399652e-004,0.000000e+000,0,,0,
1678422737.499,,-4.000000e+004,1.999629e+000,-1.623944e-003,1.067336e-006,3,2.761046e-001,6.572491e-002,,,,,,,,,,,,,,48,2,6.000000e+000,8.330345e-004,0.000000e+000,0,,0,
1678422968.040,,-3.500000e+004,1.999596e+000,-1.396654e-003,1.429865e-006,3,3.004545e-001,1.023779e-001,,,,,,,,,,,,,,48,2,6.000000e+000,8.050203e-004,0.000000e+000,0,,0,
1678423199.690,,-3.000000e+004,1.999602e+000,-1.170038e-003,8.647513e-007,3,3.347080e-001,7.390793e-002,,,,,,,,,,,,,,48,2,6.000000e+000,9.400845e-004,0.000000e+000,0,,0,
1678423426.240,,-2.500000e+004,1.999582e+000,-9.482924e-004,1.907227e-006,3,3.652059e-001,2.011223e-001,,,,,,,,,,,,,,48,2,6.000000e+000,8.848906e-004,0.000000e+000,0,,0,
1678423671.811,,-2.000000e+004,2.000085e+000,-7.238000e-004,2.108166e-007,3,4.085902e-001,2.912636e-002,,,,,,,,,,,,,,48,2,6.000000e+000,6.179810e-004,0.000000e+000,0,,0,
1678423894.051,,-1.500000e+004,1.999361e+000,-5.075525e-004,5.226786e-006,3,4.616653e-001,1.029802e+000,,,,,,,,,,,,,,48,2,6.000000e+000,9.930134e-004,0.000000e+000,0,,0,
1678424134.661,,-1.000000e+004,2.000139e+000,-2.969935e-004,1.678198e-006,3,5.070310e-001,5.650620e-001,,,,,,,,,,,,,,48,2,6.000000e+000,1.583934e-003,0.000000e+000,0,,0,
1678424338.371,,-9.000000e+003,1.999260e+000,-2.555067e-004,9.283420e-007,3,5.138393e-001,3.633337e-001,,,,,,,,,,,,,,48,2,6.000000e+000,9.390116e-004,0.000000e+000,0,,0,
1678424540.652,,-8.000000e+003,1.999447e+000,-2.165562e-004,3.224913e-007,3,5.099159e-001,1.489181e-001,,,,,,,,,,,,,,48,2,6.000000e+000,8.859634e-004,0.000000e+000,0,,0,
1678424744.402,,-7.000000e+003,1.999467e+000,-1.784597e-004,1.911631e-007,3,4.985180e-001,1.071184e-001,,,,,,,,,,,,,,48,2,6.000000e+000,1.073003e-003,0.000000e+000,0,,0,
1678424947.582,,-6.000000e+003,1.999427e+000,-1.458216e-004,2.870308e-006,3,4.690353e-001,1.968369e+000,,,,,,,,,,,,,,48,2,6.000000e+000,9.659529e-004,0.000000e+000,0,,0,
1678425160.183,,-5.000000e+003,1.999407e+000,-1.104401e-004,2.323633e-007,3,3.917515e-001,2.103976e-001,,,,,,,,,,,,,,48,2,6.000000e+000,1.074076e-003,0.000000e+000,0,,0,
1678425372.163,,-4.000000e+003,1.999354e+000,-8.369403e-005,1.178486e-006,3,2.476121e-001,1.408088e+000,,,,,,,,,,,,,,48,2,6.000000e+000,8.320808e-004,0.000000e+000,0,,0,
1678425583.415,,-3.000000e+003,1.999374e+000,-2.939523e-005,4.720719e-006,2,0.000000e+000,1.605947e+001,,,,,,,,,,,,,,48,2,6.000000e+000,9.390116e-004,0.000000e+000,0,,0,
1678425795.667,,-2.000000e+003,1.999428e+000,4.095723e-005,7.562349e-005,2,3.420177e-001,1.846402e+002,,,,,,,,,,,,,,48,2,6.000000e+000,8.860826e-004,0.000000e+000,0,,0,
1678425999.030,,-1.000000e+003,1.999454e+000,-7.141600e-006,3.341418e-005,3,0.000000e+000,4.678808e+002,,,,,,,,,,,,,,48,2,6.000000e+000,9.400845e-004,0.000000e+000,0,,0,
1678426224.480,,-9.000000e+002,1.999843e+000,-3.336917e-005,3.543070e-006,3,0.000000e+000,1.061779e+001,,,,,,,,,,,,,,48,2,6.000000e+000,1.368880e-003,0.000000e+000,0,,0,
1678426426.920,,-8.000001e+002,1.999146e+000,-3.042773e-005,7.865880e-006,3,0.000000e+000,2.585102e+001,,,,,,,,,,,,,,48,2,6.000000e+000,8.590221e-004,0.000000e+000,0,,0,
1678426621.491,,-7.000000e+002,1.999340e+000,2.012264e-005,6.648110e-005,3,2.135883e-001,3.303796e+002,,,,,,,,,,,,,,48,2,6.000000e+000,1.074076e-003,0.000000e+000,0,,0,
1678426823.471,,-6.000000e+002,1.999193e+000,1.708079e-005,5.824260e-008,2,0.000000e+000,3.409831e-001,,,,,,,,,,,,,,48,2,6.000000e+000,1.235008e-003,0.000000e+000,0,,0,
1678427025.173,,-5.000000e+002,1.999361e+000,-4.737512e-006,3.623964e-005,2,0.000000e+000,7.649508e+002,,,,,,,,,,,,,,48,2,6.000000e+000,8.590221e-004,0.000000e+000,0,,0,
1678427272.596,,-4.000000e+002,2.000522e+000,-1.029934e-005,2.268037e-005,3,0.000000e+000,2.202120e+002,,,,,,,,,,,,,,48,2,6.000000e+000,4.558563e-004,0.000000e+000,0,,0,
1678427543.548,,-3.000000e+002,2.000515e+000,-2.054266e-005,4.238272e-005,3,4.481173e-001,2.063156e+002,,,,,,,,,,,,,,48,2,6.000000e+000,4.019737e-004,0.000000e+000,0,,0,
1678427746.208,,-2.000000e+002,1.998911e+000,3.687424e-005,6.743033e-006,3,6.435608e-001,1.828657e+001,,,,,,,,,,,,,,48,2,6.000000e+000,1.127005e-003,0.000000e+000,0,,0,
1678427946.179,,-1.000000e+002,1.999756e+000,-2.743592e-005,4.948946e-005,3,4.352483e-001,1.803820e+002,,,,,,,,,,,,,,48,2,6.000000e+000,1.343012e-003,0.000000e+000,0,,0,
1678428147.529,,0.000000e+000,1.999267e+000,-1.104775e-005,3.891550e-006,3,5.629022e-002,3.522482e+001,,,,,,,,,,,,,,48,2,6.000000e+000,1.046062e-003,0.000000e+000,0,,0,
1678428346.499,,1.000000e+002,1.999280e+000,1.030193e-006,1.427751e-005,3,1.275647e-001,1.385906e+003,,,,,,,,,,,,,,48,2,6.000000e+000,1.153946e-003,0.000000e+000,0,,0,
1678428547.359,,2.000000e+002,1.999387e+000,-1.616063e-005,3.702308e-006,3,2.958209e-001,2.290943e+001,,,,,,,,,,,,,,48,2,6.000000e+000,8.860826e-004,0.000000e+000,0,,0,
1678428748.750,,3.000000e+002,1.999320e+000,-1.488244e-005,1.484590e-005,2,2.054587e-001,9.975447e+001,,,,,,,,,,,,,,48,2,6.000000e+000,1.047015e-003,0.000000e+000,0,,0,
1678428947.420,,4.000000e+002,1.999240e+000,-3.715635e-005,3.883663e-007,3,4.097396e-001,1.045222e+000,,,,,,,,,,,,,,48,2,6.000000e+000,9.930134e-004,0.000000e+000,0,,0,
1678429149.380,,5.000000e+002,1.999321e+000,6.415055e-006,7.492772e-005,3,6.477410e-001,1.167998e+003,,,,,,,,,,,,,,48,2,6.000000e+000,8.850098e-004,0.000000e+000,0,,0,
1678429352.690,,6.000000e+002,1.999146e+000,2.733571e-005,6.303314e-005,2,3.950723e-001,2.305890e+002,,,,,,,,,,,,,,48,2,6.000000e+000,1.127005e-003,0.000000e+000,0,,0,
1678429554.713,,7.000000e+002,1.999327e+000,2.910828e-005,7.020396e-005,2,3.868023e-001,2.411821e+002,,,,,,,,,,,,,,48,2,6.000000e+000,7.779598e-004,0.000000e+000,0,,0,
1678429757.237,,8.000001e+002,1.999186e+000,-1.949278e-005,4.452121e-008,2,0.000000e+000,2.283985e-001,,,,,,,,,,,,,,48,2,6.000000e+000,1.100063e-003,0.000000e+000,0,,0,
1678429954.389,,9.000000e+002,1.999347e+000,-1.868776e-005,4.109089e-006,2,0.000000e+000,2.198813e+001,,,,,,,,,,,,,,48,2,6.000000e+000,8.059740e-004,0.000000e+000,0,,0,
1678430158.534,,1.000000e+003,1.999347e+000,-1.778502e-005,1.407818e-006,2,0.000000e+000,7.915748e+000,,,,,,,,,,,,,,48,2,6.000000e+000,9.930134e-004,0.000000e+000,0,,0,
1678430418.508,,2.000000e+003,2.000636e+000,-7.925386e-006,4.512851e-005,2,0.000000e+000,5.694172e+002,,,,,,,,,,,,,,48,2,6.000000e+000,1.128912e-003,0.000000e+000,0,,0,
1678430629.470,,3.000000e+003,1.998824e+000,2.608022e-005,9.662542e-006,2,0.000000e+000,3.704931e+001,,,,,,,,,,,,,,48,2,6.000000e+000,1.287937e-003,0.000000e+000,0,,0,
1678430842.161,,4.000000e+003,1.999374e+000,8.577632e-005,6.046915e-006,3,2.794886e-001,7.049632e+000,,,,,,,,,,,,,,48,2,6.000000e+000,1.020074e-003,0.000000e+000,0,,0,
1678431054.521,,5.000000e+003,1.999246e+000,1.098726e-004,1.846286e-006,3,3.902876e-001,1.680388e+000,,,,,,,,,,,,,,48,2,6.000000e+000,9.930134e-004,0.000000e+000,0,,0,
1678431253.121,,6.000000e+003,1.999153e+000,1.406590e-004,3.254218e-006,3,4.432861e-001,2.313552e+000,,,,,,,,,,,,,,48,2,6.000000e+000,1.020074e-003,0.000000e+000,0,,0,
1678431456.031,,7.000000e+003,1.999307e+000,1.793971e-004,4.833819e-007,3,4.918414e-001,2.694481e-001,,,,,,,,,,,,,,48,2,6.000000e+000,7.780790e-004,0.000000e+000,0,,0,
1678431658.452,,8.000000e+003,1.999166e+000,2.179369e-004,2.680688e-007,3,5.019168e-001,1.230029e-001,,,,,,,,,,,,,,48,2,6.000000e+000,1.181006e-003,0.000000e+000,0,,0,
1678431862.562,,9.000000e+003,1.999233e+000,2.579072e-004,2.485594e-007,3,5.024562e-001,9.637550e-002,,,,,,,,,,,,,,48,2,6.000000e+000,9.390116e-004,0.000000e+000,0,,0,
1678432068.382,,1.000000e+004,1.999327e+000,2.973691e-004,5.010104e-006,3,4.968038e-001,1.684810e+000,,,,,,,,,,,,,,48,2,6.000000e+000,1.073003e-003,0.000000e+000,0,,0,
1678432309.773,,1.500000e+004,1.999904e+000,5.121155e-004,1.102033e-006,3,4.533259e-001,2.151923e-001,,,,,,,,,,,,,,48,2,6.000000e+000,1.692057e-003,0.000000e+000,0,,0,
1678432529.563,,2.000000e+004,1.998898e+000,7.309710e-004,1.399489e-006,3,4.053344e-001,1.914562e-001,,,,,,,,,,,,,,48,2,6.000000e+000,1.127005e-003,0.000000e+000,0,,0,
1678432799.913,,2.500000e+004,2.000690e+000,9.550141e-004,5.761853e-007,3,3.617313e-001,6.033264e-002,,,,,,,,,,,,,,48,2,6.000000e+000,9.949207e-004,0.000000e+000,0,,0,
1678433024.724,,3.000000e+004,1.998804e+000,1.174527e-003,1.383026e-006,3,3.285138e-001,1.177517e-001,,,,,,,,,,,,,,48,2,6.000000e+000,1.448989e-003,0.000000e+000,0,,0,
1678433250.394,,3.500000e+004,1.999219e+000,1.398990e-003,1.148502e-006,3,2.996071e-001,8.209507e-002,,,,,,,,,,,,,,48,2,6.000000e+000,6.980896e-004,0.000000e+000,0,,0,
1678433474.974,,4.000000e+004,1.999408e+000,1.623654e-003,1.841208e-006,3,2.752949e-001,1.133990e-001,,,,,,,,,,,,,,48,2,6.000000e+000,1.127124e-003,0.000000e+000,0,,0,
1678433700.195,,4.500000e+004,1.999294e+000,1.851709e-003,2.037537e-006,3,2.547898e-001,1.100354e-001,,,,,,,,,,,,,,48,2,6.000000e+000,9.660721e-004,0.000000e+000,0,,0,
1678433927.955,,5.000000e+004,1.999327e+000,2.080295e-003,9.762922e-007,3,2.372934e-001,4.693046e-002,,,,,,,,,,,,,,48,2,6.000000e+000,9.660721e-004,0.000000e+000,0,,0,
