# Supplementary material for: Ultrafast charge-transfer-induced spin transition in cobalt-tungstate molecular photomagnets
Source: Nat Commun. 2025 Jun 6;16:5012. doi: 10.1038/s41467-025-60401-4 (PMC12144094; doi:10.1038/s41467-025-60401-4)
Supplement: Supplementary file 5 — Source Data [file 41467_2025_60401_MOESM5_ESM.zip › Source_Data_files/Photomagnetism_CsCoW/photo4_785nm_532nm/photo4.dc.dat]

[Header]
TITLE,MPMS DC Measurement
BYAPP,MPMS Measurement,2.1,Summary
FILEOPENTIME, 1678349893.959000 3/9/2023, 5:18:13 PM

INFO, APPNAME, MPMS MultiVu Application, Revision 1.60,  Build 081

INFO, NAME, 230306_CsCoW4Brpy
INFO, WEIGHT, 0.001
INFO, AREA, 0.000
INFO, LENGTH, 0.000
INFO, SHAPE, 
INFO, COMMENT, tape
INFO, SEQUENCE FILE: continuous6_48.seq


INFO, BACKGROUND DATA FILE:, None


STARTUPAXIS,X,4,LINEAR,AUTO,0.000000,0.000000
STARTUPAXIS,Y1,5,LINEAR,AUTO,0.000000,0.000000


STARTUPGROUP,Longitudinal
FIELDGROUP,Longitudinal,1,2,3,4,5,6,7,8,9,15,16,17,18,27,28
FIELDGROUP,Transverse,1,2,3,4,10,11,12,13,14,19,20,21,22,27,28

PLOT_APPEARANCE,ALL,HORZ_GRID_ON,VERT_GRID_ON,MARKERS_AND_LINES

[Data]
Time,Comment,Field (Oe),Temperature (K),Long Moment (emu),Long Scan Std Dev,Long Algorithm,Long Reg Fit,Long Percent Error (%),Trans Moment (emu),Trans Scan Std Dev,Trans Algorithm,Trans Reg Fit,Trans Percent Error (%),Long Moment [w/o ABS] (emu),Long Scan Std Dev [w/o ABS],Long Reg Fit [w/o ABS],Long Percent Error [w/o ABS] (%),Trans Moment [w/o ABS] (emu),Trans Scan Std Dev [w/o ABS],Trans Reg Fit [w/o ABS],Trans Percent Error [w/o ABS] (%),Points per Scan,Scans per Measurement,Scan Length (cm),Delta Temp (K),Rot Position (deg),Error,EC Comp. Running,Using ABS,
1678349893.959,,2.000000e+001,2.999190e+000,1.206761e-005,0.000000e+000,3,7.636768e-001,0.000000e+000,,,,,,,,,,,,,,48,1,6.000000e+000,1.859903e-003,0.000000e+000,0,,0,
1678349916.909,,2.000000e+001,2.998563e+000,1.198746e-005,0.000000e+000,3,7.505645e-001,0.000000e+000,,,,,,,,,,,,,,48,1,6.000000e+000,1.521111e-004,0.000000e+000,0,,0,
1678349940.309,,2.000000e+001,2.995911e+000,1.166036e-005,0.000000e+000,3,7.771823e-001,0.000000e+000,,,,,,,,,,,,,,48,1,6.000000e+000,2.574205e-003,0.000000e+000,0,,0,
1678349963.749,,2.000000e+001,2.993359e+000,1.153671e-005,0.000000e+000,3,7.650295e-001,0.000000e+000,,,,,,,,,,,,,,48,1,6.000000e+000,1.699209e-003,0.000000e+000,0,,0,
1678349987.639,,2.000000e+001,2.996834e+000,-9.125204e-006,0.000000e+000,3,5.884520e-001,0.000000e+000,,,,,,,,,,,,,,48,1,6.000000e+000,1.091099e-002,0.000000e+000,0,,0,
1678350010.619,,2.000000e+001,2.991831e+000,1.210236e-005,0.000000e+000,3,7.735453e-001,0.000000e+000,,,,,,,,,,,,,,48,1,6.000000e+000,9.050369e-004,0.000000e+000,0,,0,
1678350036.369,,2.000000e+001,2.991661e+000,-2.853388e-006,0.000000e+000,2,0.000000e+000,0.000000e+000,,,,,,,,,,,,,,48,1,6.000000e+000,2.639294e-004,0.000000e+000,0,,0,
1678350058.559,,2.000000e+001,2.994381e+000,1.221548e-005,0.000000e+000,3,7.410130e-001,0.000000e+000,,,,,,,,,,,,,,48,1,6.000000e+000,4.951000e-003,0.000000e+000,0,,0,
1678350082.939,,2.000000e+001,2.991887e+000,1.288962e-005,0.000000e+000,3,7.888795e-001,0.000000e+000,,,,,,,,,,,,,,48,1,6.000000e+000,3.790855e-005,0.000000e+000,0,,0,
1678350107.771,,2.000000e+001,2.991830e+000,-2.817528e-006,0.000000e+000,2,0.000000e+000,0.000000e+000,,,,,,,,,,,,,,48,1,6.000000e+000,7.510185e-005,0.000000e+000,0,,0,
1678350133.044,,2.000000e+001,2.991642e+000,-2.997197e-006,0.000000e+000,2,0.000000e+000,0.000000e+000,,,,,,,,,,,,,,48,1,6.000000e+000,1.502037e-004,0.000000e+000,0,,0,
1678350155.244,,2.000000e+001,2.991943e+000,1.161206e-005,0.000000e+000,3,7.541063e-001,0.000000e+000,,,,,,,,,,,,,,48,1,6.000000e+000,3.011227e-004,0.000000e+000,0,,0,
1678350178.824,,2.000000e+001,2.995919e+000,1.157310e-005,0.000000e+000,3,7.520730e-001,0.000000e+000,,,,,,,,,,,,,,48,1,6.000000e+000,8.402824e-003,0.000000e+000,0,,0,
1678350201.854,,2.000000e+001,2.991887e+000,1.174966e-005,0.000000e+000,3,7.537057e-001,0.000000e+000,,,,,,,,,,,,,,48,1,6.000000e+000,3.387928e-004,0.000000e+000,0,,0,
1678350225.224,,2.000000e+001,2.991943e+000,1.227072e-005,0.000000e+000,3,7.449529e-001,0.000000e+000,,,,,,,,,,,,,,48,1,6.000000e+000,2.257824e-004,0.000000e+000,0,,0,
1678350247.524,,2.000000e+001,2.991642e+000,1.245236e-005,0.000000e+000,3,7.640949e-001,0.000000e+000,,,,,,,,,,,,,,48,1,6.000000e+000,6.780624e-004,0.000000e+000,0,,0,
1678350271.094,,2.000000e+001,2.991887e+000,1.126459e-005,0.000000e+000,3,7.369333e-001,0.000000e+000,,,,,,,,,,,,,,48,1,6.000000e+000,1.127720e-004,0.000000e+000,0,,0,
1678350293.614,,2.000000e+001,2.991416e+000,1.201318e-005,0.000000e+000,3,7.527267e-001,0.000000e+000,,,,,,,,,,,,,,48,1,6.000000e+000,5.269051e-004,0.000000e+000,0,,0,
1678350316.914,,2.000000e+001,2.991642e+000,-9.158614e-006,0.000000e+000,3,5.459885e-001,0.000000e+000,,,,,,,,,,,,,,48,1,6.000000e+000,7.486343e-005,0.000000e+000,0,,0,
1678350339.664,,2.000000e+001,2.991868e+000,1.235135e-005,0.000000e+000,3,7.906041e-001,0.000000e+000,,,,,,,,,,,,,,48,1,6.000000e+000,5.278587e-004,0.000000e+000,0,,0,
1678350365.004,,2.000000e+001,2.991755e+000,-2.769087e-006,0.000000e+000,2,0.000000e+000,0.000000e+000,,,,,,,,,,,,,,48,1,6.000000e+000,4.520416e-004,0.000000e+000,0,,0,
1678350387.614,,2.000000e+001,2.991717e+000,-8.443721e-006,0.000000e+000,3,5.954428e-001,0.000000e+000,,,,,,,,,,,,,,48,1,6.000000e+000,5.280972e-004,0.000000e+000,0,,0,
1678350410.404,,2.000000e+001,2.991566e+000,-8.768994e-006,0.000000e+000,3,5.756654e-001,0.000000e+000,,,,,,,,,,,,,,48,1,6.000000e+000,2.260208e-004,0.000000e+000,0,,0,
1678350434.044,,2.000000e+001,2.991623e+000,1.151436e-005,0.000000e+000,3,7.436612e-001,0.000000e+000,,,,,,,,,,,,,,48,1,6.000000e+000,1.120567e-004,0.000000e+000,0,,0,
1678350459.166,,2.000000e+001,2.994192e+000,-2.775404e-006,0.000000e+000,2,0.000000e+000,0.000000e+000,,,,,,,,,,,,,,48,1,6.000000e+000,5.026102e-003,0.000000e+000,0,,0,
1678350481.706,,2.000000e+001,2.991453e+000,1.248010e-005,0.000000e+000,3,7.648248e-001,0.000000e+000,,,,,,,,,,,,,,48,1,6.000000e+000,4.520416e-004,0.000000e+000,0,,0,
1678350504.816,,2.000000e+001,2.991246e+000,1.146686e-005,0.000000e+000,3,7.692887e-001,0.000000e+000,,,,,,,,,,,,,,48,1,6.000000e+000,3.814697e-005,0.000000e+000,0,,0,
1678350527.676,,2.000000e+001,2.991472e+000,1.194786e-005,0.000000e+000,3,7.468346e-001,0.000000e+000,,,,,,,,,,,,,,48,1,6.000000e+000,4.138947e-004,0.000000e+000,0,,0,
1678350553.608,,2.000000e+001,2.991340e+000,-3.033094e-006,0.000000e+000,2,0.000000e+000,0.000000e+000,,,,,,,,,,,,,,48,1,6.000000e+000,6.780624e-004,0.000000e+000,0,,0,
1678350576.978,,2.000000e+001,3.008079e+000,1.239795e-005,0.000000e+000,3,7.843652e-001,0.000000e+000,,,,,,,,,,,,,,48,1,6.000000e+000,3.400612e-002,0.000000e+000,0,,0,
1678350600.898,,2.000000e+001,2.991057e+000,1.222925e-005,0.000000e+000,3,7.918313e-001,0.000000e+000,,,,,,,,,,,,,,48,1,6.000000e+000,3.695488e-005,0.000000e+000,0,,0,
1678350624.718,,2.000000e+001,2.995979e+000,-8.683031e-006,0.000000e+000,3,5.794619e-001,0.000000e+000,,,,,,,,,,,,,,48,1,6.000000e+000,1.010609e-002,0.000000e+000,0,,0,
1678350647.518,,2.000000e+001,3.002057e+000,1.258690e-005,0.000000e+000,3,7.700474e-001,0.000000e+000,,,,,,,,,,,,,,48,1,6.000000e+000,2.105498e-002,0.000000e+000,0,,0,
1678350669.878,,2.000000e+001,2.991397e+000,1.174789e-005,0.000000e+000,3,7.315916e-001,0.000000e+000,,,,,,,,,,,,,,48,1,6.000000e+000,2.639294e-004,0.000000e+000,0,,0,
1678350693.148,,2.000000e+001,2.991453e+000,-9.108094e-006,0.000000e+000,3,5.803975e-001,0.000000e+000,,,,,,,,,,,,,,48,1,6.000000e+000,4.520416e-004,0.000000e+000,0,,0,
1678350716.538,,2.000000e+001,2.991981e+000,-9.002177e-006,0.000000e+000,3,5.822625e-001,0.000000e+000,,,,,,,,,,,,,,48,1,6.000000e+000,6.041527e-004,0.000000e+000,0,,0,
1678350739.948,,2.000000e+001,2.991604e+000,1.221991e-005,0.000000e+000,3,8.061214e-001,0.000000e+000,,,,,,,,,,,,,,48,1,6.000000e+000,9.038448e-004,0.000000e+000,0,,0,
1678350764.380,,2.000000e+001,2.991529e+000,-2.930660e-006,0.000000e+000,2,0.000000e+000,0.000000e+000,,,,,,,,,,,,,,48,1,6.000000e+000,3.008842e-004,0.000000e+000,0,,0,
1678350785.940,,2.000000e+001,2.992548e+000,1.106474e-005,0.000000e+000,3,7.327235e-001,0.000000e+000,,,,,,,,,,,,,,48,1,6.000000e+000,2.264023e-003,0.000000e+000,0,,0,
1678350808.750,,2.000000e+001,2.991397e+000,1.227596e-005,0.000000e+000,3,7.748665e-001,0.000000e+000,,,,,,,,,,,,,,48,1,6.000000e+000,7.159710e-004,0.000000e+000,0,,0,
1678350831.480,,2.000000e+001,2.991812e+000,1.130970e-005,0.000000e+000,3,7.115785e-001,0.000000e+000,,,,,,,,,,,,,,48,1,6.000000e+000,8.668900e-004,0.000000e+000,0,,0,
1678350853.981,,2.000000e+001,2.991548e+000,1.251166e-005,0.000000e+000,3,7.508661e-001,0.000000e+000,,,,,,,,,,,,,,48,1,6.000000e+000,7.169247e-004,0.000000e+000,0,,0,
1678350877.651,,2.000000e+001,2.991283e+000,1.199607e-005,0.000000e+000,3,7.748553e-001,0.000000e+000,,,,,,,,,,,,,,48,1,6.000000e+000,1.890659e-004,0.000000e+000,0,,0,
1678350900.941,,2.000000e+001,2.991227e+000,1.236688e-005,0.000000e+000,3,7.844815e-001,0.000000e+000,,,,,,,,,,,,,,48,1,6.000000e+000,3.020763e-004,0.000000e+000,0,,0,
1678350992.501,,2.000000e+001,2.991698e+000,1.204550e-005,0.000000e+000,3,7.477553e-001,0.000000e+000,,,,,,,,,,,,,,48,1,6.000000e+000,3.814697e-005,0.000000e+000,0,,0,
1678351016.081,,2.000000e+001,2.996109e+000,1.200262e-005,0.000000e+000,3,7.688431e-001,0.000000e+000,,,,,,,,,,,,,,48,1,6.000000e+000,9.313107e-003,0.000000e+000,0,,0,
1678351039.951,,2.000000e+001,2.992114e+000,-8.652833e-006,0.000000e+000,3,5.602403e-001,0.000000e+000,,,,,,,,,,,,,,48,1,6.000000e+000,6.411076e-004,0.000000e+000,0,,0,
1678351063.001,,2.000000e+001,2.991283e+000,1.214693e-005,0.000000e+000,3,7.618998e-001,0.000000e+000,,,,,,,,,,,,,,48,1,6.000000e+000,1.890659e-004,0.000000e+000,0,,0,
1678351086.801,,2.000000e+001,3.002079e+000,-8.812448e-006,0.000000e+000,3,5.853952e-001,0.000000e+000,,,,,,,,,,,,,,48,1,6.000000e+000,2.178001e-002,0.000000e+000,0,,0,
1678351110.801,,2.000000e+001,3.012951e+000,-9.559281e-006,0.000000e+000,3,5.798298e-001,0.000000e+000,,,,,,,,,,,,,,48,1,6.000000e+000,4.270792e-003,0.000000e+000,0,,0,
1678351136.521,,2.000000e+001,3.002097e+000,-3.051903e-006,0.000000e+000,2,0.000000e+000,0.000000e+000,,,,,,,,,,,,,,48,1,6.000000e+000,1.743913e-002,0.000000e+000,0,,0,
1678351160.583,,2.000000e+001,3.002752e+000,1.629997e-006,0.000000e+000,2,0.000000e+000,0.000000e+000,,,,,,,,,,,,,,48,1,6.000000e+000,2.621198e-002,0.000000e+000,0,,0,
1678351182.243,,2.000000e+001,2.991397e+000,1.065529e-005,0.000000e+000,3,4.471607e-001,0.000000e+000,,,,,,,,,,,,,,48,1,6.000000e+000,1.168013e-003,0.000000e+000,0,,0,
1678351205.553,,2.000000e+001,2.993755e+000,2.035516e-005,0.000000e+000,3,7.430295e-001,0.000000e+000,,,,,,,,,,,,,,48,1,6.000000e+000,2.341986e-003,0.000000e+000,0,,0,
1678351228.193,,2.000000e+001,2.996972e+000,2.680597e-005,0.000000e+000,3,7.975926e-001,0.000000e+000,,,,,,,,,,,,,,48,1,6.000000e+000,2.349138e-003,0.000000e+000,0,,0,
1678351251.403,,2.000000e+001,2.995834e+000,3.178546e-005,0.000000e+000,3,8.273526e-001,0.000000e+000,,,,,,,,,,,,,,48,1,6.000000e+000,7.510185e-005,0.000000e+000,0,,0,
1678351275.113,,2.000000e+001,2.999196e+000,3.619200e-005,0.000000e+000,3,8.465996e-001,0.000000e+000,,,,,,,,,,,,,,48,1,6.000000e+000,7.025003e-003,0.000000e+000,0,,0,
1678351298.703,,2.000000e+001,2.995569e+000,3.986058e-005,0.000000e+000,3,8.525614e-001,0.000000e+000,,,,,,,,,,,,,,48,1,6.000000e+000,7.486343e-005,0.000000e+000,0,,0,
1678351323.353,,2.000000e+001,2.995740e+000,4.402486e-005,0.000000e+000,3,8.761784e-001,0.000000e+000,,,,,,,,,,,,,,48,1,6.000000e+000,4.920959e-004,0.000000e+000,0,,0,
1678351346.883,,2.000000e+001,2.995702e+000,4.712005e-005,0.000000e+000,3,8.753970e-001,0.000000e+000,,,,,,,,,,,,,,48,1,6.000000e+000,1.139641e-004,0.000000e+000,0,,0,
1678351369.823,,2.000000e+001,2.995778e+000,4.991016e-005,0.000000e+000,3,8.903046e-001,0.000000e+000,,,,,,,,,,,,,,48,1,6.000000e+000,1.890659e-004,0.000000e+000,0,,0,
1678351392.853,,2.000000e+001,2.996099e+000,5.210601e-005,0.000000e+000,3,8.945059e-001,0.000000e+000,,,,,,,,,,,,,,48,1,6.000000e+000,7.486343e-005,0.000000e+000,0,,0,
1678351417.403,,2.000000e+001,2.996080e+000,5.442115e-005,0.000000e+000,3,9.037077e-001,0.000000e+000,,,,,,,,,,,,,,48,1,6.000000e+000,3.695488e-005,0.000000e+000,0,,0,
1678351440.683,,2.000000e+001,2.993099e+000,5.732926e-005,0.000000e+000,3,8.967108e-001,0.000000e+000,,,,,,,,,,,,,,48,1,6.000000e+000,6.380081e-003,0.000000e+000,0,,0,
1678351511.943,,2.000000e+001,2.997690e+000,1.783693e-005,0.000000e+000,3,0.000000e+000,0.000000e+000,,,,,,,,,,,,,,48,1,6.000000e+000,1.288891e-003,0.000000e+000,0,,0,
1678351535.013,,2.000000e+001,2.996478e+000,6.357791e-005,0.000000e+000,3,9.109623e-001,0.000000e+000,,,,,,,,,,,,,,48,1,6.000000e+000,7.579327e-004,0.000000e+000,0,,0,
1678351557.974,,2.000000e+001,2.995569e+000,6.506395e-005,0.000000e+000,3,9.125419e-001,0.000000e+000,,,,,,,,,,,,,,48,1,6.000000e+000,2.269745e-004,0.000000e+000,0,,0,
1678351581.284,,2.000000e+001,2.996176e+000,6.650716e-005,0.000000e+000,3,9.210431e-001,0.000000e+000,,,,,,,,,,,,,,48,1,6.000000e+000,2.269745e-004,0.000000e+000,0,,0,
1678351605.534,,2.000000e+001,3.000795e+000,6.779874e-005,0.000000e+000,3,9.163473e-001,0.000000e+000,,,,,,,,,,,,,,48,1,6.000000e+000,9.165049e-003,0.000000e+000,0,,0,
1678351629.134,,2.000000e+001,2.997540e+000,6.913150e-005,0.000000e+000,3,9.196700e-001,0.000000e+000,,,,,,,,,,,,,,48,1,6.000000e+000,3.562927e-003,0.000000e+000,0,,0,
1678351653.254,,2.000000e+001,3.000414e+000,7.009472e-005,0.000000e+000,3,9.189169e-001,0.000000e+000,,,,,,,,,,,,,,48,1,6.000000e+000,8.781195e-003,0.000000e+000,0,,0,
1678351676.414,,2.000000e+001,2.996099e+000,7.149742e-005,0.000000e+000,3,9.209133e-001,0.000000e+000,,,,,,,,,,,,,,48,1,6.000000e+000,1.511574e-004,0.000000e+000,0,,0,
1678351700.514,,2.000000e+001,2.996024e+000,7.236084e-005,0.000000e+000,3,9.147137e-001,0.000000e+000,,,,,,,,,,,,,,48,1,6.000000e+000,3.030300e-004,0.000000e+000,0,,0,
1678351722.914,,2.000000e+001,2.996516e+000,7.287011e-005,0.000000e+000,3,9.217541e-001,0.000000e+000,,,,,,,,,,,,,,48,1,6.000000e+000,1.060009e-003,0.000000e+000,0,,0,
1678351746.484,,2.000000e+001,2.996213e+000,7.469205e-005,0.000000e+000,3,9.227708e-001,0.000000e+000,,,,,,,,,,,,,,48,1,6.000000e+000,7.605553e-005,0.000000e+000,0,,0,
1678351768.264,,2.000000e+001,2.996137e+000,7.587427e-005,0.000000e+000,3,9.273782e-001,0.000000e+000,,,,,,,,,,,,,,48,1,6.000000e+000,4.541874e-004,0.000000e+000,0,,0,
1678351791.704,,2.000000e+001,2.995986e+000,7.699864e-005,0.000000e+000,3,9.285367e-001,0.000000e+000,,,,,,,,,,,,,,48,1,6.000000e+000,1.521111e-004,0.000000e+000,0,,0,
1678351814.854,,2.000000e+001,2.996611e+000,7.759585e-005,0.000000e+000,3,9.258025e-001,0.000000e+000,,,,,,,,,,,,,,48,1,6.000000e+000,7.951260e-004,0.000000e+000,0,,0,
1678351838.854,,2.000000e+001,2.999650e+000,7.869070e-005,0.000000e+000,3,9.286376e-001,0.000000e+000,,,,,,,,,,,,,,48,1,6.000000e+000,6.722927e-003,0.000000e+000,0,,0,
1678351861.804,,2.000000e+001,2.997368e+000,7.979302e-005,0.000000e+000,3,9.309514e-001,0.000000e+000,,,,,,,,,,,,,,48,1,6.000000e+000,2.084970e-003,0.000000e+000,0,,0,
1678351886.534,,2.000000e+001,3.002231e+000,8.046496e-005,0.000000e+000,3,9.307700e-001,0.000000e+000,,,,,,,,,,,,,,48,1,6.000000e+000,1.241422e-002,0.000000e+000,0,,0,
1678351909.334,,2.000000e+001,2.996289e+000,8.052304e-005,0.000000e+000,3,9.244522e-001,0.000000e+000,,,,,,,,,,,,,,48,1,6.000000e+000,0.000000e+000,0.000000e+000,0,,0,
1678351932.044,,2.000000e+001,2.996459e+000,8.175999e-005,0.000000e+000,3,9.313349e-001,0.000000e+000,,,,,,,,,,,,,,48,1,6.000000e+000,3.409386e-004,0.000000e+000,0,,0,
1678351955.124,,2.000000e+001,2.996099e+000,8.293083e-005,0.000000e+000,3,9.349609e-001,0.000000e+000,,,,,,,,,,,,,,48,1,6.000000e+000,3.790855e-004,0.000000e+000,0,,0,
1678351979.254,,2.000000e+001,2.995966e+000,8.366384e-005,0.000000e+000,3,9.342589e-001,0.000000e+000,,,,,,,,,,,,,,48,1,6.000000e+000,2.648830e-004,0.000000e+000,0,,0,
1678352002.134,,2.000000e+001,2.996346e+000,8.424518e-005,0.000000e+000,3,9.331984e-001,0.000000e+000,,,,,,,,,,,,,,48,1,6.000000e+000,2.651215e-004,0.000000e+000,0,,0,
1678352025.414,,2.000000e+001,2.996119e+000,7.036882e-005,0.000000e+000,3,3.214729e-001,0.000000e+000,,,,,,,,,,,,,,48,1,6.000000e+000,1.890659e-004,0.000000e+000,0,,0,
1678352048.004,,2.000000e+001,2.996346e+000,8.595205e-005,0.000000e+000,3,9.372671e-001,0.000000e+000,,,,,,,,,,,,,,48,1,6.000000e+000,2.651215e-004,0.000000e+000,0,,0,
1678352070.404,,2.000000e+001,2.996365e+000,8.646217e-005,0.000000e+000,3,9.327407e-001,0.000000e+000,,,,,,,,,,,,,,48,1,6.000000e+000,2.269745e-004,0.000000e+000,0,,0,
1678352093.874,,2.000000e+001,3.000721e+000,8.695772e-005,0.000000e+000,3,9.321930e-001,0.000000e+000,,,,,,,,,,,,,,48,1,6.000000e+000,9.772778e-003,0.000000e+000,0,,0,
1678352117.404,,2.000000e+001,2.997369e+000,8.758151e-005,0.000000e+000,3,9.360116e-001,0.000000e+000,,,,,,,,,,,,,,48,1,6.000000e+000,2.540112e-003,0.000000e+000,0,,0,
1678352141.154,,2.000000e+001,3.004034e+000,8.849966e-005,0.000000e+000,3,9.342263e-001,0.000000e+000,,,,,,,,,,,,,,48,1,6.000000e+000,1.571703e-002,0.000000e+000,0,,0,
1678352163.964,,2.000000e+001,2.997787e+000,8.868302e-005,0.000000e+000,3,9.358736e-001,0.000000e+000,,,,,,,,,,,,,,48,1,6.000000e+000,3.070831e-003,0.000000e+000,0,,0,
1678352188.044,,2.000000e+001,2.998927e+000,8.935982e-005,0.000000e+000,3,9.368755e-001,0.000000e+000,,,,,,,,,,,,,,48,1,6.000000e+000,5.351782e-003,0.000000e+000,0,,0,
1678352212.104,,2.000000e+001,2.996251e+000,8.977016e-005,0.000000e+000,3,9.412625e-001,0.000000e+000,,,,,,,,,,,,,,48,1,6.000000e+000,0.000000e+000,0.000000e+000,0,,0,
1678352235.164,,2.000000e+001,2.997863e+000,9.026787e-005,0.000000e+000,3,9.362929e-001,0.000000e+000,,,,,,,,,,,,,,48,1,6.000000e+000,3.829956e-003,0.000000e+000,0,,0,
1678352258.464,,2.000000e+001,2.996289e+000,9.092782e-005,0.000000e+000,3,9.378084e-001,0.000000e+000,,,,,,,,,,,,,,48,1,6.000000e+000,3.790855e-004,0.000000e+000,0,,0,
1678352281.115,,2.000000e+001,2.997426e+000,9.186255e-005,0.000000e+000,3,9.384469e-001,0.000000e+000,,,,,,,,,,,,,,48,1,6.000000e+000,2.654076e-003,0.000000e+000,0,,0,
1678352305.035,,2.000000e+001,2.996175e+000,9.197453e-005,0.000000e+000,3,9.358103e-001,0.000000e+000,,,,,,,,,,,,,,48,1,6.000000e+000,1.521111e-004,0.000000e+000,0,,0,
1678352328.395,,2.000000e+001,2.996119e+000,9.280192e-005,0.000000e+000,3,9.382445e-001,0.000000e+000,,,,,,,,,,,,,,48,1,6.000000e+000,2.651215e-004,0.000000e+000,0,,0,
1678352352.465,,2.000000e+001,2.996099e+000,9.264838e-005,0.000000e+000,3,9.354365e-001,0.000000e+000,,,,,,,,,,,,,,48,1,6.000000e+000,2.269745e-004,0.000000e+000,0,,0,
1678352376.755,,2.000000e+001,2.998356e+000,9.370437e-005,0.000000e+000,3,9.416011e-001,0.000000e+000,,,,,,,,,,,,,,48,1,6.000000e+000,4.287004e-003,0.000000e+000,0,,0,
1678352401.165,,2.000000e+001,2.996175e+000,9.374214e-005,0.000000e+000,3,9.401569e-001,0.000000e+000,,,,,,,,,,,,,,48,1,6.000000e+000,3.781319e-004,0.000000e+000,0,,0,
1678352424.605,,2.000000e+001,2.998414e+000,9.457851e-005,0.000000e+000,3,9.413165e-001,0.000000e+000,,,,,,,,,,,,,,48,1,6.000000e+000,5.007982e-003,0.000000e+000,0,,0,
1678352448.505,,2.000000e+001,2.997123e+000,9.533917e-005,0.000000e+000,3,9.421642e-001,0.000000e+000,,,,,,,,,,,,,,48,1,6.000000e+000,2.501965e-003,0.000000e+000,0,,0,
1678352472.515,,2.000000e+001,2.996440e+000,9.537586e-005,0.000000e+000,3,9.396621e-001,0.000000e+000,,,,,,,,,,,,,,48,1,6.000000e+000,3.788471e-004,0.000000e+000,0,,0,
1678352495.635,,2.000000e+001,2.996289e+000,9.581597e-005,0.000000e+000,3,9.415799e-001,0.000000e+000,,,,,,,,,,,,,,48,1,6.000000e+000,7.486343e-005,0.000000e+000,0,,0,
1678352518.635,,2.000000e+001,2.996232e+000,9.604375e-005,0.000000e+000,3,9.406412e-001,0.000000e+000,,,,,,,,,,,,,,48,1,6.000000e+000,1.890659e-004,0.000000e+000,0,,0,
1678352541.945,,2.000000e+001,2.995853e+000,9.646215e-005,0.000000e+000,3,9.431752e-001,0.000000e+000,,,,,,,,,,,,,,48,1,6.000000e+000,2.648830e-004,0.000000e+000,0,,0,
1678352565.585,,2.000000e+001,2.996440e+000,9.682616e-005,0.000000e+000,3,9.427177e-001,0.000000e+000,,,,,,,,,,,,,,48,1,6.000000e+000,3.788471e-004,0.000000e+000,0,,0,
1678352589.635,,2.000000e+001,2.996497e+000,9.745675e-005,0.000000e+000,3,9.420832e-001,0.000000e+000,,,,,,,,,,,,,,48,1,6.000000e+000,2.658367e-004,0.000000e+000,0,,0,
1678352613.615,,2.000000e+001,2.996175e+000,9.760756e-005,0.000000e+000,3,9.391735e-001,0.000000e+000,,,,,,,,,,,,,,48,1,6.000000e+000,3.781319e-004,0.000000e+000,0,,0,
1678352636.685,,2.000000e+001,2.996061e+000,9.771906e-005,0.000000e+000,3,9.397935e-001,0.000000e+000,,,,,,,,,,,,,,48,1,6.000000e+000,1.509190e-004,0.000000e+000,0,,0,
1678352659.635,,2.000000e+001,2.996005e+000,9.884385e-005,0.000000e+000,3,9.458566e-001,0.000000e+000,,,,,,,,,,,,,,48,1,6.000000e+000,2.648830e-004,0.000000e+000,0,,0,
1678352683.125,,2.000000e+001,2.996725e+000,9.878827e-005,0.000000e+000,3,9.424480e-001,0.000000e+000,,,,,,,,,,,,,,48,1,6.000000e+000,1.855135e-003,0.000000e+000,0,,0,
1678352706.585,,2.000000e+001,2.995872e+000,9.950374e-005,0.000000e+000,3,9.426426e-001,0.000000e+000,,,,,,,,,,,,,,48,1,6.000000e+000,6.060600e-004,0.000000e+000,0,,0,
1678352729.535,,2.000000e+001,2.996175e+000,9.988769e-005,0.000000e+000,3,9.445468e-001,0.000000e+000,,,,,,,,,,,,,,48,1,6.000000e+000,3.781319e-004,0.000000e+000,0,,0,
1678352752.505,,2.000000e+001,2.996156e+000,1.000859e-004,0.000000e+000,3,9.466101e-001,0.000000e+000,,,,,,,,,,,,,,48,1,6.000000e+000,4.920959e-004,0.000000e+000,0,,0,
1678352776.435,,2.000000e+001,2.996459e+000,1.007124e-004,0.000000e+000,3,9.458181e-001,0.000000e+000,,,,,,,,,,,,,,48,1,6.000000e+000,1.173973e-003,0.000000e+000,0,,0,
1678352799.295,,2.000000e+001,2.996194e+000,1.008531e-004,0.000000e+000,3,9.469047e-001,0.000000e+000,,,,,,,,,,,,,,48,1,6.000000e+000,4.160404e-004,0.000000e+000,0,,0,
1678352822.315,,2.000000e+001,2.995910e+000,1.004910e-004,0.000000e+000,3,9.452050e-001,0.000000e+000,,,,,,,,,,,,,,48,1,6.000000e+000,1.518726e-004,0.000000e+000,0,,0,
1678352844.635,,2.000000e+001,2.998167e+000,1.010552e-004,0.000000e+000,3,9.439997e-001,0.000000e+000,,,,,,,,,,,,,,48,1,6.000000e+000,4.286051e-003,0.000000e+000,0,,0,
1678352868.145,,2.000000e+001,2.996251e+000,1.011989e-004,0.000000e+000,3,9.431930e-001,0.000000e+000,,,,,,,,,,,,,,48,1,6.000000e+000,1.509190e-004,0.000000e+000,0,,0,
1678352892.055,,2.000000e+001,2.986405e+000,1.028008e-004,0.000000e+000,3,9.436016e-001,0.000000e+000,,,,,,,,,,,,,,48,1,6.000000e+000,1.953912e-002,0.000000e+000,0,,0,
1678352915.685,,2.000000e+001,2.979652e+000,1.029447e-004,0.000000e+000,3,9.466302e-001,0.000000e+000,,,,,,,,,,,,,,48,1,6.000000e+000,5.067110e-003,0.000000e+000,0,,0,
1678352939.475,,2.000000e+001,2.985051e+000,1.029216e-004,0.000000e+000,3,9.440060e-001,0.000000e+000,,,,,,,,,,,,,,48,1,6.000000e+000,5.729914e-003,0.000000e+000,0,,0,
1678352963.755,,2.000000e+001,2.991022e+000,1.363820e-004,0.000000e+000,3,3.238403e-001,0.000000e+000,,,,,,,,,,,,,,48,1,6.000000e+000,4.105806e-003,0.000000e+000,0,,0,
1678353009.906,,2.000000e+001,2.995816e+000,1.026710e-004,0.000000e+000,3,9.420912e-001,0.000000e+000,,,,,,,,,,,,,,48,1,6.000000e+000,1.475811e-003,0.000000e+000,0,,0,
1678353033.126,,2.000000e+001,2.996176e+000,1.030660e-004,0.000000e+000,3,9.471048e-001,0.000000e+000,,,,,,,,,,,,,,48,1,6.000000e+000,2.269745e-004,0.000000e+000,0,,0,
1678353056.696,,2.000000e+001,2.996365e+000,1.032103e-004,0.000000e+000,3,9.471590e-001,0.000000e+000,,,,,,,,,,,,,,48,1,6.000000e+000,1.509190e-004,0.000000e+000,0,,0,
1678353079.626,,2.000000e+001,2.996024e+000,1.033326e-004,0.000000e+000,3,9.453495e-001,0.000000e+000,,,,,,,,,,,,,,48,1,6.000000e+000,7.605553e-005,0.000000e+000,0,,0,
1678353103.266,,2.000000e+001,2.996024e+000,1.023506e-004,0.000000e+000,3,9.452043e-001,0.000000e+000,,,,,,,,,,,,,,48,1,6.000000e+000,7.605553e-005,0.000000e+000,0,,0,
1678353126.096,,2.000000e+001,2.996326e+000,1.032869e-004,0.000000e+000,3,9.466094e-001,0.000000e+000,,,,,,,,,,,,,,48,1,6.000000e+000,1.286983e-003,0.000000e+000,0,,0,
1678353150.126,,2.000000e+001,2.995910e+000,1.028678e-004,0.000000e+000,3,9.454423e-001,0.000000e+000,,,,,,,,,,,,,,48,1,6.000000e+000,3.778934e-004,0.000000e+000,0,,0,
1678353173.136,,2.000000e+001,2.995229e+000,1.024341e-004,0.000000e+000,3,9.425552e-001,0.000000e+000,,,,,,,,,,,,,,48,1,6.000000e+000,1.521111e-004,0.000000e+000,0,,0,
1678353196.136,,2.000000e+001,2.996839e+000,1.030317e-004,0.000000e+000,3,9.463449e-001,0.000000e+000,,,,,,,,,,,,,,48,1,6.000000e+000,2.764940e-003,0.000000e+000,0,,0,
1678353219.256,,2.000000e+001,2.995494e+000,1.039323e-004,0.000000e+000,3,9.493305e-001,0.000000e+000,,,,,,,,,,,,,,48,1,6.000000e+000,7.605553e-005,0.000000e+000,0,,0,
1678353242.546,,2.000000e+001,2.995305e+000,1.029473e-004,0.000000e+000,3,9.463853e-001,0.000000e+000,,,,,,,,,,,,,,48,1,6.000000e+000,3.788471e-004,0.000000e+000,0,,0,
1678353265.196,,2.000000e+001,2.995626e+000,1.029025e-004,0.000000e+000,3,9.450505e-001,0.000000e+000,,,,,,,,,,,,,,48,1,6.000000e+000,2.651215e-004,0.000000e+000,0,,0,
1678353288.136,,2.000000e+001,2.996270e+000,1.025403e-004,0.000000e+000,3,9.430673e-001,0.000000e+000,,,,,,,,,,,,,,48,1,6.000000e+000,1.703978e-003,0.000000e+000,0,,0,
1678353312.506,,2.000000e+001,3.001680e+000,1.030611e-004,0.000000e+000,3,9.461248e-001,0.000000e+000,,,,,,,,,,,,,,48,1,6.000000e+000,1.290298e-002,0.000000e+000,0,,0,
1678353334.966,,2.000000e+001,2.995740e+000,1.027615e-004,0.000000e+000,3,9.433359e-001,0.000000e+000,,,,,,,,,,,,,,48,1,6.000000e+000,1.778841e-003,0.000000e+000,0,,0,
1678353358.206,,2.000000e+001,2.995248e+000,1.026732e-004,0.000000e+000,3,9.441876e-001,0.000000e+000,,,,,,,,,,,,,,48,1,6.000000e+000,1.139641e-004,0.000000e+000,0,,0,
1678353381.386,,2.000000e+001,2.995305e+000,1.025645e-004,0.000000e+000,3,9.438215e-001,0.000000e+000,,,,,,,,,,,,,,48,1,6.000000e+000,0.000000e+000,0.000000e+000,0,,0,
1678353403.876,,2.000000e+001,2.995286e+000,1.027608e-004,0.000000e+000,3,9.466651e-001,0.000000e+000,,,,,,,,,,,,,,48,1,6.000000e+000,3.814697e-005,0.000000e+000,0,,0,
1678353426.816,,2.000000e+001,2.995096e+000,1.022571e-004,0.000000e+000,3,9.452732e-001,0.000000e+000,,,,,,,,,,,,,,48,1,6.000000e+000,1.130104e-004,0.000000e+000,0,,0,
1678353450.786,,2.000000e+001,2.998359e+000,1.026597e-004,0.000000e+000,3,9.462749e-001,0.000000e+000,,,,,,,,,,,,,,48,1,6.000000e+000,6.487846e-003,0.000000e+000,0,,0,
1678353473.176,,2.000000e+001,2.995380e+000,1.025025e-004,0.000000e+000,3,9.434134e-001,0.000000e+000,,,,,,,,,,,,,,48,1,6.000000e+000,7.569790e-004,0.000000e+000,0,,0,
1678353495.816,,2.000000e+001,2.995399e+000,1.026439e-004,0.000000e+000,3,9.463546e-001,0.000000e+000,,,,,,,,,,,,,,48,1,6.000000e+000,7.948875e-004,0.000000e+000,0,,0,
1678353519.096,,2.000000e+001,2.995607e+000,1.026473e-004,0.000000e+000,3,9.455062e-001,0.000000e+000,,,,,,,,,,,,,,48,1,6.000000e+000,3.788471e-004,0.000000e+000,0,,0,
1678353541.596,,2.000000e+001,2.995002e+000,1.026175e-004,0.000000e+000,3,9.455367e-001,0.000000e+000,,,,,,,,,,,,,,48,1,6.000000e+000,1.521111e-004,0.000000e+000,0,,0,
1678353565.576,,2.000000e+001,2.995286e+000,1.026603e-004,0.000000e+000,3,9.446428e-001,0.000000e+000,,,,,,,,,,,,,,48,1,6.000000e+000,1.130104e-004,0.000000e+000,0,,0,
1678353588.046,,2.000000e+001,2.995343e+000,1.022828e-004,0.000000e+000,3,9.410272e-001,0.000000e+000,,,,,,,,,,,,,,48,1,6.000000e+000,9.829998e-004,0.000000e+000,0,,0,
1678353611.736,,2.000000e+001,2.995002e+000,1.030455e-004,0.000000e+000,3,9.467004e-001,0.000000e+000,,,,,,,,,,,,,,48,1,6.000000e+000,8.320808e-004,0.000000e+000,0,,0,
1678353634.226,,2.000000e+001,2.995286e+000,1.026664e-004,0.000000e+000,3,9.462419e-001,0.000000e+000,,,,,,,,,,,,,,48,1,6.000000e+000,2.651215e-004,0.000000e+000,0,,0,
1678353656.706,,2.000000e+001,2.996421e+000,1.025624e-004,0.000000e+000,3,9.445879e-001,0.000000e+000,,,,,,,,,,,,,,48,1,6.000000e+000,1.249075e-003,0.000000e+000,0,,0,
1678353680.536,,2.000000e+001,2.995078e+000,1.025058e-004,0.000000e+000,3,9.470415e-001,0.000000e+000,,,,,,,,,,,,,,48,1,6.000000e+000,4.539490e-004,0.000000e+000,0,,0,
1678353703.817,,2.000000e+001,2.995172e+000,1.027474e-004,0.000000e+000,3,9.436355e-001,0.000000e+000,,,,,,,,,,,,,,48,1,6.000000e+000,4.920959e-004,0.000000e+000,0,,0,
1678353727.667,,2.000000e+001,2.994983e+000,1.025512e-004,0.000000e+000,3,9.462066e-001,0.000000e+000,,,,,,,,,,,,,,48,1,6.000000e+000,3.814697e-005,0.000000e+000,0,,0,
1678353750.177,,2.000000e+001,2.995380e+000,1.025237e-004,0.000000e+000,3,9.425751e-001,0.000000e+000,,,,,,,,,,,,,,48,1,6.000000e+000,7.569790e-004,0.000000e+000,0,,0,
1678353773.567,,2.000000e+001,2.995116e+000,1.027961e-004,0.000000e+000,3,9.456166e-001,0.000000e+000,,,,,,,,,,,,,,48,1,6.000000e+000,2.269745e-004,0.000000e+000,0,,0,
1678353796.957,,2.000000e+001,2.995437e+000,1.022058e-004,0.000000e+000,3,9.446006e-001,0.000000e+000,,,,,,,,,,,,,,48,1,6.000000e+000,5.681515e-004,0.000000e+000,0,,0,
1678353821.537,,2.000000e+001,2.995153e+000,1.019426e-004,0.000000e+000,3,9.435088e-001,0.000000e+000,,,,,,,,,,,,,,48,1,6.000000e+000,3.781319e-004,0.000000e+000,0,,0,
1678353844.487,,2.000000e+001,2.995286e+000,1.024676e-004,0.000000e+000,3,9.463981e-001,0.000000e+000,,,,,,,,,,,,,,48,1,6.000000e+000,1.172066e-003,0.000000e+000,0,,0,
1678353868.497,,2.000000e+001,2.995134e+000,1.020014e-004,0.000000e+000,3,9.431299e-001,0.000000e+000,,,,,,,,,,,,,,48,1,6.000000e+000,7.188320e-004,0.000000e+000,0,,0,
1678353892.827,,2.000000e+001,2.997541e+000,1.023671e-004,0.000000e+000,3,9.446059e-001,0.000000e+000,,,,,,,,,,,,,,48,1,6.000000e+000,4.018068e-003,0.000000e+000,0,,0,
1678353916.327,,2.000000e+001,2.994889e+000,1.024754e-004,0.000000e+000,3,9.462622e-001,0.000000e+000,,,,,,,,,,,,,,48,1,6.000000e+000,7.486343e-005,0.000000e+000,0,,0,
1678353938.737,,2.000000e+001,2.995096e+000,1.031196e-004,0.000000e+000,3,9.425433e-001,0.000000e+000,,,,,,,,,,,,,,48,1,6.000000e+000,3.409386e-004,0.000000e+000,0,,0,
1678353986.467,,2.000000e+001,2.996270e+000,1.024286e-004,0.000000e+000,3,9.454991e-001,0.000000e+000,,,,,,,,,,,,,,48,1,6.000000e+000,1.703978e-003,0.000000e+000,0,,0,
1678354009.317,,2.000000e+001,2.995702e+000,1.022421e-004,0.000000e+000,3,9.449427e-001,0.000000e+000,,,,,,,,,,,,,,48,1,6.000000e+000,8.699894e-004,0.000000e+000,0,,0,
1678354032.077,,2.000000e+001,2.995948e+000,1.024901e-004,0.000000e+000,3,9.446826e-001,0.000000e+000,,,,,,,,,,,,,,48,1,6.000000e+000,2.270937e-003,0.000000e+000,0,,0,
1678354054.967,,2.000000e+001,2.994926e+000,1.022318e-004,0.000000e+000,3,9.427942e-001,0.000000e+000,,,,,,,,,,,,,,48,1,6.000000e+000,2.269745e-004,0.000000e+000,0,,0,
1678354078.227,,2.000000e+001,2.996024e+000,1.021784e-004,0.000000e+000,3,9.416962e-001,0.000000e+000,,,,,,,,,,,,,,48,1,6.000000e+000,2.422094e-003,0.000000e+000,0,,0,
1678354102.057,,2.000000e+001,2.994926e+000,1.020596e-004,0.000000e+000,3,9.417524e-001,0.000000e+000,,,,,,,,,,,,,,48,1,6.000000e+000,2.269745e-004,0.000000e+000,0,,0,
1678354125.657,,2.000000e+001,2.994946e+000,1.021419e-004,0.000000e+000,3,9.392638e-001,0.000000e+000,,,,,,,,,,,,,,48,1,6.000000e+000,4.911423e-004,0.000000e+000,0,,0,
1678354149.087,,2.000000e+001,2.995475e+000,1.023654e-004,0.000000e+000,3,9.449629e-001,0.000000e+000,,,,,,,,,,,,,,48,1,6.000000e+000,5.679131e-004,0.000000e+000,0,,0,
1678354172.257,,2.000000e+001,2.994775e+000,1.025445e-004,0.000000e+000,3,9.472855e-001,0.000000e+000,,,,,,,,,,,,,,48,1,6.000000e+000,4.539490e-004,0.000000e+000,0,,0,
1678354195.817,,2.000000e+001,2.994869e+000,1.023741e-004,0.000000e+000,3,9.423485e-001,0.000000e+000,,,,,,,,,,,,,,48,1,6.000000e+000,2.651215e-004,0.000000e+000,0,,0,
1678354218.357,,2.000000e+001,2.994945e+000,1.024736e-004,0.000000e+000,3,9.445127e-001,0.000000e+000,,,,,,,,,,,,,,48,1,6.000000e+000,4.160404e-004,0.000000e+000,0,,0,
1678354241.497,,2.000000e+001,2.995305e+000,1.021419e-004,0.000000e+000,3,9.426696e-001,0.000000e+000,,,,,,,,,,,,,,48,1,6.000000e+000,3.030300e-004,0.000000e+000,0,,0,
1678354264.077,,2.000000e+001,2.995078e+000,1.026740e-004,0.000000e+000,3,9.470956e-001,0.000000e+000,,,,,,,,,,,,,,48,1,6.000000e+000,6.048679e-004,0.000000e+000,0,,0,
1678354287.157,,2.000000e+001,2.995039e+000,1.022481e-004,0.000000e+000,3,9.438524e-001,0.000000e+000,,,,,,,,,,,,,,48,1,6.000000e+000,1.511574e-004,0.000000e+000,0,,0,
1678354310.467,,2.000000e+001,2.994661e+000,1.021635e-004,0.000000e+000,3,9.427726e-001,0.000000e+000,,,,,,,,,,,,,,48,1,6.000000e+000,1.509190e-004,0.000000e+000,0,,0,
1678354333.927,,2.000000e+001,2.994680e+000,1.024554e-004,0.000000e+000,3,9.441683e-001,0.000000e+000,,,,,,,,,,,,,,48,1,6.000000e+000,1.890659e-004,0.000000e+000,0,,0,
1678354357.607,,2.000000e+001,2.996859e+000,1.025350e-004,0.000000e+000,3,9.414720e-001,0.000000e+000,,,,,,,,,,,,,,48,1,6.000000e+000,3.789186e-003,0.000000e+000,0,,0,
1678354381.497,,2.000000e+001,2.995911e+000,1.024094e-004,0.000000e+000,3,9.469172e-001,0.000000e+000,,,,,,,,,,,,,,48,1,6.000000e+000,2.422094e-003,0.000000e+000,0,,0,
1678354403.707,,2.000000e+001,2.994926e+000,1.023622e-004,0.000000e+000,3,9.449811e-001,0.000000e+000,,,,,,,,,,,,,,48,1,6.000000e+000,4.529953e-004,0.000000e+000,0,,0,
1678354427.128,,2.000000e+001,2.994605e+000,1.019657e-004,0.000000e+000,3,9.415893e-001,0.000000e+000,,,,,,,,,,,,,,48,1,6.000000e+000,4.160404e-004,0.000000e+000,0,,0,
1678354451.128,,2.000000e+001,2.994851e+000,1.021919e-004,0.000000e+000,3,9.435063e-001,0.000000e+000,,,,,,,,,,,,,,48,1,6.000000e+000,7.510185e-005,0.000000e+000,0,,0,
1678354474.258,,2.000000e+001,3.000479e+000,1.017128e-004,0.000000e+000,3,9.428567e-001,0.000000e+000,,,,,,,,,,,,,,48,1,6.000000e+000,1.163292e-002,0.000000e+000,0,,0,
1678354497.658,,2.000000e+001,2.994586e+000,1.022180e-004,0.000000e+000,3,9.457557e-001,0.000000e+000,,,,,,,,,,,,,,48,1,6.000000e+000,1.521111e-004,0.000000e+000,0,,0,
1678354522.118,,2.000000e+001,2.995040e+000,1.026134e-004,0.000000e+000,3,9.434693e-001,0.000000e+000,,,,,,,,,,,,,,48,1,6.000000e+000,1.437902e-003,0.000000e+000,0,,0,
1678354545.828,,2.000000e+001,2.994548e+000,1.021086e-004,0.000000e+000,3,9.438500e-001,0.000000e+000,,,,,,,,,,,,,,48,1,6.000000e+000,4.539490e-004,0.000000e+000,0,,0,
1678354568.178,,2.000000e+001,2.994492e+000,1.020996e-004,0.000000e+000,3,9.429986e-001,0.000000e+000,,,,,,,,,,,,,,48,1,6.000000e+000,3.409386e-004,0.000000e+000,0,,0,
1678354590.278,,2.000000e+001,2.994643e+000,1.024490e-004,0.000000e+000,3,9.426043e-001,0.000000e+000,,,,,,,,,,,,,,48,1,6.000000e+000,3.814697e-005,0.000000e+000,0,,0,
1678354613.608,,2.000000e+001,2.994473e+000,1.021999e-004,0.000000e+000,3,9.456648e-001,0.000000e+000,,,,,,,,,,,,,,48,1,6.000000e+000,3.027916e-004,0.000000e+000,0,,0,
1678354637.408,,2.000000e+001,2.997145e+000,1.024663e-004,0.000000e+000,3,9.435391e-001,0.000000e+000,,,,,,,,,,,,,,48,1,6.000000e+000,5.798101e-003,0.000000e+000,0,,0,
1678354660.458,,2.000000e+001,2.994208e+000,1.025119e-004,0.000000e+000,3,9.438466e-001,0.000000e+000,,,,,,,,,,,,,,48,1,6.000000e+000,1.518726e-004,0.000000e+000,0,,0,
1678354684.258,,2.000000e+001,2.995457e+000,1.007722e-004,0.000000e+000,3,9.396573e-001,0.000000e+000,,,,,,,,,,,,,,48,1,6.000000e+000,2.346039e-003,0.000000e+000,0,,0,
1678354707.208,,2.000000e+001,2.996933e+000,8.513728e-005,0.000000e+000,3,9.290489e-001,0.000000e+000,,,,,,,,,,,,,,48,1,6.000000e+000,6.051064e-004,0.000000e+000,0,,0,
1678354728.948,,2.000000e+001,2.996989e+000,7.270236e-005,0.000000e+000,3,9.152200e-001,0.000000e+000,,,,,,,,,,,,,,48,1,6.000000e+000,3.409386e-004,0.000000e+000,0,,0,
1678354752.138,,2.000000e+001,2.995911e+000,6.085799e-005,0.000000e+000,3,8.983678e-001,0.000000e+000,,,,,,,,,,,,,,48,1,6.000000e+000,1.816988e-003,0.000000e+000,0,,0,
1678354774.738,,2.000000e+001,2.994624e+000,5.206141e-005,0.000000e+000,3,8.899934e-001,0.000000e+000,,,,,,,,,,,,,,48,1,6.000000e+000,7.560253e-004,0.000000e+000,0,,0,
1678354797.818,,2.000000e+001,2.995135e+000,4.302009e-005,0.000000e+000,3,8.570033e-001,0.000000e+000,,,,,,,,,,,,,,48,1,6.000000e+000,2.686024e-003,0.000000e+000,0,,0,
1678354820.488,,2.000000e+001,2.994359e+000,3.627663e-005,0.000000e+000,3,8.291040e-001,0.000000e+000,,,,,,,,,,,,,,48,1,6.000000e+000,5.288124e-004,0.000000e+000,0,,0,
1678354843.268,,2.000000e+001,2.994586e+000,3.137958e-005,0.000000e+000,3,8.161111e-001,0.000000e+000,,,,,,,,,,,,,,48,1,6.000000e+000,7.581711e-005,0.000000e+000,0,,0,
1678354865.878,,2.000000e+001,2.994662e+000,2.693749e-005,0.000000e+000,3,7.742090e-001,0.000000e+000,,,,,,,,,,,,,,48,1,6.000000e+000,1.286030e-003,0.000000e+000,0,,0,
1678354889.608,,2.000000e+001,2.999716e+000,2.280758e-005,0.000000e+000,3,7.438104e-001,0.000000e+000,,,,,,,,,,,,,,48,1,6.000000e+000,1.056099e-002,0.000000e+000,0,,0,
1678354913.018,,2.000000e+001,2.994813e+000,2.024468e-005,0.000000e+000,3,7.181433e-001,0.000000e+000,,,,,,,,,,,,,,48,1,6.000000e+000,7.560253e-004,0.000000e+000,0,,0,
1678354936.648,,2.000000e+001,2.993774e+000,1.757633e-005,0.000000e+000,3,6.774844e-001,0.000000e+000,,,,,,,,,,,,,,48,1,6.000000e+000,1.322031e-003,0.000000e+000,0,,0,
1678354959.658,,2.000000e+001,2.993887e+000,1.606661e-005,0.000000e+000,3,6.443082e-001,0.000000e+000,,,,,,,,,,,,,,48,1,6.000000e+000,1.851082e-003,0.000000e+000,0,,0,
1678354983.048,,2.000000e+001,2.994661e+000,1.403281e-005,0.000000e+000,3,5.921006e-001,0.000000e+000,,,,,,,,,,,,,,48,1,6.000000e+000,6.048679e-004,0.000000e+000,0,,0,
1678355006.238,,2.000000e+001,2.994642e+000,1.269232e-005,0.000000e+000,3,5.479017e-001,0.000000e+000,,,,,,,,,,,,,,48,1,6.000000e+000,6.427765e-004,0.000000e+000,0,,0,
1678355029.268,,2.000000e+001,2.994832e+000,1.110366e-005,0.000000e+000,3,4.696455e-001,0.000000e+000,,,,,,,,,,,,,,48,1,6.000000e+000,1.020908e-003,0.000000e+000,0,,0,
1678355053.258,,2.000000e+001,2.994435e+000,1.030593e-005,0.000000e+000,3,4.423631e-001,0.000000e+000,,,,,,,,,,,,,,48,1,6.000000e+000,7.560253e-004,0.000000e+000,0,,0,
1678355076.958,,2.000000e+001,2.994680e+000,9.315950e-006,0.000000e+000,3,3.556751e-001,0.000000e+000,,,,,,,,,,,,,,48,1,6.000000e+000,2.648830e-004,0.000000e+000,0,,0,
1678355100.078,,2.000000e+001,2.994284e+000,8.528763e-006,0.000000e+000,3,3.354942e-001,0.000000e+000,,,,,,,,,,,,,,48,1,6.000000e+000,7.560253e-004,0.000000e+000,0,,0,
1678355123.519,,2.000000e+001,2.994265e+000,7.514685e-006,0.000000e+000,3,1.959509e-001,0.000000e+000,,,,,,,,,,,,,,48,1,6.000000e+000,1.130104e-004,0.000000e+000,0,,0,
1678355147.659,,2.000000e+001,2.994775e+000,6.786099e-006,0.000000e+000,3,9.176861e-002,0.000000e+000,,,,,,,,,,,,,,48,1,6.000000e+000,9.078979e-004,0.000000e+000,0,,0,
1678355171.309,,2.000000e+001,2.995665e+000,6.968867e-006,0.000000e+000,3,1.413006e-001,0.000000e+000,,,,,,,,,,,,,,48,1,6.000000e+000,2.610922e-003,0.000000e+000,0,,0,
1678355194.579,,2.000000e+001,2.995778e+000,6.044846e-006,0.000000e+000,3,2.134270e-002,0.000000e+000,,,,,,,,,,,,,,48,1,6.000000e+000,2.383947e-003,0.000000e+000,0,,0,
1678355216.679,,2.000000e+001,2.995779e+000,5.599622e-006,0.000000e+000,3,0.000000e+000,0.000000e+000,,,,,,,,,,,,,,48,1,6.000000e+000,2.686977e-003,0.000000e+000,0,,0,
1678355240.459,,2.000000e+001,2.994246e+000,5.416749e-006,0.000000e+000,3,0.000000e+000,0.000000e+000,,,,,,,,,,,,,,48,1,6.000000e+000,3.018379e-004,0.000000e+000,0,,0,
1678355264.449,,2.000000e+001,2.994227e+000,5.008860e-006,0.000000e+000,3,0.000000e+000,0.000000e+000,,,,,,,,,,,,,,48,1,6.000000e+000,7.178783e-004,0.000000e+000,0,,0,
1678355287.599,,2.000000e+001,2.994208e+000,-1.695086e-006,0.000000e+000,3,0.000000e+000,0.000000e+000,,,,,,,,,,,,,,48,1,6.000000e+000,5.290508e-004,0.000000e+000,0,,0,
1678355312.843,,2.000000e+001,2.994548e+000,1.506315e-006,0.000000e+000,2,0.000000e+000,0.000000e+000,,,,,,,,,,,,,,48,1,6.000000e+000,1.509190e-004,0.000000e+000,0,,0,
1678355338.135,,2.000000e+001,2.994208e+000,2.066169e-006,0.000000e+000,2,0.000000e+000,0.000000e+000,,,,,,,,,,,,,,48,1,6.000000e+000,8.318424e-004,0.000000e+000,0,,0,
1678355362.167,,2.000000e+001,2.994000e+000,2.191177e-006,0.000000e+000,2,0.000000e+000,0.000000e+000,,,,,,,,,,,,,,48,1,6.000000e+000,4.160404e-004,0.000000e+000,0,,0,
1678355388.139,,2.000000e+001,2.993982e+000,1.255282e-006,0.000000e+000,2,0.000000e+000,0.000000e+000,,,,,,,,,,,,,,48,1,6.000000e+000,2.269745e-004,0.000000e+000,0,,0,
1678355413.981,,2.000000e+001,2.993981e+000,1.588112e-006,0.000000e+000,2,0.000000e+000,0.000000e+000,,,,,,,,,,,,,,48,1,6.000000e+000,3.778934e-004,0.000000e+000,0,,0,
1678355436.761,,2.000000e+001,2.994038e+000,-9.402418e-006,0.000000e+000,3,7.517542e-001,0.000000e+000,,,,,,,,,,,,,,48,1,6.000000e+000,1.881123e-004,0.000000e+000,0,,0,
1678355459.921,,2.000000e+001,2.993774e+000,-9.310586e-006,0.000000e+000,3,7.638032e-001,0.000000e+000,,,,,,,,,,,,,,48,1,6.000000e+000,6.420612e-004,0.000000e+000,0,,0,
1678355484.573,,2.000000e+001,2.993887e+000,1.051068e-007,0.000000e+000,2,0.000000e+000,0.000000e+000,,,,,,,,,,,,,,48,1,6.000000e+000,2.639294e-004,0.000000e+000,0,,0,
1678355506.473,,2.000000e+001,2.994057e+000,-9.129003e-006,0.000000e+000,3,7.700536e-001,0.000000e+000,,,,,,,,,,,,,,48,1,6.000000e+000,7.605553e-005,0.000000e+000,0,,0,
1678355529.363,,2.000000e+001,2.994567e+000,2.594861e-006,0.000000e+000,3,0.000000e+000,0.000000e+000,,,,,,,,,,,,,,48,1,6.000000e+000,7.178783e-004,0.000000e+000,0,,0,
1678355552.913,,2.000000e+001,2.993925e+000,2.481092e-006,0.000000e+000,3,0.000000e+000,0.000000e+000,,,,,,,,,,,,,,48,1,6.000000e+000,1.890659e-004,0.000000e+000,0,,0,
1678355576.363,,2.000000e+001,2.994152e+000,2.361157e-006,0.000000e+000,3,0.000000e+000,0.000000e+000,,,,,,,,,,,,,,48,1,6.000000e+000,2.648830e-004,0.000000e+000,0,,0,
1678355599.363,,2.000000e+001,2.995740e+000,3.689463e-006,0.000000e+000,3,0.000000e+000,0.000000e+000,,,,,,,,,,,,,,48,1,6.000000e+000,2.006054e-003,0.000000e+000,0,,0,
1678355622.473,,2.000000e+001,2.994265e+000,2.640433e-006,0.000000e+000,3,0.000000e+000,0.000000e+000,,,,,,,,,,,,,,48,1,6.000000e+000,7.939339e-004,0.000000e+000,0,,0,
1678355644.983,,2.000000e+001,2.993906e+000,3.789826e-006,0.000000e+000,3,0.000000e+000,0.000000e+000,,,,,,,,,,,,,,48,1,6.000000e+000,7.581711e-005,0.000000e+000,0,,0,
1678355669.143,,2.000000e+001,2.994493e+000,3.778908e-006,0.000000e+000,3,0.000000e+000,0.000000e+000,,,,,,,,,,,,,,48,1,6.000000e+000,1.625061e-003,0.000000e+000,0,,0,
1678355692.393,,2.000000e+001,2.993963e+000,3.960410e-006,0.000000e+000,3,0.000000e+000,0.000000e+000,,,,,,,,,,,,,,48,1,6.000000e+000,5.660057e-004,0.000000e+000,0,,0,
1678355714.283,,2.000000e+001,2.993943e+000,4.431543e-006,0.000000e+000,3,0.000000e+000,0.000000e+000,,,,,,,,,,,,,,48,1,6.000000e+000,6.051064e-004,0.000000e+000,0,,0,
1678355739.555,,2.000000e+001,2.993830e+000,-2.170518e-006,0.000000e+000,2,0.000000e+000,0.000000e+000,,,,,,,,,,,,,,48,1,6.000000e+000,4.529953e-004,0.000000e+000,0,,0,
1678355761.955,,2.000000e+001,2.993868e+000,4.497750e-006,0.000000e+000,3,0.000000e+000,0.000000e+000,,,,,,,,,,,,,,48,1,6.000000e+000,6.802082e-004,0.000000e+000,0,,0,
1678355787.447,,2.000000e+001,2.993453e+000,-1.928048e-006,0.000000e+000,2,0.000000e+000,0.000000e+000,,,,,,,,,,,,,,48,1,6.000000e+000,3.018379e-004,0.000000e+000,0,,0,
1678355809.897,,2.000000e+001,2.995325e+000,4.054290e-006,0.000000e+000,3,0.000000e+000,0.000000e+000,,,,,,,,,,,,,,48,1,6.000000e+000,3.819942e-003,0.000000e+000,0,,0,
1678355834.450,,2.000000e+001,3.006717e+000,-2.467986e-006,0.000000e+000,2,0.000000e+000,0.000000e+000,,,,,,,,,,,,,,48,1,6.000000e+000,2.547216e-002,0.000000e+000,0,,0,
1678355858.722,,2.000000e+001,2.993660e+000,-2.065116e-006,0.000000e+000,2,0.000000e+000,0.000000e+000,,,,,,,,,,,,,,48,1,6.000000e+000,3.399849e-004,0.000000e+000,0,,0,
1678355882.694,,2.000000e+001,2.992717e+000,-2.201740e-006,0.000000e+000,2,0.000000e+000,0.000000e+000,,,,,,,,,,,,,,48,1,6.000000e+000,1.170158e-003,0.000000e+000,0,,0,
1678355953.106,,2.000000e+001,2.993434e+000,-1.714843e-006,0.000000e+000,2,0.000000e+000,0.000000e+000,,,,,,,,,,,,,,48,1,6.000000e+000,1.169920e-003,0.000000e+000,0,,0,
1678355977.238,,2.000000e+001,2.992810e+000,-1.713270e-006,0.000000e+000,2,0.000000e+000,0.000000e+000,,,,,,,,,,,,,,48,1,6.000000e+000,4.529953e-004,0.000000e+000,0,,0,
1678356002.200,,2.000000e+001,3.009641e+000,-2.063636e-006,0.000000e+000,2,0.000000e+000,0.000000e+000,,,,,,,,,,,,,,48,1,6.000000e+000,3.290701e-002,0.000000e+000,0,,0,
1678356026.202,,2.000000e+001,2.997510e+000,-1.833962e-006,0.000000e+000,2,0.000000e+000,0.000000e+000,,,,,,,,,,,,,,48,1,6.000000e+000,8.795023e-003,0.000000e+000,0,,0,
1678356050.504,,2.000000e+001,2.992867e+000,-2.262687e-006,0.000000e+000,2,0.000000e+000,0.000000e+000,,,,,,,,,,,,,,48,1,6.000000e+000,1.130104e-004,0.000000e+000,0,,0,
1678356073.826,,2.000000e+001,2.992848e+000,-1.980129e-006,0.000000e+000,2,0.000000e+000,0.000000e+000,,,,,,,,,,,,,,48,1,6.000000e+000,1.509190e-004,0.000000e+000,0,,0,
1678356097.998,,2.000000e+001,2.995270e+000,-1.854753e-006,0.000000e+000,2,0.000000e+000,0.000000e+000,,,,,,,,,,,,,,48,1,6.000000e+000,4.840851e-003,0.000000e+000,0,,0,
1678356123.360,,2.000000e+001,2.992415e+000,-2.425498e-006,0.000000e+000,2,0.000000e+000,0.000000e+000,,,,,,,,,,,,,,48,1,6.000000e+000,3.790855e-005,0.000000e+000,0,,0,
1678356145.540,,2.000000e+001,2.996202e+000,4.947269e-006,0.000000e+000,3,0.000000e+000,0.000000e+000,,,,,,,,,,,,,,48,1,6.000000e+000,7.836819e-003,0.000000e+000,0,,0,
1678356170.082,,2.000000e+001,2.992264e+000,-1.674814e-006,0.000000e+000,2,0.000000e+000,0.000000e+000,,,,,,,,,,,,,,48,1,6.000000e+000,3.399849e-004,0.000000e+000,0,,0,
1678356193.564,,2.000000e+001,2.991906e+000,-1.677366e-006,0.000000e+000,2,0.000000e+000,0.000000e+000,,,,,,,,,,,,,,48,1,6.000000e+000,2.260208e-004,0.000000e+000,0,,0,
1678356217.846,,2.000000e+001,2.991925e+000,-1.940129e-006,0.000000e+000,2,0.000000e+000,0.000000e+000,,,,,,,,,,,,,,48,1,6.000000e+000,1.130104e-004,0.000000e+000,0,,0,
1678356242.486,,2.000000e+001,3.008408e+000,-1.937565e-006,0.000000e+000,2,0.000000e+000,0.000000e+000,,,,,,,,,,,,,,48,1,6.000000e+000,3.194809e-002,0.000000e+000,0,,0,
1678356266.308,,2.000000e+001,3.010557e+000,-1.752161e-006,0.000000e+000,2,0.000000e+000,0.000000e+000,,,,,,,,,,,,,,48,1,6.000000e+000,3.677297e-002,0.000000e+000,0,,0,
1678356290.520,,2.000000e+001,2.991792e+000,-2.554731e-006,0.000000e+000,2,0.000000e+000,0.000000e+000,,,,,,,,,,,,,,48,1,6.000000e+000,3.008842e-004,0.000000e+000,0,,0,
1678356314.482,,2.000000e+001,2.992019e+000,-2.098830e-006,0.000000e+000,2,0.000000e+000,0.000000e+000,,,,,,,,,,,,,,48,1,6.000000e+000,9.050369e-004,0.000000e+000,0,,0,
1678356338.684,,2.000000e+001,2.992075e+000,-1.965149e-006,0.000000e+000,2,0.000000e+000,0.000000e+000,,,,,,,,,,,,,,48,1,6.000000e+000,3.390312e-004,0.000000e+000,0,,0,
1678356364.006,,2.000000e+001,2.991924e+000,-2.018764e-006,0.000000e+000,2,0.000000e+000,0.000000e+000,,,,,,,,,,,,,,48,1,6.000000e+000,2.629757e-004,0.000000e+000,0,,0,
1678356388.268,,2.000000e+001,2.991755e+000,-1.726025e-006,0.000000e+000,2,0.000000e+000,0.000000e+000,,,,,,,,,,,,,,48,1,6.000000e+000,5.278587e-004,0.000000e+000,0,,0,
1678356413.490,,2.000000e+001,2.993019e+000,-1.708400e-006,0.000000e+000,2,0.000000e+000,0.000000e+000,,,,,,,,,,,,,,48,1,6.000000e+000,2.000093e-003,0.000000e+000,0,,0,
1678356437.782,,2.000000e+001,3.009696e+000,-1.775620e-006,0.000000e+000,2,0.000000e+000,0.000000e+000,,,,,,,,,,,,,,48,1,6.000000e+000,3.497887e-002,0.000000e+000,0,,0,
1678356463.274,,2.000000e+001,2.992982e+000,-1.788525e-006,0.000000e+000,2,0.000000e+000,0.000000e+000,,,,,,,,,,,,,,48,1,6.000000e+000,2.830029e-003,0.000000e+000,0,,0,
1678356486.796,,2.000000e+001,2.991811e+000,-1.979632e-006,0.000000e+000,2,0.000000e+000,0.000000e+000,,,,,,,,,,,,,,48,1,6.000000e+000,4.889965e-004,0.000000e+000,0,,0,
1678356511.098,,2.000000e+001,2.997171e+000,-1.658683e-006,0.000000e+000,2,0.000000e+000,0.000000e+000,,,,,,,,,,,,,,48,1,6.000000e+000,9.625912e-003,0.000000e+000,0,,0,
1678356557.621,,2.000000e+001,2.991755e+000,-2.110302e-006,0.000000e+000,2,0.000000e+000,0.000000e+000,,,,,,,,,,,,,,48,1,6.000000e+000,3.018379e-004,0.000000e+000,0,,0,
1678356582.093,,2.000000e+001,2.993247e+000,-2.169501e-006,0.000000e+000,2,0.000000e+000,0.000000e+000,,,,,,,,,,,,,,48,1,6.000000e+000,2.907038e-003,0.000000e+000,0,,0,
1678356605.533,,2.000000e+001,2.991755e+000,-1.659186e-006,0.000000e+000,2,0.000000e+000,0.000000e+000,,,,,,,,,,,,,,48,1,6.000000e+000,3.759861e-004,0.000000e+000,0,,0,
1678356630.565,,2.000000e+001,2.991642e+000,-2.925770e-006,0.000000e+000,2,0.000000e+000,0.000000e+000,,,,,,,,,,,,,,48,1,6.000000e+000,6.029606e-004,0.000000e+000,0,,0,
1678356654.377,,2.000000e+001,2.991208e+000,-2.049084e-006,0.000000e+000,2,0.000000e+000,0.000000e+000,,,,,,,,,,,,,,48,1,6.000000e+000,2.639294e-004,0.000000e+000,0,,0,
1678356678.929,,2.000000e+001,2.993946e+000,-1.991815e-006,0.000000e+000,2,0.000000e+000,0.000000e+000,,,,,,,,,,,,,,48,1,6.000000e+000,4.080057e-003,0.000000e+000,0,,0,
1678356703.061,,2.000000e+001,2.991283e+000,-1.855285e-006,0.000000e+000,2,0.000000e+000,0.000000e+000,,,,,,,,,,,,,,48,1,6.000000e+000,1.890659e-004,0.000000e+000,0,,0,
1678356727.473,,2.000000e+001,3.006928e+000,-1.937520e-006,0.000000e+000,2,0.000000e+000,0.000000e+000,,,,,,,,,,,,,,48,1,6.000000e+000,3.117609e-002,0.000000e+000,0,,0,
1678356751.265,,2.000000e+001,2.991736e+000,-2.473566e-006,0.000000e+000,2,0.000000e+000,0.000000e+000,,,,,,,,,,,,,,48,1,6.000000e+000,1.881123e-004,0.000000e+000,0,,0,
1678356775.637,,2.000000e+001,2.991717e+000,-2.167249e-006,0.000000e+000,2,0.000000e+000,0.000000e+000,,,,,,,,,,,,,,48,1,6.000000e+000,7.605553e-005,0.000000e+000,0,,0,
1678356799.597,,2.000000e+001,2.991057e+000,-1.676838e-006,0.000000e+000,2,0.000000e+000,0.000000e+000,,,,,,,,,,,,,,48,1,6.000000e+000,1.130104e-004,0.000000e+000,0,,0,
1678356824.067,,2.000000e+001,2.991302e+000,-1.901604e-006,0.000000e+000,2,0.000000e+000,0.000000e+000,,,,,,,,,,,,,,48,1,6.000000e+000,3.771782e-004,0.000000e+000,0,,0,
1678356846.617,,2.000000e+001,2.990963e+000,4.477009e-006,0.000000e+000,3,0.000000e+000,0.000000e+000,,,,,,,,,,,,,,48,1,6.000000e+000,5.269051e-004,0.000000e+000,0,,0,
1678356872.739,,2.000000e+001,2.991416e+000,-1.912106e-006,0.000000e+000,2,0.000000e+000,0.000000e+000,,,,,,,,,,,,,,48,1,6.000000e+000,1.431942e-003,0.000000e+000,0,,0,
1678356897.201,,2.000000e+001,2.991246e+000,-1.792882e-006,0.000000e+000,2,0.000000e+000,0.000000e+000,,,,,,,,,,,,,,48,1,6.000000e+000,4.138947e-004,0.000000e+000,0,,0,
1678356921.623,,2.000000e+001,2.995349e+000,-1.676484e-006,0.000000e+000,2,0.000000e+000,0.000000e+000,,,,,,,,,,,,,,48,1,6.000000e+000,7.716894e-003,0.000000e+000,0,,0,
1678356945.645,,2.000000e+001,2.991378e+000,-2.435289e-006,0.000000e+000,2,0.000000e+000,0.000000e+000,,,,,,,,,,,,,,48,1,6.000000e+000,2.260208e-004,0.000000e+000,0,,0,
1678356968.995,,2.000000e+001,2.991227e+000,5.516290e-006,0.000000e+000,3,0.000000e+000,0.000000e+000,,,,,,,,,,,,,,48,1,6.000000e+000,2.260208e-004,0.000000e+000,0,,0,
1678356994.187,,2.000000e+001,2.994780e+000,-2.009067e-006,0.000000e+000,2,0.000000e+000,0.000000e+000,,,,,,,,,,,,,,48,1,6.000000e+000,6.201029e-003,0.000000e+000,0,,0,
1678357019.059,,2.000000e+001,2.991359e+000,-1.984722e-006,0.000000e+000,2,0.000000e+000,0.000000e+000,,,,,,,,,,,,,,48,1,6.000000e+000,3.399849e-004,0.000000e+000,0,,0,
1678357043.671,,2.000000e+001,2.991228e+000,-1.925290e-006,0.000000e+000,2,0.000000e+000,0.000000e+000,,,,,,,,,,,,,,48,1,6.000000e+000,1.509190e-004,0.000000e+000,0,,0,
1678357068.153,,2.000000e+001,2.991209e+000,-2.102335e-006,0.000000e+000,2,0.000000e+000,0.000000e+000,,,,,,,,,,,,,,48,1,6.000000e+000,1.890659e-004,0.000000e+000,0,,0,
1678357091.955,,2.000000e+001,2.991246e+000,-2.344313e-006,0.000000e+000,2,0.000000e+000,0.000000e+000,,,,,,,,,,,,,,48,1,6.000000e+000,5.650520e-004,0.000000e+000,0,,0,
1678357116.757,,2.000000e+001,2.991227e+000,-1.680865e-006,0.000000e+000,2,0.000000e+000,0.000000e+000,,,,,,,,,,,,,,48,1,6.000000e+000,7.605553e-005,0.000000e+000,0,,0,
1678357140.939,,2.000000e+001,2.991284e+000,-1.711409e-006,0.000000e+000,2,0.000000e+000,0.000000e+000,,,,,,,,,,,,,,48,1,6.000000e+000,3.790855e-005,0.000000e+000,0,,0,
1678357165.951,,2.000000e+001,2.991171e+000,-2.030303e-006,0.000000e+000,2,0.000000e+000,0.000000e+000,,,,,,,,,,,,,,48,1,6.000000e+000,7.159710e-004,0.000000e+000,0,,0,
1678357189.833,,2.000000e+001,2.991755e+000,-2.475633e-006,0.000000e+000,2,0.000000e+000,0.000000e+000,,,,,,,,,,,,,,48,1,6.000000e+000,6.029606e-004,0.000000e+000,0,,0,
1678357214.835,,2.000000e+001,2.993493e+000,-2.124825e-006,0.000000e+000,2,0.000000e+000,0.000000e+000,,,,,,,,,,,,,,48,1,6.000000e+000,4.456043e-003,0.000000e+000,0,,0,
1678357238.906,,2.000000e+001,2.991246e+000,-1.902505e-006,0.000000e+000,2,0.000000e+000,0.000000e+000,,,,,,,,,,,,,,48,1,6.000000e+000,1.139641e-004,0.000000e+000,0,,0,
1678357262.199,,2.000000e+001,2.991510e+000,-1.843547e-006,0.000000e+000,2,0.000000e+000,0.000000e+000,,,,,,,,,,,,,,48,1,6.000000e+000,3.790855e-005,0.000000e+000,0,,0,
1678357283.589,,2.000000e+001,2.991114e+000,4.050930e-006,0.000000e+000,3,0.000000e+000,0.000000e+000,,,,,,,,,,,,,,48,1,6.000000e+000,0.000000e+000,0.000000e+000,0,,0,
1678357308.871,,2.000000e+001,2.991227e+000,-1.999044e-006,0.000000e+000,2,0.000000e+000,0.000000e+000,,,,,,,,,,,,,,48,1,6.000000e+000,2.260208e-004,0.000000e+000,0,,0,
1678357333.901,,2.000000e+001,2.992849e+000,-2.319318e-006,0.000000e+000,2,0.000000e+000,0.000000e+000,,,,,,,,,,,,,,48,1,6.000000e+000,3.320932e-003,0.000000e+000,0,,0,
1678357359.153,,2.000000e+001,3.010946e+000,-2.076241e-006,0.000000e+000,2,0.000000e+000,0.000000e+000,,,,,,,,,,,,,,48,1,6.000000e+000,3.951406e-002,0.000000e+000,0,,0,
1678357383.425,,2.000000e+001,2.992604e+000,-1.992269e-006,0.000000e+000,2,0.000000e+000,0.000000e+000,,,,,,,,,,,,,,48,1,6.000000e+000,2.603054e-003,0.000000e+000,0,,0,
1678357407.497,,2.000000e+001,3.007352e+000,-2.254777e-006,0.000000e+000,2,0.000000e+000,0.000000e+000,,,,,,,,,,,,,,48,1,6.000000e+000,3.164697e-002,0.000000e+000,0,,0,
1678357432.589,,2.000000e+001,2.991510e+000,-2.336332e-006,0.000000e+000,2,0.000000e+000,0.000000e+000,,,,,,,,,,,,,,48,1,6.000000e+000,2.639294e-004,0.000000e+000,0,,0,
1678357457.231,,2.000000e+001,2.991096e+000,-2.200205e-006,0.000000e+000,2,0.000000e+000,0.000000e+000,,,,,,,,,,,,,,48,1,6.000000e+000,6.408691e-004,0.000000e+000,0,,0,
1678357480.901,,2.000000e+001,2.991265e+000,-1.739827e-006,0.000000e+000,2,0.000000e+000,0.000000e+000,,,,,,,,,,,,,,48,1,6.000000e+000,5.280972e-004,0.000000e+000,0,,0,
1678357503.351,,2.000000e+001,2.991246e+000,4.199159e-006,0.000000e+000,3,0.000000e+000,0.000000e+000,,,,,,,,,,,,,,48,1,6.000000e+000,2.641678e-004,0.000000e+000,0,,0,
1678357528.163,,2.000000e+001,2.991397e+000,-1.673479e-006,0.000000e+000,2,0.000000e+000,0.000000e+000,,,,,,,,,,,,,,48,1,6.000000e+000,3.790855e-005,0.000000e+000,0,,0,
1678357550.633,,2.000000e+001,2.991227e+000,4.861208e-006,0.000000e+000,3,0.000000e+000,0.000000e+000,,,,,,,,,,,,,,48,1,6.000000e+000,2.260208e-004,0.000000e+000,0,,0,
1678357575.294,,2.000000e+001,2.991416e+000,-2.084551e-006,0.000000e+000,2,0.000000e+000,0.000000e+000,,,,,,,,,,,,,,48,1,6.000000e+000,1.131058e-003,0.000000e+000,0,,0,
1678357599.866,,2.000000e+001,3.009052e+000,-1.979995e-006,0.000000e+000,2,0.000000e+000,0.000000e+000,,,,,,,,,,,,,,48,1,6.000000e+000,3.579998e-002,0.000000e+000,0,,0,
1678357624.868,,2.000000e+001,2.991228e+000,-1.773233e-006,0.000000e+000,2,0.000000e+000,0.000000e+000,,,,,,,,,,,,,,48,1,6.000000e+000,1.509190e-004,0.000000e+000,0,,0,
1678357649.070,,2.000000e+001,2.991246e+000,-1.981959e-006,0.000000e+000,2,0.000000e+000,0.000000e+000,,,,,,,,,,,,,,48,1,6.000000e+000,1.878738e-004,0.000000e+000,0,,0,
1678357672.952,,2.000000e+001,2.995084e+000,-2.043745e-006,0.000000e+000,2,0.000000e+000,0.000000e+000,,,,,,,,,,,,,,48,1,6.000000e+000,7.185936e-003,0.000000e+000,0,,0,
