# Supplementary material for: Ultrafast charge-transfer-induced spin transition in cobalt-tungstate molecular photomagnets
Source: Nat Commun. 2025 Jun 6;16:5012. doi: 10.1038/s41467-025-60401-4 (PMC12144094; doi:10.1038/s41467-025-60401-4)
Supplement: Supplementary file 5 — Source Data [file 41467_2025_60401_MOESM5_ESM.zip › Source_Data_files/Photomagnetism_CsCoW/photo5_785nm_532nm_3times/FCM_20Oeafterphoto5.dc.dat]

[Header]
TITLE,MPMS DC Measurement
BYAPP,MPMS Measurement,2.1,Summary
FILEOPENTIME, 1678457385.563000 3/10/2023, 11:09:45 PM

INFO, APPNAME, MPMS MultiVu Application, Revision 1.60,  Build 081

INFO, NAME, 230306_CsCoW4Brpy
INFO, WEIGHT, 0.001
INFO, AREA, 0.000
INFO, LENGTH, 0.000
INFO, SHAPE, 
INFO, COMMENT, tape
INFO, SEQUENCE FILE: 230310_FCM.seq


INFO, BACKGROUND DATA FILE:, None


STARTUPAXIS,X,4,LINEAR,AUTO,0.000000,0.000000
STARTUPAXIS,Y1,5,LINEAR,AUTO,0.000000,0.000000


STARTUPGROUP,Longitudinal
FIELDGROUP,Longitudinal,1,2,3,4,5,6,7,8,9,15,16,17,18,27,28
FIELDGROUP,Transverse,1,2,3,4,10,11,12,13,14,19,20,21,22,27,28

PLOT_APPEARANCE,ALL,HORZ_GRID_ON,VERT_GRID_ON,MARKERS_AND_LINES

[Data]
Time,Comment,Field (Oe),Temperature (K),Long Moment (emu),Long Scan Std Dev,Long Algorithm,Long Reg Fit,Long Percent Error (%),Trans Moment (emu),Trans Scan Std Dev,Trans Algorithm,Trans Reg Fit,Trans Percent Error (%),Long Moment [w/o ABS] (emu),Long Scan Std Dev [w/o ABS],Long Reg Fit [w/o ABS],Long Percent Error [w/o ABS] (%),Trans Moment [w/o ABS] (emu),Trans Scan Std Dev [w/o ABS],Trans Reg Fit [w/o ABS],Trans Percent Error [w/o ABS] (%),Points per Scan,Scans per Measurement,Scan Length (cm),Delta Temp (K),Rot Position (deg),Error,EC Comp. Running,Using ABS,
1678457385.563,,2.000000e+001,2.002718e+000,3.112233e-007,0.000000e+000,2,0.000000e+000,0.000000e+000,,,,,,,,,,,,,,48,1,6.000000e+000,3.882885e-003,0.000000e+000,0,,0,
1678457505.445,,2.000000e+001,3.191787e+000,-7.236371e-008,0.000000e+000,2,0.000000e+000,0.000000e+000,,,,,,,,,,,,,,48,1,6.000000e+000,2.866092e-001,0.000000e+000,0,,0,
1678457603.645,,2.000000e+001,4.032907e+000,-9.938710e-006,0.000000e+000,3,7.503901e-001,0.000000e+000,,,,,,,,,,,,,,48,1,6.000000e+000,2.937126e-002,0.000000e+000,0,,0,
1678457802.805,,2.000000e+001,5.176718e+000,1.943743e-006,0.000000e+000,3,0.000000e+000,0.000000e+000,,,,,,,,,,,,,,48,1,6.000000e+000,2.859731e-001,0.000000e+000,0,,0,
1678457864.865,,2.000000e+001,6.227006e+000,2.894767e-006,0.000000e+000,3,0.000000e+000,0.000000e+000,,,,,,,,,,,,,,48,1,6.000000e+000,4.013577e-001,0.000000e+000,0,,0,
1678457928.755,,2.000000e+001,7.228795e+000,1.220815e-005,0.000000e+000,3,7.402133e-001,0.000000e+000,,,,,,,,,,,,,,48,1,6.000000e+000,3.603697e-001,0.000000e+000,0,,0,
1678457989.696,,2.000000e+001,8.203318e+000,-1.038730e-005,0.000000e+000,3,7.535743e-001,0.000000e+000,,,,,,,,,,,,,,48,1,6.000000e+000,3.265829e-001,0.000000e+000,0,,0,
1678458052.806,,2.000000e+001,9.231685e+000,-9.616852e-006,0.000000e+000,3,7.607381e-001,0.000000e+000,,,,,,,,,,,,,,48,1,6.000000e+000,3.953304e-001,0.000000e+000,0,,0,
1678458114.156,,2.000000e+001,1.022112e+001,4.099626e-006,0.000000e+000,3,0.000000e+000,0.000000e+000,,,,,,,,,,,,,,48,1,6.000000e+000,3.511505e-001,0.000000e+000,0,,0,
1678458177.506,,2.000000e+001,1.118262e+001,2.499930e-006,0.000000e+000,3,0.000000e+000,0.000000e+000,,,,,,,,,,,,,,48,1,6.000000e+000,3.595505e-001,0.000000e+000,0,,0,
1678458240.726,,2.000000e+001,1.217633e+001,2.205530e-006,0.000000e+000,3,0.000000e+000,0.000000e+000,,,,,,,,,,,,,,48,1,6.000000e+000,3.414297e-001,0.000000e+000,0,,0,
1678458310.986,,2.000000e+001,1.330366e+001,3.198103e-007,0.000000e+000,2,0.000000e+000,0.000000e+000,,,,,,,,,,,,,,48,1,6.000000e+000,3.832006e-001,0.000000e+000,0,,0,
1678458365.778,,2.000000e+001,1.422719e+001,1.844966e-007,0.000000e+000,2,0.000000e+000,0.000000e+000,,,,,,,,,,,,,,48,1,6.000000e+000,3.666000e-001,0.000000e+000,0,,0,
1678458423.388,,2.000000e+001,1.522571e+001,4.334269e-006,0.000000e+000,3,0.000000e+000,0.000000e+000,,,,,,,,,,,,,,48,1,6.000000e+000,3.953600e-001,0.000000e+000,0,,0,
1678458483.878,,2.000000e+001,1.621209e+001,4.266054e-006,0.000000e+000,3,0.000000e+000,0.000000e+000,,,,,,,,,,,,,,48,1,6.000000e+000,3.732090e-001,0.000000e+000,0,,0,
1678458541.728,,2.000000e+001,1.719774e+001,4.504130e-006,0.000000e+000,3,0.000000e+000,0.000000e+000,,,,,,,,,,,,,,48,1,6.000000e+000,3.692894e-001,0.000000e+000,0,,0,
1678458604.918,,2.000000e+001,1.821477e+001,5.475565e-006,0.000000e+000,3,0.000000e+000,0.000000e+000,,,,,,,,,,,,,,48,1,6.000000e+000,3.850994e-001,0.000000e+000,0,,0,
1678458668.949,,2.000000e+001,1.923909e+001,5.061310e-006,0.000000e+000,3,0.000000e+000,0.000000e+000,,,,,,,,,,,,,,48,1,6.000000e+000,3.662701e-001,0.000000e+000,0,,0,
1678458731.259,,2.000000e+001,2.021354e+001,-2.295395e-006,0.000000e+000,2,0.000000e+000,0.000000e+000,,,,,,,,,,,,,,48,1,6.000000e+000,3.778496e-001,0.000000e+000,0,,0,
1678458794.559,,2.000000e+001,2.122564e+001,-5.114874e-005,0.000000e+000,3,4.146803e-001,0.000000e+000,,,,,,,,,,,,,,48,1,6.000000e+000,3.717213e-001,0.000000e+000,0,,0,
1678458856.789,,2.000000e+001,2.224415e+001,1.318325e-005,0.000000e+000,3,7.553766e-001,0.000000e+000,,,,,,,,,,,,,,48,1,6.000000e+000,4.056015e-001,0.000000e+000,0,,0,
1678458913.869,,2.000000e+001,2.319696e+001,1.315739e-005,0.000000e+000,3,7.411094e-001,0.000000e+000,,,,,,,,,,,,,,48,1,6.000000e+000,3.653088e-001,0.000000e+000,0,,0,
1678458980.629,,2.000000e+001,2.430032e+001,-9.887726e-006,0.000000e+000,3,5.701314e-001,0.000000e+000,,,,,,,,,,,,,,48,1,6.000000e+000,3.925114e-001,0.000000e+000,0,,0,
1678459035.689,,2.000000e+001,2.523364e+001,-9.739799e-006,0.000000e+000,3,5.836698e-001,0.000000e+000,,,,,,,,,,,,,,48,1,6.000000e+000,3.938389e-001,0.000000e+000,0,,0,
1678459097.469,,2.000000e+001,2.625432e+001,-9.968847e-006,0.000000e+000,3,5.872576e-001,0.000000e+000,,,,,,,,,,,,,,48,1,6.000000e+000,3.692398e-001,0.000000e+000,0,,0,
1678459154.189,,2.000000e+001,2.719596e+001,-1.039657e-005,0.000000e+000,3,5.850863e-001,0.000000e+000,,,,,,,,,,,,,,48,1,6.000000e+000,3.834686e-001,0.000000e+000,0,,0,
1678459215.999,,2.000000e+001,2.823398e+001,-9.905147e-006,0.000000e+000,3,5.880559e-001,0.000000e+000,,,,,,,,,,,,,,48,1,6.000000e+000,3.992195e-001,0.000000e+000,0,,0,
1678459278.039,,2.000000e+001,2.921893e+001,-1.058809e-005,0.000000e+000,3,5.617689e-001,0.000000e+000,,,,,,,,,,,,,,48,1,6.000000e+000,3.907909e-001,0.000000e+000,0,,0,
1678459341.669,,2.000000e+001,3.020536e+001,-9.474697e-006,0.000000e+000,3,5.897416e-001,0.000000e+000,,,,,,,,,,,,,,48,1,6.000000e+000,3.697701e-001,0.000000e+000,0,,0,
1678459404.420,,2.000000e+001,3.122598e+001,-9.928549e-006,0.000000e+000,3,5.777032e-001,0.000000e+000,,,,,,,,,,,,,,48,1,6.000000e+000,3.718300e-001,0.000000e+000,0,,0,
1678459468.940,,2.000000e+001,3.225240e+001,-9.710158e-006,0.000000e+000,3,5.795718e-001,0.000000e+000,,,,,,,,,,,,,,48,1,6.000000e+000,3.809814e-001,0.000000e+000,0,,0,
1678459531.880,,2.000000e+001,3.323174e+001,-1.012835e-005,0.000000e+000,3,5.782480e-001,0.000000e+000,,,,,,,,,,,,,,48,1,6.000000e+000,3.660011e-001,0.000000e+000,0,,0,
1678459590.420,,2.000000e+001,3.420545e+001,-9.926278e-006,0.000000e+000,3,6.043667e-001,0.000000e+000,,,,,,,,,,,,,,48,1,6.000000e+000,3.973198e-001,0.000000e+000,0,,0,
1678459654.500,,2.000000e+001,3.529781e+001,-9.523010e-006,0.000000e+000,3,5.873057e-001,0.000000e+000,,,,,,,,,,,,,,48,1,6.000000e+000,3.498917e-001,0.000000e+000,0,,0,
1678459709.260,,2.000000e+001,3.619234e+001,-9.645720e-006,0.000000e+000,3,5.942373e-001,0.000000e+000,,,,,,,,,,,,,,48,1,6.000000e+000,3.634911e-001,0.000000e+000,0,,0,
1678459771.460,,2.000000e+001,3.723193e+001,-9.705223e-006,0.000000e+000,3,5.759570e-001,0.000000e+000,,,,,,,,,,,,,,48,1,6.000000e+000,3.635292e-001,0.000000e+000,0,,0,
1678459830.290,,2.000000e+001,3.821025e+001,-9.777192e-006,0.000000e+000,3,5.765215e-001,0.000000e+000,,,,,,,,,,,,,,48,1,6.000000e+000,3.762016e-001,0.000000e+000,0,,0,
1678459889.610,,2.000000e+001,3.919127e+001,-9.891723e-006,0.000000e+000,3,5.610790e-001,0.000000e+000,,,,,,,,,,,,,,48,1,6.000000e+000,3.715286e-001,0.000000e+000,0,,0,
1678459953.810,,2.000000e+001,4.020670e+001,-9.811135e-006,0.000000e+000,3,5.842361e-001,0.000000e+000,,,,,,,,,,,,,,48,1,6.000000e+000,3.904877e-001,0.000000e+000,0,,0,
1678460016.900,,2.000000e+001,4.122979e+001,-9.882910e-006,0.000000e+000,3,5.891672e-001,0.000000e+000,,,,,,,,,,,,,,48,1,6.000000e+000,3.756027e-001,0.000000e+000,0,,0,
1678460076.011,,2.000000e+001,4.217758e+001,-9.872331e-006,0.000000e+000,3,5.876765e-001,0.000000e+000,,,,,,,,,,,,,,48,1,6.000000e+000,3.436623e-001,0.000000e+000,0,,0,
1678460138.731,,2.000000e+001,4.321143e+001,-9.683535e-006,0.000000e+000,3,5.745274e-001,0.000000e+000,,,,,,,,,,,,,,48,1,6.000000e+000,3.678589e-001,0.000000e+000,0,,0,
1678460197.901,,2.000000e+001,4.420557e+001,-9.793584e-006,0.000000e+000,3,6.024433e-001,0.000000e+000,,,,,,,,,,,,,,48,1,6.000000e+000,3.583488e-001,0.000000e+000,0,,0,
1678460259.281,,2.000000e+001,4.523016e+001,-9.705165e-006,0.000000e+000,3,5.726243e-001,0.000000e+000,,,,,,,,,,,,,,48,1,6.000000e+000,3.577423e-001,0.000000e+000,0,,0,
1678460323.221,,2.000000e+001,4.630149e+001,-9.742442e-006,0.000000e+000,3,5.617077e-001,0.000000e+000,,,,,,,,,,,,,,48,1,6.000000e+000,3.658218e-001,0.000000e+000,0,,0,
1678460378.121,,2.000000e+001,4.722118e+001,-9.598600e-006,0.000000e+000,3,5.904716e-001,0.000000e+000,,,,,,,,,,,,,,48,1,6.000000e+000,3.655281e-001,0.000000e+000,0,,0,
1678460438.481,,2.000000e+001,4.823146e+001,-9.508560e-006,0.000000e+000,3,5.826208e-001,0.000000e+000,,,,,,,,,,,,,,48,1,6.000000e+000,3.660889e-001,0.000000e+000,0,,0,
1678460497.551,,2.000000e+001,4.920654e+001,-9.813282e-006,0.000000e+000,3,5.689496e-001,0.000000e+000,,,,,,,,,,,,,,48,1,6.000000e+000,3.798485e-001,0.000000e+000,0,,0,
1678460775.371,,2.000000e+001,4.999040e+001,-9.752807e-006,0.000000e+000,3,5.861939e-001,0.000000e+000,,,,,,,,,,,,,,48,1,6.000000e+000,1.087952e-002,0.000000e+000,0,,0,
1678461050.262,,2.000000e+001,4.999645e+001,-9.609310e-006,0.000000e+000,3,5.693985e-001,0.000000e+000,,,,,,,,,,,,,,48,1,6.000000e+000,8.457184e-003,0.000000e+000,0,,0,
1678461125.412,,2.000000e+001,4.838695e+001,-9.779843e-006,0.000000e+000,3,5.797777e-001,0.000000e+000,,,,,,,,,,,,,,48,1,6.000000e+000,9.471703e-001,0.000000e+000,0,,0,
1678461148.442,,2.000000e+001,4.765314e+001,-9.949316e-006,0.000000e+000,3,5.534713e-001,0.000000e+000,,,,,,,,,,,,,,48,1,6.000000e+000,5.204315e-001,0.000000e+000,0,,0,
1678461188.432,,2.000000e+001,4.671495e+001,-9.353300e-006,0.000000e+000,3,5.325351e-001,0.000000e+000,,,,,,,,,,,,,,48,1,6.000000e+000,5.057983e-001,0.000000e+000,0,,0,
1678461240.422,,2.000000e+001,4.568449e+001,-9.964635e-006,0.000000e+000,3,5.873097e-001,0.000000e+000,,,,,,,,,,,,,,48,1,6.000000e+000,4.957085e-001,0.000000e+000,0,,0,
1678461291.782,,2.000000e+001,4.472821e+001,-9.637981e-006,0.000000e+000,3,5.927271e-001,0.000000e+000,,,,,,,,,,,,,,48,1,6.000000e+000,4.339294e-001,0.000000e+000,0,,0,
1678461344.592,,2.000000e+001,4.377106e+001,-1.009971e-005,0.000000e+000,3,5.901008e-001,0.000000e+000,,,,,,,,,,,,,,48,1,6.000000e+000,4.236412e-001,0.000000e+000,0,,0,
1678461399.692,,2.000000e+001,4.281443e+001,-9.690726e-006,0.000000e+000,3,5.712649e-001,0.000000e+000,,,,,,,,,,,,,,48,1,6.000000e+000,3.694000e-001,0.000000e+000,0,,0,
1678461462.762,,2.000000e+001,4.176897e+001,-9.895783e-006,0.000000e+000,3,5.892432e-001,0.000000e+000,,,,,,,,,,,,,,48,1,6.000000e+000,3.586121e-001,0.000000e+000,0,,0,
1678461523.463,,2.000000e+001,4.073149e+001,-1.058894e-005,0.000000e+000,3,5.784187e-001,0.000000e+000,,,,,,,,,,,,,,48,1,6.000000e+000,4.192810e-001,0.000000e+000,0,,0,
1678461623.463,,2.000000e+001,3.898974e+001,-1.008896e-005,0.000000e+000,3,5.684781e-001,0.000000e+000,,,,,,,,,,,,,,48,1,6.000000e+000,3.541298e-001,0.000000e+000,0,,0,
1678461646.263,,2.000000e+001,3.860758e+001,-9.476972e-006,0.000000e+000,3,5.734860e-001,0.000000e+000,,,,,,,,,,,,,,48,1,6.000000e+000,3.589211e-001,0.000000e+000,0,,0,
1678461695.523,,2.000000e+001,3.778027e+001,1.287420e-005,0.000000e+000,3,6.952280e-001,0.000000e+000,,,,,,,,,,,,,,48,1,6.000000e+000,4.035912e-001,0.000000e+000,0,,0,
1678461755.053,,2.000000e+001,3.676512e+001,-9.623159e-006,0.000000e+000,3,6.038780e-001,0.000000e+000,,,,,,,,,,,,,,48,1,6.000000e+000,3.875809e-001,0.000000e+000,0,,0,
1678461814.213,,2.000000e+001,3.574759e+001,-9.749814e-006,0.000000e+000,3,5.704547e-001,0.000000e+000,,,,,,,,,,,,,,48,1,6.000000e+000,3.895874e-001,0.000000e+000,0,,0,
1678461873.833,,2.000000e+001,3.475478e+001,1.288840e-005,0.000000e+000,3,6.861236e-001,0.000000e+000,,,,,,,,,,,,,,48,1,6.000000e+000,3.809319e-001,0.000000e+000,0,,0,
1678461935.433,,2.000000e+001,3.379359e+001,1.406630e-005,0.000000e+000,3,7.382379e-001,0.000000e+000,,,,,,,,,,,,,,48,1,6.000000e+000,3.923607e-001,0.000000e+000,0,,0,
1678461996.663,,2.000000e+001,3.279427e+001,-9.702001e-006,0.000000e+000,3,5.869657e-001,0.000000e+000,,,,,,,,,,,,,,48,1,6.000000e+000,3.589516e-001,0.000000e+000,0,,0,
1678462058.643,,2.000000e+001,3.180076e+001,-9.698899e-006,0.000000e+000,3,5.651669e-001,0.000000e+000,,,,,,,,,,,,,,48,1,6.000000e+000,3.495789e-001,0.000000e+000,0,,0,
1678462121.983,,2.000000e+001,3.078012e+001,-1.015746e-005,0.000000e+000,3,5.828909e-001,0.000000e+000,,,,,,,,,,,,,,48,1,6.000000e+000,4.092999e-001,0.000000e+000,0,,0,
1678462183.673,,2.000000e+001,2.976848e+001,-9.535368e-006,0.000000e+000,3,5.683599e-001,0.000000e+000,,,,,,,,,,,,,,48,1,6.000000e+000,3.873196e-001,0.000000e+000,0,,0,
1678462243.504,,2.000000e+001,2.877698e+001,-9.853237e-006,0.000000e+000,3,5.862936e-001,0.000000e+000,,,,,,,,,,,,,,48,1,6.000000e+000,4.133301e-001,0.000000e+000,0,,0,
1678462303.084,,2.000000e+001,2.778846e+001,-1.008076e-005,0.000000e+000,3,5.805617e-001,0.000000e+000,,,,,,,,,,,,,,48,1,6.000000e+000,3.745613e-001,0.000000e+000,0,,0,
1678462361.414,,2.000000e+001,2.678635e+001,1.231740e-005,0.000000e+000,3,6.885368e-001,0.000000e+000,,,,,,,,,,,,,,48,1,6.000000e+000,3.858204e-001,0.000000e+000,0,,0,
1678462423.754,,2.000000e+001,2.575657e+001,-9.746413e-006,0.000000e+000,3,5.857813e-001,0.000000e+000,,,,,,,,,,,,,,48,1,6.000000e+000,3.821487e-001,0.000000e+000,0,,0,
1678462482.914,,2.000000e+001,2.448597e+001,1.261848e-005,0.000000e+000,3,7.247198e-001,0.000000e+000,,,,,,,,,,,,,,48,1,6.000000e+000,1.022980e+000,0.000000e+000,0,,0,
1678462506.704,,2.000000e+001,2.390144e+001,1.305416e-005,0.000000e+000,3,7.377268e-001,0.000000e+000,,,,,,,,,,,,,,48,1,6.000000e+000,1.342106e-001,0.000000e+000,0,,0,
1678462587.804,,2.000000e+001,2.276801e+001,-2.749129e-006,0.000000e+000,2,0.000000e+000,0.000000e+000,,,,,,,,,,,,,,48,1,6.000000e+000,3.806400e-001,0.000000e+000,0,,0,
1678462647.396,,2.000000e+001,2.179655e+001,-2.545050e-006,0.000000e+000,2,0.000000e+000,0.000000e+000,,,,,,,,,,,,,,48,1,6.000000e+000,3.770714e-001,0.000000e+000,0,,0,
1678462709.718,,2.000000e+001,2.077036e+001,-2.488722e-006,0.000000e+000,2,0.000000e+000,0.000000e+000,,,,,,,,,,,,,,48,1,6.000000e+000,3.853817e-001,0.000000e+000,0,,0,
1678462771.840,,2.000000e+001,1.976096e+001,-1.961298e-006,0.000000e+000,2,0.000000e+000,0.000000e+000,,,,,,,,,,,,,,48,1,6.000000e+000,4.052200e-001,0.000000e+000,0,,0,
1678462829.550,,2.000000e+001,1.878571e+001,3.877877e-006,0.000000e+000,3,0.000000e+000,0.000000e+000,,,,,,,,,,,,,,48,1,6.000000e+000,3.982601e-001,0.000000e+000,0,,0,
1678462890.420,,2.000000e+001,1.777005e+001,4.576890e-006,0.000000e+000,3,0.000000e+000,0.000000e+000,,,,,,,,,,,,,,48,1,6.000000e+000,3.910408e-001,0.000000e+000,0,,0,
1678462950.451,,2.000000e+001,1.676703e+001,4.631603e-006,0.000000e+000,3,0.000000e+000,0.000000e+000,,,,,,,,,,,,,,48,1,6.000000e+000,3.818798e-001,0.000000e+000,0,,0,
1678463008.391,,2.000000e+001,1.579411e+001,5.255679e-006,0.000000e+000,3,0.000000e+000,0.000000e+000,,,,,,,,,,,,,,48,1,6.000000e+000,3.854303e-001,0.000000e+000,0,,0,
1678463069.341,,2.000000e+001,1.477679e+001,4.499174e-006,0.000000e+000,3,0.000000e+000,0.000000e+000,,,,,,,,,,,,,,48,1,6.000000e+000,3.743505e-001,0.000000e+000,0,,0,
1678463127.371,,2.000000e+001,1.380960e+001,4.068233e-006,0.000000e+000,3,0.000000e+000,0.000000e+000,,,,,,,,,,,,,,48,1,6.000000e+000,3.744507e-001,0.000000e+000,0,,0,
1678463192.421,,2.000000e+001,1.273210e+001,4.817736e-006,0.000000e+000,3,0.000000e+000,0.000000e+000,,,,,,,,,,,,,,48,1,6.000000e+000,3.919096e-001,0.000000e+000,0,,0,
1678463256.401,,2.000000e+001,1.170327e+001,4.662801e-006,0.000000e+000,3,0.000000e+000,0.000000e+000,,,,,,,,,,,,,,48,1,6.000000e+000,3.913002e-001,0.000000e+000,0,,0,
1678463314.881,,2.000000e+001,1.073216e+001,3.800325e-006,0.000000e+000,3,0.000000e+000,0.000000e+000,,,,,,,,,,,,,,48,1,6.000000e+000,4.285097e-001,0.000000e+000,0,,0,
1678463371.731,,2.000000e+001,9.799520e+000,4.028705e-006,0.000000e+000,3,0.000000e+000,0.000000e+000,,,,,,,,,,,,,,48,1,6.000000e+000,3.752613e-001,0.000000e+000,0,,0,
1678463436.691,,2.000000e+001,8.775078e+000,4.003126e-006,0.000000e+000,3,0.000000e+000,0.000000e+000,,,,,,,,,,,,,,48,1,6.000000e+000,3.500872e-001,0.000000e+000,0,,0,
1678463497.471,,2.000000e+001,7.798179e+000,4.146363e-006,0.000000e+000,3,0.000000e+000,0.000000e+000,,,,,,,,,,,,,,48,1,6.000000e+000,3.714561e-001,0.000000e+000,0,,0,
1678463560.051,,2.000000e+001,6.848126e+000,4.117353e-006,0.000000e+000,3,0.000000e+000,0.000000e+000,,,,,,,,,,,,,,48,1,6.000000e+000,2.676077e-001,0.000000e+000,0,,0,
1678463641.011,,2.000000e+001,5.762348e+000,4.020798e-006,0.000000e+000,3,0.000000e+000,0.000000e+000,,,,,,,,,,,,,,48,1,6.000000e+000,4.024019e-001,0.000000e+000,0,,0,
1678463697.342,,2.000000e+001,4.808276e+000,3.775623e-006,0.000000e+000,3,0.000000e+000,0.000000e+000,,,,,,,,,,,,,,48,1,6.000000e+000,3.816571e-001,0.000000e+000,0,,0,
1678463759.662,,2.000000e+001,3.776379e+000,3.598809e-006,0.000000e+000,3,0.000000e+000,0.000000e+000,,,,,,,,,,,,,,48,1,6.000000e+000,3.583009e-001,0.000000e+000,0,,0,
1678463819.742,,2.000000e+001,2.811635e+000,3.715142e-006,0.000000e+000,3,0.000000e+000,0.000000e+000,,,,,,,,,,,,,,48,1,6.000000e+000,3.330531e-001,0.000000e+000,0,,0,
1678463931.602,,2.000000e+001,1.979866e+000,3.347120e-006,0.000000e+000,3,0.000000e+000,0.000000e+000,,,,,,,,,,,,,,48,1,6.000000e+000,6.485939e-003,0.000000e+000,0,,0,
1678464080.572,,2.000000e+001,1.998911e+000,3.615202e-006,0.000000e+000,3,0.000000e+000,0.000000e+000,,,,,,,,,,,,,,48,1,6.000000e+000,1.879930e-004,0.000000e+000,0,,0,
1678464180.022,,2.000000e+001,3.331748e+000,3.776362e-006,0.000000e+000,3,0.000000e+000,0.000000e+000,,,,,,,,,,,,,,48,1,6.000000e+000,4.111969e-001,0.000000e+000,0,,0,
1678464235.242,,2.000000e+001,4.243073e+000,3.911827e-006,0.000000e+000,3,0.000000e+000,0.000000e+000,,,,,,,,,,,,,,48,1,6.000000e+000,3.776960e-001,0.000000e+000,0,,0,
1678464293.422,,2.000000e+001,5.157373e+000,4.177084e-006,0.000000e+000,3,0.000000e+000,0.000000e+000,,,,,,,,,,,,,,48,1,6.000000e+000,3.086052e-001,0.000000e+000,0,,0,
1678464360.153,,2.000000e+001,6.265469e+000,4.015993e-006,0.000000e+000,3,0.000000e+000,0.000000e+000,,,,,,,,,,,,,,48,1,6.000000e+000,4.054270e-001,0.000000e+000,0,,0,
1678464415.393,,2.000000e+001,7.230420e+000,4.230348e-006,0.000000e+000,3,0.000000e+000,0.000000e+000,,,,,,,,,,,,,,48,1,6.000000e+000,3.676119e-001,0.000000e+000,0,,0,
1678464478.533,,2.000000e+001,8.236441e+000,4.071336e-006,0.000000e+000,3,0.000000e+000,0.000000e+000,,,,,,,,,,,,,,48,1,6.000000e+000,3.829956e-001,0.000000e+000,0,,0,
1678464538.113,,2.000000e+001,9.193072e+000,4.336083e-006,0.000000e+000,3,0.000000e+000,0.000000e+000,,,,,,,,,,,,,,48,1,6.000000e+000,3.706341e-001,0.000000e+000,0,,0,
1678464601.923,,2.000000e+001,1.019831e+001,4.376682e-006,0.000000e+000,3,0.000000e+000,0.000000e+000,,,,,,,,,,,,,,48,1,6.000000e+000,3.222504e-001,0.000000e+000,0,,0,
1678464668.253,,2.000000e+001,1.121449e+001,4.490278e-006,0.000000e+000,3,0.000000e+000,0.000000e+000,,,,,,,,,,,,,,48,1,6.000000e+000,3.537903e-001,0.000000e+000,0,,0,
1678464735.863,,2.000000e+001,1.219479e+001,4.520024e-006,0.000000e+000,3,0.000000e+000,0.000000e+000,,,,,,,,,,,,,,48,1,6.000000e+000,2.993698e-001,0.000000e+000,0,,0,
1678464805.273,,2.000000e+001,1.333130e+001,4.694659e-006,0.000000e+000,3,0.000000e+000,0.000000e+000,,,,,,,,,,,,,,48,1,6.000000e+000,3.829298e-001,0.000000e+000,0,,0,
1678464856.853,,2.000000e+001,1.419291e+001,4.786926e-006,0.000000e+000,3,0.000000e+000,0.000000e+000,,,,,,,,,,,,,,48,1,6.000000e+000,3.732395e-001,0.000000e+000,0,,0,
1678464919.253,,2.000000e+001,1.522610e+001,4.827573e-006,0.000000e+000,3,0.000000e+000,0.000000e+000,,,,,,,,,,,,,,48,1,6.000000e+000,3.961296e-001,0.000000e+000,0,,0,
1678464977.893,,2.000000e+001,1.620895e+001,4.770121e-006,0.000000e+000,3,0.000000e+000,0.000000e+000,,,,,,,,,,,,,,48,1,6.000000e+000,3.553905e-001,0.000000e+000,0,,0,
1678465035.873,,2.000000e+001,1.718742e+001,4.527492e-006,0.000000e+000,3,0.000000e+000,0.000000e+000,,,,,,,,,,,,,,48,1,6.000000e+000,3.688908e-001,0.000000e+000,0,,0,
1678465097.684,,2.000000e+001,1.818469e+001,-1.722964e-006,0.000000e+000,2,0.000000e+000,0.000000e+000,,,,,,,,,,,,,,48,1,6.000000e+000,3.433609e-001,0.000000e+000,0,,0,
1678465159.496,,2.000000e+001,1.918851e+001,-1.899998e-006,0.000000e+000,2,0.000000e+000,0.000000e+000,,,,,,,,,,,,,,48,1,6.000000e+000,3.645706e-001,0.000000e+000,0,,0,
1678465221.038,,2.000000e+001,2.017014e+001,-2.172294e-006,0.000000e+000,2,0.000000e+000,0.000000e+000,,,,,,,,,,,,,,48,1,6.000000e+000,3.219299e-001,0.000000e+000,0,,0,
1678465291.640,,2.000000e+001,2.124762e+001,-2.504569e-006,0.000000e+000,2,0.000000e+000,0.000000e+000,,,,,,,,,,,,,,48,1,6.000000e+000,3.737698e-001,0.000000e+000,0,,0,
1678465352.090,,2.000000e+001,2.221372e+001,-2.895120e-006,0.000000e+000,2,0.000000e+000,0.000000e+000,,,,,,,,,,,,,,48,1,6.000000e+000,3.623199e-001,0.000000e+000,0,,0,
1678465414.750,,2.000000e+001,2.325341e+001,1.265879e-005,0.000000e+000,3,7.372396e-001,0.000000e+000,,,,,,,,,,,,,,48,1,6.000000e+000,4.006596e-001,0.000000e+000,0,,0,
1678465478.480,,2.000000e+001,2.431412e+001,1.271932e-005,0.000000e+000,3,7.275866e-001,0.000000e+000,,,,,,,,,,,,,,48,1,6.000000e+000,3.789997e-001,0.000000e+000,0,,0,
1678465531.330,,2.000000e+001,2.520943e+001,-9.716418e-006,0.000000e+000,3,5.854858e-001,0.000000e+000,,,,,,,,,,,,,,48,1,6.000000e+000,3.728294e-001,0.000000e+000,0,,0,
1678465592.550,,2.000000e+001,2.623041e+001,-9.793514e-006,0.000000e+000,3,5.832635e-001,0.000000e+000,,,,,,,,,,,,,,48,1,6.000000e+000,3.508205e-001,0.000000e+000,0,,0,
1678465654.280,,2.000000e+001,2.724282e+001,-9.830071e-006,0.000000e+000,3,5.813238e-001,0.000000e+000,,,,,,,,,,,,,,48,1,6.000000e+000,3.687191e-001,0.000000e+000,0,,0,
1678465710.000,,2.000000e+001,2.818283e+001,-9.822548e-006,0.000000e+000,3,5.820091e-001,0.000000e+000,,,,,,,,,,,,,,48,1,6.000000e+000,3.633499e-001,0.000000e+000,0,,0,
1678465773.610,,2.000000e+001,2.924798e+001,-9.801600e-006,0.000000e+000,3,5.827451e-001,0.000000e+000,,,,,,,,,,,,,,48,1,6.000000e+000,3.783607e-001,0.000000e+000,0,,0,
1678465833.111,,2.000000e+001,3.021548e+001,-9.813994e-006,0.000000e+000,3,5.811917e-001,0.000000e+000,,,,,,,,,,,,,,48,1,6.000000e+000,3.622303e-001,0.000000e+000,0,,0,
1678465897.841,,2.000000e+001,3.123114e+001,-9.807136e-006,0.000000e+000,3,5.811093e-001,0.000000e+000,,,,,,,,,,,,,,48,1,6.000000e+000,3.372707e-001,0.000000e+000,0,,0,
1678465958.671,,2.000000e+001,3.219522e+001,-9.857912e-006,0.000000e+000,3,5.812575e-001,0.000000e+000,,,,,,,,,,,,,,48,1,6.000000e+000,3.558731e-001,0.000000e+000,0,,0,
1678466022.511,,2.000000e+001,3.320701e+001,-9.830826e-006,0.000000e+000,3,5.809100e-001,0.000000e+000,,,,,,,,,,,,,,48,1,6.000000e+000,3.224373e-001,0.000000e+000,0,,0,
1678466085.321,,2.000000e+001,3.422425e+001,-9.794799e-006,0.000000e+000,3,5.808154e-001,0.000000e+000,,,,,,,,,,,,,,48,1,6.000000e+000,4.008179e-001,0.000000e+000,0,,0,
1678466150.991,,2.000000e+001,3.531367e+001,-9.940943e-006,0.000000e+000,3,5.779526e-001,0.000000e+000,,,,,,,,,,,,,,48,1,6.000000e+000,3.947525e-001,0.000000e+000,0,,0,
1678466205.311,,2.000000e+001,3.623025e+001,-9.888380e-006,0.000000e+000,3,5.801190e-001,0.000000e+000,,,,,,,,,,,,,,48,1,6.000000e+000,3.606911e-001,0.000000e+000,0,,0,
1678466267.091,,2.000000e+001,3.725287e+001,-9.787632e-006,0.000000e+000,3,5.826125e-001,0.000000e+000,,,,,,,,,,,,,,48,1,6.000000e+000,3.910179e-001,0.000000e+000,0,,0,
1678466325.561,,2.000000e+001,3.824249e+001,-9.803759e-006,0.000000e+000,3,5.819448e-001,0.000000e+000,,,,,,,,,,,,,,48,1,6.000000e+000,3.918991e-001,0.000000e+000,0,,0,
1678466384.961,,2.000000e+001,3.922878e+001,-9.789115e-006,0.000000e+000,3,5.819685e-001,0.000000e+000,,,,,,,,,,,,,,48,1,6.000000e+000,3.563194e-001,0.000000e+000,0,,0,
1678466446.421,,2.000000e+001,4.020972e+001,-9.808672e-006,0.000000e+000,3,5.825038e-001,0.000000e+000,,,,,,,,,,,,,,48,1,6.000000e+000,3.719406e-001,0.000000e+000,0,,0,
1678466507.892,,2.000000e+001,4.118220e+001,-9.807770e-006,0.000000e+000,3,5.812664e-001,0.000000e+000,,,,,,,,,,,,,,48,1,6.000000e+000,3.360596e-001,0.000000e+000,0,,0,
1678466574.212,,2.000000e+001,4.225297e+001,-9.807298e-006,0.000000e+000,3,5.818526e-001,0.000000e+000,,,,,,,,,,,,,,48,1,6.000000e+000,3.514900e-001,0.000000e+000,0,,0,
1678466635.382,,2.000000e+001,4.323490e+001,-9.838168e-006,0.000000e+000,3,5.813556e-001,0.000000e+000,,,,,,,,,,,,,,48,1,6.000000e+000,3.775902e-001,0.000000e+000,0,,0,
1678466695.072,,2.000000e+001,4.423129e+001,-9.792988e-006,0.000000e+000,3,5.815709e-001,0.000000e+000,,,,,,,,,,,,,,48,1,6.000000e+000,3.855515e-001,0.000000e+000,0,,0,
1678466753.272,,2.000000e+001,4.521249e+001,-9.792558e-006,0.000000e+000,3,5.807567e-001,0.000000e+000,,,,,,,,,,,,,,48,1,6.000000e+000,3.828506e-001,0.000000e+000,0,,0,
1678466818.172,,2.000000e+001,4.627794e+001,-9.727620e-006,0.000000e+000,3,5.859084e-001,0.000000e+000,,,,,,,,,,,,,,48,1,6.000000e+000,3.554611e-001,0.000000e+000,0,,0,
1678466874.742,,2.000000e+001,4.723049e+001,-9.828514e-006,0.000000e+000,3,5.802760e-001,0.000000e+000,,,,,,,,,,,,,,48,1,6.000000e+000,3.689384e-001,0.000000e+000,0,,0,
1678466935.672,,2.000000e+001,4.825085e+001,-9.784752e-006,0.000000e+000,3,5.789537e-001,0.000000e+000,,,,,,,,,,,,,,48,1,6.000000e+000,3.867989e-001,0.000000e+000,0,,0,
1678466992.782,,2.000000e+001,4.921702e+001,-9.783692e-006,0.000000e+000,3,5.814229e-001,0.000000e+000,,,,,,,,,,,,,,48,1,6.000000e+000,3.470421e-001,0.000000e+000,0,,0,
1678467267.473,,2.000000e+001,4.999464e+001,-9.791977e-006,0.000000e+000,3,5.798461e-001,0.000000e+000,,,,,,,,,,,,,,48,1,6.000000e+000,4.829407e-003,0.000000e+000,0,,0,
