# Supplementary material for: Ultrafast charge-transfer-induced spin transition in cobalt-tungstate molecular photomagnets
Source: Nat Commun. 2025 Jun 6;16:5012. doi: 10.1038/s41467-025-60401-4 (PMC12144094; doi:10.1038/s41467-025-60401-4)
Supplement: Supplementary file 5 — Source Data [file 41467_2025_60401_MOESM5_ESM.zip › Source_Data_files/Photomagnetism_CsCoW/photo5_785nm_532nm_3times/photo5.dc.dat]

[Header]
TITLE,MPMS DC Measurement
BYAPP,MPMS Measurement,2.1,Summary
FILEOPENTIME, 1678442926.557000 3/10/2023, 7:08:46 PM

INFO, APPNAME, MPMS MultiVu Application, Revision 1.60,  Build 081

INFO, NAME, 230306_CsCoW4Brpy
INFO, WEIGHT, 0.001
INFO, AREA, 0.000
INFO, LENGTH, 0.000
INFO, SHAPE, 
INFO, COMMENT, tape
INFO, SEQUENCE FILE: continuous6_48.seq


INFO, BACKGROUND DATA FILE:, None


STARTUPAXIS,X,4,LINEAR,AUTO,0.000000,0.000000
STARTUPAXIS,Y1,5,LINEAR,AUTO,0.000000,0.000000


STARTUPGROUP,Longitudinal
FIELDGROUP,Longitudinal,1,2,3,4,5,6,7,8,9,15,16,17,18,27,28
FIELDGROUP,Transverse,1,2,3,4,10,11,12,13,14,19,20,21,22,27,28

PLOT_APPEARANCE,ALL,HORZ_GRID_ON,VERT_GRID_ON,MARKERS_AND_LINES

[Data]
Time,Comment,Field (Oe),Temperature (K),Long Moment (emu),Long Scan Std Dev,Long Algorithm,Long Reg Fit,Long Percent Error (%),Trans Moment (emu),Trans Scan Std Dev,Trans Algorithm,Trans Reg Fit,Trans Percent Error (%),Long Moment [w/o ABS] (emu),Long Scan Std Dev [w/o ABS],Long Reg Fit [w/o ABS],Long Percent Error [w/o ABS] (%),Trans Moment [w/o ABS] (emu),Trans Scan Std Dev [w/o ABS],Trans Reg Fit [w/o ABS],Trans Percent Error [w/o ABS] (%),Points per Scan,Scans per Measurement,Scan Length (cm),Delta Temp (K),Rot Position (deg),Error,EC Comp. Running,Using ABS,
1678442926.557,,2.000000e+001,2.998507e+000,1.305229e-005,0.000000e+000,3,7.573992e-001,0.000000e+000,,,,,,,,,,,,,,48,1,6.000000e+000,1.935005e-003,0.000000e+000,0,,0,
1678442950.348,,2.000000e+001,2.998033e+000,1.353815e-005,0.000000e+000,3,7.494398e-001,0.000000e+000,,,,,,,,,,,,,,48,1,6.000000e+000,2.882957e-003,0.000000e+000,0,,0,
1678442972.658,,2.000000e+001,2.995380e+000,1.259823e-005,0.000000e+000,3,7.624475e-001,0.000000e+000,,,,,,,,,,,,,,48,1,6.000000e+000,9.081364e-004,0.000000e+000,0,,0,
1678442996.798,,2.000000e+001,2.993830e+000,1.272502e-005,0.000000e+000,3,7.297764e-001,0.000000e+000,,,,,,,,,,,,,,48,1,6.000000e+000,1.132965e-003,0.000000e+000,0,,0,
1678443019.378,,2.000000e+001,2.993755e+000,1.309911e-005,0.000000e+000,3,7.444320e-001,0.000000e+000,,,,,,,,,,,,,,48,1,6.000000e+000,9.820461e-004,0.000000e+000,0,,0,
1678443042.278,,2.000000e+001,2.993831e+000,1.284969e-005,0.000000e+000,3,7.500926e-001,0.000000e+000,,,,,,,,,,,,,,48,1,6.000000e+000,8.308887e-004,0.000000e+000,0,,0,
1678443065.478,,2.000000e+001,2.994397e+000,1.279609e-005,0.000000e+000,3,7.478489e-001,0.000000e+000,,,,,,,,,,,,,,48,1,6.000000e+000,3.020763e-004,0.000000e+000,0,,0,
1678443088.758,,2.000000e+001,2.995324e+000,1.336629e-005,0.000000e+000,3,7.757697e-001,0.000000e+000,,,,,,,,,,,,,,48,1,6.000000e+000,9.458065e-004,0.000000e+000,0,,0,
1678443112.278,,2.000000e+001,2.993962e+000,1.316952e-005,0.000000e+000,3,7.430736e-001,0.000000e+000,,,,,,,,,,,,,,48,1,6.000000e+000,6.430149e-004,0.000000e+000,0,,0,
1678443135.628,,2.000000e+001,2.994529e+000,1.327569e-005,0.000000e+000,3,7.681464e-001,0.000000e+000,,,,,,,,,,,,,,48,1,6.000000e+000,4.911423e-004,0.000000e+000,0,,0,
1678443158.628,,2.000000e+001,2.994208e+000,1.219730e-005,0.000000e+000,3,7.193328e-001,0.000000e+000,,,,,,,,,,,,,,48,1,6.000000e+000,2.260208e-004,0.000000e+000,0,,0,
1678443182.688,,2.000000e+001,2.994605e+000,1.227086e-005,0.000000e+000,3,7.076516e-001,0.000000e+000,,,,,,,,,,,,,,48,1,6.000000e+000,5.669594e-004,0.000000e+000,0,,0,
1678443252.798,,2.000000e+001,2.994000e+000,1.347364e-005,0.000000e+000,3,7.434762e-001,0.000000e+000,,,,,,,,,,,,,,48,1,6.000000e+000,5.669594e-004,0.000000e+000,0,,0,
1678443275.938,,2.000000e+001,2.995948e+000,1.306598e-005,0.000000e+000,3,7.641379e-001,0.000000e+000,,,,,,,,,,,,,,48,1,6.000000e+000,2.423048e-003,0.000000e+000,0,,0,
1678443298.518,,2.000000e+001,2.994227e+000,1.332121e-005,0.000000e+000,3,7.681059e-001,0.000000e+000,,,,,,,,,,,,,,48,1,6.000000e+000,3.790855e-005,0.000000e+000,0,,0,
1678443322.598,,2.000000e+001,2.994492e+000,-1.029552e-005,0.000000e+000,3,5.901579e-001,0.000000e+000,,,,,,,,,,,,,,48,1,6.000000e+000,5.669594e-004,0.000000e+000,0,,0,
1678443345.418,,2.000000e+001,2.994359e+000,1.293421e-005,0.000000e+000,3,7.489098e-001,0.000000e+000,,,,,,,,,,,,,,48,1,6.000000e+000,6.809235e-004,0.000000e+000,0,,0,
1678443370.088,,2.000000e+001,2.994473e+000,4.655496e-006,0.000000e+000,3,0.000000e+000,0.000000e+000,,,,,,,,,,,,,,48,1,6.000000e+000,9.069443e-004,0.000000e+000,0,,0,
1678443394.338,,2.000000e+001,2.994038e+000,1.319583e-005,0.000000e+000,3,7.553381e-001,0.000000e+000,,,,,,,,,,,,,,48,1,6.000000e+000,4.918575e-004,0.000000e+000,0,,0,
1678443417.638,,2.000000e+001,2.994397e+000,1.298191e-005,0.000000e+000,3,7.460832e-001,0.000000e+000,,,,,,,,,,,,,,48,1,6.000000e+000,7.560253e-004,0.000000e+000,0,,0,
1678443441.458,,2.000000e+001,2.994473e+000,1.274803e-005,0.000000e+000,3,7.551300e-001,0.000000e+000,,,,,,,,,,,,,,48,1,6.000000e+000,3.027916e-004,0.000000e+000,0,,0,
1678443465.528,,2.000000e+001,2.994246e+000,1.274779e-005,0.000000e+000,3,7.607197e-001,0.000000e+000,,,,,,,,,,,,,,48,1,6.000000e+000,1.511574e-004,0.000000e+000,0,,0,
1678443488.668,,2.000000e+001,2.994283e+000,1.299342e-005,0.000000e+000,3,7.422764e-001,0.000000e+000,,,,,,,,,,,,,,48,1,6.000000e+000,2.269745e-004,0.000000e+000,0,,0,
1678443511.418,,2.000000e+001,2.994756e+000,1.269337e-005,0.000000e+000,3,7.670382e-001,0.000000e+000,,,,,,,,,,,,,,48,1,6.000000e+000,7.181168e-004,0.000000e+000,0,,0,
1678443535.808,,2.000000e+001,2.994057e+000,-9.687566e-006,0.000000e+000,3,5.767354e-001,0.000000e+000,,,,,,,,,,,,,,48,1,6.000000e+000,7.605553e-005,0.000000e+000,0,,0,
1678443558.588,,2.000000e+001,2.994605e+000,1.249533e-005,0.000000e+000,3,7.534660e-001,0.000000e+000,,,,,,,,,,,,,,48,1,6.000000e+000,1.172066e-003,0.000000e+000,0,,0,
1678443581.588,,2.000000e+001,2.996101e+000,1.348805e-005,0.000000e+000,3,7.752600e-001,0.000000e+000,,,,,,,,,,,,,,48,1,6.000000e+000,3.862143e-003,0.000000e+000,0,,0,
1678443604.668,,2.000000e+001,2.994416e+000,1.262073e-005,0.000000e+000,3,7.381341e-001,0.000000e+000,,,,,,,,,,,,,,48,1,6.000000e+000,4.920959e-004,0.000000e+000,0,,0,
1678443627.788,,2.000000e+001,2.995399e+000,1.287701e-005,0.000000e+000,3,7.366009e-001,0.000000e+000,,,,,,,,,,,,,,48,1,6.000000e+000,3.399849e-004,0.000000e+000,0,,0,
1678443651.998,,2.000000e+001,2.994265e+000,1.268135e-005,0.000000e+000,3,7.296057e-001,0.000000e+000,,,,,,,,,,,,,,48,1,6.000000e+000,4.909039e-004,0.000000e+000,0,,0,
1678443675.469,,2.000000e+001,2.994473e+000,-1.035808e-005,0.000000e+000,3,6.044857e-001,0.000000e+000,,,,,,,,,,,,,,48,1,6.000000e+000,9.069443e-004,0.000000e+000,0,,0,
1678443698.579,,2.000000e+001,2.994473e+000,1.332434e-005,0.000000e+000,3,7.604207e-001,0.000000e+000,,,,,,,,,,,,,,48,1,6.000000e+000,6.051064e-004,0.000000e+000,0,,0,
1678443723.049,,2.000000e+001,2.994397e+000,1.298916e-005,0.000000e+000,3,7.660636e-001,0.000000e+000,,,,,,,,,,,,,,48,1,6.000000e+000,3.778934e-004,0.000000e+000,0,,0,
1678443746.219,,2.000000e+001,2.994661e+000,-9.606093e-006,0.000000e+000,3,5.903860e-001,0.000000e+000,,,,,,,,,,,,,,48,1,6.000000e+000,1.509190e-004,0.000000e+000,0,,0,
1678443769.029,,2.000000e+001,2.994719e+000,-9.540263e-006,0.000000e+000,3,5.915514e-001,0.000000e+000,,,,,,,,,,,,,,48,1,6.000000e+000,3.695488e-005,0.000000e+000,0,,0,
1678443792.239,,2.000000e+001,2.996234e+000,1.266124e-005,0.000000e+000,3,7.328147e-001,0.000000e+000,,,,,,,,,,,,,,48,1,6.000000e+000,4.051924e-003,0.000000e+000,0,,0,
1678443814.889,,2.000000e+001,2.995419e+000,1.279680e-005,0.000000e+000,3,7.410792e-001,0.000000e+000,,,,,,,,,,,,,,48,1,6.000000e+000,1.436949e-003,0.000000e+000,0,,0,
1678443838.239,,2.000000e+001,2.994492e+000,-9.934497e-006,0.000000e+000,3,5.885929e-001,0.000000e+000,,,,,,,,,,,,,,48,1,6.000000e+000,4.160404e-004,0.000000e+000,0,,0,
1678443861.559,,2.000000e+001,2.994303e+000,1.386443e-005,0.000000e+000,3,7.637257e-001,0.000000e+000,,,,,,,,,,,,,,48,1,6.000000e+000,3.719330e-005,0.000000e+000,0,,0,
1678443884.939,,2.000000e+001,3.001095e+000,-9.542327e-006,0.000000e+000,3,5.807455e-001,0.000000e+000,,,,,,,,,,,,,,48,1,6.000000e+000,1.399899e-002,0.000000e+000,0,,0,
1678443907.789,,2.000000e+001,2.994416e+000,1.325461e-005,0.000000e+000,3,7.550550e-001,0.000000e+000,,,,,,,,,,,,,,48,1,6.000000e+000,6.418228e-004,0.000000e+000,0,,0,
1678443931.399,,2.000000e+001,2.994548e+000,1.272363e-005,0.000000e+000,3,7.554175e-001,0.000000e+000,,,,,,,,,,,,,,48,1,6.000000e+000,3.778934e-004,0.000000e+000,0,,0,
1678443954.249,,2.000000e+001,2.995380e+000,1.267080e-005,0.000000e+000,3,7.299009e-001,0.000000e+000,,,,,,,,,,,,,,48,1,6.000000e+000,2.118826e-003,0.000000e+000,0,,0,
1678443977.969,,2.000000e+001,2.994208e+000,-9.436010e-006,0.000000e+000,3,6.051259e-001,0.000000e+000,,,,,,,,,,,,,,48,1,6.000000e+000,2.260208e-004,0.000000e+000,0,,0,
1678444000.879,,2.000000e+001,2.994586e+000,1.236249e-005,0.000000e+000,3,7.314135e-001,0.000000e+000,,,,,,,,,,,,,,48,1,6.000000e+000,9.829998e-004,0.000000e+000,0,,0,
1678444023.379,,2.000000e+001,2.994680e+000,1.274871e-005,0.000000e+000,3,7.406015e-001,0.000000e+000,,,,,,,,,,,,,,48,1,6.000000e+000,1.096964e-003,0.000000e+000,0,,0,
1678444093.049,,2.000000e+001,2.994303e+000,1.313027e-005,0.000000e+000,3,7.559704e-001,0.000000e+000,,,,,,,,,,,,,,48,1,6.000000e+000,1.888275e-004,0.000000e+000,0,,0,
1678444116.969,,2.000000e+001,2.994340e+000,1.334256e-005,0.000000e+000,3,7.837532e-001,0.000000e+000,,,,,,,,,,,,,,48,1,6.000000e+000,1.130104e-004,0.000000e+000,0,,0,
1678444140.579,,2.000000e+001,3.006094e+000,-9.625825e-006,0.000000e+000,3,5.788006e-001,0.000000e+000,,,,,,,,,,,,,,48,1,6.000000e+000,2.362108e-002,0.000000e+000,0,,0,
1678444164.369,,2.000000e+001,3.020344e+000,-1.016564e-005,0.000000e+000,3,6.052093e-001,0.000000e+000,,,,,,,,,,,,,,48,1,6.000000e+000,2.015114e-003,0.000000e+000,0,,0,
1678444187.649,,2.000000e+001,3.009042e+000,1.241256e-005,0.000000e+000,3,7.439002e-001,0.000000e+000,,,,,,,,,,,,,,48,1,6.000000e+000,1.540899e-002,0.000000e+000,0,,0,
1678444210.719,,2.000000e+001,2.997638e+000,3.338390e-006,0.000000e+000,3,0.000000e+000,0.000000e+000,,,,,,,,,,,,,,48,1,6.000000e+000,6.103992e-003,0.000000e+000,0,,0,
1678444235.439,,2.000000e+001,2.994492e+000,7.712338e-006,0.000000e+000,3,2.418010e-001,0.000000e+000,,,,,,,,,,,,,,48,1,6.000000e+000,1.890659e-004,0.000000e+000,0,,0,
1678444258.559,,2.000000e+001,2.994283e+000,1.765104e-005,0.000000e+000,3,6.786247e-001,0.000000e+000,,,,,,,,,,,,,,48,1,6.000000e+000,2.269745e-004,0.000000e+000,0,,0,
1678444281.419,,2.000000e+001,2.994832e+000,2.535347e-005,0.000000e+000,3,7.704131e-001,0.000000e+000,,,,,,,,,,,,,,48,1,6.000000e+000,1.130104e-004,0.000000e+000,0,,0,
1678444304.969,,2.000000e+001,2.999141e+000,3.121541e-005,0.000000e+000,3,8.175797e-001,0.000000e+000,,,,,,,,,,,,,,48,1,6.000000e+000,8.430004e-003,0.000000e+000,0,,0,
1678444328.439,,2.000000e+001,2.994964e+000,3.589383e-005,0.000000e+000,3,8.274890e-001,0.000000e+000,,,,,,,,,,,,,,48,1,6.000000e+000,7.605553e-005,0.000000e+000,0,,0,
1678444351.579,,2.000000e+001,2.998988e+000,3.933215e-005,0.000000e+000,3,8.474377e-001,0.000000e+000,,,,,,,,,,,,,,48,1,6.000000e+000,8.199930e-003,0.000000e+000,0,,0,
1678444374.420,,2.000000e+001,2.994851e+000,4.378803e-005,0.000000e+000,3,8.606163e-001,0.000000e+000,,,,,,,,,,,,,,48,1,6.000000e+000,3.778934e-004,0.000000e+000,0,,0,
1678444397.490,,2.000000e+001,2.994851e+000,4.702444e-005,0.000000e+000,3,8.714460e-001,0.000000e+000,,,,,,,,,,,,,,48,1,6.000000e+000,3.778934e-004,0.000000e+000,0,,0,
1678444420.400,,2.000000e+001,2.995002e+000,4.999054e-005,0.000000e+000,3,8.772154e-001,0.000000e+000,,,,,,,,,,,,,,48,1,6.000000e+000,1.521111e-004,0.000000e+000,0,,0,
1678444444.480,,2.000000e+001,2.996119e+000,5.233439e-005,0.000000e+000,3,8.893362e-001,0.000000e+000,,,,,,,,,,,,,,48,1,6.000000e+000,2.386093e-003,0.000000e+000,0,,0,
1678444467.840,,2.000000e+001,2.994832e+000,5.474774e-005,0.000000e+000,3,8.944712e-001,0.000000e+000,,,,,,,,,,,,,,48,1,6.000000e+000,1.890659e-004,0.000000e+000,0,,0,
1678444491.460,,2.000000e+001,3.002776e+000,5.699095e-005,0.000000e+000,3,8.924956e-001,0.000000e+000,,,,,,,,,,,,,,48,1,6.000000e+000,1.584983e-002,0.000000e+000,0,,0,
1678444514.310,,2.000000e+001,2.995003e+000,5.892306e-005,0.000000e+000,3,8.987709e-001,0.000000e+000,,,,,,,,,,,,,,48,1,6.000000e+000,6.051064e-004,0.000000e+000,0,,0,
1678444537.910,,2.000000e+001,2.995172e+000,6.152676e-005,0.000000e+000,3,9.036360e-001,0.000000e+000,,,,,,,,,,,,,,48,1,6.000000e+000,3.399849e-004,0.000000e+000,0,,0,
1678444561.060,,2.000000e+001,2.994907e+000,6.305271e-005,0.000000e+000,3,9.070050e-001,0.000000e+000,,,,,,,,,,,,,,48,1,6.000000e+000,1.890659e-004,0.000000e+000,0,,0,
1678444584.030,,2.000000e+001,2.996006e+000,6.455222e-005,0.000000e+000,3,9.077153e-001,0.000000e+000,,,,,,,,,,,,,,48,1,6.000000e+000,2.385139e-003,0.000000e+000,0,,0,
1678444607.560,,2.000000e+001,2.994964e+000,6.628907e-005,0.000000e+000,3,9.091529e-001,0.000000e+000,,,,,,,,,,,,,,48,1,6.000000e+000,3.020763e-004,0.000000e+000,0,,0,
1678444631.060,,2.000000e+001,2.995266e+000,6.744362e-005,0.000000e+000,3,9.129265e-001,0.000000e+000,,,,,,,,,,,,,,48,1,6.000000e+000,2.269745e-004,0.000000e+000,0,,0,
1678444654.340,,2.000000e+001,2.995039e+000,6.886059e-005,0.000000e+000,3,9.093567e-001,0.000000e+000,,,,,,,,,,,,,,48,1,6.000000e+000,1.511574e-004,0.000000e+000,0,,0,
1678444677.910,,2.000000e+001,2.994964e+000,7.040053e-005,0.000000e+000,3,9.124398e-001,0.000000e+000,,,,,,,,,,,,,,48,1,6.000000e+000,0.000000e+000,0.000000e+000,0,,0,
1678444700.420,,2.000000e+001,2.995134e+000,7.152693e-005,0.000000e+000,3,9.147141e-001,0.000000e+000,,,,,,,,,,,,,,48,1,6.000000e+000,1.890659e-004,0.000000e+000,0,,0,
1678444723.750,,2.000000e+001,2.998379e+000,2.629581e-005,0.000000e+000,3,2.587670e-001,0.000000e+000,,,,,,,,,,,,,,48,1,6.000000e+000,7.285118e-003,0.000000e+000,0,,0,
1678444746.430,,2.000000e+001,2.995153e+000,7.358592e-005,0.000000e+000,3,9.208899e-001,0.000000e+000,,,,,,,,,,,,,,48,1,6.000000e+000,5.300045e-004,0.000000e+000,0,,0,
1678444769.070,,2.000000e+001,2.995342e+000,7.512874e-005,0.000000e+000,3,9.198396e-001,0.000000e+000,,,,,,,,,,,,,,48,1,6.000000e+000,5.288124e-004,0.000000e+000,0,,0,
1678444792.860,,2.000000e+001,2.995342e+000,7.618419e-005,0.000000e+000,3,9.232845e-001,0.000000e+000,,,,,,,,,,,,,,48,1,6.000000e+000,1.511574e-004,0.000000e+000,0,,0,
1678444816.340,,2.000000e+001,2.995134e+000,7.728985e-005,0.000000e+000,3,9.238585e-001,0.000000e+000,,,,,,,,,,,,,,48,1,6.000000e+000,2.648830e-004,0.000000e+000,0,,0,
1678444839.170,,2.000000e+001,2.995248e+000,7.797839e-005,0.000000e+000,3,9.195204e-001,0.000000e+000,,,,,,,,,,,,,,48,1,6.000000e+000,1.139641e-004,0.000000e+000,0,,0,
1678444863.370,,2.000000e+001,2.995286e+000,7.926147e-005,0.000000e+000,3,9.279221e-001,0.000000e+000,,,,,,,,,,,,,,48,1,6.000000e+000,3.814697e-005,0.000000e+000,0,,0,
1678444885.660,,2.000000e+001,2.995570e+000,8.006299e-005,0.000000e+000,3,9.246024e-001,0.000000e+000,,,,,,,,,,,,,,48,1,6.000000e+000,9.839535e-004,0.000000e+000,0,,0,
1678444909.260,,2.000000e+001,2.995551e+000,8.043600e-005,0.000000e+000,3,9.201173e-001,0.000000e+000,,,,,,,,,,,,,,48,1,6.000000e+000,4.169941e-004,0.000000e+000,0,,0,
1678444932.310,,2.000000e+001,2.995456e+000,8.178742e-005,0.000000e+000,3,9.254256e-001,0.000000e+000,,,,,,,,,,,,,,48,1,6.000000e+000,5.300045e-004,0.000000e+000,0,,0,
1678444955.240,,2.000000e+001,2.997580e+000,8.250063e-005,0.000000e+000,3,9.289401e-001,0.000000e+000,,,,,,,,,,,,,,48,1,6.000000e+000,4.853010e-003,0.000000e+000,0,,0,
1678444978.960,,2.000000e+001,2.995607e+000,8.377572e-005,0.000000e+000,3,9.292504e-001,0.000000e+000,,,,,,,,,,,,,,48,1,6.000000e+000,0.000000e+000,0.000000e+000,0,,0,
1678445002.870,,2.000000e+001,2.995474e+000,8.471700e-005,0.000000e+000,3,9.270327e-001,0.000000e+000,,,,,,,,,,,,,,48,1,6.000000e+000,2.648830e-004,0.000000e+000,0,,0,
1678445026.230,,2.000000e+001,2.995702e+000,8.542619e-005,0.000000e+000,3,9.294294e-001,0.000000e+000,,,,,,,,,,,,,,48,1,6.000000e+000,9.460449e-004,0.000000e+000,0,,0,
1678445049.770,,2.000000e+001,2.995910e+000,8.659919e-005,0.000000e+000,3,9.335517e-001,0.000000e+000,,,,,,,,,,,,,,48,1,6.000000e+000,1.518726e-004,0.000000e+000,0,,0,
1678445074.050,,2.000000e+001,2.996175e+000,8.716352e-005,0.000000e+000,3,9.291004e-001,0.000000e+000,,,,,,,,,,,,,,48,1,6.000000e+000,1.363039e-003,0.000000e+000,0,,0,
1678445098.001,,2.000000e+001,2.995191e+000,8.724780e-005,0.000000e+000,3,9.304607e-001,0.000000e+000,,,,,,,,,,,,,,48,1,6.000000e+000,6.058216e-004,0.000000e+000,0,,0,
1678445120.701,,2.000000e+001,2.995286e+000,8.866134e-005,0.000000e+000,3,9.328393e-001,0.000000e+000,,,,,,,,,,,,,,48,1,6.000000e+000,1.888275e-004,0.000000e+000,0,,0,
1678445144.311,,2.000000e+001,2.996080e+000,8.896092e-005,0.000000e+000,3,9.350049e-001,0.000000e+000,,,,,,,,,,,,,,48,1,6.000000e+000,7.188320e-004,0.000000e+000,0,,0,
1678445167.281,,2.000000e+001,2.998757e+000,8.990367e-005,0.000000e+000,3,9.348030e-001,0.000000e+000,,,,,,,,,,,,,,48,1,6.000000e+000,6.301165e-003,0.000000e+000,0,,0,
1678445190.311,,2.000000e+001,2.995493e+000,8.939367e-005,0.000000e+000,3,9.313850e-001,0.000000e+000,,,,,,,,,,,,,,48,1,6.000000e+000,2.269745e-004,0.000000e+000,0,,0,
1678445214.861,,2.000000e+001,2.995948e+000,9.057467e-005,0.000000e+000,3,9.330600e-001,0.000000e+000,,,,,,,,,,,,,,48,1,6.000000e+000,2.279282e-004,0.000000e+000,0,,0,
1678445237.961,,2.000000e+001,2.995664e+000,9.128016e-005,0.000000e+000,3,9.367197e-001,0.000000e+000,,,,,,,,,,,,,,48,1,6.000000e+000,3.402233e-004,0.000000e+000,0,,0,
1678445260.971,,2.000000e+001,2.995494e+000,9.158814e-005,0.000000e+000,3,9.347606e-001,0.000000e+000,,,,,,,,,,,,,,48,1,6.000000e+000,0.000000e+000,0.000000e+000,0,,0,
1678445284.241,,2.000000e+001,2.998642e+000,9.250414e-005,0.000000e+000,3,9.352086e-001,0.000000e+000,,,,,,,,,,,,,,48,1,6.000000e+000,5.388975e-003,0.000000e+000,0,,0,
1678445307.631,,2.000000e+001,2.995759e+000,9.297104e-005,0.000000e+000,3,9.372599e-001,0.000000e+000,,,,,,,,,,,,,,48,1,6.000000e+000,3.790855e-004,0.000000e+000,0,,0,
1678445331.351,,2.000000e+001,2.995626e+000,9.351455e-005,0.000000e+000,3,9.377885e-001,0.000000e+000,,,,,,,,,,,,,,48,1,6.000000e+000,3.814697e-005,0.000000e+000,0,,0,
1678445353.651,,2.000000e+001,2.984586e+000,9.576010e-005,0.000000e+000,3,9.376891e-001,0.000000e+000,,,,,,,,,,,,,,48,1,6.000000e+000,2.257299e-002,0.000000e+000,0,,0,
1678445377.281,,2.000000e+001,2.977162e+000,9.496370e-005,0.000000e+000,3,9.370574e-001,0.000000e+000,,,,,,,,,,,,,,48,1,6.000000e+000,6.912947e-003,0.000000e+000,0,,0,
1678445400.621,,2.000000e+001,2.984999e+000,6.744840e-005,0.000000e+000,3,6.155275e-001,0.000000e+000,,,,,,,,,,,,,,48,1,6.000000e+000,7.714987e-003,0.000000e+000,0,,0,
1678445423.751,,2.000000e+001,2.992378e+000,9.522124e-005,0.000000e+000,3,9.352009e-001,0.000000e+000,,,,,,,,,,,,,,48,1,6.000000e+000,9.431839e-004,0.000000e+000,0,,0,
1678445447.621,,2.000000e+001,2.994757e+000,9.474451e-005,0.000000e+000,3,9.312956e-001,0.000000e+000,,,,,,,,,,,,,,48,1,6.000000e+000,1.096964e-003,0.000000e+000,0,,0,
1678445471.371,,2.000000e+001,2.995172e+000,9.539666e-005,0.000000e+000,3,9.363015e-001,0.000000e+000,,,,,,,,,,,,,,48,1,6.000000e+000,8.699894e-004,0.000000e+000,0,,0,
1678445493.981,,2.000000e+001,2.995929e+000,9.529161e-005,0.000000e+000,3,9.390741e-001,0.000000e+000,,,,,,,,,,,,,,48,1,6.000000e+000,1.173973e-003,0.000000e+000,0,,0,
1678445517.361,,2.000000e+001,2.995456e+000,9.575469e-005,0.000000e+000,3,9.399842e-001,0.000000e+000,,,,,,,,,,,,,,48,1,6.000000e+000,7.581711e-005,0.000000e+000,0,,0,
1678445540.901,,2.000000e+001,2.994832e+000,9.487374e-005,0.000000e+000,3,9.340202e-001,0.000000e+000,,,,,,,,,,,,,,48,1,6.000000e+000,3.814697e-005,0.000000e+000,0,,0,
1678445564.491,,2.000000e+001,2.995759e+000,9.526039e-005,0.000000e+000,3,9.369054e-001,0.000000e+000,,,,,,,,,,,,,,48,1,6.000000e+000,1.741886e-003,0.000000e+000,0,,0,
1678445588.931,,2.000000e+001,2.994719e+000,9.504387e-005,0.000000e+000,3,9.343333e-001,0.000000e+000,,,,,,,,,,,,,,48,1,6.000000e+000,1.890659e-004,0.000000e+000,0,,0,
1678445612.801,,2.000000e+001,2.996384e+000,9.487917e-005,0.000000e+000,3,9.350889e-001,0.000000e+000,,,,,,,,,,,,,,48,1,6.000000e+000,2.537012e-003,0.000000e+000,0,,0,
1678445683.701,,2.000000e+001,2.994567e+000,9.456765e-005,0.000000e+000,3,9.317234e-001,0.000000e+000,,,,,,,,,,,,,,48,1,6.000000e+000,1.322985e-003,0.000000e+000,0,,0,
1678445708.291,,2.000000e+001,2.995229e+000,9.533924e-005,0.000000e+000,3,9.368900e-001,0.000000e+000,,,,,,,,,,,,,,48,1,6.000000e+000,1.665115e-003,0.000000e+000,0,,0,
1678445730.851,,2.000000e+001,2.995040e+000,9.476281e-005,0.000000e+000,3,9.343056e-001,0.000000e+000,,,,,,,,,,,,,,48,1,6.000000e+000,1.286030e-003,0.000000e+000,0,,0,
1678445753.341,,2.000000e+001,2.995607e+000,9.538374e-005,0.000000e+000,3,9.384565e-001,0.000000e+000,,,,,,,,,,,,,,48,1,6.000000e+000,1.509190e-004,0.000000e+000,0,,0,
1678445776.061,,2.000000e+001,2.994983e+000,9.482150e-005,0.000000e+000,3,9.348341e-001,0.000000e+000,,,,,,,,,,,,,,48,1,6.000000e+000,4.920959e-004,0.000000e+000,0,,0,
1678445799.792,,2.000000e+001,2.994775e+000,9.519002e-005,0.000000e+000,3,9.355422e-001,0.000000e+000,,,,,,,,,,,,,,48,1,6.000000e+000,2.260208e-004,0.000000e+000,0,,0,
1678445822.782,,2.000000e+001,2.996365e+000,9.507556e-005,0.000000e+000,3,9.373968e-001,0.000000e+000,,,,,,,,,,,,,,48,1,6.000000e+000,1.509190e-004,0.000000e+000,0,,0,
1678445846.092,,2.000000e+001,2.994869e+000,9.523051e-005,0.000000e+000,3,9.350171e-001,0.000000e+000,,,,,,,,,,,,,,48,1,6.000000e+000,1.130104e-004,0.000000e+000,0,,0,
1678445869.422,,2.000000e+001,2.994454e+000,9.495641e-005,0.000000e+000,3,9.355609e-001,0.000000e+000,,,,,,,,,,,,,,48,1,6.000000e+000,3.399849e-004,0.000000e+000,0,,0,
1678445892.442,,2.000000e+001,2.998148e+000,9.463185e-005,0.000000e+000,3,9.333812e-001,0.000000e+000,,,,,,,,,,,,,,48,1,6.000000e+000,4.854918e-003,0.000000e+000,0,,0,
1678445916.322,,2.000000e+001,2.994586e+000,9.509175e-005,0.000000e+000,3,9.360436e-001,0.000000e+000,,,,,,,,,,,,,,48,1,6.000000e+000,3.781319e-004,0.000000e+000,0,,0,
1678445939.912,,2.000000e+001,2.994869e+000,9.491248e-005,0.000000e+000,3,9.351398e-001,0.000000e+000,,,,,,,,,,,,,,48,1,6.000000e+000,1.888275e-004,0.000000e+000,0,,0,
1678445963.412,,2.000000e+001,2.996252e+000,9.498111e-005,0.000000e+000,3,9.363173e-001,0.000000e+000,,,,,,,,,,,,,,48,1,6.000000e+000,2.423048e-003,0.000000e+000,0,,0,
1678445986.472,,2.000000e+001,2.995721e+000,9.560457e-005,0.000000e+000,3,9.373044e-001,0.000000e+000,,,,,,,,,,,,,,48,1,6.000000e+000,1.362085e-003,0.000000e+000,0,,0,
1678446010.132,,2.000000e+001,2.995059e+000,9.443410e-005,0.000000e+000,3,9.332460e-001,0.000000e+000,,,,,,,,,,,,,,48,1,6.000000e+000,4.158020e-004,0.000000e+000,0,,0,
1678446032.882,,2.000000e+001,2.995759e+000,9.500148e-005,0.000000e+000,3,9.350825e-001,0.000000e+000,,,,,,,,,,,,,,48,1,6.000000e+000,1.513958e-003,0.000000e+000,0,,0,
1678446056.482,,2.000000e+001,2.994699e+000,9.453199e-005,0.000000e+000,3,9.319829e-001,0.000000e+000,,,,,,,,,,,,,,48,1,6.000000e+000,6.809235e-004,0.000000e+000,0,,0,
1678446079.122,,2.000000e+001,2.995399e+000,9.460565e-005,0.000000e+000,3,9.352374e-001,0.000000e+000,,,,,,,,,,,,,,48,1,6.000000e+000,1.551151e-003,0.000000e+000,0,,0,
1678446102.812,,2.000000e+001,2.995778e+000,9.458239e-005,0.000000e+000,3,9.338366e-001,0.000000e+000,,,,,,,,,,,,,,48,1,6.000000e+000,1.476049e-003,0.000000e+000,0,,0,
1678446126.492,,2.000000e+001,2.994851e+000,9.481530e-005,0.000000e+000,3,9.374720e-001,0.000000e+000,,,,,,,,,,,,,,48,1,6.000000e+000,9.081364e-004,0.000000e+000,0,,0,
1678446150.342,,2.000000e+001,2.994832e+000,9.479344e-005,0.000000e+000,3,9.345302e-001,0.000000e+000,,,,,,,,,,,,,,48,1,6.000000e+000,6.430149e-004,0.000000e+000,0,,0,
1678446174.392,,2.000000e+001,2.994586e+000,9.496903e-005,0.000000e+000,3,9.354590e-001,0.000000e+000,,,,,,,,,,,,,,48,1,6.000000e+000,1.521111e-004,0.000000e+000,0,,0,
1678446197.622,,2.000000e+001,2.994340e+000,9.502395e-005,0.000000e+000,3,9.368671e-001,0.000000e+000,,,,,,,,,,,,,,48,1,6.000000e+000,5.669594e-004,0.000000e+000,0,,0,
1678446221.282,,2.000000e+001,2.994738e+000,9.526821e-005,0.000000e+000,3,9.376395e-001,0.000000e+000,,,,,,,,,,,,,,48,1,6.000000e+000,2.272129e-004,0.000000e+000,0,,0,
1678446244.852,,2.000000e+001,2.994624e+000,9.518882e-005,0.000000e+000,3,9.367164e-001,0.000000e+000,,,,,,,,,,,,,,48,1,6.000000e+000,4.541874e-004,0.000000e+000,0,,0,
1678446267.742,,2.000000e+001,2.994699e+000,9.518376e-005,0.000000e+000,3,9.365264e-001,0.000000e+000,,,,,,,,,,,,,,48,1,6.000000e+000,6.051064e-004,0.000000e+000,0,,0,
1678446291.472,,2.000000e+001,2.994265e+000,9.485971e-005,0.000000e+000,3,9.370632e-001,0.000000e+000,,,,,,,,,,,,,,48,1,6.000000e+000,3.790855e-005,0.000000e+000,0,,0,
1678446315.622,,2.000000e+001,2.996461e+000,9.480598e-005,0.000000e+000,3,9.369483e-001,0.000000e+000,,,,,,,,,,,,,,48,1,6.000000e+000,3.674030e-003,0.000000e+000,0,,0,
1678446339.462,,2.000000e+001,2.994284e+000,9.397239e-005,0.000000e+000,3,9.302952e-001,0.000000e+000,,,,,,,,,,,,,,48,1,6.000000e+000,3.030300e-004,0.000000e+000,0,,0,
1678446363.042,,2.000000e+001,2.994303e+000,9.419602e-005,0.000000e+000,3,9.326564e-001,0.000000e+000,,,,,,,,,,,,,,48,1,6.000000e+000,2.651215e-004,0.000000e+000,0,,0,
1678446386.242,,2.000000e+001,2.994321e+000,9.463694e-005,0.000000e+000,3,9.350010e-001,0.000000e+000,,,,,,,,,,,,,,48,1,6.000000e+000,3.030300e-004,0.000000e+000,0,,0,
1678446455.262,,2.000000e+001,2.994170e+000,4.958526e-004,0.000000e+000,3,3.959659e-001,0.000000e+000,,,,,,,,,,,,,,48,1,6.000000e+000,7.605553e-005,0.000000e+000,0,,0,
1678446525.223,,2.000000e+001,2.995931e+000,9.457589e-005,0.000000e+000,3,9.344509e-001,0.000000e+000,,,,,,,,,,,,,,48,1,6.000000e+000,3.369093e-003,0.000000e+000,0,,0,
1678446548.263,,2.000000e+001,3.001147e+000,7.162226e-005,0.000000e+000,3,9.041730e-001,0.000000e+000,,,,,,,,,,,,,,48,1,6.000000e+000,2.357960e-003,0.000000e+000,0,,0,
1678446571.083,,2.000000e+001,3.001721e+000,5.273080e-005,0.000000e+000,3,8.713306e-001,0.000000e+000,,,,,,,,,,,,,,48,1,6.000000e+000,5.481958e-003,0.000000e+000,0,,0,
1678446595.653,,2.000000e+001,2.996839e+000,4.032429e-005,0.000000e+000,3,8.463763e-001,0.000000e+000,,,,,,,,,,,,,,48,1,6.000000e+000,2.764940e-003,0.000000e+000,0,,0,
1678446618.233,,2.000000e+001,2.994869e+000,3.114091e-005,0.000000e+000,3,7.956612e-001,0.000000e+000,,,,,,,,,,,,,,48,1,6.000000e+000,4.911423e-004,0.000000e+000,0,,0,
1678446641.043,,2.000000e+001,2.996138e+000,2.437536e-005,0.000000e+000,3,7.462050e-001,0.000000e+000,,,,,,,,,,,,,,48,1,6.000000e+000,2.498865e-003,0.000000e+000,0,,0,
1678446664.273,,2.000000e+001,2.994359e+000,1.972521e-005,0.000000e+000,3,6.877477e-001,0.000000e+000,,,,,,,,,,,,,,48,1,6.000000e+000,7.581711e-005,0.000000e+000,0,,0,
1678446688.283,,2.000000e+001,2.994284e+000,1.548853e-005,0.000000e+000,3,5.770332e-001,0.000000e+000,,,,,,,,,,,,,,48,1,6.000000e+000,7.510185e-005,0.000000e+000,0,,0,
1678446712.573,,2.000000e+001,2.996176e+000,1.199812e-005,0.000000e+000,3,4.803859e-001,0.000000e+000,,,,,,,,,,,,,,48,1,6.000000e+000,3.180027e-003,0.000000e+000,0,,0,
1678446759.113,,2.000000e+001,2.994397e+000,8.828111e-006,0.000000e+000,3,2.881521e-001,0.000000e+000,,,,,,,,,,,,,,48,1,6.000000e+000,3.778934e-004,0.000000e+000,0,,0,
1678446782.553,,2.000000e+001,2.994567e+000,7.646641e-006,0.000000e+000,3,1.583667e-001,0.000000e+000,,,,,,,,,,,,,,48,1,6.000000e+000,3.790855e-005,0.000000e+000,0,,0,
1678446805.933,,2.000000e+001,2.994642e+000,7.145597e-006,0.000000e+000,3,1.083612e-001,0.000000e+000,,,,,,,,,,,,,,48,1,6.000000e+000,4.911423e-004,0.000000e+000,0,,0,
1678446830.223,,2.000000e+001,2.994737e+000,3.802625e-006,0.000000e+000,2,0.000000e+000,0.000000e+000,,,,,,,,,,,,,,48,1,6.000000e+000,3.020763e-004,0.000000e+000,0,,0,
1678446853.083,,2.000000e+001,3.003202e+000,-1.117894e-005,0.000000e+000,3,9.092885e-001,0.000000e+000,,,,,,,,,,,,,,48,1,6.000000e+000,1.768708e-002,0.000000e+000,0,,0,
1678446875.793,,2.000000e+001,2.994492e+000,2.890353e-006,0.000000e+000,3,0.000000e+000,0.000000e+000,,,,,,,,,,,,,,48,1,6.000000e+000,2.648830e-004,0.000000e+000,0,,0,
1678446901.635,,2.000000e+001,2.995665e+000,1.947589e-006,0.000000e+000,2,0.000000e+000,0.000000e+000,,,,,,,,,,,,,,48,1,6.000000e+000,2.156973e-003,0.000000e+000,0,,0,
1678446924.345,,2.000000e+001,2.995873e+000,-9.972075e-006,0.000000e+000,3,7.777343e-001,0.000000e+000,,,,,,,,,,,,,,48,1,6.000000e+000,2.421856e-003,0.000000e+000,0,,0,
1678446947.015,,2.000000e+001,2.994643e+000,-1.035286e-005,0.000000e+000,3,7.668599e-001,0.000000e+000,,,,,,,,,,,,,,48,1,6.000000e+000,3.814697e-005,0.000000e+000,0,,0,
1678446969.925,,2.000000e+001,2.994624e+000,3.645097e-006,0.000000e+000,3,0.000000e+000,0.000000e+000,,,,,,,,,,,,,,48,1,6.000000e+000,0.000000e+000,0.000000e+000,0,,0,
1678446993.345,,2.000000e+001,2.994680e+000,3.602839e-006,0.000000e+000,3,0.000000e+000,0.000000e+000,,,,,,,,,,,,,,48,1,6.000000e+000,5.669594e-004,0.000000e+000,0,,0,
1678447015.505,,2.000000e+001,2.994738e+000,4.065077e-006,0.000000e+000,3,0.000000e+000,0.000000e+000,,,,,,,,,,,,,,48,1,6.000000e+000,6.048679e-004,0.000000e+000,0,,0,
1678447038.455,,2.000000e+001,2.997371e+000,5.298010e-006,0.000000e+000,3,0.000000e+000,0.000000e+000,,,,,,,,,,,,,,48,1,6.000000e+000,4.966021e-003,0.000000e+000,0,,0,
1678447063.827,,2.000000e+001,2.994907e+000,-1.879798e-006,0.000000e+000,2,0.000000e+000,0.000000e+000,,,,,,,,,,,,,,48,1,6.000000e+000,3.790855e-005,0.000000e+000,0,,0,
1678447086.027,,2.000000e+001,2.994076e+000,4.753442e-006,0.000000e+000,3,0.000000e+000,0.000000e+000,,,,,,,,,,,,,,48,1,6.000000e+000,2.641678e-004,0.000000e+000,0,,0,
1678447110.929,,2.000000e+001,2.993735e+000,-2.050770e-006,0.000000e+000,2,0.000000e+000,0.000000e+000,,,,,,,,,,,,,,48,1,6.000000e+000,4.909039e-004,0.000000e+000,0,,0,
1678447136.121,,2.000000e+001,2.993830e+000,-1.863423e-006,0.000000e+000,2,0.000000e+000,0.000000e+000,,,,,,,,,,,,,,48,1,6.000000e+000,3.008842e-004,0.000000e+000,0,,0,
1678447159.833,,2.000000e+001,2.992303e+000,-2.064310e-006,0.000000e+000,2,0.000000e+000,0.000000e+000,,,,,,,,,,,,,,48,1,6.000000e+000,3.281832e-003,0.000000e+000,0,,0,
1678447184.765,,2.000000e+001,2.990795e+000,-1.816944e-006,0.000000e+000,2,0.000000e+000,0.000000e+000,,,,,,,,,,,,,,48,1,6.000000e+000,1.393080e-003,0.000000e+000,0,,0,
1678447209.657,,2.000000e+001,2.999842e+000,-1.879978e-006,0.000000e+000,2,0.000000e+000,0.000000e+000,,,,,,,,,,,,,,48,1,6.000000e+000,1.466608e-002,0.000000e+000,0,,0,
1678447233.920,,2.000000e+001,3.001749e+000,-1.903769e-006,0.000000e+000,2,0.000000e+000,0.000000e+000,,,,,,,,,,,,,,48,1,6.000000e+000,1.598692e-002,0.000000e+000,0,,0,
1678447258.510,,2.000000e+001,2.995248e+000,-1.856940e-006,0.000000e+000,2,0.000000e+000,0.000000e+000,,,,,,,,,,,,,,48,1,6.000000e+000,1.929045e-003,0.000000e+000,0,,0,
1678447281.980,,2.000000e+001,2.995135e+000,-1.832739e-006,0.000000e+000,2,0.000000e+000,0.000000e+000,,,,,,,,,,,,,,48,1,6.000000e+000,1.853943e-003,0.000000e+000,0,,0,
1678447306.132,,2.000000e+001,2.994511e+000,-1.704475e-006,0.000000e+000,2,0.000000e+000,0.000000e+000,,,,,,,,,,,,,,48,1,6.000000e+000,6.048679e-004,0.000000e+000,0,,0,
1678447330.794,,2.000000e+001,2.994321e+000,-2.247476e-006,0.000000e+000,2,0.000000e+000,0.000000e+000,,,,,,,,,,,,,,48,1,6.000000e+000,6.048679e-004,0.000000e+000,0,,0,
1678447356.506,,2.000000e+001,2.994019e+000,-2.209816e-006,0.000000e+000,2,0.000000e+000,0.000000e+000,,,,,,,,,,,,,,48,1,6.000000e+000,3.781319e-004,0.000000e+000,0,,0,
1678447381.118,,2.000000e+001,3.001419e+000,-2.377130e-006,0.000000e+000,2,0.000000e+000,0.000000e+000,,,,,,,,,,,,,,48,1,6.000000e+000,1.449800e-002,0.000000e+000,0,,0,
1678447403.118,,2.000000e+001,2.995967e+000,5.737139e-006,0.000000e+000,3,0.000000e+000,0.000000e+000,,,,,,,,,,,,,,48,1,6.000000e+000,2.384901e-003,0.000000e+000,0,,0,
1678447428.480,,2.000000e+001,2.994340e+000,-2.079691e-006,0.000000e+000,2,0.000000e+000,0.000000e+000,,,,,,,,,,,,,,48,1,6.000000e+000,6.430149e-004,0.000000e+000,0,,0,
1678447453.072,,2.000000e+001,2.994076e+000,-2.105075e-006,0.000000e+000,2,0.000000e+000,0.000000e+000,,,,,,,,,,,,,,48,1,6.000000e+000,4.911423e-004,0.000000e+000,0,,0,
1678447478.404,,2.000000e+001,2.994284e+000,-2.118225e-006,0.000000e+000,2,0.000000e+000,0.000000e+000,,,,,,,,,,,,,,48,1,6.000000e+000,8.318424e-004,0.000000e+000,0,,0,
1678447502.056,,2.000000e+001,2.994776e+000,-1.757001e-006,0.000000e+000,2,0.000000e+000,0.000000e+000,,,,,,,,,,,,,,48,1,6.000000e+000,6.051064e-004,0.000000e+000,0,,0,
1678447525.606,,2.000000e+001,2.994113e+000,5.030798e-006,0.000000e+000,3,0.000000e+000,0.000000e+000,,,,,,,,,,,,,,48,1,6.000000e+000,3.695488e-005,0.000000e+000,0,,0,
1678447550.368,,2.000000e+001,2.995607e+000,-2.012976e-006,0.000000e+000,2,0.000000e+000,0.000000e+000,,,,,,,,,,,,,,48,1,6.000000e+000,1.363039e-003,0.000000e+000,0,,0,
1678447574.190,,2.000000e+001,2.994718e+000,-1.781365e-006,0.000000e+000,2,0.000000e+000,0.000000e+000,,,,,,,,,,,,,,48,1,6.000000e+000,4.160404e-004,0.000000e+000,0,,0,
1678447598.542,,2.000000e+001,2.994511e+000,-1.918541e-006,0.000000e+000,2,0.000000e+000,0.000000e+000,,,,,,,,,,,,,,48,1,6.000000e+000,8.308887e-004,0.000000e+000,0,,0,
1678447622.564,,2.000000e+001,2.994303e+000,-1.920250e-006,0.000000e+000,2,0.000000e+000,0.000000e+000,,,,,,,,,,,,,,48,1,6.000000e+000,8.687973e-004,0.000000e+000,0,,0,
1678447646.546,,2.000000e+001,2.994699e+000,-1.687494e-006,0.000000e+000,2,0.000000e+000,0.000000e+000,,,,,,,,,,,,,,48,1,6.000000e+000,1.360893e-003,0.000000e+000,0,,0,
1678447669.226,,2.000000e+001,2.997126e+000,4.367511e-006,0.000000e+000,3,0.000000e+000,0.000000e+000,,,,,,,,,,,,,,48,1,6.000000e+000,5.987883e-003,0.000000e+000,0,,0,
1678447694.808,,2.000000e+001,2.994548e+000,-2.414547e-006,0.000000e+000,2,0.000000e+000,0.000000e+000,,,,,,,,,,,,,,48,1,6.000000e+000,8.318424e-004,0.000000e+000,0,,0,
1678447719.610,,2.000000e+001,2.994171e+000,-1.956773e-006,0.000000e+000,2,0.000000e+000,0.000000e+000,,,,,,,,,,,,,,48,1,6.000000e+000,1.509190e-004,0.000000e+000,0,,0,
1678447741.670,,2.000000e+001,2.994340e+000,4.437003e-006,0.000000e+000,3,0.000000e+000,0.000000e+000,,,,,,,,,,,,,,48,1,6.000000e+000,4.160404e-004,0.000000e+000,0,,0,
1678447766.692,,2.000000e+001,2.996063e+000,-1.746509e-006,0.000000e+000,2,0.000000e+000,0.000000e+000,,,,,,,,,,,,,,48,1,6.000000e+000,2.953053e-003,0.000000e+000,0,,0,
1678447790.714,,2.000000e+001,2.994094e+000,-2.185643e-006,0.000000e+000,2,0.000000e+000,0.000000e+000,,,,,,,,,,,,,,48,1,6.000000e+000,7.510185e-005,0.000000e+000,0,,0,
1678447814.526,,2.000000e+001,2.994984e+000,-2.081181e-006,0.000000e+000,2,0.000000e+000,0.000000e+000,,,,,,,,,,,,,,48,1,6.000000e+000,1.550913e-003,0.000000e+000,0,,0,
1678447837.998,,2.000000e+001,2.994227e+000,-2.301339e-006,0.000000e+000,2,0.000000e+000,0.000000e+000,,,,,,,,,,,,,,48,1,6.000000e+000,4.920959e-004,0.000000e+000,0,,0,
1678447861.290,,2.000000e+001,2.994530e+000,-2.258470e-006,0.000000e+000,2,0.000000e+000,0.000000e+000,,,,,,,,,,,,,,48,1,6.000000e+000,6.430149e-004,0.000000e+000,0,,0,
1678447885.712,,2.000000e+001,2.994208e+000,-2.268108e-006,0.000000e+000,2,0.000000e+000,0.000000e+000,,,,,,,,,,,,,,48,1,6.000000e+000,0.000000e+000,0.000000e+000,0,,0,
1678447909.524,,2.000000e+001,3.000362e+000,-1.937691e-006,0.000000e+000,2,0.000000e+000,0.000000e+000,,,,,,,,,,,,,,48,1,6.000000e+000,1.087213e-002,0.000000e+000,0,,0,
1678447933.486,,2.000000e+001,2.994586e+000,-2.042452e-006,0.000000e+000,2,0.000000e+000,0.000000e+000,,,,,,,,,,,,,,48,1,6.000000e+000,1.058102e-003,0.000000e+000,0,,0,
1678447958.719,,2.000000e+001,2.994492e+000,-2.401870e-006,0.000000e+000,2,0.000000e+000,0.000000e+000,,,,,,,,,,,,,,48,1,6.000000e+000,1.130104e-004,0.000000e+000,0,,0,
1678447981.259,,2.000000e+001,2.994321e+000,3.599921e-006,0.000000e+000,3,0.000000e+000,0.000000e+000,,,,,,,,,,,,,,48,1,6.000000e+000,5.290508e-004,0.000000e+000,0,,0,
1678448006.261,,2.000000e+001,2.995626e+000,-1.675656e-006,0.000000e+000,2,0.000000e+000,0.000000e+000,,,,,,,,,,,,,,48,1,6.000000e+000,2.080917e-003,0.000000e+000,0,,0,
1678448031.163,,2.000000e+001,3.002245e+000,-1.806355e-006,0.000000e+000,2,0.000000e+000,0.000000e+000,,,,,,,,,,,,,,48,1,6.000000e+000,1.652813e-002,0.000000e+000,0,,0,
1678448055.565,,2.000000e+001,2.994056e+000,-2.030011e-006,0.000000e+000,2,0.000000e+000,0.000000e+000,,,,,,,,,,,,,,48,1,6.000000e+000,1.511574e-004,0.000000e+000,0,,0,
1678448079.027,,2.000000e+001,2.994435e+000,-2.031104e-006,0.000000e+000,2,0.000000e+000,0.000000e+000,,,,,,,,,,,,,,48,1,6.000000e+000,7.560253e-004,0.000000e+000,0,,0,
1678448103.189,,2.000000e+001,2.994812e+000,-3.000868e-006,0.000000e+000,2,0.000000e+000,0.000000e+000,,,,,,,,,,,,,,48,1,6.000000e+000,6.051064e-004,0.000000e+000,0,,0,
1678448127.701,,2.000000e+001,2.994492e+000,-2.290375e-006,0.000000e+000,2,0.000000e+000,0.000000e+000,,,,,,,,,,,,,,48,1,6.000000e+000,7.929802e-004,0.000000e+000,0,,0,
1678448153.513,,2.000000e+001,2.994038e+000,-2.120610e-006,0.000000e+000,2,0.000000e+000,0.000000e+000,,,,,,,,,,,,,,48,1,6.000000e+000,1.142025e-004,0.000000e+000,0,,0,
1678448178.305,,2.000000e+001,2.994454e+000,-2.181013e-006,0.000000e+000,2,0.000000e+000,0.000000e+000,,,,,,,,,,,,,,48,1,6.000000e+000,7.178783e-004,0.000000e+000,0,,0,
1678448201.877,,2.000000e+001,2.997503e+000,-2.291016e-006,0.000000e+000,2,0.000000e+000,0.000000e+000,,,,,,,,,,,,,,48,1,6.000000e+000,4.245996e-003,0.000000e+000,0,,0,
1678448225.389,,2.000000e+001,2.995153e+000,-2.271230e-006,0.000000e+000,2,0.000000e+000,0.000000e+000,,,,,,,,,,,,,,48,1,6.000000e+000,8.320808e-004,0.000000e+000,0,,0,
1678448249.341,,2.000000e+001,3.003680e+000,-1.837983e-006,0.000000e+000,2,0.000000e+000,0.000000e+000,,,,,,,,,,,,,,48,1,6.000000e+000,1.788521e-002,0.000000e+000,0,,0,
1678448272.891,,2.000000e+001,2.994340e+000,-1.139985e-007,0.000000e+000,3,0.000000e+000,0.000000e+000,,,,,,,,,,,,,,48,1,6.000000e+000,3.790855e-005,0.000000e+000,0,,0,
1678448298.313,,2.000000e+001,2.997030e+000,-2.776263e-006,0.000000e+000,2,0.000000e+000,0.000000e+000,,,,,,,,,,,,,,48,1,6.000000e+000,5.190849e-003,0.000000e+000,0,,0,
1678448322.085,,2.000000e+001,2.994643e+000,2.338390e-006,0.000000e+000,2,0.000000e+000,0.000000e+000,,,,,,,,,,,,,,48,1,6.000000e+000,7.181168e-004,0.000000e+000,0,,0,
1678448343.515,,2.000000e+001,3.012633e+000,1.261411e-005,0.000000e+000,3,7.414111e-001,0.000000e+000,,,,,,,,,,,,,,48,1,6.000000e+000,2.023196e-002,0.000000e+000,0,,0,
1678448369.137,,2.000000e+001,3.014285e+000,-2.502738e-006,0.000000e+000,2,0.000000e+000,0.000000e+000,,,,,,,,,,,,,,48,1,6.000000e+000,1.475501e-002,0.000000e+000,0,,0,
1678448395.149,,2.000000e+001,3.010295e+000,1.441978e-006,0.000000e+000,2,0.000000e+000,0.000000e+000,,,,,,,,,,,,,,48,1,6.000000e+000,3.066301e-002,0.000000e+000,0,,0,
1678448417.899,,2.000000e+001,2.997110e+000,1.320332e-005,0.000000e+000,3,5.674254e-001,0.000000e+000,,,,,,,,,,,,,,48,1,6.000000e+000,7.615805e-003,0.000000e+000,0,,0,
1678448441.469,,2.000000e+001,2.994190e+000,2.378312e-005,0.000000e+000,3,7.587123e-001,0.000000e+000,,,,,,,,,,,,,,48,1,6.000000e+000,9.450912e-004,0.000000e+000,0,,0,
1678448512.309,,2.000000e+001,2.995305e+000,4.185967e-005,0.000000e+000,3,8.555689e-001,0.000000e+000,,,,,,,,,,,,,,48,1,6.000000e+000,1.509190e-004,0.000000e+000,0,,0,
1678448535.589,,2.000000e+001,2.995248e+000,4.680280e-005,0.000000e+000,3,8.710272e-001,0.000000e+000,,,,,,,,,,,,,,48,1,6.000000e+000,1.022100e-003,0.000000e+000,0,,0,
1678448559.479,,2.000000e+001,2.995134e+000,5.052513e-005,0.000000e+000,3,8.819578e-001,0.000000e+000,,,,,,,,,,,,,,48,1,6.000000e+000,3.790855e-005,0.000000e+000,0,,0,
1678448583.399,,2.000000e+001,2.999407e+000,5.353426e-005,0.000000e+000,3,8.853850e-001,0.000000e+000,,,,,,,,,,,,,,48,1,6.000000e+000,8.734941e-003,0.000000e+000,0,,0,
1678448606.439,,2.000000e+001,2.995286e+000,5.701255e-005,0.000000e+000,3,8.933716e-001,0.000000e+000,,,,,,,,,,,,,,48,1,6.000000e+000,4.158020e-004,0.000000e+000,0,,0,
1678448630.189,,2.000000e+001,2.995229e+000,5.903776e-005,0.000000e+000,3,8.993249e-001,0.000000e+000,,,,,,,,,,,,,,48,1,6.000000e+000,7.581711e-005,0.000000e+000,0,,0,
1678448653.380,,2.000000e+001,2.997788e+000,6.132224e-005,0.000000e+000,3,9.011890e-001,0.000000e+000,,,,,,,,,,,,,,48,1,6.000000e+000,4.663944e-003,0.000000e+000,0,,0,
1678448676.650,,2.000000e+001,2.995494e+000,6.340884e-005,0.000000e+000,3,9.053518e-001,0.000000e+000,,,,,,,,,,,,,,48,1,6.000000e+000,7.605553e-005,0.000000e+000,0,,0,
1678448700.070,,2.000000e+001,2.995419e+000,6.490455e-005,0.000000e+000,3,9.019053e-001,0.000000e+000,,,,,,,,,,,,,,48,1,6.000000e+000,2.269745e-004,0.000000e+000,0,,0,
1678448723.900,,2.000000e+001,2.995646e+000,6.720675e-005,0.000000e+000,3,9.099111e-001,0.000000e+000,,,,,,,,,,,,,,48,1,6.000000e+000,1.211166e-003,0.000000e+000,0,,0,
1678448747.510,,2.000000e+001,2.995229e+000,6.829617e-005,0.000000e+000,3,9.096094e-001,0.000000e+000,,,,,,,,,,,,,,48,1,6.000000e+000,3.781319e-004,0.000000e+000,0,,0,
1678448771.610,,2.000000e+001,2.995248e+000,7.036063e-005,0.000000e+000,3,9.139878e-001,0.000000e+000,,,,,,,,,,,,,,48,1,6.000000e+000,5.681515e-004,0.000000e+000,0,,0,
1678448794.520,,2.000000e+001,2.995039e+000,7.144301e-005,0.000000e+000,3,9.127718e-001,0.000000e+000,,,,,,,,,,,,,,48,1,6.000000e+000,1.511574e-004,0.000000e+000,0,,0,
1678448817.960,,2.000000e+001,2.995173e+000,7.327129e-005,0.000000e+000,3,9.149662e-001,0.000000e+000,,,,,,,,,,,,,,48,1,6.000000e+000,1.888275e-004,0.000000e+000,0,,0,
1678448841.940,,2.000000e+001,2.995286e+000,7.499263e-005,0.000000e+000,3,9.219630e-001,0.000000e+000,,,,,,,,,,,,,,48,1,6.000000e+000,4.920959e-004,0.000000e+000,0,,0,
1678448865.300,,2.000000e+001,2.995342e+000,7.597544e-005,0.000000e+000,3,9.210315e-001,0.000000e+000,,,,,,,,,,,,,,48,1,6.000000e+000,5.288124e-004,0.000000e+000,0,,0,
1678448889.120,,2.000000e+001,3.003889e+000,7.726922e-005,0.000000e+000,3,9.235950e-001,0.000000e+000,,,,,,,,,,,,,,48,1,6.000000e+000,1.777387e-002,0.000000e+000,0,,0,
1678448912.610,,2.000000e+001,2.997104e+000,7.827317e-005,0.000000e+000,3,9.246599e-001,0.000000e+000,,,,,,,,,,,,,,48,1,6.000000e+000,3.221035e-003,0.000000e+000,0,,0,
1678448935.280,,2.000000e+001,2.995286e+000,7.872444e-005,0.000000e+000,3,9.221330e-001,0.000000e+000,,,,,,,,,,,,,,48,1,6.000000e+000,4.158020e-004,0.000000e+000,0,,0,
1678448958.450,,2.000000e+001,2.995192e+000,7.958747e-005,0.000000e+000,3,9.202093e-001,0.000000e+000,,,,,,,,,,,,,,48,1,6.000000e+000,2.269745e-004,0.000000e+000,0,,0,
1678448982.060,,2.000000e+001,2.995266e+000,8.108243e-005,0.000000e+000,3,9.259367e-001,0.000000e+000,,,,,,,,,,,,,,48,1,6.000000e+000,2.269745e-004,0.000000e+000,0,,0,
1678449006.470,,2.000000e+001,2.997446e+000,8.173475e-005,0.000000e+000,3,9.267719e-001,0.000000e+000,,,,,,,,,,,,,,48,1,6.000000e+000,4.132032e-003,0.000000e+000,0,,0,
1678449029.080,,2.000000e+001,2.995626e+000,8.235659e-005,0.000000e+000,3,9.286098e-001,0.000000e+000,,,,,,,,,,,,,,48,1,6.000000e+000,5.679131e-004,0.000000e+000,0,,0,
1678449051.870,,2.000000e+001,2.995305e+000,8.332228e-005,0.000000e+000,3,9.275537e-001,0.000000e+000,,,,,,,,,,,,,,48,1,6.000000e+000,7.510185e-005,0.000000e+000,0,,0,
1678449074.910,,2.000000e+001,2.995173e+000,8.393209e-005,0.000000e+000,3,9.277282e-001,0.000000e+000,,,,,,,,,,,,,,48,1,6.000000e+000,1.888275e-004,0.000000e+000,0,,0,
1678449097.910,,2.000000e+001,2.995778e+000,8.480087e-005,0.000000e+000,3,9.281185e-001,0.000000e+000,,,,,,,,,,,,,,48,1,6.000000e+000,3.790855e-005,0.000000e+000,0,,0,
1678449121.300,,2.000000e+001,2.997655e+000,8.542566e-005,0.000000e+000,3,9.280694e-001,0.000000e+000,,,,,,,,,,,,,,48,1,6.000000e+000,4.322052e-003,0.000000e+000,0,,0,
1678449143.540,,2.000000e+001,2.995626e+000,8.544371e-005,0.000000e+000,3,9.266250e-001,0.000000e+000,,,,,,,,,,,,,,48,1,6.000000e+000,2.651215e-004,0.000000e+000,0,,0,
1678449166.590,,2.000000e+001,2.995759e+000,8.652190e-005,0.000000e+000,3,9.321471e-001,0.000000e+000,,,,,,,,,,,,,,48,1,6.000000e+000,3.030300e-004,0.000000e+000,0,,0,
1678449190.090,,2.000000e+001,2.995550e+000,8.740829e-005,0.000000e+000,3,9.331839e-001,0.000000e+000,,,,,,,,,,,,,,48,1,6.000000e+000,1.130104e-004,0.000000e+000,0,,0,
1678449213.620,,2.000000e+001,2.995721e+000,8.755763e-005,0.000000e+000,3,9.299625e-001,0.000000e+000,,,,,,,,,,,,,,48,1,6.000000e+000,7.605553e-005,0.000000e+000,0,,0,
1678449236.330,,2.000000e+001,2.995646e+000,8.776138e-005,0.000000e+000,3,9.275152e-001,0.000000e+000,,,,,,,,,,,,,,48,1,6.000000e+000,2.269745e-004,0.000000e+000,0,,0,
1678449260.130,,2.000000e+001,2.995456e+000,8.864605e-005,0.000000e+000,3,9.329175e-001,0.000000e+000,,,,,,,,,,,,,,48,1,6.000000e+000,1.521111e-004,0.000000e+000,0,,0,
1678449284.040,,2.000000e+001,2.995986e+000,8.930166e-005,0.000000e+000,3,9.327806e-001,0.000000e+000,,,,,,,,,,,,,,48,1,6.000000e+000,9.078979e-004,0.000000e+000,0,,0,
1678449308.020,,2.000000e+001,2.996024e+000,8.938239e-005,0.000000e+000,3,9.313545e-001,0.000000e+000,,,,,,,,,,,,,,48,1,6.000000e+000,1.891851e-003,0.000000e+000,0,,0,
1678449331.240,,2.000000e+001,2.995512e+000,9.031200e-005,0.000000e+000,3,9.342895e-001,0.000000e+000,,,,,,,,,,,,,,48,1,6.000000e+000,1.888275e-004,0.000000e+000,0,,0,
1678449354.810,,2.000000e+001,2.995834e+000,9.069568e-005,0.000000e+000,3,9.343464e-001,0.000000e+000,,,,,,,,,,,,,,48,1,6.000000e+000,1.509190e-004,0.000000e+000,0,,0,
1678449378.531,,2.000000e+001,2.995683e+000,9.148080e-005,0.000000e+000,3,9.363588e-001,0.000000e+000,,,,,,,,,,,,,,48,1,6.000000e+000,4.539490e-004,0.000000e+000,0,,0,
1678449401.691,,2.000000e+001,2.995740e+000,9.158402e-005,0.000000e+000,3,9.357055e-001,0.000000e+000,,,,,,,,,,,,,,48,1,6.000000e+000,5.679131e-004,0.000000e+000,0,,0,
1678449424.741,,2.000000e+001,2.995967e+000,9.213915e-005,0.000000e+000,3,9.356282e-001,0.000000e+000,,,,,,,,,,,,,,48,1,6.000000e+000,3.399849e-004,0.000000e+000,0,,0,
1678449448.041,,2.000000e+001,2.995892e+000,9.216755e-005,0.000000e+000,3,9.330875e-001,0.000000e+000,,,,,,,,,,,,,,48,1,6.000000e+000,3.409386e-004,0.000000e+000,0,,0,
1678449470.961,,2.000000e+001,2.996043e+000,9.301583e-005,0.000000e+000,3,9.371997e-001,0.000000e+000,,,,,,,,,,,,,,48,1,6.000000e+000,3.814697e-005,0.000000e+000,0,,0,
1678449494.471,,2.000000e+001,2.995948e+000,9.349271e-005,0.000000e+000,3,9.361886e-001,0.000000e+000,,,,,,,,,,,,,,48,1,6.000000e+000,2.279282e-004,0.000000e+000,0,,0,
1678449518.771,,2.000000e+001,2.996288e+000,1.852509e-005,0.000000e+000,3,0.000000e+000,0.000000e+000,,,,,,,,,,,,,,48,1,6.000000e+000,7.569790e-004,0.000000e+000,0,,0,
1678449541.971,,2.000000e+001,2.985389e+000,9.553935e-005,0.000000e+000,3,9.365018e-001,0.000000e+000,,,,,,,,,,,,,,48,1,6.000000e+000,2.217913e-002,0.000000e+000,0,,0,
1678449565.661,,2.000000e+001,2.977701e+000,3.410749e-005,0.000000e+000,3,0.000000e+000,0.000000e+000,,,,,,,,,,,,,,48,1,6.000000e+000,6.284952e-003,0.000000e+000,0,,0,
1678449589.141,,2.000000e+001,2.985389e+000,9.559855e-005,0.000000e+000,3,9.379755e-001,0.000000e+000,,,,,,,,,,,,,,48,1,6.000000e+000,6.182194e-003,0.000000e+000,0,,0,
1678449612.191,,2.000000e+001,2.990702e+000,9.549784e-005,0.000000e+000,3,9.337999e-001,0.000000e+000,,,,,,,,,,,,,,48,1,6.000000e+000,4.443884e-003,0.000000e+000,0,,0,
1678449634.551,,2.000000e+001,2.994001e+000,9.520046e-005,0.000000e+000,3,9.353516e-001,0.000000e+000,,,,,,,,,,,,,,48,1,6.000000e+000,2.380133e-003,0.000000e+000,0,,0,
1678449658.621,,2.000000e+001,2.995173e+000,9.516579e-005,0.000000e+000,3,9.335208e-001,0.000000e+000,,,,,,,,,,,,,,48,1,6.000000e+000,1.020908e-003,0.000000e+000,0,,0,
1678449682.321,,2.000000e+001,2.995759e+000,9.515569e-005,0.000000e+000,3,9.338504e-001,0.000000e+000,,,,,,,,,,,,,,48,1,6.000000e+000,1.511574e-004,0.000000e+000,0,,0,
1678449705.761,,2.000000e+001,2.996706e+000,9.546458e-005,0.000000e+000,3,9.385736e-001,0.000000e+000,,,,,,,,,,,,,,48,1,6.000000e+000,2.879143e-003,0.000000e+000,0,,0,
1678449728.951,,2.000000e+001,2.999463e+000,9.497698e-005,0.000000e+000,3,9.341611e-001,0.000000e+000,,,,,,,,,,,,,,48,1,6.000000e+000,7.938147e-003,0.000000e+000,0,,0,
1678449751.361,,2.000000e+001,2.995135e+000,9.475515e-005,0.000000e+000,3,9.338952e-001,0.000000e+000,,,,,,,,,,,,,,48,1,6.000000e+000,1.130104e-004,0.000000e+000,0,,0,
1678449774.351,,2.000000e+001,2.994869e+000,9.492758e-005,0.000000e+000,3,9.367106e-001,0.000000e+000,,,,,,,,,,,,,,48,1,6.000000e+000,5.669594e-004,0.000000e+000,0,,0,
1678449796.811,,2.000000e+001,2.994812e+000,9.535951e-005,0.000000e+000,3,9.384529e-001,0.000000e+000,,,,,,,,,,,,,,48,1,6.000000e+000,6.051064e-004,0.000000e+000,0,,0,
1678449819.771,,2.000000e+001,2.994661e+000,9.519418e-005,0.000000e+000,3,9.348519e-001,0.000000e+000,,,,,,,,,,,,,,48,1,6.000000e+000,3.030300e-004,0.000000e+000,0,,0,
1678449843.271,,2.000000e+001,2.994832e+000,9.492978e-005,0.000000e+000,3,9.342374e-001,0.000000e+000,,,,,,,,,,,,,,48,1,6.000000e+000,3.814697e-005,0.000000e+000,0,,0,
1678449865.671,,2.000000e+001,2.995040e+000,9.463947e-005,0.000000e+000,3,9.342676e-001,0.000000e+000,,,,,,,,,,,,,,48,1,6.000000e+000,3.778934e-004,0.000000e+000,0,,0,
1678449888.861,,2.000000e+001,2.994869e+000,9.549112e-005,0.000000e+000,3,9.370785e-001,0.000000e+000,,,,,,,,,,,,,,48,1,6.000000e+000,7.190704e-004,0.000000e+000,0,,0,
1678449912.671,,2.000000e+001,2.996650e+000,9.543519e-005,0.000000e+000,3,9.391988e-001,0.000000e+000,,,,,,,,,,,,,,48,1,6.000000e+000,3.901005e-003,0.000000e+000,0,,0,
1678449935.231,,2.000000e+001,2.995286e+000,9.506149e-005,0.000000e+000,3,9.361343e-001,0.000000e+000,,,,,,,,,,,,,,48,1,6.000000e+000,7.948875e-004,0.000000e+000,0,,0,
1678449958.881,,2.000000e+001,2.994359e+000,9.524179e-005,0.000000e+000,3,9.354421e-001,0.000000e+000,,,,,,,,,,,,,,48,1,6.000000e+000,2.269745e-004,0.000000e+000,0,,0,
1678449981.691,,2.000000e+001,2.994719e+000,9.526697e-005,0.000000e+000,3,9.376707e-001,0.000000e+000,,,,,,,,,,,,,,48,1,6.000000e+000,4.909039e-004,0.000000e+000,0,,0,
1678450004.931,,2.000000e+001,2.994907e+000,9.576786e-005,0.000000e+000,3,9.364055e-001,0.000000e+000,,,,,,,,,,,,,,48,1,6.000000e+000,1.890659e-004,0.000000e+000,0,,0,
1678450028.441,,2.000000e+001,2.997580e+000,9.566030e-005,0.000000e+000,3,9.384840e-001,0.000000e+000,,,,,,,,,,,,,,48,1,6.000000e+000,5.383968e-003,0.000000e+000,0,,0,
1678450051.311,,2.000000e+001,2.995948e+000,9.518595e-005,0.000000e+000,3,9.349204e-001,0.000000e+000,,,,,,,,,,,,,,48,1,6.000000e+000,1.437902e-003,0.000000e+000,0,,0,
1678450075.011,,2.000000e+001,2.994548e+000,9.472625e-005,0.000000e+000,3,9.345435e-001,0.000000e+000,,,,,,,,,,,,,,48,1,6.000000e+000,3.778934e-004,0.000000e+000,0,,0,
1678450099.572,,2.000000e+001,2.994416e+000,9.523759e-005,0.000000e+000,3,9.372319e-001,0.000000e+000,,,,,,,,,,,,,,48,1,6.000000e+000,1.139641e-004,0.000000e+000,0,,0,
1678450123.482,,2.000000e+001,2.996819e+000,9.529357e-005,0.000000e+000,3,9.372427e-001,0.000000e+000,,,,,,,,,,,,,,48,1,6.000000e+000,2.425194e-003,0.000000e+000,0,,0,
1678450147.272,,2.000000e+001,2.994907e+000,9.529704e-005,0.000000e+000,3,9.358091e-001,0.000000e+000,,,,,,,,,,,,,,48,1,6.000000e+000,8.690357e-004,0.000000e+000,0,,0,
1678450171.372,,2.000000e+001,2.994737e+000,9.482101e-005,0.000000e+000,3,9.328036e-001,0.000000e+000,,,,,,,,,,,,,,48,1,6.000000e+000,3.778934e-004,0.000000e+000,0,,0,
1678450193.702,,2.000000e+001,2.995475e+000,9.451596e-005,0.000000e+000,3,9.304572e-001,0.000000e+000,,,,,,,,,,,,,,48,1,6.000000e+000,7.939339e-004,0.000000e+000,0,,0,
1678450217.812,,2.000000e+001,2.996062e+000,9.539445e-005,0.000000e+000,3,9.374737e-001,0.000000e+000,,,,,,,,,,,,,,48,1,6.000000e+000,2.120018e-003,0.000000e+000,0,,0,
1678450241.342,,2.000000e+001,2.994907e+000,9.486411e-005,0.000000e+000,3,9.341094e-001,0.000000e+000,,,,,,,,,,,,,,48,1,6.000000e+000,1.322985e-003,0.000000e+000,0,,0,
1678450264.922,,2.000000e+001,2.994888e+000,9.554577e-005,0.000000e+000,3,9.395707e-001,0.000000e+000,,,,,,,,,,,,,,48,1,6.000000e+000,5.290508e-004,0.000000e+000,0,,0,
1678450288.022,,2.000000e+001,2.996573e+000,9.543945e-005,0.000000e+000,3,9.357907e-001,0.000000e+000,,,,,,,,,,,,,,48,1,6.000000e+000,2.613068e-003,0.000000e+000,0,,0,
1678450311.142,,2.000000e+001,2.994435e+000,9.521623e-005,0.000000e+000,3,9.393933e-001,0.000000e+000,,,,,,,,,,,,,,48,1,6.000000e+000,7.605553e-005,0.000000e+000,0,,0,
1678450334.322,,2.000000e+001,2.996346e+000,9.507559e-005,0.000000e+000,3,9.332489e-001,0.000000e+000,,,,,,,,,,,,,,48,1,6.000000e+000,2.840042e-003,0.000000e+000,0,,0,
1678450357.802,,2.000000e+001,2.994889e+000,9.468501e-005,0.000000e+000,3,9.361188e-001,0.000000e+000,,,,,,,,,,,,,,48,1,6.000000e+000,7.486343e-005,0.000000e+000,0,,0,
1678450382.382,,2.000000e+001,2.998114e+000,9.499001e-005,0.000000e+000,3,9.347159e-001,0.000000e+000,,,,,,,,,,,,,,48,1,6.000000e+000,7.207155e-003,0.000000e+000,0,,0,
1678450404.842,,2.000000e+001,2.994851e+000,9.484026e-005,0.000000e+000,3,9.346960e-001,0.000000e+000,,,,,,,,,,,,,,48,1,6.000000e+000,6.811619e-004,0.000000e+000,0,,0,
1678450427.472,,2.000000e+001,2.994926e+000,9.385155e-005,0.000000e+000,3,9.290443e-001,0.000000e+000,,,,,,,,,,,,,,48,1,6.000000e+000,5.290508e-004,0.000000e+000,0,,0,
1678450450.762,,2.000000e+001,2.994529e+000,9.509538e-005,0.000000e+000,3,9.384222e-001,0.000000e+000,,,,,,,,,,,,,,48,1,6.000000e+000,2.651215e-004,0.000000e+000,0,,0,
1678450473.972,,2.000000e+001,2.994719e+000,9.451417e-005,0.000000e+000,3,9.331442e-001,0.000000e+000,,,,,,,,,,,,,,48,1,6.000000e+000,6.430149e-004,0.000000e+000,0,,0,
1678450497.362,,2.000000e+001,2.994567e+000,9.471127e-005,0.000000e+000,3,9.348505e-001,0.000000e+000,,,,,,,,,,,,,,48,1,6.000000e+000,7.939339e-004,0.000000e+000,0,,0,
1678450520.482,,2.000000e+001,2.994624e+000,9.446708e-005,0.000000e+000,3,9.319317e-001,0.000000e+000,,,,,,,,,,,,,,48,1,6.000000e+000,8.318424e-004,0.000000e+000,0,,0,
1678450543.372,,2.000000e+001,2.995968e+000,9.491396e-005,0.000000e+000,3,9.335996e-001,0.000000e+000,,,,,,,,,,,,,,48,1,6.000000e+000,2.688169e-003,0.000000e+000,0,,0,
1678450565.952,,2.000000e+001,2.995645e+000,9.454626e-005,0.000000e+000,3,9.342226e-001,0.000000e+000,,,,,,,,,,,,,,48,1,6.000000e+000,7.605553e-005,0.000000e+000,0,,0,
1678450590.372,,2.000000e+001,2.994624e+000,9.447429e-005,0.000000e+000,3,9.301332e-001,0.000000e+000,,,,,,,,,,,,,,48,1,6.000000e+000,3.020763e-004,0.000000e+000,0,,0,
1678450614.442,,2.000000e+001,2.994529e+000,9.503360e-005,0.000000e+000,3,9.379840e-001,0.000000e+000,,,,,,,,,,,,,,48,1,6.000000e+000,1.020908e-003,0.000000e+000,0,,0,
1678450639.322,,2.000000e+001,2.994946e+000,9.475344e-005,0.000000e+000,3,9.338087e-001,0.000000e+000,,,,,,,,,,,,,,48,1,6.000000e+000,1.888275e-004,0.000000e+000,0,,0,
1678450663.202,,2.000000e+001,2.995267e+000,9.495960e-005,0.000000e+000,3,9.358521e-001,0.000000e+000,,,,,,,,,,,,,,48,1,6.000000e+000,1.891851e-003,0.000000e+000,0,,0,
1678450686.222,,2.000000e+001,2.995683e+000,9.416167e-005,0.000000e+000,3,9.335712e-001,0.000000e+000,,,,,,,,,,,,,,48,1,6.000000e+000,1.362085e-003,0.000000e+000,0,,0,
1678450709.472,,2.000000e+001,2.996063e+000,-4.230644e-005,0.000000e+000,3,0.000000e+000,0.000000e+000,,,,,,,,,,,,,,48,1,6.000000e+000,2.725124e-003,0.000000e+000,0,,0,
1678450732.462,,2.000000e+001,2.996158e+000,9.317409e-005,0.000000e+000,3,9.289904e-001,0.000000e+000,,,,,,,,,,,,,,48,1,6.000000e+000,2.915144e-003,0.000000e+000,0,,0,
1678450755.782,,2.000000e+001,2.999778e+000,7.582459e-005,0.000000e+000,3,9.134486e-001,0.000000e+000,,,,,,,,,,,,,,48,1,6.000000e+000,1.521111e-004,0.000000e+000,0,,0,
1678450779.012,,2.000000e+001,2.998791e+000,5.952201e-005,0.000000e+000,3,8.890886e-001,0.000000e+000,,,,,,,,,,,,,,48,1,6.000000e+000,2.125978e-003,0.000000e+000,0,,0,
1678450802.463,,2.000000e+001,2.996763e+000,4.932397e-005,0.000000e+000,3,8.715936e-001,0.000000e+000,,,,,,,,,,,,,,48,1,6.000000e+000,1.931190e-003,0.000000e+000,0,,0,
1678450825.623,,2.000000e+001,2.996099e+000,4.004554e-005,0.000000e+000,3,8.439079e-001,0.000000e+000,,,,,,,,,,,,,,48,1,6.000000e+000,2.346992e-003,0.000000e+000,0,,0,
1678450848.143,,2.000000e+001,2.994661e+000,3.267375e-005,0.000000e+000,3,8.044574e-001,0.000000e+000,,,,,,,,,,,,,,48,1,6.000000e+000,3.030300e-004,0.000000e+000,0,,0,
1678450872.153,,2.000000e+001,2.994548e+000,2.736549e-005,0.000000e+000,3,7.758515e-001,0.000000e+000,,,,,,,,,,,,,,48,1,6.000000e+000,4.539490e-004,0.000000e+000,0,,0,
1678450896.763,,2.000000e+001,2.994642e+000,2.265290e-005,0.000000e+000,3,7.286346e-001,0.000000e+000,,,,,,,,,,,,,,48,1,6.000000e+000,2.651215e-004,0.000000e+000,0,,0,
1678450919.543,,2.000000e+001,2.994719e+000,1.893072e-005,0.000000e+000,3,6.711043e-001,0.000000e+000,,,,,,,,,,,,,,48,1,6.000000e+000,1.890659e-004,0.000000e+000,0,,0,
1678450966.563,,2.000000e+001,2.994983e+000,1.391505e-005,0.000000e+000,3,5.429090e-001,0.000000e+000,,,,,,,,,,,,,,48,1,6.000000e+000,8.699894e-004,0.000000e+000,0,,0,
1678451034.903,,2.000000e+001,2.994775e+000,9.179108e-006,0.000000e+000,3,3.236468e-001,0.000000e+000,,,,,,,,,,,,,,48,1,6.000000e+000,9.829998e-004,0.000000e+000,0,,0,
1678451058.343,,2.000000e+001,2.995266e+000,7.905080e-006,0.000000e+000,3,1.948852e-001,0.000000e+000,,,,,,,,,,,,,,48,1,6.000000e+000,7.569790e-004,0.000000e+000,0,,0,
1678451081.743,,2.000000e+001,2.997163e+000,6.734782e-006,0.000000e+000,3,3.889541e-002,0.000000e+000,,,,,,,,,,,,,,48,1,6.000000e+000,4.622936e-003,0.000000e+000,0,,0,
1678451104.333,,2.000000e+001,2.995437e+000,6.925815e-006,0.000000e+000,3,1.003437e-001,0.000000e+000,,,,,,,,,,,,,,48,1,6.000000e+000,1.777887e-003,0.000000e+000,0,,0,
1678451126.943,,2.000000e+001,2.996139e+000,6.531774e-006,0.000000e+000,3,0.000000e+000,0.000000e+000,,,,,,,,,,,,,,48,1,6.000000e+000,3.861904e-003,0.000000e+000,0,,0,
1678451149.543,,2.000000e+001,2.994492e+000,5.917010e-006,0.000000e+000,3,0.000000e+000,0.000000e+000,,,,,,,,,,,,,,48,1,6.000000e+000,5.669594e-004,0.000000e+000,0,,0,
1678451172.043,,2.000000e+001,2.994605e+000,-2.375692e-006,0.000000e+000,3,0.000000e+000,0.000000e+000,,,,,,,,,,,,,,48,1,6.000000e+000,3.399849e-004,0.000000e+000,0,,0,
1678451197.763,,2.000000e+001,2.994473e+000,2.221537e-006,0.000000e+000,2,0.000000e+000,0.000000e+000,,,,,,,,,,,,,,48,1,6.000000e+000,7.486343e-005,0.000000e+000,0,,0,
1678451221.305,,2.000000e+001,2.994794e+000,1.966048e-006,0.000000e+000,2,0.000000e+000,0.000000e+000,,,,,,,,,,,,,,48,1,6.000000e+000,4.918575e-004,0.000000e+000,0,,0,
1678451244.465,,2.000000e+001,2.994492e+000,-1.021182e-005,0.000000e+000,3,7.812207e-001,0.000000e+000,,,,,,,,,,,,,,48,1,6.000000e+000,1.890659e-004,0.000000e+000,0,,0,
1678451267.615,,2.000000e+001,2.997086e+000,-1.008521e-005,0.000000e+000,3,7.760403e-001,0.000000e+000,,,,,,,,,,,,,,48,1,6.000000e+000,4.395962e-003,0.000000e+000,0,,0,
1678451290.995,,2.000000e+001,2.994775e+000,-9.970088e-006,0.000000e+000,3,7.909017e-001,0.000000e+000,,,,,,,,,,,,,,48,1,6.000000e+000,2.260208e-004,0.000000e+000,0,,0,
1678451316.557,,2.000000e+001,2.994738e+000,2.967139e-007,0.000000e+000,2,0.000000e+000,0.000000e+000,,,,,,,,,,,,,,48,1,6.000000e+000,1.509190e-004,0.000000e+000,0,,0,
1678451339.647,,2.000000e+001,2.992737e+000,-9.890785e-006,0.000000e+000,3,7.812694e-001,0.000000e+000,,,,,,,,,,,,,,48,1,6.000000e+000,3.396034e-003,0.000000e+000,0,,0,
1678451363.057,,2.000000e+001,2.993380e+000,2.607520e-006,0.000000e+000,3,0.000000e+000,0.000000e+000,,,,,,,,,,,,,,48,1,6.000000e+000,4.454851e-003,0.000000e+000,0,,0,
1678451386.187,,2.000000e+001,2.991888e+000,4.295141e-006,0.000000e+000,3,0.000000e+000,0.000000e+000,,,,,,,,,,,,,,48,1,6.000000e+000,2.224922e-003,0.000000e+000,0,,0,
1678451409.877,,2.000000e+001,2.992981e+000,3.062590e-006,0.000000e+000,3,0.000000e+000,0.000000e+000,,,,,,,,,,,,,,48,1,6.000000e+000,1.698017e-003,0.000000e+000,0,,0,
1678451432.737,,2.000000e+001,2.994096e+000,-1.008778e-005,0.000000e+000,3,7.769982e-001,0.000000e+000,,,,,,,,,,,,,,48,1,6.000000e+000,1.511097e-003,0.000000e+000,0,,0,
1678451455.827,,2.000000e+001,2.994321e+000,-9.595007e-006,0.000000e+000,3,7.741185e-001,0.000000e+000,,,,,,,,,,,,,,48,1,6.000000e+000,6.811619e-004,0.000000e+000,0,,0,
1678451480.537,,2.000000e+001,2.994549e+000,1.354528e-006,0.000000e+000,3,0.000000e+000,0.000000e+000,,,,,,,,,,,,,,48,1,6.000000e+000,2.269745e-004,0.000000e+000,0,,0,
1678451503.997,,2.000000e+001,2.994340e+000,1.237566e-005,0.000000e+000,3,7.339947e-001,0.000000e+000,,,,,,,,,,,,,,48,1,6.000000e+000,1.890659e-004,0.000000e+000,0,,0,
1678451527.208,,2.000000e+001,2.994776e+000,1.228218e-005,0.000000e+000,3,7.473785e-001,0.000000e+000,,,,,,,,,,,,,,48,1,6.000000e+000,1.059055e-003,0.000000e+000,0,,0,
1678451552.540,,2.000000e+001,2.994284e+000,3.438138e-007,0.000000e+000,2,0.000000e+000,0.000000e+000,,,,,,,,,,,,,,48,1,6.000000e+000,6.799698e-004,0.000000e+000,0,,0,
1678451575.530,,2.000000e+001,2.994151e+000,-9.907624e-006,0.000000e+000,3,7.679175e-001,0.000000e+000,,,,,,,,,,,,,,48,1,6.000000e+000,3.790855e-005,0.000000e+000,0,,0,
1678451599.550,,2.000000e+001,2.997011e+000,1.239312e-005,0.000000e+000,3,7.437477e-001,0.000000e+000,,,,,,,,,,,,,,48,1,6.000000e+000,4.318953e-003,0.000000e+000,0,,0,
1678451623.800,,2.000000e+001,2.994473e+000,1.188372e-005,0.000000e+000,3,7.338831e-001,0.000000e+000,,,,,,,,,,,,,,48,1,6.000000e+000,6.051064e-004,0.000000e+000,0,,0,
1678451647.280,,2.000000e+001,2.997353e+000,-9.765221e-006,0.000000e+000,3,7.801992e-001,0.000000e+000,,,,,,,,,,,,,,48,1,6.000000e+000,5.306005e-003,0.000000e+000,0,,0,
1678451670.290,,2.000000e+001,2.994889e+000,2.653127e-006,0.000000e+000,3,0.000000e+000,0.000000e+000,,,,,,,,,,,,,,48,1,6.000000e+000,3.781319e-004,0.000000e+000,0,,0,
1678451693.360,,2.000000e+001,2.994946e+000,1.241521e-005,0.000000e+000,3,7.416683e-001,0.000000e+000,,,,,,,,,,,,,,48,1,6.000000e+000,1.929045e-003,0.000000e+000,0,,0,
1678451716.290,,2.000000e+001,2.994623e+000,1.232526e-005,0.000000e+000,3,7.434025e-001,0.000000e+000,,,,,,,,,,,,,,48,1,6.000000e+000,2.269745e-004,0.000000e+000,0,,0,
1678451739.060,,2.000000e+001,2.995948e+000,-1.002384e-005,0.000000e+000,3,7.769720e-001,0.000000e+000,,,,,,,,,,,,,,48,1,6.000000e+000,2.120018e-003,0.000000e+000,0,,0,
1678451762.610,,2.000000e+001,2.996765e+000,1.929262e-006,0.000000e+000,3,0.000000e+000,0.000000e+000,,,,,,,,,,,,,,48,1,6.000000e+000,4.583120e-003,0.000000e+000,0,,0,
1678451785.090,,2.000000e+001,2.995872e+000,2.297295e-006,0.000000e+000,3,0.000000e+000,0.000000e+000,,,,,,,,,,,,,,48,1,6.000000e+000,1.286983e-003,0.000000e+000,0,,0,
1678451807.910,,2.000000e+001,2.994851e+000,1.526218e-006,0.000000e+000,3,0.000000e+000,0.000000e+000,,,,,,,,,,,,,,48,1,6.000000e+000,5.290508e-004,0.000000e+000,0,,0,
1678451830.770,,2.000000e+001,2.994832e+000,-1.007901e-005,0.000000e+000,3,7.785407e-001,0.000000e+000,,,,,,,,,,,,,,48,1,6.000000e+000,8.699894e-004,0.000000e+000,0,,0,
1678451853.470,,2.000000e+001,2.994359e+000,-1.008927e-005,0.000000e+000,3,7.789170e-001,0.000000e+000,,,,,,,,,,,,,,48,1,6.000000e+000,8.311272e-004,0.000000e+000,0,,0,
1678451876.100,,2.000000e+001,2.995248e+000,1.492317e-006,0.000000e+000,3,0.000000e+000,0.000000e+000,,,,,,,,,,,,,,48,1,6.000000e+000,9.460449e-004,0.000000e+000,0,,0,
1678451899.420,,2.000000e+001,2.994473e+000,1.222222e-005,0.000000e+000,3,7.357266e-001,0.000000e+000,,,,,,,,,,,,,,48,1,6.000000e+000,2.269745e-004,0.000000e+000,0,,0,
1678451924.140,,2.000000e+001,2.994548e+000,3.390032e-007,0.000000e+000,2,0.000000e+000,0.000000e+000,,,,,,,,,,,,,,48,1,6.000000e+000,3.778934e-004,0.000000e+000,0,,0,
1678451945.820,,2.000000e+001,2.994548e+000,1.635739e-006,0.000000e+000,3,0.000000e+000,0.000000e+000,,,,,,,,,,,,,,48,1,6.000000e+000,5.290508e-004,0.000000e+000,0,,0,
1678451969.190,,2.000000e+001,2.994643e+000,-9.851021e-006,0.000000e+000,3,7.738671e-001,0.000000e+000,,,,,,,,,,,,,,48,1,6.000000e+000,3.399849e-004,0.000000e+000,0,,0,
1678451991.900,,2.000000e+001,2.996327e+000,-9.844365e-006,0.000000e+000,3,7.726872e-001,0.000000e+000,,,,,,,,,,,,,,48,1,6.000000e+000,2.802134e-003,0.000000e+000,0,,0,
1678452014.910,,2.000000e+001,2.994794e+000,2.247703e-006,0.000000e+000,3,0.000000e+000,0.000000e+000,,,,,,,,,,,,,,48,1,6.000000e+000,2.639294e-004,0.000000e+000,0,,0,
1678452038.580,,2.000000e+001,2.996518e+000,2.452043e-006,0.000000e+000,3,0.000000e+000,0.000000e+000,,,,,,,,,,,,,,48,1,6.000000e+000,4.090071e-003,0.000000e+000,0,,0,
1678452063.162,,2.000000e+001,2.995551e+000,-7.352635e-008,0.000000e+000,2,0.000000e+000,0.000000e+000,,,,,,,,,,,,,,48,1,6.000000e+000,1.627207e-003,0.000000e+000,0,,0,
1678452088.354,,2.000000e+001,2.994170e+000,2.181174e-007,0.000000e+000,2,0.000000e+000,0.000000e+000,,,,,,,,,,,,,,48,1,6.000000e+000,2.269745e-004,0.000000e+000,0,,0,
1678452110.594,,2.000000e+001,2.994492e+000,2.737123e-006,0.000000e+000,3,0.000000e+000,0.000000e+000,,,,,,,,,,,,,,48,1,6.000000e+000,8.690357e-004,0.000000e+000,0,,0,
1678452134.274,,2.000000e+001,2.997620e+000,-9.886298e-006,0.000000e+000,3,7.785491e-001,0.000000e+000,,,,,,,,,,,,,,48,1,6.000000e+000,6.824017e-003,0.000000e+000,0,,0,
1678452180.374,,2.000000e+001,2.994699e+000,-8.573654e-005,0.000000e+000,3,2.465076e-001,0.000000e+000,,,,,,,,,,,,,,48,1,6.000000e+000,1.134872e-003,0.000000e+000,0,,0,
1678452226.885,,2.000000e+001,2.994056e+000,4.182735e-005,0.000000e+000,3,3.387978e-001,0.000000e+000,,,,,,,,,,,,,,48,1,6.000000e+000,1.511574e-004,0.000000e+000,0,,0,
1678452251.907,,2.000000e+001,2.993793e+000,3.522030e-007,0.000000e+000,2,0.000000e+000,0.000000e+000,,,,,,,,,,,,,,48,1,6.000000e+000,3.030300e-004,0.000000e+000,0,,0,
1678452275.217,,2.000000e+001,2.995513e+000,2.390819e-006,0.000000e+000,3,0.000000e+000,0.000000e+000,,,,,,,,,,,,,,48,1,6.000000e+000,3.443003e-003,0.000000e+000,0,,0,
1678452298.097,,2.000000e+001,2.993886e+000,-9.892393e-006,0.000000e+000,3,7.653873e-001,0.000000e+000,,,,,,,,,,,,,,48,1,6.000000e+000,1.888275e-004,0.000000e+000,0,,0,
1678452322.809,,2.000000e+001,2.994302e+000,1.057018e-006,0.000000e+000,2,0.000000e+000,0.000000e+000,,,,,,,,,,,,,,48,1,6.000000e+000,6.430149e-004,0.000000e+000,0,,0,
1678452344.469,,2.000000e+001,2.994171e+000,-9.344441e-006,0.000000e+000,3,7.720604e-001,0.000000e+000,,,,,,,,,,,,,,48,1,6.000000e+000,5.290508e-004,0.000000e+000,0,,0,
1678452367.879,,2.000000e+001,2.994076e+000,-1.038572e-005,0.000000e+000,3,7.847660e-001,0.000000e+000,,,,,,,,,,,,,,48,1,6.000000e+000,2.641678e-004,0.000000e+000,0,,0,
1678452393.201,,2.000000e+001,2.993698e+000,3.528450e-007,0.000000e+000,2,0.000000e+000,0.000000e+000,,,,,,,,,,,,,,48,1,6.000000e+000,3.402233e-004,0.000000e+000,0,,0,
1678452415.551,,2.000000e+001,2.996824e+000,-9.880643e-006,0.000000e+000,3,7.727163e-001,0.000000e+000,,,,,,,,,,,,,,48,1,6.000000e+000,6.136894e-003,0.000000e+000,0,,0,
1678452439.942,,2.000000e+001,2.993831e+000,2.037381e-007,0.000000e+000,2,0.000000e+000,0.000000e+000,,,,,,,,,,,,,,48,1,6.000000e+000,1.509190e-004,0.000000e+000,0,,0,
1678452462.562,,2.000000e+001,2.993679e+000,2.283092e-006,0.000000e+000,3,0.000000e+000,0.000000e+000,,,,,,,,,,,,,,48,1,6.000000e+000,3.020763e-004,0.000000e+000,0,,0,
1678452486.092,,2.000000e+001,2.994095e+000,1.236562e-005,0.000000e+000,3,7.343841e-001,0.000000e+000,,,,,,,,,,,,,,48,1,6.000000e+000,1.283884e-003,0.000000e+000,0,,0,
1678452509.372,,2.000000e+001,2.993641e+000,3.314079e-006,0.000000e+000,3,0.000000e+000,0.000000e+000,,,,,,,,,,,,,,48,1,6.000000e+000,2.272129e-004,0.000000e+000,0,,0,
1678452531.892,,2.000000e+001,3.005330e+000,-7.770511e-007,0.000000e+000,3,0.000000e+000,0.000000e+000,,,,,,,,,,,,,,48,1,6.000000e+000,2.352786e-002,0.000000e+000,0,,0,
1678452555.112,,2.000000e+001,3.016380e+000,4.351926e-006,0.000000e+000,3,0.000000e+000,0.000000e+000,,,,,,,,,,,,,,48,1,6.000000e+000,1.427889e-003,0.000000e+000,0,,0,
1678452578.282,,2.000000e+001,3.014320e+000,-1.001649e-005,0.000000e+000,3,8.082503e-001,0.000000e+000,,,,,,,,,,,,,,48,1,6.000000e+000,3.159118e-002,0.000000e+000,0,,0,
1678452601.962,,2.000000e+001,2.995515e+000,9.295991e-006,0.000000e+000,3,3.360943e-001,0.000000e+000,,,,,,,,,,,,,,48,1,6.000000e+000,4.729033e-003,0.000000e+000,0,,0,
1678452625.042,,2.000000e+001,2.993943e+000,1.934210e-005,0.000000e+000,3,7.022856e-001,0.000000e+000,,,,,,,,,,,,,,48,1,6.000000e+000,1.132965e-003,0.000000e+000,0,,0,
1678452648.462,,2.000000e+001,2.994567e+000,3.080881e-005,0.000000e+000,3,8.201485e-001,0.000000e+000,,,,,,,,,,,,,,48,1,6.000000e+000,1.139641e-004,0.000000e+000,0,,0,
1678452672.432,,2.000000e+001,2.995115e+000,3.818087e-005,0.000000e+000,3,8.442723e-001,0.000000e+000,,,,,,,,,,,,,,48,1,6.000000e+000,4.539490e-004,0.000000e+000,0,,0,
1678452695.422,,2.000000e+001,2.998645e+000,4.410257e-005,0.000000e+000,3,8.661805e-001,0.000000e+000,,,,,,,,,,,,,,48,1,6.000000e+000,7.210016e-003,0.000000e+000,0,,0,
1678452718.942,,2.000000e+001,2.999826e+000,4.818470e-005,0.000000e+000,3,8.713217e-001,0.000000e+000,,,,,,,,,,,,,,48,1,6.000000e+000,9.423018e-003,0.000000e+000,0,,0,
1678452741.402,,2.000000e+001,2.996858e+000,5.281550e-005,0.000000e+000,3,8.832564e-001,0.000000e+000,,,,,,,,,,,,,,48,1,6.000000e+000,3.333807e-003,0.000000e+000,0,,0,
1678452764.742,,2.000000e+001,2.995342e+000,5.609089e-005,0.000000e+000,3,8.914536e-001,0.000000e+000,,,,,,,,,,,,,,48,1,6.000000e+000,3.027916e-004,0.000000e+000,0,,0,
1678452787.402,,2.000000e+001,2.997161e+000,5.945734e-005,0.000000e+000,3,8.974481e-001,0.000000e+000,,,,,,,,,,,,,,48,1,6.000000e+000,4.092932e-003,0.000000e+000,0,,0,
1678452810.682,,2.000000e+001,2.995229e+000,6.148885e-005,0.000000e+000,3,8.966209e-001,0.000000e+000,,,,,,,,,,,,,,48,1,6.000000e+000,2.269745e-004,0.000000e+000,0,,0,
1678452834.182,,2.000000e+001,2.995286e+000,6.415634e-005,0.000000e+000,3,9.039684e-001,0.000000e+000,,,,,,,,,,,,,,48,1,6.000000e+000,2.651215e-004,0.000000e+000,0,,0,
1678452857.132,,2.000000e+001,2.995342e+000,6.664830e-005,0.000000e+000,3,9.079720e-001,0.000000e+000,,,,,,,,,,,,,,48,1,6.000000e+000,4.539490e-004,0.000000e+000,0,,0,
1678452880.162,,2.000000e+001,2.995115e+000,6.827444e-005,0.000000e+000,3,9.113020e-001,0.000000e+000,,,,,,,,,,,,,,48,1,6.000000e+000,0.000000e+000,0.000000e+000,0,,0,
1678452902.682,,2.000000e+001,2.995437e+000,6.970845e-005,0.000000e+000,3,9.134002e-001,0.000000e+000,,,,,,,,,,,,,,48,1,6.000000e+000,1.139641e-004,0.000000e+000,0,,0,
1678452927.102,,2.000000e+001,2.995456e+000,7.168379e-005,0.000000e+000,3,9.178213e-001,0.000000e+000,,,,,,,,,,,,,,48,1,6.000000e+000,2.269745e-004,0.000000e+000,0,,0,
1678452949.763,,2.000000e+001,2.995438e+000,7.307537e-005,0.000000e+000,3,9.173990e-001,0.000000e+000,,,,,,,,,,,,,,48,1,6.000000e+000,7.188320e-004,0.000000e+000,0,,0,
1678452973.573,,2.000000e+001,2.995342e+000,7.480885e-005,0.000000e+000,3,9.249040e-001,0.000000e+000,,,,,,,,,,,,,,48,1,6.000000e+000,3.790855e-004,0.000000e+000,0,,0,
1678452996.473,,2.000000e+001,2.996686e+000,7.607072e-005,0.000000e+000,3,9.246776e-001,0.000000e+000,,,,,,,,,,,,,,48,1,6.000000e+000,1.704931e-003,0.000000e+000,0,,0,
1678453065.753,,2.000000e+001,2.998816e+000,7.866795e-005,0.000000e+000,3,9.219707e-001,0.000000e+000,,,,,,,,,,,,,,48,1,6.000000e+000,7.476807e-003,0.000000e+000,0,,0,
1678453089.843,,2.000000e+001,2.995532e+000,7.920968e-005,0.000000e+000,3,9.180718e-001,0.000000e+000,,,,,,,,,,,,,,48,1,6.000000e+000,7.510185e-005,0.000000e+000,0,,0,
1678453113.533,,2.000000e+001,2.998301e+000,8.059781e-005,0.000000e+000,3,9.258308e-001,0.000000e+000,,,,,,,,,,,,,,48,1,6.000000e+000,5.614042e-003,0.000000e+000,0,,0,
1678453136.843,,2.000000e+001,2.995456e+000,8.114003e-005,0.000000e+000,3,9.259479e-001,0.000000e+000,,,,,,,,,,,,,,48,1,6.000000e+000,7.581711e-005,0.000000e+000,0,,0,
1678453160.013,,2.000000e+001,2.995910e+000,8.259880e-005,0.000000e+000,3,9.318799e-001,0.000000e+000,,,,,,,,,,,,,,48,1,6.000000e+000,2.269745e-004,0.000000e+000,0,,0,
1678453184.023,,2.000000e+001,2.995626e+000,8.284191e-005,0.000000e+000,3,9.251235e-001,0.000000e+000,,,,,,,,,,,,,,48,1,6.000000e+000,3.409386e-004,0.000000e+000,0,,0,
1678453206.943,,2.000000e+001,2.995607e+000,8.369755e-005,0.000000e+000,3,9.301644e-001,0.000000e+000,,,,,,,,,,,,,,48,1,6.000000e+000,7.569790e-004,0.000000e+000,0,,0,
1678453229.963,,2.000000e+001,2.998281e+000,8.363244e-005,0.000000e+000,3,9.264752e-001,0.000000e+000,,,,,,,,,,,,,,48,1,6.000000e+000,4.665852e-003,0.000000e+000,0,,0,
1678453253.943,,2.000000e+001,2.995589e+000,8.452844e-005,0.000000e+000,3,9.262471e-001,0.000000e+000,,,,,,,,,,,,,,48,1,6.000000e+000,7.190704e-004,0.000000e+000,0,,0,
1678453277.103,,2.000000e+001,2.996099e+000,8.484955e-005,0.000000e+000,3,9.276071e-001,0.000000e+000,,,,,,,,,,,,,,48,1,6.000000e+000,5.300045e-004,0.000000e+000,0,,0,
1678453300.983,,2.000000e+001,2.995665e+000,8.577384e-005,0.000000e+000,3,9.251344e-001,0.000000e+000,,,,,,,,,,,,,,48,1,6.000000e+000,2.648830e-004,0.000000e+000,0,,0,
1678453348.703,,2.000000e+001,2.995512e+000,8.701526e-005,0.000000e+000,3,9.289461e-001,0.000000e+000,,,,,,,,,,,,,,48,1,6.000000e+000,6.430149e-004,0.000000e+000,0,,0,
1678453372.273,,2.000000e+001,2.995569e+000,8.738613e-005,0.000000e+000,3,9.292435e-001,0.000000e+000,,,,,,,,,,,,,,48,1,6.000000e+000,0.000000e+000,0.000000e+000,0,,0,
1678453395.643,,2.000000e+001,2.995929e+000,8.768436e-005,0.000000e+000,3,9.329326e-001,0.000000e+000,,,,,,,,,,,,,,48,1,6.000000e+000,2.651215e-004,0.000000e+000,0,,0,
1678453418.663,,2.000000e+001,2.995853e+000,8.844348e-005,0.000000e+000,3,9.306465e-001,0.000000e+000,,,,,,,,,,,,,,48,1,6.000000e+000,1.130104e-004,0.000000e+000,0,,0,
1678453442.583,,2.000000e+001,3.002405e+000,8.903609e-005,0.000000e+000,3,9.312699e-001,0.000000e+000,,,,,,,,,,,,,,48,1,6.000000e+000,1.314092e-002,0.000000e+000,0,,0,
1678453465.803,,2.000000e+001,2.995986e+000,8.952116e-005,0.000000e+000,3,9.317947e-001,0.000000e+000,,,,,,,,,,,,,,48,1,6.000000e+000,4.539490e-004,0.000000e+000,0,,0,
1678453489.403,,2.000000e+001,2.995645e+000,9.011988e-005,0.000000e+000,3,9.360533e-001,0.000000e+000,,,,,,,,,,,,,,48,1,6.000000e+000,4.539490e-004,0.000000e+000,0,,0,
1678453512.863,,2.000000e+001,2.996440e+000,9.054214e-005,0.000000e+000,3,9.353476e-001,0.000000e+000,,,,,,,,,,,,,,48,1,6.000000e+000,3.020763e-004,0.000000e+000,0,,0,
1678453536.703,,2.000000e+001,2.995986e+000,9.001927e-005,0.000000e+000,3,9.299048e-001,0.000000e+000,,,,,,,,,,,,,,48,1,6.000000e+000,3.027916e-004,0.000000e+000,0,,0,
1678453560.473,,2.000000e+001,2.995986e+000,9.071091e-005,0.000000e+000,3,9.325834e-001,0.000000e+000,,,,,,,,,,,,,,48,1,6.000000e+000,1.521111e-004,0.000000e+000,0,,0,
1678453583.143,,2.000000e+001,2.996024e+000,9.093800e-005,0.000000e+000,3,9.316435e-001,0.000000e+000,,,,,,,,,,,,,,48,1,6.000000e+000,7.605553e-005,0.000000e+000,0,,0,
1678453606.243,,2.000000e+001,2.997787e+000,9.163006e-005,0.000000e+000,3,9.334378e-001,0.000000e+000,,,,,,,,,,,,,,48,1,6.000000e+000,4.056931e-003,0.000000e+000,0,,0,
1678453630.243,,2.000000e+001,2.996005e+000,9.211819e-005,0.000000e+000,3,9.365222e-001,0.000000e+000,,,,,,,,,,,,,,48,1,6.000000e+000,4.160404e-004,0.000000e+000,0,,0,
1678453654.544,,2.000000e+001,2.996270e+000,9.215390e-005,0.000000e+000,3,9.307836e-001,0.000000e+000,,,,,,,,,,,,,,48,1,6.000000e+000,4.160404e-004,0.000000e+000,0,,0,
1678453677.794,,2.000000e+001,2.995948e+000,9.330560e-005,0.000000e+000,3,9.381747e-001,0.000000e+000,,,,,,,,,,,,,,48,1,6.000000e+000,2.279282e-004,0.000000e+000,0,,0,
1678453701.314,,2.000000e+001,2.995891e+000,9.315574e-005,0.000000e+000,3,9.359816e-001,0.000000e+000,,,,,,,,,,,,,,48,1,6.000000e+000,1.139641e-004,0.000000e+000,0,,0,
1678453724.384,,2.000000e+001,2.996194e+000,-2.465042e-007,0.000000e+000,3,0.000000e+000,0.000000e+000,,,,,,,,,,,,,,48,1,6.000000e+000,5.681515e-004,0.000000e+000,0,,0,
1678453747.034,,2.000000e+001,2.986655e+000,9.537638e-005,0.000000e+000,3,9.345371e-001,0.000000e+000,,,,,,,,,,,,,,48,1,6.000000e+000,2.411890e-002,0.000000e+000,0,,0,
1678453838.464,,2.000000e+001,2.993718e+000,9.452226e-005,0.000000e+000,3,9.346267e-001,0.000000e+000,,,,,,,,,,,,,,48,1,6.000000e+000,2.568007e-003,0.000000e+000,0,,0,
1678453862.404,,2.000000e+001,2.996289e+000,9.536262e-005,0.000000e+000,3,9.361841e-001,0.000000e+000,,,,,,,,,,,,,,48,1,6.000000e+000,1.513958e-003,0.000000e+000,0,,0,
1678453885.604,,2.000000e+001,2.997577e+000,9.526466e-005,0.000000e+000,3,9.372209e-001,0.000000e+000,,,,,,,,,,,,,,48,1,6.000000e+000,1.894951e-003,0.000000e+000,0,,0,
1678453908.634,,2.000000e+001,2.995702e+000,9.522036e-005,0.000000e+000,3,9.379554e-001,0.000000e+000,,,,,,,,,,,,,,48,1,6.000000e+000,2.651215e-004,0.000000e+000,0,,0,
1678453932.244,,2.000000e+001,2.996137e+000,9.464937e-005,0.000000e+000,3,9.363409e-001,0.000000e+000,,,,,,,,,,,,,,48,1,6.000000e+000,6.058216e-004,0.000000e+000,0,,0,
1678453955.054,,2.000000e+001,2.995437e+000,9.445012e-005,0.000000e+000,3,9.321439e-001,0.000000e+000,,,,,,,,,,,,,,48,1,6.000000e+000,1.097918e-003,0.000000e+000,0,,0,
1678453978.234,,2.000000e+001,2.995002e+000,9.492350e-005,0.000000e+000,3,9.370661e-001,0.000000e+000,,,,,,,,,,,,,,48,1,6.000000e+000,7.605553e-005,0.000000e+000,0,,0,
1678454000.654,,2.000000e+001,2.995134e+000,9.420275e-005,0.000000e+000,3,9.311816e-001,0.000000e+000,,,,,,,,,,,,,,48,1,6.000000e+000,1.890659e-004,0.000000e+000,0,,0,
1678454023.544,,2.000000e+001,2.994756e+000,9.448161e-005,0.000000e+000,3,9.339528e-001,0.000000e+000,,,,,,,,,,,,,,48,1,6.000000e+000,2.641678e-004,0.000000e+000,0,,0,
1678454047.284,,2.000000e+001,2.996536e+000,9.482258e-005,0.000000e+000,3,9.337909e-001,0.000000e+000,,,,,,,,,,,,,,48,1,6.000000e+000,3.447056e-003,0.000000e+000,0,,0,
1678454071.124,,2.000000e+001,2.994813e+000,9.471362e-005,0.000000e+000,3,9.344504e-001,0.000000e+000,,,,,,,,,,,,,,48,1,6.000000e+000,0.000000e+000,0.000000e+000,0,,0,
1678454094.624,,2.000000e+001,2.994851e+000,9.449511e-005,0.000000e+000,3,9.336694e-001,0.000000e+000,,,,,,,,,,,,,,48,1,6.000000e+000,7.510185e-005,0.000000e+000,0,,0,
1678454117.654,,2.000000e+001,2.994756e+000,9.499331e-005,0.000000e+000,3,9.366903e-001,0.000000e+000,,,,,,,,,,,,,,48,1,6.000000e+000,7.939339e-004,0.000000e+000,0,,0,
1678454140.194,,2.000000e+001,2.995475e+000,9.430241e-005,0.000000e+000,3,9.320606e-001,0.000000e+000,,,,,,,,,,,,,,48,1,6.000000e+000,6.439686e-004,0.000000e+000,0,,0,
1678454163.364,,2.000000e+001,2.994605e+000,9.422864e-005,0.000000e+000,3,9.345168e-001,0.000000e+000,,,,,,,,,,,,,,48,1,6.000000e+000,1.900196e-004,0.000000e+000,0,,0,
1678454186.424,,2.000000e+001,2.994851e+000,9.464880e-005,0.000000e+000,3,9.361245e-001,0.000000e+000,,,,,,,,,,,,,,48,1,6.000000e+000,6.811619e-004,0.000000e+000,0,,0,
1678454210.314,,2.000000e+001,2.997885e+000,9.450272e-005,0.000000e+000,3,9.311157e-001,0.000000e+000,,,,,,,,,,,,,,48,1,6.000000e+000,6.066799e-003,0.000000e+000,0,,0,
1678454233.644,,2.000000e+001,2.994738e+000,9.493394e-005,0.000000e+000,3,9.359578e-001,0.000000e+000,,,,,,,,,,,,,,48,1,6.000000e+000,2.272129e-004,0.000000e+000,0,,0,
1678454256.574,,2.000000e+001,2.994907e+000,9.439162e-005,0.000000e+000,3,9.341897e-001,0.000000e+000,,,,,,,,,,,,,,48,1,6.000000e+000,5.671978e-004,0.000000e+000,0,,0,
1678454280.374,,2.000000e+001,2.994719e+000,9.476077e-005,0.000000e+000,3,9.340007e-001,0.000000e+000,,,,,,,,,,,,,,48,1,6.000000e+000,1.890659e-004,0.000000e+000,0,,0,
1678454303.084,,2.000000e+001,2.994775e+000,9.436277e-005,0.000000e+000,3,9.347745e-001,0.000000e+000,,,,,,,,,,,,,,48,1,6.000000e+000,3.020763e-004,0.000000e+000,0,,0,
1678454326.874,,2.000000e+001,2.994945e+000,9.478942e-005,0.000000e+000,3,9.352367e-001,0.000000e+000,,,,,,,,,,,,,,48,1,6.000000e+000,3.790855e-005,0.000000e+000,0,,0,
1678454350.254,,2.000000e+001,2.995059e+000,9.406248e-005,0.000000e+000,3,9.337871e-001,0.000000e+000,,,,,,,,,,,,,,48,1,6.000000e+000,1.890659e-004,0.000000e+000,0,,0,
1678454373.435,,2.000000e+001,2.996213e+000,9.494611e-005,0.000000e+000,3,9.381480e-001,0.000000e+000,,,,,,,,,,,,,,48,1,6.000000e+000,2.650976e-003,0.000000e+000,0,,0,
1678454396.925,,2.000000e+001,2.994586e+000,9.439912e-005,0.000000e+000,3,9.353719e-001,0.000000e+000,,,,,,,,,,,,,,48,1,6.000000e+000,7.581711e-005,0.000000e+000,0,,0,
1678454420.585,,2.000000e+001,2.994965e+000,9.434086e-005,0.000000e+000,3,9.318725e-001,0.000000e+000,,,,,,,,,,,,,,48,1,6.000000e+000,6.811619e-004,0.000000e+000,0,,0,
1678454444.505,,2.000000e+001,2.994605e+000,9.447840e-005,0.000000e+000,3,9.304416e-001,0.000000e+000,,,,,,,,,,,,,,48,1,6.000000e+000,1.139641e-004,0.000000e+000,0,,0,
1678454468.445,,2.000000e+001,2.994870e+000,9.469980e-005,0.000000e+000,3,9.362543e-001,0.000000e+000,,,,,,,,,,,,,,48,1,6.000000e+000,4.160404e-004,0.000000e+000,0,,0,
1678454491.245,,2.000000e+001,2.994851e+000,9.468167e-005,0.000000e+000,3,9.338776e-001,0.000000e+000,,,,,,,,,,,,,,48,1,6.000000e+000,4.541874e-004,0.000000e+000,0,,0,
1678454514.405,,2.000000e+001,2.995342e+000,9.507876e-005,0.000000e+000,3,9.383863e-001,0.000000e+000,,,,,,,,,,,,,,48,1,6.000000e+000,5.288124e-004,0.000000e+000,0,,0,
1678454537.605,,2.000000e+001,2.994605e+000,9.440358e-005,0.000000e+000,3,9.313920e-001,0.000000e+000,,,,,,,,,,,,,,48,1,6.000000e+000,3.399849e-004,0.000000e+000,0,,0,
1678454561.235,,2.000000e+001,2.994699e+000,9.425057e-005,0.000000e+000,3,9.348606e-001,0.000000e+000,,,,,,,,,,,,,,48,1,6.000000e+000,1.511574e-004,0.000000e+000,0,,0,
1678454584.765,,2.000000e+001,2.994605e+000,9.489556e-005,0.000000e+000,3,9.373726e-001,0.000000e+000,,,,,,,,,,,,,,48,1,6.000000e+000,3.790855e-005,0.000000e+000,0,,0,
1678454607.355,,2.000000e+001,2.996062e+000,9.488608e-005,0.000000e+000,3,9.361591e-001,0.000000e+000,,,,,,,,,,,,,,48,1,6.000000e+000,1.666069e-003,0.000000e+000,0,,0,
1678454629.595,,2.000000e+001,2.995172e+000,9.496848e-005,0.000000e+000,3,9.353985e-001,0.000000e+000,,,,,,,,,,,,,,48,1,6.000000e+000,1.139641e-004,0.000000e+000,0,,0,
1678454653.255,,2.000000e+001,2.995948e+000,9.419821e-005,0.000000e+000,3,9.338251e-001,0.000000e+000,,,,,,,,,,,,,,48,1,6.000000e+000,2.270937e-003,0.000000e+000,0,,0,
1678454677.405,,2.000000e+001,2.994756e+000,9.464513e-005,0.000000e+000,3,9.349679e-001,0.000000e+000,,,,,,,,,,,,,,48,1,6.000000e+000,8.699894e-004,0.000000e+000,0,,0,
1678454700.415,,2.000000e+001,2.994699e+000,9.465440e-005,0.000000e+000,3,9.359589e-001,0.000000e+000,,,,,,,,,,,,,,48,1,6.000000e+000,8.311272e-004,0.000000e+000,0,,0,
1678454722.735,,2.000000e+001,2.995134e+000,9.485650e-005,0.000000e+000,3,9.328625e-001,0.000000e+000,,,,,,,,,,,,,,48,1,6.000000e+000,8.690357e-004,0.000000e+000,0,,0,
1678454746.305,,2.000000e+001,2.994453e+000,9.489366e-005,0.000000e+000,3,9.392406e-001,0.000000e+000,,,,,,,,,,,,,,48,1,6.000000e+000,1.130104e-004,0.000000e+000,0,,0,
1678454768.735,,2.000000e+001,2.994567e+000,9.480649e-005,0.000000e+000,3,9.376797e-001,0.000000e+000,,,,,,,,,,,,,,48,1,6.000000e+000,3.399849e-004,0.000000e+000,0,,0,
1678454791.695,,2.000000e+001,2.994907e+000,9.493384e-005,0.000000e+000,3,9.384077e-001,0.000000e+000,,,,,,,,,,,,,,48,1,6.000000e+000,3.411770e-004,0.000000e+000,0,,0,
1678454814.975,,2.000000e+001,2.994946e+000,9.428941e-005,0.000000e+000,3,9.345667e-001,0.000000e+000,,,,,,,,,,,,,,48,1,6.000000e+000,1.173019e-003,0.000000e+000,0,,0,
1678454838.205,,2.000000e+001,2.994529e+000,9.451716e-005,0.000000e+000,3,9.354184e-001,0.000000e+000,,,,,,,,,,,,,,48,1,6.000000e+000,2.651215e-004,0.000000e+000,0,,0,
1678454861.555,,2.000000e+001,2.998608e+000,9.443978e-005,0.000000e+000,3,9.351091e-001,0.000000e+000,,,,,,,,,,,,,,48,1,6.000000e+000,7.363081e-003,0.000000e+000,0,,0,
1678454884.295,,2.000000e+001,2.994775e+000,9.449419e-005,0.000000e+000,3,9.321094e-001,0.000000e+000,,,,,,,,,,,,,,48,1,6.000000e+000,3.020763e-004,0.000000e+000,0,,0,
1678454907.255,,2.000000e+001,2.994946e+000,9.314401e-005,0.000000e+000,3,8.994817e-001,0.000000e+000,,,,,,,,,,,,,,48,1,6.000000e+000,6.430149e-004,0.000000e+000,0,,0,
1678454932.055,,2.000000e+001,2.996688e+000,1.502744e-005,0.000000e+000,2,0.000000e+000,0.000000e+000,,,,,,,,,,,,,,48,1,6.000000e+000,3.977060e-003,0.000000e+000,0,,0,
1678454954.965,,2.000000e+001,3.002883e+000,7.282514e-005,0.000000e+000,3,9.088243e-001,0.000000e+000,,,,,,,,,,,,,,48,1,6.000000e+000,5.981922e-003,0.000000e+000,0,,0,
1678454979.325,,2.000000e+001,2.999095e+000,5.727116e-005,0.000000e+000,3,8.812287e-001,0.000000e+000,,,,,,,,,,,,,,48,1,6.000000e+000,1.594067e-003,0.000000e+000,0,,0,
1678455001.895,,2.000000e+001,2.997938e+000,4.603028e-005,0.000000e+000,3,8.609861e-001,0.000000e+000,,,,,,,,,,,,,,48,1,6.000000e+000,3.072023e-003,0.000000e+000,0,,0,
1678455024.055,,2.000000e+001,2.995456e+000,3.766723e-005,0.000000e+000,3,8.306746e-001,0.000000e+000,,,,,,,,,,,,,,48,1,6.000000e+000,4.539490e-004,0.000000e+000,0,,0,
1678455047.085,,2.000000e+001,2.994227e+000,3.209017e-005,0.000000e+000,3,8.109964e-001,0.000000e+000,,,,,,,,,,,,,,48,1,6.000000e+000,3.399849e-004,0.000000e+000,0,,0,
1678455069.665,,2.000000e+001,2.994548e+000,2.759670e-005,0.000000e+000,3,7.946250e-001,0.000000e+000,,,,,,,,,,,,,,48,1,6.000000e+000,9.829998e-004,0.000000e+000,0,,0,
1678455093.766,,2.000000e+001,2.994624e+000,2.289210e-005,0.000000e+000,3,7.277665e-001,0.000000e+000,,,,,,,,,,,,,,48,1,6.000000e+000,3.020763e-004,0.000000e+000,0,,0,
1678455116.906,,2.000000e+001,2.997521e+000,1.969607e-005,0.000000e+000,3,6.656020e-001,0.000000e+000,,,,,,,,,,,,,,48,1,6.000000e+000,3.070116e-003,0.000000e+000,0,,0,
1678455140.556,,2.000000e+001,2.994945e+000,1.714740e-005,0.000000e+000,3,6.343822e-001,0.000000e+000,,,,,,,,,,,,,,48,1,6.000000e+000,1.139641e-004,0.000000e+000,0,,0,
1678455163.696,,2.000000e+001,2.998263e+000,1.422940e-005,0.000000e+000,3,5.640264e-001,0.000000e+000,,,,,,,,,,,,,,48,1,6.000000e+000,5.767107e-003,0.000000e+000,0,,0,
1678455188.006,,2.000000e+001,2.997274e+000,1.281367e-005,0.000000e+000,3,5.148522e-001,0.000000e+000,,,,,,,,,,,,,,48,1,6.000000e+000,3.411055e-003,0.000000e+000,0,,0,
1678455211.736,,2.000000e+001,2.994926e+000,1.053247e-005,0.000000e+000,3,3.947254e-001,0.000000e+000,,,,,,,,,,,,,,48,1,6.000000e+000,7.581711e-005,0.000000e+000,0,,0,
1678455234.906,,2.000000e+001,2.994907e+000,1.024650e-005,0.000000e+000,3,4.078723e-001,0.000000e+000,,,,,,,,,,,,,,48,1,6.000000e+000,1.127720e-004,0.000000e+000,0,,0,
1678455258.776,,2.000000e+001,2.996386e+000,9.200223e-006,0.000000e+000,3,3.186591e-001,0.000000e+000,,,,,,,,,,,,,,48,1,6.000000e+000,3.977060e-003,0.000000e+000,0,,0,
1678455282.206,,2.000000e+001,2.994510e+000,7.925208e-006,0.000000e+000,3,1.526106e-001,0.000000e+000,,,,,,,,,,,,,,48,1,6.000000e+000,2.269745e-004,0.000000e+000,0,,0,
1678455305.816,,2.000000e+001,2.994567e+000,7.551198e-006,0.000000e+000,3,1.434356e-001,0.000000e+000,,,,,,,,,,,,,,48,1,6.000000e+000,1.890659e-004,0.000000e+000,0,,0,
1678455328.716,,2.000000e+001,2.994926e+000,6.588843e-006,0.000000e+000,3,5.913512e-002,0.000000e+000,,,,,,,,,,,,,,48,1,6.000000e+000,5.290508e-004,0.000000e+000,0,,0,
1678455351.836,,2.000000e+001,2.994813e+000,6.603099e-006,0.000000e+000,3,3.218581e-002,0.000000e+000,,,,,,,,,,,,,,48,1,6.000000e+000,3.018379e-004,0.000000e+000,0,,0,
1678455375.586,,2.000000e+001,2.994869e+000,6.565935e-006,0.000000e+000,3,3.484365e-002,0.000000e+000,,,,,,,,,,,,,,48,1,6.000000e+000,5.669594e-004,0.000000e+000,0,,0,
1678455397.956,,2.000000e+001,2.994907e+000,6.398074e-006,0.000000e+000,3,4.999504e-002,0.000000e+000,,,,,,,,,,,,,,48,1,6.000000e+000,7.188320e-004,0.000000e+000,0,,0,
1678455423.316,,2.000000e+001,2.994907e+000,3.364440e-006,0.000000e+000,2,0.000000e+000,0.000000e+000,,,,,,,,,,,,,,48,1,6.000000e+000,1.127720e-004,0.000000e+000,0,,0,
1678455448.308,,2.000000e+001,2.994680e+000,2.284124e-006,0.000000e+000,2,0.000000e+000,0.000000e+000,,,,,,,,,,,,,,48,1,6.000000e+000,1.890659e-004,0.000000e+000,0,,0,
1678455495.760,,2.000000e+001,2.994869e+000,1.370360e-006,0.000000e+000,2,0.000000e+000,0.000000e+000,,,,,,,,,,,,,,48,1,6.000000e+000,1.130104e-004,0.000000e+000,0,,0,
1678455564.550,,2.000000e+001,2.994775e+000,-1.013076e-005,0.000000e+000,3,8.013635e-001,0.000000e+000,,,,,,,,,,,,,,48,1,6.000000e+000,2.260208e-004,0.000000e+000,0,,0,
1678455588.100,,2.000000e+001,2.994907e+000,2.570830e-006,0.000000e+000,3,0.000000e+000,0.000000e+000,,,,,,,,,,,,,,48,1,6.000000e+000,7.188320e-004,0.000000e+000,0,,0,
1678455612.200,,2.000000e+001,2.992737e+000,-1.011820e-005,0.000000e+000,3,7.669685e-001,0.000000e+000,,,,,,,,,,,,,,48,1,6.000000e+000,3.622055e-003,0.000000e+000,0,,0,
1678455635.160,,2.000000e+001,2.993435e+000,1.757459e-006,0.000000e+000,3,0.000000e+000,0.000000e+000,,,,,,,,,,,,,,48,1,6.000000e+000,3.209829e-003,0.000000e+000,0,,0,
1678455657.760,,2.000000e+001,2.992358e+000,1.796576e-006,0.000000e+000,3,0.000000e+000,0.000000e+000,,,,,,,,,,,,,,48,1,6.000000e+000,1.358032e-003,0.000000e+000,0,,0,
1678455682.072,,2.000000e+001,2.993076e+000,2.826749e-007,0.000000e+000,2,0.000000e+000,0.000000e+000,,,,,,,,,,,,,,48,1,6.000000e+000,1.208067e-003,0.000000e+000,0,,0,
1678455707.454,,2.000000e+001,2.993944e+000,1.423945e-006,0.000000e+000,2,0.000000e+000,0.000000e+000,,,,,,,,,,,,,,48,1,6.000000e+000,5.280972e-004,0.000000e+000,0,,0,
1678455729.214,,2.000000e+001,2.995040e+000,9.582325e-007,0.000000e+000,3,0.000000e+000,0.000000e+000,,,,,,,,,,,,,,48,1,6.000000e+000,1.663923e-003,0.000000e+000,0,,0,
1678455753.114,,2.000000e+001,2.995248e+000,-9.808299e-006,0.000000e+000,3,7.616747e-001,0.000000e+000,,,,,,,,,,,,,,48,1,6.000000e+000,4.160404e-004,0.000000e+000,0,,0,
1678455777.224,,2.000000e+001,2.994623e+000,-1.010403e-005,0.000000e+000,3,7.631032e-001,0.000000e+000,,,,,,,,,,,,,,48,1,6.000000e+000,2.269745e-004,0.000000e+000,0,,0,
1678455803.477,,2.000000e+001,2.994623e+000,2.660630e-007,0.000000e+000,2,0.000000e+000,0.000000e+000,,,,,,,,,,,,,,48,1,6.000000e+000,2.269745e-004,0.000000e+000,0,,0,
1678455825.517,,2.000000e+001,3.001477e+000,-7.980798e-005,0.000000e+000,3,2.056397e-001,0.000000e+000,,,,,,,,,,,,,,48,1,6.000000e+000,1.461315e-002,0.000000e+000,0,,0,
1678455850.479,,2.000000e+001,2.994416e+000,3.111333e-007,0.000000e+000,2,0.000000e+000,0.000000e+000,,,,,,,,,,,,,,48,1,6.000000e+000,4.920959e-004,0.000000e+000,0,,0,
1678455872.769,,2.000000e+001,2.994529e+000,-9.986850e-006,0.000000e+000,3,7.540317e-001,0.000000e+000,,,,,,,,,,,,,,48,1,6.000000e+000,1.888275e-004,0.000000e+000,0,,0,
1678455895.749,,2.000000e+001,2.999539e+000,-9.603533e-006,0.000000e+000,3,7.793242e-001,0.000000e+000,,,,,,,,,,,,,,48,1,6.000000e+000,8.394957e-003,0.000000e+000,0,,0,
1678455919.299,,2.000000e+001,3.001893e+000,-1.054357e-005,0.000000e+000,3,7.758939e-001,0.000000e+000,,,,,,,,,,,,,,48,1,6.000000e+000,1.393414e-002,0.000000e+000,0,,0,
1678455942.249,,2.000000e+001,2.994738e+000,-9.974799e-006,0.000000e+000,3,7.870756e-001,0.000000e+000,,,,,,,,,,,,,,48,1,6.000000e+000,9.071827e-004,0.000000e+000,0,,0,
1678455965.339,,2.000000e+001,2.994946e+000,1.829447e-006,0.000000e+000,3,0.000000e+000,0.000000e+000,,,,,,,,,,,,,,48,1,6.000000e+000,4.911423e-004,0.000000e+000,0,,0,
1678455988.379,,2.000000e+001,2.994662e+000,-1.014952e-005,0.000000e+000,3,7.733437e-001,0.000000e+000,,,,,,,,,,,,,,48,1,6.000000e+000,7.605553e-005,0.000000e+000,0,,0,
1678456013.451,,2.000000e+001,2.994397e+000,2.414436e-007,0.000000e+000,2,0.000000e+000,0.000000e+000,,,,,,,,,,,,,,48,1,6.000000e+000,3.778934e-004,0.000000e+000,0,,0,
1678456035.391,,2.000000e+001,2.994889e+000,3.021012e-006,0.000000e+000,3,0.000000e+000,0.000000e+000,,,,,,,,,,,,,,48,1,6.000000e+000,1.890182e-003,0.000000e+000,0,,0,
1678456057.921,,2.000000e+001,2.994284e+000,1.212504e-005,0.000000e+000,3,7.280727e-001,0.000000e+000,,,,,,,,,,,,,,48,1,6.000000e+000,3.030300e-004,0.000000e+000,0,,0,
1678456081.601,,2.000000e+001,3.000444e+000,-9.926622e-006,0.000000e+000,3,7.697758e-001,0.000000e+000,,,,,,,,,,,,,,48,1,6.000000e+000,1.300097e-002,0.000000e+000,0,,0,
1678456105.531,,2.000000e+001,2.994208e+000,-1.026657e-005,0.000000e+000,3,7.940968e-001,0.000000e+000,,,,,,,,,,,,,,48,1,6.000000e+000,5.290508e-004,0.000000e+000,0,,0,
1678456128.581,,2.000000e+001,2.994113e+000,2.169640e-006,0.000000e+000,3,0.000000e+000,0.000000e+000,,,,,,,,,,,,,,48,1,6.000000e+000,6.430149e-004,0.000000e+000,0,,0,
1678456151.351,,2.000000e+001,2.993850e+000,-1.011845e-005,0.000000e+000,3,7.867308e-001,0.000000e+000,,,,,,,,,,,,,,48,1,6.000000e+000,7.929802e-004,0.000000e+000,0,,0,
1678456174.791,,2.000000e+001,2.993660e+000,-9.027681e-006,0.000000e+000,3,7.992674e-001,0.000000e+000,,,,,,,,,,,,,,48,1,6.000000e+000,4.150867e-004,0.000000e+000,0,,0,
1678456198.401,,2.000000e+001,2.993830e+000,-9.784360e-006,0.000000e+000,3,7.691089e-001,0.000000e+000,,,,,,,,,,,,,,48,1,6.000000e+000,7.605553e-005,0.000000e+000,0,,0,
1678456222.651,,2.000000e+001,2.994208e+000,3.958492e-007,0.000000e+000,2,0.000000e+000,0.000000e+000,,,,,,,,,,,,,,48,1,6.000000e+000,8.318424e-004,0.000000e+000,0,,0,
1678456246.973,,2.000000e+001,2.993735e+000,4.087312e-007,0.000000e+000,2,0.000000e+000,0.000000e+000,,,,,,,,,,,,,,48,1,6.000000e+000,1.890659e-004,0.000000e+000,0,,0,
1678456268.853,,2.000000e+001,2.993378e+000,2.461290e-006,0.000000e+000,3,0.000000e+000,0.000000e+000,,,,,,,,,,,,,,48,1,6.000000e+000,1.509190e-004,0.000000e+000,0,,0,
1678456293.665,,2.000000e+001,2.993510e+000,2.196969e-007,0.000000e+000,2,0.000000e+000,0.000000e+000,,,,,,,,,,,,,,48,1,6.000000e+000,1.130104e-004,0.000000e+000,0,,0,
1678456316.245,,2.000000e+001,2.993472e+000,-9.848325e-006,0.000000e+000,3,7.658203e-001,0.000000e+000,,,,,,,,,,,,,,48,1,6.000000e+000,1.890659e-004,0.000000e+000,0,,0,
1678456340.485,,2.000000e+001,2.993433e+000,2.179281e-006,0.000000e+000,3,0.000000e+000,0.000000e+000,,,,,,,,,,,,,,48,1,6.000000e+000,1.130104e-004,0.000000e+000,0,,0,
1678456363.275,,2.000000e+001,2.993793e+000,1.224514e-005,0.000000e+000,3,7.370964e-001,0.000000e+000,,,,,,,,,,,,,,48,1,6.000000e+000,6.051064e-004,0.000000e+000,0,,0,
1678456385.975,,2.000000e+001,2.993453e+000,2.937301e-006,0.000000e+000,3,0.000000e+000,0.000000e+000,,,,,,,,,,,,,,48,1,6.000000e+000,7.486343e-005,0.000000e+000,0,,0,
1678456410.897,,2.000000e+001,2.993207e+000,3.035038e-007,0.000000e+000,2,0.000000e+000,0.000000e+000,,,,,,,,,,,,,,48,1,6.000000e+000,2.651215e-004,0.000000e+000,0,,0,
1678456432.817,,2.000000e+001,2.993169e+000,2.280988e-006,0.000000e+000,3,0.000000e+000,0.000000e+000,,,,,,,,,,,,,,48,1,6.000000e+000,3.695488e-005,0.000000e+000,0,,0,
1678456457.037,,2.000000e+001,2.993302e+000,-1.020351e-005,0.000000e+000,3,7.725220e-001,0.000000e+000,,,,,,,,,,,,,,48,1,6.000000e+000,3.020763e-004,0.000000e+000,0,,0,
1678456480.417,,2.000000e+001,2.993415e+000,-9.596115e-006,0.000000e+000,3,7.729226e-001,0.000000e+000,,,,,,,,,,,,,,48,1,6.000000e+000,3.778934e-004,0.000000e+000,0,,0,
1678456506.620,,2.000000e+001,2.996634e+000,3.441551e-007,0.000000e+000,2,0.000000e+000,0.000000e+000,,,,,,,,,,,,,,48,1,6.000000e+000,5.833149e-003,0.000000e+000,0,,0,
1678456528.540,,2.000000e+001,2.993340e+000,2.156342e-006,0.000000e+000,3,0.000000e+000,0.000000e+000,,,,,,,,,,,,,,48,1,6.000000e+000,1.358986e-003,0.000000e+000,0,,0,
1678456552.010,,2.000000e+001,2.992943e+000,1.494205e-006,0.000000e+000,3,0.000000e+000,0.000000e+000,,,,,,,,,,,,,,48,1,6.000000e+000,1.878738e-004,0.000000e+000,0,,0,
1678456575.130,,2.000000e+001,2.996672e+000,2.254513e-006,0.000000e+000,3,0.000000e+000,0.000000e+000,,,,,,,,,,,,,,48,1,6.000000e+000,6.364107e-003,0.000000e+000,0,,0,
1678456598.320,,2.000000e+001,2.993075e+000,2.814459e-006,0.000000e+000,3,0.000000e+000,0.000000e+000,,,,,,,,,,,,,,48,1,6.000000e+000,3.778934e-004,0.000000e+000,0,,0,
1678456623.592,,2.000000e+001,2.992849e+000,2.561769e-007,0.000000e+000,2,0.000000e+000,0.000000e+000,,,,,,,,,,,,,,48,1,6.000000e+000,0.000000e+000,0.000000e+000,0,,0,
1678456646.462,,2.000000e+001,3.006485e+000,2.677362e-006,0.000000e+000,3,0.000000e+000,0.000000e+000,,,,,,,,,,,,,,48,1,6.000000e+000,2.795100e-002,0.000000e+000,0,,0,
1678456669.242,,2.000000e+001,2.992924e+000,-9.919425e-006,0.000000e+000,3,7.762254e-001,0.000000e+000,,,,,,,,,,,,,,48,1,6.000000e+000,5.278587e-004,0.000000e+000,0,,0,
1678456693.622,,2.000000e+001,2.992887e+000,-1.008586e-005,0.000000e+000,3,7.646010e-001,0.000000e+000,,,,,,,,,,,,,,48,1,6.000000e+000,7.486343e-005,0.000000e+000,0,,0,
1678456716.612,,2.000000e+001,2.993019e+000,2.337356e-006,0.000000e+000,3,0.000000e+000,0.000000e+000,,,,,,,,,,,,,,48,1,6.000000e+000,3.387928e-004,0.000000e+000,0,,0,
