# Supplementary material for: Ultrafast charge-transfer-induced spin transition in cobalt-tungstate molecular photomagnets
Source: Nat Commun. 2025 Jun 6;16:5012. doi: 10.1038/s41467-025-60401-4 (PMC12144094; doi:10.1038/s41467-025-60401-4)
Supplement: Supplementary file 5 — Source Data [file 41467_2025_60401_MOESM5_ESM.zip › Source_Data_files/Photomagnetism_CsCoW/photo6_785nm/FCM_20Oeafterphoto7.dc.dat]

[Header]
TITLE,MPMS DC Measurement
BYAPP,MPMS Measurement,2.1,Summary
FILEOPENTIME, 1678693826.100000 3/13/2023, 4:50:26 PM

INFO, APPNAME, MPMS MultiVu Application, Revision 1.60,  Build 081

INFO, NAME, 230306_CsCoW4Brpy
INFO, WEIGHT, 0.001
INFO, AREA, 0.000
INFO, LENGTH, 0.000
INFO, SHAPE, 
INFO, COMMENT, tape
INFO, SEQUENCE FILE: 230313_FCM.seq


INFO, BACKGROUND DATA FILE:, None


STARTUPAXIS,X,4,LINEAR,AUTO,0.000000,0.000000
STARTUPAXIS,Y1,5,LINEAR,AUTO,0.000000,0.000000


STARTUPGROUP,Longitudinal
FIELDGROUP,Longitudinal,1,2,3,4,5,6,7,8,9,15,16,17,18,27,28
FIELDGROUP,Transverse,1,2,3,4,10,11,12,13,14,19,20,21,22,27,28

PLOT_APPEARANCE,ALL,HORZ_GRID_ON,VERT_GRID_ON,MARKERS_AND_LINES

[Data]
Time,Comment,Field (Oe),Temperature (K),Long Moment (emu),Long Scan Std Dev,Long Algorithm,Long Reg Fit,Long Percent Error (%),Trans Moment (emu),Trans Scan Std Dev,Trans Algorithm,Trans Reg Fit,Trans Percent Error (%),Long Moment [w/o ABS] (emu),Long Scan Std Dev [w/o ABS],Long Reg Fit [w/o ABS],Long Percent Error [w/o ABS] (%),Trans Moment [w/o ABS] (emu),Trans Scan Std Dev [w/o ABS],Trans Reg Fit [w/o ABS],Trans Percent Error [w/o ABS] (%),Points per Scan,Scans per Measurement,Scan Length (cm),Delta Temp (K),Rot Position (deg),Error,EC Comp. Running,Using ABS,
1678693826.100,,2.000000e+001,1.999877e+000,9.588068e-005,0.000000e+000,3,9.457456e-001,0.000000e+000,,,,,,,,,,,,,,48,1,6.000000e+000,2.706051e-005,0.000000e+000,0,,0,
1678693936.710,,2.000000e+001,3.166142e+000,9.601140e-005,0.000000e+000,3,9.476588e-001,0.000000e+000,,,,,,,,,,,,,,48,1,6.000000e+000,2.749450e-001,0.000000e+000,0,,0,
1678694033.141,,2.000000e+001,4.062967e+000,9.634237e-005,0.000000e+000,3,9.499705e-001,0.000000e+000,,,,,,,,,,,,,,48,1,6.000000e+000,4.635286e-002,0.000000e+000,0,,0,
1678694161.781,,2.000000e+001,5.202574e+000,9.649752e-005,0.000000e+000,3,9.514558e-001,0.000000e+000,,,,,,,,,,,,,,48,1,6.000000e+000,3.074307e-001,0.000000e+000,0,,0,
1678694216.021,,2.000000e+001,6.204272e+000,9.633593e-005,0.000000e+000,3,9.513820e-001,0.000000e+000,,,,,,,,,,,,,,48,1,6.000000e+000,3.972001e-001,0.000000e+000,0,,0,
1678694279.591,,2.000000e+001,7.257320e+000,9.559195e-005,0.000000e+000,3,9.474214e-001,0.000000e+000,,,,,,,,,,,,,,48,1,6.000000e+000,3.733339e-001,0.000000e+000,0,,0,
1678694335.211,,2.000000e+001,8.177800e+000,9.626040e-005,0.000000e+000,3,9.479048e-001,0.000000e+000,,,,,,,,,,,,,,48,1,6.000000e+000,3.476009e-001,0.000000e+000,0,,0,
1678694397.181,,2.000000e+001,9.206097e+000,9.566686e-005,0.000000e+000,3,9.486265e-001,0.000000e+000,,,,,,,,,,,,,,48,1,6.000000e+000,3.464193e-001,0.000000e+000,0,,0,
1678694458.501,,2.000000e+001,1.017589e+001,9.500892e-005,0.000000e+000,3,9.464760e-001,0.000000e+000,,,,,,,,,,,,,,48,1,6.000000e+000,3.376198e-001,0.000000e+000,0,,0,
1678694524.921,,2.000000e+001,1.120041e+001,9.508163e-005,0.000000e+000,3,9.464535e-001,0.000000e+000,,,,,,,,,,,,,,48,1,6.000000e+000,3.369198e-001,0.000000e+000,0,,0,
1678694593.721,,2.000000e+001,1.219545e+001,9.481755e-005,0.000000e+000,3,9.510240e-001,0.000000e+000,,,,,,,,,,,,,,48,1,6.000000e+000,3.034601e-001,0.000000e+000,0,,0,
1678694661.621,,2.000000e+001,1.329189e+001,9.441068e-005,0.000000e+000,3,9.488282e-001,0.000000e+000,,,,,,,,,,,,,,48,1,6.000000e+000,3.724003e-001,0.000000e+000,0,,0,
1678694720.252,,2.000000e+001,1.421953e+001,9.304433e-005,0.000000e+000,3,9.497653e-001,0.000000e+000,,,,,,,,,,,,,,48,1,6.000000e+000,3.509407e-001,0.000000e+000,0,,0,
1678694778.572,,2.000000e+001,1.519246e+001,9.181877e-005,0.000000e+000,3,9.467042e-001,0.000000e+000,,,,,,,,,,,,,,48,1,6.000000e+000,3.624296e-001,0.000000e+000,0,,0,
1678694840.812,,2.000000e+001,1.622659e+001,8.998892e-005,0.000000e+000,3,9.441540e-001,0.000000e+000,,,,,,,,,,,,,,48,1,6.000000e+000,3.890209e-001,0.000000e+000,0,,0,
1678694901.502,,2.000000e+001,1.724765e+001,8.859303e-005,0.000000e+000,3,9.474409e-001,0.000000e+000,,,,,,,,,,,,,,48,1,6.000000e+000,3.674812e-001,0.000000e+000,0,,0,
1678694960.482,,2.000000e+001,1.822403e+001,8.555114e-005,0.000000e+000,3,9.439644e-001,0.000000e+000,,,,,,,,,,,,,,48,1,6.000000e+000,3.708401e-001,0.000000e+000,0,,0,
1678695020.502,,2.000000e+001,1.920573e+001,8.232022e-005,0.000000e+000,3,9.414665e-001,0.000000e+000,,,,,,,,,,,,,,48,1,6.000000e+000,3.651390e-001,0.000000e+000,0,,0,
1678695083.522,,2.000000e+001,2.023370e+001,7.737223e-005,0.000000e+000,3,9.384557e-001,0.000000e+000,,,,,,,,,,,,,,48,1,6.000000e+000,3.401089e-001,0.000000e+000,0,,0,
1678695145.252,,2.000000e+001,2.122736e+001,7.106754e-005,0.000000e+000,3,9.297004e-001,0.000000e+000,,,,,,,,,,,,,,48,1,6.000000e+000,3.710918e-001,0.000000e+000,0,,0,
1678695207.422,,2.000000e+001,2.223619e+001,6.255405e-005,0.000000e+000,3,9.235436e-001,0.000000e+000,,,,,,,,,,,,,,48,1,6.000000e+000,3.867588e-001,0.000000e+000,0,,0,
1678695266.402,,2.000000e+001,2.321578e+001,5.064259e-005,0.000000e+000,3,8.996677e-001,0.000000e+000,,,,,,,,,,,,,,48,1,6.000000e+000,3.618202e-001,0.000000e+000,0,,0,
1678695330.812,,2.000000e+001,2.427505e+001,3.266475e-005,0.000000e+000,3,8.383800e-001,0.000000e+000,,,,,,,,,,,,,,48,1,6.000000e+000,3.779488e-001,0.000000e+000,0,,0,
1678695387.732,,2.000000e+001,2.519683e+001,1.773470e-005,0.000000e+000,3,7.198951e-001,0.000000e+000,,,,,,,,,,,,,,48,1,6.000000e+000,3.549500e-001,0.000000e+000,0,,0,
1678695446.973,,2.000000e+001,2.619430e+001,7.388630e-006,0.000000e+000,3,3.265859e-001,0.000000e+000,,,,,,,,,,,,,,48,1,6.000000e+000,3.529396e-001,0.000000e+000,0,,0,
1678695506.943,,2.000000e+001,2.718850e+001,-7.900782e-006,0.000000e+000,3,7.540488e-001,0.000000e+000,,,,,,,,,,,,,,48,1,6.000000e+000,3.664398e-001,0.000000e+000,0,,0,
1678695569.653,,2.000000e+001,2.820812e+001,-2.299053e-006,0.000000e+000,2,0.000000e+000,0.000000e+000,,,,,,,,,,,,,,48,1,6.000000e+000,3.829403e-001,0.000000e+000,0,,0,
1678695626.733,,2.000000e+001,2.918374e+001,1.051884e-005,0.000000e+000,3,7.449101e-001,0.000000e+000,,,,,,,,,,,,,,48,1,6.000000e+000,3.579903e-001,0.000000e+000,0,,0,
1678695689.083,,2.000000e+001,3.021555e+001,1.017416e-005,0.000000e+000,3,7.156561e-001,0.000000e+000,,,,,,,,,,,,,,48,1,6.000000e+000,3.926296e-001,0.000000e+000,0,,0,
1678695750.563,,2.000000e+001,3.121188e+001,1.040706e-005,0.000000e+000,3,7.167348e-001,0.000000e+000,,,,,,,,,,,,,,48,1,6.000000e+000,3.488998e-001,0.000000e+000,0,,0,
1678695813.233,,2.000000e+001,3.222695e+001,-7.722821e-006,0.000000e+000,3,5.634924e-001,0.000000e+000,,,,,,,,,,,,,,48,1,6.000000e+000,3.663597e-001,0.000000e+000,0,,0,
1678695873.603,,2.000000e+001,3.320350e+001,-2.605702e-006,0.000000e+000,2,0.000000e+000,0.000000e+000,,,,,,,,,,,,,,48,1,6.000000e+000,3.654480e-001,0.000000e+000,0,,0,
1678695932.393,,2.000000e+001,3.420612e+001,-7.677124e-006,0.000000e+000,3,5.900354e-001,0.000000e+000,,,,,,,,,,,,,,48,1,6.000000e+000,3.707504e-001,0.000000e+000,0,,0,
1678696000.333,,2.000000e+001,3.529959e+001,-7.950846e-006,0.000000e+000,3,5.740180e-001,0.000000e+000,,,,,,,,,,,,,,48,1,6.000000e+000,3.829384e-001,0.000000e+000,0,,0,
1678696055.263,,2.000000e+001,3.621465e+001,1.078615e-005,0.000000e+000,3,7.420401e-001,0.000000e+000,,,,,,,,,,,,,,48,1,6.000000e+000,3.431778e-001,0.000000e+000,0,,0,
1678696116.874,,2.000000e+001,3.724837e+001,1.101680e-005,0.000000e+000,3,7.247714e-001,0.000000e+000,,,,,,,,,,,,,,48,1,6.000000e+000,3.963890e-001,0.000000e+000,0,,0,
1678696174.524,,2.000000e+001,3.819418e+001,-7.606062e-006,0.000000e+000,3,5.497523e-001,0.000000e+000,,,,,,,,,,,,,,48,1,6.000000e+000,3.778114e-001,0.000000e+000,0,,0,
1678696235.964,,2.000000e+001,3.924072e+001,-7.155547e-006,0.000000e+000,3,5.404107e-001,0.000000e+000,,,,,,,,,,,,,,48,1,6.000000e+000,3.723488e-001,0.000000e+000,0,,0,
1678696295.484,,2.000000e+001,4.022424e+001,-8.756047e-006,0.000000e+000,3,5.693418e-001,0.000000e+000,,,,,,,,,,,,,,48,1,6.000000e+000,3.845673e-001,0.000000e+000,0,,0,
1678696356.634,,2.000000e+001,4.123404e+001,-7.298331e-006,0.000000e+000,3,5.570892e-001,0.000000e+000,,,,,,,,,,,,,,48,1,6.000000e+000,3.583908e-001,0.000000e+000,0,,0,
1678696418.344,,2.000000e+001,4.223280e+001,1.125710e-005,0.000000e+000,3,7.588408e-001,0.000000e+000,,,,,,,,,,,,,,48,1,6.000000e+000,3.782196e-001,0.000000e+000,0,,0,
1678696481.754,,2.000000e+001,4.326067e+001,-7.970421e-006,0.000000e+000,3,5.712297e-001,0.000000e+000,,,,,,,,,,,,,,48,1,6.000000e+000,3.638916e-001,0.000000e+000,0,,0,
1678696546.874,,2.000000e+001,4.422990e+001,-7.618391e-006,0.000000e+000,3,5.500313e-001,0.000000e+000,,,,,,,,,,,,,,48,1,6.000000e+000,3.391571e-001,0.000000e+000,0,,0,
1678696607.564,,2.000000e+001,4.520493e+001,1.021646e-005,0.000000e+000,3,7.283570e-001,0.000000e+000,,,,,,,,,,,,,,48,1,6.000000e+000,3.928604e-001,0.000000e+000,0,,0,
1678696671.044,,2.000000e+001,4.627447e+001,-7.962090e-006,0.000000e+000,3,5.939795e-001,0.000000e+000,,,,,,,,,,,,,,48,1,6.000000e+000,3.432503e-001,0.000000e+000,0,,0,
1678696730.824,,2.000000e+001,4.725623e+001,1.011349e-005,0.000000e+000,3,7.254713e-001,0.000000e+000,,,,,,,,,,,,,,48,1,6.000000e+000,3.703880e-001,0.000000e+000,0,,0,
1678696788.374,,2.000000e+001,4.820368e+001,-7.772282e-006,0.000000e+000,3,5.454018e-001,0.000000e+000,,,,,,,,,,,,,,48,1,6.000000e+000,3.736610e-001,0.000000e+000,0,,0,
1678696848.515,,2.000000e+001,4.919997e+001,-7.976693e-006,0.000000e+000,3,5.718411e-001,0.000000e+000,,,,,,,,,,,,,,48,1,6.000000e+000,3.480110e-001,0.000000e+000,0,,0,
1678697123.605,,2.000000e+001,4.999705e+001,-7.832003e-006,0.000000e+000,3,5.592340e-001,0.000000e+000,,,,,,,,,,,,,,48,1,6.000000e+000,2.422333e-003,0.000000e+000,0,,0,
