# Supplementary material for: Ultrafast charge-transfer-induced spin transition in cobalt-tungstate molecular photomagnets
Source: Nat Commun. 2025 Jun 6;16:5012. doi: 10.1038/s41467-025-60401-4 (PMC12144094; doi:10.1038/s41467-025-60401-4)
Supplement: Supplementary file 5 — Source Data [file 41467_2025_60401_MOESM5_ESM.zip › Source_Data_files/Photomagnetism_CsCoW/photo6_785nm/FCM_20Oeafterphoto7annealing.dc.dat]

[Header]
TITLE,MPMS DC Measurement
BYAPP,MPMS Measurement,2.1,Summary
FILEOPENTIME, 1678701004.630000 3/13/2023, 6:50:04 PM

INFO, APPNAME, MPMS MultiVu Application, Revision 1.60,  Build 081

INFO, NAME, 230306_CsCoW4Brpy
INFO, WEIGHT, 0.001
INFO, AREA, 0.000
INFO, LENGTH, 0.000
INFO, SHAPE, 
INFO, COMMENT, tape
INFO, SEQUENCE FILE: 230313_FCM.seq


INFO, BACKGROUND DATA FILE:, None


STARTUPAXIS,X,4,LINEAR,AUTO,0.000000,0.000000
STARTUPAXIS,Y1,5,LINEAR,AUTO,0.000000,0.000000


STARTUPGROUP,Longitudinal
FIELDGROUP,Longitudinal,1,2,3,4,5,6,7,8,9,15,16,17,18,27,28
FIELDGROUP,Transverse,1,2,3,4,10,11,12,13,14,19,20,21,22,27,28

PLOT_APPEARANCE,ALL,HORZ_GRID_ON,VERT_GRID_ON,MARKERS_AND_LINES

[Data]
Time,Comment,Field (Oe),Temperature (K),Long Moment (emu),Long Scan Std Dev,Long Algorithm,Long Reg Fit,Long Percent Error (%),Trans Moment (emu),Trans Scan Std Dev,Trans Algorithm,Trans Reg Fit,Trans Percent Error (%),Long Moment [w/o ABS] (emu),Long Scan Std Dev [w/o ABS],Long Reg Fit [w/o ABS],Long Percent Error [w/o ABS] (%),Trans Moment [w/o ABS] (emu),Trans Scan Std Dev [w/o ABS],Trans Reg Fit [w/o ABS],Trans Percent Error [w/o ABS] (%),Points per Scan,Scans per Measurement,Scan Length (cm),Delta Temp (K),Rot Position (deg),Error,EC Comp. Running,Using ABS,
1678701004.630,,2.000000e+001,4.999644e+001,-7.813748e-006,0.000000e+000,3,5.695323e-001,0.000000e+000,,,,,,,,,,,,,,48,1,6.000000e+000,1.213074e-003,0.000000e+000,0,,0,
1678701084.300,,2.000000e+001,4.851410e+001,-7.267195e-006,0.000000e+000,3,5.735607e-001,0.000000e+000,,,,,,,,,,,,,,48,1,6.000000e+000,9.606781e-001,0.000000e+000,0,,0,
1678701110.190,,2.000000e+001,4.769508e+001,-8.025568e-006,0.000000e+000,3,5.939645e-001,0.000000e+000,,,,,,,,,,,,,,48,1,6.000000e+000,5.624390e-001,0.000000e+000,0,,0,
1678701153.121,,2.000000e+001,4.673896e+001,-8.088672e-006,0.000000e+000,3,5.694469e-001,0.000000e+000,,,,,,,,,,,,,,48,1,6.000000e+000,4.707794e-001,0.000000e+000,0,,0,
1678701202.491,,2.000000e+001,4.572202e+001,9.283688e-006,0.000000e+000,3,6.706772e-001,0.000000e+000,,,,,,,,,,,,,,48,1,6.000000e+000,4.560890e-001,0.000000e+000,0,,0,
1678701256.861,,2.000000e+001,4.471377e+001,-7.652432e-006,0.000000e+000,3,5.616577e-001,0.000000e+000,,,,,,,,,,,,,,48,1,6.000000e+000,4.306984e-001,0.000000e+000,0,,0,
1678701308.961,,2.000000e+001,4.379874e+001,-7.744794e-006,0.000000e+000,3,5.962159e-001,0.000000e+000,,,,,,,,,,,,,,48,1,6.000000e+000,3.933907e-001,0.000000e+000,0,,0,
1678701366.481,,2.000000e+001,4.277208e+001,9.959595e-006,0.000000e+000,3,7.130826e-001,0.000000e+000,,,,,,,,,,,,,,48,1,6.000000e+000,3.798218e-001,0.000000e+000,0,,0,
1678701428.501,,2.000000e+001,4.171299e+001,1.054990e-005,0.000000e+000,3,7.249418e-001,0.000000e+000,,,,,,,,,,,,,,48,1,6.000000e+000,3.692169e-001,0.000000e+000,0,,0,
1678701482.871,,2.000000e+001,4.076706e+001,-7.967798e-006,0.000000e+000,3,5.817149e-001,0.000000e+000,,,,,,,,,,,,,,48,1,6.000000e+000,4.266891e-001,0.000000e+000,0,,0,
1678701539.601,,2.000000e+001,3.978400e+001,-7.527281e-006,0.000000e+000,3,5.571340e-001,0.000000e+000,,,,,,,,,,,,,,48,1,6.000000e+000,3.975830e-001,0.000000e+000,0,,0,
1678701599.921,,2.000000e+001,3.875237e+001,1.015387e-005,0.000000e+000,3,7.428603e-001,0.000000e+000,,,,,,,,,,,,,,48,1,6.000000e+000,4.263687e-001,0.000000e+000,0,,0,
1678701657.961,,2.000000e+001,3.775636e+001,-7.965839e-006,0.000000e+000,3,5.594185e-001,0.000000e+000,,,,,,,,,,,,,,48,1,6.000000e+000,3.616486e-001,0.000000e+000,0,,0,
1678701717.231,,2.000000e+001,3.675013e+001,-7.514726e-006,0.000000e+000,3,5.536590e-001,0.000000e+000,,,,,,,,,,,,,,48,1,6.000000e+000,3.996811e-001,0.000000e+000,0,,0,
1678701777.681,,2.000000e+001,3.575516e+001,1.002180e-005,0.000000e+000,3,7.277132e-001,0.000000e+000,,,,,,,,,,,,,,48,1,6.000000e+000,3.846703e-001,0.000000e+000,0,,0,
1678701835.912,,2.000000e+001,3.479407e+001,1.002315e-005,0.000000e+000,3,7.210225e-001,0.000000e+000,,,,,,,,,,,,,,48,1,6.000000e+000,3.542824e-001,0.000000e+000,0,,0,
1678701898.932,,2.000000e+001,3.376445e+001,9.785739e-006,0.000000e+000,3,7.306057e-001,0.000000e+000,,,,,,,,,,,,,,48,1,6.000000e+000,3.825912e-001,0.000000e+000,0,,0,
1678701956.792,,2.000000e+001,3.278053e+001,-7.906802e-006,0.000000e+000,3,5.643241e-001,0.000000e+000,,,,,,,,,,,,,,48,1,6.000000e+000,3.688507e-001,0.000000e+000,0,,0,
1678702014.442,,2.000000e+001,3.181525e+001,9.943616e-006,0.000000e+000,3,7.080339e-001,0.000000e+000,,,,,,,,,,,,,,48,1,6.000000e+000,3.567390e-001,0.000000e+000,0,,0,
1678702076.542,,2.000000e+001,3.077558e+001,-7.488037e-006,0.000000e+000,3,5.603302e-001,0.000000e+000,,,,,,,,,,,,,,48,1,6.000000e+000,4.104996e-001,0.000000e+000,0,,0,
1678702137.162,,2.000000e+001,2.977658e+001,1.014870e-005,0.000000e+000,3,7.334680e-001,0.000000e+000,,,,,,,,,,,,,,48,1,6.000000e+000,4.107990e-001,0.000000e+000,0,,0,
1678702193.702,,2.000000e+001,2.881607e+001,-7.575597e-006,0.000000e+000,3,5.813678e-001,0.000000e+000,,,,,,,,,,,,,,48,1,6.000000e+000,3.585796e-001,0.000000e+000,0,,0,
1678702256.642,,2.000000e+001,2.777308e+001,-8.006787e-006,0.000000e+000,3,5.567196e-001,0.000000e+000,,,,,,,,,,,,,,48,1,6.000000e+000,3.567505e-001,0.000000e+000,0,,0,
1678702316.742,,2.000000e+001,2.680459e+001,-7.624697e-006,0.000000e+000,3,5.940027e-001,0.000000e+000,,,,,,,,,,,,,,48,1,6.000000e+000,3.389397e-001,0.000000e+000,0,,0,
1678702380.502,,2.000000e+001,2.577097e+001,-7.686132e-006,0.000000e+000,3,5.589444e-001,0.000000e+000,,,,,,,,,,,,,,48,1,6.000000e+000,3.805904e-001,0.000000e+000,0,,0,
1678702444.152,,2.000000e+001,2.443607e+001,1.024351e-005,0.000000e+000,3,7.172921e-001,0.000000e+000,,,,,,,,,,,,,,48,1,6.000000e+000,1.004511e+000,0.000000e+000,0,,0,
1678702467.192,,2.000000e+001,2.388530e+001,-7.761514e-006,0.000000e+000,3,5.458292e-001,0.000000e+000,,,,,,,,,,,,,,48,1,6.000000e+000,7.672119e-002,0.000000e+000,0,,0,
1678702569.093,,2.000000e+001,2.239240e+001,1.011621e-005,0.000000e+000,3,7.295010e-001,0.000000e+000,,,,,,,,,,,,,,48,1,6.000000e+000,3.629303e-001,0.000000e+000,0,,0,
1678702608.613,,2.000000e+001,2.176859e+001,-7.913978e-006,0.000000e+000,3,5.823118e-001,0.000000e+000,,,,,,,,,,,,,,48,1,6.000000e+000,3.805218e-001,0.000000e+000,0,,0,
1678702666.323,,2.000000e+001,2.079605e+001,-7.983469e-006,0.000000e+000,3,5.768861e-001,0.000000e+000,,,,,,,,,,,,,,48,1,6.000000e+000,3.769703e-001,0.000000e+000,0,,0,
1678702726.763,,2.000000e+001,1.977843e+001,1.049764e-005,0.000000e+000,3,7.167246e-001,0.000000e+000,,,,,,,,,,,,,,48,1,6.000000e+000,3.985901e-001,0.000000e+000,0,,0,
1678702785.263,,2.000000e+001,1.880384e+001,-7.395274e-006,0.000000e+000,3,5.455388e-001,0.000000e+000,,,,,,,,,,,,,,48,1,6.000000e+000,3.574905e-001,0.000000e+000,0,,0,
1678702848.693,,2.000000e+001,1.775679e+001,-8.289512e-006,0.000000e+000,3,5.630357e-001,0.000000e+000,,,,,,,,,,,,,,48,1,6.000000e+000,4.094296e-001,0.000000e+000,0,,0,
1678702906.193,,2.000000e+001,1.679601e+001,1.075747e-005,0.000000e+000,3,7.633052e-001,0.000000e+000,,,,,,,,,,,,,,48,1,6.000000e+000,3.615112e-001,0.000000e+000,0,,0,
1678702970.473,,2.000000e+001,1.580986e+001,-2.486599e-006,0.000000e+000,2,0.000000e+000,0.000000e+000,,,,,,,,,,,,,,48,1,6.000000e+000,3.769093e-001,0.000000e+000,0,,0,
1678703034.173,,2.000000e+001,1.475547e+001,9.712546e-006,0.000000e+000,3,7.375208e-001,0.000000e+000,,,,,,,,,,,,,,48,1,6.000000e+000,3.772001e-001,0.000000e+000,0,,0,
1678703093.973,,2.000000e+001,1.378458e+001,1.055579e-005,0.000000e+000,3,7.407488e-001,0.000000e+000,,,,,,,,,,,,,,48,1,6.000000e+000,4.164295e-001,0.000000e+000,0,,0,
1678703153.853,,2.000000e+001,1.277682e+001,1.106391e-005,0.000000e+000,3,7.446244e-001,0.000000e+000,,,,,,,,,,,,,,48,1,6.000000e+000,3.548098e-001,0.000000e+000,0,,0,
1678703217.485,,2.000000e+001,1.176025e+001,-2.639208e-006,0.000000e+000,2,0.000000e+000,0.000000e+000,,,,,,,,,,,,,,48,1,6.000000e+000,4.078503e-001,0.000000e+000,0,,0,
1678703272.026,,2.000000e+001,1.079226e+001,1.042610e-005,0.000000e+000,3,7.682223e-001,0.000000e+000,,,,,,,,,,,,,,48,1,6.000000e+000,4.119101e-001,0.000000e+000,0,,0,
1678703330.646,,2.000000e+001,9.803398e+000,1.051214e-005,0.000000e+000,3,7.850958e-001,0.000000e+000,,,,,,,,,,,,,,48,1,6.000000e+000,3.920164e-001,0.000000e+000,0,,0,
1678703390.596,,2.000000e+001,8.830567e+000,1.009929e-005,0.000000e+000,3,7.611238e-001,0.000000e+000,,,,,,,,,,,,,,48,1,6.000000e+000,3.313141e-001,0.000000e+000,0,,0,
1678703459.456,,2.000000e+001,7.746966e+000,1.062398e-005,0.000000e+000,3,7.691298e-001,0.000000e+000,,,,,,,,,,,,,,48,1,6.000000e+000,3.871698e-001,0.000000e+000,0,,0,
1678703520.580,,2.000000e+001,6.842378e+000,-3.335575e-006,0.000000e+000,2,0.000000e+000,0.000000e+000,,,,,,,,,,,,,,48,1,6.000000e+000,2.670798e-001,0.000000e+000,0,,0,
1678703646.050,,2.000000e+001,4.955194e+000,2.055097e-005,0.000000e+000,3,2.815765e-001,0.000000e+000,,,,,,,,,,,,,,48,1,6.000000e+000,3.534250e-001,0.000000e+000,0,,0,
1678703670.130,,2.000000e+001,4.581446e+000,-7.314980e-006,0.000000e+000,3,5.382537e-001,0.000000e+000,,,,,,,,,,,,,,48,1,6.000000e+000,3.315220e-001,0.000000e+000,0,,0,
1678703723.340,,2.000000e+001,3.747322e+000,1.021033e-005,0.000000e+000,3,7.850567e-001,0.000000e+000,,,,,,,,,,,,,,48,1,6.000000e+000,3.829460e-001,0.000000e+000,0,,0,
1678703784.782,,2.000000e+001,2.821434e+000,-2.494845e-006,0.000000e+000,2,0.000000e+000,0.000000e+000,,,,,,,,,,,,,,48,1,6.000000e+000,3.177750e-001,0.000000e+000,0,,0,
1678703900.732,,2.000000e+001,1.980632e+000,1.032206e-005,0.000000e+000,3,7.667309e-001,0.000000e+000,,,,,,,,,,,,,,48,1,6.000000e+000,5.267978e-003,0.000000e+000,0,,0,
