# Supplementary material for: Ultrafast charge-transfer-induced spin transition in cobalt-tungstate molecular photomagnets
Source: Nat Commun. 2025 Jun 6;16:5012. doi: 10.1038/s41467-025-60401-4 (PMC12144094; doi:10.1038/s41467-025-60401-4)
Supplement: Supplementary file 5 — Source Data [file 41467_2025_60401_MOESM5_ESM.zip › Source_Data_files/Photomagnetism_CsCoW/photo6_785nm/photo7.dc.dat]

[Header]
TITLE,MPMS DC Measurement
BYAPP,MPMS Measurement,2.1,Summary
FILEOPENTIME, 1678690117.959000 3/13/2023, 3:48:37 PM

INFO, APPNAME, MPMS MultiVu Application, Revision 1.60,  Build 081

INFO, NAME, 230306_CsCoW4Brpy
INFO, WEIGHT, 0.001
INFO, AREA, 0.000
INFO, LENGTH, 0.000
INFO, SHAPE, 
INFO, COMMENT, tape
INFO, SEQUENCE FILE: continuous6_48.seq


INFO, BACKGROUND DATA FILE:, None


STARTUPAXIS,X,4,LINEAR,AUTO,0.000000,0.000000
STARTUPAXIS,Y1,5,LINEAR,AUTO,0.000000,0.000000


STARTUPGROUP,Longitudinal
FIELDGROUP,Longitudinal,1,2,3,4,5,6,7,8,9,15,16,17,18,27,28
FIELDGROUP,Transverse,1,2,3,4,10,11,12,13,14,19,20,21,22,27,28

PLOT_APPEARANCE,ALL,HORZ_GRID_ON,VERT_GRID_ON,MARKERS_AND_LINES

[Data]
Time,Comment,Field (Oe),Temperature (K),Long Moment (emu),Long Scan Std Dev,Long Algorithm,Long Reg Fit,Long Percent Error (%),Trans Moment (emu),Trans Scan Std Dev,Trans Algorithm,Trans Reg Fit,Trans Percent Error (%),Long Moment [w/o ABS] (emu),Long Scan Std Dev [w/o ABS],Long Reg Fit [w/o ABS],Long Percent Error [w/o ABS] (%),Trans Moment [w/o ABS] (emu),Trans Scan Std Dev [w/o ABS],Trans Reg Fit [w/o ABS],Trans Percent Error [w/o ABS] (%),Points per Scan,Scans per Measurement,Scan Length (cm),Delta Temp (K),Rot Position (deg),Error,EC Comp. Running,Using ABS,
1678690117.959,,2.000000e+001,2.998601e+000,1.042282e-005,0.000000e+000,3,7.726517e-001,0.000000e+000,,,,,,,,,,,,,,48,1,6.000000e+000,2.656937e-003,0.000000e+000,0,,0,
1678690141.379,,2.000000e+001,2.998127e+000,1.104289e-005,0.000000e+000,3,7.853044e-001,0.000000e+000,,,,,,,,,,,,,,48,1,6.000000e+000,1.707077e-003,0.000000e+000,0,,0,
1678690165.989,,2.000000e+001,2.997578e+000,-2.767870e-006,0.000000e+000,2,0.000000e+000,0.000000e+000,,,,,,,,,,,,,,48,1,6.000000e+000,2.804995e-003,0.000000e+000,0,,0,
1678690188.629,,2.000000e+001,2.995666e+000,1.133115e-005,0.000000e+000,3,7.939019e-001,0.000000e+000,,,,,,,,,,,,,,48,1,6.000000e+000,3.519058e-003,0.000000e+000,0,,0,
1678690213.841,,2.000000e+001,2.997488e+000,-2.638436e-006,0.000000e+000,2,0.000000e+000,0.000000e+000,,,,,,,,,,,,,,48,1,6.000000e+000,7.391930e-003,0.000000e+000,0,,0,
1678690236.471,,2.000000e+001,2.993528e+000,1.027259e-005,0.000000e+000,3,7.858940e-001,0.000000e+000,,,,,,,,,,,,,,48,1,6.000000e+000,9.059906e-004,0.000000e+000,0,,0,
1678690259.361,,2.000000e+001,2.993868e+000,1.027867e-005,0.000000e+000,3,8.015716e-001,0.000000e+000,,,,,,,,,,,,,,48,1,6.000000e+000,2.115011e-003,0.000000e+000,0,,0,
1678690282.671,,2.000000e+001,2.993887e+000,1.050105e-005,0.000000e+000,3,7.804819e-001,0.000000e+000,,,,,,,,,,,,,,48,1,6.000000e+000,4.150867e-004,0.000000e+000,0,,0,
1678690308.313,,2.000000e+001,2.994303e+000,-2.418376e-006,0.000000e+000,2,0.000000e+000,0.000000e+000,,,,,,,,,,,,,,48,1,6.000000e+000,4.148483e-004,0.000000e+000,0,,0,
1678690332.195,,2.000000e+001,2.994567e+000,-2.275817e-006,0.000000e+000,2,0.000000e+000,0.000000e+000,,,,,,,,,,,,,,48,1,6.000000e+000,1.701117e-003,0.000000e+000,0,,0,
1678690354.465,,2.000000e+001,2.994453e+000,1.035631e-005,0.000000e+000,3,7.665327e-001,0.000000e+000,,,,,,,,,,,,,,48,1,6.000000e+000,9.450912e-004,0.000000e+000,0,,0,
1678690379.777,,2.000000e+001,2.993981e+000,-2.740766e-006,0.000000e+000,2,0.000000e+000,0.000000e+000,,,,,,,,,,,,,,48,1,6.000000e+000,1.510859e-003,0.000000e+000,0,,0,
1678690403.008,,2.000000e+001,2.995457e+000,1.061741e-005,0.000000e+000,3,8.052455e-001,0.000000e+000,,,,,,,,,,,,,,48,1,6.000000e+000,3.632069e-003,0.000000e+000,0,,0,
1678690427.590,,2.000000e+001,2.994038e+000,-2.810101e-006,0.000000e+000,2,0.000000e+000,0.000000e+000,,,,,,,,,,,,,,48,1,6.000000e+000,7.941723e-004,0.000000e+000,0,,0,
1678690449.810,,2.000000e+001,2.994397e+000,1.060691e-005,0.000000e+000,3,7.815540e-001,0.000000e+000,,,,,,,,,,,,,,48,1,6.000000e+000,7.605553e-005,0.000000e+000,0,,0,
1678690476.082,,2.000000e+001,2.994113e+000,-2.466207e-006,0.000000e+000,2,0.000000e+000,0.000000e+000,,,,,,,,,,,,,,48,1,6.000000e+000,4.909039e-004,0.000000e+000,0,,0,
1678690498.572,,2.000000e+001,2.994208e+000,1.069166e-005,0.000000e+000,3,7.872959e-001,0.000000e+000,,,,,,,,,,,,,,48,1,6.000000e+000,6.799698e-004,0.000000e+000,0,,0,
1678690521.012,,2.000000e+001,2.994662e+000,1.140583e-005,0.000000e+000,3,7.938457e-001,0.000000e+000,,,,,,,,,,,,,,48,1,6.000000e+000,1.587868e-003,0.000000e+000,0,,0,
1678690546.694,,2.000000e+001,2.994190e+000,-2.498682e-006,0.000000e+000,2,0.000000e+000,0.000000e+000,,,,,,,,,,,,,,48,1,6.000000e+000,4.911423e-004,0.000000e+000,0,,0,
1678690571.786,,2.000000e+001,2.993887e+000,-2.363485e-006,0.000000e+000,2,0.000000e+000,0.000000e+000,,,,,,,,,,,,,,48,1,6.000000e+000,1.139641e-004,0.000000e+000,0,,0,
1678690595.356,,2.000000e+001,2.997222e+000,1.065844e-005,0.000000e+000,3,7.911425e-001,0.000000e+000,,,,,,,,,,,,,,48,1,6.000000e+000,7.163048e-003,0.000000e+000,0,,0,
1678690620.178,,2.000000e+001,2.994152e+000,-2.715139e-006,0.000000e+000,2,0.000000e+000,0.000000e+000,,,,,,,,,,,,,,48,1,6.000000e+000,1.021147e-003,0.000000e+000,0,,0,
1678690642.898,,2.000000e+001,2.996271e+000,-7.879309e-006,0.000000e+000,3,5.428137e-001,0.000000e+000,,,,,,,,,,,,,,48,1,6.000000e+000,2.083063e-003,0.000000e+000,0,,0,
1678690669.240,,2.000000e+001,2.994208e+000,-2.584829e-006,0.000000e+000,2,0.000000e+000,0.000000e+000,,,,,,,,,,,,,,48,1,6.000000e+000,3.778934e-004,0.000000e+000,0,,0,
1678690693.422,,2.000000e+001,2.994189e+000,-5.453053e-006,0.000000e+000,2,0.000000e+000,0.000000e+000,,,,,,,,,,,,,,48,1,6.000000e+000,3.399849e-004,0.000000e+000,0,,0,
1678690715.932,,2.000000e+001,2.994511e+000,1.184180e-005,0.000000e+000,3,8.108771e-001,0.000000e+000,,,,,,,,,,,,,,48,1,6.000000e+000,3.030300e-004,0.000000e+000,0,,0,
1678690741.484,,2.000000e+001,2.994586e+000,-2.315913e-006,0.000000e+000,2,0.000000e+000,0.000000e+000,,,,,,,,,,,,,,48,1,6.000000e+000,1.521111e-004,0.000000e+000,0,,0,
1678690764.154,,2.000000e+001,3.012204e+000,-8.139054e-006,0.000000e+000,3,5.492759e-001,0.000000e+000,,,,,,,,,,,,,,48,1,6.000000e+000,1.884007e-002,0.000000e+000,0,,0,
1678690787.024,,2.000000e+001,3.021612e+000,1.046561e-005,0.000000e+000,3,7.644560e-001,0.000000e+000,,,,,,,,,,,,,,48,1,6.000000e+000,8.342028e-003,0.000000e+000,0,,0,
1678690810.114,,2.000000e+001,3.008837e+000,1.106579e-005,0.000000e+000,3,7.707918e-001,0.000000e+000,,,,,,,,,,,,,,48,1,6.000000e+000,1.720715e-002,0.000000e+000,0,,0,
1678690835.726,,2.000000e+001,2.998035e+000,-1.514245e-006,0.000000e+000,2,0.000000e+000,0.000000e+000,,,,,,,,,,,,,,48,1,6.000000e+000,5.537033e-003,0.000000e+000,0,,0,
1678690858.596,,2.000000e+001,3.006852e+000,5.191420e-006,0.000000e+000,3,6.125172e-002,0.000000e+000,,,,,,,,,,,,,,48,1,6.000000e+000,2.566600e-002,0.000000e+000,0,,0,
1678690881.366,,2.000000e+001,2.994340e+000,1.154760e-005,0.000000e+000,3,5.522435e-001,0.000000e+000,,,,,,,,,,,,,,48,1,6.000000e+000,3.790855e-005,0.000000e+000,0,,0,
1678690905.096,,2.000000e+001,2.994303e+000,2.060560e-005,0.000000e+000,3,7.517826e-001,0.000000e+000,,,,,,,,,,,,,,48,1,6.000000e+000,3.719330e-005,0.000000e+000,0,,0,
1678690928.446,,2.000000e+001,2.994379e+000,2.896747e-005,0.000000e+000,3,8.360934e-001,0.000000e+000,,,,,,,,,,,,,,48,1,6.000000e+000,1.890659e-004,0.000000e+000,0,,0,
1678690951.006,,2.000000e+001,2.995987e+000,3.436267e-005,0.000000e+000,3,8.659120e-001,0.000000e+000,,,,,,,,,,,,,,48,1,6.000000e+000,3.937006e-003,0.000000e+000,0,,0,
1678690973.586,,2.000000e+001,2.994586e+000,3.918616e-005,0.000000e+000,3,8.791639e-001,0.000000e+000,,,,,,,,,,,,,,48,1,6.000000e+000,6.799698e-004,0.000000e+000,0,,0,
1678690996.976,,2.000000e+001,2.994492e+000,4.367938e-005,0.000000e+000,3,8.925962e-001,0.000000e+000,,,,,,,,,,,,,,48,1,6.000000e+000,1.890659e-004,0.000000e+000,0,,0,
1678691021.116,,2.000000e+001,2.994548e+000,4.703011e-005,0.000000e+000,3,8.993182e-001,0.000000e+000,,,,,,,,,,,,,,48,1,6.000000e+000,8.318424e-004,0.000000e+000,0,,0,
1678691044.926,,2.000000e+001,2.995930e+000,5.011178e-005,0.000000e+000,3,9.039478e-001,0.000000e+000,,,,,,,,,,,,,,48,1,6.000000e+000,3.520012e-003,0.000000e+000,0,,0,
1678691069.416,,2.000000e+001,2.994776e+000,5.263655e-005,0.000000e+000,3,9.064478e-001,0.000000e+000,,,,,,,,,,,,,,48,1,6.000000e+000,1.511574e-004,0.000000e+000,0,,0,
1678691091.916,,2.000000e+001,2.994454e+000,5.591945e-005,0.000000e+000,3,9.149177e-001,0.000000e+000,,,,,,,,,,,,,,48,1,6.000000e+000,7.941723e-004,0.000000e+000,0,,0,
1678691116.597,,2.000000e+001,2.994680e+000,5.783220e-005,0.000000e+000,3,9.118549e-001,0.000000e+000,,,,,,,,,,,,,,48,1,6.000000e+000,5.669594e-004,0.000000e+000,0,,0,
1678691140.477,,2.000000e+001,2.994397e+000,5.990217e-005,0.000000e+000,3,9.233094e-001,0.000000e+000,,,,,,,,,,,,,,48,1,6.000000e+000,7.605553e-005,0.000000e+000,0,,0,
1678691164.007,,2.000000e+001,2.994699e+000,6.203519e-005,0.000000e+000,3,9.204814e-001,0.000000e+000,,,,,,,,,,,,,,48,1,6.000000e+000,1.511574e-004,0.000000e+000,0,,0,
1678691187.287,,2.000000e+001,2.994832e+000,6.347043e-005,0.000000e+000,3,9.208880e-001,0.000000e+000,,,,,,,,,,,,,,48,1,6.000000e+000,2.639294e-004,0.000000e+000,0,,0,
1678691210.637,,2.000000e+001,2.995192e+000,6.567608e-005,0.000000e+000,3,9.235716e-001,0.000000e+000,,,,,,,,,,,,,,48,1,6.000000e+000,1.513004e-003,0.000000e+000,0,,0,
1678691235.207,,2.000000e+001,2.995191e+000,6.668566e-005,0.000000e+000,3,9.251471e-001,0.000000e+000,,,,,,,,,,,,,,48,1,6.000000e+000,3.778934e-004,0.000000e+000,0,,0,
1678691257.577,,2.000000e+001,2.996459e+000,6.853259e-005,0.000000e+000,3,9.263859e-001,0.000000e+000,,,,,,,,,,,,,,48,1,6.000000e+000,1.854897e-003,0.000000e+000,0,,0,
1678691281.337,,2.000000e+001,2.996800e+000,6.894802e-005,0.000000e+000,3,9.245012e-001,0.000000e+000,,,,,,,,,,,,,,48,1,6.000000e+000,1.326084e-003,0.000000e+000,0,,0,
1678691304.097,,2.000000e+001,2.996857e+000,7.051439e-005,0.000000e+000,3,9.301632e-001,0.000000e+000,,,,,,,,,,,,,,48,1,6.000000e+000,1.211882e-003,0.000000e+000,0,,0,
1678691327.717,,2.000000e+001,3.003564e+000,7.211672e-005,0.000000e+000,3,9.313791e-001,0.000000e+000,,,,,,,,,,,,,,48,1,6.000000e+000,1.750207e-002,0.000000e+000,0,,0,
1678691350.747,,2.000000e+001,2.995229e+000,7.358739e-005,0.000000e+000,3,9.347222e-001,0.000000e+000,,,,,,,,,,,,,,48,1,6.000000e+000,5.300045e-004,0.000000e+000,0,,0,
1678691373.547,,2.000000e+001,2.994208e+000,7.534731e-005,0.000000e+000,3,9.362894e-001,0.000000e+000,,,,,,,,,,,,,,48,1,6.000000e+000,1.510859e-003,0.000000e+000,0,,0,
1678691397.037,,2.000000e+001,2.998155e+000,7.648824e-005,0.000000e+000,3,9.367976e-001,0.000000e+000,,,,,,,,,,,,,,48,1,6.000000e+000,8.724928e-003,0.000000e+000,0,,0,
1678691420.377,,2.000000e+001,2.994757e+000,7.729187e-005,0.000000e+000,3,9.369329e-001,0.000000e+000,,,,,,,,,,,,,,48,1,6.000000e+000,6.430149e-004,0.000000e+000,0,,0,
1678691444.337,,2.000000e+001,2.995286e+000,7.868031e-005,0.000000e+000,3,9.375769e-001,0.000000e+000,,,,,,,,,,,,,,48,1,6.000000e+000,5.669594e-004,0.000000e+000,0,,0,
1678691467.857,,2.000000e+001,3.001511e+000,7.947665e-005,0.000000e+000,3,9.374599e-001,0.000000e+000,,,,,,,,,,,,,,48,1,6.000000e+000,1.339507e-002,0.000000e+000,0,,0,
1678691492.387,,2.000000e+001,2.995834e+000,8.044273e-005,0.000000e+000,3,9.340198e-001,0.000000e+000,,,,,,,,,,,,,,48,1,6.000000e+000,1.509190e-004,0.000000e+000,0,,0,
1678691515.687,,2.000000e+001,2.995834e+000,8.154360e-005,0.000000e+000,3,9.371707e-001,0.000000e+000,,,,,,,,,,,,,,48,1,6.000000e+000,1.509190e-004,0.000000e+000,0,,0,
1678691539.007,,2.000000e+001,2.998739e+000,8.256541e-005,0.000000e+000,3,9.417566e-001,0.000000e+000,,,,,,,,,,,,,,48,1,6.000000e+000,7.173061e-003,0.000000e+000,0,,0,
1678691561.857,,2.000000e+001,2.995721e+000,8.316779e-005,0.000000e+000,3,9.390162e-001,0.000000e+000,,,,,,,,,,,,,,48,1,6.000000e+000,4.541874e-004,0.000000e+000,0,,0,
1678691585.527,,2.000000e+001,2.998243e+000,8.420330e-005,0.000000e+000,3,9.402738e-001,0.000000e+000,,,,,,,,,,,,,,48,1,6.000000e+000,5.348921e-003,0.000000e+000,0,,0,
1678691608.477,,2.000000e+001,2.995759e+000,8.530477e-005,0.000000e+000,3,9.421180e-001,0.000000e+000,,,,,,,,,,,,,,48,1,6.000000e+000,3.790855e-004,0.000000e+000,0,,0,
1678691631.307,,2.000000e+001,3.001464e+000,8.586544e-005,0.000000e+000,3,9.420807e-001,0.000000e+000,,,,,,,,,,,,,,48,1,6.000000e+000,1.073098e-002,0.000000e+000,0,,0,
1678691654.867,,2.000000e+001,2.996403e+000,8.682830e-005,0.000000e+000,3,9.442495e-001,0.000000e+000,,,,,,,,,,,,,,48,1,6.000000e+000,1.286983e-003,0.000000e+000,0,,0,
1678691678.397,,2.000000e+001,2.995853e+000,8.709188e-005,0.000000e+000,3,9.448916e-001,0.000000e+000,,,,,,,,,,,,,,48,1,6.000000e+000,1.890659e-004,0.000000e+000,0,,0,
1678691701.347,,2.000000e+001,2.996289e+000,8.791621e-005,0.000000e+000,3,9.432306e-001,0.000000e+000,,,,,,,,,,,,,,48,1,6.000000e+000,6.818771e-004,0.000000e+000,0,,0,
1678691772.147,,2.000000e+001,2.995778e+000,9.056674e-005,0.000000e+000,3,9.446570e-001,0.000000e+000,,,,,,,,,,,,,,48,1,6.000000e+000,5.681515e-004,0.000000e+000,0,,0,
1678691794.827,,2.000000e+001,2.995910e+000,9.093921e-005,0.000000e+000,3,9.459800e-001,0.000000e+000,,,,,,,,,,,,,,48,1,6.000000e+000,5.300045e-004,0.000000e+000,0,,0,
1678691817.437,,2.000000e+001,2.995569e+000,9.175227e-005,0.000000e+000,3,9.458653e-001,0.000000e+000,,,,,,,,,,,,,,48,1,6.000000e+000,1.511574e-004,0.000000e+000,0,,0,
1678691840.608,,2.000000e+001,2.996042e+000,9.177134e-005,0.000000e+000,3,9.451450e-001,0.000000e+000,,,,,,,,,,,,,,48,1,6.000000e+000,5.669594e-004,0.000000e+000,0,,0,
1678691864.168,,2.000000e+001,2.997313e+000,9.265950e-005,0.000000e+000,3,9.463575e-001,0.000000e+000,,,,,,,,,,,,,,48,1,6.000000e+000,3.107071e-003,0.000000e+000,0,,0,
1678691887.438,,2.000000e+001,2.998111e+000,9.326993e-005,0.000000e+000,3,9.503381e-001,0.000000e+000,,,,,,,,,,,,,,48,1,6.000000e+000,4.855156e-003,0.000000e+000,0,,0,
1678691910.798,,2.000000e+001,2.995816e+000,9.352139e-005,0.000000e+000,3,9.454424e-001,0.000000e+000,,,,,,,,,,,,,,48,1,6.000000e+000,2.651215e-004,0.000000e+000,0,,0,
1678692025.118,,2.000000e+001,2.985184e+000,9.664259e-005,0.000000e+000,3,9.490696e-001,0.000000e+000,,,,,,,,,,,,,,48,1,6.000000e+000,6.366968e-003,0.000000e+000,0,,0,
1678692048.358,,2.000000e+001,2.993114e+000,9.746646e-005,0.000000e+000,3,9.515949e-001,0.000000e+000,,,,,,,,,,,,,,48,1,6.000000e+000,1.963139e-003,0.000000e+000,0,,0,
1678692071.248,,2.000000e+001,2.994492e+000,9.637237e-005,0.000000e+000,3,9.464799e-001,0.000000e+000,,,,,,,,,,,,,,48,1,6.000000e+000,1.021147e-003,0.000000e+000,0,,0,
1678692094.258,,2.000000e+001,2.994965e+000,9.631460e-005,0.000000e+000,3,9.459619e-001,0.000000e+000,,,,,,,,,,,,,,48,1,6.000000e+000,1.436949e-003,0.000000e+000,0,,0,
1678692117.788,,2.000000e+001,2.994983e+000,9.655959e-005,0.000000e+000,3,9.464579e-001,0.000000e+000,,,,,,,,,,,,,,48,1,6.000000e+000,1.172066e-003,0.000000e+000,0,,0,
1678692140.708,,2.000000e+001,2.994794e+000,9.698045e-005,0.000000e+000,3,9.479231e-001,0.000000e+000,,,,,,,,,,,,,,48,1,6.000000e+000,6.420612e-004,0.000000e+000,0,,0,
1678692164.768,,2.000000e+001,2.994322e+000,9.661372e-005,0.000000e+000,3,9.464844e-001,0.000000e+000,,,,,,,,,,,,,,48,1,6.000000e+000,2.269745e-004,0.000000e+000,0,,0,
1678692187.558,,2.000000e+001,2.996062e+000,9.710332e-005,0.000000e+000,3,9.517934e-001,0.000000e+000,,,,,,,,,,,,,,48,1,6.000000e+000,1.590014e-003,0.000000e+000,0,,0,
1678692210.658,,2.000000e+001,2.994983e+000,9.713662e-005,0.000000e+000,3,9.508103e-001,0.000000e+000,,,,,,,,,,,,,,48,1,6.000000e+000,5.669594e-004,0.000000e+000,0,,0,
1678692233.698,,2.000000e+001,2.994965e+000,9.675120e-005,0.000000e+000,3,9.463833e-001,0.000000e+000,,,,,,,,,,,,,,48,1,6.000000e+000,5.290508e-004,0.000000e+000,0,,0,
1678692257.438,,2.000000e+001,2.995399e+000,9.581430e-005,0.000000e+000,3,9.449843e-001,0.000000e+000,,,,,,,,,,,,,,48,1,6.000000e+000,2.534866e-003,0.000000e+000,0,,0,
1678692279.848,,2.000000e+001,2.994719e+000,9.664110e-005,0.000000e+000,3,9.440321e-001,0.000000e+000,,,,,,,,,,,,,,48,1,6.000000e+000,1.173019e-003,0.000000e+000,0,,0,
1678692303.418,,2.000000e+001,2.995267e+000,9.635364e-005,0.000000e+000,3,9.473549e-001,0.000000e+000,,,,,,,,,,,,,,48,1,6.000000e+000,7.605553e-005,0.000000e+000,0,,0,
1678692326.938,,2.000000e+001,2.994851e+000,9.627452e-005,0.000000e+000,3,9.464167e-001,0.000000e+000,,,,,,,,,,,,,,48,1,6.000000e+000,7.560253e-004,0.000000e+000,0,,0,
1678692350.948,,2.000000e+001,2.994983e+000,9.656900e-005,0.000000e+000,3,9.478596e-001,0.000000e+000,,,,,,,,,,,,,,48,1,6.000000e+000,1.020908e-003,0.000000e+000,0,,0,
1678692374.638,,2.000000e+001,2.994718e+000,9.639219e-005,0.000000e+000,3,9.484829e-001,0.000000e+000,,,,,,,,,,,,,,48,1,6.000000e+000,4.160404e-004,0.000000e+000,0,,0,
1678692398.148,,2.000000e+001,2.994397e+000,9.636697e-005,0.000000e+000,3,9.449821e-001,0.000000e+000,,,,,,,,,,,,,,48,1,6.000000e+000,9.820461e-004,0.000000e+000,0,,0,
1678692420.948,,2.000000e+001,2.995248e+000,9.647871e-005,0.000000e+000,3,9.472394e-001,0.000000e+000,,,,,,,,,,,,,,48,1,6.000000e+000,1.096964e-003,0.000000e+000,0,,0,
1678692444.198,,2.000000e+001,2.994435e+000,9.648330e-005,0.000000e+000,3,9.478715e-001,0.000000e+000,,,,,,,,,,,,,,48,1,6.000000e+000,7.560253e-004,0.000000e+000,0,,0,
1678692467.318,,2.000000e+001,2.995381e+000,9.595916e-005,0.000000e+000,3,9.445468e-001,0.000000e+000,,,,,,,,,,,,,,48,1,6.000000e+000,2.950907e-003,0.000000e+000,0,,0,
1678692490.968,,2.000000e+001,2.994605e+000,9.582505e-005,0.000000e+000,3,9.450569e-001,0.000000e+000,,,,,,,,,,,,,,48,1,6.000000e+000,4.920959e-004,0.000000e+000,0,,0,
1678692514.258,,2.000000e+001,2.994265e+000,9.639782e-005,0.000000e+000,3,9.505590e-001,0.000000e+000,,,,,,,,,,,,,,48,1,6.000000e+000,4.909039e-004,0.000000e+000,0,,0,
1678692537.888,,2.000000e+001,2.994813e+000,9.625142e-005,0.000000e+000,3,9.443495e-001,0.000000e+000,,,,,,,,,,,,,,48,1,6.000000e+000,5.300045e-004,0.000000e+000,0,,0,
1678692561.299,,2.000000e+001,2.994492e+000,9.683752e-005,0.000000e+000,3,9.484732e-001,0.000000e+000,,,,,,,,,,,,,,48,1,6.000000e+000,1.399040e-003,0.000000e+000,0,,0,
1678692583.739,,2.000000e+001,2.994549e+000,9.586888e-005,0.000000e+000,3,9.438725e-001,0.000000e+000,,,,,,,,,,,,,,48,1,6.000000e+000,9.069443e-004,0.000000e+000,0,,0,
1678692606.629,,2.000000e+001,2.994605e+000,9.674500e-005,0.000000e+000,3,9.505197e-001,0.000000e+000,,,,,,,,,,,,,,48,1,6.000000e+000,7.939339e-004,0.000000e+000,0,,0,
1678692629.359,,2.000000e+001,2.994417e+000,9.569972e-005,0.000000e+000,3,9.448670e-001,0.000000e+000,,,,,,,,,,,,,,48,1,6.000000e+000,1.322985e-003,0.000000e+000,0,,0,
1678692651.869,,2.000000e+001,2.994794e+000,9.618316e-005,0.000000e+000,3,9.483553e-001,0.000000e+000,,,,,,,,,,,,,,48,1,6.000000e+000,1.171827e-003,0.000000e+000,0,,0,
1678692674.259,,2.000000e+001,2.994813e+000,9.634314e-005,0.000000e+000,3,9.507089e-001,0.000000e+000,,,,,,,,,,,,,,48,1,6.000000e+000,1.209974e-003,0.000000e+000,0,,0,
1678692697.469,,2.000000e+001,2.994435e+000,9.624325e-005,0.000000e+000,3,9.521535e-001,0.000000e+000,,,,,,,,,,,,,,48,1,6.000000e+000,6.799698e-004,0.000000e+000,0,,0,
1678692720.259,,2.000000e+001,2.994020e+000,9.654561e-005,0.000000e+000,3,9.500192e-001,0.000000e+000,,,,,,,,,,,,,,48,1,6.000000e+000,6.790161e-004,0.000000e+000,0,,0,
1678692743.079,,2.000000e+001,2.994907e+000,9.649836e-005,0.000000e+000,3,9.506404e-001,0.000000e+000,,,,,,,,,,,,,,48,1,6.000000e+000,1.096964e-003,0.000000e+000,0,,0,
1678692767.219,,2.000000e+001,2.993811e+000,9.684700e-005,0.000000e+000,3,9.485188e-001,0.000000e+000,,,,,,,,,,,,,,48,1,6.000000e+000,3.399849e-004,0.000000e+000,0,,0,
1678692791.239,,2.000000e+001,2.993981e+000,9.601529e-005,0.000000e+000,3,9.478012e-001,0.000000e+000,,,,,,,,,,,,,,48,1,6.000000e+000,0.000000e+000,0.000000e+000,0,,0,
1678692814.569,,2.000000e+001,2.994208e+000,9.668086e-005,0.000000e+000,3,9.499208e-001,0.000000e+000,,,,,,,,,,,,,,48,1,6.000000e+000,4.541874e-004,0.000000e+000,0,,0,
1678692838.139,,2.000000e+001,2.994246e+000,9.630645e-005,0.000000e+000,3,9.483796e-001,0.000000e+000,,,,,,,,,,,,,,48,1,6.000000e+000,3.781319e-004,0.000000e+000,0,,0,
1678692861.639,,2.000000e+001,2.994038e+000,9.613143e-005,0.000000e+000,3,9.486936e-001,0.000000e+000,,,,,,,,,,,,,,48,1,6.000000e+000,1.881123e-004,0.000000e+000,0,,0,
1678692886.089,,2.000000e+001,2.994586e+000,9.596394e-005,0.000000e+000,3,9.470985e-001,0.000000e+000,,,,,,,,,,,,,,48,1,6.000000e+000,1.285076e-003,0.000000e+000,0,,0,
1678692909.459,,2.000000e+001,2.994265e+000,9.560413e-005,0.000000e+000,3,9.463362e-001,0.000000e+000,,,,,,,,,,,,,,48,1,6.000000e+000,6.420612e-004,0.000000e+000,0,,0,
1678692932.889,,2.000000e+001,2.995684e+000,9.608453e-005,0.000000e+000,3,9.473400e-001,0.000000e+000,,,,,,,,,,,,,,48,1,6.000000e+000,3.028154e-003,0.000000e+000,0,,0,
1678692956.359,,2.000000e+001,2.994965e+000,9.575301e-005,0.000000e+000,3,9.455414e-001,0.000000e+000,,,,,,,,,,,,,,48,1,6.000000e+000,5.290508e-004,0.000000e+000,0,,0,
1678692979.659,,2.000000e+001,2.994020e+000,9.647805e-005,0.000000e+000,3,9.474955e-001,0.000000e+000,,,,,,,,,,,,,,48,1,6.000000e+000,6.790161e-004,0.000000e+000,0,,0,
1678693002.289,,2.000000e+001,2.994889e+000,9.643646e-005,0.000000e+000,3,9.487723e-001,0.000000e+000,,,,,,,,,,,,,,48,1,6.000000e+000,2.571106e-003,0.000000e+000,0,,0,
1678693025.919,,2.000000e+001,2.996557e+000,9.663003e-005,0.000000e+000,3,9.486735e-001,0.000000e+000,,,,,,,,,,,,,,48,1,6.000000e+000,4.773140e-003,0.000000e+000,0,,0,
1678693050.179,,2.000000e+001,2.994870e+000,9.602632e-005,0.000000e+000,3,9.490619e-001,0.000000e+000,,,,,,,,,,,,,,48,1,6.000000e+000,1.096964e-003,0.000000e+000,0,,0,
1678693073.509,,2.000000e+001,2.994000e+000,9.616371e-005,0.000000e+000,3,9.490542e-001,0.000000e+000,,,,,,,,,,,,,,48,1,6.000000e+000,8.690357e-004,0.000000e+000,0,,0,
1678693096.509,,2.000000e+001,2.994680e+000,9.618079e-005,0.000000e+000,3,9.495703e-001,0.000000e+000,,,,,,,,,,,,,,48,1,6.000000e+000,1.096964e-003,0.000000e+000,0,,0,
1678693120.409,,2.000000e+001,2.999222e+000,9.665373e-005,0.000000e+000,3,9.476089e-001,0.000000e+000,,,,,,,,,,,,,,48,1,6.000000e+000,1.063204e-002,0.000000e+000,0,,0,
1678693143.099,,2.000000e+001,2.993925e+000,9.632436e-005,0.000000e+000,3,9.497669e-001,0.000000e+000,,,,,,,,,,,,,,48,1,6.000000e+000,3.790855e-005,0.000000e+000,0,,0,
1678693166.179,,2.000000e+001,2.994870e+000,9.612036e-005,0.000000e+000,3,9.475923e-001,0.000000e+000,,,,,,,,,,,,,,48,1,6.000000e+000,1.852989e-003,0.000000e+000,0,,0,
1678693189.969,,2.000000e+001,2.993660e+000,9.610964e-005,0.000000e+000,3,9.475153e-001,0.000000e+000,,,,,,,,,,,,,,48,1,6.000000e+000,4.909039e-004,0.000000e+000,0,,0,
