# Supplementary material for: Ultrafast charge-transfer-induced spin transition in cobalt-tungstate molecular photomagnets
Source: Nat Commun. 2025 Jun 6;16:5012. doi: 10.1038/s41467-025-60401-4 (PMC12144094; doi:10.1038/s41467-025-60401-4)
Supplement: Supplementary file 5 — Source Data [file 41467_2025_60401_MOESM5_ESM.zip › Source_Data_files/Pump_probe_measurements/600nm_2Osc_fitting.py]

import numpy as np
import matplotlib.pyplot as plt
from scipy.signal import stft
from matplotlib.colors import LogNorm
import Data_treatment_wl as da
import datastorage
from lmfit.models import LinearModel, QuadraticModel
from lmfit import CompositeModel, Model
import utilswl as utils
from scipy.special import erf
import scipy.constants as sc

# =============================================================================
#                               Usefull functions
# =============================================================================

def val_to_idx(val, array):
    try:
        return [np.argmin(np.abs(np.subtract(v, array))) for v in val]
    except:
        return np.argmin(np.abs(np.subtract(val, array)))
    
def cmm1_to_ps(wavenumber):
    # delay is returned in ps
    return 33.35641 / wavenumber

def Thz_to_cm(thz):
    cm = (np.array(thz)*10**10)/(sc.c)
    return cm

# =============================================================================
#                                Fit functions
# =============================================================================
def ExpPop(t, amplitude=1, t0=0, crossco=0.1, pop=0.1, cst=0):
    # returns the convolution product of the IRF with an exponential population,
    # plus a constant to account for the background at negative delays
    return amplitude/2 * (1 + erf((t-t0)/(crossco*2**0.5)) - np.exp(-(t-t0)/pop) * np.exp(crossco**2/(2*pop**2)) * \
                 (1 + erf((t-t0-crossco**2/pop)/(crossco*2**0.5)))) + cst

# Marius damped oscillation correlated to the population of an intermediate state
def ConvOsc(t, amplitude=1, t0=0, crossco=0.1, decay=0.1, damping=0.4, period=0.3, phase=0):
    # returns the signal of damped oscillations in a final state, i.e., the convolution 
    # of damped oscillations with a decaying population (i.e., seeding from the initial state),
    # subsequently convoluted with an IRF function
    
    # delay vector parameters
    start_t = t[0]
    step_t = np.average(t[1:]-t[:-1])
    nb_t = len(t)
    
    # Lengthens the delay vector to avoid boundary effects in the convolution
    nb_add_t = int(nb_t/5) # number of delay points that we add on each side of the delay vector
    new_start_t = start_t - nb_add_t*step_t # new start
    t_conv = [new_start_t + n*step_t for n in range(nb_t+2*nb_add_t)] # new, lengthened delay vector
    t_conv = np.asarray(t_conv) # it must be an array
    
    # signal of the final state (damped oscillations convoluted with seeding population),
    # computed for the lengthened delay vector
    omega = 2*np.pi/period
    phase_supp = np.arcsin(omega/(np.sqrt((1/decay-1/damping)**2 + omega**2)))
    damped_osc = 1/(decay*np.sqrt((1/decay-1/damping)**2 + omega**2)) * (np.exp(-(t_conv-t0)/damping)*np.cos(omega*(t_conv-t0)+phase-phase_supp) - np.exp(-(t_conv-t0)/decay)*np.cos(phase-phase_supp))
    damped_osc *= np.heaviside((t_conv-t0), 1)
    
    # IRF on a symmetric delay vector (gives an easier convolution product)
    nb_t_irf = 1000
    t_irf = [-nb_t_irf/2*step_t + n*step_t for n in range(nb_t_irf+1)] # delay vector
    t_irf = np.asarray(t_irf)
    irf = 1/(crossco*np.sqrt(2*np.pi)) * np.exp(-1/2 * (t_irf/crossco)**2) # IRF function
    
    # Convolution of the 2 functions
    osc_conv = np.convolve(damped_osc, irf)
    osc_conv = osc_conv[(nb_add_t+int(nb_t_irf/2)):(nb_t+nb_add_t+int(nb_t_irf/2))] # takes only the good delay range
    osc_conv = amplitude * osc_conv/np.max(osc_conv) # normalization by the asked amplitude
    
    return osc_conv


# Gaussian function
# x : array for x axis
# mu : value of the center of the gaussian
# sig : FWHM 
# amplitude : amplitude of the gaussian
def gaussian(x, mu, sig, amplitude):
    return amplitude*np.exp(-np.power(x - mu, 2.) / (2 * np.power(sig, 2.)))

# Comvolution of two arrays
def convolve(arr, kernel):
    """Simple convolution of two arrays."""
    npts = min(arr.size, kernel.size)
    pad = np.ones(npts)
    tmp = np.concatenate((pad*arr[0], arr, pad*arr[-1]))
    out = np.convolve(tmp, kernel, mode='valid')
    noff = int((len(out) - npts) / 2)
    return out[noff:noff+npts]

# Step function (heavyside) 
def heavy(t, midle, offset_neg, offset_pos):
    """Heaviside step function."""
    o = np.zeros(t.size) 
    imidn = min(np.where(t >= midle)[0])
    o[:imidn] = offset_neg
    imid = max(np.where(t <= midle)[0])
    o[imid:] = offset_pos
    return o

# Oscillation damped 
def DampedOsc(t, amplitude=1, t0=0, damping=0.4, period=0.3, phase=0):
    # returns the signal of damped oscillations
    omega = 2*np.pi/period
    return amplitude * np.exp(-(t-t0)/damping) * np.cos(omega*(t-t0)+phase)

# Oscillation damped * step function (heavyside) 
def DampedOsc_heavy(t, amplitude=1, t0=0, damping=0.4, period=0.3, phase=0):
    # Return a Damped oscillation convolved with an heavyside
    hv = heavy(t, midle = t0, offset_neg=0, offset_pos=1)
    dos = DampedOsc(t, amplitude=amplitude, t0=t0, damping=damping, period=period, phase=phase)
    return dos*hv

# Oscillation damped * step function (heavyside) (x) IRF (Gaussian) 
def DampedOsc_heavy_conv(t, amplitude=1, t0=0, damping=0.4, period=0.3, phase=0, mu=0.1, sig=0.235, g_amplitude=1):
    # Return a damped oscillation multiplied by a step function, then convolve it with a gaussian
    Gauss = gaussian(t, mu, sig, g_amplitude)
    DH = DampedOsc_heavy(t, amplitude=amplitude, t0=t0, damping=damping, period=period, phase=phase)
    conved = convolve(Gauss,DH)
    return conved

# Oscillation damped * (x) IRF (Gaussian) 
def DampedOsc_conv(t, amplitude=1, t0=0, damping=0.4, period=0.3, phase=0, mu=0.1, sig=0.235, g_amplitude=1):
    # Return a damped oscillation multiplied by a step function, then convolve it with a gaussian
    Gauss = gaussian(t, mu, sig, g_amplitude)
    DO = DampedOsc(t, amplitude=amplitude, t0=t0, damping=damping, period=period, phase=phase)
    conved = convolve(Gauss,DO)
    return conved


# =============================================================================
#                                Reading dataset
# =============================================================================


# Select folder and file
wl_peak = [500, 740]
d = da.treat_folder(5, folder='dataset/CsCoW/300K/short/', pump_wl=850) #CsCoW300K
#d = da.treat_folder(2, folder='dataset/CoW/short/', pump_wl=850) #CoW300K
#d = da.treat_folder(7, folder='dataset/CsCoW/230K/short/', pump_wl=850) #CsCoW230K
#d = da.treat_folder(19, folder='dataset/CsCoW/100K/short/', pump_wl=850) #CsCoW100K

# Define wavelengths to process
wavelengths = [600]  # Example wavelengths to process

# Loop through each wavelength
for wavelength in wavelengths:
    # Get data for current wavelength
    trans = da.plot_deltaOD(d, [wavelength], avg_nm=30, nochirp='all', return_transients=True)
    data = np.array(trans[0]).flatten()
    delays = np.array(trans[2]).flatten()
    
    # Remove the offset at negative delays
    t = delays
    # Create data2 by subtracting the mean of the first 100 points from data
    mean_first_100 = np.mean(data[:100])
    data = data - mean_first_100
    I = data   
    
    # Define fitting range
    t_fit_start = 0.2  # Start fitting from 0.2 ps
    fit_indix = np.argmax(t >= t_fit_start)
    t_fit = t[fit_indix:]
    data_fit = data[fit_indix:]
    
    mod = Model(ExpPop, prefix='ep1_') + Model(ExpPop, prefix='ep2_')
    pars = mod.make_params()    

    # # Population1 parameters for CoW700nm
    # pars['ep1_amplitude'].set(value=-4.5e-03, vary=False) 
    # pars['ep1_t0'].set(value=0.05, vary=False) 
    # pars['ep1_crossco'].set(value=5e-2, vary=False)
    # pars['ep1_pop'].set(value=0.05, min=0, max=1, vary=False)
    # pars['ep1_cst'].set(value=0, vary=False)
    
    # # Population2 parameters
    # pars['ep2_amplitude'].set(value=-4.54e-03, vary=False) 
    # pars['ep2_t0'].set(value=0.05, vary=False) 
    # pars['ep2_crossco'].set(value=5e-2, vary=False)
    # pars['ep2_pop'].set(value=10,  vary=False)
    # pars['ep2_cst'].set(value=0, vary=False)
    
    # Population1 parameters
    pars['ep1_amplitude'].set(value=-2.54e-04, vary=True) 
    pars['ep1_t0'].set(value=0.05, vary=False) 
    pars['ep1_crossco'].set(value=5e-2, vary=False)
    pars['ep1_pop'].set(value=0.05, min=0, max=1, vary=False)
    pars['ep1_cst'].set(value=0, vary=True)
    
    # Population2 parameters
    pars['ep2_amplitude'].set(value=2.54e-04, vary=True) 
    pars['ep2_t0'].set(value=0.05, vary=False) 
    pars['ep2_crossco'].set(value=5e-2, vary=False)
    pars['ep2_pop'].set(value=1,  vary=True)
    pars['ep2_cst'].set(value=0, vary=False)
    
    # Perform fitting on the specified range
    result = mod.fit(data_fit, params=pars, t=t_fit)
    comps = result.eval_components()
    A = I - result.eval(t=delays)  # Calculate residuals using the entire delay range
    
    # Change the index to plot and analyze only after time = 0
    t_threshold = 0.2
    indix = np.argmax(t >= t_threshold)
    t = t[indix:]
    B = A[indix:]
    dt = t[2] - t[1]  # Time step for STFT
    
    
    # plt.subplot()
    # plt.xlim(0.2, 2)
    # plt.plot(delays, I, label='exp.')
    # plt.plot(delays, result.eval(t=delays), label='Fit', linestyle='--', linewidth=2)
    # plt.title('Fitting Result')
    # plt.xlabel('Time (ps)')
    # plt.ylabel('DeltaOD')
    # plt.legend()
    print(result.fit_report())
    
    # DampedOsc_heavy_conv(t, amplitude=1, t0=0, damping=0.4, period=0.3, phase=0, mu=0.1, sig=0.235, g_amplitude=1)
    mod = Model(DampedOsc_conv, prefix='osc1_') + Model(DampedOsc_conv, prefix='osc2_') 
#    mod = Model(DampedOsc_conv, prefix='osc1_') + Model(DampedOsc_conv, prefix='osc2_')+ Model(DampedOsc_conv, prefix='osc3_') 
    pars=mod.make_params()

    # Components parameters
    # Oscillation 1
    pars['osc1_amplitude'].set(value=1.2e-4,min=0, vary=True)
    pars['osc1_t0'].set(value=0.05, vary=True) # 0.05
    pars['osc1_damping'].set(value = 1.2, min=0.5,vary=True)
    pars['osc1_period'].set(value=cmm1_to_ps(129), vary=False)
    pars['osc1_phase'].set(value=0,vary=True)
    pars['osc1_mu'].set(value=np.median(t), vary=False)
    pars['osc1_sig'].set(value=0.065, min = 0.06, max = 0.2, vary=False)
    pars['osc1_g_amplitude'].set(value=0.058, vary=False)

    # Oscillation 2
    pars['osc2_amplitude'].set(value=2.84e-4,min=0, vary=True)#
    #pars['osc2_amplitude'].set(value=-6.84e-4, vary=True)#
    pars['osc2_t0'].set(value=0.05, vary=True) # 0.2
    pars['osc2_damping'].set(value = 1.2,min=0.5, vary=True)
    #pars['osc2_period'].set(value=cmm1_to_ps(57.5), vary=True)
    pars['osc2_period'].set(value=cmm1_to_ps(58), vary=False)
    pars['osc2_phase'].set(value=0,min=-1,max=1, vary=True)
    pars['osc2_mu'].set(value=np.median(t), vary=False)
    pars['osc2_sig'].set(value=0.065, min = 0.06, max = 0.2, vary=False)
    pars['osc2_g_amplitude'].set(value=0.0135, vary=False)
  
    
    # # Oscillation 3
    # pars['osc3_amplitude'].set(value=1.84e-4,min=0, vary=True)
    # #pars['osc3_amplitude'].set(value=-6.84e-4, vary=True)#
    # pars['osc3_t0'].set(value=0.05, vary=False) # 0.2
    # pars['osc3_damping'].set(value = 1.2,vary=True)
    # #pars['osc3_period'].set(value=cmm1_to_ps(57.5), vary=True)
    # pars['osc3_period'].set(value=cmm1_to_ps(85), vary=True)
    # pars['osc3_phase'].set(value=0, min=-1,max=1,vary=True)
    # pars['osc3_mu'].set(value=np.median(t), vary=False)
    # pars['osc3_sig'].set(value=0.065, min = 0.06, max = 0.2, vary=False)
    # pars['osc3_g_amplitude'].set(value=0.0135, vary=False)


    
    # Do calculations
    result2 = mod.fit(B, params=pars, t=t)
    comps2 = result2.eval_components()
    Subtract = B-result2.best_fit
    pfit = result2.params
    
#     # Plot function
#     fig, (ax1,ax2,ax3,ax4) = plt.subplots(4,1, sharex=True, sharey=False, 
#                                       figsize=(9,14), num='FIT2',
#                                       gridspec_kw={'hspace': 0, 
#                                                     'wspace' : 0.1,
#                                                     'height_ratios': [1,1,1, 0.5]})
    
#     ax1.plot(delays, I,  marker='o', markersize=4, label='Osc_contrib.', color='k')
#     ax1.plot(delays, result.eval(t=delays), label='Fit', linestyle='--',color='r')
    
    
#     # The result of the first fit
#     ax2.plot(t, B,linestyle='', marker='o', markersize=4, label='Osc_contrib.', color='k')
#     # The new fit result
#     ax2.plot(t, result2.best_fit,'-',color='r',linewidth=3, alpha=1, label='best_fit')
#     plt.xlabel('Delay (ps)')
#     #plt.ylabel('DeltaOD')

#     # The initial dataset
#     #ax2.plot(t, B, marker='o', markersize=1, label='yfit', color='r', alpha = 0.2)
#     # The previous fit result
#     ax3.plot(t, B, marker='o',color='k', label='Osc_contrib.', alpha=0.2, markersize=0.1)
#     # The new components 
#     ax3.plot(t, comps2['osc1_'], '-',color='g', label='Short_Osc')
#     ax3.plot(t, comps2['osc2_'], '-',color='b', label='Long_Osc')
# #    ax2.plot(t, comps2['osc3_'], '-',color='r', label='Osc3')

#     # The residual : previous fit results - new fit
#     ax4.plot(t, Subtract, linestyle='',marker='o', label='Residual', color='grey')
    
#     # Set x-axis limits
#     ax1.set_xlim(0, 2.0)
#     ax1.set_ylim(-0.0001, 0.00035)
#     ax2.set_xlim(0, 2.0)
#     ax3.set_xlim(0, 2.0)
#     ax4.set_xlim(0, 2.0)
#     ax4.set_ylim(-8e-5, 8e-5)
    
    
#     # 塗りつぶし部分の追加
#     ax1.axvspan(0, 0.2, color='grey')
#     ax2.axvspan(0, 0.2, color='grey')
#     ax3.axvspan(0, 0.2, color='grey')
#     ax4.axvspan(0, 0.2, color='grey')
    # Plot function
    fig, (ax1,ax2,ax3,ax4) = plt.subplots(4,1, sharex=True, sharey=False, 
                                      figsize=(9,14), num='FIT2',
                                      gridspec_kw={'hspace': 0, 
                                                    'wspace' : 0.1,
                                                    'height_ratios': [1,1,1,0.5]})
    
    ax1.plot(delays, I*1000,  marker='o', markersize=4, label='Osc_contrib.', color='k')
    ax1.plot(delays, result.eval(t=delays)*1000, label='Fit', linestyle='--',color='r')
    
    
    # The result of the first fit
    ax2.plot(t, B*1000,linestyle='', marker='o', markersize=4, label='Osc_contrib.', color='k')
    # The new fit result
    ax2.plot(t, result2.best_fit*1000,'-',color='r',linewidth=3, alpha=1, label='best_fit')
    plt.xlabel('Delay (ps)',fontsize=20)
    #plt.ylabel('DeltaOD')

    # The initial dataset
    #ax2.plot(t, B, marker='o', markersize=1, label='yfit', color='r', alpha = 0.2)
    # The previous fit result
    ax3.plot(t, B*1000, marker='o',color='k', label='Osc_contrib.', alpha=0.2, markersize=0.1)
    # The new components 
    ax3.plot(t, comps2['osc1_']*1000, '-',color='g', label='Short_Osc')
    ax3.plot(t, comps2['osc2_']*1000, '-',color='b', label='Long_Osc')
#    ax2.plot(t, comps2['osc3_'], '-',color='r', label='Osc3')

    # The residual : previous fit results - new fit
    ax4.plot(t, Subtract*1000, linestyle='',marker='o', label='Residual', color='grey')
    
    # Set x-axis limits
    ax1.set_xlim(0, 2.0)
    ax1.set_ylim(0.2, 0.7)
    ax2.set_xlim(0, 2.0)
    ax2.set_ylim(-0.18, 0.18)
    ax3.set_xlim(0, 2.0)
    ax3.set_ylim(-0.18, 0.18)
    ax4.set_xlim(0, 2.0)
    ax4.set_ylim(-0.18, 0.18)
    # ax3.set_ylim(-8e-5, 8e-5)
    
    
    # 塗りつぶし部分の追加
    ax1.axvspan(0, 0.2, color='grey')
    ax2.axvspan(0, 0.2, color='grey')
    ax3.axvspan(0, 0.2, color='grey')
    ax4.axvspan(0, 0.2, color='grey')
    
    ax1.hlines(0, delays[0],delays[-1], linestyles = 'dashed', color = 'grey')
    ax2.hlines(0, delays[0],delays[-1], linestyles = 'dashed', color = 'grey')
    ax3.hlines(0, delays[0],delays[-1], linestyles = 'dashed', color = 'grey')
    ax4.hlines(0, delays[0],delays[-1], linestyles = 'dashed', color = 'grey')
    
    fig.text(0.01, 0.5, 'ΔmOD', va='center', rotation='vertical', fontsize=20)
    ax1.tick_params(labelsize=20)
    ax2.tick_params(labelsize=20)
    ax3.tick_params(labelsize=20)
    ax4.tick_params(labelsize=20)


    ax1.legend()
    ax2.legend()
    ax3.legend()
    ax4.legend()
    
#     ax2.hlines(0, delays[0],delays[-1], linestyles = 'dashed', color = 'grey')
#     ax3.hlines(0, delays[0],delays[-1], linestyles = 'dashed', color = 'grey')
#     ax4.hlines(0, delays[0],delays[-1], linestyles = 'dashed', color = 'grey')
    
#     fig.text(0.02, 0.5, 'DeltaOD', va='center', rotation='vertical', fontsize=20)


#     ax1.legend()
#     ax2.legend()
#     ax3.legend()
#     ax4.legend()
    
    
    
    
    # plt.figure(figsize=(6, 3))
    # plt.xlim(0, 2.2)
    # plt.plot(t, B,linestyle='-', marker='o', markersize=4, label='Osc_contrib.', color='k')
    # plt.plot(t, result2.best_fit,'-',color='b',linewidth=3, alpha=1, label='best_fit')
    #plt.plot(t, comps2['osc1_'], '-',color='g', label='Short_Osc',linewidth=1)
    #plt.plot(t, comps2['osc2_'], '-',color='b', label='Long_Osc',linewidth=1)
    # #plt.ylim(-0.001, 0.001)


    print(result2.fit_report())
 
    
 
    
 
    #================================-FFT============================================
    # Adjust parameters for higher resolution
#    nperseg = 181  # Increase segment length
#    nfft = 2000  # Increase FFT points
#    noverlap = 180  # Use half overlap
#    
#    # Compute STFT with Gaussian window
#    window = ('gaussian', 60)  # Standard deviation of the Gaussian window
#    f, times, Zxx = stft(B, fs=0.001/dt, nperseg=nperseg, nfft=nfft, noverlap=noverlap, window=window)
#    
#    # Calculate amplitude spectrum for a specific frequency component
#    frequency_index = 10  # Example: calculate amplitude spectrum for the 10th frequency component
#    amplitude_freq = np.abs(Zxx[frequency_index, :])  # Amplitude spectrum for the chosen frequency component
#    
#    # Calculate the sum of amplitude spectrum over the entire time range
#    amplitude_sum = np.sum(np.abs(Zxx), axis=1)  # Sum over the time axis
    #===========================================================================
    
    
    
    
    
    
    
    # # Plotting
    # plt.figure(figsize=(12, 8))
    
    # plt.subplot(2, 2, 1)
    # plt.xlim(0.2, 2)
    # plt.plot(delays, I, label='exp.')  # Plot original data
    # plt.plot(delays, result.eval(t=delays), label='Fit', linestyle='--', linewidth=2)  # Plot fitting result on the entire range
    # plt.title('Fitting Result')
    # plt.xlabel('Time (ps)')
    # plt.ylabel('DeltaOD')
    # plt.legend() 
    
    # # Original intensity plot
    # plt.subplot(2, 2, 2)
    # plt.xlim(0.2, 2)
    # plt.plot(t, B, label='Residuals')
    # plt.title('Intensity Plot')
    # plt.xlabel('Time (t)')
    # plt.ylabel('Intensity')
    # plt.legend()
    
    # # STFT plot
    # plt.subplot(2, 2, 3)
    # plt.pcolormesh((times + t_threshold * 1000)/1000, 33.3 * 1000 * f, np.abs(Zxx), shading='auto', vmin=1e-5, vmax=0.00005, cmap='jet')
    # plt.title('STFT Magnitude')
    # plt.xlabel('Time [ps]')
    # plt.ylabel('Wavenumber / cm$^{-1}$')
    # plt.colorbar(label='Amplitude')
    # plt.ylim(20, 500)
    # plt.tight_layout()
    
    # # Amplitude vs Wavenumber plot for the entire time range
    # plt.subplot(2, 2, 4)
    # plt.plot(33.3 * 1000 * f, amplitude_sum, label=f'Integrated Intensity over Time, {wavelength} nm')  # Plot integrated amplitude spectrum
    # plt.title(f'Integrated Amplitude Spectrum over Time, {wavelength} nm')
    # plt.xlabel('Wavenumber / cm$^{-1}$')
    # plt.ylabel('Amplitude')
    # plt.xlim(20, 1000)
    # plt.legend()
    
    # plt.tight_layout()
    # plt.show()
