# Supplementary material for: Ultrafast charge-transfer-induced spin transition in cobalt-tungstate molecular photomagnets
Source: Nat Commun. 2025 Jun 6;16:5012. doi: 10.1038/s41467-025-60401-4 (PMC12144094; doi:10.1038/s41467-025-60401-4)
Supplement: Supplementary file 5 — Source Data [file 41467_2025_60401_MOESM5_ESM.zip › Source_Data_files/Pump_probe_measurements/Data_treatment_wl.py]

import matplotlib.pyplot as plt
import numpy as np
import datastorage
import os
import glob
from datetime import date
import matplotlib
import scipy.signal
from scipy.optimize import curve_fit
import matplotlib.pyplot as plt
from matplotlib.image import NonUniformImage
from matplotlib import cm
from scipy.stats import binned_statistic_2d


#matplotlib.use('Qt5Agg')


################################################################################
########### General utils
################################################################################  

import utilswl as utils # util and general functions, that are in utils.py


def fit_chirp(wl, delay_peaks):
    import lmfit
    model = lmfit.models.ParabolicModel()
    pars = model.make_params()
    out = model.fit(delay_peaks, params=pars, x=wl)
    print(out.fit_report())
    return out


def fit_step(xx, yy):
    import lmfit
    model = lmfit.models.ConstantModel() + lmfit.models.StepModel(form='erf')
    pars = model.make_params()
    pars['c'].set(value=np.average(yy[:10]), min=-1, max=1, vary=True)
    pars['sigma'].set(value=0.1, min=0.01, max=1, vary=True)
    pars['amplitude'].set(value=np.min(yy), vary=True)
    out = model.fit(yy, params=pars, x=xx)
    sigma = out.params['sigma'].value 
    time_res = np.int(np.sqrt(2)*sigma*1000)
    
    fig, ax = plt.subplots()
    ax.plot(xx, yy, 'o')
    ax.plot(xx, out.best_fit, 'r--')
    ax.set_title('Time resolution = {} fs'.format(time_res))
    print(out.fit_report())
    return out

def filter_lim_max(on_bin, off_bin, deltaOD_bin, wl_lim, lim):
    '''filter that removes every ON-OFF duo that has one of its ON or OFF shot 
    whose intensity at the specified wavelength is greater than the specified limit'''
    nb_shots = np.shape(on_bin)[0]
    
    on_filt = []
    off_filt = []
    deltaOD_filt = []
    for shot in range(nb_shots):
        if on_bin[shot, wl_lim]<lim and off_bin[shot, wl_lim]<lim: #filtering: keeps only ON-OFF duos with both values below the limit
            on_filt.append(on_bin[shot])
            off_filt.append(off_bin[shot])
            deltaOD_filt.append(deltaOD_bin[shot])
    on_filt = np.array(on_filt)
    off_filt = np.array(off_filt)
    deltaOD_filt = np.array(deltaOD_filt)
    
    # if every shot has been removed, it returns a NaN array of the same size as a wl spectrum
    if not on_filt.size:
        on_filt = on_bin[0] * np.nan
        off_filt = off_bin[0] * np.nan
        deltaOD_filt = deltaOD_bin[0] * np.nan
    
    return on_filt, off_filt, deltaOD_filt

def filter_lim_min(on_bin, off_bin, deltaOD_bin, wl_lim, lim):
    '''filter that removes every ON-OFF duo that has one of its ON or OFF shot 
    whose intensity at the specified wavelength is lower than the specified limit'''
    nb_shots = np.shape(on_bin)[0]
    
    on_filt = []
    off_filt = []
    deltaOD_filt = []
    for shot in range(nb_shots):
        if on_bin[shot, wl_lim]>lim and off_bin[shot, wl_lim]>lim: #filtering: keeps only ON-OFF duos with both values above the limit
            on_filt.append(on_bin[shot])
            off_filt.append(off_bin[shot])
            deltaOD_filt.append(deltaOD_bin[shot])
    on_filt = np.array(on_filt)
    off_filt = np.array(off_filt)
    deltaOD_filt = np.array(deltaOD_filt)
    
    # if every shot has been removed, it returns a NaN array of the same size as a wl spectrum
    if not on_filt.size:
        on_filt = on_bin[0] * np.nan
        off_filt = off_bin[0] * np.nan
        deltaOD_filt = deltaOD_bin[0] * np.nan
    
    return on_filt, off_filt, deltaOD_filt


################################################################################
############ Data treatment
################################################################################

def treat_file(dset, pump_px=1, filter_mode=('', 600, 4000), absorption_increase=True, treat_shot_to_shot=False):
    ''' filter_mode takes as arguments the mode (lim_max or lim_min), 
    the wavelength at which we want to set a limit, and the the value of the limit'''
    
    data = dset.data
    wl = dset.wl
    nshots = dset.nshots
    
    #   Extraction of ON and OFF shots
    # for a comparison between any adjacent shots
    if treat_shot_to_shot:
        on_bin = []
        off_bin = []
        deltaOD_bin = []
        for shot_nb in range(nshots)[::2]:
            # If the absorption of the sample increases at the wavelength of the pump_px when pump is on
            if absorption_increase == True:
                # check between 2 consecutive shots which one is off and and on so that on > off
                if data[shot_nb, pump_px] > data[shot_nb+1, pump_px]:
                    on_shot = data[shot_nb]
                    off_shot = data[shot_nb+1]
                else:
                    off_shot = data[shot_nb]
                    on_shot = data[shot_nb+1]
            # If the absorption of the sample decreases at the wavelength of the pump_px when pump is on
            else:
                # check between 2 consecutive shots which one is off and and on so that on < off
                if data[shot_nb, pump_px] < data[shot_nb+1, pump_px]:
                    on_shot = data[shot_nb]
                    off_shot = data[shot_nb+1]
                #if off < on, we switch the absorption:
                else:
                    off_shot = data[shot_nb]
                    on_shot = data[shot_nb+1]
            on_clip = np.clip(on_shot, a_min=0.00001, a_max=10000)
            off_clip = np.clip(off_shot, a_min=0.00001, a_max=10000)
            deltaOD_clip = np.log10(off_clip/on_clip)
            on_bin.append(on_clip)
            off_bin.append(off_clip)
            deltaOD_bin.append(deltaOD_clip)
        # conversion in arrays
        on_bin = np.array(on_bin)
        off_bin = np.array(off_bin)
        deltaOD_bin = np.array(deltaOD_bin)
        
        # average values
        on = np.average(on_bin, axis=0)
        off = np.average(off_bin, axis=0)
        deltaOD = np.average(deltaOD_bin, axis=0)
    
    # for a comparison between the averaged signals
    else:
        data_even = np.average(data[::2,:], axis=0)
        data_odd = np.average(data[1::2,:], axis=0)
        
        # If the absorption of the sample increases at the wavelength of the pump_px when pump is on
        if absorption_increase == True:
            # check between the 2 sets of shots which one is off and and on so that on > off
            if data_even[pump_px] < data_odd[pump_px]:
                on = data_odd
                off = data_even
                on_parity = 'odd'
            else:
                on = data_even
                off = data_odd
                on_parity = 'even'
        # If the absorption of the sample decreases at the wavelength of the pump_px when pump is on
        else:
            # check between 2 consecutive shots which one is off and and on so that on < off
            if data_even[pump_px] > data_odd[pump_px]:
                on = data_odd
                off = data_even
                on_parity = 'odd'
            else:
                on = data_even
                off = data_odd
                on_parity = 'even'
        on = np.clip(on, a_min=0.00001, a_max=10000)
        off = np.clip(off, a_min=0.00001, a_max=10000)
        deltaOD = np.log10(off/on)
        
        # if a filter is asked, this section extracts the individual ON and OFF shots
        if filter_mode:
            if on_parity=='odd':
                on_bin = data[1::2,:]
                off_bin = data[::2,:]
            else:
                on_bin = data[::2,:]
                off_bin = data[1::2,:]
            on_bin = np.clip(on_bin, a_min=0.00001, a_max=10000)
            off_bin = np.clip(off_bin, a_min=0.00001, a_max=10000)
            deltaOD_bin = np.log10(off_bin/on_bin)
    
    # Check if there are filters and apply them
    if np.array(filter_mode).ndim == 1: # if zero or one filter is applied
        nb_filters = 1
        if not filter_mode[0]:
            filter_data = False # no filter if the filter mode is an empty string
        else:
            filter_data = True
    else:                               # if several filters are applied
        nb_filters = np.shape(filter_mode)[0]
        filter_data = True
    
    if filter_data:
        # Apply the filters
        for filter_idx in range(nb_filters):
            if nb_filters==1:
                filt = filter_mode
            else:
                filt = filter_mode[filter_idx]
            
            filter_type = filt[0]
            wl_lim = utils.val_to_idx(filt[1], wl)
            lim = filt[2]
            
            if filter_type=='lim_max':
                on_bin, off_bin, deltaOD_bin = filter_lim_max(on_bin, off_bin, deltaOD_bin, wl_lim, lim)
            elif filter_type=='lim_min':
                on_bin, off_bin, deltaOD_bin = filter_lim_min(on_bin, off_bin, deltaOD_bin, wl_lim, lim)
        
        # Averages the filtered signal
        if treat_shot_to_shot:
            on = np.average(on_bin, axis=0)
            off = np.average(off_bin, axis=0)
            deltaOD = np.average(deltaOD_bin, axis=0)
        else:
            on = np.average(on_bin, axis=0)
            off = np.average(off_bin, axis=0)
            deltaOD = np.log10(off/on)
        
        # calculates the percentage of removed shots
        filtered_perc = (1 - np.shape(on_bin)[0]/(nshots/2))*100
    else: filtered_perc=0

    return on, off, deltaOD, filtered_perc


def treat_folder(run, folder='', pump_wl=480, force=False, save=True, filter_mode=('', 600, 4000), choose_RT=(False, []), pump ='on', absorption_increase=True):
    
    # If we treat today's file, there is no need to precise the folder in the function arguments
    if not folder:
        today = date.today()
        folder = os.path.join('../', today.strftime("%Y"), today.strftime("%Y_%m"), today.strftime("%Y_%m_%d"))
        folder += '/'
    
    dset_fpath = os.path.join(folder, 'run{}_dset.h5'.format(run)) # run path
    
    # get all the delay points already saved, i.e. all the files in the run folder
    fnames = utils.get_fnames(run, folder)
    N = len(fnames)
    
    if (not os.path.exists(dset_fpath)):
        force = True # forces the data treatment if never done before
    
    # forces the data treatment if never done before OR asked by user
    if force:
        print('Processing all files in {} for run {}'.format(folder, run))
        # initialize positions and delays vectors
        pos = []
        delays = []
        filt_perc_bin = []
        
        # loop to treat every delay point
        for n, fname in enumerate(fnames):
            print('\r Treating file {} of {}: {}'.format(n+1, N, fname), sep=' ', end='', flush=True)
            
            # read the data at delay point n
            fname = os.path.join(folder, 'run%04d'%run, fname)
            dset = datastorage.read(fname)
            
            # imports the global parameters of the scan
            if n == 0:
                nshots = dset.nshots
                #comment = dset.info.comment
                
                wl = dset.wl # import WL calibration
                pump_px = utils.val_to_idx(pump_wl, wl) # find the pump pixel from the wavelength
                
                t0_mm = dset.t0
                delays_singleT = dset.delays_single_trip    # delay vector
                N_delays = dset.number_delays               # number of delays in a single trip
                nb_RT = dset.number_roundtrips              # number of roundtrips
                roundtrip = dset.roundtrip                  # true if back and forth trips
                nb_scans = nb_RT                            # total number of scans, both back and forth if rountrip=true
                if roundtrip: nb_scans *= 2                 # to account for back and forth trips
                
                # initialize the full multiscan arrays with NaN
                on_multi = np.empty((nb_scans, N_delays, len(wl)), dtype=object).astype('float64')
                off_multi = np.empty((nb_scans, N_delays, len(wl)), dtype=object).astype('float64')
                deltaOD_multi = np.empty((nb_scans, N_delays, len(wl)), dtype=object).astype('float64')
            
            #   Extracts the on, off and deltaOD spectra at the current delay
            
            # pump='off' option corresponds to experiments, without any pump leak, 
            # where ON and OFF spectra are guessed from the expected signal
            if pump == 'on':
                # in the case of a pump leak, absorption_increase is kept to True by default
                on, off, deltaOD, filt_perc = treat_file(dset, pump_px, filter_mode)
            if pump == 'off':
                # without any pump leak, absorption direction (increase or decrease) is determined by user
                on, off, deltaOD, filt_perc = treat_file(dset, pump_px, filter_mode, absorption_increase)
            
            # current scan number
            scan_nb = dset.current_roundtrip
            if roundtrip:
                if dset.trip_direction == 'forth': scan_nb = 2*scan_nb - 1
                if dset.trip_direction == 'back': scan_nb = 2*scan_nb
            
            # appends the delays only if it is the first trip
            if scan_nb==1: delays.append(dset.delay)
            
            # finds the index of the current delay in the delays vector
            current_delay_idx = np.where(delays_singleT == dset.delay)
            current_delay_idx = int(current_delay_idx[0])
            
            # appends the positions vector
            pos.append(dset.positions)
            
            # appends the on, off, deltaOD spectra of the current delay in the full arrays
            on_multi[scan_nb-1, current_delay_idx, :] = on
            off_multi[scan_nb-1, current_delay_idx, :] = off
            deltaOD_multi[scan_nb-1, current_delay_idx, :] = deltaOD
            filt_perc_bin.append(filt_perc)
        
        # Takes the average over all the scans
        if scan_nb==1:  # if the first roundtrip is not finished yet, there are still empty points
            on_bin = np.nanmean(on_multi[:, :(current_delay_idx+1), :],axis=0) # current_delay_idx is the index of the lastly treated file
            off_bin = np.nanmean(off_multi[:, :(current_delay_idx+1), :],axis=0)
            deltaOD_bin = np.nanmean(deltaOD_multi[:, :(current_delay_idx+1), :],axis=0)
        else:
            # if one wants to average over specific trips specified in choose_RT[1]
            if choose_RT[0]:
                on_bin = np.nanmean(on_multi[choose_RT[1]-1],axis=0)
                off_bin = np.nanmean(off_multi[choose_RT[1]-1],axis=0)
                deltaOD_bin = np.nanmean(deltaOD_multi[choose_RT[1]-1],axis=0)
            # if one wants to average over all the trips
            else:
                on_bin = np.nanmean(on_multi,axis=0)
                off_bin = np.nanmean(off_multi,axis=0)
                deltaOD_bin = np.nanmean(deltaOD_multi,axis=0)
        
        # compiles the treated data in a datastorage format
        out = datastorage.DataStorage(on = np.array(on_bin),
                                      off = np.array(off_bin),
                                      deltaOD = np.array(deltaOD_bin),
                                      on_multi = np.array(on_multi),
                                      off_multi = np.array(off_multi),
                                      deltaOD_multi = np.array(deltaOD_multi),
                                      filter_perc = np.array(filt_perc_bin),
                                      pos = np.array(pos),
                                      delays = np.array(delays),
                                      wl = wl,
                                      nshots = nshots,
                                      fnames = np.array(fnames),
                                      #comment = comment,
                                      run = run,
                                      pump_wl = pump_wl,
                                      pump_px = pump_px,
                                      number_roundtrips = nb_RT, 
                                      roundtrip = roundtrip,
                                      nb_treated_scans = scan_nb,
                                      t0 = t0_mm)
    
    # if data treatment has already been done once but not with all the delay points: 
    # update of the treatment file
    else:
        print('Updating {}'.format(dset_fpath))
        
        # reads the already existing treatment file
        out = datastorage.read(dset_fpath)
        out.filename = dset_fpath # ensures that further savings will work
        
        # compares the number of already-treated files to the current number of files in the run folder
        new_fnames = utils.compare_lists(out.fnames, fnames)
        
        if len(new_fnames) == 0:            # if no change
            print('No new files found!!!')
        else:                               # if new files
            
            # recall the pump pixel already used and some scan parameters
            pump_px = out.pump_px
            roundtrip = out.roundtrip
            
            # reload the already existing data
            on_multi = out.on_multi
            off_multi = out.off_multi
            deltaOD_multi = out.deltaOD_multi
            filt_perc_bin = out.filter_perc
            
            delays = out.delays
            pos = out.pos
            
            # loop to treat the new delays only
            for n, fname in enumerate(new_fnames):
                print('\r Treating file {} of {}: {}'.format(n+1, len(new_fnames), fname), sep=' ', end='', flush=True) 
                
                # read the delay point n
                fname = os.path.join(folder, 'run%04d'%run, fname)
                dset = datastorage.read(fname)
                
                #   Extracts the on, off and deltaOD spectra at the current delay
                if pump == 'on':
                    # in the case of a pump leak, absorption_increase is kept to True by default
                    on, off, deltaOD, filt_perc = treat_file(dset, pump_px, filter_mode)
                if pump == 'off':
                    # without any pump leak, absorption direction (increase or decrease) is determined by user
                    on, off, deltaOD, filt_perc = treat_file(dset, pump_px, filter_mode, absorption_increase)
                
                # current scan number
                scan_nb = dset.current_roundtrip
                if roundtrip:
                    if dset.trip_direction == 'forth': scan_nb = 2*scan_nb - 1
                    if dset.trip_direction == 'back': scan_nb = 2*scan_nb
                
                # appends the delays only if it is the first trip
                if scan_nb==1: delays = np.append(delays, dset.delay)
                # finds the index of the current delay in the delays vector
                current_delay_idx = np.where(dset.delays_single_trip == dset.delay)
                current_delay_idx = int(current_delay_idx[0])
                
                # appends the positions vector
                pos = np.append(pos, dset.positions)
                
                # appends the on, off, deltaOD spectra of the current delay in the full arrays
                on_multi[scan_nb-1, current_delay_idx, :] = on
                off_multi[scan_nb-1, current_delay_idx, :] = off
                deltaOD_multi[scan_nb-1, current_delay_idx, :] = deltaOD
                filt_perc_bin = np.append(filt_perc_bin, filt_perc)
                #filt_perc_bin.append(filt_perc)
            
            # Takes the average over all the scans and updates the treated file
            if scan_nb==1:  # if the first roundtrip is not finished yet, there are still empty points
                out.on = np.nanmean(on_multi[:, :(current_delay_idx+1), :],axis=0)
                out.off = np.nanmean(off_multi[:, :(current_delay_idx+1), :],axis=0)
                out.deltaOD = np.nanmean(deltaOD_multi[:, :(current_delay_idx+1), :],axis=0)
            else:
                # if one wants to average over specific trips specified in choose_RT[1]
                if choose_RT[0]:
                    on_bin = np.nanmean(on_multi[choose_RT[1]-1],axis=0)
                    off_bin = np.nanmean(off_multi[choose_RT[1]-1],axis=0)
                    deltaOD_bin = np.nanmean(deltaOD_multi[choose_RT[1]-1],axis=0)
                # if one wants to average over all the trips
                else:
                    on_bin = np.nanmean(on_multi,axis=0)
                    off_bin = np.nanmean(off_multi,axis=0)
                    deltaOD_bin = np.nanmean(deltaOD_multi,axis=0)
            
            out.pos = pos
            out.delays = delays
            out.fnames = np.append(out.fnames, new_fnames)
            out.filter_perc = np.append(out.filter_perc, filt_perc_bin)
            out.nb_treated_scans = scan_nb
    
    # Prints the average percentage of filtered laser shots if filter_mode = True
    if filter_mode[0]:
        print('\n Percentage of filtered shots: {:.3} %'.format(np.average(out.filter_perc)))
    
    # saves the treated file
    if save:
        print('\n Saving data as run{}_dset.h5'.format(run))
        out.save(dset_fpath)
    return out


################################################################################
######## Diagnostic tools
################################################################################

def scan_diagnostic(run, folder='', scan=-1, delay=1, filter_mode=('', 600, 4000), treat_shot_to_shot=False):
    ''' program to plot the WL spectra at a specific delay and see what should be filtered
        /!\ It needs to have already run treat_folder once /!\
    '''
    
    # If we treat today's file, there is no need to precise the folder in the function arguments
    if not folder:
        today = date.today()
        folder = os.path.join('../', today.strftime("%Y"), today.strftime("%Y_%m"), today.strftime("%Y_%m_%d"))
        folder += '/'
    
    # reads the dataset associated to the scan
    dset_fpath = os.path.join(folder, 'run{}_dset.h5'.format(run))
    dset = datastorage.read(dset_fpath)
    
    # reads the wl calibration and pump_px
    wl = dset.wl # import WL calibration
    pump_px = dset.pump_px
    nb_shots = dset.nshots
    
    # get the file number(s) associated to the asked delay or scan
    if scan>=0:
        delay_idx = [scan]
    else:
        delays = dset.delays
        delay_idx = utils.val_to_idx(delay, delays)
        
        
        # gets all the data points at the asked delay if multiscan
        try:
            nb_scans = dset.nb_treated_scans
            nb_points = len(dset.pos)
            nb_delays = len(delays)
            if dset.roundtrip:
                # indices of the scans in the 'forth' direction
                # the "if <nb_points" condition excludes the points that are not yet done in the case of multiscans
                delay_idx = [delay_idx + 2*n*nb_delays for n in range((nb_scans-1)//2+1) if (delay_idx + 2*n*nb_delays)<nb_points]
                
                # indices of the scans in the 'back' direction, added if there is at least one "back" scan done
                delay_idx_flip = utils.val_to_idx(delay, np.flip(delays))
                delay_idx_flip = [delay_idx_flip + (2*(n+1)-1)*nb_delays for n in range(nb_scans//2) if (delay_idx_flip + (2*(n+1)-1)*nb_delays)<nb_points]
                
                if delay_idx_flip:
                    delay_idx = np.append(delay_idx, delay_idx_flip)
                    delay_idx = np.sort(delay_idx) # sorts the delay indices
                
                
                
            else:
                delay_idx = [delay_idx + 2*n*nb_delays for n in range(nb_scans)]
        except:
            delay_idx = [delay_idx] # conversion for arrays
    delay_idx = np.array(delay_idx)
    
    for n, scan_idx in enumerate(delay_idx):
        
        # filename
        fname = os.path.join(folder, 'run{:04d}'.format(run), 'scan{:04d}_{:04d}.h5'.format(run, scan_idx))
        dset_delay = datastorage.read(fname)
        
        # Extracts the on and off spectra for the current scan
        data = dset_delay.data
        
        if scan>=0:
            delay = dset_delay.delay
        
        #   Extraction of ON and OFF shots
        # for a comparison between any adjacent shots
        if treat_shot_to_shot:
            on_bin = []
            off_bin = []
            deltaOD_bin = []
            for shot_nb in range(nb_shots)[::2]:
                # check between 2 consecutive shots which one is off and and on so that on > off
                if data[shot_nb, pump_px] > data[shot_nb+1, pump_px]:
                    on_shot = data[shot_nb]
                    off_shot = data[shot_nb+1]
                else:
                    off_shot = data[shot_nb]
                    on_shot = data[shot_nb+1]
                on_clip = np.clip(on_shot, a_min=0.00001, a_max=10000)
                off_clip = np.clip(off_shot, a_min=0.00001, a_max=10000)
                deltaOD_clip = np.log10(off_clip/on_clip)
                on_bin.append(on_clip)
                off_bin.append(off_clip)
                deltaOD_bin.append(deltaOD_clip)
            # conversion in arrays
            on_bin = np.array(on_bin)
            off_bin = np.array(off_bin)
            deltaOD_bin = np.array(deltaOD_bin)
            
            # average values
            on = np.average(on_bin, axis=0)
            off = np.average(off_bin, axis=0)
            deltaOD = np.average(deltaOD_bin, axis=0)
        
        # for a comparison between the averaged signals
        else:
            data_even = np.average(data[::2,:], axis=0)
            data_odd = np.average(data[1::2,:], axis=0)
            
            # check between the 2 sets of shots which one is off and and on so that on > off
            if data_even[pump_px] < data_odd[pump_px]:
                on = data_odd
                off = data_even
                on_parity = 'odd'
            else:
                on = data_even
                off = data_odd
                on_parity = 'even'
            on = np.clip(on, a_min=0.00001, a_max=10000)
            off = np.clip(off, a_min=0.00001, a_max=10000)
            deltaOD = np.log10(off/on)
            
            # extracts the individual ON and OFF shots
            if on_parity=='odd':
                on_bin = data[1::2,:]
                off_bin = data[::2,:]
            else:
                on_bin = data[::2,:]
                off_bin = data[1::2,:]
            on_bin = np.clip(on_bin, a_min=0.00001, a_max=10000)
            off_bin = np.clip(off_bin, a_min=0.00001, a_max=10000)
            deltaOD_bin = np.log10(off_bin/on_bin)
        
        # Check if there are filters and apply them
        if np.array(filter_mode).ndim == 1: # if zero or one filter is applied
            nb_filters = 1
            if not filter_mode[0]:
                filter_data = False # no filter if the filter mode is an empty string
            else:
                filter_data = True
        else:                               # if several filters are applied
            nb_filters = np.shape(filter_mode)[0]
            filter_data = True
        
        if filter_data:
            # Apply the filters
            on_kept_bin = on_bin
            off_kept_bin = off_bin
            deltaOD_kept_bin = deltaOD_bin
            for filter_idx in range(nb_filters):
                if nb_filters==1:
                    filt = filter_mode
                else:
                    filt = filter_mode[filter_idx]
                
                filter_type = filt[0]
                wl_lim = utils.val_to_idx(filt[1], wl)
                lim = filt[2]
                
                if filter_type=='lim_max':
                    on_kept_bin, off_kept_bin, deltaOD_kept_bin = filter_lim_max(on_kept_bin, off_kept_bin, deltaOD_kept_bin, wl_lim, lim)
                elif filter_type=='lim_min':
                    on_kept_bin, off_kept_bin, deltaOD_kept_bin = filter_lim_min(on_kept_bin, off_kept_bin, deltaOD_kept_bin, wl_lim, lim)
            
            # Transpose arrays with filtered data
            on_kept_bin = on_kept_bin.T
            off_kept_bin = off_kept_bin.T
            deltaOD_kept_bin = deltaOD_kept_bin.T
            
            # Averages the filtered signal
            if treat_shot_to_shot:
                on_kept = np.average(on_kept_bin, axis=1)
                off_kept = np.average(off_kept_bin, axis=1)
                deltaOD_kept = np.average(deltaOD_kept_bin, axis=1)
            else:
                on_kept = np.average(on_kept_bin, axis=1)
                off_kept = np.average(off_kept_bin, axis=1)
                deltaOD_kept = np.log10(off_kept/on_kept)
        
        # Transpose arrays with full data
        on_bin = on_bin.T
        off_bin = off_bin.T
        deltaOD_bin = deltaOD_bin.T
        
        # Plots of the corresponding spectra
        plt.figure()
        plt.plot(wl, on_bin, linewidth=0.5)
        plt.plot(wl, on, linewidth=3, color='b')
        plt.xlabel('Wavelength (nm)')
        plt.ylabel('Intensity (a.u.)')
        plt.title('shots with pump ON for delay {} ps / trip {} / scan{:04d}'.format(delay, n+1, scan_idx))
        
        plt.figure()
        plt.plot(wl, off_bin, linewidth=0.5)
        plt.plot(wl, off, linewidth=3, color='r')
        plt.xlabel('Wavelength (nm)')
        plt.ylabel('Intensity (a.u.)')
        plt.title('shots with pump OFF for delay {} ps / trip {} / scan{:04d}'.format(delay, n+1, scan_idx))
        
        plt.figure()
        plt.plot(wl, deltaOD_bin, linewidth=0.5)
        plt.plot(wl, deltaOD, linewidth=3, color='g')
        plt.ylim([-1, 1])
        plt.grid()
        plt.xlabel('Wavelength (nm)')
        plt.ylabel('OD')
        plt.title('OD for delay {} ps / trip {} / scan{:04d}'.format(delay, n+1, scan_idx))
        
        fig, (ax1, ax2) = plt.subplots(2, 1, figsize=(14, 7))
        ax1.plot(wl, on, color='b', label='on')
        ax1.plot(wl, off, color='r', label='on')
        ax1.legend()
        ax1.set_xlabel('Wavelength (nm)')
        ax1.set_ylabel('Intensity')
        ax2.plot(wl, deltaOD)
        ax2.set_ylim(-0.001,0.001)
        ax2.grid()
        ax2.set_xlabel('Wavelength (nm)')
        ax2.set_ylabel('Stability')
        
        # Plots for the filtered data
        if filter_data:
            filtered_perc = (1 - np.shape(on_kept_bin)[1]/(nb_shots/2))*100
            
            # average values and plots, calculated only if some points are filtered
            if on_kept.any() and len(on_kept)!=nb_shots:
                
                plt.figure()
                plt.plot(wl, on_bin, linewidth=0.5, color=[1, 0.4, 0.4])
                plt.plot(wl, on_kept_bin, linewidth=0.5, color=[0.4, 0.4, 1])
                plt.plot(wl, on_kept, linewidth=3, color=[0, 0, 1], label='shots kept')
                plt.xlabel('Wavelength (nm)')
                plt.ylabel('Intensity (a.u.)')
                plt.title('shots with pump ON for delay {} ps / scan{:04d} - {:.2f}% filtered'.format(delay, scan_idx, filtered_perc))
                plt.legend(loc='upper left')
                
                plt.figure()
                plt.plot(wl, off_bin, linewidth=0.5, color=[1, 0.4, 0.4])
                plt.plot(wl, off_kept_bin, linewidth=0.5, color=[0.4, 0.4, 1])
                plt.plot(wl, off_kept, linewidth=3, color=[0, 0, 1], label='shots kept')
                plt.xlabel('Wavelength (nm)')
                plt.ylabel('Intensity (a.u.)')
                plt.title('shots with pump OFF for delay {} ps / scan{:04d} - {:.2f}% filtered'.format(delay, scan_idx, filtered_perc))
                plt.legend(loc='upper left')
                
                plt.figure()
                plt.plot(wl, deltaOD_bin, linewidth=0.5, color=[1, 0.4, 0.4])
                plt.plot(wl, deltaOD_kept_bin, linewidth=0.5, color=[0.4, 0.4, 1])
                plt.plot(wl, deltaOD_kept, linewidth=3, color=[0, 0, 1], label='shots kept')
                plt.ylim([-1, 1])
                plt.xlabel('Wavelength (nm)')
                plt.ylabel('Intensity (a.u.)')
                plt.title('OD for delay {} ps / scan{:04d} - {:.2f}% filtered'.format(delay, scan_idx, filtered_perc))
                plt.legend(loc='upper left')
                
                fig, (ax1, ax2) = plt.subplots(2, 1, figsize=(14, 7))
                ax1.plot(wl, on_kept, color='b', label='on')
                ax1.plot(wl, off_kept, color='r', label='on')
                ax1.legend()
                ax1.set_xlabel('Wavelength (nm)')
                ax1.set_ylabel('Intensity')
                ax2.plot(wl, deltaOD_kept)
                ax2.set_ylim(-0.001,0.001)
                ax2.grid()
                ax2.set_xlabel('Wavelength (nm)')
                ax2.set_ylabel('Stability')
            else: 
                print('No filtered shots for scan{:04d}'.format(scan_idx))
        
    


################################################################################
######## Plots
################################################################################

def plot_2d_deltaOD(dset, obs='deltaOD', nochirp=True, cbar=True, clim=(-0.001, 0.001), xlim=[500,720], ylim=None):
    
    wavelength = dset.wl
    delay = dset.delays
    data = dset[obs]
    
    if nochirp:
        # try first if there is a chirp correction, and apply it
        try:
            delay = dset.delays_chirp_corrected_no_nan
            data = dset[obs + '_chirp_corrected_no_nan']
        # if no chirp correction
        except:
            print('Chirp correction parameters not found, plotting the uncorrected data')
    
    # Figure
    fig, ax = plt.subplots()
    img = ax.pcolormesh(wavelength, delay, data*1000, vmin=clim[0], vmax=clim[1], cmap='jet', shading='gouraud')  
    ax.set_ylim(ax.get_ylim()[::-1]) # inverts the delay axis
    if cbar:
        cbar = fig.colorbar(img, ax=ax, pad=0.01)
        cbar.set_label(obs, size=15)
        cbar.ax.tick_params(labelsize=16)
    
    ax.set_xlabel('Wavelength (nm)', fontsize=16)
    ax.set_ylabel('Delay (ps)', fontsize=16)
    ax.tick_params(labelsize=16)
        # Set xlim and ylim if provided
    if xlim is not None:
        ax.set_xlim(xlim[0], xlim[1])
            
    if ylim is not None:
        ax.set_ylim(ylim[0], ylim[1])
                #ax.set_title('Run {} - {}'.format(dset.run, dset.comment))
    plt.tight_layout()
    plt.show()
    
    
def plot_2d_deltaOD_2(dset1, dset2, obs='deltaOD', nochirp=True, cbar=True, clim=(-0.001,0.001), norm=1.0):
        
    wavelength1 = dset1.wl
    wavelength2 = dset2.wl
    delay1 = dset1.delays
    delay2 = dset2.delays
    data1 = dset1[obs]
    data2 = dset2[obs]
      
    if nochirp:
        # try first if there is a chirp correction, and apply it
        try:
            delay1 = dset1.delays_chirp_corrected_no_nan
            delay2 = dset2.delays_chirp_corrected_no_nan
            data1 = dset1[obs + '_chirp_corrected_no_nan']
            data2 = dset2[obs + '_chirp_corrected_no_nan']
            # if no chirp correction
        except:
            print('Chirp correction parameters not found, plotting the uncorrected data')

    shifted_data2 = np.zeros_like(data1)

    for col in range(data1.shape[1]):
        min_diff_sum = float('inf')
        best_shift = 0

        for shift in range(len(delay1) - len(delay2) + 1):
            shifted_data2_col = np.pad(data2[:, col], ((shift, len(delay1) - len(delay2) - shift)), 'constant')
            diff_sum = np.sum(np.abs(data1[:, col] - shifted_data2_col))

            if diff_sum < min_diff_sum:
             min_diff_sum = diff_sum
             best_shift = shift

        shifted_data2[:, col] = np.pad(data2[:, col], ((best_shift, len(delay1) - len(delay2) - best_shift)), 'constant')

    avg1 = np.nanmean(data1[:, :5], axis=1)
    avg2 = np.nanmean(shifted_data2[:, :5], axis=1)

    shifted_to0_data1 = data1 - avg1[:, np.newaxis]
    shifted_to0_data2 = norm * (shifted_data2 - avg2[:, np.newaxis])
    diff = shifted_to0_data1 - shifted_to0_data2

        # Figure
    fig, ax = plt.subplots()
    img = ax.pcolormesh(wavelength1, delay1, diff*1000, vmin=clim[0], vmax=clim[1], cmap='jet', shading='gouraud')
#    img = ax.pcolormesh(wavelength1, delay1, diff, vmin=clim[0], vmax=clim[1], cmap='coolwarm', shading='gouraud')
    ax.set_ylim(ax.get_ylim()[::-1]) # inverts the delay axis

    if cbar:
        cbar = fig.colorbar(img, ax=ax, pad=0.01)
        cbar.set_label(obs, size='large')
        cbar.ax.tick_params(labelsize='large')

    ax.set_xlabel('Wavelength (nm)', fontsize='large')
    ax.set_ylabel('Delay (ps)', fontsize='large')
    ax.tick_params(labelsize='large')
    ax.set_xlim(500, 740)  # x軸の範囲を指定
    ax.set_ylim(2.0, -0.5) 

    plt.show()


def plot_2d_deltaOD_smooth(dset1, dset2, obs='deltaOD', nochirp=True, cbar=True, clim=(-0.001,0.001), norm=1.0):
        
    wavelength1 = dset1.wl
    wavelength2 = dset2.wl
    delay1 = dset1.delays
    delay2 = dset2.delays
    data1 = dset1[obs]
    data2 = dset2[obs]
      
    if nochirp:
        # try first if there is a chirp correction, and apply it
        try:
            delay1 = dset1.delays_chirp_corrected_no_nan
            delay2 = dset2.delays_chirp_corrected_no_nan
            data1 = dset1[obs + '_chirp_corrected_no_nan']
            data2 = dset2[obs + '_chirp_corrected_no_nan']
            # if no chirp correction
        except:
            print('Chirp correction parameters not found, plotting the uncorrected data')

    shifted_data2 = np.zeros_like(data1)

    for col in range(data1.shape[1]):
        min_diff_sum = float('inf')
        best_shift = 0

        for shift in range(len(delay1) - len(delay2) + 1):
            shifted_data2_col = np.pad(data2[:, col], ((shift, len(delay1) - len(delay2) - shift)), 'constant')
            diff_sum = np.sum(np.abs(data1[:, col] - shifted_data2_col))

            if diff_sum < min_diff_sum:
             min_diff_sum = diff_sum
             best_shift = shift

        shifted_data2[:, col] = np.pad(data2[:, col], ((best_shift, len(delay1) - len(delay2) - best_shift)), 'constant')

    avg1 = np.nanmean(data1[:, :5], axis=1)
    avg2 = np.nanmean(shifted_data2[:, :5], axis=1)

    shifted_to0_data1 = data1 - avg1[:, np.newaxis]
    shifted_to0_data2 = norm * (shifted_data2 - avg2[:, np.newaxis])
    diff = shifted_to0_data1 - shifted_to0_data2

        # Figure
    fig = plt.figure()
    ax = fig.add_subplot(111)
    im = NonUniformImage(ax, interpolation='bilinear', extent=(500, 740, 2.0, -0.5), cmap='jet')
    im.set_data(wavelength1, delay1, diff*1000)
    im.set_clim(clim)
    ax.add_image(im)
    #img = ax.pcolormesh(wavelength1, delay1, diff*1000, vmin=clim[0], vmax=clim[1], cmap='jet', shading='gouraud')
#    img = ax.pcolormesh(wavelength1, delay1, diff, vmin=clim[0], vmax=clim[1], cmap='coolwarm', shading='gouraud')
    ax.set_ylim(ax.get_ylim()[::-1]) # inverts the delay axis

    if cbar:
        cbar = fig.colorbar(im, ax=ax, pad=0.01)
        cbar.set_label(obs, size='large')
        cbar.ax.tick_params(labelsize='large')

    ax.set_xlabel('Wavelength (nm)', fontsize='large')
    ax.set_ylabel('Delay (ps)', fontsize='large')
    ax.tick_params(labelsize='large')
    ax.set_xlim(500, 740)  # x軸の範囲を指定
    ax.set_ylim(2.0, -0.5) 

    plt.show()
    
    
import numpy as np
import matplotlib.pyplot as plt
from scipy.ndimage import uniform_filter

def plot_2d_deltaOD_smooth2(dset1, dset2, obs='deltaOD', nochirp=True, cbar=True, clim=(-0.001,0.001), norm=1.0, smooth_size=3):
    
    wavelength1 = dset1.wl
    wavelength2 = dset2.wl
    delay1 = dset1.delays
    delay2 = dset2.delays
    data1 = dset1[obs]
    data2 = dset2[obs]
      
    if nochirp:
        try:
            delay1 = dset1.delays_chirp_corrected_no_nan
            delay2 = dset2.delays_chirp_corrected_no_nan
            data1 = dset1[obs + '_chirp_corrected_no_nan']
            data2 = dset2[obs + '_chirp_corrected_no_nan']
        except:
            print('Chirp correction parameters not found, plotting the uncorrected data')

    shifted_data2 = np.zeros_like(data1)

    for col in range(data1.shape[1]):
        min_diff_sum = float('inf')
        best_shift = 0

        for shift in range(len(delay1) - len(delay2) + 1):
            shifted_data2_col = np.pad(data2[:, col], ((shift, len(delay1) - len(delay2) - shift)), 'constant')
            diff_sum = np.sum(np.abs(data1[:, col] - shifted_data2_col))

            if diff_sum < min_diff_sum:
                min_diff_sum = diff_sum
                best_shift = shift

        shifted_data2[:, col] = np.pad(data2[:, col], ((best_shift, len(delay1) - len(delay2) - best_shift)), 'constant')

    avg1 = np.nanmean(data1[:, :5], axis=1)
    avg2 = np.nanmean(shifted_data2[:, :5], axis=1)

    shifted_to0_data1 = data1 - avg1[:, np.newaxis]
    shifted_to0_data2 = norm * (shifted_data2 - avg2[:, np.newaxis])
    diff = shifted_to0_data1 - shifted_to0_data2

    # 2D 平均化 (移動平均フィルタ) の適用
    size = (smooth_size, smooth_size)  # スムージング範囲を指定
    smoothed_diff = uniform_filter(diff * 1000, size=size)

    # Figure
    fig = plt.figure()
    ax = fig.add_subplot(111)
    im = NonUniformImage(ax, interpolation='bilinear', extent=(500, 740, 2.0, -0.5), cmap='jet')
    im.set_data(wavelength1, delay1, smoothed_diff)
    im.set_clim(clim)
    ax.add_image(im)
    
    ax.set_ylim(ax.get_ylim()[::-1])  # inverts the delay axis

    if cbar:
        cbar = fig.colorbar(im, ax=ax, pad=0.01)
        cbar.set_label('ΔmOD', size=15)
        cbar.ax.tick_params(labelsize=15)

    ax.set_xlabel('Wavelength (nm)', fontsize=15)
    ax.set_ylabel('Delay (ps)', fontsize=15)
    ax.tick_params(labelsize=15)
    ax.set_xlim(500, 740)  # x軸の範囲を指定
    ax.set_ylim(2.0, -0.5) 


    fig = plt.figure()
    ax = fig.add_subplot(111)
    im = NonUniformImage(ax, interpolation='bilinear', extent=(500, 740, 2.0, -0.5), cmap='jet')
    im.set_data(wavelength1, delay1, diff*1000)
    im.set_clim(clim)
    ax.add_image(im)
    
    ax.set_ylim(ax.get_ylim()[::-1])  # inverts the delay axis

    if cbar:
        cbar = fig.colorbar(im, ax=ax, pad=0.01)
        cbar.set_label('ΔmOD', size=15)
        cbar.ax.tick_params(labelsize=15)

    ax.set_xlabel('Wavelength (nm)', fontsize=15)
    ax.set_ylabel('Delay (ps)', fontsize=15)
    ax.tick_params(labelsize=15)
    ax.set_xlim(500, 740)  # x軸の範囲を指定
    ax.set_ylim(2.0, -0.5) 

    plt.show()
    
 


def plot_2d_deltaOD_smooth3(dset1, obs='deltaOD', nochirp=True, cbar=True, clim=(-0.001,0.001), norm=1.0, smooth_size=3):
    
    wavelength1 = dset1.wl
    delay1 = dset1.delays
    data1 = dset1[obs]
      
    if nochirp:
        try:
            delay1 = dset1.delays_chirp_corrected_no_nan
            data1 = dset1[obs + '_chirp_corrected_no_nan']
        except:
            print('Chirp correction parameters not found, plotting the uncorrected data')


    # 2D 平均化 (移動平均フィルタ) の適用
    size = (smooth_size, smooth_size)  # スムージング範囲を指定
    smoothed_diff = uniform_filter(data1 * 1000, size=size)

    # Figure
    fig = plt.figure()
    ax = fig.add_subplot(111)
    im = NonUniformImage(ax, interpolation='bilinear', extent=(500, 740, 2.0, -0.5), cmap='jet')
    im.set_data(wavelength1, delay1, smoothed_diff)
    im.set_clim(clim)
    ax.add_image(im)
    
    ax.set_ylim(ax.get_ylim()[::-1])  # inverts the delay axis

    if cbar:
        cbar = fig.colorbar(im, ax=ax, pad=0.01)
        cbar.set_label('ΔmOD', size=15)
        cbar.ax.tick_params(labelsize=15)

    ax.set_xlabel('Wavelength (nm)', fontsize=15)
    ax.set_ylabel('Delay (ps)', fontsize=15)
    ax.tick_params(labelsize=15)
    ax.set_xlim(500, 740)  # x軸の範囲を指定
    ax.set_ylim(800, -50) 

    plt.show()


def plot_2d_deltaOD_smooth4(dset1, dset2, obs='deltaOD', nochirp=True, cbar=True, clim=(-0.001, 0.001), norm=1.0, smooth_size=3,wavelengths=(600),avg_nm=60):
    
    wavelength1 = dset1.wl
    wavelength2 = dset2.wl
    delay1 = dset1.delays
    delay2 = dset2.delays
    data1 = dset1[obs]
    data2 = dset2[obs]
      
    if nochirp:
        try:
            delay1 = dset1.delays_chirp_corrected_no_nan
            delay2 = dset2.delays_chirp_corrected_no_nan
            data1 = dset1[obs + '_chirp_corrected_no_nan']
            data2 = dset2[obs + '_chirp_corrected_no_nan']
        except:
            print('Chirp correction parameters not found, plotting the uncorrected data')

    shifted_data2 = np.zeros_like(data1)

    for col in range(data1.shape[1]):
        min_diff_sum = float('inf')
        best_shift = 0

        for shift in range(len(delay1) - len(delay2) + 1):
            shifted_data2_col = np.pad(data2[:, col], ((shift, len(delay1) - len(delay2) - shift)), 'constant')
            diff_sum = np.sum(np.abs(data1[:, col] - shifted_data2_col))

            if diff_sum < min_diff_sum:
                min_diff_sum = diff_sum
                best_shift = shift

        # Fill missing parts with the average of the first 10 points
        avg_initial = np.mean(data2[:10, col])  # Calculate average of the first 10 points
        shifted_data2[:, col] = np.pad(data2[:, col], 
                                        (best_shift, len(delay1) - len(delay2) - best_shift), 
                                        'constant', constant_values=avg_initial)

    avg1 = np.nanmean(data1[:, :5], axis=1)
    avg2 = np.nanmean(shifted_data2[:, :5], axis=1)

    shifted_to0_data1 = data1 - avg1[:, np.newaxis]
    shifted_to0_data2 = norm * (shifted_data2 - avg2[:, np.newaxis])
    diff = shifted_to0_data1 - shifted_to0_data2

    # 2D 平均化 (移動平均フィルタ) の適用
    size = (smooth_size, smooth_size)  # スムージング範囲を指定
    smoothed_diff = uniform_filter(diff * 1000, size=size)

    # Figure for smoothed diff
    fig, ax = plt.subplots()
    im = NonUniformImage(ax, interpolation='bilinear', extent=(500, 740, 2.0, -0.5), cmap='jet')
    im.set_data(wavelength1, delay1, smoothed_diff)
    im.set_clim(clim)
    ax.add_image(im)
    
    ax.set_ylim(ax.get_ylim()[::-1])  # inverts the delay axis

    if cbar:
        cbar = fig.colorbar(im, ax=ax, pad=0.01)
        cbar.set_label('ΔmOD', size=15)
        cbar.ax.tick_params(labelsize=15)

    ax.set_xlabel('Wavelength (nm)', fontsize=15)
    ax.set_ylabel('Delay (ps)', fontsize=15)
    ax.tick_params(labelsize=15)
    ax.set_xlim(500, 740)  # x軸の範囲を指定
    ax.set_ylim(2.0, -0.5) 

    # # Figure for raw diff
    # fig, ax = plt.subplots()
    # im = NonUniformImage(ax, interpolation='bilinear', extent=(500, 740, 2.0, -0.5), cmap='jet')
    # im.set_data(wavelength1, delay1, diff * 1000)
    # im.set_clim(clim)
    # ax.add_image(im)
    
    # ax.set_ylim(ax.get_ylim()[::-1])  # inverts the delay axis

    # if cbar:
    #     cbar = fig.colorbar(im, ax=ax, pad=0.01)
    #     cbar.set_label('ΔmOD', size=15)
    #     cbar.ax.tick_params(labelsize=15)

    # ax.set_xlabel('Wavelength (nm)', fontsize=15)
    # ax.set_ylabel('Delay (ps)', fontsize=15)
    # ax.tick_params(labelsize=15)
    # ax.set_xlim(500, 740)  # x軸の範囲を指定
    # ax.set_ylim(2.0, -0.5) 

    plt.show()
    # check if the wavelengths form a list
    if not isinstance(wavelengths, list): wavelengths = [wavelengths]
    
    # get vavelength integration limits for each wavelength
    wl_rngs = [(utils.get_closest_val(wl-avg_nm/2, wavelength1), utils.get_closest_val(wl+avg_nm/2, wavelength1)) for wl in wavelengths]
    

    
    # Extract the transient, integrated signal
    trans = [] # initialize the array for integrated data
    for n, rng in enumerate(wl_rngs):
        rng_idx = utils.val_to_idx(rng, wavelength1)
        
        # transient signal for the averaged map
        trans_wl = np.average(diff[:,rng_idx[0]:(rng_idx[1]+1)], axis=1)
        trans.append(trans_wl)
    
    # Figure
    fig, ax = plt.subplots()
    for n, wl in enumerate(wavelengths):
        # plots the average signal
        ax.plot(delay1, trans[n]*1000, label='{} $\pm$ {} nm'.format(wl, int(avg_nm/2)))

    ax.set_xlabel('Delays (ps)')
    ax.set_ylabel(r'$\Delta$OD')
    ax.set_xlim(-0.5, 2) 
    #ax.set_title('Run {} - {}'.format(dset.run, dset.comment))
    plt.legend()
    fig.tight_layout()
    plt.show()


def plot_2d_deltaOD_smooth4(dset1, dset2, obs='deltaOD', nochirp=True, cbar=True, 
                             clim=(-0.001, 0.001), norm=1.0, smooth_size=3, 
                             wavelengths=(600), avg_nm=60):
    
    # Get data
    wavelength1 = dset1.wl
    delay1 = dset1.delays
    data1 = dset1[obs]
    data2 = dset2[obs]
    
    # Chirp correction processing
    if nochirp:
        try:
            delay1 = dset1.delays_chirp_corrected_no_nan
            data1 = dset1[obs + '_chirp_corrected_no_nan']
            delay2 = dset2.delays_chirp_corrected_no_nan
            data2 = dset2[obs + '_chirp_corrected_no_nan']
        except:
            print('Chirp correction parameters not found, plotting the uncorrected data')

    shifted_data2 = np.zeros_like(data1)

    for col in range(data1.shape[1]):
        min_diff_sum = float('inf')
        best_shift = 0

        for shift in range(len(delay1) - len(delay2) + 1):
            shifted_data2_col = np.pad(data2[:, col], ((shift, len(delay1) - len(delay2) - shift)), 'constant')
            diff_sum = np.sum(np.abs(data1[:, col] - shifted_data2_col))

            if diff_sum < min_diff_sum:
                min_diff_sum = diff_sum
                best_shift = shift

        # Fill missing parts with the average of the first 10 points
        avg_initial = np.mean(data2[:10, col])  # Calculate average of the first 10 points
        shifted_data2[:, col] = np.pad(data2[:, col], 
                                        (best_shift, len(delay1) - len(delay2) - best_shift), 
                                        'constant', constant_values=avg_initial)

    avg1 = np.nanmean(data1[:, :5], axis=1)
    avg2 = np.nanmean(shifted_data2[:, :5], axis=1)

    shifted_to0_data1 = data1 - avg1[:, np.newaxis]
    shifted_to0_data2 = norm * (shifted_data2 - avg2[:, np.newaxis])
    diff = shifted_to0_data1 - shifted_to0_data2

    # Apply smoothing
    size = (smooth_size, smooth_size)  # Smoothing range
    smoothed_diff = uniform_filter(diff * 1000, size=size)

    # Check if the dimensions are divisible by 4 for 4x4 binning
    if smoothed_diff.shape[0] % 4 != 0 or smoothed_diff.shape[1] % 4 != 0:
        raise ValueError("Data dimensions must be divisible by 4 for 4x4 binning.")

    # 4x4 Binning
    binned_diff = smoothed_diff.reshape(smoothed_diff.shape[0] // 4, 4, 
                                         smoothed_diff.shape[1] // 4, 4).mean(axis=(1, 3))

    # Adjust wavelengths for binned data
    binned_wavelengths = wavelength1[::4]  # Adjust for 4x binning

    # Figure for smoothed diff
    fig, ax = plt.subplots()
    im = NonUniformImage(ax, interpolation='bilinear', 
                         extent=(binned_wavelengths[0], binned_wavelengths[-1], delay1[0], delay1[-1]), 
                         cmap='jet')
    im.set_data(binned_wavelengths, delay1, binned_diff)  # Use binned wavelengths
    im.set_clim(clim)
    ax.add_image(im)
    
    ax.set_ylim(ax.get_ylim()[::-1])  # Inverts the delay axis

    if cbar:
        cbar = fig.colorbar(im, ax=ax, pad=0.01)
        cbar.set_label('ΔmOD', size=15)
        cbar.ax.tick_params(labelsize=15)

    ax.set_xlabel('Wavelength (nm)', fontsize=15)
    ax.set_ylabel('Delay (ps)', fontsize=15)
    ax.tick_params(labelsize=15)
    ax.set_xlim(binned_wavelengths[0], binned_wavelengths[-1])  # x-axis range
    ax.set_ylim(2.0, -0.5) 

    plt.show()

    # Proceed with the rest of the function as needed


    

def plot_2d_deltaOD_smooth5(dset1, dset2, obs='deltaOD', wavelengths=None, nochirp=True, cbar=True, clim=(-0.001, 0.001), norm=1.0, smooth_size=3, avg_nm=5, return_transients=False):
    
    # Wavelength and delay data from both datasets
    wavelength1 = dset1.wl
    wavelength2 = dset2.wl
    delay1 = dset1.delays
    delay2 = dset2.delays
    data1 = dset1[obs]
    data2 = dset2[obs]
    
    # Ensure wavelengths is a list
    if wavelengths is None:
        wavelengths = [600]  # デフォルト値として600nmなどを指定可能
    if not isinstance(wavelengths, list):
        wavelengths = [wavelengths]
    
    # Chirp correction if applicable
    if nochirp:
        try:
            delay1 = dset1.delays_chirp_corrected_no_nan
            delay2 = dset2.delays_chirp_corrected_no_nan
            data1 = dset1[obs + '_chirp_corrected_no_nan']
            data2 = dset2[obs + '_chirp_corrected_no_nan']
        except:
            print('Chirp correction parameters not found, plotting the uncorrected data')

    # Calculate the average values for the first 30 points for baseline correction
    avg1 = np.nanmean(data1[:, :30], axis=1)
    avg2 = np.nanmean(data2[:, :30], axis=1)

    # Perform baseline correction
    shifted_to0_data1 = data1 - avg1[:, np.newaxis]
    shifted_to0_data2 = norm * (data2 - avg2[:, np.newaxis])

    # Ensure that the two datasets have the same number of delay points
    if len(delay1) != len(delay2):
        if len(delay1) > len(delay2):
            # Pad delay2 data to match the length of delay1
            padding = len(delay1) - len(delay2)
            shifted_to0_data2 = np.pad(shifted_to0_data2, ((0, 0), (0, padding)), 'constant', constant_values=0)
        else:
            # Pad delay1 data to match the length of delay2
            padding = len(delay2) - len(delay1)
            shifted_to0_data1 = np.pad(shifted_to0_data1, ((0, 0), (0, padding)), 'constant', constant_values=0)

    # Calculate the difference between the two datasets for all wavelengths
    diff = shifted_to0_data1 - shifted_to0_data2

    # Apply smoothing filter to the entire diff data
    size = (smooth_size, smooth_size)
    smoothed_diff = uniform_filter(diff * 1000, size=size)

    # Ensure shape consistency between wavelength1, delay1, and smoothed_diff
    if smoothed_diff.shape != (len(delay1), len(wavelength1)):
        print(f"Shape mismatch! smoothed_diff: {smoothed_diff.shape}, delay1: {len(delay1)}, wavelength1: {len(wavelength1)}")
        return  # Exit the function if there is a mismatch

    # Plot the smoothed diff for the entire dataset
    fig, ax = plt.subplots()
    im = NonUniformImage(ax, interpolation='bilinear', extent=(wavelength1.min(), wavelength1.max(), delay1.max(), delay1.min()), cmap='jet')
    im.set_data(wavelength1, delay1, smoothed_diff)
    im.set_clim(clim)
    ax.add_image(im)
    ax.set_ylim(ax.get_ylim()[::-1])  # Reverse delay axis

    if cbar:
        cbar = fig.colorbar(im, ax=ax, pad=0.01)
        cbar.set_label('ΔmOD', size=15)
        cbar.ax.tick_params(labelsize=15)

    ax.set_xlabel('Wavelength (nm)', fontsize=15)
    ax.set_ylabel('Delay (ps)', fontsize=15)
    ax.tick_params(labelsize=15)
    ax.set_xlim(wavelength1.min(), wavelength1.max())
    ax.set_ylim(delay1.max(), delay1.min())
    plt.show()

    # Create figure for transients at specific wavelengths
    fig, ax = plt.subplots(figsize=(6, 5))
    all_transients = []

    for wl in wavelengths:
        # Get wavelength integration limits for each wavelength
        wl_rng = (utils.get_closest_val(wl - avg_nm / 2, wavelength1),
                  utils.get_closest_val(wl + avg_nm / 2, wavelength1))

        # Extract the transient, integrated signal from `diff`
        rng_idx = utils.val_to_idx(wl_rng, wavelength1)  # Get the index range for the selected wavelength
        trans_wl = np.average(diff[:, rng_idx[0]:rng_idx[1] + 1], axis=1)  # Average over the wavelength range
        all_transients.append(trans_wl)  # Store the transient

        # Plot each transient
        ax.plot(delay1, 1000 * trans_wl, label=f'{wl} ± {int(avg_nm / 2)} nm')

    # Set plot labels and limits
    ax.set_xlabel('Delays (ps)', fontsize=15)
    ax.set_ylabel(r'$\Delta$mOD', fontsize=15)
    ax.tick_params(axis='both', which='major', labelsize=15)
    ax.axhline(0, color='black', linestyle='-', linewidth=1)
    ax.set_xlim(-0.5, 2)
    fig.tight_layout()
    plt.show()
    

    # Return transients if requested
    if return_transients:
        return all_transients, wavelengths, delay1


def plot_2d_deltaOD_smooth6(dset1, dset2, obs='deltaOD', nochirp=True, cbar=True, 
                             clim=(-0.001, 0.001), norm=1.0, smooth_size=5):
    
    # Get data
    wavelength1 = dset1.wl
    delay1 = dset1.delays
    data1 = dset1[obs]
    data2 = dset2[obs]
    
    # Chirp correction processing
    if nochirp:
        try:
            delay1 = dset1.delays_chirp_corrected_no_nan
            data1 = dset1[obs + '_chirp_corrected_no_nan']
            delay2 = dset2.delays_chirp_corrected_no_nan
            data2 = dset2[obs + '_chirp_corrected_no_nan']
        except:
            print('Chirp correction parameters not found, plotting the uncorrected data')

    shifted_data2 = np.zeros_like(data1)

    for col in range(data1.shape[1]):
        min_diff_sum = float('inf')
        best_shift = 0

        for shift in range(len(delay1) - len(delay2) + 1):
            shifted_data2_col = np.pad(data2[:, col], ((shift, len(delay1) - len(delay2) - shift)), 'constant')
            diff_sum = np.sum(np.abs(data1[:, col] - shifted_data2_col))

            if diff_sum < min_diff_sum:
                min_diff_sum = diff_sum
                best_shift = shift

        # Fill missing parts with the average of the first 10 points
        avg_initial = np.mean(data2[:10, col])  # Calculate average of the first 10 points
        shifted_data2[:, col] = np.pad(data2[:, col], 
                                        (best_shift, len(delay1) - len(delay2) - best_shift), 
                                        'constant', constant_values=avg_initial)

    avg1 = np.nanmean(data1[:, :5], axis=1)
    avg2 = np.nanmean(shifted_data2[:, :5], axis=1)

    shifted_to0_data1 = data1 - avg1[:, np.newaxis]
    shifted_to0_data2 = norm * (shifted_data2 - avg2[:, np.newaxis])
    diff = shifted_to0_data1 - shifted_to0_data2

    # Apply smoothing
    size = (smooth_size, smooth_size)  # Smoothing range
    smoothed_diff = uniform_filter(diff * 1000, size=size)

    # Trim data to make it divisible by 4 for 4x4 binning
    trimmed_rows = (smoothed_diff.shape[0] // 4) * 4
    trimmed_cols = (smoothed_diff.shape[1] // 4) * 4
    smoothed_diff_trimmed = smoothed_diff[:trimmed_rows, :trimmed_cols]
    wavelength1_trimmed = wavelength1[:trimmed_cols]  # Adjust wavelengths
    delay1_trimmed = delay1[:trimmed_rows]  # Adjust delays

    # 4x4 Binning
    binned_diff = smoothed_diff_trimmed.reshape(smoothed_diff_trimmed.shape[0] // 4, 4, 
                                                smoothed_diff_trimmed.shape[1] // 4, 4).mean(axis=(1, 3))

    # Bin wavelength and delay data accordingly
    binned_wavelengths = wavelength1_trimmed[::4]  # Binned wavelengths
    binned_delay1 = delay1_trimmed[::4]            # Binned delays

    # Ensure correct extent for binned data
    extent = [binned_wavelengths[0], binned_wavelengths[-1], binned_delay1[0], binned_delay1[-1]]

    # Figure for smoothed and binned diff
    fig, ax = plt.subplots()
    im = NonUniformImage(ax, interpolation='bilinear', extent=extent, cmap='jet')
    im.set_data(binned_wavelengths, binned_delay1, binned_diff)  # Use binned wavelengths and delays
    im.set_clim(clim)
    ax.add_image(im)
    
    ax.set_ylim(ax.get_ylim()[::-1])  # Inverts the delay axis

    if cbar:
        cbar = fig.colorbar(im, ax=ax, pad=0.01)
        cbar.set_label('ΔmOD', size=15)
        cbar.ax.tick_params(labelsize=15)

    ax.set_xlabel('Wavelength (nm)', fontsize=15)
    ax.set_ylabel('Delay (ps)', fontsize=15)
    ax.tick_params(labelsize=15)
    ax.set_xlim(binned_wavelengths[0], binned_wavelengths[-1])  # x-axis range
    ax.set_ylim(binned_delay1[-1], binned_delay1[0])  # y-axis range (flipped)
    ax.set_xlim(500, 740)  # x軸の範囲を指定
    ax.set_ylim(2.0, -0.5)

    plt.show()


def plot_deltaOD(dset, wavelengths, avg_nm=30, nochirp=True, return_transients=False):
    
    # check if the wavelengths form a list
    if not isinstance(wavelengths, list): wavelengths = [wavelengths]
    
    # get vavelength integration limits for each wavelength
    wl_rngs = [(utils.get_closest_val(wl-avg_nm/2, dset.wl), utils.get_closest_val(wl+avg_nm/2, dset.wl)) for wl in wavelengths]
    
    # get the data
    delay = dset.delays
    deltaOD = dset.deltaOD # averaged map
    
    if nochirp:
        # try first if there is a chirp correction, and apply it
        try:
            delay = dset.delays_chirp_corrected_no_nan
            deltaOD = dset.deltaOD_chirp_corrected_no_nan
        # if no chirp correction
        except:
            print('Chirp correction parameters not found, plotting the uncorrected data')
    
    # Extract the transient, integrated signal
    trans = [] # initialize the array for integrated data
    for n, rng in enumerate(wl_rngs):
        rng_idx = utils.val_to_idx(rng, dset.wl)
        
        # transient signal for the averaged map
        trans_wl = np.average(deltaOD[:,rng_idx[0]:(rng_idx[1]+1)], axis=1)
        trans.append(trans_wl)
    
    # # Figure
    # fig, ax = plt.subplots()
    # for n, wl in enumerate(wavelengths):
    #     # plots the average signal
    #     ax.plot(delay, trans[n], label='{} $\pm$ {} nm'.format(wl, int(avg_nm/2)))

    # ax.set_xlabel('Delays (ps)')
    # ax.set_ylabel(r'$\Delta$OD')
    # #ax.set_title('Run {} - {}'.format(dset.run, dset.comment))
    # plt.legend()
    # fig.tight_layout()
    # plt.show()
    
    # if one wants to get the corresponding transients
    if return_transients: return trans, wavelengths,delay
    

def plot_deltaOD2(dsets, wavelengths, avg_nm=30, nochirp=True, return_transients=False):
    # Ensure dsets is a list, even if a single dataset is passed
    if not isinstance(dsets, list):
        dsets = [dsets]
    
    # Ensure wavelengths is a list
    if not isinstance(wavelengths, list): 
        wavelengths = [wavelengths]
    
    # Create the figure
    fig, ax = plt.subplots(figsize=(6,5))
    
    all_transients = []  # To store all transients if needed
    
    for dset in dsets:
        # Get wavelength integration limits for each wavelength
        wl_rngs = [(utils.get_closest_val(wl - avg_nm / 2, dset.wl),
                    utils.get_closest_val(wl + avg_nm / 2, dset.wl)) for wl in wavelengths]
        
        # Get the data
        delay = dset.delays
        deltaOD = dset.deltaOD  # averaged map
        
        if nochirp:
            # Apply chirp correction if available
            try:
                delay = dset.delays_chirp_corrected_no_nan
                deltaOD = dset.deltaOD_chirp_corrected_no_nan
            except AttributeError:
                print(f'Chirp correction parameters not found for {dset}, plotting uncorrected data.')
        
        # Extract the transient, integrated signal
        trans = []  # Initialize the array for integrated data
        for n, rng in enumerate(wl_rngs):
            rng_idx = utils.val_to_idx(rng, dset.wl)
            trans_wl = np.average(deltaOD[:, rng_idx[0]:(rng_idx[1] + 1)], axis=1)
            
            # Shift trans_wl by the average of the first 5 points
            shift_value = np.mean(trans_wl[:5])
            trans_wl_shifted = trans_wl - shift_value
            
            trans.append(trans_wl_shifted)
        
        all_transients.append(trans)
        
        # Plot the transients for each wavelength
        for n, wl in enumerate(wavelengths):
            ax.plot(delay, 1000*trans[n], label=f'Dataset {dset.run}, {wl} ± {int(avg_nm/2)} nm',linewidth=2)
    
    # Labels, legend, and layout
    ax.set_xlabel('Delays (ps)', fontsize=15)
    ax.set_ylabel(r'$\Delta$mOD', fontsize=15)
    ax.tick_params(axis='both', which='major', labelsize=15)
    ax.axhline(0, color='black', linestyle='-', linewidth=1)
    ax.set_xlim(-50, 800) 
    fig.tight_layout()
    plt.show()
    
    # Return the transients if requested
    if return_transients:
        return all_transients, wavelengths, delay


    

def plot_deltaOD_4(dset1, dset2, wavelengths, avg_nm=30, nochirp=True, return_transients=False, save=False, norm=1):
    if not isinstance(wavelengths, list):
        wavelengths = [wavelengths]

    wl_rngs = [(utils.get_closest_val(wl - avg_nm/2, dset1.wl), utils.get_closest_val(wl + avg_nm/2, dset1.wl)) for wl in wavelengths]
    if nochirp:
        # try first if there is a chirp correction, and apply it
        try:
            delay1 = dset1.delays_chirp_corrected_no_nan
            deltaOD1 = dset1.deltaOD_chirp_corrected_no_nan
            delay2 = dset2.delays_chirp_corrected_no_nan
            deltaOD2 = dset2.deltaOD_chirp_corrected_no_nan
        # if no chirp correction
        except:
            print('Chirp correction parameters not found, plotting the uncorrected data')

    delay1 = dset1.delays_chirp_corrected_no_nan
    delay2 = dset2.delays_chirp_corrected_no_nan

    trans1 = []  # 生データセットのトランジェントデータ
    trans2 = []  # 補正データセットのトランジェントデータ

    for n, rng in enumerate(wl_rngs):
        rng_idx = utils.val_to_idx(rng, dset1.wl)

        trans_wl1 = np.average(deltaOD1[:, rng_idx[0]:(rng_idx[1] + 1)], axis=1)
        trans_wl2 = np.average(deltaOD2[:, rng_idx[0]:(rng_idx[1] + 1)], axis=1)

        trans1.append(trans_wl1)
        trans2.append(trans_wl2)

    trans1 = np.array(trans1)
    trans2 = np.array(trans2)
    shifted_trans2 = []

    for n, wl in enumerate(wavelengths):
        min_diff_sum = float('inf')
        best_shift = 0

        for shift in range(len(delay1) - len(delay2) + 1):
            shifted_trans2_wl = np.pad(trans2[n], (shift, len(delay1) - len(delay2) - shift), 'constant')
            diff_sum = np.sum(np.abs(trans1[n] - shifted_trans2_wl))

            if diff_sum < min_diff_sum:
                min_diff_sum = diff_sum
                best_shift = shift

        # trans2の最初の50点の平均値で補完
        avg_trans1_initial = np.mean(trans2[n][:5])
        shifted_trans2_wl = np.pad(trans2[n], (best_shift, len(delay1) - len(delay2) - best_shift), 'constant', constant_values=avg_trans1_initial)
        shifted_trans2.append(shifted_trans2_wl)

    shifted_trans2 = np.array(shifted_trans2)

    avg1 = np.nanmean(trans1[:, 0:30], axis=1)
    avg2 = np.nanmean(shifted_trans2[:, 0:30], axis=1)

    shifted_to0_trans1 = trans1 - avg1[:, np.newaxis]
    shifted_to0_trans2 = norm * (shifted_trans2 - avg2[:, np.newaxis])
    diff = shifted_to0_trans1 - shifted_to0_trans2

    fig, ax = plt.subplots()
    ax.set_xlabel('Delays (ps)')
    ax.set_ylabel(r'$\Delta$OD')

    for n, wl in enumerate(wavelengths):
        smoothed_diff = scipy.signal.savgol_filter(diff[n], window_length=26, polyorder=3)  # スムージング
        ax.plot(delay1, diff[n], marker='o', linestyle='-', label='{} $\pm$ {} nm'.format(wl, int(avg_nm / 2)), markersize=2.0)
        #ax.plot(delay1, smoothed_diff, label=''.format(wl), linewidth=1)  # ラベルを追加

    ax.legend()
    ax.set_xlim(-0.5, 2.0)  # x軸の範囲を指定
    fig.tight_layout()
    plt.show()

    if save:
        tosave = [delay1, diff[0]]
        tosave_fname = 'run_'+str(dset1.run)+'_'+str(wavelengths[0])+'nm.txt'
        np.savetxt(tosave_fname, tosave)

    if return_transients:
        return trans1, trans2, wavelengths, diff,delay1


def plot_deltaOD_multiscan(dset, wavelengths, avg_nm=10, nochirp=True, return_transients=False, alpha_mode=False):
    
    # check if the wavelengths form a list 
    if not isinstance(wavelengths, list): wavelengths = [wavelengths]
    
    # get vavelength integration limits for each wavelength
    wl_rngs = [(utils.get_closest_val(wl-avg_nm/2, dset.wl), utils.get_closest_val(wl+avg_nm/2, dset.wl)) for wl in wavelengths]
    
    # get the data
    delay = dset.delays
    deltaOD_multi = dset.deltaOD_multi
    deltaOD = dset.deltaOD # averaged map
    
    nb_scans = dset.nb_treated_scans # number of treated scans, that are averaged in the multiscan
    
    if nochirp:
        # try first if there is a chirp correction, and apply it
        try:
            step = np.average(delay[1:]-delay[:-1])
            pad_n = int(np.ceil((np.max(dset.chirp_shift)-np.min(dset.chirp_shift))/step))
            pad = np.ones((pad_n, len(dset.wl)))*np.nan
            shift = [int(s/step) for s in dset.chirp_shift]
            
            
            deltaOD = np.append(deltaOD, pad, axis=0)
            deltaOD = np.append(pad, deltaOD, axis=0)
            for n, col in enumerate(deltaOD.T):
                deltaOD[:,n] = np.roll(col, -shift[n]) 
            
            # For the muliscan map: initialize an array with the final shape and NaNs
            deltaOD_multi_chirp = np.empty((nb_scans, np.shape(deltaOD)[0], len(dset.wl)), dtype=object).astype('float64')
            for scan in range(nb_scans):
                deltaOD_scan = deltaOD_multi[scan, :, :]
                deltaOD_scan = np.append(deltaOD_scan, pad, axis=0)
                deltaOD_scan = np.append(pad, deltaOD_scan, axis=0)
                for n, col in enumerate(deltaOD_scan.T):
                    deltaOD_scan[:,n] = np.roll(col, -shift[n])
                deltaOD_multi_chirp[scan, :, :] = deltaOD_scan
            deltaOD_multi = deltaOD_multi_chirp
            
            pad_x = [delay[-1]+(step*(n+1)) for n in range(pad_n)]
            delay = np.append(delay, pad_x, axis=0)
            pad_x = [delay[0]-(step*(n+1)) for n in range(pad_n)[::-1]]
            delay = np.append(pad_x, delay, axis=0)
        # if no chirp correction
        except:
            print('Chirp correction parameters not found, plotting the uncorrected data')
    
    trans_multi = []
    trans = [] # initialize the array for integrated data
    for n, rng in enumerate(wl_rngs):
        rng_idx = utils.val_to_idx(rng, dset.wl)
        
        # transient signal for the averaged map
        trans_wl = np.average(deltaOD[:,rng_idx[0]:(rng_idx[1]+1)], axis=1)
        trans.append(trans_wl)
        
        # transient signal for each scan
        trans_multi.append([])
        for scan in range(nb_scans):
            trans_multi_scan = np.average(deltaOD_multi[scan ,: ,rng_idx[0]:(rng_idx[1]+1)], axis=1)
            if nb_scans == 1:
                trans_multi_scan = trans_multi_scan[np.isnan(trans_multi_scan) == False] # removes NaNs if this is the first trip
            trans_multi[n].append(trans_multi_scan)
    
    # Figure
    fig, ax = plt.subplots()
    for n, wl in enumerate(wavelengths):
        if alpha_mode:
            # plots the average signal
            ax.plot(delay, trans[n], linewidth=3, label='{} $\pm$ {} nm'.format(wl, int(avg_nm/2)))
            for scan in range(nb_scans):
                # plots the individual scans
                ax.plot(delay, trans_multi[n][scan], color=plt.gca().lines[-1].get_color(), alpha=0.5)
        else:
            for scan in range(nb_scans):
                # plots the individual scans
                ax.plot(delay, trans_multi[n][scan], label='trip {}'.format(scan+1))
            # plots the average signal
            ax.plot(delay, trans[n], linewidth=3, label='{} $\pm$ {} nm'.format(wl, int(avg_nm/2)))

    ax.set_xlabel('Delays (ps)')
    ax.set_ylabel(r'$\Delta$OD')
    ax.set_title('Run {} - {}'.format(dset.run, dset.comment))
    
    plt.legend()
    fig.tight_layout()
    plt.show()
    # if one wants to get the corresponding transients
    if return_transients: return trans_multi, wavelengths


import pandas as pd

def plot_delaysps_OD(dset, delays, avg_ps=0.001, save_csv=False, csv_path='CsCoW300K_1.5ps.csv'):
    #To call this function 
    #plot_delaysps_OD(d,np.arange(1,3,0.2))  
    #plot_delaysps_OD(d,[1,1.2,2.6]) 
    #Principle : plot for one delays or an array of delays the absorption spectrum of the sample
    
    #Create an array in case it is not
    if not isinstance(delays, list) and not isinstance(delays, np.ndarray):
        delays = [delays]
    #Find the closest value of the delays given : for the legend plot
    dl_rngs =  [utils.get_closest_val(dl-avg_ps/2, dset.delays) for dl in delays]
    #Find the closest index of the delays given
    dl_indx = [utils.val_to_idx(ll, dset.delays) for ll in dl_rngs]

    xx = dset.wl
    yy = dset.deltaOD
    
    # Prepare a variable for storing data
    saved_data = []

    #Bad : but work : a variable for the iteration
    i = 0
    fig, ax = plt.subplots()
    for shots in dl_indx :
        ax.plot(dset.wl, dset.deltaOD[shots,:]*1000, label = '{} ps'.format(dl_rngs[i]))
        # Append data to save later
        saved_data.append(dset.deltaOD[shots, :])
        i += 1
        
    ax.set_xlabel('Wavelength (nm)', fontsize=16)
    ax.set_ylabel(r'$\Delta$mOD', fontsize=16)
    ax.tick_params(labelsize=16)
    ax.set_xlim(500, 740)
    ax.set_ylim(-8, 2.3)
    fig.tight_layout()
    plt.show()

    # Save the data to a CSV if save_csv is True
    if save_csv:
        # Combine wavelengths and deltaOD data
        columns = ['Wavelength (nm)'] + [f'Delay {rng:.2f} ps' for rng in dl_rngs]
        data_to_save = pd.DataFrame(
            np.column_stack([dset.wl] + [data*1000 for data in saved_data]),
            columns=columns
        )
        data_to_save.to_csv(csv_path, index=False)
        print(f"Data saved to {csv_path}")


    


################################################################################
########## Temperature ramp utils
################################################################################
    
def plot_temp_ramp(folder,  mono_calib='calib_mono795.txt'):
    path = os.path.join(folder, '*K.npy')
    fnames = glob.glob(path)
    fnames.sort()
    fnames = fnames[::-1]
    temperatures = [int(f[-8:-5]) for f in fnames]
    
    fig, ax = plt.subplots()
    try:
        wl = np.loadtxt(mono_calib)
        ax.set_xlabel('Wavelengths (nm)')
        wl_flag = True
    except:
        print('Could not find {}, using pixels instead'.format(mono_calib))
        ax.set_xlabel('Pixel')
        wl_flag = False
    for n, fname in enumerate(fnames):
        color = 1-np.abs((temperatures[n]-temperatures[0])/(temperatures[0]-temperatures[-1]))
        data = np.load(fname)
        data = np.average(data, axis=0)
        data = np.average(data, axis=0)
        if wl_flag:
            ax.plot(wl, data, label=str(temperatures[n])+' K', color=cm.jet(color))
        else:
            ax.plot(data, label=str(temperatures[n])+' K', color=cm.jet(color))
    plt.legend()
    plt.show()
    return


################################################################################
############ Chirp correction
################################################################################

def correct_chirp(dset, obs='deltaOD', wavelength_range=(500, 740), wavelength_exclusion=(), method='max', save=True, show_grad=False):
    '''
    wavelength_exclusion must be a tuple of exlusion intervals
    '''
        
    # Import the data
    data = dset[obs]
    wavelength = dset.wl
    delay = dset.delays
    nb_delays = len(delay)
    
    # Set the wavelengths at which we look at the derivative for the compensation
    wl_spacing = 5     # wavelength spacing in the specified range (nm)
    nb_wl_points = np.floor_divide((wavelength_range[1] - wavelength_range[0]), wl_spacing) + 1
    wl_range = [wavelength_range[0] + n*wl_spacing for n in range(nb_wl_points)]
    
    # Exclude the undesired wavelength ranges, with wavelenth_exlusion being a tuple of exlusion intervals
    if wavelength_exclusion:
        for wl_excl in wavelength_exclusion:
            wl_range = [wl_rng for wl_rng in wl_range if wl_rng<wl_excl[0] or wl_rng>wl_excl[1]]
        nb_wl_points = len(wl_range)
    
    # get indices associated to the wl_range
    wl_idx = [utils.val_to_idx(wl_rng, wavelength) for wl_rng in wl_range]
    
    # Set the integration intervals around these wavelengths
    int_width=5     # Integration width (nm)
    wl_int_limits = [(utils.get_closest_val(wl-int_width/2, wavelength), utils.get_closest_val(wl+int_width/2, wavelength)) for wl in wl_range]
    wl_int_idx = [utils.val_to_idx(wl_int, wavelength) for wl_int in wl_int_limits]
    
    # Get the integrated signal for the selected wavelengths
    wl_sig = [np.average(data[:, wl_int_idx[wl_rng][0]:wl_int_idx[wl_rng][1]], axis=1) for wl_rng in range(nb_wl_points)]
    
    # Extracts the chirp correction depending on the chosen method: 
    if method=='grad':                                              # highest gradient
        # Calculates the gradient
        wl_sig_grad = np.gradient(wl_sig, 1, delay)[1]
        
        # Extracts the chirp correction from the gradient
        t0_idx = [np.argmax(np.abs(grad)) for grad in wl_sig_grad]
    elif method=='max':                                             # maximum of the signal
        t0_idx = [np.argmax(sig) for sig in wl_sig]
    elif method=='maxabs':
        t0_idx = [np.argmax(np.abs(sig)) for sig in wl_sig]
    else: 
        print(' /!\ Please specify a well-defined method /!\ ')
        return
    
    # conversion in delays
    t0_chirp = delay[t0_idx]
    
    # Fits of the chirp correction to apply
    chirp_correction = fit_chirp(wl_range, t0_chirp)
    chirp_shift = np.polyval([chirp_correction.best_values['a'], chirp_correction.best_values['b'], chirp_correction.best_values['c']], wavelength)
    
    # Constructs the chirp-corrected delay vector
    step = np.average(delay[1:]-delay[:-1])
    start_corr = np.min(delay) - np.max(chirp_shift)
    stop_corr = np.max(delay) - np.min(chirp_shift)
    nb_delay_corr = int((stop_corr-start_corr)/step) +2 # +2 is for first and last points
    delay_corr = [np.round(start_corr + step*n, 4) for n in range(nb_delay_corr)]
    
    # Constructs the chirp-corrected WL map
    data_corr = np.empty((nb_delay_corr, len(wavelength)), dtype=object).astype('float64') # initialization as Nan array
    for wl, data_wl in enumerate(data.T):
        # find the index of the chirp-corrected delay at each wavelength
        start_corr_wl = utils.val_to_idx(np.min(delay)-chirp_shift[wl], delay_corr)
        # shifts the data
        data_corr[start_corr_wl:(start_corr_wl+nb_delays), wl] = data_wl
    
    # Extracts the map without any NaN, i.e., the delays for which any wavelength has an intensity
    min_chirp_idx = np.argmin(chirp_shift)
    min_delay_no_nan_idx = np.argwhere(np.isnan(data_corr[:, min_chirp_idx])==False)[0][0] # [0][0] is to exctract the first delay at which there is no NaN
    max_delay_no_nan_idx = nb_delays-1 # the largest delay at which NaNs begin is always the maximum delay before chirp correction
    
    delay_corr_no_nan = delay_corr[min_delay_no_nan_idx:(max_delay_no_nan_idx+1)]
    data_corr_no_nan = data_corr[min_delay_no_nan_idx:(max_delay_no_nan_idx+1)]
    
    
    
    # Figure for the result
    fig = plt.figure(constrained_layout=True, figsize=(14,7))
    gs = fig.add_gridspec(2,2)
    
    data_lim = [np.min(data[:, wl_idx[0]:wl_idx[-1]]), np.max(data[:, wl_idx[0]:wl_idx[-1]])] # min and max of the data
    
    # Plot of the initial map
    ax1 = fig.add_subplot(gs[:,0])
    ax1.set_xlabel('Wavelength [nm]')
    ax1.set_ylabel('Delay [ps]')
    ax1.pcolormesh(wavelength, delay, data, vmin=data_lim[0], vmax=data_lim[1],  cmap='jet', shading='gouraud')  
    ax1.plot(wl_range, t0_chirp, 'xr')
    ax1.plot(wavelength, chirp_shift,'r--')
    ax1.set_ylim(ax1.get_ylim()[::-1]) # inverts the delay axis
    
    # Plot the chirp-corrected map
    ax2 = fig.add_subplot(gs[0,1])
    ax2.set_xlabel('Wavelength [nm]')
    ax2.set_ylabel('Delay [ps]')
    ax2.pcolormesh(wavelength, delay_corr, data_corr, vmin=data_lim[0], vmax=data_lim[1], cmap='jet', shading='gouraud')
    ax2.grid()
    ylim = list(ax2.get_ylim())
    if ylim[1]>ylim[0]: ylim = [ylim[1], ylim[0]] # inverts the delay axis
    ax2.set_ylim(ylim)
    
    ax3 = fig.add_subplot(gs[1,1])
    ax3.set_ylabel(r'$\Delta OD$')
    ax3.set_xlabel('Delay [ps]')
    for n in range(0, nb_wl_points, 5):
        if method=='grad' and show_grad:
            ax3.plot(delay, wl_sig_grad[n], label=str(wl_range[n])+'nm')
        else:
            wl_sig_corr = np.average(data_corr_no_nan[:, wl_int_idx[n][0]:wl_int_idx[n][1]], axis=1)
            ax3.plot(delay_corr_no_nan, wl_sig_corr, label=str(wl_range[n])+'nm')
    ax3.grid()
    ax3.legend()
    
    # Savings
    if save: 
        dset['chirp_shift'] = chirp_shift
        dset['chirp_shift_fit_pars'] = datastorage.DataStorage(chirp_correction.best_values)
        dset['delays_chirp_corrected'] = delay_corr
        dset['deltaOD_chirp_corrected'] = data_corr
        dset['delays_chirp_corrected_no_nan'] = delay_corr_no_nan
        dset['deltaOD_chirp_corrected_no_nan'] = data_corr_no_nan
        dset.save()


def correct_chirp_manual(dset, obs='deltaOD', delay_range=(-0.5,4), clim=(-0.1,0.1), save=True):
    
    fig = plt.figure(constrained_layout=True, figsize=(14,7))
    gs = fig.add_gridspec(2,2)
    ax1 = fig.add_subplot(gs[:,0])
    ax1.set_xlabel('Wavelength [nm]')
    ax1.set_ylabel('Delay [ps]')
    ax2 = fig.add_subplot(gs[0,1])
    ax2.set_xlabel('Wavelength [nm]')
    ax2.set_ylabel('Delay [ps]')
    ax3 = fig.add_subplot(gs[1,1])
    ax3.set_ylabel(r'$\Delta OD \backslash OD$')
    ax3.set_xlabel('Delay [ps]')
    
    delays_idx = utils.val_to_idx(delay_range, dset.delays)
    data = dset[obs][delays_idx[0]:delays_idx[1], :]    
    extent = (dset.wl[0], dset.wl[-1], delay_range[-1], delay_range[0])
    
    ax1.imshow(data, extent=extent, aspect='auto', clim=clim, cmap='jet')
    plt.setp(ax1, autoscale_on=False)

    while True:
        points = []
        while True:
            utils.tellme('Left click to select a point, right to remove it, center when over', ax=ax1)
            try:
                ax1.lines.remove(pts)
            except:
                print('')
            points = np.asarray(plt.ginput(-1, timeout=-1))
            break
        pts, = ax1.plot(points[:, 0], points[:, 1], 'xr')
        plt.pause(0.01)
        utils.tellme('Happy? Key click for yes, mouse click for no', ax=ax1)
        plt.pause(0.01)
        out = fit_chirp(points[:,0], points[:,1])
        dset['chirp_shift'] = np.polyval([out.best_values['a'], out.best_values['b'], out.best_values['c']], dset.wl)
        try:
            ax1.lines.remove(line)
        except:
            print('')
        line, = ax1.plot(dset.wl, dset.chirp_shift,'r--')
        
        X = np.tile(dset.wl,(delays_idx[1]-delays_idx[0],1))
        Y = np.tile(dset.delays[delays_idx[0]:delays_idx[1]],(612,1)).T - dset.chirp_shift
        ax2.cla()
        ax2.pcolormesh(X,Y,data, vmin=clim[0], vmax=clim[1], cmap='jet', shading='gouraud')
        ax2.set_xlabel('Wavelength [nm]')
        ax2.set_ylabel('Delay [ps]')
        ax2.grid()
        ylim = list(ax2.get_ylim())
        if ylim[1]>ylim[0]: ylim = [ylim[1], ylim[0]]
        ax2.set_ylim(ylim)
        
        wl=np.arange(550, 700, 50)
        wl_idx = utils.val_to_idx(wl, dset.wl)
        shifted_delays = [dset.delays[delays_idx[0]:delays_idx[1]]-dset.chirp_shift[i] for i in wl_idx]
        ax3.cla()
        for n, idx in enumerate(wl_idx):
            ax3.plot(shifted_delays[n], data[:,idx], label=str(wl[n])+'nm')
        ax3.grid()
        ax3.legend()
        ax3.set_ylabel(r'$\Delta OD \backslash OD$')
        ax3.set_xlabel('Delay [ps]')
        plt.pause(0.01)
        if fig.waitforbuttonpress(timeout=- 1):
            break
    
    dset['chirp_shift_fit_pars'] = datastorage.DataStorage(out.best_values)   
    if save:
        dset.save()
    plt.close(fig)
    #return dset, X, Y, data
