# Supplementary material for: Ultrafast charge-transfer-induced spin transition in cobalt-tungstate molecular photomagnets
Source: Nat Commun. 2025 Jun 6;16:5012. doi: 10.1038/s41467-025-60401-4 (PMC12144094; doi:10.1038/s41467-025-60401-4)
Supplement: Supplementary file 5 — Source Data [file 41467_2025_60401_MOESM5_ESM.zip › Source_Data_files/Pump_probe_measurements/FFT2dmap.py]

import numpy as np
import matplotlib.pyplot as plt
from scipy.signal import stft
from matplotlib.colors import LogNorm
import Data_treatment_wl as da
import datastorage
from lmfit.models import Model
from scipy.special import erf
import matplotlib.ticker as ticker

def ExpPop(t, amplitude=1, t0=0, crossco=0.1, pop=0.1, cst=0):
    # returns the convolution product of the IRF with an exponential population,
    # plus a constant to account for the background at negative delays
    return amplitude/2 * (1 + erf((t-t0)/(crossco*2**0.5)) - np.exp(-(t-t0)/pop) * np.exp(crossco**2/(2*pop**2)) * \
                 (1 + erf((t-t0-crossco**2/pop)/(crossco*2**0.5)))) + cst

# Select folder and file
wl_peak = [500, 740]
#d = da.treat_folder(5, folder='dataset/CsCoW/300K/short/', pump_wl=850) #CsCoW300K
#d = da.treat_folder(2, folder='dataset/CoW/short/', pump_wl=850) #CoW300K
#d = da.treat_folder(7, folder='dataset/CsCoW/230K/short/', pump_wl=850) #CsCoW230K
d = da.treat_folder(19, folder='dataset/CsCoW/100K/short/', pump_wl=850) #CsCoW100K

# Define wavelengths to process
wavelengths = [500,502,504,506,508,510,512,514,516,518,520,522,524,526,528,530,532,534,536,538,540,542,544,546,548,550,552,554,556,558,560,562,564,566,568,570,572,574,576,578,580,582,584,586,588,590,592,594,596,598,600,602,604,606,608,610,612,614,616,618,620,622,624,626,628,630,632,634,636,638,640,642,644,646,648,650,652,654,656,658,660,662,664,666,668,670,672,674,676,678,680,682,684,686,688,690,692,694,696,698,700,702,704,706,708,710,712,714,716,718,720]  # Example wavelengths to process

# List to store amplitude_sum for each wavelength
amplitude_sum_list = []

# Loop through each wavelength
for wavelength in wavelengths:
    # Get data for current wavelength
    trans = da.plot_deltaOD(d, [wavelength], avg_nm=30, nochirp='all', return_transients=True)
    data = np.array(trans[0]).flatten()
    delays = np.array(trans[2]).flatten()
    
    # Remove the offset at negative delays
    t = delays
    # Create data2 by subtracting the mean of the first 100 points from data
    mean_first_100 = np.mean(data[:100])
    data = data - mean_first_100
    I = data   
    
    # Define fitting range
    t_fit_start = 0.2  # Start fitting from 0.2 ps
    t_fit_end = 2.0  # End fitting at 2.0 ps
    fit_indix_start = np.argmax(t >= t_fit_start)
    fit_indix_end = np.argmax(t >= t_fit_end)
    t_fit = t[fit_indix_start:fit_indix_end]
    data_fit = data[fit_indix_start:fit_indix_end]
    
    # Model definition and fitting
    mod = Model(ExpPop, prefix='ep1_') + Model(ExpPop, prefix='ep2_')
    pars = mod.make_params()    
    
    # Population1
    pars['ep1_amplitude'].set(value=2.54e-04, vary=True) 
    pars['ep1_t0'].set(value=0.05, vary=False) 
    pars['ep1_crossco'].set(value=5e-2, vary=False)
    pars['ep1_pop'].set(value=0.05, min=0, max=1, vary=False)
    pars['ep1_cst'].set(value=0, vary=False)
    
    # Population2
    pars['ep2_amplitude'].set(value=-2.54e-05, vary=True) 
    pars['ep2_t0'].set(value=0.05, vary=False) 
    pars['ep2_crossco'].set(value=5e-2, vary=False)
    pars['ep2_pop'].set(value=1, vary=False)
    pars['ep2_cst'].set(value=0, vary=False)
    
    # Perform fitting on the specified range
    result = mod.fit(data_fit, params=pars, t=t_fit)
    comps = result.eval_components()
    A = I - result.eval(t=delays)  # Calculate residuals using the entire delay range
    
    # 時間範囲を選択
    t_threshold = 0.2
    t_threshould_2 = 2.0
    mask = (t >= t_threshold) & (t <= t_threshould_2)
    t_selected = t[mask]
    B_selected = A[mask]
    t = 1000 * t_selected
    B = B_selected
    dt = t[2] - t[1]
    
    # 高解像度パラメータ
    nperseg = 172  # Segment length
    nfft = 2000   # FFT points
    noverlap = 170  # Overlap
    
    # Compute STFT with Gaussian window
    window = ('gaussian', 50)  # Standard deviation of the Gaussian window
    f, times, Zxx = stft(B, fs=1.0/dt, nperseg=nperseg, nfft=nfft, noverlap=noverlap, window=window)
    
    # Calculate amplitude spectrum for a specific frequency component
    frequency_index = 10  # Example: calculate amplitude spectrum for the 10th frequency component
    amplitude_freq = np.abs(Zxx[frequency_index, :])  # Amplitude spectrum for the chosen frequency component
    
    # Calculate the sum of amplitude spectrum over the entire time range
    amplitude_sum = np.sum(np.abs(Zxx), axis=1)  # Sum over the time axis
    amplitude_sum_list.append(amplitude_sum)

# Convert to numpy array for plotting
amplitude_sum_array = np.array(amplitude_sum_list)

# Create meshgrid for X and Y
f_mesh = np.meshgrid(33.35641 * 1000 * f)

# Plotting 2D map
plt.figure(figsize=(9, 7))
plt.pcolormesh(f_mesh, wavelengths, amplitude_sum_array,
               shading='gouraud', cmap='RdBu_r',
               norm=LogNorm(vmin=0.0009, vmax=0.005))

plt.xlabel('Wavenumber / cm$^{-1}$', fontsize=20)
plt.ylabel('Wavelength / nm', fontsize=20)

# カラーバー作成
cbar = plt.colorbar()
cbar.set_label('Amplitude', fontsize=20)

# フォーマッターを LogFormatter に明示的に指定（指数表記で統一）
cbar.formatter = ticker.LogFormatterMathtext()  # ← これがポイント！
cbar.update_ticks()  # 変更を反映

# すべてのティックラベルに対してフォントサイズを明示的に設定
for label in cbar.ax.get_yticklabels():
    label.set_fontsize(20)

plt.tick_params(axis='both', which='major', labelsize=20)
plt.xlim(20, 500)
#plt.ylim(500,620)
plt.ylim(np.min(wavelengths), np.max(wavelengths))
plt.tight_layout()
plt.show()
