# Supplementary material for: Ultrafast charge-transfer-induced spin transition in cobalt-tungstate molecular photomagnets
Source: Nat Commun. 2025 Jun 6;16:5012. doi: 10.1038/s41467-025-60401-4 (PMC12144094; doi:10.1038/s41467-025-60401-4)
Supplement: Supplementary file 5 — Source Data [file 41467_2025_60401_MOESM5_ESM.zip › Source_Data_files/Pump_probe_measurements/residuals.py]

import numpy as np
import matplotlib.pyplot as plt
from scipy.signal import stft
from matplotlib.colors import LogNorm
import Data_treatment_wl as da
import datastorage
from lmfit.models import Model
from scipy.special import erf

def ExpPop(t, amplitude=1, t0=0, crossco=0.1, pop=0.1, cst=0):
    # returns the convolution product of the IRF with an exponential population,
    # plus a constant to account for the background at negative delays
    return amplitude/2 * (1 + erf((t-t0)/(crossco*2**0.5)) - np.exp(-(t-t0)/pop) * np.exp(crossco**2/(2*pop**2)) * \
                 (1 + erf((t-t0-crossco**2/pop)/(crossco*2**0.5)))) + cst

# Select folder and file
wl_peak = [500, 740]
d = da.treat_folder(5, folder='dataset/CsCoW/300K/short/', pump_wl=850) #CsCoW300K
#d = da.treat_folder(2, folder='dataset/CoW/short/', pump_wl=850) #CoW300K
#d = da.treat_folder(7, folder='dataset/CsCoW/230K/short/', pump_wl=850) #CsCoW230K
#d = da.treat_folder(19, folder='dataset/CsCoW/100K/short/', pump_wl=850) #CsCoW100K


# Define wavelengths to process
wavelengths = [500,502,504,506,508,510,512,514,516,518,520,522,524,526,528,530,532,534,536,538,540,542,544,546,548,550,552,554,556,558,560,562,564,566,568,570,572,574,576,578,580,582,584,586,588,590,592,594,596,598,600,602,604,606,608,610,612,614,616,618,620,622,624,626,628,630,632,634,636,638,640,642,644,646,648,650,652,654,656,658,660,662,664,666,668,670,672,674,676,678,680,682,684,686,688,690,692,694,696,698,700,702,704,706,708,710,712,714,716,718,720]  # Example wavelengths to process

# List to store amplitude_sum for each wavelength
#amplitude_sum_list = []
B_list= []

# Loop through each wavelength
for wavelength in wavelengths:
    # Get data for current wavelength
    trans = da.plot_deltaOD(d, [wavelength], avg_nm=30, nochirp='all', return_transients=True)
    data = np.array(trans[0]).flatten()
    delays = np.array(trans[2]).flatten()
    
    # Remove the offset at negative delays
    t = delays
    mean_first_100 = np.mean(data[:100])
    data = data - mean_first_100
    I = data   
    
    # Define fitting range
    t_fit_start = 0.2  # Start fitting from 0.2 ps
    t_fit_end = 2.0  # End fitting at 2.0 ps
    fit_indix_start = np.argmax(t >= t_fit_start)
    fit_indix_end = np.argmax(t >= t_fit_end)
    t_fit = t[fit_indix_start:fit_indix_end]
    data_fit = data[fit_indix_start:fit_indix_end]
    
    # Model definition and fitting
    mod = Model(ExpPop, prefix='ep1_') + Model(ExpPop, prefix='ep2_')
    pars = mod.make_params()    
    
    # Population1
    pars['ep1_amplitude'].set(value=2.54e-04, vary=True) 
    pars['ep1_t0'].set(value=0.05, vary=False) 
    pars['ep1_crossco'].set(value=5e-2, vary=False)
    pars['ep1_pop'].set(value=0.05, min=0, max=1, vary=False)
    pars['ep1_cst'].set(value=0, vary=False)
    
    # Population2
    pars['ep2_amplitude'].set(value=-2.54e-05, vary=True) 
    pars['ep2_t0'].set(value=0.05, vary=False) 
    pars['ep2_crossco'].set(value=5e-2, vary=False)
    pars['ep2_pop'].set(value=1, vary=False)
    pars['ep2_cst'].set(value=0, vary=False)
    
    # Perform fitting on the specified range
    result = mod.fit(data_fit, params=pars, t=t_fit)
    comps = result.eval_components()
    A = I - result.eval(t=delays)  # Calculate residuals using the entire delay range
    
    # Change the index to plot and analyze only after time = 0
    t_threshold = 0.2
    indix = np.argmax(t >= t_threshold)
    t = 1000 * t[indix:]
    B = A[indix:]
    
    # Append B to B_list
    B_list.append(B)
    
# Convert to numpy array for plotting
B_array = np.array(B_list)

# Plotting 2D map
plt.figure(figsize=(9, 7))
plt.pcolormesh(t/1000, wavelengths, B_array*1000, shading='gouraud', cmap='RdBu_r', vmin=-0.25, vmax=0.25)
plt.xlabel('Delay / ps', fontsize=20)
plt.ylabel('Wavelength / nm', fontsize=20)

# カラーバーの作成とラベル設定
cbar = plt.colorbar()
cbar.set_label('Normalized ΔmOD', fontsize=20)
cbar.ax.tick_params(labelsize=15)

# 軸のフォントサイズを調整
plt.tick_params(axis='both', which='major', labelsize=20)

plt.xlim(0, 2)  # Adjust limits according to your data
plt.ylim(np.min(wavelengths), np.max(wavelengths))  # Adjust limits according to your data

plt.tight_layout()
plt.show()
