# Supplementary material for: Ultrafast charge-transfer-induced spin transition in cobalt-tungstate molecular photomagnets
Source: Nat Commun. 2025 Jun 6;16:5012. doi: 10.1038/s41467-025-60401-4 (PMC12144094; doi:10.1038/s41467-025-60401-4)
Supplement: Supplementary file 5 — Source Data [file 41467_2025_60401_MOESM5_ESM.zip › Source_Data_files/Pump_probe_measurements/roots/basler_camera.py]

from pypylon import pylon
from pypylon import genicam
import numpy as np
import time
import matplotlib.pyplot as plt
import matplotlib.gridspec as gridspec
import os.path
import matplotlib
import datastorage


import utils
from Data_treatment_wl import filter_lim_min, filter_lim_max

#matplotlib.use('Qt5Agg')
import matplotlib.animation as animation

###########################################################
#To run it :
#%run basler_camera.py
#ac = ac.acA2440()
#name = ac.plotall(810,count=1000)
#moy = ac.moyoneovertwo(name)
###########################################################


class acA2440:

# with for usb3 camera basler ace 2440-75um
    def __init__(self):
        # Initialisation of camera communication, then define all the acquisition set up
        
        self.img = pylon.PylonImage()
        tlf = pylon.TlFactory.GetInstance()
        self.cam = pylon.InstantCamera(tlf.CreateFirstDevice()) #Initialisation communication
        self.cam.Open()
        self.cam.PixelFormat = 'Mono12'
        self.cam.AcquisitionMode = "Continuous"
        self.cam.TriggerSelector = "FrameStart" 
        self.cam.TriggerMode = "On"     # Change the acquisition to trigger
        self.cam.TriggerSource = "Line1"
        self.cam.ExposureTime = 22      # Time exposition in microseconds (minimum=22)
        self.cam.BinningHorizontal = 1  # Binning : x=1 pixel become 1 numerical pixel
        self.cam.BinningVertical = 1    # First need to set the binning to 1
        self.cam.ROIZoneMode = 'On'     # Definition of the zone of interest = Roizone
        self.cam.ROIZoneSize = 52       
        self.cam.ROIZoneOffset = 996 
        self.cam.BinningHorizontal = 4  # Set 4 horizontal pixel = 1 pixel
        self.cam.BinningVertical = 4    # Set 4 vertical pixel = 1 pixel
        self.cam.TriggerDelay.SetValue(970);    
        self.xx, self.xlabel = self.get_calibration()   #Change pixels into wavelength with monochromator position
        
        #Functions for reducing the noise 
        # self.cam.PgiMode.SetValue('PgiMode_On')
        #// Enable the PGI feature set (color cameras only)
        # self.cam.DemosaicingMode.SetValue(DemPgiModeosaicingMode_BaslerPGI);
        #// Configure noise reduction (if available)
        #self.cam.NoiseReduction.SetValue(0)
        #self.cam.NoiseReductionAbs.SetValue(0.2)
        #// Configure improved sharpness (if available)
        #self.cam.SharpnessEnhancement.SetValue(2.0)#3.984375)
        #self.cam.SharpnessEnhancementAbs.SetValue(1.0)
     
        
    def get_image(self,count=1):
        # Base of the script : take a count number of images and
        # returns array [count, ypixels, xpixels] with intensity for each pixel 
        images = []
        self.xx, calib_str = self.get_calibration()
        self.cam.StartGrabbingMax(count)
        while self.cam.IsGrabbing():
            result =self.cam.RetrieveResult(5000, pylon.TimeoutHandling_ThrowException)
            self.img.AttachGrabResultBuffer(result)
            images.append(result.Array)
        # Image grabbed successfully?500
        if not result.GrabSucceeded():
            print("Error: ", result.ErrorCode, result.ErrorDescription)
        result.Release()
        return np.squeeze(np.asarray(images))


    def acquire(self, nshots=1000):
        img = self.get_image(count = nshots)
        return dict(data=img, nshots=nshots)
    
    
    
    def get_pixels(self,nshots=1000, save=False, name_data='added'):
        # Take nshots images and return the camera pixel average on the number of shots
        # with pixels_avg = 2d map of pixels intensity and avg = the average of those y pixels
        img= self.get_image(count = nshots)
        if nshots > 0 :
            # Average of the shots
            pixels_avg = np.average(img, axis = 0)
        # Average of the Y pixels
        avg = np.average(pixels_avg, axis = 0)
        
        # Save function : will save it in the WL_parameter.h5 file
        if save == True :
            name = 'WL_Station_Parameters.h5'
            utils.save_h5(pixels_avg, name=name, folder='', name_data=name_data, force =False, add=True)
        
        return pixels_avg, avg
        
        
    def get_laser_calib(self, count = 50, comment = 'wavelength laser = nm'):
        # FWHM plot of an incoming laser beam set on a gaussian spectral shape 
        data_aqui = self.get_image(count = count)
        data_avg_PX = np.average(data_aqui, axis=1)
        data = np.average(data_avg_PX, axis=0)
        imax = np.argmax(data)
        comment = 'wavelength laser =' + str(comment) + ' nm'
        # Found the FWHM pixels
        ifwhm = np.argwhere(data >= (np.max(data)/2))   
        x_fwhm = []
        y_fwhm = []
        # Change the format of the data because np.argwhere return a weird 2d array
        for i in range (np.shape(ifwhm)[0]):
            x_fwhm.append(ifwhm[i][0])
            y_fwhm.append(np.max(data)/2)
        secmax = np.min(x_fwhm) + (np.max(x_fwhm) - np.min(x_fwhm))/2
        affichage = 'center = ' + str(secmax)
        plt.figure()
        plt.plot(data, label = 'data')
        plt.plot(x_fwhm, y_fwhm, label = 'FWHM')
        plt.axvline(imax, color = 'r', label = 'Max')
        plt.axvline(secmax, color = 'g', label = affichage)
        plt.xlabel('Pixels')
        plt.title(comment)
        plt.legend()
        
        plt.show()
        pass
        
        
    def plot_pixels(self,nshots=1000):
        # Trace the pixels data in a single figure with the average of y pixels on the top and the 2d pixel map on the bottom
        pixels_avg, avg = self.get_pixels(nshots=nshots)
        std = np.std(pixels_avg, axis=0)
        # Create a figure divided in 4 pieces and rescale them
        fig, ((ax1, ax1b),(ax2, ax2b)) = plt.subplots(2,2, gridspec_kw={'top':0.96,'bottom':0.12,'left':0.1,'right':0.92,'hspace':0.3,'wspace':0.01, 'width_ratios':[45,1]})
        # The top rigth part will be removed
        Temperature = self.cam.DeviceTemperature()
        for v in ax1b.spines.values():
            v.set_visible(False)
        ax1b.tick_params(left=False, bottom=False, labelleft=False, labelbottom=False)
        ax1.errorbar(self.xx, avg, std, color='C0', ecolor='r')
        im = ax2.imshow(pixels_avg, aspect='auto')
        cb = fig.colorbar(im, cax=ax2b, pad=0.005, fraction=0.075)
        ax1.set_title('Average over {} shots, T= {}, avg = {}'.format(nshots,np.average(avg), Temperature))
        ax1.set_xlabel(self.xlabel)
        ax2.set_xlabel('Pixels X')
        ax2.set_ylabel('Pixels Y')
        ax1.grid()
        plt.show()
        
        
    def plot_spectrum(self, count=50, save = False, name = "Spectrum"):
        im = self.get_image(count = count)
        im_avg = np.average(im, axis=1)
        on_avg = np.average(im_avg[::2,:], axis=0) 
        off_avg = np.average(im_avg[1::2,:], axis=0) 
        stab= np.zeros(len(im_avg[0,:]))
        stab = np.log10(off_avg/on_avg)
        #np.divide (on_avg,off_avg) # version without the log
        avg = np.average(im_avg, axis=0)
        std = np.std(im_avg, axis=0)
        fig, (ax1, ax2) = plt.subplots( 2,1,  figsize=(14,7) )
        ax1.set_xlabel(self.xlabel)
        ax1.errorbar(self.xx, avg, std, color='C0', ecolor='r')
        #ax.plot(xx, avg+std, color='C1', lw=0.5)
        #ax.plot(xx, avg-std , color='C1', lw=0.5)
        ax1.set_title('Average over {} shots'.format(count))
        ax2.plot(self.xx,stab)
        ax2.set_xlabel('Wavelength [nm]')
        ax2.set_ylabel('Stability')
        ax2.set_ylim(-0.0005,0.0005)
        #ax2.set_ylim(0.9995,1.0005)
        ax2.grid()
        plt.show()
        
        total = np.vstack([self.xx, avg, std])
        if save == True :
            #save_path = os.path.join(name+".txt") 
            to_save = datastorage.DataStorage(wavelength = self.xx,
                                              avg = avg,
                                              std = std,
                                              stab = stab,
                                              on_avg = on_avg,
                                              off_avg = off_avg)
            utils.save_h5(to_save, force = False, add = False)
            print('Saved')
            
            #np.savetxt(save_path, total , fmt="%s")
        #return avg, std

    def plot_spectrum_filtered(self, count=50, save=False, name="Spectrum.txt", filter_mode=('', 600, 4000), check_spectra=False):
        # Get the images
        im = self.get_image(count = count)
        
        # Average over the Y pixels
        im_avg = np.average(im, axis=1)
        
        # Separate odd and even shots over two arrays
        on_bin = im_avg[::2,:]
        off_bin = im_avg[1::2,:]
        deltaOD_bin = np.log10(off_bin/on_bin)
        
        
        # Check if there are filters and apply them
        if np.array(filter_mode).ndim == 1: # if zero or one filter is applied
            nb_filters = 1
            if not filter_mode[0]:
                filter_data = False # no filter if the filter mode is an empty string
            else:
                filter_data = True
        else:                               # if several filters are applied
            nb_filters = np.shape(filter_mode)[0]
            filter_data = True
        
        if filter_data:
            # Apply the filters
            on_kept_bin = on_bin
            off_kept_bin = off_bin
            deltaOD_kept_bin = deltaOD_bin
            for filter_idx in range(nb_filters):
                if nb_filters==1:
                    filt = filter_mode
                else:
                    filt = filter_mode[filter_idx]
                
                filter_type = filt[0]
                wl_lim = utils.val_to_idx(filt[1], self.xx)
                lim = filt[2]
                
                if filter_type=='lim_max':
                    on_kept_bin, off_kept_bin, deltaOD_kept_bin = filter_lim_max(on_kept_bin, off_kept_bin, deltaOD_kept_bin, wl_lim, lim)
                elif filter_type=='lim_min':
                    on_kept_bin, off_kept_bin, deltaOD_kept_bin = filter_lim_min(on_kept_bin, off_kept_bin, deltaOD_kept_bin, wl_lim, lim)
            
            filtered_perc = (1 - np.shape(on_kept_bin)[0]/(count/2))*100
            on_avg = np.average(on_kept_bin, axis=0)
            off_avg = np.average(off_kept_bin, axis=0)
        
        else:
            # if no filter
            on_avg = np.average(on_bin, axis=0)
            off_avg = np.average(off_bin, axis=0)
        
        # Calculate the Delta OD
        deltaOD= np.zeros(len(im_avg[0,:]))
        deltaOD = np.log10(off_avg/on_avg)
        #np.divide (on_avg,off_avg) # version without the log
        
        # Average over all the shots
        avg = np.average(im_avg, axis=0)
        
        # Calculate the standard deviation
        std = np.std(im_avg, axis=0)
        
        # Figures to check the filters
        if check_spectra: 
            # Plots without filters
            plt.figure()
            plt.plot(self.xx, on_bin.T, linewidth=0.5)
            plt.plot(self.xx, np.average(on_bin, axis=0), linewidth=3, color='b')
            plt.xlabel('Wavelength (nm)')
            plt.ylabel('Intensity (a.u.)')
            plt.title('ON shots')
            
            plt.figure()
            plt.plot(self.xx, off_bin.T, linewidth=0.5)
            plt.plot(self.xx, np.average(off_bin, axis=0), linewidth=3, color='r')
            plt.xlabel('Wavelength (nm)')
            plt.ylabel('Intensity (a.u.)')
            plt.title('OFF shots')
            
            plt.figure()
            plt.plot(self.xx, deltaOD_bin.T, linewidth=0.5)
            plt.plot(self.xx, deltaOD, linewidth=3, color='g')
            plt.ylim([-1, 1])
            plt.grid()
            plt.xlabel('Wavelength (nm)')
            plt.ylabel('OD')
            plt.title('OD for all the shots')
            
            if filter_data:
                plt.figure()
                plt.plot(self.xx, on_bin.T, linewidth=0.5, color=[1, 0.4, 0.4])
                plt.plot(self.xx, on_kept_bin.T, linewidth=0.5, color=[0.4, 0.4, 1])
                plt.plot(self.xx, on_avg, linewidth=3, color=[0, 0, 1], label='shots kept')
                plt.xlabel('Wavelength (nm)')
                plt.ylabel('Intensity (a.u.)')
                plt.title('ON shots - {:.2f}% filtered')
                plt.legend(loc='upper left')
                
                plt.figure()
                plt.plot(self.xx, off_bin.T, linewidth=0.5, color=[1, 0.4, 0.4])
                plt.plot(self.xx, off_kept_bin.T, linewidth=0.5, color=[0.4, 0.4, 1])
                plt.plot(self.xx, off_avg, linewidth=3, color=[0, 0, 1], label='shots kept')
                plt.xlabel('Wavelength (nm)')
                plt.ylabel('Intensity (a.u.)')
                plt.title('OFF shots - {:.2f}% filtered')
                plt.legend(loc='upper left')
                
                plt.figure()
                plt.plot(self.xx, deltaOD_bin.T, linewidth=0.5, color=[1, 0.4, 0.4])
                plt.plot(self.xx, deltaOD_kept_bin.T, linewidth=0.5, color=[0.4, 0.4, 1])
                plt.plot(self.xx, deltaOD, linewidth=3, color=[0, 0, 1], label='shots kept')
                plt.ylim([-1, 1])
                plt.xlabel('Wavelength (nm)')
                plt.ylabel('Intensity (a.u.)')
                plt.title('OD for the filtered shots - {:.2f}% filtered')
                plt.legend(loc='upper left')
        
        # Stability figure
        fig, (ax1, ax2) = plt.subplots(2, 1, figsize=(14, 7))
        ax1.set_xlabel(self.xlabel)
        ax1.errorbar(self.xx, avg, std, color='C0', ecolor='r')
        if filter_data:
            ax1.set_title('Average over {} shots - {:.2f}% filtered'.format(count, filtered_perc))
        else:
            ax1.set_title('Average over {} shots'.format(count))
        
        ax2.plot(self.xx,deltaOD)
        ax2.set_xlabel('Wavelength [nm]')
        ax2.set_ylabel('Stability')
        ax2.set_ylim(-0.0005,0.0005)
        #ax2.set_ylim(0.9995,1.0005)
        ax2.grid()
        plt.show()
        
        # Saving the data in a .txt file
        total = np.vstack([self.xx, avg, std])
        if save == True :
            save_path = os.path.join(name+".txt") 
            np.savetxt(save_path, total , fmt="%s")
        #return self.xx, avg, std


    def get_calibration(self):
        # Switch pixel to wavelength from a file in the same folder 
        try:
            # Open .h5 parameter file and retreive data 
            WL_params = datastorage.read('WL_Station_Parameters.h5')
            shift_pix = (WL_params.mono_pos - WL_params.mono_pos_current_calib)*WL_params.conv_mono_pix # shift in pixel number when changing mono position
            calib = WL_params.mono_calib - WL_params.calib_fit_params[1]*shift_pix
            return calib, 'Wavelength [nm]'
        except:
            # If it can't open the file :
            print('Basler camera: failed to load calibration using pixel number instead')
            xx = range(int(2448/self.cam.BinningHorizontal()))
            return xx, 'Pixel number'


    def plot_chip(self, px=11, nshots=1000):
        # Draw the intensity of a pixel line with px (= 0 to 11) the y pixels desired 
        img = self.get_image(count = nshots)
        fig, (ax1, ax2) = plt.subplots(2,1)
        if nshots>1:
            data = np.average(img, axis=0)
            ax1.plot(data[px])
            a = ax2.imshow(data, aspect='auto')
            ax2.set_title('Average of {} images'.format(nshots))
        else:
            ax1.plot(img[px])
            a = ax2.imshow(img, aspect='auto')
        ax1.set_title('Cut on pixel {}'.format(px))
        ax2.axhline(y=px, color='r', lw=0.75)
        plt.tight_layout()
        cb = fig.colorbar(a)
        plt.show()
        return


    def view_spectrum(self, count=1, autoscale=False,vmin = 0, vmax = 10):
        # Countiniusly showing the data acquired by the camera : with the pixels and the average over y
        extent = [self.xx[0], self.xx[-1], self.cam.ROIZoneSize(),0]
        fig, ((ax1, ax1b),(ax2, ax2b)) = plt.subplots(2,2, gridspec_kw={'top':0.96,'bottom':0.12,'left':0.1,'right':0.92,'hspace':0.3,'wspace':0.01, 'width_ratios':[45,1]})
        img = self.get_image(count=count)
        if count > 1:
            # averages over the number of counts if more than one image is asked
            img = np.average(img, axis=0)
        avg = np.average(img, axis=0)
        ax1.plot(self.xx, avg, color='C0')
        if autoscale != False :
            im = ax2.imshow(img, aspect= 'auto', vmin = vmin, vmax = vmax)
        else :
            im = ax2.imshow(img, aspect='auto')
        cb = fig.colorbar(im, cax=ax2b, pad=0.005, fraction=0.075)
        for v in ax1b.spines.values():
            v.set_visible(False)
        ax1b.tick_params(left=False, bottom=False, labelleft=False, labelbottom=False)
        
        # Loop to show the data and refresh the plot  
        while True:
            ax1.clear()
            ax2.clear()
            ax2b.clear()
            img = self.get_image(count=count)
            if count > 1:
                # averages over the number of counts if more than one image is asked
                img = np.average(img, axis=0)
            avg = np.average(img, axis=0)
            ax1.plot(self.xx, avg, color='C0')
            if autoscale != False :
                im = ax2.imshow(img, aspect= 'auto', vmin = vmin, vmax = vmax)
            else :
                im = ax2.imshow(img, aspect='auto')
            cb = fig.colorbar(im, cax=ax2b, pad=0.005, fraction=0.075)
            ax1.set_ylim(0,)
            ax1.set_ylim(0,)
            ax1.set_xlabel(self.xlabel)
            ax2.set_xlabel('Pixels')
            ax2.set_ylabel('Pixel')
            ax1.set_title('Keep space key pressed to stop')
            plt.pause(0.03)
            
            # To stop the data acquisition
            if fig.waitforbuttonpress(timeout=0.003):
                break
            
        plt.show() # ensures that the figure doesn't bug if matplotlib was not is "qt5" mode

        
        
        
        
