# Supplementary material for: Ultrafast charge-transfer-induced spin transition in cobalt-tungstate molecular photomagnets
Source: Nat Commun. 2025 Jun 6;16:5012. doi: 10.1038/s41467-025-60401-4 (PMC12144094; doi:10.1038/s41467-025-60401-4)
Supplement: Supplementary file 5 — Source Data [file 41467_2025_60401_MOESM5_ESM.zip › Source_Data_files/Pump_probe_measurements/roots/cryostream_600.py]

# -*- coding: utf-8 -*-
"""
Created on Wed Jun 26 19:06:17 2019

@author: Giova
"""
import serial
import time

serial_settings = dict(port = '/dev/ttyUSB0',baudrate = 9600,timeout = 3)

class Cryo(serial.Serial):
    def __init__(self, serial_settings):
        serial.Serial.__init__(self,**serial_settings)
        print('Connection established')
        self.close()
        return
    
    def send_cmd(self, cmd):
        self.open()
        for c in cmd:
            self.write(bytearray(c, encoding="utf-8", errors="strict"))
            time.sleep(0.3)
        out = self.read_until().decode("utf-8")
        self.close()
        if out == 'A:0:$\r\n':
            print('Command not received')
        else:
            print('Command received')
            print(out)
        #self.status()    
        return out
    
    def status(self):
        status = self.send_cmd('S$').split(':')
        print(status)
        mode = status[1]
        set_temp = status[2]
        error = status[3]
        final_temp = status[4]
        ramp_rate = status[5]
        print('####### Status #######')
        print('Temperature = '+set_temp+' +- '+error+'K')
        print('Final temperature = '+final_temp+'K')
        print('Ramp rate = '+ramp_rate+' K/hr')
        print('######################')
        return
    
    def ramp(self, set_temp, ramp_rate=360):
        out = self.send_cmd('C:R:'+str(set_temp)+':'+str(ramp_rate)+':$')
        return
    
    def hold(self):
        out = self.send_cmd('C:H:$')
        return
    
    def end(self, set_temp, ramp_rate=360):
        out = self.send_cmd('C:S:'+str(set_temp)+':'+str(ramp_rate)+':$')
        return
        
    
