# Supplementary material for: Ultrafast charge-transfer-induced spin transition in cobalt-tungstate molecular photomagnets
Source: Nat Commun. 2025 Jun 6;16:5012. doi: 10.1038/s41467-025-60401-4 (PMC12144094; doi:10.1038/s41467-025-60401-4)
Supplement: Supplementary file 5 — Source Data [file 41467_2025_60401_MOESM5_ESM.zip › Source_Data_files/Pump_probe_measurements/roots/lecroy.py]

import socket
import struct
import time

def _add_header(command):
    header = [0x81,1,0,0]
    n = len (command)
    count = [0, 0, (n>>8) & 0xff, n & 0xff]
    header = struct.pack('BBBBBBBB', 0x81,1,0,0, 0, 0, (n>>8) & 0xff, n & 0xff)
    return header+command.encode('ascii') 

class Lecroy:
    def __init__(self,hostname="129.20.84.111"):
        self.address = (hostname, 1861)
        self.socket = socket.socket()
        self.socket.connect(self.address)

    def write(self,command):
        self.socket.send(_add_header(command))

    def read(self):
        reply = self.socket.recv(4096)
        reply = reply[8:-1] # eliminate header and \n
        reply = reply.decode('ascii')
        return reply
        
    def query(self,command):
        self.write(command)
        return self.read() 
       
    def close(self):
        self.socket.close()
        
    def clear_sweeps(self):
        self.write("CLEAR_SWEEPS; TRMD AUTO")
        
    def wait_for_pulse(self):
        while self.query('TRMD?') == 'SINGLE':
            pass
            
    def get_measurement(self,which=1):
        cmd = "PARAMETER_STATISTICS? CUST, P%d"%which
        reply=self.query(cmd)
        
        # syntax 'PAST CUST,P1,AMPL,C3,AVG,593.88E-6 V,HIGH,1.2E-3 V,LAST,678E-6 V,LOW,340E-6 V,SIGMA,72.02E-6 V,SWEEPS,741.385E+3'
        a = reply.split(",")
        r={}
        r["P%s" % which] = a[2]
        r["channel"]   = a[3]
        for i in range(4,14,2):
          name = a[i]
          v    = a[i+1].split()
          r[name]=float(v[0])
        r["SWEEPS"]=int(float(a[-1]))
        return r

    def get_new_values(self):
        self.clear_sweeps()
        self.wait_for_pulse()
        return self.get_values()
        
    def get_average(self, time_avg=3, which=1):
        self.clear_sweeps()
        time.sleep(time_avg)
        data = self.get_measurement(which=which)
        return data['AVG'], data['SIGMA']
        
