# Supplementary material for: Ultrafast charge-transfer-induced spin transition in cobalt-tungstate molecular photomagnets
Source: Nat Commun. 2025 Jun 6;16:5012. doi: 10.1038/s41467-025-60401-4 (PMC12144094; doi:10.1038/s41467-025-60401-4)
Supplement: Supplementary file 5 — Source Data [file 41467_2025_60401_MOESM5_ESM.zip › Source_Data_files/Pump_probe_measurements/roots/Mono.py]

import serial
import datastorage
#import visa

#mono = serial.Serial('ASRLCOM10',baudrate=9600,parity=serial.PARITY_NONE,stopbits=serial.STOPBITS_ONE,bytesize=serial.EIGHTBITS, timeout = 10)

#Look for the every usb device
#rm=visa.ResourceManager()
#Give to mono the name of the Usb COM controlling the device
#mono = rm.open_resource('ASRLCOM15::INSTR')

class MonoPrinceton:
    def __init__(self, pars_dict, port):
        print('Connecting to Mono...')
        mono = serial.Serial(port=port, **pars_dict)
        mono.write(b'?NM\r')
        ans = mono.readline().decode()
        if ans != '':
            self.connection = mono
            self.position = float(ans.split('nm')[0])
            print('Connection to Mono established on /dev/ttyUSB5')
            return
            
        '''
        #Automatic part : doesn't work well
        for port in [0 ,2, 1, 3, 4, 5]:
            try:
                
                mono = serial.Serial(port='/dev/ttyUSB%d'%port, **pars_dict)
                mono.write(b'?NM\r')
                ans = mono.readline().decode()
                if ans != '':
                    self.connection = mono
                    self.position = float(ans.split('nm')[0])
                    print('Connection to Mono established on /dev/ttyUSB%d'%port)
                    return
                print('Unable to connect to Mono on /dev/ttyUSB%d'%port)
            except:
                print('Unable to connect to Mono on /dev/ttyUSB%d'%port)
        return
        '''

    def read_pos(self):
        self.connection.write(b'?NM\r')
        ans = self.connection.readline().decode()
        print(ans)
        self.position = float(ans.split('nm')[0])
        return 
        
    def move_to(self, new_pos):
        self.connection.write(b'%4.2f GOTO\r'%new_pos)
        ans = self.connection.readline().decode()
        self.read_pos()
        WL_params = datastorage.read('WL_Station_Parameters.h5')
        WL_params.mono_pos = new_pos
        WL_params.save('WL_Station_Parameters.h5')
        return
        
    def get_grating(self):
        self.connection.write(b'?GRATING\r')
        ans = self.connection.readline().decode()
        print(ans)
        return
        
    def grating(self,new_grat):
        self.connection.write(b'%d GRATING\r'%new_grat)
        ans = self.connection.readline().decode()
        print(ans)
        return

        
        
        
        
#def OpenMono(COM_nb):
#    mono = serial.Serial('/dev/ttyUSB%d'%COM_nb,baudrate=9600,parity=serial.PARITY_NONE,stopbits=serial.STOPBITS_ONE,bytesize=serial.EIGHTBITS, timeout = 10)
#    return mono
#    
#def MoveMonochromator(mono, value):
#    #%4.2f is a format specifier
#    #%value is the rest of the number divided by value
#    #this line
#   mono.write(b'%4.2f GOTO\r'%value )
#   #Read the data
#   print(mono.readline())
#   #read the positiom of the monochromator and register it to position
#   position = ReadMonochromatorPosition(mono)
#   #When the monochromator is too far, stop the displacement and return
#   #the last position
#   if abs(position-value)>1:
#     print ("value out of range")
#   return position
#   
#def ReadMonochromatorPosition(mono):
#    #asking to the monochromator witch position is it ?
#   mono.write(b'?NM\r')
#   ans = mono.readline().decode()
#   #Reading the actual position of the monochromator.
#   position = float(ans.split('nm')[0])
#   return position
