# Supplementary material for: Ultrafast charge-transfer-induced spin transition in cobalt-tungstate molecular photomagnets
Source: Nat Commun. 2025 Jun 6;16:5012. doi: 10.1038/s41467-025-60401-4 (PMC12144094; doi:10.1038/s41467-025-60401-4)
Supplement: Supplementary file 5 — Source Data [file 41467_2025_60401_MOESM5_ESM.zip › Source_Data_files/Pump_probe_measurements/roots/synchrolock.py]

import socket
import time


class Synchro:

    def __init__(self,ip="129.20.84.105",port=6340,timeout=0.3,verbose=True,auto_connect=False,auto_close=True):
    
        """
            if auto_close: close connection after each communication
            I tried to implement the auto_close but the computers seems to hang,
            disabling it for the time being
        """
        self.verbose = verbose
        self.connection_address = (ip,port)
        self.ip = ip
        self.timeout = timeout
        self.connection = None
        self.auto_close = auto_close

        if auto_connect: self.connect()

        
    def connect(self):
        if self.verbose: print("opening connection")
        if self.connection is None:
            try:
                self.connection = socket.socket(socket.AF_INET, socket.SOCK_STREAM)
                self.connection.connect(self.connection_address)
                self.connection.settimeout(self.timeout)

            except OSError:
                print("Cannot connect to the computer %s"%self.ip)
                self.connection = None
        if self.verbose: print("Managed to open connection ?",self.connection is not None)
        return

    def close_connection(self):
        if self.verbose: print("closing connection")
        if self.connection is not None:
            self.connection.close()
            self.connection = None

    def _send(self,string):
        """ 
        send string, not worrying about opening or closing connection.
        It is useful for querying where we don't want to close the connection 
        before receiving answer
        """
        string = string + "\r\n"
        if self.verbose: print("synchrolock send %s"%string)
        byte_string = string.encode('ascii')
        self.connection.send(byte_string)

    def send(self,string):
        if self.connection is None: self.connect()
        self._send(string)
        #if self.auto_close: self.close_connection()

    def _get(self,bufsize=1024,as_type=None,n_attempts=5):
        """ 
        get data, not worrying about opening or closing connection.
        """
        answer=""
        for i in range(n_attempts):
            try:
                answer = self.connection.recv(bufsize).decode('ascii')
                break
            except socket.timeout:
                time.sleep(0.3)
                if self.verbose: print("synchrolock got timeout, retrying")
        if self.verbose: print("synchrolock got",answer.strip())
        if as_type is not None: answer = as_type(answer)
        return answer

    def get(self,bufsize=1024,as_type=None,n_attempts=5):
        if self.connection is None: self.connect()
        answer=self._get(bufsize=bufsize,as_type=as_type,n_attempts=n_attempts)
        #if self.auto_close: self.close_connection()
        return answer

    def query(self,string,bufsize=1024,as_type=None,n_attempts=5):
        if self.connection is None: self.connect()
        self._send(string)
        answer = self._get(bufsize=bufsize,as_type=as_type,n_attempts=n_attempts)
        #if self.auto_close: self.close_connection()
        return answer.strip()

    def apply(self):
        self.send("APLY")

    def __del__(self):
        self.connection.close()
