# Supplementary material for: Ultrafast charge-transfer-induced spin transition in cobalt-tungstate molecular photomagnets
Source: Nat Commun. 2025 Jun 6;16:5012. doi: 10.1038/s41467-025-60401-4 (PMC12144094; doi:10.1038/s41467-025-60401-4)
Supplement: Supplementary file 5 — Source Data [file 41467_2025_60401_MOESM5_ESM.zip › Source_Data_files/Pump_probe_measurements/roots/thzsetup_model.py]

#from openlab.oscilloscopes.lecroy import lecroy
from . import config
import openlab.stages
from openlab.generic import motor
motor.STORAGE = config.storage
from openlab.generic import delay_stage as _delay_stage
from openlab.oscilloscopes.lecroy import LeCroyScope
from datastorage import DataStorage
from pymeasure.instruments.srs import SR830

print("Laboratory convention right handed,y=vertical,z=downbeam")

try:
    scope = LeCroyScope("129.20.84.103")
except OSError:
    scope = None


try:
    esp301 = openlab.stages.newportESP.ESP("/dev/ttyUSB1")
except Exception as e:
    print("Could not create instance of Newport controller, error was '%s'" %str(e))
    esp301 = None
if esp301 is not None:
    xyz = DataStorage()
    names = "y x z".split()
    for (axis,name) in zip((1,2,3),names):
        xyz[name] = esp301.axis(axis).as_openlab_motor(name=name)
else:
    xyz = None

stage = openlab.stages.ZaberStage("/dev/ttyACM0")
if stage is not None:
    stage_mot = stage.as_openlab_motor(name="stage",precision_printing=1e-4)
    delay_stage = _delay_stage.delaystage(stage_mot,precision=2e-3)
else:
    delay_stage = None

lockin = SR830('ASRL/dev/ttyUSB0::INSTR', read_termination = '\r', timeout = 1000000)
