# Supplementary material for: Ultrafast charge-transfer-induced spin transition in cobalt-tungstate molecular photomagnets
Source: Nat Commun. 2025 Jun 6;16:5012. doi: 10.1038/s41467-025-60401-4 (PMC12144094; doi:10.1038/s41467-025-60401-4)
Supplement: Supplementary file 5 — Source Data [file 41467_2025_60401_MOESM5_ESM.zip › Source_Data_files/Pump_probe_measurements/roots/utilswl.py]

##############################################
###### Useful functions for scan
##############################################
import numpy as np
import os
import glob
import matplotlib.pyplot as plt
import time
from datetime import date
import datastorage
import pathlib


def mm_to_ps(pos, t0_mm, passes=2):
    if (not isinstance(pos, list)) and (not isinstance(pos, tuple)):
        pos = [pos]
    delays = [10*(p-t0_mm)*passes/2.99792458 for p in pos]
    delays = np.round(delays, 5)
    return delays


def ps_to_mm(delays, t0_mm, passes=2):
    if (not isinstance(delays, list)) and (not isinstance(delays, tuple)):
        delays = [delays]
    pos = [(ps*1e-12*2.99792458e8*1e3/passes)+t0_mm for ps in delays]
    return pos


def get_fnames(run, folder):
    path = os.path.join(folder, 'run%04d'%run, '*.h5')
    fnames = glob.glob(path)
    fnames.sort()
    # removes the part of the path associated to the folder AND ensures Windows/Linux compatibility by replacing \\ by /
    fnames = [fname.replace("\\","/")[(len(folder)+8):] for fname in fnames]
    return fnames


def val_to_idx(val, array):
    try:
        return [np.argmin(np.abs(np.subtract(v, array))) for v in val]
    except:
        return np.argmin(np.abs(np.subtract(val, array)))


def get_closest_val(val, array):
    try:
        return [array[np.argmin(np.abs(np.subtract(v, array)))] for v in val]
    except:
        return array[np.argmin(np.abs(np.subtract(val, array)))]


def compare_lists(old, new):
    if new:
        out = [f for f in new[:] if f not in old]
    else:
        out = []
    return out 


def tellme(s, ax=None):
    if ax is None: ax = plt.gca()
    #print(s)
    ax.set_title(s)
    return

#Name changed
def read_folder(run, folder=''):
    # If we treat today's file, there is no need to precise the folder in the function arguments
    if not folder:
        today = date.today()
        folder = os.path.join('../', today.strftime("%Y"), today.strftime("%Y_%m"), today.strftime("%Y_%m_%d"))
        folder += '/'
        
    dset_fpath = os.path.join(folder, 'run{}_dset.h5'.format(run)) # run path
    
    print('Reading run {} in {}'.format(run, folder))
    
    try:
        dset = datastorage.read(dset_fpath) # reads the data set
        dset.filename = dset_fpath # ensures that further savings will work
        
        return dset
    except:
        print('Unable to read the data')

def open_file_h5(name, folder=''):
    #Open a .h5 file, and return it's data as dset
    #Check if the name is a string, name must contain the .h5 part !
    if not isinstance (name, str):
        name = str(name) 
    #Check if the name contain a .h5 at the end
    try :
        end_name = name.rsplit('.',1)[1]
        if end_name != 'h5' :
            print('Need to be a .h5 name file')
    except : 
        print('File name must contain a .h5')
    # Try to open the file            
    try:
        dset_fpath = os.path.join(folder, name)
        dset = datastorage.read(name) # reads the data set
        dset.filename = dset_fpath # ensures that further savings will work
        return dset
        
    except:
        print('Unable to read the data of {}'.format(name))
        return


    
def save_txt (data,name = 'name', folder = ''):
    # Check if the file name is a string
    if not isinstance (name, str):
        name = str(name) 
    # If in the end of the file there are no .txt : add one
    try :
        end_name = name.rsplit('.',1)[1]
        if end_name != 'txt' :
            start_name = name.rsplit('.',1)[0]   
            name = start_name + '.txt'
    except : 
        name = name + '.txt'   
    
    # With numpy savetxt data must be an array
    if not isinstance (data, (np.ndarray, list)):
        data = [data]
    np.savetxt(name, data)

'''
def save_h5(data, name, folder= '', name_data = 'data', force = False, add = False):
    # Create or open a h5 file and save the input data
    # If file already exist and force : overrigth the data 
    # Need to make a function that add to the file if the name is not the same
    
    # Input : data = what you want to save
    # name = name of the file 
    # folder = path of the filder
    # name_data = name of the data inside the h5 file 
    # force = True :: if there is already a file with the same name : overrigth
     
    # Verification of filename and the path
    fname = os.path.join(folder,name)
    if fname is None:
        print("Must give a name to the file", flush=True)
        return
    fname = pathlib.Path(fname) # ensure we are using pathlib
    if fname.exists() and not force and not add: # check if file exists
        print("File %s exists"%fname, flush=True)
        return
    if fname.exists() and add ==True :
        dset = datastorage.read(name)
        dset[name_data]= data
        dset.save(name)
        return
    else:
        if not fname.parent.exists(): fname.parent.mkdir(parents=True)
    
    # The saved data must be a dictionnary 
    if isinstance (data, dict):
        datastorage.DataStorage(data).save(str(fname))
    else :
        tosave = dict()
        tosave[name_data] = data
        datastorage.DataStorage(tosave).save(str(fname))

'''
def save_h5(data, name = None, folder= '', name_data = 'data', force = False, add = False):
    # Create or open a h5 file and save the input data
    # If file already exist and force : overrigth the data 
    # Need to make a function that add to the file if the name is not the same
    
    # Input : data = what you want to save
    # name = name of the file 
    # folder = path of the filder
    # name_data = name of the data inside the h5 file 
    # force = True :: if there is already a file with the same name : overrigth
     
    # Verification of filename and the path
    if not folder:
        today = date.today()
        folder = os.path.join('../', today.strftime("%Y"), today.strftime("%Y_%m"), today.strftime("%Y_%m_%d"))
        folder += '/'
        
    if name is None :
        tim = time.gmtime()
        name = 'plot_spectrum_' + str(tim[3]+1) + 'H_' + str(tim[4]) + 'M_' + str(tim[5]) + 'S' + '.h5'
    fname = os.path.join(folder,name)
    if fname is None:
        print("Problem with the path", flush=True)
        return
    
    fname = pathlib.Path(fname) # ensure we are using pathlib
    if fname.exists() and not force and not add: # check if file exists
        print("File %s exists"%fname, flush=True)
        return
    if fname.exists() and add ==True :
        dset = datastorage.read(name)
        dset[name_data]= data
        dset.save(name)
        return
    else:
        if not fname.parent.exists(): fname.parent.mkdir(parents=True)
    
    # The saved data must be a dictionnary 
    if isinstance (data, dict):
        datastorage.DataStorage(data).save(str(fname))
    else :
        tosave = dict()
        tosave[name_data] = data
        datastorage.DataStorage(tosave).save(str(fname))
